# Supplementary material for: Agile perching maneuvers in birds and morphing-wing drones
Source: Nat Commun. 2024 Sep 27;15:8330. doi: 10.1038/s41467-024-52369-4 (PMC11437188; doi:10.1038/s41467-024-52369-4)
Supplement: Supplementary file 4 — Supplementary Data 1 [file 41467_2024_52369_MOESM4_ESM.zip]

Archive with 53 entries (47 files):
- drone_dynamics.py
- morphing_wing_mpc.py
- integrators.py
- LICENSE
- requirements.txt
- drone_tracking_control.py
- config/
- config/aerodynamic_coeffs/
- config/aerodynamic_coeffs/mqt.csv
- config/aerodynamic_coeffs/zq.csv
- config/aerodynamic_coeffs/mqw.csv
- config/aerodynamic_coeffs/za.csv
- config/aerodynamic_coeffs/wing_twist.csv
- config/aerodynamic_coeffs/elevator_deflection.csv
- config/aerodynamic_coeffs/xts.csv
- config/aerodynamic_coeffs/zts.csv
- config/aerodynamic_coeffs/mws.csv
- config/aerodynamic_coeffs/zws.csv
- config/aerodynamic_coeffs/mts.csv
- config/aerodynamic_coeffs/aoa.csv
- config/aerodynamic_coeffs/xws.csv
- config/aerodynamic_coeffs/mq.csv
- config/aerodynamic_coeffs/tail_sweep.csv
- config/aerodynamic_coeffs/ma.csv
- config/aerodynamic_coeffs/xa.csv
- config/aerodynamic_coeffs/zqw.csv
- config/aerodynamic_coeffs/wing_sweep.csv
- config/aerodynamic_coeffs/zqt.csv
- config/servo_coeffs/
- config/servo_coeffs/servo_coeffs.json
- config/config_morphing_wing.json
- config/mechanical_coeffs/
- config/mechanical_coeffs/I_dw.csv
- config/mechanical_coeffs/cg_dw.csv
- config/mechanical_coeffs/cg_shift.csv
- config/perching_traj.csv
- __MACOSX/
- __MACOSX/config/
- __MACOSX/config/._perching_traj.csv
- requirements_specific.txt
- plotting.py
- data.zip
- __MACOSX/._data.zip
- README.md
- __MACOSX/._README.md
- harris_hawk_flight_data_analysis.py
- drone_flight_data_analysis.py
- statistical_analysis.py
- __MACOSX/._statistical_analysis.py
- trajectory_optimization_study.py
- __MACOSX/._trajectory_optimization_study.py
- trajectory_tool.py
- HarrisHawkGlideTransition_AnalyseObservedData.m
