# Supplementary material for: Agile perching maneuvers in birds and morphing-wing drones
Source: Nat Commun. 2024 Sep 27;15:8330. doi: 10.1038/s41467-024-52369-4 (PMC11437188; doi:10.1038/s41467-024-52369-4)
Supplement: Supplementary file 4 — Supplementary Data 1 [file 41467_2024_52369_MOESM4_ESM.zip › drone_dynamics.py]

import numpy as np
import json
import os
import casadi as ca
from pathlib import Path
from scipy.interpolate import interp1d, interpn


class MorphingWingDynamics2D:
    ''' initialization '''

    def __init__(self, dt=1/33.0):
        # Load json file with default parameters
        config_path = os.path.join(Path(__file__).parent.absolute(), "config")
        with open(os.path.join(config_path,"config_morphing_wing.json"),"r") as infile:
            self.cfg = json.load(infile)
        with open(os.path.join(config_path,"servo_coeffs","servo_coeffs.json"),"r") as infile:
            self.cfg.update({"servo_" + key: value for key, value in json.load(infile).items()})
        self.cfg = self.read_aerodynamic_parameters(self.cfg, os.path.join(config_path, "aerodynamic_coeffs"))
        self.cfg = self.read_mechanical_parameters(self.cfg, os.path.join(config_path, "mechanical_coeffs"))
        self.n_actuators = self.cfg['servo_n']
        self.n_actuator_states = 2*self.n_actuators
        self.n_robot_body_states = 6
        
        self.dt = dt

    def read_mechanical_parameters(self, config, folder):
        # reading mechanical parameters that change due to wing sweep
        files_and_shapes = {
            'cg_dw': [3, 3],
            'I_dw': [3, 3, 3],
            'cg_shift': [1],
            }
        config = self.read_from_csv(config, files_and_shapes, folder)
        
        return config

    def read_aerodynamic_parameters(self, config, folder):
        # reading non-dimensional aerodynamic parameters
        # parameter naming:
        # x: force in x direction
        # z: force in z direction
        # m: moment around y axis
        
        files_and_shapes = {
            'xa':  [18],
            'za':  [18],
            'ma':  [18],
            'xts': [18, 4, 3],
            'zts': [18, 4, 3],
            'mts': [18, 4, 3],
            'xws': [18, 5, 3],
            'zws': [18, 5, 3],
            'mws': [18, 5, 3],
            'zq':  [1],
            'zqt': [3],
            'zqw': [3],
            'mq':  [1],
            'mqt': [3],
            'mqw': [3],
            'aoa': [18], # measured angles of attack
            'elevator_deflection': [4], # measured elevator deflections
            'tail_sweep': [3], # measured tail sweep positions
            'wing_sweep': [3], # measured wing sweep positions
            'wing_twist': [5], # measured wing twist positions
            }
        self.config = self.read_from_csv(config, files_and_shapes, folder)
        
        return config

    def read_from_csv(self, config, files_and_shapes, folder):
        # read tables like they were saved in matlab
        for name in files_and_shapes:
            data = np.genfromtxt(os.path.join(folder,name+'.csv'), delimiter=',')
            # tables with 3 dimensions need to flipped as reading in numpy works different than saving in matlab

            if len(files_and_shapes[name]) == 3:
                temp = data.reshape(files_and_shapes[name][0],files_and_shapes[name][2],files_and_shapes[name][1])
                config[name] = temp.transpose((0,2,1)).copy()
            else:
                config[name] = data.reshape(files_and_shapes[name]).copy()
        
        return config

    ''' helper functions '''

    def unnormalize_action(self, thrust, elevator, wing_twist, wing_sweep, tail_sweep):
        # unnormalize action from [0,1] to angles in degrees
        T = thrust * 5.0
        del_elevator   = (elevator * 39.0 - 26.0) # -26 to 13
        del_wing_twist = (wing_twist * 18.0 - 8.0) # -8 to 10
        del_wing_sweep = (wing_sweep * 85.0 + 45.0) # 45 to 130
        del_tail_sweep = (tail_sweep * 50.0 + 10.0) # 10 to 60
        return T, del_elevator, del_wing_twist, del_wing_sweep, del_tail_sweep

    def normalize_action(self, del_thrust, del_elevator, del_wing_twist, del_wing_sweep, del_tail_sweep):
        # normalize action to [0,1]
        thrust = (del_thrust) / 5.0
        elevator = (del_elevator + 26.0) / 39.0
        wing_twist = (del_wing_twist + 8.0) / 18.0
        wing_sweep = (del_wing_sweep - 45.0) / 85.0
        tail_sweep = (del_tail_sweep - 10.0) / 50.0
        return thrust, elevator, wing_twist, wing_sweep, tail_sweep

    def interpolate(self, X, Y, point, name='empty'):
        # function to interpolate in 1, 2 or 3 dimensions
        if point.shape == (1,1):
            return ca.interpolant(name, 'linear', [X], Y.ravel(order='F'))(point)
        else:
            X = list(X)
            for i in range(len(Y.shape)):
                if len(X[i]>1):
                    if X[i][1]-X[i][0] < 0:
                        X[i] = np.flip(X[i],axis=0)
                        Y = np.flip(Y,axis=i)
            if len(Y.shape) == 2:
                x_point = ca.vertcat(point[0],point[1])
            elif len(Y.shape) == 3:
                x_point = ca.vertcat(point[0],point[1],point[2])
            return ca.interpolant(name, 'linear', X, Y.ravel(order='F'))(x_point)

    def clamp(self, val, min_val, max_val):
        # clamping function in casadi
        return ca.fmax(ca.fmin(val, max_val), min_val)

    ''' dynamics '''

    def simulate_robot_with_servos(self, x_state, u_state):
        # simulates the robot body dynamics and servo dynamics

        # simulate all actuators
        servo_x, servo_x_dot, servo_x_dot_dot = self.simulate_servos(u_state, x_state[6:6+self.n_actuators], x_state[6+self.n_actuators:6+2*self.n_actuators])

        # extract robot body states
        vel_u = x_state[2]
        vel_w = x_state[3]
        theta = x_state[4]
        ome_q = x_state[5]

        # extract actual servo positions
        u_thrust = 0.0
        u_del_e = servo_x[0]
        u_del_wt = 0.5
        u_del_ws = servo_x[1]
        u_del_ts = servo_x[2]

        # simulate robot body dynamics with actual servo positions
        x_dot = self.dynamics(vel_u, vel_w, theta, ome_q, u_thrust, u_del_e, u_del_wt, u_del_ws, u_del_ts)

        x_dot_expl = ca.vertcat(
            x_dot, # robot body states
            servo_x_dot[0], servo_x_dot[1], servo_x_dot[2], # servo positions
            servo_x_dot_dot[0], servo_x_dot_dot[1], servo_x_dot_dot[2] # servo velocities
            )
        
        f_expl = x_dot_expl
        
        return f_expl

    def simulate_robot(self, x_state, u_control):
        # Longitudinal dynamics for fixed wing
            
        # state vector
        vel_u = x_state[2]
        vel_w = x_state[3]
        theta = x_state[4]
        ome_q = x_state[5]

        # control command
        u_thrust = u_control[0]
        u_del_e  = u_control[1]
        u_del_wt = u_control[2]
        u_del_ws = u_control[3]
        u_del_ts = u_control[4]

        x_dot = self.dynamics(vel_u, vel_w, theta, ome_q, u_thrust, u_del_e, u_del_wt, u_del_ws, u_del_ts)
        
        return x_dot
    
    def dynamics(self, vel_u, vel_w, theta, ome_q, u_thrust, u_del_e, u_del_wt, u_del_ws, u_del_ts):

        # normalize action
        del_T, del_e, del_wt, del_ws, del_ts = self.unnormalize_action(
            u_thrust, u_del_e, u_del_wt, u_del_ws, u_del_ts
        )

        # aerodynamic forces calculations
        # (see beard & mclain, 2012, p. 44 ff)
        V = ca.sqrt(vel_u**2 + vel_w**2)  # velocity norm
        alpha = ca.atan(vel_w / vel_u)  # angle of attack
                
        # get moment of inertia that corresponds to current wing sweep angle
        Iyy = self.interpolate(self.cfg['wing_sweep'], self.cfg['I_dw'][1,1,:], del_ws, name='I_dw')

        X, Z, M = self.longitudinal_model(V, alpha, theta, ome_q, del_T, del_e, del_wt, del_ws, del_ts)

        # calculate state derivatives
        x_dot = ca.cos(theta)*vel_u + ca.sin(theta)*vel_w
        z_dot = -ca.sin(theta)*vel_u + ca.cos(theta)*vel_w

        u_dot = X/self.cfg['mass'] - self.cfg['g']*ca.sin(theta) - ome_q*vel_w
        w_dot = Z/self.cfg['mass'] + self.cfg['g']*ca.cos(theta) + ome_q*vel_u

        theta_dot = ome_q
        q_dot = M/Iyy

        # state derivative
        x_dot = ca.vertcat(x_dot, z_dot, u_dot, w_dot, theta_dot, q_dot)
        
        return x_dot

    def longitudinal_model(self, V, alpha_rad, theta, ome_q_rad, del_T, del_e, del_wt, del_ws, del_ts):
        # get degrees as tables are in degrees
        alpha = alpha_rad * 180.0/np.pi
        ome_q = ome_q_rad * 180.0/np.pi
        # non dimensionalized rates
        q_star = 2*self.cfg['c']/V*ome_q
        
        # thrust
        T = del_T

        # static coefficients x
        Cx_a = self.interpolate(self.cfg['aoa'], self.cfg['xa'], alpha, name='xa')
        Cx_t = self.interpolate((self.cfg['aoa'],self.cfg['elevator_deflection'],self.cfg['tail_sweep']), self.cfg['xts'], ca.horzcat(alpha, del_e, del_ts), name='xts') # tail
        Cx_w = self.interpolate((self.cfg['aoa'], self.cfg['wing_twist'], self.cfg['wing_sweep']), self.cfg['xws'], ca.horzcat(alpha, del_wt, del_ws), name='xws') # wing
        
        # superposition x
        Cx = Cx_a  + Cx_t + Cx_w

        # static coefficients z
        Cz_a = self.interpolate(self.cfg['aoa'], self.cfg['za'], alpha, name='za')
        Cz_t = self.interpolate((self.cfg['aoa'], self.cfg['elevator_deflection'], self.cfg['tail_sweep']), self.cfg['zts'], ca.horzcat(alpha, del_e, del_ts), name='zts')
        Cz_w = self.interpolate((self.cfg['aoa'], self.cfg['wing_twist'], self.cfg['wing_sweep']), self.cfg['zws'], ca.horzcat(alpha, del_wt, del_ws), name='zws')

        # dynamic coefficients z
        Cz_q = self.cfg['zq']*q_star
        Cz_qt=self.interpolate(self.cfg['tail_sweep'], self.cfg['zqt'], del_ts, name='zqt')*q_star
        Cz_qw=self.interpolate(self.cfg['wing_sweep'], self.cfg['zqw'], del_ws, name='zqw')*q_star

        # superposition z
        Cz = Cz_a + Cz_t + Cz_w + Cz_q + Cz_qt + Cz_qw

        # static coefficients m
        Cm_a = self.interpolate(self.cfg['aoa'], self.cfg['ma'], alpha, name='ma')
        Cm_t = self.interpolate((self.cfg['aoa'], self.cfg['elevator_deflection'], self.cfg['tail_sweep']), self.cfg['mts'], ca.horzcat(alpha, del_e, del_ts), name='mts')
        Cm_w = self.interpolate((self.cfg['aoa'], self.cfg['wing_twist'], self.cfg['wing_sweep']), self.cfg['mws'], ca.horzcat(alpha, del_wt, del_ws), name='mws')

        # dynamic coefficients m
        Cm_q = self.cfg['mq']*q_star
        Cm_qt=self.interpolate(self.cfg['tail_sweep'],self.cfg['mqt'], del_ts, name='mqt')*q_star
        Cm_qw=self.interpolate(self.cfg['wing_sweep'],self.cfg['mqw'], del_ws, name='mqw')*q_star

        # superposition m
        Cm = Cm_a + Cm_t + Cm_w + Cm_q + Cm_qt + Cm_qw

        # Aerodynamic forces
        X_aero = 0.5*self.cfg['rho']*self.cfg['S']*V**2*Cx # N, from cg towards the nose
        Z_aero = 0.5*self.cfg['rho']*self.cfg['S']*V**2*Cz # N, from cg downward
        M_aero = 0.5*self.cfg['rho']*self.cfg['S']*self.cfg['c']*V**2*Cm # Nm, around y
        
        # account for center of gravity shift
        cg = self.cfg['cg_dw'][:,0]
        x_shift = self.cfg['cg_shift'] # shift of center of gravity
        cg_xw = self.interpolate(self.cfg['wing_sweep'], cg, del_ws, name='cg')
        cg_x = cg_xw + x_shift
        M_aero = M_aero + Z_aero*cg_x

        X = X_aero - self.cfg['mass']*self.cfg['g']*ca.sin(theta) + T
        Z = Z_aero + self.cfg['mass']*self.cfg['g']*ca.cos(theta)
        M = M_aero

        return X, Z, M

    def simulate_servo(self, sim_dt, x_des_norm, x_cur_norm, x_vel_norm_, p_, d_, u_sat_, v_sat_):
        # simulate single servo as a second order system with clamped PD controller
        err_norm = x_des_norm - x_cur_norm

        # PID
        u = p_*err_norm + d_*(-x_vel_norm_)
        
        # clamp acceleration
        u = self.clamp(u,-u_sat_,u_sat_)

        # calc and clamp velocity
        x_vel_norm_next_ = x_vel_norm_ + u*sim_dt
        x_vel_norm_next_ = self.clamp(x_vel_norm_next_, -v_sat_, v_sat_)
        
        # calc new position
        x_cur_norm += x_vel_norm_*sim_dt
        
        # calc derivatives for dynamics function
        x_dot = x_vel_norm_next_
        x_vel_dot = (x_vel_norm_next_ - x_vel_norm_)/sim_dt

        return x_cur_norm, x_dot, x_vel_dot

    def simulate_servos(self, servo_x_desired, servo_x_current, servo_x_vel):
        # run servo simulation for all servos
        nu = servo_x_desired.shape[0]
        if nu != self.cfg['servo_n']:
            print('SERVO DIM ERROR!!')
        x_actual = []
        servo_x_dot = []
        servo_x_vel_dot = []
        for i in range(nu):
            return_vals = self.simulate_servo(self.dt, servo_x_desired[i], servo_x_current[i], servo_x_vel[i], self.cfg['servo_p'], self.cfg['servo_d'], self.cfg['servo_u_sat'], self.cfg['servo_v_sat'])
            x_actual.append(return_vals[0])
            servo_x_dot.append(return_vals[1])
            servo_x_vel_dot.append(return_vals[2])
        return x_actual, servo_x_dot, servo_x_vel_dot

    def define_model_mpc(self):
        # states robot body: pos_x, pos_z, vel_u, vel_w, theta, omega
        pos_x = ca.MX.sym('pos_x', 1)
        pos_z = ca.MX.sym('pos_z', 1)
        vel_u = ca.MX.sym('vel_u', 1)
        vel_w = ca.MX.sym('vel_w', 1)
        theta = ca.MX.sym('theta', 1)
        omega = ca.MX.sym('omega', 1)

        # states actuator positions: x_del_e, x_del_ws, x_del_ts
        x_del_e = ca.MX.sym('x_del_e', 1)
        x_del_ws = ca.MX.sym('x_del_ws', 1)
        x_del_ts = ca.MX.sym('x_del_ts', 1)

        # states actuator velocities: v_del_e, v_del_ws, v_del_ts
        v_del_e = ca.MX.sym('v_del_e', 1)
        v_del_ws = ca.MX.sym('v_del_ws', 1)
        v_del_ts = ca.MX.sym('v_del_ts', 1)
        
        # states
        x = ca.vertcat(
            pos_x, pos_z, vel_u, vel_w, theta, omega,
            x_del_e, x_del_ws, x_del_ts,
            v_del_e, v_del_ws, v_del_ts
            )

        # inputs desired actuator positions: u_del_e, u_del_ws, u_del_ts
        u_del_e = ca.MX.sym('u_del_e', 1)
        u_del_ws = ca.MX.sym('u_del_ws', 1)
        u_del_ts = ca.MX.sym('u_del_ts', 1)
        
        # inputs
        u = ca.vertcat(u_del_e, u_del_ws, u_del_ts)
        
        # state derivatives
        pos_x_dot = ca.MX.sym('pos_x_dot', 1)
        pos_z_dot = ca.MX.sym('pos_z_dot', 1)
        vel_u_dot = ca.MX.sym('vel_u_dot', 1)
        vel_w_dot = ca.MX.sym('vel_w_dot', 1)
        theta_dot = ca.MX.sym('theta_dot', 1)
        omega_dot = ca.MX.sym('omega_dot', 1)
        
        x_del_e_dot = ca.MX.sym('x_del_e_dot', 1)
        x_del_ws_dot = ca.MX.sym('x_del_ws_dot', 1)
        x_del_ts_dot = ca.MX.sym('x_del_ts_dot', 1)
        
        v_del_e_dot = ca.MX.sym('v_del_e_dot', 1)
        v_del_ws_dot = ca.MX.sym('v_del_ws_dot', 1)
        v_del_ts_dot = ca.MX.sym('v_del_ts_dot', 1)
        
        x_dot = ca.vertcat(
            pos_x_dot, pos_z_dot, vel_u_dot, vel_w_dot, theta_dot, omega_dot,
            x_del_e_dot, x_del_ws_dot, x_del_ts_dot,
            v_del_e_dot, v_del_ws_dot, v_del_ts_dot
            )

        # define the dynamics model
        f_expl = self.simulate_robot_with_servos(x, u)

        # initialize with some values
        x_start = np.array([[0,0,10.0,0,0,0, 0.5,0.5,0.5, 0,0,0]]).T

        # store to struct
        model = ca.types.SimpleNamespace()
        model.x = x
        model.xdot = x_dot
        model.u = u
        model.z = ca.vertcat([])
        model.p = ca.vertcat([])
        model.parameter_values = np.array([])
        model.f_expl = f_expl
        model.x_start = x_start
        model.constraints = ca.vertcat([])
        model.name = "wr"

        return model
