# Supplementary material for: Agile perching maneuvers in birds and morphing-wing drones
Source: Nat Commun. 2024 Sep 27;15:8330. doi: 10.1038/s41467-024-52369-4 (PMC11437188; doi:10.1038/s41467-024-52369-4)
Supplement: Supplementary file 4 — Supplementary Data 1 [file 41467_2024_52369_MOESM4_ESM.zip › morphing_wing_mpc.py]

import casadi as ca
import numpy as np
from acados_template import AcadosOcpSolver, AcadosOcp, AcadosModel, AcadosSimSolver, AcadosSim
import os
from collections import deque
from trajectory_tool import TrajectoryTool
from tqdm import tqdm
from matplotlib import pyplot as plt
from drone_dynamics import MorphingWingDynamics2D


_debug_plotting = False
os.environ['KMP_DUPLICATE_LIB_OK'] = 'True'

class MorphingWingMPC:
    def __init__(self, N, dt, trajectory_filename, dt_delay=0.0):
        self.N = N
        self.dt = dt
        self.control_rate = 1.0/dt
        self.dynamics = MorphingWingDynamics2D(dt=dt)
        self.model = self.dynamics.define_model_mpc()

        # Dimensions
        self.nx = self.model.x.shape[0]
        self.nu = self.model.u.shape[0]
        self.ny = self.nx+self.nu
        
        # trajectory subsampling for more granular traj point selection
        subsampling = 100
        
        # prepare trajectory
        self.trajectory_tool = TrajectoryTool(
            traj_filename=trajectory_filename,
            normalization_function=self.dynamics.normalize_action,
            horizon_mpc=N,
            control_rate=self.control_rate,
            subsampling_rate=subsampling,
            )
        
        self.init_smith_compensation_related_vars(dt_delay)
        
        # actuator variables
        self.reset_actuators()
        
        self.solver = self.initialize_solver

    def state_before_trajectory(self):
        # reset actuator variables and trajectory index
        self.reset_actuators()
        self.idx_traj = 0

    def state_after_trajectory(self):
        # reset actuator variables and trajectory index when trajectory is finished
        self.reset_actuators()
        self.idx_traj = np.inf

    def init_smith_compensation_related_vars(self, dt_delay):
        # initialize delay related variables and functions
        if dt_delay > 0:
            # init vars before looping over trajectory
            t_end = 0
            t_history_list = []
            while t_end+1.0/self.control_rate <= dt_delay:
                # append 1/control_rate to t_history_list until comensation delay is reached
                t_history_list.append(1.0/self.control_rate)
                t_end += 1.0/self.control_rate
            if t_end != dt_delay:
                # if step is smaller than 1/control_rate, append the remaining time
                t_history_list.append(dt_delay - t_end)
            t_history_list = np.flip(np.array(t_history_list))
            self.n_input_history = t_history_list.shape[0]
            
            # dequeue to store input history
            self.input_history = deque(np.ones((self.n_input_history, self.model.u.shape[0]))*0.5, maxlen=self.n_input_history)
            
            # create casadi function to simulate the system for complete compensation delay in one go
            casadi_xdot = ca.Function('xdot', [self.model.x, self.model.u], [self.model.f_expl])
            x_after = self.model.x
            u_input_history = ca.MX.sym('u_input_history', self.model.u.shape[0], self.n_input_history)
            for i in range(self.n_input_history):
                x_after = x_after + t_history_list[i]*casadi_xdot(x_after, u_input_history[:,i])
            self.casadi_simulate = ca.Function('casadi_simulate', [self.model.x, u_input_history], [x_after])
            
            # initialize casadi function by running a sample simulation
            x_temp = np.array([0.0,0,10,0,0,0,0.5,0.5,0.5,0,0,0])
            u_temp = np.tile(np.array([0.5,0.5,0.5]),[self.n_input_history,1]).T
            x_temp = self.casadi_simulate(x_temp,u_temp)
        else:
            # skip compensation otherwise
            self.n_input_history = 0

    @property
    def initialize_simulator(self):
        return AcadosSimSolver(self.sim())

    @property
    def initialize_solver(self):
        # create a specific solver for each horizon length (as horizon shrinks at the end of the trajectory)
        solvers = []
        N = self.N
        for i in tqdm(np.arange(2,self.N+0.1,1, dtype=int)):
            solver = AcadosOcpSolver(self.define_optimal_control_problem(int(i)), json_file='acados_%2d.json'%i)
            solvers.append(solver)
        return solvers

    def sim(self):
        model = self.model

        t_horizon = self.N * self.dt

        # Get model
        model_ac = self.acados_model(model=model)
        model_ac.p = model.p

        # Create OCP object to formulate the optimization
        sim = AcadosSim()
        sim.model = model_ac
        sim.dims.N = self.N
        sim.dims.nx = self.nx
        sim.dims.nu = self.nu
        sim.dims.ny = self.ny
        sim.solver_options.tf = t_horizon

        # Solver options
        sim.solver_options.Tsim = self.dt
        sim.solver_options.qp_solver = 'FULL_CONDENSING_HPIPM'
        sim.solver_options.hessian_approx = 'GAUSS_NEWTON'
        sim.solver_options.integrator_type = 'ERK'
        sim.solver_options.nlp_solver_type = 'SQP_RTI'

        return sim

    def cost(self):
        # state cost weight matrix
        q_pos = 1e8
        q_vel = 1e6
        q_att = 1e6
        q_omega = 1e5
        q_u_x = 0
        q_u_v = 0
        q_diagonal = np.hstack([
            q_pos, q_pos ,q_vel ,q_vel, q_att, q_omega,
            [q_u_x]*self.nu,
            [q_u_v]*self.nu,
        ])
        # input cost weight matrix
        r_diagonal = np.zeros((self.nu))
        return q_diagonal, r_diagonal

    def define_optimal_control_problem(self, N):
        model = self.model

        t_horizon = N * self.dt

        # Get model
        model_ac = self.acados_model(model=model)
        model_ac.p = model.p

        # Create OCP object to formulate the optimization
        ocp = AcadosOcp()
        ocp.code_export_directory = 'c_generated_code_%02d'%N
        ocp.model = model_ac
        ocp.dims.N = N
        ocp.dims.nx = self.nx # number of states
        ocp.dims.nu = self.nu # number of inputs
        ocp.dims.ny = self.ny # number of references
        ocp.solver_options.tf = t_horizon

        # Initialize cost function
        ocp.cost.cost_type = 'LINEAR_LS'
        self.q_diagonal, self.r_diagonal = self.cost()
        ocp.cost.W = np.diag(np.concatenate((self.q_diagonal, self.r_diagonal))) # weight matrix for states and inputs
        ocp.cost.Vx = np.vstack([np.eye(self.nx), np.zeros((self.nu, self.nx))]) # state cost at shooting node
        ocp.cost.Vu = np.vstack([np.zeros((self.nx, self.nu)), np.eye(self.nu)]) # input cost at shooting node
        ocp.cost.yref = np.zeros(self.ny) # reference at shooting node

        # Initial state (will be overwritten)
        ocp.constraints.x0 = model.x_start

        # Set constraints
        umin = 0.0
        umax = 1.0
        ocp.constraints.lbu = np.ones(self.nu)*umin
        ocp.constraints.ubu = np.ones(self.nu)*umax
        ocp.constraints.idxbu = np.array(range(self.nu))

        # limiting control inputs
        # compared to trajectory planning, here inputs go from 0 to 1,
        # therefore velocity is limited to 3.45 instead of 6.9
        ocp.constraints.lbx = np.hstack([
            [0.0]*self.nu,
            [-3.45]*self.nu, 
            ])
        ocp.constraints.ubx = np.hstack([
            [1.0]*self.nu,
            [3.45]*self.nu,
            ])
        # set indices of box constraints (actuator velocities)
        ocp.constraints.idxbx = np.hstack([
            np.arange(6, 6+self.nu),
            np.arange(6+self.nu, 6+2*self.nu),
        ])

        # Solver options
        ocp.solver_options.qp_solver = 'PARTIAL_CONDENSING_HPIPM'
        ocp.solver_options.hessian_approx = 'GAUSS_NEWTON'
        ocp.solver_options.integrator_type = 'LIFTED_IRK'
        ocp.solver_options.nlp_solver_type = 'SQP_RTI'

        ocp.parameter_values = model.parameter_values

        return ocp

    def acados_model(self, model):
        # default acados model definition
        model_ac = AcadosModel()
        model_ac.f_impl_expr = model.xdot - model.f_expl
        model_ac.f_expl_expr = model.f_expl
        model_ac.x = model.x
        model_ac.xdot = model.xdot
        model_ac.u = model.u
        model_ac.name = model.name
        return model_ac

    def set_reference_and_state(self, xref, uref, xt):
        self.N_cropped = len(xref) - 1
        print('N: ',self.N_cropped)
        self.solver_idx = self.N_cropped-2

        # set reference, state and control input
        for t in range(self.N_cropped):
            xref_full = np.hstack((xref[t,:],uref[t,:],np.zeros((self.nu))))
            yref = np.hstack((xref_full,uref[t,:])) #np.hstack([xref[t,:], uref])
            self.solver[self.solver_idx].set(t, "yref", yref)
            self.solver[self.solver_idx].set(t, "x", xref_full)
            self.solver[self.solver_idx].set(t, "u", uref[t,:])

        # set initial condition at index 0
        self.solver[self.solver_idx].set(0, "lbx", xt)
        self.solver[self.solver_idx].set(0, "ubx", xt)

    def get_solution(self):
        # read solution from solver
        x = np.ndarray((self.N_cropped+1, self.nx))
        u = np.ndarray((self.N_cropped, self.nu))
        for i in range(self.N_cropped+1):
            x[i,:] = self.solver[self.solver_idx].get(i, "x")
        for i in range(self.N_cropped):
            u[i,:] = self.solver[self.solver_idx].get(i, "u")
        return x, u

    def simulate_delay(self, state_with_actuators, input_history):
        # apply smith compensation to simulate delay
        if self.n_input_history > 0:
            state_2d = self.casadi_simulate(state_with_actuators, np.array(input_history).T).toarray().flatten()
        else:
            state_2d = state_with_actuators
        return state_2d

    def reset_actuators(self):
        self.actuator_pos = np.ones(3)*0.5
        self.actuator_vel = np.ones(3)*0.0

    def solve(self, state_without_actuators):
        # find solution
        state_with_actuators = np.hstack((state_without_actuators, self.actuator_pos, self.actuator_vel))

        # simulate delay with smith compensator
        smith_predicted_state = self.simulate_delay(state_with_actuators, self.input_history)
        
        # get trajecory references according to state
        next_traj_states, next_traj_inputs, _ = self.trajectory_tool.get_references(smith_predicted_state[:2])
        
        # if enough trajectory points left, solve mpc
        if next_traj_states.shape[0] > 1:
            self.set_reference_and_state(next_traj_states, next_traj_inputs, smith_predicted_state)
            self.solver[self.solver_idx].solve()
            xsol, usol = self.get_solution()
        else:
            xsol = np.zeros((self.N+1, self.nx))
            usol = np.zeros((self.N, self.nu))

        action = usol[0,:]
        
        # keep track of input history for smith prediction
        if self.n_input_history > 0:
            self.input_history.append(action)
        
        # simulate servos
        self.actuator_pos, self.actuator_vel, _ = self.dynamics.simulate_servos(
            servo_x_desired=action,
            servo_x_current=self.actuator_pos,
            servo_x_vel=self.actuator_vel
            )

        return xsol, usol

if __name__ == '__main__':
    pass
