# Supplementary material for: Agile perching maneuvers in birds and morphing-wing drones
Source: Nat Commun. 2024 Sep 27;15:8330. doi: 10.1038/s41467-024-52369-4 (PMC11437188; doi:10.1038/s41467-024-52369-4)
Supplement: Supplementary file 4 — Supplementary Data 1 [file 41467_2024_52369_MOESM4_ESM.zip › integrators.py]

def rk4(f,x,u,dt):
    k1 = f(x, u)
    k2 = f(x + dt/2 * k1, u)
    k3 = f(x + dt/2 * k2, u)
    k4 = f(x + dt * k3, u)
    xf = x+dt/6*(k1 +2*k2 +2*k3 +k4)
    return xf

def euler_newton(f,x,u,dt):
    return x + dt*f(x,u)
