# Supplementary material for: Agile perching maneuvers in birds and morphing-wing drones
Source: Nat Commun. 2024 Sep 27;15:8330. doi: 10.1038/s41467-024-52369-4 (PMC11437188; doi:10.1038/s41467-024-52369-4)
Supplement: Supplementary file 4 — Supplementary Data 1 [file 41467_2024_52369_MOESM4_ESM.zip › drone_tracking_control.py]

#!/usr/bin/env python3
from scipy.spatial.transform import Rotation as R
import numpy as np
from morphing_wing_mpc import MorphingWingMPC
from geometry_msgs.msg import PoseStamped, TwistStamped
from mavros_msgs.msg import ActuatorControl
import rospy
from sensor_msgs.msg import Imu


class Pilot(object):

    def __init__(self):
        # define forward direction of flight
        self.flight_direction = np.array([1.0,0,0])
        # define launching position (after launcher)
        self.launch_pos = np.array([-0.36, 0, 1.0])
        
        self.init()
        
        # publishers
        self.cmd_pub_ = rospy.Publisher(
            "/mavros/actuator_control", ActuatorControl, queue_size=1, tcp_nodelay=True
        )

        # subscribers
        self.pixhawk_pos_sub = rospy.Subscriber( # for position
            '/mavros/local_position/pose', PoseStamped, self.pos_callback, queue_size=1, tcp_nodelay=True
        )
        self.pixhawk_imu_sub = rospy.Subscriber( # for attitude and angular velocity
            "/mavros/imu/data", Imu, self.imu_callback, queue_size=1, tcp_nodelay=True
        )
        self.pixhawk_vel_body_sub = rospy.Subscriber( # for velocity
            "/mavros/local_position/velocity_body", TwistStamped, self.vel_body_callback, queue_size=1, tcp_nodelay=True
        )
        self.pixhawk_vel_sub = rospy.Subscriber( # for velocity in world fram (for net detection)
            "/mavros/local_position/velocity_local", TwistStamped, self.vel_callback, queue_size=1, tcp_nodelay=True
        )
        
        rospy.loginfo('init done')

    def __del__(self):
        # if program is quit, set actuators to these positions
        command = self.normed_action_apply_calibration(np.array([-1.0,0,0,-1.0,0,0,0,0]))
        self.action_msg.header.stamp = rospy.Time.now()
        self.action_msg.header.seq = self.state_seq
        self.action_msg.controls = command
        self.cmd_pub_.publish(self.action_msg)

    def init(self):
        # set initialization 
        self.init_pixhawk_pose = False
        self.init_pixhawk_vel = False
        self.init_pixhawk_vel_body = False
        self.init_pixhawk_imu = False
        self.initialized = 0
        self.n_subscribers = 4
        self.state_initialized = False
        
        # state checker related variables (if before launch, in flight, or in net)
        self.in_net = False
        self.flight_direction = self.flight_direction / np.linalg.norm(self.flight_direction)

        # time related variables
        self.imu_rate = 100.0 #Hz
        self.control_rate_mpc = 100.0/3.0 #Hz
        dt = 1.0 / self.control_rate_mpc
        self.dt_delay = 0.09
        rospy.loginfo('control rate: %f'%self.control_rate_mpc)

        # mpc related variables
        self.state_idx = 0
        self.last_mpc_idx = 0
        control_horizon_N = 20
        self.mpc_acados = MorphingWingMPC(N=control_horizon_N, dt=dt, trajectory_filename='config/perching_traj.csv', dt_delay=self.dt_delay)
        self.mpc_initialized = False

        # desired actuator positions
        self.commanded_actuator_pos = np.zeros(8) # ranging from -1 to 1
        self.commanded_actuator_pos[0] = -1.0 # lowest thrust

        # initialize class variables        
        self.omega = np.zeros(3)
        
        self.action_msg = ActuatorControl()

        # initialize state variables
        self.pos      = np.array([0,0,1]) # relative position w.r.t. launch position (NWU) [m]
        self.quat     = np.array([1,0,0,0]) # w,x,y,z
        self.vel      = np.array([0.0,0,0]) # NWU [m/s]
        self.vel_body = np.array([0,0,0]) # forward, left, up [m/s]
        self.omega    = np.array([0,0,0]) # roll, pitch, yaw rate [rad/s]

    ''' callbacks '''

    def pos_callback(self, data):
        self.pos_px4 = np.array([data.pose.position.x, data.pose.position.y, data.pose.position.z])
        self.pos = self.pos_px4 - self.launch_pos

        if not self.init_pixhawk_pose:
            rospy.loginfo('Pixhawk_pose initialized')
            self.init_pixhawk_pose = True
            self.initialized += 1
            if self.initialized == self.n_subscribers:
                rospy.loginfo('---------- all subscirbers initialized ----------')
                self.state_initialized = True

    def imu_callback(self, data):
        # setting quat
        self.quat = np.array([data.orientation.w,data.orientation.x,data.orientation.y,data.orientation.z]) # w,x,y,z

        # setting angular velocity
        self.omega = np.array([data.angular_velocity.x, data.angular_velocity.y, data.angular_velocity.z])
        
        idx = data.header.seq
        self.state_seq = idx
        if ((idx >= self.last_mpc_idx + 3)):
            self.last_mpc_idx = idx
            self.state = np.hstack([self.pos, self.quat, self.vel_body, self.omega])
            self.controller_coordinator_callback(timer=data.header.stamp)

        if not self.init_pixhawk_imu:
            rospy.loginfo('Pixhawk_imu initialized')
            self.init_pixhawk_imu = True
            self.initialized += 1
            if self.initialized == self.n_subscribers:
                rospy.loginfo('---------- all subscirbers initialized ----------')
                self.state_initialized = True

    def vel_body_callback(self, data):
        self.vel_body = np.array([data.twist.linear.x, data.twist.linear.y, data.twist.linear.z])

        if not self.init_pixhawk_vel_body:
            rospy.loginfo('Pixhawk_vel initialized')
            self.init_pixhawk_vel_body = True
            self.initialized += 1
            if self.initialized == self.n_subscribers:
                rospy.loginfo('---------- all subscirbers initialized ----------')
                self.state_initialized = True

    def vel_callback(self, data):
        self.vel = np.array([data.twist.linear.x, data.twist.linear.y, data.twist.linear.z])

        if not self.init_pixhawk_vel:
            rospy.loginfo('Pixhawk_vel initialized')
            self.init_pixhawk_vel = True
            self.initialized += 1
            if self.initialized == self.n_subscribers:
                rospy.loginfo('---------- all subscirbers initialized ----------')
                self.state_initialized = True

    ''' control coordinator '''

    def controller_coordinator_callback(self, timer=None):
        if self.in_net: 
            # if in net -> do not send any commands
            rospy.loginfo('in net')

        if self.check_if_past_launch_pos(self.pos) and (self.check_if_close_to_net(self.pos)):
            # falling into net -> protect drone
            rospy.loginfo('close to net')
            
            # reset actuator states
            self.mpc_acados.state_after_trajectory()
            
            # set actuator positions to protect drone
            self.commanded_actuator_pos = np.zeros(8)
            self.commanded_actuator_pos[0] = -1.0 # no thrust
            self.commanded_actuator_pos[1] = -1.0 # pitch tail up
            self.commanded_actuator_pos[3] = -1.0 # collapse tail
            self.commanded_actuator_pos[4] = -1.0 # left sweep back
            self.commanded_actuator_pos[5] = -1.0 # right sweep back

        elif self.check_if_past_launch_pos(self.pos):
            # if past launch position -> start control (PD & MPC control)
            rospy.loginfo('past launch')
            
            # calc PD control commands
            rudder_cmd = self.pd_yaw_to_rudder(self.pos, self.quat, self.omega, self.vel_body)
            roll_cmd = self.pd_roll_to_wing_twist(self.quat, self.omega, self.vel_body)

            # calc MPC control commands
            control_cmds_mpc = self.calc_mpc_cmd(self.state)
            
            self.commanded_actuator_pos = np.zeros(8) 
            self.commanded_actuator_pos[0] = -1.0                # thrust
            self.commanded_actuator_pos[1] = control_cmds_mpc[0] # tail_pitch
            self.commanded_actuator_pos[2] = rudder_cmd          # tail_rudder
            self.commanded_actuator_pos[3] = control_cmds_mpc[2] # tail_sweep
            self.commanded_actuator_pos[4] = control_cmds_mpc[1] # left_wing_sweep
            self.commanded_actuator_pos[5] = control_cmds_mpc[1] # right_wing_sweep
            self.commanded_actuator_pos[6] = -roll_cmd           # left_wing_twist
            self.commanded_actuator_pos[7] = roll_cmd            # right_wing_twist

        else:
            # if before launch position -> set to initial state
            rospy.loginfo('before launch')
            self.last_mpc_idx -= 1 # make sure that this gets executed at the next callback as well to have lowest latency at beginning
            # reset mpc states
            self.mpc_acados.state_before_trajectory()

            # reset variales
            self.in_net = False

            # set actuator positions to initial state
            self.commanded_actuator_pos = np.zeros(8)
            self.commanded_actuator_pos[0] = -1.0
        
        # apply calibration to action, and send command to robot
        command = self.normed_action_apply_calibration(self.commanded_actuator_pos)
        self.action_msg.header.stamp = timer
        self.action_msg.header.seq = self.state_seq
        self.action_msg.controls = command
        self.cmd_pub_.publish(self.action_msg)

    ''' PD controllers '''

    def pd_yaw_to_rudder(self, rel_pos, quat, omega, vel_body):
        # PD controller for yaw control with rudder based on Ziegler-Nichols

        # if velocity too low, set to zero position
        vel_norm = np.linalg.norm(vel_body)
        if vel_norm < 0.5:
            return 0.0
        
        desired_yaw = 0.0
        current_yaw = R.from_quat(quat[[1,2,3,0]]).as_euler('ZYX')[0]
        current_yaw_rate = omega[2]
        
        # Ziegler-Nichols at 8 m/s
        p_gain = 3.42*2*(8**2)
        d_gain = 0.6*2*(8**2)
        
        scheduling_factor = (vel_norm**2.0)
        
        rudder_cmd = p_gain*(desired_yaw - current_yaw) + d_gain*(-current_yaw_rate)
        rudder_cmd /= scheduling_factor
        rudder_cmd = np.clip(rudder_cmd, -1.0, 1.0)
        return -rudder_cmd

    def pd_roll_to_wing_twist(self, quat, omega, vel_body):        
        # PD controller for roll control with asymmetric wing twist based on Ziegler-Nichols

        # if velocity too low, set to zero position
        vel_norm = np.linalg.norm(vel_body)
        if vel_norm < 0.5:
            return 0.0

        current_roll = R.from_quat(quat[[1,2,3,0]]).as_euler('ZYX')[2]
        current_roll_rate = omega[0]
        
        # Ziegler-Nichols at 8 m/s
        p_gain = 7.52*(8**2)
        d_gain = 0.94*(8**2)
        
        scheduling_factor = (vel_norm**2.0)
        
        aileron_cmd = p_gain*(-current_roll) + d_gain*(-current_roll_rate)
        aileron_cmd /= scheduling_factor
        aileron_cmd = np.clip(aileron_cmd, -1.0, 1.0)
        return aileron_cmd

    ''' MPC related functions '''

    def calc_mpc_cmd(self, state_before_pred):
        state_before_2d_NED = self.state_to_mpc_state(state_before_pred)
        
        _, self.mpc_usol = self.mpc_acados.solve(state_before_2d_NED)
        # actions are defined from -1 to 1 while control_cmds_mpc are defined from 0 to 1
        action = self.mpc_usol[0,:]*2 -1

        return action

    ''' actuation related functions '''

    def normed_action_apply_calibration(self, action):
        # apply calibration to action, i.e. map from -1 to 1 to the mapping on the robot

        # read from action
        thrust = -1 # ignore thrust
        tail_pitch = action[1]
        tail_rudder = action[2]
        tail_sweep = action[3]
        left_wing_sweep = action[4]
        right_wing_sweep = action[5]
        left_wing_twist = action[6]
        right_wing_twist = action[7]

        # obtained through calibration, measuring angles
        tail_pitch_min = 0.62 
        tail_pitch_max = -0.74 
        tail_rudder_min = -0.40
        tail_rudder_max = 0.66
        tail_sweep_min = -1.0
        tail_sweep_max = 0.34
        left_sweep_min = 0.63 
        left_sweep_max = -0.52 
        right_sweep_min = -0.42 
        right_sweep_max = 0.76 
        left_twist_min = -0.81
        left_twist_max = 0.64
        right_twist_min = 0.95
        right_twist_max = -0.55

        # map from -1 to 1 to the mapping on the robot
        thrust           = thrust
        tail_pitch       = tail_pitch       * (tail_pitch_max - tail_pitch_min) / 2   + (tail_pitch_max + tail_pitch_min) / 2
        tail_rudder      = tail_rudder      * (tail_rudder_max - tail_rudder_min) / 2 + (tail_rudder_max + tail_rudder_min) / 2
        tail_sweep       = tail_sweep       * (tail_sweep_max - tail_sweep_min) / 2   + (tail_sweep_max + tail_sweep_min) / 2
        left_wing_sweep  = left_wing_sweep  * (left_sweep_max - left_sweep_min) / 2   + (left_sweep_max + left_sweep_min) / 2
        right_wing_sweep = right_wing_sweep * (right_sweep_max - right_sweep_min) / 2 + (right_sweep_max + right_sweep_min) / 2
        left_wing_twist  = left_wing_twist  * (left_twist_max - left_twist_min) / 2   + (left_twist_max + left_twist_min) / 2
        right_wing_twist = right_wing_twist * (right_twist_max - right_twist_min) / 2 + (right_twist_max + right_twist_min) / 2

        return [left_wing_twist, tail_pitch, tail_rudder, thrust, right_wing_twist, left_wing_sweep, right_wing_sweep, tail_sweep]

    ''' helper functions '''

    def flip_2d_coord_sys(self, states):
        # function to flip the 2d coordinate system from the mocap to the forward down system (and vice versa)
        if states.ndim == 1:
            states = np.hstack([
                states[0],
                -states[1],
                states[2],
                -states[3],
                -states[4],
                -states[5],
            ])
        else:
            states = np.vstack([
                states[:,0],
                -states[:,1],
                states[:,2],
                -states[:,3],
                -states[:,4],
                -states[:,5],
            ]).T
        return states

    def check_if_past_launch_pos(self, relative_pos):
        if np.dot(relative_pos, self.flight_direction) > 0:
            return True
        else:
            return False
    
    def check_if_close_to_net(self, pos):
        # assume it is close to the net if filtered position is close to the net
        if (self.in_net) or (self.pos_px4[0] > 7.0) or (self.vel[2] < -1.25):
            rospy.loginfo('vel: %d, pos: %d, in net: %d'%( (self.vel[2] < -1.25),  (self.pos_px4[0] > 6.50), (self.in_net) ))
            self.in_net = True
            return True
        else:
            return False

    def state_to_mpc_state(self, state):
        pos = state[:3]
        quat = state[3:7]
        vel = state[7:10]
        dcm20 = 2*(quat[1]*quat[3]-quat[0]*quat[2])
        theta = np.arcsin(-dcm20)
        omega = state[10:13]
        u = vel[0]
        w = vel[2]
        
        state_2d_NWU = np.hstack([
            pos[0],
            pos[2],
            u,
            w,
            theta,
            omega[1],
            ])
        state_2d_NED = self.flip_2d_coord_sys(state_2d_NWU) # flip to forward down system
        return state_2d_NED


def main():
    rospy.init_node("lishawk_controller", anonymous=True)

    pilot = Pilot()

    rospy.spin()

if __name__ == "__main__":
    main()
