# Supplementary material for: Agile perching maneuvers in birds and morphing-wing drones
Source: Nat Commun. 2024 Sep 27;15:8330. doi: 10.1038/s41467-024-52369-4 (PMC11437188; doi:10.1038/s41467-024-52369-4)
Supplement: Supplementary file 4 — Supplementary Data 1 [file 41467_2024_52369_MOESM4_ESM.zip › config/aerodynamic_coeffs/za.csv]

0.27397
0.023669
-0.1943
-0.45708
-0.67441
-0.87999
-1.0134
-1.0048
-1.0391
-1.0126
-1.1203
-1.1644
-1.1957
-1.2408
-1.2353
-1.273
-1.2545
-1.2544
