# Supplementary material for: Agile perching maneuvers in birds and morphing-wing drones
Source: Nat Commun. 2024 Sep 27;15:8330. doi: 10.1038/s41467-024-52369-4 (PMC11437188; doi:10.1038/s41467-024-52369-4)
Supplement: Supplementary file 4 — Supplementary Data 1 [file 41467_2024_52369_MOESM4_ESM.zip › config/aerodynamic_coeffs/xts.csv]

-0.0043181	0	-0.015683	-0.043392	-0.018092	-0.010234	-0.030483	-0.085073	-0.035951	-0.011275	-0.032057	-0.11477
-0.0083903	0	-0.016839	-0.041716	-0.026945	-0.013156	-0.029916	-0.08489	-0.044727	-0.019005	-0.032117	-0.11536
-0.011853	0	-0.013269	-0.035178	-0.029636	-0.01315	-0.024557	-0.076144	-0.048053	-0.017764	-0.026031	-0.11156
-0.014667	0	-0.010669	-0.027163	-0.030604	-0.010705	-0.019264	-0.065795	-0.050122	-0.018733	-0.023091	-0.10224
-0.012948	0	-0.0052715	-0.019736	-0.031847	-0.0074621	-0.013189	-0.05184	-0.045067	-0.014496	-0.016783	-0.087823
-0.019171	0	-0.0061491	-0.012709	-0.034776	-0.0084825	-0.010149	-0.044903	-0.041778	-0.01336	-0.011478	-0.078719
-0.013417	0	-0.0072175	-0.0048554	-0.010728	0.013972	0.012334	-0.033854	-0.015032	0.0096695	0.0037799	-0.067087
-0.036425	0	-0.033865	-0.0069576	-0.026402	-0.0024201	0.0048108	-0.030332	-0.02595	-0.0061642	0.0023255	-0.053263
-0.017569	0	0.00065951	-0.00015397	-0.011589	0.016018	0.01413	0.0098684	-0.0018501	0.019889	0.041669	-0.0049971
-0.011538	0	0.014472	0.010772	-0.025335	0.0085625	0.029901	0.007563	-0.0068731	0.022611	0.071519	0.034993
-0.021937	0	0.00046556	0.016851	-0.022069	0.0056478	0.019027	0.015799	-0.012476	0.024871	0.080904	0.04526
-0.025466	0	0.0036643	0.0093735	-0.021933	0.012016	0.023546	0.021576	-0.0073274	0.035001	0.091772	0.05367
-0.029149	0	0.0087017	0.01334	-0.019535	0.012572	0.029737	0.018324	4.9309e-05	0.036722	0.10013	0.056704
-0.036564	0	0.013178	0.019923	-0.0075663	0.04182	0.069381	0.04629	0.024401	0.07215	0.12687	0.088683
-0.044917	0	0.012166	0.02108	0.0098754	0.053119	0.076424	0.07742	0.05726	0.11252	0.15561	0.14408
-0.047938	0	0.026581	0.035122	-0.029816	0.060438	0.11261	0.11457	0.067872	0.14296	0.20389	0.2436
-0.03858	0	0.033726	0.051391	-0.030959	0.057266	0.14606	0.15541	0.059196	0.15887	0.22879	0.28223
-0.02213	0	0.050626	0.077881	-0.065315	0.048487	0.20069	0.20169	0.029012	0.16369	0.2625	0.33874
