# Supplementary material for: Agile perching maneuvers in birds and morphing-wing drones
Source: Nat Commun. 2024 Sep 27;15:8330. doi: 10.1038/s41467-024-52369-4 (PMC11437188; doi:10.1038/s41467-024-52369-4)
Supplement: Supplementary file 4 — Supplementary Data 1 [file 41467_2024_52369_MOESM4_ESM.zip › config/aerodynamic_coeffs/zts.csv]

-0.0010522	-0	0.0079555	0.046132	-0.0051077	0.018103	0.024741	0.032345	-0.04727	0.018436	0.039543	0.065135
-0.01644	-0	-0.004816	-0.01004	-0.030177	-0.010683	0.012378	-0.0099189	-0.051495	-0.025872	0.0040811	0.037744
-0.02258	-0	-0.0091733	-0.0093939	-0.031638	-0.014579	-0.013224	-0.016619	-0.078668	-0.042684	-0.032088	0.026259
-0.024757	-0	-0.0025394	-0.0026829	-0.062208	-0.013255	-0.028118	-0.023808	-0.083357	-0.03404	-0.031659	0.018261
-0.04292	-0	-0.0048532	0.007204	-0.047542	-0.019158	-0.0027042	-0.011837	-0.089852	-0.043894	-0.018916	0.020852
-0.011528	-0	0.014668	0.024177	-0.040675	-0.001981	0.014891	0.020927	-0.10536	-0.038258	0.0085988	0.036964
-0.047859	-0	0.021157	0.014813	-0.096403	-0.037004	0.000241	0.047191	-0.14492	-0.070397	-0.0082282	0.070953
-0.022669	-0	0.074977	0.042923	-0.091964	-0.0285	0.022132	0.067926	-0.1424	-0.074661	0.010561	0.087089
-0.047811	-0	0.015405	0.028985	-0.13326	-0.069315	0.0051774	-0.010417	-0.15507	-0.10716	-0.043757	0.021339
-0.069543	-0	-0.013999	0.0065687	-0.084152	-0.052038	-0.029561	0.043729	-0.1597	-0.085613	-0.089207	-0.022275
-0.024294	-0	0.02635	0.015585	-0.077379	-0.033466	0.0081881	0.025037	-0.15468	-0.061521	-0.074603	-0.017208
-0.020422	-0	0.018941	0.032057	-0.088465	-0.040318	-0.0019364	0.026624	-0.17793	-0.095425	-0.076033	0.001087
-0.021791	-0	0.017971	0.02732	-0.10263	-0.041217	-0.025912	0.025835	-0.2039	-0.1076	-0.078408	0.011787
-0.01544	-0	0.0097435	0.015009	-0.15004	-0.026608	-0.0034229	0.038896	-0.2731	-0.20322	-0.1596	-0.0068585
0.0006743	-0	-0.0002929	0.012031	-0.21003	-0.027713	0.019459	0.019099	-0.34187	-0.27523	-0.24863	-0.044605
0.011031	-0	0.0062341	0.020156	0.015242	0.0084581	-0.0059396	0.029878	-0.29118	-0.26819	-0.28517	-0.040008
-0.026436	-0	-0.0083905	0.0049053	0.0098112	-0.0045809	-0.029651	-0.0074435	-0.096995	-0.2323	-0.26918	-0.033529
-0.080177	-0	-0.015881	-0.0078614	0.16065	-0.0019646	-0.089151	-0.033858	0.22266	-0.12991	-0.20069	0.0051767
