# Supplementary material for: Agile perching maneuvers in birds and morphing-wing drones
Source: Nat Commun. 2024 Sep 27;15:8330. doi: 10.1038/s41467-024-52369-4 (PMC11437188; doi:10.1038/s41467-024-52369-4)
Supplement: Supplementary file 4 — Supplementary Data 1 [file 41467_2024_52369_MOESM4_ESM.zip › config/aerodynamic_coeffs/mws.csv]

0.11044	0.046759	0	-0.028617	-0.059259	0.056196	-0.0097018	-0.015858	-0.021392	-0.018395	-0.19134	-0.19806	-0.10258	0.0576	0.20402
0.075281	0.045939	0	-0.032712	-0.06293	0.028608	0.017897	0.010909	0.0011737	-0.0073248	-0.18294	-0.11803	0.032117	0.16555	0.30711
0.070212	0.042656	0	-0.038089	-0.075044	0.04238	0.044958	0.035043	0.020368	0.0015105	-0.11942	0.0012987	0.15223	0.28176	0.36243
0.07342	0.049857	0	-0.037928	-0.071238	0.067422	0.067543	0.053351	0.03367	0.010802	-0.018043	0.10124	0.25315	0.34067	0.38859
0.076101	0.051556	0	-0.037699	-0.067447	0.098262	0.090036	0.065037	0.048043	0.0066117	0.097427	0.21932	0.34945	0.41817	0.40149
0.079547	0.049776	0	-0.031211	-0.091022	0.12148	0.10851	0.083878	0.062816	0.02155	0.2187	0.33261	0.41679	0.44059	0.4251
0.078641	0.0561	0	-0.052049	-0.056555	0.14227	0.13378	0.081691	0.06619	0.060876	0.34164	0.41145	0.45454	0.47078	0.48855
0.1055	0.070823	0	-0.012928	-0.014014	0.15921	0.13723	0.092338	0.093498	0.089797	0.45753	0.49206	0.52688	0.58476	0.58328
0.066632	0.03503	0	0.0088594	0.004622	0.13768	0.11203	0.11011	0.10683	0.11152	0.45403	0.50597	0.56279	0.60903	0.61172
0.038387	0.0041589	0	0.00037245	-0.0068454	0.10053	0.099146	0.107	0.099107	0.10704	0.48363	0.53001	0.59545	0.6207	0.63189
0.026377	0.022006	0	0.024109	0.010054	0.0809	0.081397	0.1025	0.098365	0.10855	0.49117	0.50608	0.56024	0.61048	0.6406
0.017541	0.0019738	0	-0.00068193	0.0045487	0.077544	0.079871	0.082115	0.089784	0.08582	0.5452	0.50259	0.58961	0.6293	0.6494
0.024607	0.016471	0	0.0010277	0.014046	0.094454	0.089018	0.086119	0.10463	0.11232	0.52398	0.46919	0.58354	0.63605	0.64489
0.054407	0.024066	0	0.014131	0.030214	0.089163	0.085654	0.089311	0.08186	0.10707	0.49974	0.56272	0.6047	0.63536	0.64193
0.04307	0.023304	0	-0.0074492	-0.023256	0.10801	0.095046	0.088275	0.10339	0.10544	0.36512	0.34822	0.61346	0.62415	0.62717
0.059494	0.01835	0	0.0074439	-0.0068143	0.12931	0.11994	0.11455	0.096675	0.087827	0.35488	0.3356	0.59641	0.61017	0.63099
0.05979	0.036665	0	-0.0042943	-0.030164	0.10299	0.12083	0.10306	0.097147	0.092678	0.3506	0.32298	0.58044	0.57409	0.33457
0.076876	0.057653	0	0.0046642	-0.011028	0.066623	0.12735	0.10261	0.078237	0.091155	0.4411	0.46177	0.54538	0.5304	-0.022975
