# Supplementary material for: Agile perching maneuvers in birds and morphing-wing drones
Source: Nat Commun. 2024 Sep 27;15:8330. doi: 10.1038/s41467-024-52369-4 (PMC11437188; doi:10.1038/s41467-024-52369-4)
Supplement: Supplementary file 4 — Supplementary Data 1 [file 41467_2024_52369_MOESM4_ESM.zip › config/aerodynamic_coeffs/zws.csv]

0.36413	0.29895	-0	-0.23131	-0.44798	0.43826	0.34696	0.028395	-0.26269	-0.65106	0.73763	0.65979	0.27944	-0.366	-0.89187
0.48026	0.31791	-0	-0.22464	-0.44664	0.58619	0.33274	-0.060353	-0.37461	-0.7056	0.94102	0.61557	0.013453	-0.54276	-1.0507
0.46796	0.29011	-0	-0.2559	-0.48469	0.523	0.23405	-0.12478	-0.45341	-0.78213	0.82465	0.40397	-0.17964	-0.73075	-1.1488
0.49497	0.3302	-0	-0.23823	-0.42384	0.44353	0.16221	-0.17561	-0.5049	-0.71412	0.6537	0.17488	-0.41064	-0.86005	-1.1388
0.48797	0.31867	-0	-0.21766	-0.32517	0.42877	0.10418	-0.22298	-0.50006	-0.50415	0.46224	-0.047322	-0.58287	-0.91811	-0.95807
0.47163	0.28142	-0	-0.1425	-0.068556	0.3402	0.043095	-0.23599	-0.40733	-0.28498	0.17697	-0.26352	-0.66485	-0.8233	-0.81611
0.36026	0.20778	-0	0.03136	0.00096543	0.18211	-0.089687	-0.19578	-0.27809	-0.19604	-0.085044	-0.4231	-0.69765	-0.70247	-0.759
0.16765	0.037414	-0	-0.023781	-0.0025425	-0.029939	-0.19403	-0.20396	-0.25829	-0.24327	-0.35623	-0.60518	-0.72165	-0.79642	-0.78346
0.11038	0.0094546	-0	-0.019603	-0.027184	-0.15112	-0.25258	-0.22053	-0.31006	-0.33907	-0.54925	-0.73169	-0.82076	-0.82505	-0.87597
0.023062	-0.00781	-0	-0.078173	-0.10682	-0.16814	-0.20716	-0.20286	-0.35649	-0.39001	-0.70063	-0.80462	-0.89737	-0.91501	-0.97725
0.092376	0.0049552	-0	-0.025895	-0.05552	-0.16922	-0.2187	-0.26724	-0.40643	-0.43891	-0.75072	-0.89072	-0.94771	-1.026	-1.077
0.10809	0.092678	-0	-0.019043	-0.078474	-0.10702	-0.22629	-0.28981	-0.43948	-0.44939	-0.75116	-0.84321	-0.93433	-1.0188	-1.0941
0.13331	0.085352	-0	-0.048365	-0.063011	-0.14347	-0.25841	-0.34219	-0.47879	-0.45368	-0.72724	-0.84492	-0.9795	-1.0646	-1.143
0.1374	0.080195	-0	-0.053197	-0.094374	-0.22739	-0.30939	-0.34934	-0.4649	-0.48212	-0.66979	-0.77438	-0.94098	-1.0901	-1.1406
0.10595	0.080314	-0	-0.086551	-0.13593	-0.22946	-0.31257	-0.34453	-0.45152	-0.47235	-0.56514	-0.67488	-0.93976	-1.0251	-1.0375
0.11478	0.028912	-0	-0.037452	-0.068435	-0.16323	-0.26792	-0.2711	-0.41939	-0.42384	-0.50584	-0.59753	-0.87523	-0.93595	-0.93479
0.099418	0.069461	-0	-0.0075277	-0.056458	-0.2533	-0.27612	-0.28394	-0.38539	-0.36275	-0.47857	-0.5687	-0.86494	-0.89716	-0.64874
0.10821	0.094357	-0	0.079443	0.023425	-0.33122	-0.26166	-0.26688	-0.33686	-0.26946	-0.49334	-0.56862	-0.82073	-0.85281	-0.31723
