# Supplementary material for: Agile perching maneuvers in birds and morphing-wing drones
Source: Nat Commun. 2024 Sep 27;15:8330. doi: 10.1038/s41467-024-52369-4 (PMC11437188; doi:10.1038/s41467-024-52369-4)
Supplement: Supplementary file 4 — Supplementary Data 1 [file 41467_2024_52369_MOESM4_ESM.zip › config/aerodynamic_coeffs/mts.csv]

-0.065234	0	0.069114	0.17596	-0.13868	0.039548	0.2002	0.3878	-0.22466	0.080157	0.34468	0.59682
-0.073052	0	0.064004	0.15954	-0.18426	0.0070873	0.17917	0.35617	-0.28691	0.013688	0.29952	0.57157
-0.085167	0	0.051351	0.14696	-0.21822	-0.026439	0.13887	0.32722	-0.35085	-0.050266	0.2323	0.53456
-0.093222	0	0.04069	0.12745	-0.25943	-0.056754	0.095807	0.27843	-0.39513	-0.074416	0.18635	0.46651
-0.10428	0	0.039066	0.11008	-0.27862	-0.072806	0.076983	0.22549	-0.43629	-0.12413	0.14549	0.38709
-0.093781	0	0.051996	0.10505	-0.29161	-0.091355	0.063868	0.19804	-0.48411	-0.1717	0.10896	0.32349
-0.093349	0	0.060327	0.10879	-0.30281	-0.10969	0.048798	0.15234	-0.50444	-0.21617	0.025485	0.24724
-0.10044	0	0.058065	0.1184	-0.33306	-0.14058	-0.0035412	0.13234	-0.55539	-0.29555	-0.058779	0.15262
-0.087439	0	0.063548	0.12275	-0.33772	-0.15716	-0.027589	0.10874	-0.55461	-0.32474	-0.12438	0.080996
-0.099057	0	0.055982	0.11505	-0.34217	-0.17252	-0.046945	0.067939	-0.57794	-0.36741	-0.19045	0.021665
-0.073978	0	0.076757	0.12137	-0.3425	-0.19299	-0.0423	0.05924	-0.57897	-0.37983	-0.24549	-0.015834
-0.077862	0	0.077064	0.13642	-0.35587	-0.23245	-0.062178	0.047153	-0.59308	-0.4215	-0.28186	-0.051755
-0.069911	0	0.077297	0.15392	-0.31437	-0.20203	-0.056072	0.078781	-0.57082	-0.39278	-0.27428	-0.033314
-0.071714	0	0.08339	0.16497	-0.2784	-0.29834	-0.16739	0.032012	-0.57239	-0.41529	-0.29796	-0.084547
-0.038588	0	0.08668	0.18827	-0.27772	-0.33856	-0.15698	-0.012491	-0.59209	-0.45359	-0.28755	-0.1702
-0.012339	0	0.054878	0.15129	-0.37428	-0.36709	-0.24314	-0.081454	-0.58927	-0.48794	-0.34959	-0.33958
-0.014123	0	0.022831	0.10697	-0.35425	-0.34951	-0.3208	-0.16875	-0.81479	-0.51868	-0.40109	-0.38928
-0.028074	0	-0.035598	0.015594	-0.37801	-0.31163	-0.46876	-0.27897	-1.0805	-0.54556	-0.50429	-0.47185
