# Supplementary material for: Agile perching maneuvers in birds and morphing-wing drones
Source: Nat Commun. 2024 Sep 27;15:8330. doi: 10.1038/s41467-024-52369-4 (PMC11437188; doi:10.1038/s41467-024-52369-4)
Supplement: Supplementary file 4 — Supplementary Data 1 [file 41467_2024_52369_MOESM4_ESM.zip › config/aerodynamic_coeffs/xws.csv]

-0.075712	-0.015686	0	-0.025498	-0.057147	-0.1042	-0.011408	-0.01241	0.0063808	-0.092129	-0.14302	-0.061135	0.0073367	-0.016484	-0.095907
-0.034065	-0.005976	0	-0.027364	-0.063368	-0.053068	0.020127	-0.016191	0.03869	-0.097488	-0.097498	-0.013167	0.0020731	0.004136	-0.12328
-0.028023	-0.004359	0	-0.028037	-0.061276	-0.03684	0.024103	-0.017181	0.049005	-0.096221	-0.048619	-0.005669	-0.0061298	-0.010661	-0.1597
-0.030916	-0.010157	0	-0.027879	-0.065612	-0.032641	0.026785	-0.014774	0.055436	-0.1073	-0.03515	0.0043717	-0.013319	-0.040395	-0.20527
-0.036532	-0.012108	0	-0.031984	-0.085423	-0.034755	0.03164	-0.0070618	0.059848	-0.15259	-0.018975	0.015647	-0.034856	-0.074599	-0.26101
-0.034849	-0.0038223	0	-0.052482	-0.19568	-0.024698	0.043419	-0.0032421	0.036299	-0.24169	0.011574	0.023411	-0.064564	-0.14685	-0.32684
0.015522	0.037196	0	-0.14353	-0.2319	0.03235	0.092447	-0.021456	-0.018057	-0.28111	0.056247	0.022878	-0.12043	-0.21618	-0.38203
0.12751	0.13756	0	-0.11665	-0.20874	0.1345	0.1407	-0.022902	-0.038098	-0.26426	0.15046	0.065723	-0.11785	-0.18718	-0.3458
0.1778	0.15126	0	-0.11667	-0.19318	0.20239	0.1846	-0.013205	0.0057519	-0.21225	0.19917	0.086742	-0.095172	-0.15244	-0.31697
0.23291	0.14543	0	-0.081502	-0.16777	0.23681	0.15877	-0.0094985	0.034172	-0.18922	0.23124	0.094267	-0.058299	-0.12469	-0.30122
0.20133	0.13748	0	-0.097458	-0.18402	0.19722	0.14762	0.016038	0.055312	-0.18714	0.22646	0.12775	-0.035885	-0.10754	-0.29406
0.16804	0.094102	0	-0.0987	-0.18857	0.16606	0.16789	0.026198	0.066927	-0.18844	0.22852	0.13617	-0.033729	-0.11471	-0.3055
0.14848	0.10065	0	-0.097405	-0.18347	0.19683	0.18467	0.044119	0.078079	-0.18373	0.24715	0.15271	-0.016186	-0.11098	-0.30168
0.13689	0.093709	0	-0.095033	-0.18889	0.24429	0.22405	0.053871	0.076139	-0.183	0.24961	0.13174	-0.028043	-0.11952	-0.31757
0.14406	0.092619	0	-0.092757	-0.18289	0.23054	0.21093	0.052178	0.081515	-0.18492	0.26192	0.16423	-0.036618	-0.12978	-0.33052
0.14307	0.10412	0	-0.094655	-0.19408	0.22553	0.20932	0.042284	0.07782	-0.19383	0.24371	0.15465	-0.045994	-0.14588	-0.35033
0.15168	0.099491	0	-0.10857	-0.19724	0.26111	0.21741	0.046166	0.079732	-0.19565	0.23997	0.132	-0.039353	-0.1443	-0.27993
0.15659	0.10027	0	-0.12861	-0.21127	0.31338	0.23654	0.047341	0.076243	-0.20095	0.21696	0.074533	-0.029309	-0.14268	-0.19212
