# Supplementary material for: Agile perching maneuvers in birds and morphing-wing drones
Source: Nat Commun. 2024 Sep 27;15:8330. doi: 10.1038/s41467-024-52369-4 (PMC11437188; doi:10.1038/s41467-024-52369-4)
Supplement: Supplementary file 4 — Supplementary Data 1 [file 41467_2024_52369_MOESM4_ESM.zip › config/aerodynamic_coeffs/ma.csv]

0.10904
0.071942
0.037391
-0.0028744
-0.040231
-0.08458
-0.14152
-0.21316
-0.25431
-0.28135
-0.33273
-0.36528
-0.4152
-0.5325
-0.63065
-0.72957
-0.78396
-0.82779
