# Supplementary material for: Agile perching maneuvers in birds and morphing-wing drones
Source: Nat Commun. 2024 Sep 27;15:8330. doi: 10.1038/s41467-024-52369-4 (PMC11437188; doi:10.1038/s41467-024-52369-4)
Supplement: Supplementary file 4 — Supplementary Data 1 [file 41467_2024_52369_MOESM4_ESM.zip › config/aerodynamic_coeffs/xa.csv]

-0.044154
-0.062296
-0.064206
-0.047121
-0.012667
0.034355
0.060328
0.024781
0.013171
-0.017745
0.0043173
0.018839
0.034565
0.081535
0.13
0.18486
0.23362
0.28565
