# Supplementary material for: Agile perching maneuvers in birds and morphing-wing drones
Source: Nat Commun. 2024 Sep 27;15:8330. doi: 10.1038/s41467-024-52369-4 (PMC11437188; doi:10.1038/s41467-024-52369-4)
Supplement: Supplementary file 4 — Supplementary Data 1 [file 41467_2024_52369_MOESM4_ESM.zip › config/servo_coeffs/servo_coeffs.json]

{
    "n": 3,
    "p": 640.9,
    "i": 0.0,
    "d": 34.2,
    "i_sat": 10,
    "v_sat": 6.9,
    "u_sat": 160.0,
    "delay": 0.05
}
