# Supplementary material for: Agile perching maneuvers in birds and morphing-wing drones
Source: Nat Commun. 2024 Sep 27;15:8330. doi: 10.1038/s41467-024-52369-4 (PMC11437188; doi:10.1038/s41467-024-52369-4)
Supplement: Supplementary file 4 — Supplementary Data 1 [file 41467_2024_52369_MOESM4_ESM.zip › config/config_morphing_wing.json]

{
    "mass": 0.7,
    "rho": 1.188,
    "S": 0.204,
    "c": 0.23,
    "cg_shift": 0.01,
    "g": 9.81
}
