# Supplementary material for: Agile perching maneuvers in birds and morphing-wing drones
Source: Nat Commun. 2024 Sep 27;15:8330. doi: 10.1038/s41467-024-52369-4 (PMC11437188; doi:10.1038/s41467-024-52369-4)
Supplement: Supplementary file 4 — Supplementary Data 1 [file 41467_2024_52369_MOESM4_ESM.zip › config/mechanical_coeffs/I_dw.csv]

3.091316666666666518e-02	-3.102866666666666989e-05	8.078466666666667259e-04	3.571633333333332910e-02	-3.102866666666666989e-05	5.509116666666665982e-04	3.394883333333333086e-02	-3.102866666666666989e-05	2.318866666666666635e-04
-3.102866666666666989e-05	1.674633333333333182e-02	2.643783333333333293e-05	-3.102866666666666989e-05	1.592500000000000165e-02	2.643783333333333293e-05	-3.102866666666666989e-05	1.703216666666666768e-02	2.643783333333333293e-05
8.078466666666667259e-04	2.643783333333333293e-05	4.695250000000000118e-02	5.509116666666665982e-04	2.643783333333333293e-05	5.086666666666666420e-02	2.318866666666666635e-04	2.643783333333333293e-05	5.017483333333332823e-02
