# Supplementary material for: Agile perching maneuvers in birds and morphing-wing drones
Source: Nat Commun. 2024 Sep 27;15:8330. doi: 10.1038/s41467-024-52369-4 (PMC11437188; doi:10.1038/s41467-024-52369-4)
Supplement: Supplementary file 4 — Supplementary Data 1 [file 41467_2024_52369_MOESM4_ESM.zip › config/perching_traj.csv]

# t	x	z	u	w	theta	q	del_T	del_e	del_wt	del_ws	del_ts
0.000000000000000000e+00	-5.500000000000000000e+00	1.000000000000000000e+00	1.159999999999999964e+01	0.000000000000000000e+00	0.000000000000000000e+00	0.000000000000000000e+00	8.431818632311727235e-02	-3.693118690036431673e+00	1.000000000000031974e+00	8.155880253582205341e+01	3.422769555396781271e+01
9.412856179206700522e-03	-5.390810868321202598e+00	1.000000000000000000e+00	1.158270276079564276e+01	9.989815998479700809e-02	0.000000000000000000e+00	1.026295541702765129e-01	8.431818632311727235e-02	-5.635995846120259500e+00	1.000000000000031974e+00	8.549016652625473967e+01	3.499106764360237776e+01
1.882571235841340104e-02	-5.281784553067332411e+00	1.000940327012504349e+00	1.156559665538370396e+01	1.953943411791789764e-01	9.660372331409160717e-04	2.078785406735669250e-01	8.431818632311727235e-02	-7.643842766736838712e+00	1.000000000000031974e+00	8.961753329606494844e+01	3.577793814061607947e+01
2.823856853762009983e-02	-5.172917529167960993e+00	1.002674377071196554e+00	1.154819430679312653e+01	2.869727342146847215e-01	2.922768039244572069e-03	3.395550996509297814e-01	8.431818632311727235e-02	-9.699271878675652658e+00	1.000000000000031974e+00	9.396991604685607058e+01	3.659548191079541368e+01
3.765142471682680209e-02	-5.064208606257013301e+00	1.005057889813280037e+00	1.152997645493007539e+01	3.757957423692545595e-01	6.118951357174972835e-03	4.968127110631786469e-01	8.431818632311727235e-02	-1.174049875844937141e+01	1.000000000000031974e+00	9.849588084869179738e+01	3.743020874076460558e+01
4.706428089603350434e-02	-4.955658983396967088e+00	1.007931049159299208e+00	1.151034167358568894e+01	4.629100139186488327e-01	1.079537795441444688e-02	6.768721365398773226e-01	8.431818632311727235e-02	-1.366806045867580011e+01	1.000000000000031974e+00	1.031137725140654595e+02	3.825434269243215368e+01
5.647713707524019966e-02	-4.847273068028112419e+00	1.011118496080414930e+00	1.148862384819511462e+01	5.491622828154306690e-01	1.716667802737667156e-02	8.742050094849505015e-01	8.431818632311725847e-02	-1.536594312468317547e+01	1.000000000000031974e+00	1.077308382328544525e+02	3.903448556586700136e+01
6.588999325444690192e-02	-4.739059504532733946e+00	1.014430593521386870e+00	1.146299225807293531e+01	6.354619580659797151e-01	2.539544405280053790e-02	1.093418907211083591e+00	8.431818632311725847e-02	-1.674780200951892084e+01	1.000000000000031974e+00	1.122274808930500853e+02	3.974072188909644865e+01
7.530284943365360417e-02	-4.631042912062433459e+00	1.017670315691969973e+00	1.143262418572983918e+01	7.228554343326547560e-01	3.568763897000382102e-02	1.321917757233373569e+00	8.431818632311725847e-02	-1.776407948435858231e+01	1.000000000000031974e+00	1.164339912967062673e+02	4.035258298491119433e+01
8.471570561286030643e-02	-4.523255014410494823e+00	1.020630455663360747e+00	1.139703522243337552e+01	8.114934915160952889e-01	4.813066069958104459e-02	1.543611858633807010e+00	8.431818632311724460e-02	-1.839034604292067598e+01	1.000000000000030198e+00	1.201618318459805153e+02	4.086051213196358844e+01
9.412856179206700868e-02	-4.415733092999423626e+00	1.023098682259471870e+00	1.135591706828395786e+01	9.011278745077232477e-01	6.266045712141901647e-02	1.744866079499911793e+00	8.431818632311724460e-02	-1.861878410018250563e+01	1.000000000000030198e+00	1.232705138327722381e+02	4.126308602214859889e+01
1.035414179712737109e-01	-4.308520106249125625e+00	1.024870727594746178e+00	1.130928972259046006e+01	9.930171038186834664e-01	7.908463057972793531e-02	1.918631330466531892e+00	8.431818632311723072e-02	-1.845545768474747916e+01	1.000000000000030198e+00	1.256861471169213331e+02	4.156073868411726835e+01
1.129542741504803993e-01	-4.201661669154810319e+00	1.025778638877849369e+00	1.125707934347369310e+01	1.085549251308114638e+00	9.714443135432940246e-02	2.053460420572705392e+00	8.431818632311723072e-02	-1.792261133094682179e+01	1.000000000000030198e+00	1.273933828557484134e+02	4.174726325067127419e+01
1.223671303296871016e-01	-4.095208914780338993e+00	1.025671216616478976e+00	1.119945508925524713e+01	1.176662852964069694e+00	1.164733589628735855e-01	2.141791406462579594e+00	8.431818632311723072e-02	-1.706864443458858460e+01	1.000000000000030198e+00	1.284369923002341807e+02	4.180214522027753787e+01
1.317799865088938038e-01	-3.989217189171249345e+00	1.024421186807918493e+00	1.113682930923522285e+01	1.264108508758579497e+00	1.366337334377666912e-01	2.180490174567891071e+00	8.431818632311721684e-02	-1.599475889784272020e+01	1.000000000000028422e+00	1.289416356533875501e+02	4.168744779111008825e+01
1.411928426881005061e-01	-3.883744079930615101e+00	1.021930458453202073e+00	1.106978858944932753e+01	1.345671013339801103e+00	1.571583738511475592e-01	2.172277770791152474e+00	8.431818632311721684e-02	-1.489763379652872466e+01	1.000000000000028422e+00	1.291211985196703154e+02	4.135237300348909173e+01
1.506056988673072083e-01	-3.778847411045135107e+00	1.018132649820640889e+00	1.099892933286133356e+01	1.419413191794786533e+00	1.776057120888924201e-01	2.127921157897982418e+00	8.431818632311718908e-02	-1.398688688548241110e+01	1.000000000000028422e+00	1.291869089510672666e+02	4.074441900266128869e+01
1.600185550465139106e-01	-3.674584181948945982e+00	1.012991971550215142e+00	1.092470461262056425e+01	1.484111242650716811e+00	1.976355279088771177e-01	2.064048093298024966e+00	8.431818632311718908e-02	-1.337589653201671247e+01	1.000000000000028422e+00	1.292431705072158650e+02	3.982093827536414921e+01
1.694314112257206129e-01	-3.571010316317645650e+00	1.006498413534264280e+00	1.084699321058263344e+01	1.539511819896806966e+00	2.170641157580572300e-01	1.998719598804110653e+00	8.431818632311717521e-02	-1.311866874419304985e+01	1.000000000000026645e+00	1.293076924937811896e+02	3.855636416466280991e+01
1.788442674049273151e-01	-3.468184164673045800e+00	9.986606898145601319e-01	1.076612116705955380e+01	1.587073515602899443e+00	2.358777758841620331e-01	1.942410304891695416e+00	8.431818632311717521e-02	-1.324134648204185360e+01	1.000000000000026645e+00	1.293765266930704740e+02	3.694419063825229443e+01
1.882571235841340174e-01	-3.366159191930154559e+00	9.895031240783698223e-01	1.068219235573813819e+01	1.629592820102283790e+00	2.541614047251166131e-01	1.901501074524523327e+00	8.431818632311716133e-02	-1.375166082182298410e+01	1.000000000000026645e+00	1.294450000774871512e+02	3.499912113549038395e+01
1.976699797633407196e-01	-3.264982695407047775e+00	9.790678119124934797e-01	1.059518685092780999e+01	1.668602998984217711e+00	2.720599608642229605e-01	1.881778171223886353e+00	8.431818632311716133e-02	-1.464071517861690452e+01	1.000000000000024869e+00	1.295104093151047664e+02	3.276129280313759295e+01
2.070828359425474219e-01	-3.164699348109097254e+00	9.673971167630391887e-01	1.050467490646765256e+01	1.705359374940597750e+00	2.897728681511240190e-01	1.891768248034286337e+00	8.431818632311716133e-02	-1.587667968443344790e+01	1.000000000000024869e+00	1.295714497254182902e+02	3.030233709667818687e+01
2.164956921217541241e-01	-3.065356040197141585e+00	9.545270326673492844e-01	1.041006398539571975e+01	1.741924839473448561e+00	3.075798105942605942e-01	1.932433880624152556e+00	8.431818632311716133e-02	-1.739856526153634064e+01	1.000000000000024869e+00	1.296274371436547312e+02	2.769587788225740965e+01
2.259085483009607986e-01	-2.967002207938176817e+00	9.404877337594893527e-01	1.031085280916949465e+01	1.780349993942048625e+00	3.257695327884020386e-01	2.001751378516756219e+00	8.431818632311713357e-02	-1.909303330816506872e+01	1.000000000000021316e+00	1.296779177492993540e+02	2.500539382797587251e+01
2.353214044801675009e-01	-2.869688992281233197e+00	9.253033651640731883e-01	1.020655202047492871e+01	1.822379174616886477e+00	3.446117306209089959e-01	2.095463554488763869e+00	8.431818632311713357e-02	-2.078655952178249322e+01	1.000000000000021316e+00	1.297226300135560564e+02	2.228532656909987253e+01
2.447342606593742032e-01	-2.773469536466433905e+00	9.089922327345856257e-01	1.009672093798825365e+01	1.869304804676508391e+00	3.643360276880809878e-01	2.207321904393928946e+00	8.431818632311713357e-02	-2.231390090096082446e+01	1.000000000000021316e+00	1.297615529488572292e+02	1.960117686577576279e+01
2.541471168385809332e-01	-2.678399074325637397e+00	8.915676275457674604e-01	9.980968374501269835e+00	1.921851932154621245e+00	3.851132313153536879e-01	2.330339570283728179e+00	8.431818632311713357e-02	-2.357539763225052809e+01	1.000000000000021316e+00	1.297949040971034833e+02	1.706168350195053662e+01
2.635599730177876077e-01	-2.584535088364266819e+00	8.730393270748308954e-01	9.858925061117103539e+00	1.980164187235869955e+00	4.070483825391487676e-01	2.458098271940615920e+00	8.431818632311716133e-02	-2.452594051391041319e+01	1.000000000000019540e+00	1.298230797914159496e+02	1.481310087515373475e+01
2.729728291969943377e-01	-2.491937681021664019e+00	8.534155667699439007e-01	9.730221438269399670e+00	2.043889563030368617e+00	4.301861080472823007e-01	2.585125437053227948e+00	8.431818632311716133e-02	-2.515856791188054942e+01	1.000000000000019540e+00	1.298462660178041688e+02	1.297109013854857729e+01
2.823856853762010122e-01	-2.400670000660298342e+00	8.327051731523257283e-01	9.594494942815792626e+00	2.112305717791567172e+00	4.545195219914732188e-01	2.706881915819915108e+00	8.431818632311716133e-02	-2.550341166273710414e+01	1.000000000000019540e+00	1.298630177472189473e+02	1.159770511401364956e+01
2.917985415554077422e-01	-2.310798376859754644e+00	8.109197780862555938e-01	9.450757315769395817e+00	2.185953512698054713e+00	4.799990121591815595e-01	2.817453394613097739e+00	8.431818632311716133e-02	-2.563780575047493571e+01	1.000000000000019540e+00	1.298758970570025326e+02	1.071262540631042093e+01
3.012113977346144167e-01	-2.222390911758617360e+00	7.880914935947667121e-01	9.298490767220942033e+00	2.264084157681933718e+00	5.065192957542923313e-01	2.913337120367132105e+00	8.431818632311717521e-02	-2.567105713651666932e+01	1.000000000000017764e+00	1.298851161560555738e+02	1.028794050715285735e+01
3.106242539138210912e-01	-2.135516391213499343e+00	7.642653390198730357e-01	9.137524515836311423e+00	2.345340211609262759e+00	5.339421190698523390e-01	2.992211348541852001e+00	8.431818632311717521e-02	-2.567616596959653208e+01	1.000000000000017764e+00	1.298902240795157184e+02	1.019334647559678331e+01
3.200371100930278212e-01	-2.050242830392676296e+00	7.394955939988810956e-01	8.967863208774691230e+00	2.428370696418338248e+00	5.621073741514669431e-01	3.052588806126775189e+00	8.431818632311717521e-02	-2.567586070863371717e+01	1.000000000000017764e+00	1.298906550663285770e+02	1.018788664530142718e+01
3.294499662722344957e-01	-1.966635372612572041e+00	7.138466907905899328e-01	8.789706357750292298e+00	2.511867078194943481e+00	5.908409535577945348e-01	3.094850302654589491e+00	8.431818632311718908e-02	-2.567578655536130583e+01	1.000000000000017764e+00	1.298867697836263346e+02	1.018427410597365856e+01
3.388628224514412257e-01	-1.884754167852777940e+00	6.873932344474015244e-01	8.603382975637048347e+00	2.594645661715393903e+00	6.199723343528564801e-01	3.120184227129461974e+00	8.431818632311718908e-02	-2.568531453573379508e+01	1.000000000000015987e+00	1.298811297066251598e+02	1.018373130386164327e+01
3.482756786306479002e-01	-1.804652942836917129e+00	6.602191999411323176e-01	8.409167532631318664e+00	2.679372320802276164e+00	6.493421797354552716e-01	3.143768265842337151e+00	8.431818632311721684e-02	-2.571002987501704951e+01	1.000000000000015987e+00	1.298758693732739005e+02	1.018782975204103813e+01
3.576885348098546302e-01	-1.726358080340691714e+00	6.324452692018334155e-01	8.207064888937180669e+00	2.765919248322429969e+00	6.789340182825832626e-01	3.166715487990173550e+00	8.431818632311721684e-02	-2.573476520656962663e+01	1.000000000000015987e+00	1.298716291857331839e+02	1.019545933663585835e+01
3.671013909890613047e-01	-1.649888184439513239e+00	6.041955606608526708e-01	7.997077566040974972e+00	2.853935651560723041e+00	7.087418557315011691e-01	3.189062140366536457e+00	8.431818632311721684e-02	-2.567032902860582055e+01	1.000000000000015987e+00	1.298678869806846023e+02	1.020614480507023103e+01
3.765142471682680347e-01	-1.575255535081399039e+00	5.755948224459478402e-01	7.779207310656327756e+00	2.943071933557158459e+00	7.387600390053244981e-01	3.210375161653618026e+00	8.431818632311723072e-02	-2.534791809768319126e+01	1.000000000000015987e+00	1.298634333521694089e+02	1.022126481733940118e+01
3.859271033474747092e-01	-1.502466095871971552e+00	5.467682033734906355e-01	7.554508686432371611e+00	3.030229951479225914e+00	7.689788386832674405e-01	3.221297119664157105e+00	8.431818632311723072e-02	-2.466521868970301767e+01	1.000000000000015987e+00	1.298585216212376849e+02	1.024119883455977487e+01
3.953399595266814393e-01	-1.431530274337934561e+00	5.178158450688852277e-01	7.323916862147160423e+00	3.113290679228450930e+00	7.993004451811589472e-01	3.216775774432253154e+00	8.431818632311723072e-02	-2.358891823957081968e+01	1.000000000000014211e+00	1.298538829512237953e+02	1.025995450258543507e+01
4.047528157058881138e-01	-1.362457641510138595e+00	4.888273241080984821e-01	7.088140437119925252e+00	3.191345473177653602e+00	8.295794929066460099e-01	3.196304641616179776e+00	8.431818632311723072e-02	-2.212005238072701374e+01	1.000000000000014211e+00	1.298491246079482835e+02	1.026115758411700440e+01
4.141656718850948438e-01	-1.295250777528682562e+00	4.598941114250790219e-01	6.847975048041204715e+00	3.263886915592927984e+00	8.596658488031099221e-01	3.160162430802708755e+00	8.431818632311721684e-02	-2.028954584639235392e+01	1.000000000000014211e+00	1.298455510782534077e+02	1.023224645595952609e+01
4.235785280643015183e-01	-1.229902869616078531e+00	4.311106778100852188e-01	6.603968841753057539e+00	3.331849683116207661e+00	8.894120032671880560e-01	3.110528414584204260e+00	8.431818632311721684e-02	-1.817333669852527223e+01	1.000000000000014211e+00	1.298425302966925301e+02	1.023692863738752479e+01
4.329913842435082483e-01	-1.166389746168581487e+00	4.025832817003930919e-01	6.356889679797373738e+00	3.394615772665556364e+00	9.186909598750050421e-01	3.047526038595163467e+00	8.431818632311721684e-02	-1.590354589756752368e+01	1.000000000000014211e+00	1.298394610714323107e+02	1.052487319145335043e+01
4.424042404227149228e-01	-1.104680787778334006e+00	3.744158196862740762e-01	6.107591178513981589e+00	3.451541398851948550e+00	9.473768841786888162e-01	2.967509557740853232e+00	8.431818632311718908e-02	-1.357838945506957451e+01	1.000000000000014211e+00	1.298321462457247435e+02	1.130301416203893616e+01
4.518170966019215973e-01	-1.044740066676283163e+00	3.467080200952719071e-01	5.857307179431912481e+00	3.500935563730685818e+00	9.753096248561247128e-01	2.851897511527996976e+00	8.431818632311718908e-02	-1.122566562688343339e+01	1.000000000000014211e+00	1.298246296235417958e+02	1.262846981808044156e+01
4.612299527811283273e-01	-9.865331144457176737e-01	3.195481102459736822e-01	5.607566663954156816e+00	3.542018395639926265e+00	1.002154125969975329e+00	2.698191445221855833e+00	8.431818632311717521e-02	-8.859656876913426515e+00	1.000000000000012434e+00	1.298163062644930790e+02	1.450787310089375559e+01
4.706428089603350018e-01	-9.300161517708266379e-01	2.930247115659825874e-01	5.360142252927838413e+00	3.574380912588413839e+00	1.027551813987814588e+00	2.506886528946090209e+00	8.431818632311716133e-02	-6.487989135705955590e+00	1.000000000000012434e+00	1.298071842789325387e+02	1.691203534729627478e+01
4.800556651395417318e-01	-8.751340901005431050e-01	2.672257684402633560e-01	5.116488685190045516e+00	3.599624415049388571e+00	1.051148776342374802e+00	2.291101763471428132e+00	8.431818632311713357e-02	-4.112704472053145821e+00	1.000000000000012434e+00	1.297974283588334572e+02	1.974377148088021983e+01
4.894685213187484063e-01	-8.218086615305579823e-01	2.422477945573367764e-01	4.877912684432460289e+00	3.617757966431953243e+00	1.072714587733858194e+00	2.049863194210751693e+00	8.431818632311713357e-02	-1.735077718182026274e+00	1.000000000000012434e+00	1.297881913162389083e+02	2.276886519321957181e+01
4.988813774979551363e-01	-7.699571661175210746e-01	2.181800894635886334e-01	4.645847666526328190e+00	3.628584131094696019e+00	1.092009655168013182e+00	1.783632809846086076e+00	8.431818632311711970e-02	6.419874099441251758e-01	1.000000000000012434e+00	1.297799599738436314e+02	2.583984031603100107e+01
5.082942336771618663e-01	-7.194955916979729471e-01	1.951021657888895311e-01	4.421624890029728583e+00	3.631968740392527373e+00	1.108798734283608756e+00	1.497999886258158719e+00	8.431818632311710582e-02	3.000282455448935792e+00	1.000000000000012434e+00	1.297720385522132176e+02	2.892473187788047184e+01
5.177070898563684853e-01	-6.703408114961869613e-01	1.730838437421037268e-01	4.206092311349888924e+00	3.628454844660987444e+00	1.122899191769424876e+00	1.203610724891577055e+00	8.431818632311709194e-02	5.300849619824543169e+00	1.000000000000012434e+00	1.297631359190202716e+02	3.201376427046960771e+01
5.271199460355752153e-01	-6.224097937464916352e-01	1.521889625901205467e-01	3.999770590324007724e+00	3.619660398189619155e+00	1.134228606418580032e+00	9.068292102875897820e-01	8.431818632311707806e-02	7.420250967404726339e+00	1.000000000000012434e+00	1.297540151200169589e+02	3.510127448979798004e+01
5.365328022147819453e-01	-5.756147618763978180e-01	1.324773272533680823e-01	3.802937095323950967e+00	3.606973500304269997e+00	1.142764459354120632e+00	6.141576026589014026e-01	8.431818632311705031e-02	9.217961726287406066e+00	1.000000000000012434e+00	1.297450580467235000e+02	3.818126732739581541e+01
5.459456583939886753e-01	-5.298673825073115795e-01	1.140030275251983499e-01	3.615704474516069133e+00	3.591176196291121503e+00	1.148545436539315290e+00	3.324879491459077352e-01	8.431818632311703643e-02	1.063272337172546855e+01	1.000000000000012434e+00	1.297363775903653789e+02	4.123936447030332886e+01
5.553585145731952943e-01	-4.850854587532585360e-01	9.681123547662838502e-02	3.437866852103323545e+00	3.573399133661251170e+00	1.151675097785945123e+00	6.650863698020448300e-02	8.431818632311702255e-02	1.164684532229711067e+01	1.000000000000012434e+00	1.297280317241272769e+02	4.426180632030357742e+01
5.647713707524020244e-01	-4.411916396940117058e-01	8.094035170640968835e-02	3.269036037841158482e+00	3.554795397146261582e+00	1.152301134020514928e+00	-1.807982493466681884e-01	8.431818632311699480e-02	1.227042038840646399e+01	1.000000000000012434e+00	1.297200738908023254e+02	4.721650416583265297e+01
5.741842269316087544e-01	-3.981135877049996052e-01	6.642286425331456190e-02	3.108707957800478816e+00	3.536454995767008391e+00	1.150599306101962371e+00	-4.076613809163147639e-01	8.431818632311698092e-02	1.254801758005454104e+01	1.000000000000012434e+00	1.297125761517970943e+02	5.001809961461962928e+01
5.835970831108154844e-01	-3.557841507860911578e-01	5.328614669623225886e-02	2.956308925564370416e+00	3.519356855315013188e+00	1.146762048153580293e+00	-6.130838703260332867e-01	8.431818632311696704e-02	1.258332599251528450e+01	1.000000000000012434e+00	1.297057243934101791e+02	5.253006917308360357e+01
5.930099392900221034e-01	-3.141415213613921731e-01	4.155320110766844155e-02	2.811221679979641230e+00	3.504340874058304411e+00	1.140991177856409911e+00	-7.967459524074026467e-01	8.431818632311696704e-02	1.251949413407833589e+01	1.000000000000012434e+00	1.296999171726745885e+02	5.465142786441371925e+01
6.024227954692288334e-01	-2.731294365534324142e-01	3.124333906007397549e-02	2.672858394312265684e+00	3.492247588018872140e+00	1.133491522795033957e+00	-9.595622310563999280e-01	8.431818632311695316e-02	1.244556788341414943e+01	1.000000000000012434e+00	1.296949224271624530e+02	5.633583898109193910e+01
6.118356516484355634e-01	-2.326958687413525906e-01	2.237296634175893473e-02	2.540621831008976095e+00	3.483614999298893178e+00	1.124459301519101340e+00	-1.102798253066489931e+00	8.431818632311693928e-02	1.239180384866507012e+01	1.000000000000012434e+00	1.296906888551160932e+02	5.757374801983880985e+01
6.212485078276421824e-01	-1.927944318500626752e-01	1.495586308107083040e-02	2.413971526984456162e+00	3.478857386825699560e+00	1.114078820168306061e+00	-1.228266487650160332e+00	8.431818632311693928e-02	1.236159286990734074e+01	1.000000000000012434e+00	1.296873146816982967e+02	5.838561252382650935e+01
6.306613640068489124e-01	-1.533840852209878980e-01	9.003551238366358164e-03	2.292445392404053983e+00	3.478282305100020899e+00	1.102517324370315688e+00	-1.338065658912506617e+00	8.431818632311691153e-02	1.234925017252381707e+01	1.000000000000012434e+00	1.296849531118680829e+02	5.882628531199041078e+01
6.400742201860556424e-01	-1.144286911305330001e-01	4.525588568648344218e-03	2.175668653730248980e+00	3.482101512918892361e+00	1.089922304764636918e+00	-1.434390286599294129e+00	8.431818632311691153e-02	1.234732936064169451e+01	1.000000000000012434e+00	1.296834973854212762e+02	5.899280198361861949e+01
6.494870763652623724e-01	-7.589655651700796812e-02	1.529783869562721579e-03	2.063356048625424766e+00	3.490440807733430795e+00	1.076420595292026716e+00	-1.519401818242610336e+00	8.431818632311691153e-02	1.234932348727023310e+01	1.000000000000012434e+00	1.296814367609983663e+02	5.900966778349327058e+01
6.588999325444689914e-01	-3.776000317703535197e-02	2.233209659944081042e-05	1.955309367075244165e+00	3.503351584497661708e+00	1.062118684498483789e+00	-1.595127569386362909e+00	8.431818632311691153e-02	1.235111443557750022e+01	1.000000000000012434e+00	1.296750252299970043e+02	5.897879908581377606e+01
6.683127887236757214e-01	5.033548292239509170e-06	7.889285087053829590e-06	1.851369530470148295e+00	3.521124360300745604e+00	1.047103978100362376e+00	-1.663046957917202473e+00	8.431818632311691153e-02	1.235111443557750022e+01	1.000000000000012434e+00	1.296750252299970043e+02	5.897879908581377606e+01
