# Supplementary material for: Agile perching maneuvers in birds and morphing-wing drones
Source: Nat Commun. 2024 Sep 27;15:8330. doi: 10.1038/s41467-024-52369-4 (PMC11437188; doi:10.1038/s41467-024-52369-4)
Supplement: Supplementary file 4 — Supplementary Data 1 [file 41467_2024_52369_MOESM4_ESM.zip › requirements_specific.txt]

casadi==3.5.6rc2
matplotlib==3.5.1
numpy==1.23.5
pandas==2.1.3
rosbags==0.9.16
scipy==1.7.3
tqdm==4.64.0
