# Supplementary material for: Agile perching maneuvers in birds and morphing-wing drones
Source: Nat Commun. 2024 Sep 27;15:8330. doi: 10.1038/s41467-024-52369-4 (PMC11437188; doi:10.1038/s41467-024-52369-4)
Supplement: Supplementary file 4 — Supplementary Data 1 [file 41467_2024_52369_MOESM4_ESM.zip › plotting.py]

from matplotlib import pyplot as plt
import numpy as np
from scipy.interpolate import griddata
from matplotlib.colors import LinearSegmentedColormap
from matplotlib import gridspec


def plot_overview(experiments_data, color=[0.11,0,1], save_name=''):
    # extract data
    plt.figure()
    plt.scatter(0,0,color='red',marker='x',label='target')
    is_first_valid = True
    is_first_invalid = True
    for exp in experiments_data:
        if exp['is_valid']:
            # scatter half meter points
            plt.scatter(exp['interpolated_states'][exp['idx_half_meter'],0],-exp['interpolated_states'][exp['idx_half_meter'],1],color='black',marker='x',label='0.5m dist point' if is_first_valid else "")
            # plot valid trajectories
            plt.plot(exp['interpolated_states'][:,0],-exp['interpolated_states'][:,1],color=color,alpha=0.27, label='trajectory' if is_first_valid else "")
            is_first_valid = False
        else:
            # plot invalid trajectories
            plt.plot(exp['interpolated_states'][:,0],-exp['interpolated_states'][:,1],color='grey',alpha=0.2,label='disregarded traj' if is_first_invalid else "")
            is_first_invalid = False
    # median lowest point
    median_lowest = np.median([exp['interpolated_states'][exp['idx_lowest'],[0,1]] for exp in experiments_data if exp['is_valid']],axis=0)
    plt.scatter(median_lowest[0],-median_lowest[1],color='black',label='transition state')

    plt.title(label='Overview of all trajectories')
    plt.axis('equal')
    plt.legend()
    
    if save_name != '':
        plt.savefig(save_name)

def plot_optimized_trajectories(experiments_data, stall_angle_deg, color=[0.11,0,1], expand_vertically=False):
    # Set style for the plot
    plt.rcParams.update({
        "font.size" : 7,
    })
    
    # Create figure
    if expand_vertically:
        ratio = 5/5
        gs = gridspec.GridSpec(3, 1, height_ratios=[3.0, 1.2, 1])
        ylim_speed = 15.5
    else:
        ratio = 3.8/5
        gs = gridspec.GridSpec(3, 1, height_ratios=[1.0, 1, 1])
        ylim_speed = 13.5
    width = 4
    plt.figure(figsize=(width,width*ratio))

    min_x = 0
    max_x = 0
    for i, exp in enumerate(experiments_data):
        if exp['is_valid']:
            t = exp['time']  # Time for this run
            states = exp['states']  # States for this run
            target = np.array(exp['target'])  # Target for this run
            
            x_axis = states[:,0]  # X-axis values
            x_axis_label = 'horizontal distance [m]'  # Label for the x-axis
            min_x = np.min([x_axis[0],min_x])  # Minimum x value
            max_x = np.max([x_axis[-1],max_x])  # Maximum x value
            
            alpha = np.arctan2(states[:,3],states[:,2])  # Calculate alpha
            alpha_col = 0.27

            # Plotting
            n_columns = 1
            n_rows = 3

            # Plot altitude vs horizontal distance
            ax1 = plt.subplot(gs[0])
            plt.plot(states[:,0],-states[:,1], alpha=alpha_col, color=color)
            plt.scatter(target[0], target[1],marker='x', color='red')
            plt.axis('equal')
            plt.xlabel('horizontal distance [m]')
            plt.ylabel('altitude [m]')
            plt.tight_layout()

            # Plot speed vs horizontal distance
            vel_norm = np.sqrt(states[:,2]**2+states[:,3]**2)
            plt.subplot(gs[1], sharex=ax1)
            plt.plot(x_axis,vel_norm, alpha=alpha_col, color=color)
            plt.xlabel(x_axis_label)
            plt.ylabel('speed [m/s]')
            plt.ylim(0,ylim_speed)
            plt.yticks([0,5,10])
            plt.tight_layout()

            # Plot alpha vs horizontal distance
            plt.subplot(gs[2], sharex=ax1)
            plt.plot(x_axis,alpha*180/np.pi, alpha=alpha_col, color=color)
            plt.xlabel(x_axis_label)
            plt.ylabel('$\\alpha$ [deg]')
            plt.ylim([-5, 70])
            plt.yticks([0,45,90])
            plt.tight_layout()
    
    # Show alpha limit

    plt.subplot(n_rows, n_columns, 3)
    plt.plot([min_x, max_x], [stall_angle_deg, stall_angle_deg], '--',color=[0.8,0.8,0.8], zorder=-1)
    plt.tight_layout()
       
    plt.show()  # Display the plot

def plot_morphing_limit_study(experiments_data):
    color_blue = '#2616FF'  # Blue
    color_orange = '#FFA443'  # Orange
    custom_cmap = LinearSegmentedColormap.from_list("custom_cmap", [color_blue, color_orange])
    
    data = np.array([[
        exp['morphing_feature_range_scale'][0]*100, 
        exp['morphing_feature_range_scale'][1]*100, 
        exp['E_kin']/exp['E_kin_init']*100, 
        exp['dist']] for exp in experiments_data])

    # Generate a regular grid to interpolate your data.
    nx = len(np.unique(data[:,0]))
    ny = len(np.unique(data[:,1]))
    grid_x, grid_y = np.mgrid[
        min(data[:,0]):max(data[:,0])+1e-5:max(data[:,0])/(nx-1),
        min(data[:,1]):max(data[:,1])+1e-5:max(data[:,1])/(ny-1)]

    fig_e_kin = plt.figure()
    ax = fig_e_kin.add_subplot(111, projection='3d')
    grid_z = griddata((data[:,0], data[:,1]), data[:,2], (grid_x, grid_y), method='linear')
    ax.plot_surface(grid_x, grid_y, grid_z, cmap=custom_cmap, alpha=0.8, edgecolors='k', lw=0.4)
    ax.scatter(data[:,0], data[:,1], data[:,2], c='k', marker='.', s=30, alpha=1.0)
    ax.set_xlabel('wing sweep [%]')
    ax.set_ylabel('tail sweep [%]')
    ax.set_zlabel('E kinetic [%]')
    ax.set_xticks([0, 25, 50, 75, 100])
    ax.set_yticks([0, 25, 50, 75, 100])
    ax.set_zticks([20, 25, 30])
    ax.set_xlim(0, 100)
    ax.set_ylim(0, 100)
    # ax.set_zlim(10, 27)
    ax.view_init(30, 60)

    fig_distance = plt.figure()
    ax = fig_distance.add_subplot(111, projection='3d')
    grid_z = griddata((data[:,0], data[:,1]), data[:,3], (grid_x, grid_y), method='linear')
    ax.plot_surface(grid_x, grid_y, grid_z, cmap=custom_cmap, edgecolors='k', alpha=0.8, lw=0.4)
    ax.scatter(data[:,0], data[:,1], data[:,3], c='k', marker='.', s=30, alpha=1.0)
    ax.set_xlabel('wing sweep [%]')
    ax.set_ylabel('tail sweep [%]')
    ax.set_zlabel('distance required [m]')
    ax.set_xticks([0, 25, 50, 75, 100])
    ax.set_yticks([0, 25, 50, 75, 100])
    ax.set_zticks([4, 5, 6, 7])
    ax.set_xlim(0, 100)
    ax.set_ylim(0, 100)
    ax.set_zlim(4, 7)
    ax.view_init(30, 60)

    plt.show()
