# Supplementary material for: Agile perching maneuvers in birds and morphing-wing drones
Source: Nat Commun. 2024 Sep 27;15:8330. doi: 10.1038/s41467-024-52369-4 (PMC11437188; doi:10.1038/s41467-024-52369-4)
Supplement: Supplementary file 4 — Supplementary Data 1 [file 41467_2024_52369_MOESM4_ESM.zip › README.md]

# Agile Avian Flight

This repository contains the code and data to reproduce the results of the paper "Agile perching maneuvers in birds and morphing-wing drones" by V. Wüest, S. Jeger, M. Feroskhan, E. Ajanic, F. Bergonit, and D. Floreano.

An updated version may be available at the project's [GitHub repository](https://github.com/lis-epfl/agile-avian-perching).

## Contents

- [Agile Avian Flight](#agile-avian-flight)
  - [Contents](#contents)
- [Overview](#overview)
- [Software requirements](#software-requirements)
- [Installation Guide](#installation-guide)
    - [Create virtual environment (optional)](#create-virtual-environment-optional)
    - [Install required packages](#install-required-packages)
- [Run code](#run-code)
    - [Trajectory optimization study](#trajectory-optimization-study)
    - [Drone flight data analysis](#drone-flight-data-analysis)
    - [Harris hawk flight data analysis](#harris-hawk-flight-data-analysis)
    - [Stastical comparison](#stastical-comparison)
    - [Trajectory tracking control on the drone](#trajectory-tracking-control-on-the-drone)
- [References](#references)

# Overview

In the following, we provide code to reproduce the results of the paper. We provide code to reproduce the trajectory optimization study, the drone flight data analysis, the Harris' hawk flight data analysis, and the trajectory tracking control. 

The data is provided in the `data.zip` file and will be extracted when following instructions below. It contains the following data:
- 12 ROS bags of the drone flight data
- 1 CSV file with the Harris' hawk flight data for perching maneuvers over a distance of 12m

The Harris' hawk flight is obtained from data and postprocessing provided in KleinHeerenbrink et al. [[1](#references)]. In case you would like to recreate the data extraction, refer to the dataset below and the extraction code provided in [`HarrisHawkGlideTransition_AnalyseObservedData.m`](./HarrisHawkGlideTransition_AnalyseObservedData.m).

We also provide code to run the trajectory tracking control on the drone.


# Software requirements

The software was tested on *Linux* (Ubuntu 20.04) and *MacOS* (Sonoma). 

<!-- Download the data from the accompanying zenodo repository and place it in the `data` folder. -->

In our development, we relied on python 3.9.16. We recommend the usage of a virtual environment with either `conda` (or `venv`) to install the required packages. We refer the reader to the [conda installation guide](https://www.anaconda.com/download).

For the trajectory tracking control on the drone, additionally ROS Melodic or Noetic and Acados is required. We refer the reader to the [ROS neotic installation guide](https://wiki.ros.org/noetic/Installation) and to the [Acados installation guide](https://docs.acados.org/installation/) for their installation respectively.

# Installation Guide

A typical installation procedure takes roughly 5 minutes.

### Create virtual environment (optional)

If you use `conda`, create a virtual environment using the recommended python version and activate it:

``` bash
conda create --name agile-avian-flight python=3.9.16 --no-default-packages
conda activate agile-avian-flight
```
### Install required packages

Change to the directory of the code. The required packages are defined in `requirements.txt` and can be installed with the following command:
```bash
python3 -m pip install -r requirements.txt
```
If you run into any version incompatibility issues, please use the file `requirements_specific.txt` instead, where we defined the exact package versions we used.

Unzip the data files in the `data.zip`:
```bash
unzip data.zip
```

# Run code

Please run the scripts in the following order:

### Trajectory optimization study

To run the trajectory optimization study, run the following command:
``` bash
python3 trajectory_optimization_study.py
```

### Drone flight data analysis
To run the drone flight data analysis, run the following command:
``` bash
python3 drone_flight_data_analysis.py
```

### Harris hawk flight data analysis
To run the Harris hawk flight data analysis, run the following command:
``` bash
python3 harris_hawk_flight_data_analysis.py
```

### Stastical comparison
To run the statistical comparison between the simulation, drone, and Harris hawk, run the following command:
``` bash
python3 statistical_analysis.py
```

### Trajectory tracking control on the drone

In the trajectory tracking control, you need to have ROS noetic installed. There are multiple python scripts involved. 
- [`trajectory_tool.py`](./trajectory_tool.py) loads and processes the trajectory data
- [`drone_dynamics.py`](./drone_dynamics.py) defines the drone dynamics model
- [`morphing_wing_mpc.py`](./morphing_wing_mpc.py) contains the nonlinear model predictive controller (NMPC)
- [`drone_tracking_control.py`](./drone_tracking_control.py) is the main file that orchestrates the control. It loads the trajectory data, initializes the controller, and runs the control loop (both NMPC and PD control)

To run the trajectory tracking control on the drone, in the first terminal start:
```
roscore
``` 
Open a second terminal and run the drone tacking controller ROS node:
``` bash
python3 drone_tracking_control.py
```
which will run the ROS node.

# References
1. Klein Heerenbrink, Marco; France, Lydia; Taylor, Graham; Brighton, Caroline (2021). Supplementary Data and Code accompanying: "Optimization of avian perching manoeuvres". figshare. Dataset. [https://doi.org/10.6084/m9.figshare.16529328.v2](https://doi.org/10.6084/m9.figshare.16529328.v2)
