# Supplementary material for: Agile perching maneuvers in birds and morphing-wing drones
Source: Nat Commun. 2024 Sep 27;15:8330. doi: 10.1038/s41467-024-52369-4 (PMC11437188; doi:10.1038/s41467-024-52369-4)
Supplement: Supplementary file 4 — Supplementary Data 1 [file 41467_2024_52369_MOESM4_ESM.zip › harris_hawk_flight_data_analysis.py]

import warnings
warnings.simplefilter(action='ignore', category=FutureWarning)
import pandas as pd
import os.path
import numpy as np
from tqdm import tqdm
from matplotlib import pyplot as plt


# Load the MATLAB exported CSV file
print('Loading data...')
in_file = os.path.expanduser('./data/TimePosition_interp_filtered_12m.csv')
data = pd.read_csv(in_file)

# rearrange data into a more convenient format
print('Rearranging data...')

# find number of experiments
n_exp = int(data.shape[0])
n_steps_max = 951 # maximum number of steps in an experiment

# define a function to process each experiment
def rearrange_experiment(i):
    time = data.iloc[i,0:n_steps_max].values.reshape(1,n_steps_max).T
    
    if (np.sum(np.isnan(time)) == 0):
        # if there are no nans, then the bird did not perch
        return None, i

    # find length of flight
    n_steps = np.where(np.isnan(time))[0][0]
    
    time = time[0:n_steps]
    n_pos = 3
    n_vel = 3
    col_pos = 1
    col_vel = 8
    pos = data.iloc[i,n_steps_max*col_pos:n_steps_max*col_pos+(n_steps)*n_pos].values.reshape(n_pos,n_steps).T
    vel = data.iloc[i,n_steps_max*col_vel:n_steps_max*col_vel+(n_steps)*n_pos].values.reshape(n_vel,n_steps).T
    
    if pos[0,1] > -10:
        # if the bird starts not from 12m afar, disregard the experiment
        return None, i
    
    # combine time, position, and velocity into one dataframe
    combined_arr = np.hstack([time, pos, vel])
    
    df = pd.DataFrame(combined_arr, columns=['time', 'pos_x', 'pos_y', 'pos_z', 'vel_x', 'vel_y', 'vel_z'])
    
    return df, None

# rearrange all experiments
dfs = []
list_to_remove = []
for i in tqdm(range(n_exp)):
    df, to_remove = rearrange_experiment(i)
    dfs.append(df)
    if to_remove is not None:
        list_to_remove.append(to_remove)

# keep only 12m experiments
for i in reversed(list_to_remove):
    del dfs[i]

print('%d 12m distance flights found'%len(dfs))

# find index of perch, which is defined where y >= -0.5 for the first time
print('Filter out experiments not reaching 0.5m from rest point...')

list_to_remove = []

for i in range(len(dfs)):
    # find index of perch
    perched_data = dfs[i].loc[dfs[i]['pos_y'] >= -0.5]
    if perched_data.empty:
        list_to_remove.append(i)

# remove experiments where the bird did not perch, start at the back of the list
for i in reversed(list_to_remove):
    del dfs[i]

print('%d flights remaining' % len(dfs))

# %% gather energy relevant data
transition_idxs = []
transition_points = []
transition_vels = []
perch_idxs = []
perch_points = []
perch_vels = []
alt_diffs = []

for i,df in enumerate(dfs):
    # find transition state index
    transition_idx = np.argmin(df['pos_z'])
    transition_idxs.append(transition_idx)

    # find perch index
    perch_idx = np.argmin(np.abs(df['pos_y']+0.5))
    perch_idxs.append(perch_idx)

    # get data from transition state
    transition_point = df.loc[transition_idxs[i], ['pos_y','pos_z']].values
    transition_points.append(transition_point)
    transition_vels.append(np.linalg.norm(df.loc[transition_idxs[i], ['vel_y','vel_z']].values))
    
    # get data from perch state (0.5m from rest point)
    perch_vels.append(np.linalg.norm(df.loc[perch_idx, ['vel_y','vel_z']].values))
    perch_point = df.loc[perch_idx, ['pos_y','pos_z']].values
    perch_points.append(perch_point)

    # get altitude difference
    alt_diffs.append(perch_point[1] - transition_point[1])
transition_points = np.array(transition_points)
transition_vels = np.array(transition_vels)
perch_vels = np.array(perch_vels)
perch_points = np.array(perch_points)
alt_diffs = np.array(alt_diffs)
perch_idxs = np.array(perch_idxs)

plt.figure(figsize=(7,2))
plt.xlabel('y position (m)')
plt.ylabel('z position (m)')
for df, perch_point, perch_idx in zip(dfs,perch_points,perch_idxs):
    plt.plot(df['pos_y'].iloc[:perch_idx+1]-perch_point[0], df['pos_z'].iloc[:perch_idx+1]-perch_point[1], alpha=0.03)
    plt.plot(df['pos_y'].iloc[perch_idx:]-perch_point[0], df['pos_z'].iloc[perch_idx:]-perch_point[1], alpha=0.03)
plt.axis('equal')
plt.title(label='All relevant flights (aligned 0.5m from rest point)')
plt.tight_layout()
plt.show()

E_kin_transition = transition_vels**2 / 2
E_kin_perch = perch_vels**2 / 2
E_pot_perch = alt_diffs * 9.81
E_aero_perch = E_kin_transition - E_kin_perch - E_pot_perch

E_kin_perch_rel = E_kin_perch / E_kin_transition
E_pot_perch_rel = E_pot_perch / E_kin_transition
E_aero_perch_rel = E_aero_perch / E_kin_transition

np.savetxt('rel_energy_kin_distance_harrishawk.csv', np.vstack([E_kin_perch_rel, (perch_points-transition_points)[:,0]]).T, delimiter=',', header='rel_energy_kin_final, horizonta_distance')

print('Horizontal distance required for perch (0.5m from rest point): {:.2f} +/- {:.2f} m'.format(np.mean(perch_points-transition_points,axis=0)[0], np.std(perch_points-transition_points,axis=0)[0]))
print('Relative kinetic energy at perch       (0.5m from rest point): {:.2f}% +/- {:.2f}%'.format(np.mean(E_kin_perch_rel*100), np.std(E_kin_perch_rel*100)))
print('Relative potential energy at perch     (0.5m from rest point): {:.2f}% +/- {:.2f}%'.format(np.mean(E_pot_perch_rel*100), np.std(E_pot_perch_rel*100)))
print('Relative aerodynamic energy at perch   (0.5m from rest point): {:.2f}% +/- {:.2f}%'.format(np.mean(E_aero_perch_rel*100), np.std(E_aero_perch_rel*100)))
