# Supplementary material for: Agile perching maneuvers in birds and morphing-wing drones
Source: Nat Commun. 2024 Sep 27;15:8330. doi: 10.1038/s41467-024-52369-4 (PMC11437188; doi:10.1038/s41467-024-52369-4)
Supplement: Supplementary file 4 — Supplementary Data 1 [file 41467_2024_52369_MOESM4_ESM.zip › drone_flight_data_analysis.py]

#!/usr/bin/env python3
import os
import numpy as np
import pandas as pd
from matplotlib import pyplot as plt
from matplotlib import colormaps
from tqdm import tqdm
from pathlib import Path
from rosbags.highlevel import AnyReader
from scipy.spatial.transform import Rotation as R


''' helper functions '''

def find_nearest(array, value):
    # finds index of element in array closest to value
    array = np.asarray(array)
    idx = (np.abs(array - value)).argmin()
    return idx

def interpolate_data(df, freq):
    # interpolate data to have same frequency
    df = df.resample(freq).mean()
    df = df.interpolate(method='linear', limit_direction='both')
    return df

''' read and process functions'''

def read_trajectory(filename):
    traj_raw = pd.read_csv(filename)
    traj_t = traj_raw['# t'].values
    trajectory = traj_raw[['x', 'z', 'u', 'w', 'theta', 'q', 'del_e', 'del_ws', 'del_ts']].values

    # flip z axis (z, w, theta, q)
    trajectory = np.vstack([
        trajectory[:,0],
        -trajectory[:,1],
        trajectory[:,2],
        -trajectory[:,3],
        -trajectory[:,4],
        -trajectory[:,5],
        trajectory[:,6],
        trajectory[:,7],
        trajectory[:,8],
    ]).T
    trajectory[:,:2] = trajectory[:,:2] - trajectory[0,:2]
    
    trajectory = pd.DataFrame(
        index=pd.to_datetime(traj_t, unit='s'),
        data=trajectory,
        columns=['pos_x', 'pos_z', 'vel_x', 'vel_z', 'pitch', 'omega_y',
                 'tail_pitch', 'right_wing_sweep', 'tail_sweep'],
    )
        
    return trajectory

def read_file(path):
    with AnyReader([Path(os.path.expanduser(path))]) as reader:
        connections = [x for x in reader.connections if x.topic == '/mavros/local_position/velocity_local']
        array = []
        for connection, timestamp, rawdata in reader.messages(connections=connections):
            msg = reader.deserialize(rawdata, connection.msgtype)
            array.append(np.array([msg.header.stamp.sec, msg.header.stamp.nanosec, msg.twist.linear.x, msg.twist.linear.y, msg.twist.linear.z]))
        array = np.array(array)
        zero_time_s = array[0,0]
        zero_time_ns = array[0,1]
        df_vel = pd.DataFrame(index=pd.to_datetime(array[:,0]-zero_time_s+(array[:,1]-zero_time_ns)/1e9, unit='s'), data=array[:,2:], columns=['vel_x', 'vel_y', 'vel_z'])

        connections = [x for x in reader.connections if x.topic == '/mavros/local_position/pose']
        array = []
        for connection, timestamp, rawdata in reader.messages(connections=connections):
            msg = reader.deserialize(rawdata, connection.msgtype)
            array.append(np.array([msg.header.stamp.sec, msg.header.stamp.nanosec, msg.pose.position.x, msg.pose.position.y, msg.pose.position.z]))
        array = np.array(array)
        df_pos = pd.DataFrame(index=pd.to_datetime(array[:,0]-zero_time_s+(array[:,1]-zero_time_ns)/1e9, unit='s'), data=array[:,2:], columns=['pos_x', 'pos_y', 'pos_z'])

        # merge velocity and position dataframes where the index is the same
        df_state = pd.merge(df_pos, df_vel, left_index=True, right_index=True)
        df_state.columns = ['pos_x', 'pos_y', 'pos_z', 'vel_x', 'vel_y', 'vel_z']

        connections = [x for x in reader.connections if x.topic == '/mavros/vision_pose/pose']
        array = []
        for connection, timestamp, rawdata in reader.messages(connections=connections):
            msg = reader.deserialize(rawdata, connection.msgtype)
            array.append(np.array([msg.header.stamp.sec, msg.header.stamp.nanosec, msg.pose.position.x, msg.pose.position.y, msg.pose.position.z]))
        array = np.array(array)
        df_raw_mocap = pd.DataFrame(index=pd.to_datetime(array[:,0]-zero_time_s+(array[:,1]-zero_time_ns)/1e9, unit='s'), data=array[:,2:], columns=['pose.position.x', 'pose.position.y', 'pose.position.z'])

    return df_state, df_raw_mocap

def read_files(path, files):
    states_list = []
    mocap_list = []
    for file in tqdm(files):
        df_state, df_raw_mocap = read_file(path+file)
        mocap_list.append(df_raw_mocap)
        states_list.append(df_state)
    return states_list, mocap_list

def preprocess_data(states_list, mocap_list, duration_trajectory, launch_pos):
    mocap_until_half_meter = mocap_list.copy()
    mocap_end = mocap_list.copy()
    states_until_half_meter = states_list.copy()
    
    for i,(state_raw, mocap_state_raw) in enumerate(zip(states_list, mocap_list)):
        # interpolate data at higher frequency
        state = interpolate_data(state_raw,'2ms')
        mocap_state = interpolate_data(mocap_state_raw,'2ms')
        
        state[['pos_x','pos_y','pos_z']] = state[['pos_x','pos_y','pos_z']]-launch_pos
        mocap_state[['pose.position.x','pose.position.y','pose.position.z']] = mocap_state[['pose.position.x','pose.position.y','pose.position.z']]-launch_pos
        
        # cut mocap data (get launch first index, over given duration find highest point, cut half meter before highest point)
        first_idx = np.where(mocap_state['pose.position.x'] >= 0.0)[0][0] - 1
        idx_after_traj_ends = np.where(mocap_state.index > mocap_state.index[first_idx]+pd.Timedelta(seconds=duration_trajectory))[0]
        if len(idx_after_traj_ends) > 0:
            last_idx_time = idx_after_traj_ends[0]
        else:
            last_idx_time = -1
        highest_idx_pos = np.argmax(mocap_state['pose.position.z'].iloc[first_idx:last_idx_time].values)+first_idx

        half_meter_before_idx = np.argmin(np.abs(
            (
                (mocap_state['pose.position.z'].iloc[first_idx:highest_idx_pos]-mocap_state['pose.position.z'].iloc[highest_idx_pos])**2 + 
                (mocap_state['pose.position.x'].iloc[first_idx:highest_idx_pos]-mocap_state['pose.position.x'].iloc[highest_idx_pos])**2
            )**0.5-0.5))+first_idx
        
        mocap_until_half_meter[i] = mocap_state.iloc[first_idx:half_meter_before_idx]
        mocap_end[i] = mocap_state.iloc[half_meter_before_idx-1:highest_idx_pos]
        
        # cut state data the same way
        first_idx = np.where(state['pos_x'] >= 0.0)[0][0] - 1
        idx_after_traj_ends = np.where(state.index > state.index[first_idx]+pd.Timedelta(seconds=duration_trajectory))[0]
        if len(idx_after_traj_ends) > 0:
            last_idx_time = idx_after_traj_ends[0]
        else:
            last_idx_time = -1
        highest_idx_pos = np.argmax(state['pos_z'].iloc[first_idx:last_idx_time].values)+first_idx

        half_meter_before_idx = np.argmin(np.abs(
            (
                (state['pos_x'].iloc[first_idx:highest_idx_pos]-state['pos_x'].iloc[highest_idx_pos])**2+
                (state['pos_z'].iloc[first_idx:highest_idx_pos]-state['pos_z'].iloc[highest_idx_pos])**2
            )**0.5-0.5))+first_idx
        
        states_until_half_meter[i] = state.iloc[first_idx:half_meter_before_idx]
    
    return states_until_half_meter, mocap_until_half_meter, mocap_end

''' plotting functions '''

def plotting_morpho_space(trajectory):
    # set font size
    plt.rcParams.update({"font.size" : 7})
    
    time_numpy = trajectory.index.astype('int64').to_numpy()/1e9

    # Setting up the plot
    actuation_ranges = np.array([[-26, 13],[45,130],[10,60]])

    fig = plt.figure(figsize=(5.0,3.5))
    ax = fig.add_subplot(111, projection='3d')

    # Normalize the time for colormap
    norm = plt.Normalize(0,time_numpy[-1])
  
    # dashed line for trajectory
    colors = plt.cm.viridis(norm(time_numpy))
    keys = ['tail_pitch','right_wing_sweep','tail_sweep']

    for i in range(len(trajectory)-1,0,-1):
        ax.plot(trajectory[keys[0]].iloc[i-1:i+1], trajectory[keys[1]].iloc[i-1:i+1], trajectory[keys[2]].iloc[i-1:i+1], color=colors[i])

        alpha_des = 0.3
        alpha_color = np.array([c * alpha_des + (1 - alpha_des) for c in colors[i]])
        
        # projections
        ax.plot(np.array([1,1])*actuation_ranges[0,0], trajectory[keys[1]].iloc[i-1:i+1], trajectory[keys[2]].iloc[i-1:i+1], color=alpha_color, zorder=1)
        ax.plot(trajectory[keys[0]].iloc[i-1:i+1], np.array([1,1])*actuation_ranges[1,1], trajectory[keys[2]].iloc[i-1:i+1], color=alpha_color, zorder=1)
        ax.plot(trajectory[keys[0]].iloc[i-1:i+1], trajectory[keys[1]].iloc[i-1:i+1], actuation_ranges[2,0], color=alpha_color, zorder=1)
    
    # add a dot at the start, middle, and end of the trajectory (scatter)
    ax.scatter(trajectory[keys[0]].iloc[0],trajectory[keys[1]].iloc[0], trajectory[keys[2]].iloc[0], color='black', alpha=1, zorder=10)
    ax.scatter(trajectory[keys[0]].iloc[int(len(time_numpy)/2)], trajectory[keys[1]].iloc[int(len(time_numpy)/2)], trajectory[keys[2]].iloc[int(len(time_numpy)/2)], color='black', alpha=1, zorder=10)
    ax.scatter(trajectory[keys[0]].iloc[-1], trajectory[keys[1]].iloc[-1], trajectory[keys[2]].iloc[-1], color='black', alpha=1, zorder=10)

    # add letter A,B,C on the left of each of these points
    ax.text(trajectory[keys[0]].iloc[0],trajectory[keys[1]].iloc[0], trajectory[keys[2]].iloc[0], 'A', fontsize=12, color='black', zorder=10)
    ax.text(trajectory[keys[0]].iloc[int(len(time_numpy)/2)], trajectory[keys[1]].iloc[int(len(time_numpy)/2)], trajectory[keys[2]].iloc[int(len(time_numpy)/2)], 'B', fontsize=12, color='black', zorder=10)
    ax.text(trajectory[keys[0]].iloc[-1], trajectory[keys[1]].iloc[-1], trajectory[keys[2]].iloc[-1], 'C', fontsize=12, color='black', zorder=10)

    ax.set_ylim(actuation_ranges[1,0],actuation_ranges[1,1])
    ax.set_zlim(actuation_ranges[2,0],actuation_ranges[2,1])
    ax.set_xlim(actuation_ranges[0,0],actuation_ranges[0,1])

    ax.set_xticks([-26,-13,0,13])
    ax.set_yticks([50,90,130])
    ax.set_zticks([10,35,60])
    
    ax.view_init(12,-35)

    ax.set_xlabel('tail pitch [deg]')
    ax.set_ylabel('wing sweep [deg]')
    ax.set_zlabel('tail sweep [deg]')

    ax.xaxis.set_pane_color((1.0, 1.0, 1.0, 1.0))  # x-axis pane, RGBA white color
    ax.yaxis.set_pane_color((1.0, 1.0, 1.0, 1.0))  # y-axis pane
    ax.zaxis.set_pane_color((1.0, 1.0, 1.0, 1.0))  # z-axis pane

    ax.xaxis._axinfo["grid"]['color'] =  (0.85,0.85,0.85,1)
    ax.yaxis._axinfo["grid"]['color'] =  (0.85,0.85,0.85,1)
    ax.zaxis._axinfo["grid"]['color'] =  (0.85,0.85,0.85,1)

    sm = plt.cm.ScalarMappable(cmap=plt.cm.viridis, norm=norm)
    sm.set_array([])

    # Adjust the position of the colorbar to the bottom and make it thinner
    cbar_ax = fig.add_axes([0.15, 0.07, 0.7, 0.01])  # [left, bottom, width, height]
    cbar = fig.colorbar(sm, cax=cbar_ax, orientation='horizontal')
    cbar.set_label('Time [s]')

    plt.tight_layout()

def plotting_paper(mocap_list, mocap_end_list, trajectory):
    # set font size
    plt.rcParams.update({"font.size" : 7})

    # create colormap for time
    n_runs = len(mocap_list)
    cmap = colormaps.get_cmap('winter')
    colors = cmap(np.arange(n_runs)/(n_runs-1))
    colors = np.repeat(colors[-1][None,:], n_runs, axis=0)
    color_alpha = 1/np.sqrt(n_runs)
    
    ratio = 0.8
    width = 2.9
    fig = plt.figure(figsize=(width,width*ratio))
    axs = fig.subplots(1,1)
    
    # 2d plot side
    keys = ['pose.position.x', 'pose.position.z']
    for j, (mocaps, mocaps_end) in enumerate(zip(mocap_list, mocap_end_list)):
        # plot each flight
        axs.plot(mocaps[keys[0]]-trajectory['pos_x'].iloc[-1], mocaps[keys[1]]-trajectory['pos_z'].iloc[-1], color='blue', alpha=color_alpha, label='flight path' if j==0  else None)
        axs.plot(mocaps_end[keys[0]]-trajectory['pos_x'].iloc[-1], mocaps_end[keys[1]]-trajectory['pos_z'].iloc[-1], color='blue', alpha=color_alpha/4, label=None)
    # plot the trajectory
    axs.plot(trajectory['pos_x']-trajectory['pos_x'].iloc[-1], trajectory['pos_z']-trajectory['pos_z'].iloc[-1], '--', color='gray', label='trajectory')
    axs.scatter(-4.137-0.5,-1, color='black', label='transition state')
    axs.axis('equal')
    axs.set_xlabel('horizontal distance [m]')
    axs.set_ylabel('altitue [m]')
    axs.set_ylim([-1.2,0.6])
    axs.set_xlim([-4.137-0.5,1.0])
    axs.set_yticks([-1,0])
    axs.legend()
    axs.set_title(label='drone flight trajectories')
    plt.tight_layout()
    plt.show()

''' energy & distance related functions '''

def calculate_energy_ratios_and_distance(states_list, mocap_list, traj_states):
    final_points = []
    final_speeds = []
    lowest_points = []
    lowest_speeds = []
    for i in range(len(states_list)):
        idx_lowest_mocap = np.argmin(mocap_list[i]['pose.position.z'].values)
        idx_lowest_state = np.argmin(states_list[i]['pos_z'].values)
        lowest_points.append(mocap_list[i][['pose.position.x','pose.position.y','pose.position.z']].values[idx_lowest_mocap,:])
        final_points.append(mocap_list[i][['pose.position.x','pose.position.y','pose.position.z']].values[-1])
        lowest_speeds.append(np.linalg.norm(states_list[i][['vel_x','vel_y','vel_z']].values[idx_lowest_state,:]))
        final_speeds.append(np.linalg.norm(states_list[i][['vel_x','vel_y','vel_z']].values[-1,:]))
    final_points = np.array(final_points)   
    final_speeds = np.array(final_speeds)
    lowest_points = np.array(lowest_points)
    lowest_speeds = np.array(lowest_speeds)

    # calc statistics
    E_kin_initial = lowest_speeds**2/2
    E_kin_final = final_speeds**2/2
    E_pot_final = 9.81*(final_points[:,2]-lowest_points[:,2])
    E_aero = E_kin_initial - E_kin_final - E_pot_final
    distance_transition_to_peak_traj = 0.5+4.137 # obtained from traj optim half meter point
    horizontal_point_transition_state = traj_states['pos_x'].iloc[-1]-distance_transition_to_peak_traj
    horizontal_distances = final_points[:,0]-horizontal_point_transition_state
    
    np.savetxt('rel_energy_kin_distance_liseagle.csv', np.vstack([(E_kin_final/E_kin_initial), horizontal_distances]).T, delimiter=',', header='rel_energy_kin_final, horizonta_distance')

    # report mean and standard error
    print('distances: %.2f+-%.2f'%(np.mean(horizontal_distances), np.std(horizontal_distances)))
    print('E_rel_kin %.2f+-%.2f, E_rel_pot %.2f+-%.2f, E_rel_aero %.2f+-%.2f'%(np.mean(E_kin_final/E_kin_initial)*100, np.std(E_kin_final/E_kin_initial)*100, np.mean(E_pot_final/E_kin_initial)*100, np.std(E_pot_final/E_kin_initial)*100, np.mean(E_aero/E_kin_initial)*100, np.std(E_aero/E_kin_initial)*100))


def main():
    recordings_folder ='data'
    path = recordings_folder+'/'
    files = [
        '2023-07-26-07-58-40.bag', # 1
        '2023-07-26-10-26-45.bag', # 2
        '2023-07-26-10-30-31.bag', # 3
        '2023-07-26-10-33-11.bag', # 4
        '2023-07-26-10-36-14.bag', # 5
        '2023-07-26-10-56-02.bag', # 6
        '2023-07-26-10-58-33.bag', # 7
        '2023-07-26-11-04-35.bag', # 8
        '2023-07-26-11-10-09.bag', # 9
        '2023-07-26-11-12-36.bag', # 10
        '2023-07-26-11-20-52.bag', # 11
        '2023-07-26-11-25-49.bag', # 12
    ]
    launch_pos = np.array([-0.36, 0, 1.0])
    traj_filename = os.path.join('config','perching_traj.csv')
    cut_time = 3.0
    trajectory = read_trajectory(traj_filename)
    states_list, mocap_list = read_files(path, files)
    states_processed, mocap_processed, mocap_processed_end = preprocess_data(states_list, mocap_list, cut_time, launch_pos)

    calculate_energy_ratios_and_distance(states_processed, mocap_processed, trajectory)
    plotting_morpho_space(trajectory)
    plotting_paper(mocap_processed, mocap_processed_end, trajectory)

if __name__ == "__main__":
    main()
