# Supplementary material for: Agile perching maneuvers in birds and morphing-wing drones
Source: Nat Commun. 2024 Sep 27;15:8330. doi: 10.1038/s41467-024-52369-4 (PMC11437188; doi:10.1038/s41467-024-52369-4)
Supplement: Supplementary file 4 — Supplementary Data 1 [file 41467_2024_52369_MOESM4_ESM.zip › statistical_analysis.py]

# Import necessary libraries
import scipy.stats as stats
import numpy as np
from matplotlib import pyplot as plt
import os

# Define custom colors
liseagle_color = np.array([150, 71, 174]) / 255
harris_hawk_color = np.array([124, 80, 53]) / 255

# Define the file paths for data
file_paths = [
    'rel_energy_kin_distance_harrishawk.csv',
    'rel_energy_kin_distance_liseagle.csv',
    'rel_energy_kin_distance_simulation.csv'
]

# Check if the files exist before proceeding
for file_path in file_paths:
    if not os.path.exists(file_path):
        print(f"Error: The file '{file_path}' does not exist.")
        exit(1)

# Load data from CSV files
harris_hawk_data = np.genfromtxt(file_paths[0], delimiter=',') * np.array([100, 1])
liseagle_data = np.genfromtxt(file_paths[1], delimiter=',') * np.array([100, 1])
simulation_data = np.genfromtxt(file_paths[2], delimiter=',') * np.array([100, 1])

# Generate x values for the bell curves
harris_x = np.linspace(0, 35, 1000)
liseagle_x = np.linspace(0, 35, 1000)

# Calculate mean and standard deviation for Harris' Hawk data
harris_mean_energy, harrist_std_energy = np.mean(harris_hawk_data[:, 0]), np.std(harris_hawk_data[:, 0])
harris_mean_dist, harrist_std_dist = np.mean(harris_hawk_data[:, 1]), np.std(harris_hawk_data[:, 1])
harris_mean = np.array([harris_mean_energy, harris_mean_dist])

# Calculate mean and standard deviation for LisEagle data
liseagle_mean_energy, liseagle_std_energy = np.mean(liseagle_data[:, 0]), np.std(liseagle_data[:, 0])
liseagle_mean_dist, liseagle_std_dist = np.mean(liseagle_data[:, 1]), np.std(liseagle_data[:, 1])
liseagle_mean = np.array([liseagle_mean_energy, liseagle_mean_dist])

# Generate the bell curves using the calculated mean and standard deviation
harris_curve_distance = stats.norm.pdf(harris_x, harris_mean_dist, harrist_std_dist)
harris_curve_energy = stats.norm.pdf(harris_x, harris_mean_energy, harrist_std_energy)
liseagle_curve_distance = stats.norm.pdf(liseagle_x, liseagle_mean_dist, liseagle_std_dist)
liseagle_curve_energy = stats.norm.pdf(liseagle_x, liseagle_mean_energy, liseagle_std_energy)

# Find PDF value of the mean for plotting
harris_curve_energy_mean = harris_curve_energy[np.argmin(np.abs(harris_x - harris_mean_energy))]
harris_curve_distance_mean = harris_curve_distance[np.argmin(np.abs(harris_x - harris_mean_dist))]
liseagle_curve_energy_mean = liseagle_curve_energy[np.argmin(np.abs(liseagle_x - liseagle_mean_energy))]
liseagle_curve_distance_mean = liseagle_curve_distance[np.argmin(np.abs(liseagle_x - liseagle_mean_dist))]

# Calculate the z-score of LisEagle mean and simulation in Harris' Hawk data
liseagle_mean_zscore = (np.mean(liseagle_data, axis=0) - np.mean(harris_hawk_data, axis=0)) / np.std(harris_hawk_data, axis=0)
simulation_zscore = (simulation_data - np.mean(harris_hawk_data, axis=0)) / np.std(harris_hawk_data, axis=0)

# Generate figure for relative kinetic energy
lims = [0, 30]
bins = 17
plt.figure(figsize=(5, 3))
# Plot a vertical line at simulation data
plt.plot([simulation_data[0], simulation_data[0]], [0, 100], color='b', label='Simulation')
# Plot histograms
_, _, patches = plt.hist(harris_hawk_data[:, 0], bins=bins, range=lims, density=False, alpha=0.5, color=harris_hawk_color, label="Harris' Hawk Data")
for patch in patches:
    patch.set_height(patch.get_height() / (harris_hawk_data.shape[0]) * 100)
_, _, patches = plt.hist(liseagle_data[:, 0], bins=bins, range=lims, density=False, alpha=0.5, color=liseagle_color, label='LisEagle Data')
for patch in patches:
    patch.set_height(patch.get_height() / (liseagle_data.shape[0]) * 100)
# Plot bell curves
plt.plot(harris_x, harris_curve_energy * 100, color=harris_hawk_color, label="Harris' Hawk Gaussian Approx")
plt.plot(liseagle_x, liseagle_curve_energy * 100, color=liseagle_color, label='LisEagle Gaussian Approx')
# Plot mean value as a vertical line
plt.plot([harris_mean_energy, harris_mean_energy], [0, harris_curve_energy_mean * 100], color=harris_hawk_color)
plt.plot([liseagle_mean_energy, liseagle_mean_energy], [0, liseagle_curve_energy_mean * 100], color=liseagle_color)
plt.xlabel('Relative kinetic energy on impact [%]')
plt.ylabel('Density [%]')
plt.xticks(np.arange(lims[0], lims[1] + 1, 10.0))
plt.yticks(np.arange(0.0, 100, 25))
plt.ylim([0, 80])
plt.xlim(lims[0], lims[1])
plt.tight_layout()

# Generate figure for horizontal distance required
lims = [2, 7]
bins = 17
bin_width = (lims[1] - lims[0]) / bins
plt.figure(figsize=(5, 3))
# Plot a vertical line at simulation data
plt.plot([simulation_data[1], simulation_data[1]], [0, 100], color='b', label='Simulation')
# Plot histograms
_, _, patches = plt.hist(harris_hawk_data[:, 1], bins=bins, range=lims, density=False, alpha=0.5, color=harris_hawk_color, label="Harris' Hawk Data")
for patch in patches:
    patch.set_height(patch.get_height() / (harris_hawk_data.shape[0]) * 100)

_, _, patches = plt.hist(liseagle_data[:, 1], bins=bins, range=lims, density=False, alpha=0.5, color=liseagle_color, label='LisEagle Data')
for patch in patches:
    patch.set_height(patch.get_height() / (liseagle_data.shape[0]) * 100)
# Plot bell curves
plt.plot(harris_x, harris_curve_distance * bin_width * 100, color=harris_hawk_color, label="Harris' Hawk Gaussian Approx")
plt.plot(liseagle_x, liseagle_curve_distance * bin_width * 100, color=liseagle_color, label='LisEagle Gaussian Approx')
# Plot mean value as a vertical line
plt.plot([harris_mean_dist, harris_mean_dist], [0, harris_curve_distance_mean * bin_width * 100], color=harris_hawk_color)
plt.plot([liseagle_mean_dist, liseagle_mean_dist], [0, liseagle_curve_distance_mean * bin_width * 100], color=liseagle_color)
plt.xlabel('Horizontal distance from transition to perch [m]')
plt.ylabel('Density [%]')
plt.xticks(np.arange(lims[0], lims[1] + 1, 1.0))
plt.yticks(np.arange(0.0, 100, 25))
plt.ylim([0, 80])
plt.xlim(lims[0], lims[1])
plt.legend(loc='upper right')

# Display plots
plt.show()
