# Supplementary material for: Agile perching maneuvers in birds and morphing-wing drones
Source: Nat Commun. 2024 Sep 27;15:8330. doi: 10.1038/s41467-024-52369-4 (PMC11437188; doi:10.1038/s41467-024-52369-4)
Supplement: Supplementary file 4 — Supplementary Data 1 [file 41467_2024_52369_MOESM4_ESM.zip › trajectory_optimization_study.py]

from cmath import inf
import casadi as ca
import numpy as np
from tqdm import tqdm
from drone_dynamics import MorphingWingDynamics2D
from integrators import rk4
from plotting import plot_optimized_trajectories, plot_overview, plot_morphing_limit_study
from scipy.interpolate import interp1d
import argparse


def calc_energy_comparison_and_distance(experiments_data):
    """
    Prints a comparison of kinetic and potential energy changes between transition and specified end points.
    """
    
    trans_points = []
    half_meter_points = []
    trans_speeds = []
    half_meter_speeds = []
    for exp in experiments_data:
        if exp['is_valid']:
            trans_points.append(exp['interpolated_states'][exp['idx_lowest'],:2])
            half_meter_points.append(exp['interpolated_states'][exp['idx_half_meter'],:2])
            trans_speeds.append(np.linalg.norm(exp['interpolated_states'][exp['idx_lowest'],2:4]))
            half_meter_speeds.append(np.linalg.norm(exp['interpolated_states'][exp['idx_half_meter'],2:4]))
    trans_points = np.array(trans_points)
    half_meter_points = np.array(half_meter_points)
    trans_speeds = np.array(trans_speeds)
    half_meter_speeds = np.array(half_meter_speeds)

    # initial energy (mass normalized)    
    E_kin_init = np.mean(trans_speeds)**2/2

    # energy at end point (mass normalized)
    dz = trans_points[:,1]-half_meter_points[:,1]
    dx = -trans_points[:,0]+half_meter_points[:,0]
    E_kin_end = np.mean(half_meter_speeds)**2/2
    E_pot_end = 9.81*np.mean(dz)
    E_aero = E_kin_init-E_kin_end-E_pot_end
    
    percentage_E_kin_init = E_kin_init/E_kin_init*100
    percentage_E_kin      = E_kin_end /E_kin_init*100
    percentage_E_pot      = E_pot_end /E_kin_init*100
    percentage_E_aero     = E_aero    /E_kin_init*100
    
    print('Energy comparison of transition state to point 0.5m away from target:\n     E_kin_init: %.2f%% -> E_kin_end: %.2f%%, E_pot_end: %.2f%%, E_aero: %.2f%%'%(percentage_E_kin_init, percentage_E_kin, percentage_E_pot, percentage_E_aero))
    print('horizontal distance from transition state to point 0.5m away from target: %.3f'%(np.mean(dx)))
    
    return E_kin_init, E_kin_end, E_pot_end, E_aero, np.mean(dx)

def define_dynamics():
    """
    Initializes and returns the system dynamics for a morphing wing aircraft using CasADi.

    Returns:
        F: CasADi function for state transition.
        dyns: Aircraft dynamics model.
    """
    # Construct a CasADi function for the ODE right-hand side
    x = ca.MX.sym('x',n_states) # states: pos_x [m], pos_y [m], vel_x [m/s], vel_y [m/s]
    u = ca.MX.sym('u',n_controls) # control force [N]
    dt = ca.MX.sym('dt') # delta time [s]

    dyns = MorphingWingDynamics2D()

    xdot = dyns.simulate_robot(x,u)
    f = ca.Function('f', [x, u], [xdot])
    xnext = rk4(f,x,u,dt)
    F = ca.Function('F', [x, u, dt], [xnext])
    return F, dyns

def get_energy_from_thrust_inputs(thrust_inputs, dt):
    # quadratic approximation of measurements
    c0 = 0.07942750281281408
    c1 = 1.6538267237059698
    c2 = 0.2939986322634528
    energy = 0
    for i in range(thrust_inputs.shape[1]):
        thrust_input = thrust_inputs[0,i]
        # approximate power (scaled)
        power = c0 + c1*thrust_input + c2*thrust_input**2.0
        energy += dt*power
    return energy

def define_nlp(cost_type='min_dist_aoa', morphing_feature_range_scale=np.array([1.0, 1.0]), N=int(100), varying_altitude=False, do_print=True):
    """
    Sets up a nonlinear programming problem for trajectory optimization using CasADi.
    This function initializes the optimization problem, defining state and control variables, 
    parameters, and dynamics constraints. It incorporates actuator limits, state constraints, 
    and a cost function aimed at achieving a desired trajectory for a morphing wing aircraft.

    Returns:
        opti: CasADi optimization environment.
        X, U: Decision variable matrices for state and control inputs.
        DT: Time step decision variable.
        P: Parameter variable including initial and target states, and timestep.
        F: Function representing system dynamics.
        normalizer: Method for normalizing actions from dynamics model.
    """

    F, dyns = define_dynamics()

    opti = ca.Opti()

    # Decision variables for states
    X = opti.variable(n_states,N+1)
    U = opti.variable(n_controls,N) # force [N]
    P = opti.parameter(n_states * 2 + 1) # containing initial and target states and dt
    DT = opti.variable()
    
    VAR_states_init = P[:n_states]
    VAR_states_target = P[n_states:2*n_states]
    VAR_dt = P[2*n_states]

    # Initial constraints
    opti.subject_to(X[:,0]==P[:n_states]) # intiial state
    # dynamics
    for k in range(N):
        opti.subject_to(X[:,k+1]==F(X[:,k],U[:,k],DT))

    # Actuator constraints
    opti.subject_to(opti.bounded(0,U[0,:],1)) # thrust limits
    opti.subject_to(opti.bounded(0,U[1,:],1)) # elevator limits
    opti.subject_to(opti.bounded(0.5,U[2,:],0.5)) # wing twist limits
    # morphing features limits
    opti.subject_to(opti.bounded(0.5-0.5*morphing_feature_range_scale[0],U[3,:],0.5+0.5*morphing_feature_range_scale[0])) # wing_sweep limits
    opti.subject_to(opti.bounded(0.5-0.5*morphing_feature_range_scale[1],U[4,:],0.5+0.5*morphing_feature_range_scale[1])) # tail_sweep limits
    # limit actuator velocity
    u_dot = (U[:,1:]-U[:,:-1])/DT
    opti.subject_to(opti.bounded(-6.9,u_dot,6.9)) # actuator velocity limits
    # limit acutator acceleration
    u_dotdot = (u_dot[:,1:]-u_dot[:,:-1])/DT
    opti.subject_to(opti.bounded(-160,u_dotdot,160)) # actuator acceleration limits

    # State constraints
    opti.subject_to(opti.bounded(-ca.inf, X[1,:], VAR_states_target[1]+1)) # z
    opti.subject_to(opti.bounded(0*to_rad, X[4,-1], 60*to_rad)) # theta
    opti.subject_to(opti.bounded(0,DT,ca.inf)) # time positivity

    # final constraint
    opti.subject_to(X[0,N]==VAR_states_target[0]) # target pos x
    opti.subject_to(X[1,N]==VAR_states_target[1]) # target pos z

    # cost function
    cost = 0
    if cost_type == 'min_dist_aoa':
        alpha = ca.atan2(X[3,:],X[2,:]) # angle of attack
        for i in range(N+1):
            vel_norm = ca.sqrt(X[2,i]**2+X[3,i]**2)
            smooth_if_apply_alpha_cost = (ca.tanh((alpha[0,i]-_alpha_cutoff_deg*to_rad)/(_alpha_cutoff_padding*to_rad))*0.5+0.5)
            cost += smooth_if_apply_alpha_cost*_alpha_cost_weight*vel_norm*DT
    elif cost_type == 'flight_time':
        cost = N*DT*1e-1
    elif cost_type == 'propulsion_energy':
        cost += get_energy_from_thrust_inputs(U[0,:], dt=DT)*1e-2
    
    weight_final_kin_energy = 0.063
    cost += 0.5*weight_final_kin_energy*(X[2,N]**2+X[3,N]**2)*dyns.cfg['mass'] # final velocity norm
    if varying_altitude:
        cost *= 0.2 # scale complete objective to avoid numerical issues (only used in varying vertical pos experiment)

    # solver options
    options = dict()
    options = {
            'ipopt': {
                "max_iter": 1000,
                'tol': 1e-2,
                'obj_scaling_factor': 0.1, 
            }
        }
    if not do_print:
        options['ipopt']['print_level'] = 0
    opti.minimize(cost)
    opti.solver('ipopt',options)

    normalizer = dyns.unnormalize_action

    return opti, X, U, DT, P, F, F, normalizer

def set_initial(opti, state_init, state_target, X, U, T, P, N):
    """
    Set initial conditions and guesses for the optimization problem.

    :param opti: The CasADi optimization environment.
    :param state_init: Initial state of the system.
    :param state_target: Target state of the system.
    :param X: State variable matrix in the optimization problem.
    :param U: Control variable matrix in the optimization problem.
    :param T: Time variable in the optimization problem.
    :param P: Parameter variable in the optimization problem.
    :param N: Number of steps in the optimization problem.
    """

    # Calculate distance and time for the simulation
    distance = np.linalg.norm(state_target[:2] - state_init[:2])
    velocity = np.linalg.norm(state_init[2:4])
    simulation_time = distance / velocity
    delta_time = simulation_time / N

    # Generate initial guesses for state variables
    guess_x = np.linspace(state_init[0, 0], state_target[0, -1], N + 1).reshape(1, -1)
    guess_y = np.linspace(state_init[1, 0], state_target[1, -1], N + 1).reshape(1, -1)

    # Set initial conditions and guesses in the optimization problem
    opti.set_initial(X[0, :], guess_x)
    opti.set_initial(X[1, :], guess_y)
    opti.set_initial(X[2, :], state_init[2])
    opti.set_initial(X[3:, :], ca.DM.zeros(X[3:, :].shape))
    opti.set_initial(U[0, :], 0.0)
    opti.set_initial(U[1:, :], 0.5)
    opti.set_initial(T, delta_time)

    # Set values for parameters in the optimization problem
    opti.set_value(P, np.vstack([state_init, state_target, delta_time]))

    return opti

def interpolate_states(t, sim_states, n_interpolated=50000):
    # interpolate data
    interpolated_state = np.zeros((n_interpolated,n_states))
    interpolated_time = np.linspace(min(t), max(t), num=n_interpolated, endpoint=True)
    for j in range(n_states):
        cubic_interpolation = interp1d(t, sim_states[:,j], kind='cubic')
        interpolated_state[:,j] = cubic_interpolation(interpolated_time)
    return interpolated_time, interpolated_state

def run_experiment(x_pos, z_pos, cost_type, morphing_feature_range_scale, N, varying_altitude=False, do_print=True):
    # Initialize the nonlinear programming problem
    opti, X, U, T, P, F, F_true, _ = define_nlp(cost_type, morphing_feature_range_scale, N, varying_altitude=varying_altitude, do_print=do_print)

    print(f'------------ initial relative position ({x_pos:.2f} / {z_pos:.2f}) ------------')
    
    # Update initial state based on relative position
    state_init[0] = state_target[0] - x_pos
    state_init[1] = state_target[1] - z_pos

    # Set the initial conditions for the optimization problem
    opti = set_initial(opti, state_init, state_target, X, U, T, P, N)

    # Solve the optimization problem
    sol = opti.solve()

    # Extract solution for state and control variables
    xsol = sol.value(X)
    usol = sol.value(U)
    dtsol = sol.value(T)

    # Initialize simulation state
    sim_state = state_init
    sim_states = [sim_state]

    # Simulate the system for each timestep to make sure dynamics constraints are fullfilled
    # if this is not done, when costs are chose too restrictive, it can lead to constraint violations
    for i in range(N):
        sim_state = F_true(sim_state, usol[:, i], dtsol)
        sim_states.append(sim_state)

    # Store the simulation results
    sim_states = np.array(sim_states).squeeze()
    t = np.array(range(N+1)) * dtsol

    interpolated_time, interpolated_state = interpolate_states(t, sim_states)

    # find indeces of key points (lowest and half meter away from target)
    idx_lowest = np.argmax(interpolated_state[:, 1])
    z_max = interpolated_state[idx_lowest, 1]
    print(f'z_max: {z_max:.10f}')
    is_valid = z_max > 0.99975
    distance_to_final = np.linalg.norm(interpolated_state[:,:2]-interpolated_state[-1,:2],axis=1)
    idx_half_meter = np.argmin(np.abs(distance_to_final-0.5))
    
    return t, sim_states, state_target, interpolated_time, interpolated_state, idx_lowest, idx_half_meter, is_valid

def run_experiments_varying_distance(cost_type, color=[0.11,0,1], x_range=np.arange(9.0, 16.0, 1.0), allow_morphing=True):
    run_experiments_varying_initial_position(cost_type=cost_type, 
                                             color=color,
                                             x_range=x_range,
                                             z_range=[0]*len(x_range),
                                             allow_morphing=allow_morphing)

def run_experiments_varying_altitude(cost_type, color=[0.11,0,1], z_range=[-0.95,0,1,2,3,4], allow_morphing=True):
    run_experiments_varying_initial_position(cost_type=cost_type, 
                                             color=color,
                                             x_range=[12]*len(z_range),
                                             z_range=z_range,
                                             allow_morphing=allow_morphing,
                                             varying_altitude=True)

def run_experiments_varying_initial_position(cost_type, color, x_range, z_range, allow_morphing, varying_altitude=False):
    # Initialize a list to store dictionaries of simulation results for each experiment
    experiments_data = []
    
    if allow_morphing:
        morphing_feature_range_scale=np.array([1.0, 1.0])
    else:
        morphing_feature_range_scale=np.array([0.0, 0.0])

    for i in tqdm(range(len(x_range))):
        x_pos = x_range[i]
        z_pos = z_range[i]
        t, sim_states, state_target, interpolated_time, interpolated_state, idx_lowest, idx_half_meter, is_valid = run_experiment(x_pos, z_pos, cost_type, morphing_feature_range_scale, N=100, varying_altitude=varying_altitude)

        experiment_result = {
            'time': t,
            'states': sim_states,
            'target': state_target,
            'interpolated_time': interpolated_time,
            'interpolated_states': interpolated_state,
            'idx_lowest': idx_lowest,
            'idx_half_meter': idx_half_meter,
            'is_valid': is_valid or varying_altitude
        }
        experiments_data.append(experiment_result)

    # check number of valid experiments
    valid_exps = [i for i, exp in enumerate(experiments_data) if exp['is_valid']]
    n_experiments = len(experiments_data)
    print('\n%d out of %d runs use complete vertical space -> evaluate based on %d flights'%(len(valid_exps),n_experiments,len(valid_exps)))
    plot_overview(experiments_data, color=color)

    # Perform energy comparison analysis
    _, E_kin_end, _, _, horizontal_distances = calc_energy_comparison_and_distance(experiments_data)
    
    if allow_morphing and cost_type == 'min_dist_aoa':
        np.savetxt('rel_energy_kin_distance_simulation.csv', np.vstack([E_kin_end/100, horizontal_distances]).T, delimiter=',', header='rel_energy_kin_final, horizonta_distance')

    # Plot the results
    plot_optimized_trajectories(experiments_data, _alpha_cutoff_deg, color=color, expand_vertically=varying_altitude)

def run_experiments_limited_morphing_study(cost_type, color=[0.11, 0, 1], morphing_feature_range_scales=np.array([1.0, 1.0]).reshape(-1, 1)):
    # Initialize a list to store dictionaries of simulation results for each experiment
    experiments_data = []

    for morphing_feature_range_scale in tqdm(morphing_feature_range_scales):
        t, sim_states, state_target, interpolated_time, interpolated_state, idx_lowest, idx_half_meter, is_valid = run_experiment(16, 0, cost_type, morphing_feature_range_scale, N=50, do_print=False)
        experiment_result = {
            'morphing_feature_range_scale': morphing_feature_range_scale,
            'time': t,
            'states': sim_states,
            'target': state_target,
            'interpolated_time': interpolated_time,
            'interpolated_states': interpolated_state,
            'idx_lowest': idx_lowest,
            'idx_half_meter': idx_half_meter,
            'is_valid': is_valid
        }
        E_kin_init, E_kin, E_pot, E_aero, dist = calc_energy_comparison_and_distance([experiment_result])
        experiment_result['E_kin_init'] = E_kin_init
        experiment_result['E_kin'] = E_kin
        experiment_result['E_pot'] = E_pot
        experiment_result['E_aero'] = E_aero
        experiment_result['dist'] = dist

        experiments_data.append(experiment_result)

    plot_morphing_limit_study(experiments_data)
    
    # find experiment_data, where it's key 'morphing_feature_range_scale' is [0.5, 0.5]
    
    to_select = np.array([
        [0.0, 0.0],
        [0.5, 0.0],
        [1.0, 0.0],
        [1.0, 1.0],
    ])
    for i in range(len(to_select)):
        idx = np.where(np.all(morphing_feature_range_scales == to_select[i], axis=1))[0][0]
        plot_overview([experiments_data[idx]], color=color, save_name='plot_morph_%.2f_%.2f.svg'%(to_select[i,0], to_select[i,1]))

    return experiments_data

# Physical constants
_alpha_cutoff_deg = 16.0
_alpha_cutoff_padding = 2.0
_alpha_cost_weight = 0.1 

to_rad = 1/180*np.pi
n_states = 6
n_controls = 5

# Initial and Target States
x_init, z_init, u_init, w_init, theta_init, q_init = -12, 0, 10, 0, 0, 0
x_target, z_target, u_target, w_target, theta_target, q_target = 0, 0, 0, 0, 0, 0
state_init = ca.DM([x_init, z_init, u_init, w_init, theta_init, q_init]) # initial state
state_target = ca.DM([x_target, z_target, u_target, w_target, theta_target, q_target])  # target state

# setting simulation time and number of steps
x_dist = x_target-x_init
sim_time = x_dist/(u_init**2+w_init**2)**0.5 # initial guess for simulation time

# run experiments for morphing wing and fixed wing with varying distance
run_experiments_varying_distance(cost_type='min_dist_aoa', color=[0.11, 0.00, 1.00])
run_experiments_varying_distance(cost_type='min_dist_aoa', color=[1.00, 0.52, 0.00], allow_morphing=False)

# run experiments for morphing wing comparing different costs (supplementary material)
run_experiments_varying_distance(cost_type='min_dist_aoa',      color=[0.11, 0.00, 1.00])
run_experiments_varying_distance(cost_type='flight_time',       color=[1.00, 0.23, 0.29])
run_experiments_varying_distance(cost_type='propulsion_energy', color=[0.25, 1.00, 0.43])

# create 2x(m*n) matrix ranging from 0 to 1 for grid search over morphing features
m = 5 # wing sweep subsamplings
n = 5 # tail sweep subsamplings
morphing_feature_range_scales = np.array([[i, j] for i in np.linspace(0, 1, m) for j in np.linspace(0, 1, n)])
run_experiments_limited_morphing_study(cost_type='min_dist_aoa', color=[0.11, 0.00, 1.00], morphing_feature_range_scales=morphing_feature_range_scales)

# run experiments for morphing wing and fixed wing with varying alititude
run_experiments_varying_altitude(cost_type='min_dist_aoa', color=[0.11, 0.00, 1.00])
