# Supplementary material for: Agile perching maneuvers in birds and morphing-wing drones
Source: Nat Commun. 2024 Sep 27;15:8330. doi: 10.1038/s41467-024-52369-4 (PMC11437188; doi:10.1038/s41467-024-52369-4)
Supplement: Supplementary file 4 — Supplementary Data 1 [file 41467_2024_52369_MOESM4_ESM.zip › trajectory_tool.py]

import numpy as np
import pandas as pd
from scipy.interpolate import interp1d


class TrajectoryTool():
    def __init__(self, traj_filename, horizon_mpc, normalization_function=None, control_rate=30, subsampling_rate=100):
        ''' read trajector and subsample/interpolate '''
        self.traj_filename = traj_filename

        # read and split up
        self.traj_raw = pd.read_csv(traj_filename)
        self.t = self.traj_raw['# t'].values
        self.states = self.traj_raw[['x', 'z', 'u', 'w', 'theta', 'q']].values
        self.actuators = self.traj_raw[['del_T', 'del_e', 'del_wt', 'del_ws', 'del_ts']].values

        # make sure trajectory starts at 0
        self.states[:,:2] = self.states[:,:2] - self.states[0,:2]
        
        self.mpc_N = horizon_mpc

        # normalize trajectory
        if normalization_function is not None:
            traj_actuators_normalized = np.zeros(self.actuators.shape)
            for i in range(self.actuators.shape[0]):
                traj_actuators_normalized[i,:] = np.array(normalization_function(self.actuators[i,0], self.actuators[i,1], self.actuators[i,2], self.actuators[i,3], self.actuators[i,4]))
            self.actuators = traj_actuators_normalized
    
        self.subsampling_rate = int(subsampling_rate)
        self.control_rate = control_rate
        self.dt = 1.0/(subsampling_rate*control_rate)
        self.t, self.states, self.actuators = self.interpolate_trajectory(self.t, self.states, self.actuators, self.dt)
    
    def get_references(self, pos):
        self.idx_traj = self.find_closest_point_on_trajectory(pos)

        # considering the subsampling rate, get the next relevant trajectory points for the MPC
        next_traj_states = self.states[self.idx_traj:self.idx_traj+self.subsampling_rate*(self.mpc_N+1):self.subsampling_rate,:]
        next_traj_inputs = self.actuators[self.idx_traj:self.idx_traj+self.subsampling_rate*(self.mpc_N+1):self.subsampling_rate,[1,3,4]]

        current_traj_state = self.states[self.idx_traj,:]

        return next_traj_states, next_traj_inputs, current_traj_state

    def find_closest_point_on_trajectory(self, pos):
        dim = 1
        if dim == 2:
            distances = np.linalg.norm(self.states[:,:2] - pos, axis=1)
        elif dim == 1:
            distances = np.abs(self.states[:,:1].flatten() - pos[0])
        idx = np.argmin(distances)
        return idx

    def interpolate_trajectory(self, t, states, inputs, dt):  
        # interpolate trajectory
        t_interp = np.arange(t[0],t[-1],dt)
        n_states = states.shape[1]
        n_controls = inputs.shape[1]
        traj_states_interp = np.zeros([len(t_interp),n_states])
        traj_inputs_interp = np.zeros([len(t_interp),n_controls])
        for i in range(n_states):
            # interpolate with scipy cubic spline
            traj_states_interp[:,i] = interp1d(t,states[:,i],kind='cubic')(t_interp)
        for i in range(n_controls):
            traj_inputs_interp[:,i] = interp1d(t,inputs[:,i],kind='cubic')(t_interp)

        return t_interp, traj_states_interp, traj_inputs_interp
