# Supplementary material for: Agile perching maneuvers in birds and morphing-wing drones
Source: Nat Commun. 2024 Sep 27;15:8330. doi: 10.1038/s41467-024-52369-4 (PMC11437188; doi:10.1038/s41467-024-52369-4)
Supplement: Supplementary file 4 — Supplementary Data 1 [file 41467_2024_52369_MOESM4_ESM.zip › HarrisHawkGlideTransition_AnalyseObservedData.m]

%% Supporting code accompanying "Optimization of avian perching manoeuvres" - Analyse observed trajectories
% Marco KleinHeerenbrink, Lydia A. France, Caroline H. Brighton, Graham K. Taylor
% 
% In this script, the trajectories recorded in the experimental trials are
% analysed. At this point, the raw motion capture data has already been
% processed, and the trajectories used here represent the mean position of
% the four backpack markers.
%%
figureSave_Base = datestr(now,'yyyymmdd_hhMMss');
figureSettings_wide = {'units','pixels','OuterPosition',[0 0.05 1024 512]};
figureSettings_large = {'units','pixels','OuterPosition',[0 0.05 2048 1024]};


%% Load infoTable and trajectory table and merge into tbl_flightData
% Table with meta data for trajectories
load(fullfile('Data','210907_TrajectoriesInfoTable.mat'))
%%
% Table of trajectory coordinates
load(fullfile('Data','210907_TrajectoriesTable.mat'))
%%
% Combine the above tables in a single table
tbl_flightData = outerjoin(...
    removevars(infoTable,'PerchDistance'),...
    grpstats(...
        trajectoryTable,...
        {'seqID','nFlight','birdID','perchDistance'},...
        @(X){X},...
        'DataVars',{'time','mean_backpack'},...
        'VarNames',...
            {'seqID','nFlight','BirdID','PerchDistance','TrajectorySampleCount','Time','Position'}),...
    'Keys',{'seqID','nFlight','BirdID'},...
    'MergeKeys',true);
%%
% Redefine some variables to more convenient formats
tbl_flightData.Position = rowfun(@(X,Y,Z){[X{:},Y{:},Z{:}]},cell2table(tbl_flightData.Position),'OutputFormat','uniform');
tbl_flightData.SamplingFrequency = round(1./tbl_flightData.sampleRate);
tbl_flightData = removevars(tbl_flightData,'sampleRate');
tbl_flightData.Date = datetime(cellstr(regexp(tbl_flightData.sourceFile,'\d{6}','match')),'InputFormat','yyMMdd');
head(tbl_flightData)
clearvars infoTable trajectoryTable
%%
% Note that position is relative to the landing perch position. This means
% that the rest position of the bird is 0.15 m above the origin
% (Offsets(4)). The point of contact was estimated at a 0.35 m position
% infront of the landing perch (Offsets(3)).
%% Clean up trajectories
%
% The trajectory data still contains some erroneous data points, where the
% backpack is seen to suddenly jump a large distance. Here we remove the
% erroneous data points from the trajectories.

% Remove instances where detected positions in trajectories jump (>2 m in
% longitudinal and >0.1 m vertical away from the median of 15 frames)
nOutliers = 1;
while nOutliers>0
tmp = cellfun(...
    @(Time,Position){abs(Position(:,2)-movmedian(Position(:,2),15))>2 |...
        abs(Position(:,3)-movmedian(Position(:,3),15))>0.1},...
    tbl_flightData.Time,tbl_flightData.Position);
% figure
% tiledlayout(4,4,'TileSpacing','compact')
% for thisPerchDistance = [5,7,9,12]
%     for thisBird = unique(tbl_flightData.birdName)'
%         slc = ismember(tbl_flightData.PerchDistance,thisPerchDistance) ...
%             & ismember(tbl_flightData.birdName,thisBird);
%         nexttile
%         hold on
%         cellfun(@(Time,Position)plot(Time,Position(:,3),'-'),tbl_flightData(slc,:).Time,tbl_flightData(slc,:).Position)
%         cellfun(@(Time,Position,slc)plot(Time(slc),Position(slc,3),'x'),tbl_flightData(slc,:).Time,tbl_flightData(slc,:).Position,tmp(slc))
%         hold off
%     end
% end
    nOutliers = sum(vertcat(tmp{:}));
    tbl_flightData.Time = cellfun(@(X,slc){X(~slc,:)},tbl_flightData.Time,tmp);
    tbl_flightData.Position = cellfun(@(X,slc){X(~slc,:)},tbl_flightData.Position,tmp);
end
%% Clean up tbl_flightData
% Some of the trajectories contain large gaps. Here we identify incomplete
% trajectories, which are likely to not contain the actual lowest point in
% the trajectory and would thus result in identifying some arbitrary
% alternative point.

% How far is the first point in the trajectory from the starting perch?
tmp = cellfun(...
    @(Position){Position(1,:)},...
    tbl_flightData.Position);
tbl_flightData.PositionFromPerch_Start = vertcat(tmp{:}) + tbl_flightData.PerchDistance.*[0,1,0];

% How far is the final point in the trajectory from the landing perch?
tmp = cellfun(...
    @(Position){Position(end,:)},...
    tbl_flightData.Position);
tbl_flightData.PositionFromPerch_End = vertcat(tmp{:});

% How big is the largest gap in the trajectory?
% (Only consider when the bird is more than 2 m away from the start perch up
% to 1 m away from the landing perch)
tmp = arrayfun(@(Position,PerchDistance){Position{1}(:,2)+PerchDistance > 2 & Position{1}(:,2)<-1},...
    tbl_flightData.Position,tbl_flightData.PerchDistance);
tbl_flightData.MaximumTimeGap = cellfun(...
    @(Time,slc)max(diff(Time(slc|~any(slc)))),...
    tbl_flightData.Time,...
    tmp);
tbl_flightData.MaxLongitudinalGap = cellfun(...
    @(Position,slc)max(abs(diff(Position(:,2)))),...
    tbl_flightData.Position,...
    tmp);

%%
% Display distribution of above trajectory quality measures
figure(1)
tiledlayout(4,1,'TileSpacing','compact')
nexttile
scatter(tbl_flightData.PositionFromPerch_Start(:,2),...
    tbl_flightData.PositionFromPerch_Start(:,3))
ylabel('Height (m)')
xlabel('Horizontal distance (m)')
title('Distance first point in trajectory to starting perch')
nexttile
scatter(tbl_flightData.PositionFromPerch_End(:,2),...
    tbl_flightData.PositionFromPerch_End(:,3))
ylabel('Height (m)')
xlabel('Horizontal distance (m)')
title('Distance first point in trajectory to end perch')
nexttile
histogram(tbl_flightData.MaximumTimeGap*6,'BinEdges',0:0.1:4)
xlabel('Gap (wingbeats)')
title('Maximum gap in trajectory recording')
nexttile
histogram(tbl_flightData.MaxLongitudinalGap,'BinEdges',1:.1:5)
xlabel('Gap (m)')
title('Maximum gap in trajectory recording')
%%
% We would expect the lowest point in the trajectory to occur somewhere
% between the two perches. To ensure that the analysed trajectories include
% the lowest point between the start and end, we require the start of the
% trajectory to be within 40% perch distance from the take-off perch and
% the end within 20% perch distance from the landing perch.

% Define selection criteria for above measures
% based on plots
slc_excl_flights_MissingStart = tbl_flightData.PositionFromPerch_Start(:,2)>0.4*tbl_flightData.PerchDistance;
slc_excl_flights_MissingEnd = tbl_flightData.PositionFromPerch_End(:,2)<-0.2*tbl_flightData.PerchDistance;

%%
% Between the start and end there are sometimes gaps in the data. Before
% applying a Butterworth filter, the trajectory will be interpolated. If
% the gap in the trajectory is larger than a wingbeat, or if the gap is
% larger than half the perch distance, the trajectory will be excluded to
% limit the deviation between a lowest height occuring in a gap and its
% interpolated value.

% based on missing wingbeats while in flight
slc_excl_flights_tooLongGap = tbl_flightData.MaximumTimeGap>1/6 ...% > one wingbeat period
    | tbl_flightData.MaxLongitudinalGap>0.5*tbl_flightData.PerchDistance; % > 0.5 Perch distance

%%
% The dataset includes a few trajectories from a session where the perches
% were inadvertently placed at a different distance from the [5,7,9,12]
% distances. The following selects these trajectories for exclusion.

% based on wrong perch distance
slc_excl_wrongPerchDistance = ~ismember(tbl_flightData.PerchDistance,[5,7,9,12]);% one wingbeat period
%%
% Number of exclusions per criterion:
fprintf(['Exclusions per criterion:\n',...
    'Missing start: %u\n',...
    'Missing end: %u\n',...
    'Gap over longer than a wingbeat: %u\n',...
    'Incorrect perch distance: %u\n'],...
    sum([slc_excl_flights_MissingStart, slc_excl_flights_MissingEnd, slc_excl_flights_tooLongGap, slc_excl_wrongPerchDistance]));
% Total flights to exclude:
slc_excl_flights = any([...
    slc_excl_flights_MissingStart,...
    slc_excl_flights_MissingEnd,...
    slc_excl_flights_tooLongGap,...
    slc_excl_wrongPerchDistance],2);
fprintf('Total number of flights to exclude: %u out of %u\n',...
    sum(slc_excl_flights),  length(slc_excl_flights))
%% 
% Visualise trajectories to exclude
figure(2)
tiledlayout(3,1,'TileSpacing','compact')
nexttile
hold on
cellfun(@(Position)plot(Position(:,2),Position(:,3),'-x'),tbl_flightData(slc_excl_flights_MissingStart,:).Position)
hold off
nexttile
hold on
cellfun(@(Position)plot(Position(:,2),Position(:,3)+10*rand(1,1),'-x'),tbl_flightData(slc_excl_flights_MissingEnd,:).Position)
hold off
nexttile
hold on
cellfun(@(Position)plot(Position(:,2),Position(:,3)+10*rand(1,1),'-x'),tbl_flightData(slc_excl_flights_tooLongGap,:).Position)
hold off

%% 
% Visualise trajectories to include
figure(3)
tiledlayout(4,4,'TileSpacing','compact')
for thisPerchDistance = [5,7,9,12]
    for thisBird = unique(tbl_flightData.birdName)'
        slc = ~slc_excl_flights ...
            & ismember(tbl_flightData.PerchDistance,thisPerchDistance) ...
            & ismember(tbl_flightData.birdName,thisBird);
        nexttile
        hold on
        cellfun(@(Time,Position)plot(Position(:,2),Position(:,3),'-'),tbl_flightData(slc,:).Time,tbl_flightData(slc,:).Position)
        hold off
    end
end

%% Apply low pass filter to remove trajectory oscilations due to wingbeats
%
% Define a low pass filter for frequencies at 3 Hz. The dataset has
% trajectories acquired at 120 Hz and at 200 Hz:
[b200,a200] = butter(6,3/(200/2),'low');
[b120,a120] = butter(6,3/(120/2),'low');
figure
freqz(b200,a200,linspace(0,10,100),200)
figure
freqz(b120,a120,linspace(0,10,100),120)
% construct a cell to 
b = arrayfun(@(Fs){(Fs==120).*b120+(Fs==200).*b200},tbl_flightData.SamplingFrequency);
a = arrayfun(@(Fs){(Fs==120).*a120+(Fs==200).*a200},tbl_flightData.SamplingFrequency);
%%
% Fill any missing data through linear interpolation
TimePosition_interp = cellfun(...
    @(Time,Fs){table({(min(Time):1/Fs:max(Time))'},'VariableNames',{'Time'})},...
    tbl_flightData.Time,...
    num2cell(tbl_flightData.SamplingFrequency));
TimePosition_interp = vertcat(TimePosition_interp{:});
TimePosition_interp.Position = cellfun(...
    @(Time,Position,TimeQ){[...
        interp1(Time, Position(:,1),TimeQ,'linear'),...
        interp1(Time, Position(:,2),TimeQ,'linear'),...
        interp1(Time, Position(:,3),TimeQ,'linear')]},...
    tbl_flightData.Time,...
    tbl_flightData.Position,...
    TimePosition_interp.Time);
%%
% Apply Butterworth low-pass filter to trajectories.
TimePosition_interp_filtered = cellfun(...
    @(Time,Position,b,a,TimeOriginal)table(...
            {Time},...
            {filtfilt(b,a,Position)},...
            {~ismember(Time,TimeOriginal)},...
        'VariableNames',{'Time','Position','isInterp'}),...
    TimePosition_interp.Time,...
    TimePosition_interp.Position,...
    b,a,...
    tbl_flightData.Time,...
    'UniformOutput',false);
TimePosition_interp_filtered = vertcat(TimePosition_interp_filtered{:});
TimePosition_interp_filtered.Fluctuations = cellfun(...
    @(PositionInterp,PositionFilt){PositionInterp-PositionFilt},...
    TimePosition_interp.Position,...
    TimePosition_interp_filtered.Position);

%% 
% Visualise filtered trajectories (included)
figure(3)
tiledlayout(4,4,'TileSpacing','compact')
for thisPerchDistance = [5,7,9,12]
    for thisBird = unique(tbl_flightData.birdName)'
        slc = ~slc_excl_flights ...
            & ismember(tbl_flightData.PerchDistance,thisPerchDistance) ...
            & ismember(tbl_flightData.birdName,thisBird);
        nexttile
        hold on
        cellfun(@(Position)plot(Position(:,2),Position(:,3),'-'),TimePosition_interp_filtered(slc,:).Position)
        set(gca,'ColorOrderIndex',1)
        cellfun(@(Position)plot(Position(:,2),Position(:,3),'o'),tbl_flightData(slc,:).Position)
        set(gca,'ColorOrderIndex',1)
        cellfun(@(Time,Position,TimeOrig)plot(Position(ismembertol(Time,TimeOrig,0.0005),2),Position(ismembertol(Time,TimeOrig,0.0005),3),'.'),TimePosition_interp_filtered(slc,:).Time,TimePosition_interp_filtered(slc,:).Position,tbl_flightData.Time(slc))
        hold off
        title(sprintf('%s %u m',thisBird,thisPerchDistance))
        xlabel('Logitudinal Position (m)')
        ylabel('Vertical Position (m)')

    end
end

%% 
% Calculate velocity for filtered trajectories
TimePosition_interp_filtered.Velocity = cellfun(...
    @(Position,time)[(gradient(Position(:,1),time)),...
    (gradient(Position(:,2),time)),...
    (gradient(Position(:,3),time))],...
    TimePosition_interp_filtered.Position,...
    TimePosition_interp_filtered.Time,...
    'UniformOutput',false);
%% 
% Calculate acceleration for filtered trajectories
TimePosition_interp_filtered.Acceleration = cellfun(...
    @(Position,time)4*[(del2(Position(:,1),diff(time(1:2)))),...
    (del2(Position(:,2),diff(time(1:2)))),...
    (del2(Position(:,3),diff(time(1:2))))],...
    TimePosition_interp_filtered.Position,...
    TimePosition_interp_filtered.Time,...
    'UniformOutput',false);

%%
% Calculate aerodynamic force (acceleration) for filtered trajectories
TimePosition_interp_filtered.AccelerationAerodynamic = cellfun(...
    @(Acceleration)Acceleration+[0,0,9.81],...
    TimePosition_interp_filtered.Acceleration,...
    'UniformOutput',false);
TimePosition_interp_filtered.AccelerationThrust = cellfun(...
    @(AccelerationAerodynamic,Velocity)dot(AccelerationAerodynamic,Velocity,2).*Velocity./sum(Velocity.^2,2),...
    TimePosition_interp_filtered.AccelerationAerodynamic,...
    TimePosition_interp_filtered.Velocity,...
    'UniformOutput',false);
TimePosition_interp_filtered.AccelerationLift = cellfun(...
    @(AccelerationAerodynamic,AccelerationThrust)AccelerationAerodynamic-AccelerationThrust,...
    TimePosition_interp_filtered.AccelerationAerodynamic,...
    TimePosition_interp_filtered.AccelerationThrust,...
    'UniformOutput',false);

%% THE FOLLOWING CODE WAS ADDED BY THE AUTHORS   
% Write data to CSV

%%
% Write data to CSV
TimePosition_interp_filtered_12m = TimePosition_interp_filtered([tbl_flightData.PerchDistance==12],:);
writetable(TimePosition_interp_filtered_12m,fullfile('data','TimePosition_interp_filtered_12m.csv'))
