# Supplementary material for: Agile perching maneuvers in birds and morphing-wing drones
Source: Nat Commun. 2024 Sep 27;15:8330. doi: 10.1038/s41467-024-52369-4 (PMC11437188; doi:10.1038/s41467-024-52369-4)
Supplement: Supplementary file 11 — Source Data [file 41467_2024_52369_MOESM11_ESM.zip]

Archive with 1,167 entries (1,152 files):
- figure_source_data/
- figure_source_data/fig_1c/
- figure_source_data/fig_1c/.DS_Store
- __MACOSX/
- __MACOSX/figure_source_data/
- __MACOSX/figure_source_data/fig_1c/
- __MACOSX/figure_source_data/fig_1c/._.DS_Store
- figure_source_data/fig_1c/rel_kin_energy_and_distance_required_data.csv
- figure_source_data/fig_1c/wing_lims_000_tail_lims_000.csv
- __MACOSX/figure_source_data/fig_1c/._wing_lims_000_tail_lims_000.csv
- figure_source_data/fig_1c/wing_lims_100_tail_lims_000.csv
- __MACOSX/figure_source_data/fig_1c/._wing_lims_100_tail_lims_000.csv
- figure_source_data/fig_1c/wing_lims_100_tail_lims_100.csv
- __MACOSX/figure_source_data/fig_1c/._wing_lims_100_tail_lims_100.csv
- figure_source_data/fig_1c/wing_lims_050_tail_lims_000.csv
- __MACOSX/figure_source_data/fig_1c/._wing_lims_050_tail_lims_000.csv
- figure_source_data/fig_1d/
- figure_source_data/fig_1d/morpho_space_plot.csv
- figure_source_data/fig_1b/
- figure_source_data/fig_1b/13m_initial_distance.csv
- figure_source_data/fig_1b/11m_initial_distance.csv
- figure_source_data/fig_1b/15m_initial_distance.csv
- figure_source_data/fig_1b/12m_initial_distance.csv
- figure_source_data/fig_1b/10m_initial_distance.csv
- figure_source_data/fig_1b/14m_initial_distance.csv
- figure_source_data/.DS_Store
- __MACOSX/figure_source_data/._.DS_Store
- figure_source_data/suppl_fig_4/
- figure_source_data/suppl_fig_4/rel_energy_kin_distance_simulation.csv
- figure_source_data/suppl_fig_4/rel_energy_kin_distance_harrishawk.csv
- figure_source_data/suppl_fig_4/rel_energy_kin_distance_liseagle.csv
- figure_source_data/suppl_fig_2/
- figure_source_data/suppl_fig_2/harris_hawk_152.csv
- figure_source_data/suppl_fig_2/harris_hawk_146.csv
- figure_source_data/suppl_fig_2/harris_hawk_191.csv
- figure_source_data/suppl_fig_2/harris_hawk_185.csv
- figure_source_data/suppl_fig_2/harris_hawk_378.csv
- figure_source_data/suppl_fig_2/harris_hawk_350.csv
- figure_source_data/suppl_fig_2/harris_hawk_436.csv
- figure_source_data/suppl_fig_2/harris_hawk_422.csv
- figure_source_data/suppl_fig_2/harris_hawk_344.csv
- figure_source_data/suppl_fig_2/harris_hawk_393.csv
- figure_source_data/suppl_fig_2/harris_hawk_387.csv
- figure_source_data/suppl_fig_2/harris_hawk_218.csv
- figure_source_data/suppl_fig_2/harris_hawk_224.csv
- figure_source_data/suppl_fig_2/harris_hawk_230.csv
- figure_source_data/suppl_fig_2/harris_hawk_026.csv
- figure_source_data/suppl_fig_2/harris_hawk_032.csv
- figure_source_data/suppl_fig_2/harris_hawk_033.csv
- figure_source_data/suppl_fig_2/min_dist_aoa_14m_initial_distance.csv
- figure_source_data/suppl_fig_2/harris_hawk_027.csv
- figure_source_data/suppl_fig_2/harris_hawk_231.csv
- figure_source_data/suppl_fig_2/min_propulsion_energy_14m_initial_distance.csv
- figure_source_data/suppl_fig_2/harris_hawk_225.csv
- figure_source_data/suppl_fig_2/harris_hawk_219.csv
- figure_source_data/suppl_fig_2/harris_hawk_386.csv
- figure_source_data/suppl_fig_2/harris_hawk_392.csv
- figure_source_data/suppl_fig_2/harris_hawk_423.csv
- figure_source_data/suppl_fig_2/harris_hawk_345.csv
- figure_source_data/suppl_fig_2/harris_hawk_351.csv
- figure_source_data/suppl_fig_2/harris_hawk_437.csv
- figure_source_data/suppl_fig_2/harris_hawk_379.csv
- figure_source_data/suppl_fig_2/harris_hawk_184.csv
- figure_source_data/suppl_fig_2/harris_hawk_190.csv
- figure_source_data/suppl_fig_2/harris_hawk_147.csv
- figure_source_data/suppl_fig_2/harris_hawk_153.csv
- figure_source_data/suppl_fig_2/harris_hawk_179.csv
- figure_source_data/suppl_fig_2/harris_hawk_145.csv
- figure_source_data/suppl_fig_2/harris_hawk_151.csv
- figure_source_data/suppl_fig_2/harris_hawk_186.csv
- figure_source_data/suppl_fig_2/harris_hawk_192.csv
- figure_source_data/suppl_fig_2/harris_hawk_409.csv
- figure_source_data/suppl_fig_2/harris_hawk_347.csv
- figure_source_data/suppl_fig_2/harris_hawk_421.csv
- figure_source_data/suppl_fig_2/harris_hawk_435.csv
- figure_source_data/suppl_fig_2/harris_hawk_353.csv
- figure_source_data/suppl_fig_2/harris_hawk_384.csv
- figure_source_data/suppl_fig_2/harris_hawk_390.csv
- figure_source_data/suppl_fig_2/harris_hawk_233.csv
- figure_source_data/suppl_fig_2/harris_hawk_227.csv
- figure_source_data/suppl_fig_2/harris_hawk_019.csv
- figure_source_data/suppl_fig_2/harris_hawk_031.csv
- figure_source_data/suppl_fig_2/harris_hawk_025.csv
- figure_source_data/suppl_fig_2/harris_hawk_024.csv
- figure_source_data/suppl_fig_2/harris_hawk_030.csv
- figure_source_data/suppl_fig_2/harris_hawk_018.csv
- figure_source_data/suppl_fig_2/harris_hawk_226.csv
- figure_source_data/suppl_fig_2/harris_hawk_232.csv
- figure_source_data/suppl_fig_2/min_flight_time_11m_initial_distance.csv
- figure_source_data/suppl_fig_2/harris_hawk_391.csv
- figure_source_data/suppl_fig_2/harris_hawk_385.csv
- figure_source_data/suppl_fig_2/harris_hawk_434.csv
- figure_source_data/suppl_fig_2/harris_hawk_352.csv
- figure_source_data/suppl_fig_2/harris_hawk_346.csv
- figure_source_data/suppl_fig_2/harris_hawk_420.csv
- figure_source_data/suppl_fig_2/harris_hawk_408.csv
- figure_source_data/suppl_fig_2/harris_hawk_193.csv
- figure_source_data/suppl_fig_2/harris_hawk_187.csv
- figure_source_data/suppl_fig_2/harris_hawk_150.csv
- figure_source_data/suppl_fig_2/harris_hawk_144.csv
- figure_source_data/suppl_fig_2/harris_hawk_178.csv
- figure_source_data/suppl_fig_2/harris_hawk_140.csv
- figure_source_data/suppl_fig_2/harris_hawk_154.csv
- figure_source_data/suppl_fig_2/harris_hawk_168.csv
- figure_source_data/suppl_fig_2/harris_hawk_183.csv
- figure_source_data/suppl_fig_2/harris_hawk_197.csv
- figure_source_data/suppl_fig_2/harris_hawk_424.csv
- figure_source_data/suppl_fig_2/harris_hawk_342.csv
- figure_source_data/suppl_fig_2/harris_hawk_356.csv
- figure_source_data/suppl_fig_2/harris_hawk_430.csv
- figure_source_data/suppl_fig_2/harris_hawk_418.csv
- figure_source_data/suppl_fig_2/harris_hawk_381.csv
- figure_source_data/suppl_fig_2/harris_hawk_395.csv
- figure_source_data/suppl_fig_2/harris_hawk_236.csv
- figure_source_data/suppl_fig_2/harris_hawk_222.csv
- figure_source_data/suppl_fig_2/harris_hawk_034.csv
- figure_source_data/suppl_fig_2/.DS_Store
- __MACOSX/figure_source_data/suppl_fig_2/
- __MACOSX/figure_source_data/suppl_fig_2/._.DS_Store
- figure_source_data/suppl_fig_2/harris_hawk_020.csv
- figure_source_data/suppl_fig_2/harris_hawk_008.csv
- figure_source_data/suppl_fig_2/harris_hawk_009.csv
- figure_source_data/suppl_fig_2/harris_hawk_021.csv
- figure_source_data/suppl_fig_2/harris_hawk_035.csv
- figure_source_data/suppl_fig_2/harris_hawk_223.csv
- figure_source_data/suppl_fig_2/harris_hawk_237.csv
- figure_source_data/suppl_fig_2/harris_hawk_394.csv
- figure_source_data/suppl_fig_2/min_flight_time_9m_initial_distance.csv
- figure_source_data/suppl_fig_2/harris_hawk_380.csv
- figure_source_data/suppl_fig_2/harris_hawk_419.csv
- figure_source_data/suppl_fig_2/harris_hawk_357.csv
- figure_source_data/suppl_fig_2/harris_hawk_431.csv
- figure_source_data/suppl_fig_2/harris_hawk_425.csv
- figure_source_data/suppl_fig_2/harris_hawk_343.csv
- figure_source_data/suppl_fig_2/harris_hawk_196.csv
- figure_source_data/suppl_fig_2/harris_hawk_182.csv
- figure_source_data/suppl_fig_2/harris_hawk_169.csv
- figure_source_data/suppl_fig_2/harris_hawk_155.csv
- figure_source_data/suppl_fig_2/harris_hawk_141.csv
- figure_source_data/suppl_fig_2/harris_hawk_157.csv
- figure_source_data/suppl_fig_2/harris_hawk_143.csv
- figure_source_data/suppl_fig_2/harris_hawk_194.csv
- figure_source_data/suppl_fig_2/harris_hawk_180.csv
- figure_source_data/suppl_fig_2/min_flight_time_13m_initial_distance.csv
- figure_source_data/suppl_fig_2/harris_hawk_433.csv
- figure_source_data/suppl_fig_2/harris_hawk_355.csv
- figure_source_data/suppl_fig_2/harris_hawk_341.csv
- figure_source_data/suppl_fig_2/harris_hawk_427.csv
- figure_source_data/suppl_fig_2/harris_hawk_369.csv
- figure_source_data/suppl_fig_2/harris_hawk_396.csv
- figure_source_data/suppl_fig_2/harris_hawk_382.csv
- figure_source_data/suppl_fig_2/harris_hawk_221.csv
- figure_source_data/suppl_fig_2/harris_hawk_235.csv
- figure_source_data/suppl_fig_2/harris_hawk_209.csv
- figure_source_data/suppl_fig_2/harris_hawk_023.csv
- figure_source_data/suppl_fig_2/harris_hawk_037.csv
- figure_source_data/suppl_fig_2/harris_hawk_036.csv
- figure_source_data/suppl_fig_2/harris_hawk_022.csv
- figure_source_data/suppl_fig_2/harris_hawk_208.csv
- figure_source_data/suppl_fig_2/harris_hawk_234.csv
- figure_source_data/suppl_fig_2/harris_hawk_220.csv
- figure_source_data/suppl_fig_2/harris_hawk_383.csv
- figure_source_data/suppl_fig_2/harris_hawk_397.csv
- figure_source_data/suppl_fig_2/harris_hawk_368.csv
- figure_source_data/suppl_fig_2/harris_hawk_340.csv
- figure_source_data/suppl_fig_2/harris_hawk_426.csv
- figure_source_data/suppl_fig_2/harris_hawk_432.csv
- figure_source_data/suppl_fig_2/harris_hawk_354.csv
- figure_source_data/suppl_fig_2/harris_hawk_181.csv
- figure_source_data/suppl_fig_2/harris_hawk_195.csv
- figure_source_data/suppl_fig_2/harris_hawk_142.csv
- figure_source_data/suppl_fig_2/harris_hawk_156.csv
- figure_source_data/suppl_fig_2/harris_hawk_119.csv
- figure_source_data/suppl_fig_2/harris_hawk_131.csv
- figure_source_data/suppl_fig_2/harris_hawk_125.csv
- figure_source_data/suppl_fig_2/harris_hawk_469.csv
- figure_source_data/suppl_fig_2/harris_hawk_455.csv
- figure_source_data/suppl_fig_2/harris_hawk_333.csv
- figure_source_data/suppl_fig_2/harris_hawk_327.csv
- figure_source_data/suppl_fig_2/harris_hawk_441.csv
- figure_source_data/suppl_fig_2/harris_hawk_496.csv
- figure_source_data/suppl_fig_2/harris_hawk_482.csv
- figure_source_data/suppl_fig_2/harris_hawk_509.csv
- figure_source_data/suppl_fig_2/harris_hawk_521.csv
- figure_source_data/suppl_fig_2/harris_hawk_247.csv
- figure_source_data/suppl_fig_2/harris_hawk_253.csv
- figure_source_data/suppl_fig_2/harris_hawk_535.csv
- figure_source_data/suppl_fig_2/harris_hawk_284.csv
- figure_source_data/suppl_fig_2/harris_hawk_290.csv
- figure_source_data/suppl_fig_2/harris_hawk_079.csv
- figure_source_data/suppl_fig_2/harris_hawk_045.csv
- figure_source_data/suppl_fig_2/harris_hawk_051.csv
- figure_source_data/suppl_fig_2/harris_hawk_086.csv
- figure_source_data/suppl_fig_2/harris_hawk_092.csv
- figure_source_data/suppl_fig_2/harris_hawk_093.csv
- figure_source_data/suppl_fig_2/harris_hawk_087.csv
- figure_source_data/suppl_fig_2/min_flight_time_15m_initial_distance.csv
- figure_source_data/suppl_fig_2/harris_hawk_050.csv
- figure_source_data/suppl_fig_2/harris_hawk_044.csv
- figure_source_data/suppl_fig_2/harris_hawk_078.csv
- figure_source_data/suppl_fig_2/harris_hawk_291.csv
- figure_source_data/suppl_fig_2/harris_hawk_285.csv
- figure_source_data/suppl_fig_2/harris_hawk_252.csv
- figure_source_data/suppl_fig_2/harris_hawk_534.csv
- figure_source_data/suppl_fig_2/harris_hawk_520.csv
- figure_source_data/suppl_fig_2/harris_hawk_246.csv
- figure_source_data/suppl_fig_2/harris_hawk_508.csv
- figure_source_data/suppl_fig_2/harris_hawk_483.csv
- figure_source_data/suppl_fig_2/harris_hawk_497.csv
- figure_source_data/suppl_fig_2/harris_hawk_326.csv
- figure_source_data/suppl_fig_2/harris_hawk_440.csv
- figure_source_data/suppl_fig_2/harris_hawk_454.csv
- figure_source_data/suppl_fig_2/harris_hawk_332.csv
- figure_source_data/suppl_fig_2/harris_hawk_468.csv
- figure_source_data/suppl_fig_2/harris_hawk_124.csv
- figure_source_data/suppl_fig_2/harris_hawk_130.csv
- figure_source_data/suppl_fig_2/harris_hawk_118.csv
- figure_source_data/suppl_fig_2/harris_hawk_126.csv
- figure_source_data/suppl_fig_2/harris_hawk_132.csv
- figure_source_data/suppl_fig_2/harris_hawk_318.csv
- figure_source_data/suppl_fig_2/harris_hawk_442.csv
- figure_source_data/suppl_fig_2/harris_hawk_324.csv
- figure_source_data/suppl_fig_2/harris_hawk_330.csv
- figure_source_data/suppl_fig_2/harris_hawk_456.csv
- figure_source_data/suppl_fig_2/harris_hawk_481.csv
- figure_source_data/suppl_fig_2/min_propulsion_energy_9m_initial_distance.csv
- figure_source_data/suppl_fig_2/harris_hawk_495.csv
- figure_source_data/suppl_fig_2/harris_hawk_278.csv
- figure_source_data/suppl_fig_2/harris_hawk_536.csv
- figure_source_data/suppl_fig_2/harris_hawk_250.csv
- figure_source_data/suppl_fig_2/harris_hawk_244.csv
- figure_source_data/suppl_fig_2/harris_hawk_522.csv
- figure_source_data/suppl_fig_2/harris_hawk_293.csv
- figure_source_data/suppl_fig_2/harris_hawk_287.csv
- figure_source_data/suppl_fig_2/harris_hawk_052.csv
- figure_source_data/suppl_fig_2/harris_hawk_046.csv
- figure_source_data/suppl_fig_2/harris_hawk_091.csv
- figure_source_data/suppl_fig_2/harris_hawk_085.csv
- figure_source_data/suppl_fig_2/harris_hawk_084.csv
- figure_source_data/suppl_fig_2/harris_hawk_090.csv
- figure_source_data/suppl_fig_2/min_propulsion_energy_10m_initial_distance.csv
- figure_source_data/suppl_fig_2/harris_hawk_047.csv
- figure_source_data/suppl_fig_2/harris_hawk_053.csv
- figure_source_data/suppl_fig_2/min_dist_aoa_10m_initial_distance.csv
- figure_source_data/suppl_fig_2/harris_hawk_286.csv
- figure_source_data/suppl_fig_2/harris_hawk_292.csv
- figure_source_data/suppl_fig_2/harris_hawk_245.csv
- figure_source_data/suppl_fig_2/harris_hawk_523.csv
- figure_source_data/suppl_fig_2/harris_hawk_251.csv
- figure_source_data/suppl_fig_2/harris_hawk_279.csv
- figure_source_data/suppl_fig_2/harris_hawk_494.csv
- figure_source_data/suppl_fig_2/harris_hawk_480.csv
- figure_source_data/suppl_fig_2/harris_hawk_331.csv
- figure_source_data/suppl_fig_2/harris_hawk_457.csv
- figure_source_data/suppl_fig_2/harris_hawk_443.csv
- figure_source_data/suppl_fig_2/harris_hawk_325.csv
- figure_source_data/suppl_fig_2/harris_hawk_319.csv
- figure_source_data/suppl_fig_2/harris_hawk_133.csv
- figure_source_data/suppl_fig_2/harris_hawk_127.csv
- figure_source_data/suppl_fig_2/harris_hawk_123.csv
- figure_source_data/suppl_fig_2/harris_hawk_137.csv
- figure_source_data/suppl_fig_2/harris_hawk_321.csv
- figure_source_data/suppl_fig_2/harris_hawk_447.csv
- figure_source_data/suppl_fig_2/harris_hawk_453.csv
- figure_source_data/suppl_fig_2/harris_hawk_335.csv
- figure_source_data/suppl_fig_2/harris_hawk_309.csv
- figure_source_data/suppl_fig_2/harris_hawk_484.csv
- figure_source_data/suppl_fig_2/harris_hawk_490.csv
- figure_source_data/suppl_fig_2/harris_hawk_255.csv
- figure_source_data/suppl_fig_2/harris_hawk_533.csv
- figure_source_data/suppl_fig_2/harris_hawk_527.csv
- figure_source_data/suppl_fig_2/harris_hawk_241.csv
- figure_source_data/suppl_fig_2/harris_hawk_269.csv
- figure_source_data/suppl_fig_2/harris_hawk_296.csv
- figure_source_data/suppl_fig_2/harris_hawk_282.csv
- figure_source_data/suppl_fig_2/harris_hawk_057.csv
- figure_source_data/suppl_fig_2/harris_hawk_043.csv
- figure_source_data/suppl_fig_2/harris_hawk_094.csv
- figure_source_data/suppl_fig_2/harris_hawk_080.csv
- figure_source_data/suppl_fig_2/harris_hawk_081.csv
- figure_source_data/suppl_fig_2/harris_hawk_095.csv
- figure_source_data/suppl_fig_2/harris_hawk_042.csv
- figure_source_data/suppl_fig_2/harris_hawk_056.csv
- figure_source_data/suppl_fig_2/harris_hawk_283.csv
- figure_source_data/suppl_fig_2/harris_hawk_297.csv
- figure_source_data/suppl_fig_2/harris_hawk_268.csv
- figure_source_data/suppl_fig_2/harris_hawk_526.csv
- figure_source_data/suppl_fig_2/harris_hawk_240.csv
- figure_source_data/suppl_fig_2/harris_hawk_254.csv
- figure_source_data/suppl_fig_2/harris_hawk_532.csv
- figure_source_data/suppl_fig_2/harris_hawk_491.csv
- figure_source_data/suppl_fig_2/harris_hawk_485.csv
- figure_source_data/suppl_fig_2/harris_hawk_308.csv
- figure_source_data/suppl_fig_2/harris_hawk_452.csv
- figure_source_data/suppl_fig_2/harris_hawk_334.csv
- figure_source_data/suppl_fig_2/harris_hawk_320.csv
- figure_source_data/suppl_fig_2/harris_hawk_446.csv
- figure_source_data/suppl_fig_2/harris_hawk_136.csv
- figure_source_data/suppl_fig_2/harris_hawk_122.csv
- figure_source_data/suppl_fig_2/harris_hawk_134.csv
[truncated: 867 more entries]
