# Supplementary material for: Agile perching maneuvers in birds and morphing-wing drones
Source: Nat Commun. 2024 Sep 27;15:8330. doi: 10.1038/s41467-024-52369-4 (PMC11437188; doi:10.1038/s41467-024-52369-4)
Supplement: Supplementary file 11 — Source Data [file 41467_2024_52369_MOESM11_ESM.zip › figure_source_data/fig_1c/rel_kin_energy_and_distance_required_data.csv]

# wing_lims	tail_lims	rel_E_kin	dist_required
0.000000000000000000e+00	0.000000000000000000e+00	3.286053413917530008e+01	6.660694701526251649e+00
0.000000000000000000e+00	2.500000000000000000e+01	3.243809770296262229e+01	6.576479700968466346e+00
0.000000000000000000e+00	5.000000000000000000e+01	3.175792921064237007e+01	6.541593658725957994e+00
0.000000000000000000e+00	7.500000000000000000e+01	3.146814344356943494e+01	6.509719770787549820e+00
0.000000000000000000e+00	1.000000000000000000e+02	3.117785900368848573e+01	6.474479461841011307e+00
2.500000000000000000e+01	0.000000000000000000e+00	2.711332348307400864e+01	5.980501897463119221e+00
2.500000000000000000e+01	2.500000000000000000e+01	2.687712238272741416e+01	5.968232629006095635e+00
2.500000000000000000e+01	5.000000000000000000e+01	2.665316644559732140e+01	5.955745807037381212e+00
2.500000000000000000e+01	7.500000000000000000e+01	2.659822694951637345e+01	5.938891456947273717e+00
2.500000000000000000e+01	1.000000000000000000e+02	2.809083504923724917e+01	5.933082050826492981e+00
5.000000000000000000e+01	0.000000000000000000e+00	2.361899329947780402e+01	5.334061782704620391e+00
5.000000000000000000e+01	2.500000000000000000e+01	2.333376324718367201e+01	5.313692618868215867e+00
5.000000000000000000e+01	5.000000000000000000e+01	2.270490834418478343e+01	5.234653333720969748e+00
5.000000000000000000e+01	7.500000000000000000e+01	2.277866355349008742e+01	5.229182446145951957e+00
5.000000000000000000e+01	1.000000000000000000e+02	2.184007083057802490e+01	5.234111243727784135e+00
7.500000000000000000e+01	0.000000000000000000e+00	2.114563719173704825e+01	4.756994780069590867e+00
7.500000000000000000e+01	2.500000000000000000e+01	2.112912490292836409e+01	4.661563909825487961e+00
7.500000000000000000e+01	5.000000000000000000e+01	1.991190309351995325e+01	4.524168032361677305e+00
7.500000000000000000e+01	7.500000000000000000e+01	1.911666852699189789e+01	4.540691690751808451e+00
7.500000000000000000e+01	1.000000000000000000e+02	1.852868099197172569e+01	4.498363801410327767e+00
1.000000000000000000e+02	0.000000000000000000e+00	1.974257641232322413e+01	4.195431554888426007e+00
1.000000000000000000e+02	2.500000000000000000e+01	1.917321167840017182e+01	4.177581746882717439e+00
1.000000000000000000e+02	5.000000000000000000e+01	1.864328198608805209e+01	4.182612763643204445e+00
1.000000000000000000e+02	7.500000000000000000e+01	1.871950913996653654e+01	4.196810207261968628e+00
1.000000000000000000e+02	1.000000000000000000e+02	1.855763618601223186e+01	4.180913372920291415e+00
