# Supplementary material for: Agile perching maneuvers in birds and morphing-wing drones
Source: Nat Commun. 2024 Sep 27;15:8330. doi: 10.1038/s41467-024-52369-4 (PMC11437188; doi:10.1038/s41467-024-52369-4)
Supplement: Supplementary file 11 — Source Data [file 41467_2024_52369_MOESM11_ESM.zip › figure_source_data/fig_1c/wing_lims_000_tail_lims_000.csv]

# horizontal_pos	altitude
-1.600000000000000000e+01	-0.000000000000000000e+00
-1.568887941913587980e+01	-5.600537626527278892e-03
-1.537745283192577261e+01	-2.081384722974903914e-02
-1.506538746459407996e+01	-4.404632818640104308e-02
-1.475226580608989124e+01	-7.445229150536394891e-02
-1.443758630970494927e+01	-1.115144154391596032e-01
-1.412081260884361456e+01	-1.547470885856866707e-01
-1.380138497987607948e+01	-2.036108204160074764e-01
-1.347873580782315983e+01	-2.574542541841742249e-01
-1.315230908613050431e+01	-3.154775586906976015e-01
-1.282158372500849453e+01	-3.767149179085808597e-01
-1.248610014101147847e+01	-4.400351886821395331e-01
-1.214550388486914478e+01	-5.041512681407950280e-01
-1.179961102511258453e+01	-5.676168078561714125e-01
-1.144841042558699407e+01	-6.288650795408224914e-01
-1.109202875556331236e+01	-6.863632323658934720e-01
-1.073070541798749744e+01	-7.388109702725258465e-01
-1.036472598341583407e+01	-7.853750880880472351e-01
-9.994324333948995331e+00	-8.259218735273382572e-01
-9.619725898957375065e+00	-8.610792200126299312e-01
-9.241166051490200317e+00	-8.920838874017871234e-01
-8.858858940173615082e+00	-9.203919558718572924e-01
-8.473125250557467680e+00	-9.468482343066141338e-01
-8.084601254975243734e+00	-9.708247280834142456e-01
-7.694569407760408097e+00	-9.897893467377123500e-01
-7.304858495457288825e+00	-9.999421321952799424e-01
-6.917477356561672508e+00	-9.983378890733473066e-01
-6.534470226548449112e+00	-9.839298991894029900e-01
-6.157752317048113433e+00	-9.571855198797054598e-01
-5.788951007496000223e+00	-9.192921709359817006e-01
-5.429243285662772145e+00	-8.716720311175170099e-01
-5.079322840996508326e+00	-8.158070161113533114e-01
-4.739565098889176653e+00	-7.531731613914109946e-01
-4.410160451284891536e+00	-6.852264867802515536e-01
-4.091144560010322451e+00	-6.133898826946146965e-01
-3.782213946475786681e+00	-5.392428203170024359e-01
-3.482511432357755954e+00	-4.648133260028138314e-01
-3.191042334225281163e+00	-3.921375099084611904e-01
-2.907216068749062021e+00	-3.226807480217553370e-01
-2.630918956045118051e+00	-2.571429847680450353e-01
-2.362108565890335576e+00	-1.959171782250203053e-01
-2.100535525326244546e+00	-1.396380807790447154e-01
-1.845813070586286075e+00	-8.918563306594237683e-02
-1.597488950859802914e+00	-4.566031471362814315e-02
-1.355097203385508875e+00	-1.019592718553511551e-02
-1.118172440228182518e+00	1.625019459175849543e-02
-8.862646769481539177e-01	3.324674412217780428e-02
-6.589416807853272218e-01	4.060749813923150708e-02
-4.357602362903879589e-01	3.797702766990228990e-02
-2.162549438856565531e-01	2.465085831499786925e-02
-1.499616895189737065e-06	-3.495188445588187642e-06
