# Supplementary material for: Agile perching maneuvers in birds and morphing-wing drones
Source: Nat Commun. 2024 Sep 27;15:8330. doi: 10.1038/s41467-024-52369-4 (PMC11437188; doi:10.1038/s41467-024-52369-4)
Supplement: Supplementary file 11 — Source Data [file 41467_2024_52369_MOESM11_ESM.zip › figure_source_data/fig_1c/wing_lims_100_tail_lims_000.csv]

# horizontal_pos	altitude
-1.600000000000000000e+01	-0.000000000000000000e+00
-1.565780276906257917e+01	-5.499683503406359135e-03
-1.531509743476311236e+01	-1.729454902806587882e-02
-1.497218737902009522e+01	-3.105121403026167570e-02
-1.462938329596096487e+01	-4.508766475879375651e-02
-1.428690187639254283e+01	-5.895062015099933328e-02
-1.394480938328711517e+01	-7.293182208767393093e-02
-1.360302220470454593e+01	-8.774597216277413292e-02
-1.326134124860197083e+01	-1.042878532918535273e-01
-1.291949167529536879e+01	-1.234681612246956856e-01
-1.257715473766156045e+01	-1.461143846417631564e-01
-1.223398943169766540e+01	-1.729154775183363857e-01
-1.188964635624648913e+01	-2.043892259017567048e-01
-1.154377672194126703e+01	-2.408568269073715074e-01
-1.119603859333963669e+01	-2.824162252641377324e-01
-1.084610184884660988e+01	-3.289116923952746796e-01
-1.049365350900618843e+01	-3.799015514510171720e-01
-1.013840586207798999e+01	-4.346295469731298322e-01
-9.780110658425433812e+00	-4.920090702661610860e-01
-9.418582589794688431e+00	-5.506339804154970485e-01
-9.053732870864291016e+00	-6.088351153656775816e-01
-8.685607397659964590e+00	-6.648059457242450065e-01
-8.314413449861600469e+00	-7.168183076802494558e-01
-7.940508933291260618e+00	-7.635286193117831743e-01
-7.564331719351086392e+00	-8.043264254578369465e-01
-7.186278671084325609e+00	-8.396079221809732429e-01
-6.806646401847383565e+00	-8.707953535632685371e-01
-6.425602706333906511e+00	-9.000569492202032951e-01
-6.043145944860168761e+00	-9.292769249008379084e-01
-5.659323887783918039e+00	-9.582345471736526399e-01
-5.274555784491336219e+00	-9.836748272456649067e-01
-4.890248557701360355e+00	-9.998759065084988906e-01
-4.509202918047192199e+00	-9.998300282899897917e-01
-4.135274708361650120e+00	-9.784473715712600494e-01
-3.772310348267138735e+00	-9.354608869055587306e-01
-3.423181482866556991e+00	-8.745821985103228169e-01
-3.089300514740651149e+00	-8.011502122557104810e-01
-2.770882696488869978e+00	-7.196550628395445015e-01
-2.468231412800390157e+00	-6.327328860323158111e-01
-2.182263338825840560e+00	-5.421360254324008032e-01
-1.913766260399541785e+00	-4.499708055869771073e-01
-1.662716935517493333e+00	-3.592008085728795597e-01
-1.428342095893279318e+00	-2.731840032637107285e-01
-1.209751450453414812e+00	-1.942842238021986745e-01
-1.005616317674939753e+00	-1.247768948644559645e-01
-8.143778295383063970e-01	-6.684401815703533423e-02
-6.345339559249811856e-01	-2.207892983862224517e-02
-4.645122430642821820e-01	8.027976245981550268e-03
-3.028974100110831680e-01	2.232203052665702320e-02
-1.483834157262273190e-01	1.986474202186971558e-02
7.966100357351124650e-05	3.193411640252039052e-05
