# Supplementary material for: Agile perching maneuvers in birds and morphing-wing drones
Source: Nat Commun. 2024 Sep 27;15:8330. doi: 10.1038/s41467-024-52369-4 (PMC11437188; doi:10.1038/s41467-024-52369-4)
Supplement: Supplementary file 11 — Source Data [file 41467_2024_52369_MOESM11_ESM.zip › figure_source_data/fig_1c/wing_lims_100_tail_lims_100.csv]

# horizontal_pos	altitude
-1.600000000000000000e+01	-0.000000000000000000e+00
-1.565841296782922853e+01	-5.481862530633219328e-03
-1.531588448636584765e+01	-1.726608208208188500e-02
-1.497273738943643018e+01	-3.103580112412187425e-02
-1.462930526158100797e+01	-4.506493586994661515e-02
-1.428584158050827568e+01	-5.881976520074985032e-02
-1.394246626648738641e+01	-7.248379995237230755e-02
-1.359916280207832173e+01	-8.665139946995477349e-02
-1.325580644619971338e+01	-1.021012490908228265e-01
-1.291219782099058122e+01	-1.196471043345294083e-01
-1.256809018492984897e+01	-1.400510199658835386e-01
-1.222320847312705894e+01	-1.639776919475702532e-01
-1.187726223405135073e+01	-1.919695668271270417e-01
-1.152995493127622062e+01	-2.244281641206407052e-01
-1.118099115331197702e+01	-2.615936342207928478e-01
-1.083008250222637514e+01	-3.035197287359034379e-01
-1.047695276707663936e+01	-3.500448203712849260e-01
-1.012134339701534103e+01	-4.007620779708260250e-01
-9.763021031735410915e+00	-4.549942403963133097e-01
-9.401789506051919432e+00	-5.117812527661999011e-01
-9.037508621897828220e+00	-5.698924950419491653e-01
-8.670120062598728694e+00	-6.278788461350842676e-01
-8.299676153067860440e+00	-6.841812464077099420e-01
-7.926360073528987193e+00	-7.373069342155205153e-01
-7.550480406371709030e+00	-7.860648447122963178e-01
-7.172426895845512185e+00	-8.298127666141625891e-01
-6.792595741976003687e+00	-8.686164064975283594e-01
-6.411325182713620841e+00	-9.031725674763936285e-01
-6.028896845333335364e+00	-9.343391705594854546e-01
-5.645628998291062572e+00	-9.622439620368152813e-01
-5.262056621293917047e+00	-9.852905292042153373e-01
-4.879390468749996934e+00	-9.996498199514430860e-01
-4.500123973084294349e+00	-9.997965546025496808e-01
-4.127882278413887107e+00	-9.808428275958079867e-01
-3.766083959782730251e+00	-9.419188911646882989e-01
-3.416872619691035506e+00	-8.866304790693823046e-01
-3.080866955854635325e+00	-8.205443037074681145e-01
-2.757943231213833890e+00	-7.477990353086760855e-01
-2.448567871890134917e+00	-6.700740257351699425e-01
-2.154037301144970051e+00	-5.876634279244344894e-01
-1.875940795401789929e+00	-5.011506484026411190e-01
-1.615785967909113774e+00	-4.123440007771723703e-01
-1.374281788359365208e+00	-3.244828688264567162e-01
-1.151601199080892979e+00	-2.407234626998021321e-01
-9.473103190605423052e-01	-1.640282814547753820e-01
-7.601438413023330343e-01	-9.742177612675496923e-02
-5.880048806866789990e-01	-4.385462970829198670e-02
-4.283324167285214035e-01	-5.811554132411689277e-03
-2.785413776387256624e-01	1.484488311147284800e-02
-1.364301293462053533e-01	1.699598363279162735e-02
-1.353107455543400839e-04	-2.187235526789066409e-05
