# Supplementary material for: Agile perching maneuvers in birds and morphing-wing drones
Source: Nat Commun. 2024 Sep 27;15:8330. doi: 10.1038/s41467-024-52369-4 (PMC11437188; doi:10.1038/s41467-024-52369-4)
Supplement: Supplementary file 11 — Source Data [file 41467_2024_52369_MOESM11_ESM.zip › figure_source_data/fig_1c/wing_lims_050_tail_lims_000.csv]

# horizontal_pos	altitude
-1.600000000000000000e+01	-0.000000000000000000e+00
-1.566803349778526488e+01	-5.689487404933720252e-03
-1.533635362812234249e+01	-1.913084780609871846e-02
-1.500492613859948321e+01	-3.716892425623800900e-02
-1.467364530226467778e+01	-5.872325009515608207e-02
-1.434233093542932203e+01	-8.355845749954096680e-02
-1.401071976752564296e+01	-1.118786064794044521e-01
-1.367847557792810775e+01	-1.440800841204061267e-01
-1.334521065414540075e+01	-1.805696343762810407e-01
-1.301050438845780910e+01	-2.216409996968305984e-01
-1.267391545602058045e+01	-2.673993642026177286e-01
-1.233498992890783796e+01	-3.177189971952574798e-01
-1.199326934652205168e+01	-3.722196724883329311e-01
-1.164830226157017989e+01	-4.302514326252883103e-01
-1.129966187975345626e+01	-4.908831362560448497e-01
-1.094697175645736742e+01	-5.528966206305649944e-01
-1.058994072942479647e+01	-6.147952092132553670e-01
-1.022840617049302381e+01	-6.748435753271881943e-01
-9.862410249169721865e+00	-7.311453935568581475e-01
-9.492206187801455641e+00	-7.818323263354176600e-01
-9.118177575969335535e+00	-8.254548798285128441e-01
-8.740805906276770898e+00	-8.613628274956484088e-01
-8.360554974174366549e+00	-8.899816092265864231e-01
-7.977701071199162719e+00	-9.129412036691264554e-01
-7.592354593360727044e+00	-9.327451124835119955e-01
-7.204576996290362523e+00	-9.518418721742891719e-01
-6.814622787741341448e+00	-9.709946367698324421e-01
-6.423126653430005106e+00	-9.883962487119062335e-01
-6.031518078425420093e+00	-9.999003293606132381e-01
-5.642243337821065019e+00	-9.998397563025025470e-01
-5.258430653113997266e+00	-9.834439891996008543e-01
-4.883450794224287073e+00	-9.491566556848520797e-01
-4.520293902842775324e+00	-8.981442865082983618e-01
-4.170696976874947559e+00	-8.332917947929834313e-01
-3.834790754853753203e+00	-7.589301659514772203e-01
-3.511757564199244896e+00	-6.793775135281935329e-01
-3.200789339079281870e+00	-5.976059953572042671e-01
-2.901937011453308290e+00	-5.149582297807524522e-01
-2.615749238095093521e+00	-4.321247275018007539e-01
-2.342443299299270532e+00	-3.503694705397549236e-01
-2.081804195294841175e+00	-2.715374583380235074e-01
-1.833208677099918749e+00	-1.978926945002563720e-01
-1.595836328001735360e+00	-1.316211911404295276e-01
-1.368920246952057163e+00	-7.404696334744749475e-02
-1.151627453517217292e+00	-2.623322419739219230e-02
-9.428770070488815547e-01	1.026286202272766457e-02
-7.418524728811142221e-01	3.461031205850302606e-02
-5.478078914655608589e-01	4.630644405462647911e-02
-3.599188789772354014e-01	4.468718041107559019e-02
-1.775310858386539015e-01	2.936134241514653034e-02
-6.851902854987379499e-06	-1.101818028832052265e-06
