# Supplementary material for: Agile perching maneuvers in birds and morphing-wing drones
Source: Nat Commun. 2024 Sep 27;15:8330. doi: 10.1038/s41467-024-52369-4 (PMC11437188; doi:10.1038/s41467-024-52369-4)
Supplement: Supplementary file 11 — Source Data [file 41467_2024_52369_MOESM11_ESM.zip › figure_source_data/fig_1d/morpho_space_plot.csv]

# t	tail_pitch	right_wing_sweep	tail_sweep
0.000000000000000000e+00	-3.693118690036432117e+00	8.155880253582205341e+01	3.422769555396780561e+01
9.412856000000000695e-03	-5.635995846120260389e+00	8.549016652625475388e+01	3.499106764360237776e+01
1.882571200000000139e-02	-7.643842766736838712e+00	8.961753329606496266e+01	3.577793814061607947e+01
2.823856900000000156e-02	-9.699271878675650882e+00	9.396991604685608479e+01	3.659548191079540658e+01
3.765142500000000225e-02	-1.174049875844937141e+01	9.849588084869181159e+01	3.743020874076460558e+01
4.706428099999999948e-02	-1.366806045867580011e+01	1.031137725140654453e+02	3.825434269243215368e+01
5.647713699999999670e-02	-1.536594312468317547e+01	1.077308382328544383e+02	3.903448556586700136e+01
6.588999199999999445e-02	-1.674780200951892084e+01	1.122274808930500853e+02	3.974072188909644865e+01
7.530284900000000503e-02	-1.776407948435858231e+01	1.164339912967062531e+02	4.035258298491120144e+01
8.471570600000000173e-02	-1.839034604292067598e+01	1.201618318459805153e+02	4.086051213196359555e+01
9.412856199999999895e-02	-1.861878410018250563e+01	1.232705138327722381e+02	4.126308602214859889e+01
1.035414179999999962e-01	-1.845545768474747916e+01	1.256861471169213189e+02	4.156073868411727545e+01
1.129542739999999934e-01	-1.792261133094681824e+01	1.273933828557483992e+02	4.174726325067128130e+01
1.223671300000000045e-01	-1.706864443458858460e+01	1.284369923002341807e+02	4.180214522027753787e+01
1.317799859999999879e-01	-1.599475889784272020e+01	1.289416356533875501e+02	4.168744779111008825e+01
1.411928430000000123e-01	-1.489763379652872466e+01	1.291211985196703154e+02	4.135237300348908462e+01
1.506056990000000095e-01	-1.398688688548241288e+01	1.291869089510672666e+02	4.074441900266128869e+01
1.600185550000000068e-01	-1.337589653201671247e+01	1.292431705072158650e+02	3.982093827536414921e+01
1.694314110000000040e-01	-1.311866874419304807e+01	1.293076924937811896e+02	3.855636416466280991e+01
1.788442670000000012e-01	-1.324134648204185183e+01	1.293765266930704740e+02	3.694419063825228733e+01
1.882571239999999979e-01	-1.375166082182298410e+01	1.294450000774871512e+02	3.499912113549038395e+01
1.976699799999999951e-01	-1.464071517861690452e+01	1.295104093151047664e+02	3.276129280313759295e+01
2.070828359999999924e-01	-1.587667968443344790e+01	1.295714497254182902e+02	3.030233709667818331e+01
2.164956919999999896e-01	-1.739856526153634064e+01	1.296274371436547312e+02	2.769587788225740965e+01
2.259085479999999868e-01	-1.909303330816506872e+01	1.296779177492993540e+02	2.500539382797587251e+01
2.353214040000000118e-01	-2.078655952178249322e+01	1.297226300135560280e+02	2.228532656909987253e+01
2.447342610000000085e-01	-2.231390090096082446e+01	1.297615529488572292e+02	1.960117686577575924e+01
2.541471160000000062e-01	-2.357539763225052809e+01	1.297949040971034833e+02	1.706168350195053662e+01
2.635599730000000029e-01	-2.452594051391041319e+01	1.298230797914159496e+02	1.481310087515373475e+01
2.729728289999999724e-01	-2.515856791188054942e+01	1.298462660178041688e+02	1.297109013854857551e+01
2.823856849999999974e-01	-2.550341166273710414e+01	1.298630177472189473e+02	1.159770511401364779e+01
2.917985419999999941e-01	-2.563780575047493215e+01	1.298758970570025326e+02	1.071262540631041915e+01
3.012113980000000191e-01	-2.567105713651666932e+01	1.298851161560555738e+02	1.028794050715285557e+01
3.106242539999999885e-01	-2.567616596959652853e+01	1.298902240795157184e+02	1.019334647559678331e+01
3.200371100000000135e-01	-2.567586070863372072e+01	1.298906550663285486e+02	1.018788664530142718e+01
3.294499659999999830e-01	-2.567578655536130228e+01	1.298867697836263062e+02	1.018427410597365856e+01
3.388628220000000080e-01	-2.568531453573379508e+01	1.298811297066251598e+02	1.018373130386164327e+01
3.482756790000000047e-01	-2.571002987501704951e+01	1.298758693732739005e+02	1.018782975204103813e+01
3.576885349999999741e-01	-2.573476520656962307e+01	1.298716291857331839e+02	1.019545933663585835e+01
3.671013909999999991e-01	-2.567032902860582055e+01	1.298678869806846023e+02	1.020614480507023281e+01
3.765142470000000241e-01	-2.534791809768319126e+01	1.298634333521694089e+02	1.022126481733939940e+01
3.859271029999999936e-01	-2.466521868970301767e+01	1.298585216212376849e+02	1.024119883455977487e+01
3.953399599999999903e-01	-2.358891823957081613e+01	1.298538829512237953e+02	1.025995450258543684e+01
4.047528160000000153e-01	-2.212005238072701374e+01	1.298491246079482835e+02	1.026115758411700440e+01
4.141656719999999847e-01	-2.028954584639235748e+01	1.298455510782534077e+02	1.023224645595952609e+01
4.235785280000000097e-01	-1.817333669852527223e+01	1.298425302966925301e+02	1.023692863738752479e+01
4.329913839999999792e-01	-1.590354589756752368e+01	1.298394610714323107e+02	1.052487319145335043e+01
4.424042400000000042e-01	-1.357838945506957451e+01	1.298321462457247435e+02	1.130301416203893616e+01
4.518170970000000009e-01	-1.122566562688343161e+01	1.298246296235417958e+02	1.262846981808043978e+01
4.612299530000000258e-01	-8.859656876913424739e+00	1.298163062644930790e+02	1.450787310089375559e+01
4.706428089999999953e-01	-6.487989135705955590e+00	1.298071842789325103e+02	1.691203534729627478e+01
4.800556650000000203e-01	-4.112704472053145821e+00	1.297974283588334288e+02	1.974377148088021627e+01
4.894685209999999898e-01	-1.735077718182026274e+00	1.297881913162389083e+02	2.276886519321956825e+01
4.988813770000000147e-01	6.419874099441251758e-01	1.297799599738436314e+02	2.583984031603100107e+01
5.082942329999999842e-01	3.000282455448935792e+00	1.297720385522131892e+02	2.892473187788047184e+01
5.177070900000000364e-01	5.300849619824543169e+00	1.297631359190202716e+02	3.201376427046960771e+01
5.271199460000000059e-01	7.420250967404726339e+00	1.297540151200169589e+02	3.510127448979798004e+01
5.365328019999999754e-01	9.217961726287406066e+00	1.297450580467235000e+02	3.818126732739581541e+01
5.459456579999999448e-01	1.063272337172546855e+01	1.297363775903653504e+02	4.123936447030332886e+01
5.553585149999999970e-01	1.164684532229711067e+01	1.297280317241272769e+02	4.426180632030357742e+01
5.647713709999999665e-01	1.227042038840646399e+01	1.297200738908023254e+02	4.721650416583264587e+01
5.741842270000000470e-01	1.254801758005453927e+01	1.297125761517970659e+02	5.001809961461962217e+01
5.835970830000000165e-01	1.258332599251528450e+01	1.297057243934101507e+02	5.253006917308359647e+01
5.930099389999999859e-01	1.251949413407833589e+01	1.296999171726745885e+02	5.465142786441371925e+01
6.024227949999999554e-01	1.244556788341414766e+01	1.296949224271624530e+02	5.633583898109193910e+01
6.118356520000000076e-01	1.239180384866507012e+01	1.296906888551160932e+02	5.757374801983880985e+01
6.212485079999999771e-01	1.236159286990734074e+01	1.296873146816982683e+02	5.838561252382650224e+01
6.306613639999999466e-01	1.234925017252381529e+01	1.296849531118680829e+02	5.882628531199041078e+01
6.400742200000000270e-01	1.234732936064169451e+01	1.296834973854212762e+02	5.899280198361861949e+01
6.494870759999999965e-01	1.234932348727023133e+01	1.296814367609983663e+02	5.900966778349327058e+01
6.588999330000000487e-01	1.235111443557750022e+01	1.296750252299970043e+02	5.897879908581377606e+01
6.683127890000000182e-01	1.235111443557750022e+01	1.296750252299970043e+02	5.897879908581377606e+01
