# Supplementary material for: Agile perching maneuvers in birds and morphing-wing drones
Source: Nat Commun. 2024 Sep 27;15:8330. doi: 10.1038/s41467-024-52369-4 (PMC11437188; doi:10.1038/s41467-024-52369-4)
Supplement: Supplementary file 11 — Source Data [file 41467_2024_52369_MOESM11_ESM.zip › figure_source_data/fig_1b/13m_initial_distance.csv]

# horizontal_pos	altitude	speed	alpha
-1.300000000000000000e+01	-0.000000000000000000e+00	1.000000000000000000e+01	0.000000000000000000e+00
-1.285866743238476673e+01	-1.169994621025820551e-03	1.000804567200686890e+01	1.001692863386525412e+00
-1.271723125017227041e+01	-4.403034815716925544e-03	1.001887559554293716e+01	1.949954223865315361e+00
-1.257567931119426063e+01	-9.350775193442456903e-03	1.003122284586841495e+01	2.810381836048997162e+00
-1.243400427361322613e+01	-1.574276032695511723e-02	1.004434319156703559e+01	3.565956402444483420e+00
-1.229220152989482528e+01	-2.337381167708170795e-02	1.005794479110319806e+01	4.212441452045168511e+00
-1.215026275549016077e+01	-3.210720052274022851e-02	1.007263390950273596e+01	4.764429161680991065e+00
-1.200817348199221968e+01	-4.186124020195745865e-02	1.008857803956482080e+01	5.230714946637107232e+00
-1.186591856620259122e+01	-5.257728268569538538e-02	1.010580020758895436e+01	5.618003910252597599e+00
-1.172348237388004932e+01	-6.421348235019354311e-02	1.012436297065432811e+01	5.933757955983357313e+00
-1.158084855864944096e+01	-7.674139158008952410e-02	1.014434706851717038e+01	6.185701049980123933e+00
-1.143799999084234997e+01	-9.014296855392228691e-02	1.016583609668769483e+01	6.381484146459727391e+00
-1.129491879085258255e+01	-1.044079341703921110e-01	1.018890588269098352e+01	6.528464637750286848e+00
-1.115158642891581842e+01	-1.195314307177965663e-01	1.021361744159936968e+01	6.633567697949183106e+00
-1.100798386120573547e+01	-1.355119456040248249e-01	1.024001258399477621e+01	6.703206140570106442e+00
-1.086409167980890089e+01	-1.523494708056217783e-01	1.026811143394758119e+01	6.743242065390614215e+00
-1.071989026100874121e+01	-1.700438738274366868e-01	1.029791127858266719e+01	6.758978219096555051e+00
-1.057535990217451527e+01	-1.885934597319905148e-01	1.032938631132095786e+01	6.755170168847390855e+00
-1.043048094238276313e+01	-2.079937068013522627e-01	1.036248794791365135e+01	6.736052538291976255e+00
-1.028523386575831822e+01	-2.282361610599313861e-01	1.039714548962577823e+01	6.705374036038236341e+00
-1.013959938951757067e+01	-2.493074775064980098e-01	1.043326698389806673e+01	6.666437072587475754e+00
-9.993558540949933899e+00	-2.711885986605989118e-01	1.047074019232518793e+01	6.622138581913824318e+00
-9.847092729197955308e+00	-2.938540640107344948e-01	1.050943362163475747e+01	6.575009339815197862e+00
-9.700183818781786371e+00	-3.172714471665725178e-01	1.054919760818643937e+01	6.527249658758198514e+00
-9.552814212415134065e+00	-3.414009209045472115e-01	1.058986547272943390e+01	6.480759866743297515e+00
-9.404966950793294700e+00	-3.661949537385940645e-01	1.063125478177991212e+01	6.437164460726947368e+00
-9.256625836676693808e+00	-3.915981449800843839e-01	1.067316876650539648e+01	6.397829273884551249e+00
-9.107775589691250673e+00	-4.175472082607727953e-01	1.071539796023620283e+01	6.363871421857152377e+00
-8.958402036747651564e+00	-4.439711159146822461e-01	1.075772212160406127e+01	6.336162210913984794e+00
-8.808492340775663010e+00	-4.707914181201013348e-01	1.079991251075805536e+01	6.315323619653814724e+00
-8.658035267537716351e+00	-4.979227508836931992e-01	1.084173457895401249e+01	6.301719427728509793e+00
-8.507021486653387754e+00	-5.252735453087252759e-01	1.088295111384124247e+01	6.295442583220594024e+00
-8.355443898761491184e+00	-5.527469465459736719e-01	1.092332585000905709e+01	6.296300994254515615e+00
-8.203297976241026745e+00	-5.802419437373231847e-01	1.096262750268782504e+01	6.303804609396292058e+00
-8.050582100553027587e+00	-6.076547014916662270e-01	1.100063410867767111e+01	6.317157405969072492e+00
-7.897297875689079483e+00	-6.348800684559433583e-01	1.103713746163797538e+01	6.335258699353566669e+00
-7.743450395222672533e+00	-6.618132190970983375e-01	1.107194731179490255e+01	6.356718952114269960e+00
-7.589048440955560082e+00	-6.883513610598066546e-01	1.110489487140301890e+01	6.379895903176621808e+00
-7.434104594991439718e+00	-7.143954131649723482e-01	1.113583504188418338e+01	6.402957239429388991e+00
-7.278635254881686834e+00	-7.398515297178803740e-01	1.116464667769092145e+01	6.423976071472790039e+00
-7.122660553454538856e+00	-7.646323175001976669e-01	1.119123015149239819e+01	6.441065010669180246e+00
-6.966204200613317354e+00	-7.886575655982617228e-01	1.121550151302504084e+01	6.452553462193246325e+00
-6.809293282619156784e+00	-8.118542889579157817e-01	1.123738266646899397e+01	6.457210435515024827e+00
-6.651958073398587246e+00	-8.341558795131992499e-01	1.125678725143739278e+01	6.454510939959841487e+00
-6.494231930164201749e+00	-8.555001714610308561e-01	1.127360231625599418e+01	6.444936644324583241e+00
-6.336151360207067817e+00	-8.758262706075315984e-01	1.128766641397406190e+01	6.430289755846634314e+00
-6.177756355988299752e+00	-8.950700854048394550e-01	1.129874536895295201e+01	6.413983571747361445e+00
-6.019091101824627366e+00	-9.131586410676683085e-01	1.130650749258965959e+01	6.401258531001875696e+00
-5.860205158991001362e+00	-9.300034578040270450e-01	1.131050025412111815e+01	6.399267125681549651e+00
-5.701155237988841051e+00	-9.454935099886258021e-01	1.131013028341840609e+01	6.416979570575732872e+00
-5.542007663589566313e+00	-9.594885236115655580e-01	1.130464845022389042e+01	6.464876996786895980e+00
-5.382841616057308265e+00	-9.718135944601937748e-01	1.129314238292934824e+01	6.554399177118317432e+00
-5.223754245367742577e+00	-9.822562218554162783e-01	1.127438572961532870e+01	6.697369464752092938e+00
-5.064880007849197341e+00	-9.905658486133261942e-01	1.124507831801241231e+01	6.908017351775945336e+00
-4.906395177970908072e+00	-9.964560495984599031e-01	1.120383487863272087e+01	7.196458340941005893e+00
-4.748505490332935786e+00	-9.996214060157220249e-01	1.114968199865439935e+01	7.562137908815373954e+00
-4.591442379372876914e+00	-9.997661454588158136e-01	1.108225227525733381e+01	7.991734397114044874e+00
-4.435453490843073610e+00	-9.966484483675852601e-01	1.100206854626843445e+01	8.470155320611638672e+00
-4.280784732431065720e+00	-9.901420350553430394e-01	1.091042171337318933e+01	8.972118945882234797e+00
-4.127664442242265253e+00	-9.802270900158477351e-01	1.080910292324215938e+01	9.453085965487444398e+00
-3.976286742681985231e+00	-9.669844263608163848e-01	1.070048946611726670e+01	9.866667167759821666e+00
-3.826809133153360243e+00	-9.505943909351410870e-01	1.058547170755953282e+01	1.017495836200845005e+01
-3.679361891465825707e+00	-9.313310489323465280e-01	1.046397524851838590e+01	1.035933760903499135e+01
-3.534037060520547779e+00	-9.095359689864113140e-01	1.033795496236619726e+01	1.042669113035306339e+01
-3.390881864829839554e+00	-8.855734885918672417e-01	1.020880103382522108e+01	1.040798524291982652e+01
-3.249914960693945254e+00	-8.597901512195996743e-01	1.007724928313509594e+01	1.034849952563455489e+01
-3.111143710438810661e+00	-8.324854417407993035e-01	9.943467522662110980e+00	1.029796152066343851e+01
-2.974578844550501255e+00	-8.038953245178511731e-01	9.807176779688628443e+00	1.030283294955482987e+01
-2.840245387281255862e+00	-7.741873285502137714e-01	9.667742545199420334e+00	1.040080035566710848e+01
-2.708198024949352245e+00	-7.434637010871685270e-01	9.523177881208276574e+00	1.061550995172626877e+01
-2.578526661917130092e+00	-7.117746985826773898e-01	9.372072459280930801e+00	1.096294264970870991e+01
-2.451339997768640977e+00	-6.791392534394806724e-01	9.214347384432365118e+00	1.145113010707046364e+01
-2.326752883680914152e+00	-6.455640935741943087e-01	9.049851597210771814e+00	1.207621805242393975e+01
-2.204884542250387547e+00	-6.110706445807290166e-01	8.877752060000609902e+00	1.283878150730074452e+01
-2.085857471286706399e+00	-5.757278207723098840e-01	8.696938561726700101e+00	1.373240036972178402e+01
-1.969797340285852627e+00	-5.396370046182671354e-01	8.506644878567700019e+00	1.474380189414331355e+01
-1.856826944345530306e+00	-5.029309881252402858e-01	8.306514774756159625e+00	1.586165064458285556e+01
-1.747049708259371892e+00	-4.657856630108823115e-01	8.097464121670778781e+00	1.709650708501764171e+01
-1.640517966586033660e+00	-4.284515976736532061e-01	7.880897173052887617e+00	1.847866997061277772e+01
-1.537254244809467041e+00	-3.912082663100609481e-01	7.657343973037317397e+00	2.001702312193800992e+01
-1.437271057124368312e+00	-3.543207670786957530e-01	7.427494540849930438e+00	2.168714533371468534e+01
-1.340587805274277677e+00	-3.179907850368202116e-01	7.192163413445108233e+00	2.345789819766702777e+01
-1.247207686617324063e+00	-2.824179526669644558e-01	6.952525056138280313e+00	2.533506056819807384e+01
-1.157096533997054699e+00	-2.478298970982992233e-01	6.710397797088073268e+00	2.733621463058621615e+01
-1.070192282390230343e+00	-2.144626326797770821e-01	6.466963583985330999e+00	2.945076236636033684e+01
-9.864271466833887114e-01	-1.825234442426327819e-01	6.223443753739717366e+00	3.164340908553819531e+01
-9.057064544072993550e-01	-1.522214532940662224e-01	5.982487164454395767e+00	3.392735825046114684e+01
-8.278826379613231090e-01	-1.237968241950884035e-01	5.746930290117877149e+00	3.633001597871598420e+01
-7.527935945344521596e-01	-9.747093893624363126e-02	5.518177932687507337e+00	3.883732836116436005e+01
-6.802789122992227711e-01	-7.343054467846060751e-02	5.298139522516706279e+00	4.143046084983568988e+01
-6.101527226307024154e-01	-5.186056678310552864e-02	5.090252701856254447e+00	4.411352788187083007e+01
-5.422093504662524044e-01	-3.294035765363236001e-02	4.896614436023662087e+00	4.686157914959172643e+01
-4.762481108159946075e-01	-1.682561111477851729e-02	4.718758262956361804e+00	4.964563337801357079e+01
-4.120811041142204978e-01	-3.646032587139266465e-03	4.558020735695089698e+00	5.244463260274662275e+01
-3.495349675828129388e-01	6.494583620810862740e-03	4.415560928531943929e+00	5.524425183363501901e+01
-2.884512960019953165e-01	1.351614607479578387e-02	4.292546611000355838e+00	5.803258320243688928e+01
-2.286829051801329282e-01	1.735636900776584696e-02	4.190148140923291464e+00	6.079608458324285891e+01
-1.700861287870832628e-01	1.796066605267188782e-02	4.110008389232979731e+00	6.352602026587450723e+01
-1.125243371862165165e-01	1.528063432739064538e-02	4.052000923032974100e+00	6.619366523939795854e+01
-5.588487495122507892e-02	9.284175138538793698e-03	4.015327882740987953e+00	6.876876672001786517e+01
-7.614093175681291292e-05	-4.796572126359449628e-05	3.999223729633230473e+00	7.122572116473912729e+01
