# Supplementary material for: Agile perching maneuvers in birds and morphing-wing drones
Source: Nat Commun. 2024 Sep 27;15:8330. doi: 10.1038/s41467-024-52369-4 (PMC11437188; doi:10.1038/s41467-024-52369-4)
Supplement: Supplementary file 11 — Source Data [file 41467_2024_52369_MOESM11_ESM.zip › figure_source_data/fig_1b/11m_initial_distance.csv]

# horizontal_pos	altitude	speed	alpha
-1.100000000000000000e+01	-0.000000000000000000e+00	1.000000000000000000e+01	0.000000000000000000e+00
-1.087770168731869980e+01	-9.459959730646531981e-04	1.000565110929286661e+01	8.063941268164208642e-01
-1.075534097200484673e+01	-3.755760856218257233e-03	1.001486158024628814e+01	1.457383578653516754e+00
-1.063290169214430669e+01	-8.394464337210364585e-03	1.002757831551151924e+01	1.980592284564008043e+00
-1.051036677584535006e+01	-1.483432783104875544e-02	1.004378601416352090e+01	2.399466548207605410e+00
-1.038771816064649656e+01	-2.305197181165090370e-02	1.006348328706940976e+01	2.733921000486568165e+00
-1.026493677812136163e+01	-3.302617144368936997e-02	1.008666740352734870e+01	3.000885459281936729e+00
-1.014200255415754270e+01	-4.473593027063584027e-02	1.011332460156908830e+01	3.214766280222483896e+00
-1.001889439695768047e+01	-5.815879915147170731e-02	1.014342390595358800e+01	3.387831805554064601e+00
-9.895590159645195172e+00	-7.326938705371173477e-02	1.017691310633118285e+01	3.530529718302291453e+00
-9.772066574950724060e+00	-9.003802836392203746e-02	1.021371602935393952e+01	3.651743156820045133e+00
-9.648299167411762411e+00	-1.084295868976531407e-01	1.025373056081408230e+01	3.758991671639725585e+00
-9.524262154798998736e+00	-1.284023896894803396e-01	1.029682708985466988e+01	3.858582152719268965e+00
-9.399928355617637621e+00	-1.499072944409966524e-01	1.034284719590020885e+01	3.955713507512282234e+00
-9.275269938848071050e+00	-1.728850028638898584e-01	1.039142854832335594e+01	4.052034209712527257e+00
-9.150259505461834308e+00	-1.972652112471990349e-01	1.044213246512416760e+01	4.146181806281774129e+00
-9.024869797966536211e+00	-2.229710335084120754e-01	1.049474150748219259e+01	4.238012778687769710e+00
-8.899073390682850970e+00	-2.499199130978529415e-01	1.054890222300116776e+01	4.327810877083377861e+00
-8.772842747891971271e+00	-2.780202150692916430e-01	1.060426500287084473e+01	4.417527214212751296e+00
-8.646149878916672193e+00	-3.071702512418415520e-01	1.066048922227928841e+01	4.509434906071912330e+00
-8.518966415915659951e+00	-3.372583592223734605e-01	1.071721573868629029e+01	4.605446062692303499e+00
-8.391263982822145806e+00	-3.681631137153784095e-01	1.077406910767684067e+01	4.707135401816189280e+00
-8.263014689088581832e+00	-3.997537748294141546e-01	1.083066024460370080e+01	4.815736011120854698e+00
-8.134191746007262580e+00	-4.318909777277916140e-01	1.088658968301066565e+01	4.932118139100655441e+00
-8.004770194814804896e+00	-4.644276697378756924e-01	1.094145159113123356e+01	5.056760135309468218e+00
-7.874727726172567444e+00	-4.972102998831903209e-01	1.099483868228377581e+01	5.189719205379363487e+00
-7.744045560558172170e+00	-5.300802611195604142e-01	1.104634808835652571e+01	5.330608430947198606e+00
-7.612709349475175635e+00	-5.628755767517399367e-01	1.109558815613395666e+01	5.478585478853551294e+00
-7.480710049319266197e+00	-5.954328092539170614e-01	1.114218597804890010e+01	5.632357560636947369e+00
-7.348044714556312584e+00	-6.275891521523776495e-01	1.118579529313579179e+01	5.790206505657365277e+00
-7.214717155943146665e+00	-6.591846444730357080e-01	1.122610420873457748e+01	5.950037303983396697e+00
-7.080738414051158891e+00	-6.900644238401872910e-01	1.126284202297837744e+01	6.109453172065248516e+00
-6.946127009089681614e+00	-7.200809105015120171e-01	1.129578429984249510e+01	6.265860044217360425e+00
-6.810908945038582907e+00	-7.490957926237736819e-01	1.132475529050399921e+01	6.416603219396783686e+00
-6.675117468600855197e+00	-7.769816657353915135e-01	1.134962683286587470e+01	6.559138334331817255e+00
-6.538792609786068688e+00	-8.036231690928468119e-01	1.137031301802788619e+01	6.691237290130575666e+00
-6.401980558523746367e+00	-8.289174624840066619e-01	1.138676020737401728e+01	6.811226362995155270e+00
-6.264732957449997919e+00	-8.527739030132658327e-01	1.139893242940829055e+01	6.918247472204871684e+00
-6.127106211449979689e+00	-8.751128184947963851e-01	1.140679277430049865e+01	7.012523896724913719e+00
-5.989160926271049235e+00	-8.958633384891931950e-01	1.141028207942722439e+01	7.095599809063428687e+00
-5.850961588723428974e+00	-9.149603394561262037e-01	1.140929682579305471e+01	7.170512984920591748e+00
-5.712576588023669188e+00	-9.323406829308229504e-01	1.140366855901826426e+01	7.241857721504906920e+00
-5.574078651672190077e+00	-9.479390603237720647e-01	1.139314720003720005e+01	7.315702566991683753e+00
-5.435545730961544919e+00	-9.616838843098211020e-01	1.137739042387905819e+01	7.399338882120794381e+00
-5.297062320866918306e+00	-9.734937701205482741e-01	1.135596120866519954e+01	7.500838402420730411e+00
-5.158728284311663081e+00	-9.832739485688012371e-01	1.132715158766914598e+01	7.629180791927497651e+00
-5.020661771065968892e+00	-9.909147179236109659e-01	1.129020380653203759e+01	7.793256940220109286e+00
-4.882993999492058812e+00	-9.962952744840944952e-01	1.124449104039642222e+01	7.998682860698386854e+00
-4.745867998457876880e+00	-9.992944738435266538e-01	1.118972405929560843e+01	8.250537130815557063e+00
-4.609434636597423918e+00	-9.998138400429693595e-01	1.112595695269481766e+01	8.548208188661371665e+00
-4.473848236642511189e+00	-9.977808037189331847e-01	1.105352055197015027e+01	8.879794595251054190e+00
-4.339260657328810389e+00	-9.931565954932093376e-01	1.097312838532366364e+01	9.227427911882962519e+00
-4.205814022328123514e+00	-9.859452464602713739e-01	1.088585776162436147e+01	9.568661157696315200e+00
-4.073633232812270855e+00	-9.761981995035159398e-01	1.079308135900815024e+01	9.878479324011800955e+00
-3.942820005269385142e+00	-9.640146996884576547e-01	1.069625360906429812e+01	1.013269459678309303e+01
-3.813464799779574310e+00	-9.495427212188357613e-01	1.059420673442510896e+01	1.031395296077654855e+01
-3.685645022746884436e+00	-9.329744195401236118e-01	1.048819101579532287e+01	1.041472156256239323e+01
-3.559410895772307626e+00	-9.145297383434162208e-01	1.037929759569166066e+01	1.044149694559591701e+01
-3.434790357940870731e+00	-8.944370878963072702e-01	1.026829700252721977e+01	1.041305587078311490e+01
-3.311796690432350587e+00	-8.729150804554612897e-01	1.015560212723850064e+01	1.035606948709419939e+01
-3.190436619783530769e+00	-8.501585923388657040e-01	1.004130298183826220e+01	1.030058043912838528e+01
-3.070717536192629105e+00	-8.263298868347427328e-01	9.925226000351667466e+00	1.027620933179028029e+01
-2.952653243578731157e+00	-8.015545459415044371e-01	9.806988600629608754e+00	1.030920906066617526e+01
-2.836268096608546063e+00	-7.759216556398113029e-01	9.686047777566177075e+00	1.042019169073386209e+01
-2.721608027594023760e+00	-7.494860137529072430e-01	9.560451644004560379e+00	1.062097747929946934e+01
-2.608739472745666532e+00	-7.222754967688865824e-01	9.429783454558240408e+00	1.092243493655425191e+01
-2.497735876764085816e+00	-6.943020956115455444e-01	9.294009310625487075e+00	1.132930374995904899e+01
-2.388673910625866537e+00	-6.655708801224657911e-01	9.153060733997902432e+00	1.183922119565661113e+01
-2.281632828044057426e+00	-6.360898192927392225e-01	9.006585292353976868e+00	1.244954371459473741e+01
-2.176693609879557290e+00	-6.058926493635866661e-01	8.853766607631765595e+00	1.316202895594945232e+01
-2.073939182456353780e+00	-5.750374999147344068e-01	8.694030057833590064e+00	1.396782558333053004e+01
-1.973453261374336298e+00	-5.435987707375811162e-01	8.526953117300042351e+00	1.485897141905518737e+01
-1.875316556342970786e+00	-5.116691178753064451e-01	8.352374120547194636e+00	1.582836004666682683e+01
-1.779598012846600685e+00	-4.793656729568506192e-01	8.170930392174135193e+00	1.688313172717670696e+01
-1.686334855323405657e+00	-4.468519751908403004e-01	7.983690235491603282e+00	1.804655980272541527e+01
-1.595544797899733913e+00	-4.143119657725595206e-01	7.791003717444426435e+00	1.932467435790548649e+01
-1.507236007655980758e+00	-3.819320891429965892e-01	7.593256785397146658e+00	2.071911677097865478e+01
-1.421419481440047150e+00	-3.498656364227120674e-01	7.390985774125279129e+00	2.219315432767137608e+01
-1.338107125909595796e+00	-3.182378587167087325e-01	7.184733739986494783e+00	2.374158029630022426e+01
-1.257296729951795200e+00	-2.871837994444474962e-01	6.975414331088258812e+00	2.537103321146610568e+01
-1.178962382372610751e+00	-2.568563941634450787e-01	6.764236562919551332e+00	2.709301780399887605e+01
-1.103062076109356360e+00	-2.274137622780892654e-01	6.551991608554636137e+00	2.890469500146660309e+01
-1.029551945457459317e+00	-1.989954766091765748e-01	6.339331992981036557e+00	3.077693328449055699e+01
-9.583796628880131285e-01	-1.717320238567861534e-01	6.127585440072270018e+00	3.270512800103861650e+01
-8.894618426031115632e-01	-1.457749273491284747e-01	5.919066871942986197e+00	3.471687025517596936e+01
-8.226914678289136695e-01	-1.212830138480733289e-01	5.715006455866547874e+00	3.681685168945140418e+01
-7.579627169787297447e-01	-9.839356559758072329e-02	5.516261769489255506e+00	3.898981266481160191e+01
-6.951694503827490212e-01	-7.722614212429913805e-02	5.324192677260388251e+00	4.122443496817793829e+01
-6.341886271511628648e-01	-5.790176790588884292e-02	5.141179223972797807e+00	4.352575559051982879e+01
-5.748837232273225073e-01	-4.053950368100682489e-02	4.968707283133258379e+00	4.587839708077887479e+01
-5.171202810075662404e-01	-2.524522477131344034e-02	4.807745954204105665e+00	4.826333211820711000e+01
-4.607708283546176897e-01	-1.211019456350589593e-02	4.659189970213059695e+00	5.066484112656340244e+01
-4.057159156343235207e-01	-1.210796384559224836e-03	4.523902382782695852e+00	5.307307677242574329e+01
-3.518449849714874178e-01	7.391056075513815701e-03	4.402525818285278447e+00	5.547966007566691360e+01
-2.990560461653357649e-01	1.364615101051010540e-02	4.295839703784642971e+00	5.787781872183748533e+01
-2.472533605619854358e-01	1.751483706550058944e-02	4.204529875272773332e+00	6.025877305525993677e+01
-1.963444463418389518e-01	1.896267128854753001e-02	4.129701325077558494e+00	6.261816627634375720e+01
-1.462375379005621534e-01	1.795648425465897965e-02	4.071633106946420888e+00	6.494136823116141954e+01
-9.685351200040609454e-02	1.447172539041027134e-02	4.029851004793438385e+00	6.720817907274749814e+01
-4.812619523032369423e-02	8.491878591639492185e-03	4.003843964579972159e+00	6.940092405306482704e+01
7.863437909011450344e-07	5.854886274737208796e-06	3.993301810589468204e+00	7.150408064124269458e+01
