# Supplementary material for: Agile perching maneuvers in birds and morphing-wing drones
Source: Nat Commun. 2024 Sep 27;15:8330. doi: 10.1038/s41467-024-52369-4 (PMC11437188; doi:10.1038/s41467-024-52369-4)
Supplement: Supplementary file 11 — Source Data [file 41467_2024_52369_MOESM11_ESM.zip › figure_source_data/fig_1b/15m_initial_distance.csv]

# horizontal_pos	altitude	speed	alpha
-1.500000000000000000e+01	-0.000000000000000000e+00	1.000000000000000000e+01	0.000000000000000000e+00
-1.483758904131597589e+01	-1.393579687102112878e-03	1.000761874133799267e+01	1.165401908845675072e+00
-1.467507247662617154e+01	-4.934033778046060734e-03	1.001623906182235224e+01	2.346701499151442327e+00
-1.451246400303736195e+01	-9.817279320904741952e-03	1.002274510359812965e+01	3.443909459254999472e+00
-1.434980266065798382e+01	-1.543144975471475930e-02	1.002554402802154421e+01	4.407994838832783202e+00
-1.418713388725079128e+01	-2.137880436608309564e-02	1.002519180788421416e+01	5.249910073955076584e+00
-1.402449922450798248e+01	-2.742560103900175059e-02	1.002181171548467020e+01	5.967465045097510412e+00
-1.386194022852511942e+01	-3.341585272581685390e-02	1.001568605782302868e+01	6.561483051754909646e+00
-1.369949428656083690e+01	-3.925804867289638123e-02	1.000732672717341032e+01	7.038401926938934849e+00
-1.353719143936245928e+01	-4.491488865989574919e-02	9.997370727140243218e+00	7.408196504343409039e+00
-1.337505253005714856e+01	-5.039362356518442554e-02	9.986501243216485690e+00	7.682885320596226641e+00
-1.321308846293428019e+01	-5.573709905061757786e-02	9.975392317408728005e+00	7.875420130852817557e+00
-1.305130031112460287e+01	-6.101561451041878636e-02	9.964673782725787632e+00	7.998853921295599356e+00
-1.288967988977063150e+01	-6.632106820056891949e-02	9.954940073079377783e+00	8.066977981819228205e+00
-1.272821057491736774e+01	-7.176291563305087218e-02	9.946692707643618903e+00	8.091250844119960206e+00
-1.256686908450770979e+01	-7.745616849717058827e-02	9.940325146986761951e+00	8.080278093536612971e+00
-1.240562681968573777e+01	-8.351634250620777744e-02	9.936169066365332370e+00	8.041745402778810003e+00
-1.224445096592881121e+01	-9.005701341756601475e-02	9.934502453512269682e+00	7.982368976070812749e+00
-1.208330528946233251e+01	-9.719019476702144000e-02	9.935588655466768060e+00	7.909247637430349975e+00
-1.192215080781108405e+01	-1.050267841559116566e-01	9.939635520702040594e+00	7.827500809710829621e+00
-1.176094675919550347e+01	-1.136720298916833183e-01	9.946797767079901931e+00	7.740457699659453183e+00
-1.159965125346961656e+01	-1.232237061601147154e-01	9.957194409329346740e+00	7.650513717846968653e+00
-1.143822176032204574e+01	-1.337711197924208173e-01	9.970911656694745773e+00	7.559327565594384346e+00
-1.127661549518825979e+01	-1.453943090805545069e-01	9.988004604894644700e+00	7.468006748045365129e+00
-1.111478972055612324e+01	-1.581633602563903840e-01	1.000849798466580154e+01	7.377273606292061636e+00
-1.095270197761775854e+01	-1.721377854098560811e-01	1.003238623914752026e+01	7.287607615337367228e+00
-1.079031026042150643e+01	-1.873659227539666849e-01	1.005963318000061868e+01	7.199362394607218718e+00
-1.062757314250444551e+01	-2.038843354769837024e-01	1.009017143483423773e+01	7.112857702183153386e+00
-1.046444986478658912e+01	-2.217171987157882107e-01	1.012390185776160401e+01	7.028447783276980054e+00
-1.030090039337988017e+01	-2.408756755727235466e-01	1.016069303760841969e+01	6.946567988521521464e+00
-1.013688545683560172e+01	-2.613572929211325224e-01	1.020038100810968196e+01	6.867761730653722196e+00
-9.972366574033415532e+00	-2.831453364154005725e-01	1.024276924301241998e+01	6.792689749703725077e+00
-9.807306086126450495e+00	-3.062082920239478367e-01	1.028762900693133986e+01	6.722123422515718261e+00
-9.641667208341992534e+00	-3.304993688258900386e-01	1.033470013013319466e+01	6.656923575113042446e+00
-9.475414119556944570e+00	-3.559561448997673461e-01	1.038369228186775928e+01	6.598006010745144145e+00
-9.308512108898332471e+00	-3.825003848554680008e-01	1.043428683160534476e+01	6.546294814735136747e+00
-9.140927798565137152e+00	-4.100380836735096346e-01	1.048613940866961691e+01	6.502664495674745915e+00
-8.972629459991090073e+00	-4.384597965036636236e-01	1.053888329432220416e+01	6.467872227454062539e+00
-8.803587435756798030e+00	-4.676413170678273001e-01	1.059213379921132692e+01	6.442481930274216673e+00
-8.633774671836762948e+00	-4.974447669797364413e-01	1.064549378174491423e+01	6.426782742247526770e+00
-8.463167353650396407e+00	-5.277201527420395388e-01	1.069856043293508918e+01	6.420705662702027361e+00
-8.291745625297131994e+00	-5.583074339066969038e-01	1.075093336981924530e+01	6.423743858992820854e+00
-8.119494355355772797e+00	-5.890391218799513329e-01	1.080222392043549284e+01	6.434884340403682401e+00
-7.946403896736025985e+00	-6.197433909561061993e-01	1.085206523053669336e+01	6.452561340619428876e+00
-7.772470775360976525e+00	-6.502476287210382511e-01	1.090012247082665020e+01	6.474644595862097951e+00
-7.597698236910872538e+00	-6.803822807650610205e-01	1.094610199195597744e+01	6.498478381518705049e+00
-7.422096586802056528e+00	-7.099847559253483764e-01	1.098975781347678193e+01	6.520989181437709448e+00
-7.245683279688181599e+00	-7.389030575095822950e-01	1.103089342827874120e+01	6.538880673917150332e+00
-7.068482752743734387e+00	-7.669987011731652649e-01	1.106935667090749575e+01	6.548933730708167644e+00
-6.890526050244633716e+00	-7.941483831014534145e-01	1.110502546752114306e+01	6.548425355821537508e+00
-6.711850350007591892e+00	-8.202437894581199318e-01	1.113778278968306878e+01	6.535671694713220070e+00
-6.532498566231131676e+00	-8.451889149684302938e-01	1.116748020033271693e+01	6.510681662021402971e+00
-6.352519258001978919e+00	-8.688943267364844791e-01	1.119389109800365212e+01	6.475872344412259451e+00
-6.171967110237014609e+00	-8.912680326988965396e-01	1.121665701372365653e+01	6.436742942027101400e+00
-5.990904273118521139e+00	-9.122030600015889057e-01	1.123523239504014981e+01	6.402349542899348656e+00
-5.809402855740763094e+00	-9.315625266182512298e-01	1.124883400615682305e+01	6.385411116259333220e+00
-5.627548880443227652e+00	-9.491637950590393613e-01	1.125640000324686518e+01	6.401928990424850419e+00
-5.445448004893523652e+00	-9.647640696737916910e-01	1.125656283773565391e+01	6.470265014324864339e+00
-5.263233239438414479e+00	-9.780504755452047450e-01	1.124764312752922635e+01	6.609589736859898146e+00
-5.081095606999157077e+00	-9.886363983306715175e-01	1.122506262503389962e+01	6.842735391357328112e+00
-4.899301203160685958e+00	-9.960642347693737797e-01	1.118589628283070425e+01	7.186695174877904435e+00
-4.718176011730527364e+00	-9.998371681476131423e-01	1.112854210838215785e+01	7.639058127124974007e+00
-4.538093717950942185e+00	-9.994810208847875188e-01	1.105254069142937112e+01	8.174596135532350871e+00
-4.359452585199328212e+00	-9.946550140834055087e-01	1.095910124758088955e+01	8.766509880197215665e+00
-4.182639208947910525e+00	-9.852299289065958865e-01	1.085053207584719459e+01	9.355406241375865406e+00
-4.007993618248728573e+00	-9.712652519428994768e-01	1.073025228113774787e+01	9.866248971305797255e+00
-3.835786364140737703e+00	-9.530047920951747464e-01	1.060100408665308258e+01	1.023427778198156268e+01
-3.666232863789119722e+00	-9.308673049756857054e-01	1.046225263188270027e+01	1.042911887222023104e+01
-3.499481850077404754e+00	-9.053949132018298540e-01	1.031712166580445533e+01	1.046681943803719328e+01
-3.335603160705978620e+00	-8.771581739019327362e-01	1.016769030601557411e+01	1.040421844469924473e+01
-3.174622263102542252e+00	-8.466756113547079243e-01	1.001493120027267381e+01	1.031735292780310864e+01
-3.016553969004006408e+00	-8.143631406014230079e-01	9.858925230297646891e+00	1.028249701298933338e+01
-2.861428721060848002e+00	-7.805133971201921872e-01	9.699035309873265120e+00	1.036286784081295487e+01
-2.709321322615596550e+00	-7.452987590241545446e-01	9.532773110433502950e+00	1.059863629805636620e+01
-2.560364507863427175e+00	-7.087968141408749201e-01	9.357932885100975540e+00	1.101310782228907037e+01
-2.414724465496410843e+00	-6.710304738755630272e-01	9.174397004704356817e+00	1.161530775298427187e+01
-2.272577884667490444e+00	-6.320073910269465856e-01	8.981766117773524627e+00	1.239670291647724554e+01
-2.134108630675370488e+00	-5.917858192125583505e-01	8.778327081685468158e+00	1.335916508693212457e+01
-1.999506555079493486e+00	-5.505008329618632512e-01	8.562666289753341431e+00	1.448342478313372261e+01
-1.868961565517321066e+00	-5.083401386813745093e-01	8.334008395035599648e+00	1.575141779953263743e+01
-1.742637074472096037e+00	-4.655614931966026715e-01	8.093336090285333739e+00	1.717139447874425784e+01
-1.620617287436697751e+00	-4.225406022598070521e-01	7.842693805051113465e+00	1.878578755923669874e+01
-1.502933356527501374e+00	-3.797051626615749464e-01	7.582931637233464528e+00	2.060472878290877219e+01
-1.389608958366131075e+00	-3.374287045528759910e-01	7.315185830807060086e+00	2.257667759975312904e+01
-1.280666097385328328e+00	-2.960117040677769928e-01	7.040812538473137039e+00	2.468270633783471624e+01
-1.176077116497990627e+00	-2.557841347680664401e-01	6.762345068962681616e+00	2.694638368517519922e+01
-1.075755684852049088e+00	-2.171075759460713850e-01	6.481851770258751699e+00	2.936636066150758495e+01
-9.795988977632421602e-01	-1.803049242837924393e-01	6.201141267319334460e+00	3.189114060700606856e+01
-8.874575658803198763e-01	-1.456987187051898280e-01	5.924330773339934630e+00	3.454279568831533709e+01
-7.990987732661818388e-01	-1.136537357155651129e-01	5.655187268941431533e+00	3.735041621587185290e+01
-7.142778876936380916e-01	-8.448701960784696374e-02	5.395887737917736793e+00	4.028261147245274998e+01
-6.327336500058595714e-01	-5.847865554479207695e-02	5.150656792490211799e+00	4.333060410994129086e+01
-5.541597988077446857e-01	-3.590748465124433964e-02	4.923643048586034965e+00	4.647249067288059621e+01
-4.782467440728521701e-01	-1.701852884806091815e-02	4.717255553167326809e+00	4.966436055609114675e+01
-4.047059760989954458e-01	-2.011475988900430709e-03	4.533547089730574520e+00	5.287455117715951758e+01
-3.332744021446255589e-01	8.959455974952183072e-03	4.374299230723922349e+00	5.608236373232785610e+01
-2.637133061220969243e-01	1.577942144336423255e-02	4.241353982871366668e+00	5.927051426383751220e+01
-1.958011417903599005e-01	1.836001503442404037e-02	4.136678386301830379e+00	6.242168509104751450e+01
-1.293236188237368856e-01	1.662309820334037860e-02	4.061504831495198253e+00	6.550875864777101754e+01
-6.409751804516658491e-02	1.051196551316152528e-02	4.014795451319598030e+00	6.848538251924404108e+01
2.176811274132162133e-05	-6.251776650187390594e-06	3.995436839120333872e+00	7.131239062832817410e+01
