# Supplementary material for: Agile perching maneuvers in birds and morphing-wing drones
Source: Nat Commun. 2024 Sep 27;15:8330. doi: 10.1038/s41467-024-52369-4 (PMC11437188; doi:10.1038/s41467-024-52369-4)
Supplement: Supplementary file 11 — Source Data [file 41467_2024_52369_MOESM11_ESM.zip › figure_source_data/fig_1b/12m_initial_distance.csv]

# horizontal_pos	altitude	speed	alpha
-1.200000000000000000e+01	-0.000000000000000000e+00	1.000000000000000000e+01	0.000000000000000000e+00
-1.186829050814948161e+01	-1.061198680318802120e-03	1.000773739941799967e+01	9.217328433248310748e-01
-1.173648737018091914e+01	-4.091816601039629381e-03	1.001868318178157935e+01	1.754703822546289205e+00
-1.160457531719793955e+01	-8.898593379118404853e-03	1.003216732022638702e+01	2.490192168386238691e+00
-1.147254013811075524e+01	-1.532921847571290172e-02	1.004778533174396493e+01	3.126858368286500767e+00
-1.134036791470785310e+01	-2.326464065671860620e-02	1.006531996390229722e+01	3.668253856112354772e+00
-1.120804443612521517e+01	-3.261246301844108325e-02	1.008470875539426537e+01	4.121379045652196815e+00
-1.107555237876479737e+01	-4.330747181632468162e-02	1.010635481015716586e+01	4.500228959695697029e+00
-1.094287021097117929e+01	-5.530701384564479239e-02	1.013035906682147669e+01	4.815350226645494836e+00
-1.080997605145504536e+01	-6.857609081001343754e-02	1.015666028646980656e+01	5.074699877295760331e+00
-1.067684813821252021e+01	-8.308412948537953480e-02	1.018520318469756170e+01	5.285675563089119677e+00
-1.054346480338182346e+01	-9.880350748161007002e-02	1.021593246541600841e+01	5.455040228180710216e+00
-1.040980446366754819e+01	-1.157082614503084361e-01	1.024878868906485252e+01	5.588881915558526536e+00
-1.027584561555911513e+01	-1.337729338418181535e-01	1.028370540619005524e+01	5.692595332536740216e+00
-1.014156692483335931e+01	-1.529712662813843549e-01	1.032058622763127609e+01	5.770907200894136224e+00
-1.000694739556352530e+01	-1.732744081947351078e-01	1.035929815468635873e+01	5.828123272325656856e+00
-9.871966360235296278e+00	-1.946493375680316273e-01	1.039970232742319212e+01	5.868338435351794224e+00
-9.736603400430613675e+00	-2.170579196371001107e-01	1.044164042528858971e+01	5.895222081412927473e+00
-9.600838354969733146e+00	-2.404560870280774698e-01	1.048493645116251116e+01	5.912090674692687564e+00
-9.464651329014264647e+00	-2.647931817559617818e-01	1.052939829571178976e+01	5.921966032662618673e+00
-9.328022729460702323e+00	-2.900114614488751852e-01	1.057481792619733874e+01	5.927585752770514027e+00
-9.190933339028120486e+00	-3.160458225174390678e-01	1.062097393226590292e+01	5.931380543318553578e+00
-9.053364425670929805e+00	-3.428236946061483104e-01	1.066763309891073064e+01	5.935475713609024595e+00
-8.915297899908036783e+00	-3.702650973928476308e-01	1.071455206603125632e+01	5.941687540780859145e+00
-8.776716525150439097e+00	-3.982828607383413488e-01	1.076147915748304662e+01	5.951516351774229108e+00
-8.637604182955010756e+00	-4.267830117281948832e-01	1.080815646794150808e+01	5.966137641484842824e+00
-8.497946191401100080e+00	-4.556653335042541442e-01	1.085432229091401801e+01	5.986392373607399620e+00
-8.357729670548563305e+00	-4.848241005368804646e-01	1.089971395401322951e+01	6.012777694377229309e+00
-8.216943944342860462e+00	-5.141489926921886111e-01	1.094407109569029402e+01	6.045439566127639885e+00
-8.075580963650068611e+00	-5.435261856448732054e-01	1.098713936856589335e+01	6.084169242750993689e+00
-7.933635730733324287e+00	-5.728396074632315926e-01	1.102867448672846962e+01	6.128406010751692001e+00
-7.791106701966003634e+00	-6.019723402602211726e-01	1.106844644830391289e+01	6.177249151773955838e+00
-7.647996143579177009e+00	-6.308081316005071937e-01	1.110624366374164573e+01	6.229482582997385443e+00
-7.504310415483383956e+00	-6.592329631461952832e-01	1.114187661211957447e+01	6.283616033695534675e+00
-7.360060161363685793e+00	-6.871366044941565887e-01	1.117518054428019170e+01	6.337946852085312166e+00
-7.215260389811891883e+00	-7.144140594426671154e-01	1.120601666878568636e+01	6.390646538437852797e+00
-7.069930441380263275e+00	-7.409667916201706506e-01	1.123427121343019230e+01	6.439875785126031538e+00
-6.924093849796063793e+00	-7.667035985626059480e-01	1.125985177137832238e+01	6.483931030952216013e+00
-6.777778121311921922e+00	-7.915409904987974476e-01	1.128268043610251681e+01	6.521424028759957636e+00
-6.631014472936135995e+00	-8.154029255971289025e-01	1.130268341986768377e+01	6.551493171131780535e+00
-6.483837586406362874e+00	-8.382197617371953680e-01	1.131977714824944670e+01	6.574040545078087661e+00
-6.336285448480073690e+00	-8.599263121949461963e-01	1.133385122698859959e+01	6.589981123868104085e+00
-6.188399357908124898e+00	-8.804589467023024030e-01	1.134474915414159923e+01	6.601480261715806819e+00
-6.040224184407185781e+00	-8.997517672597491467e-01	1.135224810927910966e+01	6.612145045027984835e+00
-5.891808964857923492e+00	-9.177320114235764104e-01	1.135603945329028619e+01	6.627128812771808875e+00
-5.743207916966641235e+00	-9.343149856798064201e-01	1.135571162489252828e+01	6.653110408541623499e+00
-5.594481939812937732e+00	-9.493989898293135887e-01	1.135073702442205779e+01	6.698118643536101757e+00
-5.445700649489201517e+00	-9.628608429338210151e-01	1.134046458947458724e+01	6.771177856696227515e+00
-5.296944954684186690e+00	-9.745527586617367399e-01	1.132412062759650873e+01	6.881736447010262658e+00
-5.148319700045782099e+00	-9.843003759037198819e-01	1.129934816792500563e+01	7.040956032871156012e+00
-4.999959768681870642e+00	-9.919022775608639098e-01	1.126475203793799551e+01	7.258881683659737405e+00
-4.852023240377727475e+00	-9.971377073182038364e-01	1.121941546037571769e+01	7.539735806663857787e+00
-4.704688324935432320e+00	-9.997818985389926860e-01	1.116281150119045940e+01	7.879327669572907311e+00
-4.558148962177236641e+00	-9.996297746723287192e-01	1.109497042775594444e+01	8.268016016218947328e+00
-4.412604899488616894e+00	-9.965412743443162746e-01	1.101662441732210773e+01	8.695906164447215758e+00
-4.268250557796167577e+00	-9.904539591463130677e-01	1.092885969842962091e+01	9.134206501639328124e+00
-4.125264196305244546e+00	-9.813767585032895369e-01	1.083324032832713968e+01	9.547979427995413104e+00
-3.983796177076537326e+00	-9.693919208922112674e-01	1.073172118856348867e+01	9.901734351537733403e+00
-3.843971405285459664e+00	-9.546542263599054889e-01	1.062459267457103884e+01	1.016709672192695457e+01
-3.705896016605676913e+00	-9.373865869473679835e-01	1.051198360764634465e+01	1.033000024917307691e+01
-3.569646860321348925e+00	-9.178609725190478574e-01	1.039543906825015185e+01	1.039531791921071857e+01
-3.435267264879166671e+00	-8.963676519204577531e-01	1.027608498743287768e+01	1.038605199822200476e+01
-3.302778049827112206e+00	-8.731866312390509366e-01	1.015454889513555514e+01	1.033680425532777392e+01
-3.172189669553203473e+00	-8.485660442307981777e-01	1.003100734913457792e+01	1.028685671499451892e+01
-3.043512999939874675e+00	-8.227088423002369977e-01	9.905273458675853959e+00	1.027449414092850155e+01
-2.916767782449962709e+00	-7.957672364405194987e-01	9.776873131613875501e+00	1.033273160528729662e+01
-2.791990981122737470e+00	-7.678439103254577347e-01	9.644749718005371619e+00	1.048577326315189140e+01
-2.669249028712042282e+00	-7.389969885185594389e-01	9.506800649343448484e+00	1.074701873374144689e+01
-2.548630386721287611e+00	-7.092525258560709034e-01	9.362934544399957204e+00	1.112838913563795451e+01
-2.430228938194207267e+00	-6.786207809106636901e-01	9.213137519061824321e+00	1.163130920490856646e+01
-2.314142151535738101e+00	-6.471081809780278027e-01	9.057200181093797653e+00	1.225029854602692581e+01
-2.200470031352038891e+00	-6.147445432899627527e-01	8.894223021899838599e+00	1.298863905691023213e+01
-2.089314814716358715e+00	-5.815968405745932657e-01	8.723403191805207513e+00	1.383739215059484451e+01
-1.980780626240571163e+00	-5.477544942592265098e-01	8.544153964963902226e+00	1.478633077612717628e+01
-1.874968635975398312e+00	-5.133309494822126950e-01	8.356218006921011465e+00	1.582662163160889612e+01
-1.771965117913198329e+00	-4.784720740224021607e-01	8.160331385799928228e+00	1.696654463236894017e+01
-1.671815773007198969e+00	-4.433830873890670654e-01	7.957746839453841758e+00	1.823304770571567346e+01
-1.574541286059331080e+00	-4.082945310342121492e-01	7.748902762353175433e+00	1.963361754869155718e+01
-1.480151972528343851e+00	-3.734328690420015140e-01	7.534332779593437834e+00	2.115883302718241410e+01
-1.388662697714320160e+00	-3.389776288186447939e-01	7.314696545321491605e+00	2.277365088113213432e+01
-1.300083118388426051e+00	-3.050889940294338465e-01	7.090744091962699613e+00	2.447568087934028114e+01
-1.214398284678938511e+00	-2.719453765353210262e-01	6.863937708264796989e+00	2.627993414224301461e+01
-1.131564037203125928e+00	-2.397436136296336451e-01	6.635478036268015245e+00	2.819118678874790263e+01
-1.051525409068094552e+00	-2.086698228343321637e-01	6.406225323180669839e+00	3.018601435944549749e+01
-9.742218830893830672e-01	-1.788886425565897609e-01	6.177486008755807667e+00	3.224511733933998414e+01
-8.995611208980460738e-01	-1.505812970032573972e-01	5.951830162253965995e+00	3.439271776709185957e+01
-8.274131793025796267e-01	-1.239466186345633547e-01	5.731182322937738327e+00	3.664310841956655906e+01
-7.576448491304919042e-01	-9.915989988205042849e-02	5.516640150320595737e+00	3.897985230262275991e+01
-6.901226759784729881e-01	-7.637199978271005940e-02	5.309888134197403353e+00	4.138820109112931078e+01
-6.246916526896653110e-01	-5.573412628577072148e-02	5.113813565418369400e+00	4.387180503372151463e+01
-5.611808880215743978e-01	-3.739326393920110181e-02	4.930154985140776880e+00	4.641056539090563149e+01
-4.994232870888722364e-01	-2.147826548142408795e-02	4.760134813703667866e+00	4.898131628188566111e+01
-4.392619655819484659e-01	-8.097934731180840909e-03	4.604800251414540746e+00	5.156646646573484105e+01
-3.805512896268538059e-01	2.658829548530730960e-03	4.465176181615224671e+00	5.415542868741931670e+01
-3.231575585180869181e-01	1.072191272396473376e-02	4.342111131701635429e+00	5.673883085629913836e+01
-2.669569671032145930e-01	1.603619263572595224e-02	4.236561415211097525e+00	5.930740569592166622e+01
-2.118330476775680815e-01	1.855703277669745743e-02	4.149554154797172600e+00	6.185241673689952790e+01
-1.576702913348225488e-01	1.824238444286496036e-02	4.082049985910559009e+00	6.436304050701392043e+01
-1.043650336929575206e-01	1.505840396747194082e-02	4.033554515712478583e+00	6.681421905160591734e+01
-5.183176581520717446e-02	8.982723538657616524e-03	4.003454690712660025e+00	6.918370094796726733e+01
1.135147026203042753e-06	7.059225692156168019e-07	3.991302094382928711e+00	7.145186636126564395e+01
