# Supplementary material for: Agile perching maneuvers in birds and morphing-wing drones
Source: Nat Commun. 2024 Sep 27;15:8330. doi: 10.1038/s41467-024-52369-4 (PMC11437188; doi:10.1038/s41467-024-52369-4)
Supplement: Supplementary file 11 — Source Data [file 41467_2024_52369_MOESM11_ESM.zip › figure_source_data/fig_1b/10m_initial_distance.csv]

# horizontal_pos	altitude	speed	alpha
-1.000000000000000000e+01	-0.000000000000000000e+00	1.000000000000000000e+01	0.000000000000000000e+00
-9.886981045368779419e+00	-8.528733660271891129e-04	9.995415588795715678e+00	7.394337807008315444e-01
-9.774018607211669263e+00	-3.457017210263106568e-03	9.994805803805432376e+00	1.293775512662073579e+00
-9.661095466889083383e+00	-7.863790190018440929e-03	9.998393922394130939e+00	1.708891760023178330e+00
-9.548193919066118696e+00	-1.410783904579489788e-02	1.000631917591101150e+01	2.018284946544256719e+00
-9.435295724689661157e+00	-2.221199432202312918e-02	1.001867532215631584e+01	2.246640329815733139e+00
-9.322381971927708122e+00	-3.219057166232573708e-02	1.003552997537889802e+01	2.412398032064671849e+00
-9.209432912897989709e+00	-4.405148903410602973e-02	1.005693395647158717e+01	2.529650131301288241e+00
-9.096427784498672509e+00	-5.779743846664797680e-02	1.008292491562571236e+01	2.609551463831216278e+00
-8.983344598239527912e+00	-7.342626057277554241e-02	1.011352710305610714e+01	2.661356511600174723e+00
-8.870159878977785795e+00	-9.093063594135264438e-02	1.014874826801194629e+01	2.693147102072055432e+00
-8.756848337206356803e+00	-1.102972122385868642e-01	1.018857458199956945e+01	2.712296005026137102e+00
-8.643382469724308237e+00	-1.315053083079865126e-01	1.023296458113310337e+01	2.725712579527936885e+00
-8.529732097192862739e+00	-1.545253545800792105e-01	1.028184299349105935e+01	2.739923784576885346e+00
-8.415863862808203422e+00	-1.793172298244325169e-01	1.033509497728138449e+01	2.761045586067211399e+00
-8.301740731878771484e+00	-2.058286371957169791e-01	1.039256097399269230e+01	2.794694056062054788e+00
-8.187321544563422648e+00	-2.339936334022094944e-01	1.045403220641432895e+01	2.845876099629531808e+00
-8.072560680896467389e+00	-2.637313892607551780e-01	1.051924677958653298e+01	2.918889744102780348e+00
-7.957410033474402233e+00	-2.949403955880590678e-01	1.058729783228969445e+01	3.011166590509476215e+00
-7.841821820383794162e+00	-3.274950659156011801e-01	1.065717546252538384e+01	3.120430711732273377e+00
-7.725746782010249447e+00	-3.612484063578202398e-01	1.072834873434181091e+01	3.248663294159644721e+00
-7.609132564723164904e+00	-3.960353392638926717e-01	1.080023384392893249e+01	3.397177556719950253e+00
-7.491924632096433889e+00	-4.316726724018494221e-01	1.087219615211390611e+01	3.566596713250376638e+00
-7.374067575906724237e+00	-4.679595874770390296e-01	1.094355500950317861e+01	3.756797216285134855e+00
-7.255506836905876611e+00	-5.046787624443382914e-01	1.101359243329677007e+01	3.966835269692256638e+00
-7.136190981247737319e+00	-5.416001621572438252e-01	1.108168119470231261e+01	4.197923487802752263e+00
-7.016079563812962050e+00	-5.784923760727452846e-01	1.114646507920622120e+01	4.457588135443673494e+00
-6.895145356835603145e+00	-6.151167313602757813e-01	1.120697668247255940e+01	4.747160717734044688e+00
-6.773370370692968656e+00	-6.512245766806068481e-01	1.126261669629388784e+01	5.063916804148173689e+00
-6.650746575055209497e+00	-6.865631726111073307e-01	1.131283486226340607e+01	5.402280731766807342e+00
-6.527278525519906616e+00	-7.208825832983408732e-01	1.135715160748718944e+01	5.754804182177327476e+00
-6.402985290306273392e+00	-7.539423507530761404e-01	1.139517634383915201e+01	6.113086297860699680e+00
-6.277901492973985142e+00	-7.855175084961825149e-01	1.142661708200904869e+01	6.468607103215620491e+00
-6.152077422722377342e+00	-8.154034729373504931e-01	1.145127737620245156e+01	6.813464819059667832e+00
-6.025578308515661341e+00	-8.434194128670085000e-01	1.146903964957015276e+01	7.141014674730256750e+00
-5.898482971966121369e+00	-8.694098511634800186e-01	1.147983795526399398e+01	7.446396251089932861e+00
-5.770882137845033455e+00	-8.932444838380816376e-01	1.148362647102991829e+01	7.726914383036776357e+00
-5.642876680238603448e+00	-9.148164572540542494e-01	1.148035067817354538e+01	7.982223078796177873e+00
-5.514576152173239265e+00	-9.340422270045906084e-01	1.146999732782273007e+01	8.217728951082124311e+00
-5.386097601537942481e+00	-9.508670639692587967e-01	1.145251502748300254e+01	8.440626067517175812e+00
-5.257563690037913240e+00	-9.652524616647654154e-01	1.142771561175852035e+01	8.654902665284824437e+00
-5.129101786383666095e+00	-9.771690170216945637e-01	1.139538680675012294e+01	8.865608152029624378e+00
-5.000843400859118049e+00	-9.865944924896959956e-01	1.135533072701985446e+01	9.078026462313253830e+00
-4.872923346868230254e+00	-9.935131383285408235e-01	1.130742269564616187e+01	9.296510751154835717e+00
-4.745478301749861849e+00	-9.979165818463758830e-01	1.125168193567848007e+01	9.523178892932875783e+00
-4.618644595069270942e+00	-9.998063534241092842e-01	1.118832715747574902e+01	9.756806726384061434e+00
-4.492555259552520219e+00	-9.991977374499700915e-01	1.111780491144174476e+01	9.992350237418792247e+00
-4.367336396846410729e+00	-9.961244191440526974e-01	1.104080833771253189e+01	1.022129464655945696e+01
-4.243103006856597581e+00	-9.906430098571283871e-01	1.095826772674527838e+01	1.043233782192510617e+01
-4.119954792342023886e+00	-9.828360914575016150e-01	1.087129671647012152e+01	1.061229365932263669e+01
-3.997976633156999249e+00	-9.728137490029195034e-01	1.078039443032769995e+01	1.074790620510719563e+01
-3.877244635630450631e+00	-9.607147467959499254e-01	1.068525014162627151e+01	1.082843286161511642e+01
-3.757821729503182162e+00	-9.467042587328409198e-01	1.058684401601688840e+01	1.084860496956765452e+01
-3.639750592784467997e+00	-9.309654810359652144e-01	1.048605645568628120e+01	1.081193090539990642e+01
-3.523056477369040707e+00	-9.136882278850384509e-01	1.038355123904274180e+01	1.073055564080553914e+01
-3.407752006787402088e+00	-8.950570262409466293e-01	1.027973323176806453e+01	1.062298501114835325e+01
-3.293842650811957817e+00	-8.752411197202282223e-01	1.017475947055009655e+01	1.051124572564577697e+01
-3.181331934771180148e+00	-8.543873134445579831e-01	1.006857500355948076e+01	1.041826112046660846e+01
-3.070225872821909618e+00	-8.326158075614698006e-01	9.960952437917862667e+00	1.036569732795698151e+01
-2.960536443036829723e+00	-8.100188194040304213e-01	9.851525302360014891e+00	1.037226232861398145e+01
-2.852284056855328487e+00	-7.866616961115062701e-01	9.739821601169120768e+00	1.045224227992662591e+01
-2.745506198715595314e+00	-7.625846369307559547e-01	9.624114158357903293e+00	1.061310662047817921e+01
-2.640256097043102379e+00	-7.378081514677942154e-01	9.504119945536629643e+00	1.086319832365563798e+01
-2.536591937142790076e+00	-7.123412031652482934e-01	9.379785406477774146e+00	1.120596397057481930e+01
-2.434574668653487706e+00	-6.861871041805618354e-01	9.251035784588667710e+00	1.163976400534497202e+01
-2.334267628480720003e+00	-6.593486593990288691e-01	9.117681444386947831e+00	1.216009666050170601e+01
-2.235736151580244080e+00	-6.318417660012813908e-01	8.979093983268574775e+00	1.276939221254808743e+01
-2.139047052975267427e+00	-6.037051841940385133e-01	8.834716095269856240e+00	1.346306873133053195e+01
-2.044268598146245175e+00	-5.749907774019876738e-01	8.684132718139418117e+00	1.423394631036955893e+01
-1.951468545525472109e+00	-5.457635037753957308e-01	8.527081678399223819e+00	1.507588759820835023e+01
-1.860711068333241958e+00	-5.161023359738646787e-01	8.363525730664800761e+00	1.598313778453129963e+01
-1.772048959648037103e+00	-4.861067573513638829e-01	8.194196212830897608e+00	1.696642587794622870e+01
-1.685508798451026191e+00	-4.559136063404460870e-01	8.019879746899986728e+00	1.804341359762410590e+01
-1.601104959523897309e+00	-4.256708210554710492e-01	7.840832668167312391e+00	1.921819723186612094e+01
-1.518844604602444637e+00	-3.955282810346165689e-01	7.657361514883011644e+00	2.049281970471054137e+01
-1.438735921451499200e+00	-3.656138335650043758e-01	7.469892935307800741e+00	2.183929612667712306e+01
-1.360789479162158422e+00	-3.360296327035312558e-01	7.278852174019048604e+00	2.324918251911783784e+01
-1.285007839537710694e+00	-3.068810974962982163e-01	7.084773509199603581e+00	2.472302043878942612e+01
-1.211376939186689095e+00	-2.782864071669947093e-01	6.888782344732279128e+00	2.627394600188973328e+01
-1.139866455241977050e+00	-2.503733883112646552e-01	6.691570192382925164e+00	2.790264898160264906e+01
-1.070440196759792739e+00	-2.232640332369013880e-01	6.493686937477744614e+00	2.959567512143830825e+01
-1.003060920863319438e+00	-1.970650835944355583e-01	6.295847181406751147e+00	3.133574499800700153e+01
-9.376789627797389448e-01	-1.718864654319997576e-01	6.099326695758234607e+00	3.312687379542836652e+01
-8.742199040904589102e-01	-1.478533153007859369e-01	5.905975952079487890e+00	3.499057667402482252e+01
-8.125962422598901336e-01	-1.250902605134886492e-01	5.716623328890708677e+00	3.692715818166269770e+01
-7.527225926492814301e-01	-1.037049322312457167e-01	5.531941625007886110e+00	3.892207501466108965e+01
-6.945131962815048743e-01	-8.379212115897838320e-02	5.353019302215933806e+00	4.096574296539239413e+01
-6.378693463421544196e-01	-6.544804797035398691e-02	5.181820041094396423e+00	4.306316186219133613e+01
-5.826813920210575093e-01	-4.876865482357241321e-02	5.019484961439300896e+00	4.520307707329188673e+01
-5.288411890927754433e-01	-3.384014442098509656e-02	4.866824818886693826e+00	4.737085489013551154e+01
-4.762451820149695147e-01	-2.073774879426313472e-02	4.724580971253550032e+00	4.955415947574062585e+01
-4.247957968620355018e-01	-9.525369781361755356e-03	4.593428476244659109e+00	5.174475220690054300e+01
-3.744014776695291369e-01	-2.561831361159970510e-04	4.473981632489159921e+00	5.393730568925649749e+01
-3.249771005345795660e-01	7.026592364586768669e-03	4.366815009235610390e+00	5.612690264921416627e+01
-2.764426786525638891e-01	1.228758743675090886e-02	4.272520117470483214e+00	5.830795032736767780e+01
-2.287234119131950627e-01	1.549796400589206410e-02	4.191513157484384244e+00	6.047315522066269722e+01
-1.817470293885497801e-01	1.663188355042980252e-02	4.124629580492165992e+00	6.261959892096930247e+01
-1.354428417191142486e-01	1.566464554377875601e-02	4.071958018496266263e+00	6.473532419630609525e+01
-8.974972288321182712e-02	1.257778425283880702e-02	4.033130054202366033e+00	6.680531193157035830e+01
-4.461583307304686080e-02	7.358417935826252337e-03	4.007752523911057629e+00	6.881600592800351990e+01
2.976662949266684066e-06	-2.079661063076991556e-06	3.995444888858021848e+00	7.075473447690781370e+01
