# Supplementary material for: Agile perching maneuvers in birds and morphing-wing drones
Source: Nat Commun. 2024 Sep 27;15:8330. doi: 10.1038/s41467-024-52369-4 (PMC11437188; doi:10.1038/s41467-024-52369-4)
Supplement: Supplementary file 11 — Source Data [file 41467_2024_52369_MOESM11_ESM.zip › figure_source_data/fig_1b/14m_initial_distance.csv]

# horizontal_pos	altitude	speed	alpha
-1.400000000000000000e+01	-0.000000000000000000e+00	1.000000000000000000e+01	0.000000000000000000e+00
-1.384886418897773375e+01	-1.280486175204968756e-03	1.001152654910277917e+01	1.073396280999333152e+00
-1.369756768817891590e+01	-4.705121015907118981e-03	1.002518119390842699e+01	2.118620978273635824e+00
-1.354610644286628585e+01	-9.748871800862091153e-03	1.003900463961896072e+01	3.077265013043207542e+00
-1.339448745123795881e+01	-1.600607688482833663e-02	1.005187043107246581e+01	3.919120232570899365e+00
-1.324272255911336060e+01	-2.318180594436695593e-02	1.006379735892878990e+01	4.643652113064405285e+00
-1.309081703577751377e+01	-3.109848891747234167e-02	1.007533856399949812e+01	5.264496902185931582e+00
-1.293877331147702314e+01	-3.964064471032405917e-02	1.008655641846381279e+01	5.785694009471622934e+00
-1.278659290994298736e+01	-4.872915235395654937e-02	1.009761823518137547e+01	6.213732571252887915e+00
-1.263427526467406814e+01	-5.831527838930144342e-02	1.010876551462524908e+01	6.556796397158501044e+00
-1.248181701871001437e+01	-6.837530185679994987e-02	1.012027462415705514e+01	6.823911669193249097e+00
-1.232921171731398680e+01	-7.890567827410693846e-02	1.013242852720497389e+01	7.024351342670047238e+00
-1.217644979639338843e+01	-8.991870451546774001e-02	1.014549754660135150e+01	7.167220752438532294e+00
-1.202351877684754200e+01	-1.014386583362991423e-01	1.015972718110192297e+01	7.261173874662202543e+00
-1.187040358816094887e+01	-1.134983888628382648e-01	1.017533118357733635e+01	7.314226907493738494e+00
-1.171708695985564752e+01	-1.261363323307491402e-01	1.019248837541752550e+01	7.333646796809686563e+00
-1.156354983461998565e+01	-1.393939235228614515e-01	1.021134196001594852e+01	7.325898703213640673e+00
-1.140977177072123894e+01	-1.533133693245365969e-01	1.023200037576719623e+01	7.296639803864470863e+00
-1.125573131299941743e+01	-1.679357475204093508e-01	1.025453897844611717e+01	7.250748594738234409e+00
-1.110140632107779624e+01	-1.832993919845961883e-01	1.027900205632736252e+01	7.192379952499304174e+00
-1.094677425046270614e+01	-1.994385251188992569e-01	1.030540485642722537e+01	7.125037177337522287e+00
-1.079181238719391978e+01	-2.163820999042142534e-01	1.033373543741818779e+01	7.051653302302939075e+00
-1.063649804002005972e+01	-2.341528171769629019e-01	1.036395626692716476e+01	6.974675154437879776e+00
-1.048080869612722488e+01	-2.527662884844918967e-01	1.039600555260438064e+01	6.896144923423889850e+00
-1.032472214764210428e+01	-2.722303207649258150e-01	1.042979834312154352e+01	6.817775241959163957e+00
-1.016821659679847656e+01	-2.925443057530607849e-01	1.046522746306220419e+01	6.741014928392941030e+00
-1.001127074804306183e+01	-3.136987040642738034e-01	1.050216436015616850e+01	6.667103534737108816e+00
-9.853863895607059220e+00	-3.356746210282001708e-01	1.054045994938401165e+01	6.597113661325998635e+00
-9.695976015227538269e+00	-3.584434782608418302e-01	1.057994554001552956e+01	6.531980648335694362e+00
-9.537587868722390283e+00	-3.819667914460566638e-01	1.062043393138496405e+01	6.472519758399140954e+00
-9.378681129883206680e+00	-4.061960706276995237e-01	1.066172076269404911e+01	6.419431360662531283e+00
-9.219238539477013106e+00	-4.310728642539037869e-01	1.070358620168158303e+01	6.373294959705003926e+00
-9.059244095835799371e+00	-4.565289719654314626e-01	1.074579705558118725e+01	6.334553232279469093e+00
-8.898683285362016804e+00	-4.824868532763801343e-01	1.078810938291134214e+01	6.303487592607399215e+00
-8.737543354135690166e+00	-5.088602593080724379e-01	1.083027167221164255e+01	6.280187254617310977e+00
-8.575813617623254004e+00	-5.355551118802880373e-01	1.087202862818631566e+01	6.264514344611158414e+00
-8.413485800374509438e+00	-5.624706476317438142e-01	1.091312555993958178e+01	6.256068376792793373e+00
-8.250554391901419038e+00	-5.895008333861867511e-01	1.095331329286594446e+01	6.254154350948769370e+00
-8.087016999303386910e+00	-6.165360416205031280e-01	1.099235341942338273e+01	6.257759843270640943e+00
-7.922874672600588752e+00	-6.434649507053692430e-01	1.103002356243849569e+01	6.265547663262729827e+00
-7.758132176405031721e+00	-6.701766030909166449e-01	1.106612215260696175e+01	6.275871809124126344e+00
-7.592798182893768733e+00	-6.965625160712490826e-01	1.110047203403355809e+01	6.286825388915922019e+00
-7.426885367348221578e+00	-7.225186955132414379e-01	1.113292203393828039e+01	6.296329678428907783e+00
-7.260410399644063872e+00	-7.479473555752750302e-01	1.116334550161899841e+01	6.302273347513765778e+00
-7.093393843062223425e+00	-7.727581009433296400e-01	1.119163478112666432e+01	6.302709856452075599e+00
-6.925859994611633930e+00	-7.968682879751244341e-01	1.121769067738198444e+01	6.296118663900753809e+00
-6.757836726597902022e+00	-8.202022549619158998e-01	1.124140624897861862e+01	6.281731248348579655e+00
-6.589355414634971986e+00	-8.426891106539813325e-01	1.126264474776498403e+01	6.259914203121407006e+00
-6.420451059992791976e+00	-8.642588113609506184e-01	1.128121223975590581e+01	6.232586346781221920e+00
-6.251162732698426261e+00	-8.848363646065918742e-01	1.129682632622795779e+01	6.203623930340889991e+00
-6.081534477251232751e+00	-9.043341972812067864e-01	1.130908321554870533e+01	6.179182798655625142e+00
-5.911616838969947274e+00	-9.226430281762504348e-01	1.131742579772995505e+01	6.167852323227956290e+00
-5.741469189362608638e+00	-9.396219625439986567e-01	1.132111516084518854e+01	6.180565215930602818e+00
-5.571163048643362536e+00	-9.550889246748742734e-01	1.131920768913916397e+01	6.230212151434045609e+00
-5.400786597281492796e+00	-9.688129221336042596e-01	1.131054080658121563e+01	6.330917202735104610e+00
-5.230453057047501630e+00	-9.805098177719028252e-01	1.129338923734114353e+01	6.497673296733656123e+00
-5.060325930212872692e+00	-9.898421256118350442e-01	1.126373868231828546e+01	6.748717134820298114e+00
-4.890624603892387512e+00	-9.964229477388341083e-01	1.121980697058535981e+01	7.095352055989625484e+00
-4.721609380911704790e+00	-9.998419965332990822e-01	1.116039888679616432e+01	7.533565229676400854e+00
-4.553575885991683059e+00	-9.997103013011909844e-01	1.108516018389104474e+01	8.042213478108314106e+00
-4.386839913347216680e+00	-9.957299545716266076e-01	1.099498257082017716e+01	8.599511853262283623e+00
-4.221710367067849745e+00	-9.877711907116704104e-01	1.089172421573867133e+01	9.166553653545813418e+00
-4.058465376755976628e+00	-9.758516883569382516e-01	1.077794369386359286e+01	9.684021706738338509e+00
-3.897328027396731898e+00	-9.601254425481658972e-01	1.065692675318977223e+01	1.009547962446255909e+01
-3.738478862606765762e+00	-9.408795989502608537e-01	1.052790128509186829e+01	1.036467969858864713e+01
-3.582057344105005203e+00	-9.185133680529856681e-01	1.039271086845246117e+01	1.048662949671548894e+01
-3.428141370523003495e+00	-8.934804528975200943e-01	1.025346425755057922e+01	1.049112080018069726e+01
-3.276761568666850533e+00	-8.662263575198732024e-01	1.011138611405658772e+01	1.043156792850463432e+01
-3.127926575887333804e+00	-8.371412092893208978e-01	9.966888993861369173e+00	1.037021958154937096e+01
-2.981645403337313205e+00	-8.065324966190495770e-01	9.819739790737294527e+00	1.036643694027038443e+01
-2.837944360831065715e+00	-7.746159652062870604e-01	9.669185156633735900e+00	1.046845716492265588e+01
-2.696890201780747898e+00	-7.415206147234033596e-01	9.512567155945525599e+00	1.070600223223801883e+01
-2.558594758122079593e+00	-7.073084288739441838e-01	9.348484099502780253e+00	1.109783306409529757e+01
-2.423191518479216544e+00	-6.720022391296133213e-01	9.176867658248815118e+00	1.165103075779951247e+01
-2.290821135404041531e+00	-6.356132472454879556e-01	8.997446655773895685e+00	1.235917726282971074e+01
-2.161627968311412129e+00	-5.981910221269348682e-01	8.808959210613675594e+00	1.322545557461882737e+01
-2.035759921295211772e+00	-5.598419814168387187e-01	8.610289009019830075e+00	1.423401730060929715e+01
-1.913366821655269501e+00	-5.207092597129013845e-01	8.400667030048655448e+00	1.537052638775165470e+01
-1.794589839885473825e+00	-4.809772251856995195e-01	8.180122738899481050e+00	1.662687981151315597e+01
-1.679517139523426961e+00	-4.409173459406660611e-01	7.950718778134830522e+00	1.804517234683150306e+01
-1.568182319138093916e+00	-4.008681666303710589e-01	7.713181762871092140e+00	1.963957031436028799e+01
-1.460601533071203662e+00	-3.611626171169771138e-01	7.468279614136280387e+00	2.139659944263410551e+01
-1.356795626261893428e+00	-3.220638596571644419e-01	7.216976804099646259e+00	2.327202761626633531e+01
-1.256771966411712738e+00	-2.838129144988681407e-01	6.960589162144403375e+00	2.526782159992729149e+01
-1.160491455257310900e+00	-2.466854085657398388e-01	6.701316516791587574e+00	2.740607375374958465e+01
-1.067878209486953001e+00	-2.109685823134786198e-01	6.440586228827574367e+00	2.967291615909028835e+01
-9.788479074109751599e-01	-1.769138621900113451e-01	6.179970769264552466e+00	3.202875351962306638e+01
-8.932763938243356572e-01	-1.447811292120121107e-01	5.922950852399118560e+00	3.449825782287520326e+01
-8.109743392645808457e-01	-1.148654257820813096e-01	5.672512283985216008e+00	3.710657340853865804e+01
-7.317459514935007459e-01	-8.742335559791369892e-02	5.430320394863118239e+00	3.982691047993338174e+01
-6.553874680800948482e-01	-6.267877870795579565e-02	5.199544355928927608e+00	4.264948609744840269e+01
-5.816566633487043614e-01	-4.085777521639680221e-02	4.984024544086108399e+00	4.556449180801734400e+01
-5.103016898420795755e-01	-2.216593188432537317e-02	4.785782017846109682e+00	4.853649984194226619e+01
-4.410843612457492346e-01	-6.776379269349581611e-03	4.606516830957573028e+00	5.153399259932620424e+01
-3.737849111607798314e-01	5.171795513814735415e-03	4.447783015367424930e+00	5.453755466860823020e+01
-3.082041892517601855e-01	1.357211115816423820e-02	4.310843778731955567e+00	5.753096376251512112e+01
-2.441600392012951426e-01	1.834404835010629287e-02	4.197195040839329927e+00	6.049928550510868774e+01
-1.814767712450645332e-01	1.942011030179857656e-02	4.108817573237088183e+00	6.343136947424218164e+01
-1.199857164193205428e-01	1.674032599635069674e-02	4.045830484430813279e+00	6.629493412432576349e+01
-5.954790543322879826e-02	1.026480459433536455e-02	4.007320327096437929e+00	6.905365907664184988e+01
-5.035603162500262853e-05	-3.098252778338181357e-05	3.992574566434485384e+00	7.167715924582381604e+01
