# Supplementary material for: Agile perching maneuvers in birds and morphing-wing drones
Source: Nat Commun. 2024 Sep 27;15:8330. doi: 10.1038/s41467-024-52369-4 (PMC11437188; doi:10.1038/s41467-024-52369-4)
Supplement: Supplementary file 11 — Source Data [file 41467_2024_52369_MOESM11_ESM.zip › figure_source_data/suppl_fig_4/rel_energy_kin_distance_harrishawk.csv]

# rel_energy_kin_final	horizonta_distance
1.446877819247937846e-01	3.576260327361342473e+00
1.748143272657863845e-01	3.756836208892714968e+00
1.434923470558459313e-01	3.917332121046129600e+00
1.868826634514120510e-01	4.314815694141731051e+00
1.205618678429929563e-01	4.476266690677077165e+00
2.066280338681791284e-01	3.388323240166120520e+00
1.231341258350429901e-01	3.358808132222014908e+00
1.985269940338542927e-01	3.590951410531867616e+00
1.674258713314090152e-01	3.735842865917182731e+00
1.516785245578874119e-01	3.223525470870979959e+00
1.620439311451757902e-01	3.868015257953942854e+00
1.195452460444368786e-01	3.645165762763942219e+00
2.138870953371565520e-01	3.620904198986968137e+00
1.405540892810369646e-01	3.903952993738835531e+00
1.672097550424394286e-01	3.904185344390877166e+00
1.320866071904156225e-01	4.095527529423153013e+00
1.905801589833869547e-01	4.659833158186438062e+00
1.006197179657600527e-01	3.892010610912924662e+00
1.167753616912864112e-01	4.011208369135940366e+00
1.373873640488455505e-01	3.857006874626005555e+00
1.468167225809934029e-01	3.992210575555958929e+00
1.323357822422225882e-01	3.843097592584705957e+00
1.507909064644366304e-01	4.735657907058426375e+00
1.945684868841101867e-01	4.277516632956518627e+00
1.475382792330538206e-01	3.961069947407397152e+00
1.889423752111090982e-01	3.219481912548008307e+00
1.176499924737642588e-01	3.510579186955835151e+00
1.639283037936477005e-01	3.904185220267662793e+00
1.303505995122674899e-01	4.201327704045913158e+00
2.008403810322695049e-01	3.870479808583397130e+00
1.767997000822920661e-01	3.868191903007448751e+00
1.342938452764143031e-01	3.899177460697065278e+00
9.506815300914364664e-02	3.952317865127401575e+00
1.183584802948403486e-01	4.096683296490126303e+00
1.113579489627989083e-01	3.509777465101904692e+00
1.314883026785843290e-01	3.520178872192383679e+00
1.321508078755426752e-01	4.166966450653965204e+00
1.623816224546029974e-01	3.901125442488839745e+00
1.616912936130646128e-01	4.143732132721241967e+00
1.326268295985948698e-01	3.665625312620822029e+00
1.544217945822582982e-01	4.393040104892419251e+00
1.561287975297518671e-01	3.585714776036793339e+00
1.847158627821258448e-01	3.500588187719296140e+00
1.553950475106583018e-01	4.553152398892580166e+00
1.367399774789265776e-01	3.787334301882165910e+00
1.553826755962601780e-01	3.692609789996466940e+00
1.304367331942381247e-01	3.791590720639228085e+00
1.353679810616103263e-01	4.604965400805644649e+00
1.173204903936454352e-01	3.646828362020105185e+00
1.738907606372021020e-01	3.461330833963604192e+00
1.217093262134120862e-01	1.984944005018129731e+00
1.348179237571771327e-01	3.336688598526344585e+00
1.293712437137703453e-01	3.890078966861946874e+00
1.160028854688580774e-01	3.540255902491939555e+00
1.180253830912298546e-01	4.070246639082124140e+00
1.317850067919543455e-01	3.783815411445957899e+00
1.632510866549608530e-01	3.723320585117784631e+00
1.084210907627941034e-01	3.531241524142966881e+00
1.315837247892996387e-01	4.082644356610252601e+00
1.360576628573360869e-01	4.344685414071867591e+00
1.529392871465009018e-01	3.349610262762875657e+00
1.491417053689977346e-01	3.823116366248011655e+00
1.200823318772308579e-01	4.055570796187716098e+00
1.240082219324743634e-01	4.357661470347582444e+00
2.260324358931540822e-01	2.518692725455546899e+00
1.859127057112263115e-01	2.822486542088092243e+00
1.523707982513420600e-01	4.083247453676259298e+00
1.468791394129483618e-01	4.597904616219734564e+00
1.689221570740291889e-01	3.523282412446243850e+00
1.604913518834273356e-01	3.895736356593606065e+00
1.449148204846854859e-01	3.870289092127713992e+00
1.849416606768856386e-01	3.278790123312290916e+00
1.406999365642388755e-01	3.698125715824624571e+00
1.477104635055856707e-01	3.729046975253234919e+00
1.378554806543898781e-01	3.849161501298769217e+00
1.349752092721448471e-01	3.612149170002205256e+00
7.821426699761684087e-02	3.572385184791921020e+00
1.539937976816296294e-01	3.995703526615518975e+00
1.242070661619683186e-01	3.826014852470469574e+00
1.577921503221045851e-01	4.076590400445986084e+00
9.815350666443090066e-02	3.763067695199709295e+00
8.922680876409351536e-02	4.453874960928695614e+00
1.612645081995532637e-01	3.849267441797598721e+00
1.371636434116287606e-01	4.031957910941699197e+00
1.569215893980999976e-01	3.648919384407082855e+00
8.641089813867409986e-02	4.406240153360862166e+00
1.548885017601195624e-01	3.839236364223773013e+00
1.201023106220759640e-01	4.124518191026942837e+00
1.508760637827838424e-01	3.743834777153155713e+00
1.208315509873348487e-01	4.170203641748184253e+00
1.526711311569537988e-01	3.780505895400791072e+00
1.569006509326680843e-01	4.221106768708271950e+00
8.063482638967908733e-02	5.045332506011808604e+00
1.120961511575343378e-01	3.502983122253194193e+00
1.520704611638910297e-01	3.842433852514919312e+00
1.293253833030963973e-01	3.546947417228489385e+00
1.452332167777465877e-01	3.970750712266102322e+00
1.634395011221883576e-01	3.807435308410732855e+00
4.862449485478506639e-02	3.641410083200944392e+00
1.261408440083309490e-01	4.140690449499603965e+00
8.101079098145999580e-02	4.015407473678594741e+00
1.530582576884995938e-01	3.568475096000446989e+00
1.080348729357157728e-01	4.175327683588881733e+00
1.426206106523795758e-01	3.682081335878856443e+00
1.227989483235417123e-01	3.600226041064498617e+00
1.143514814589460388e-01	3.791798682583494617e+00
8.108395386437408994e-03	3.605411027312866779e+00
1.160861542355561132e-01	3.797607247316157508e+00
1.416289570233434103e-01	3.775919525785560893e+00
1.677280197571613951e-01	3.693319175270418420e+00
9.003770214529796534e-02	3.892360322195249189e+00
1.282075264036899309e-01	3.386935673368741906e+00
1.122356796909146914e-01	3.837479655812263246e+00
1.645663137534841836e-01	4.790346507233950391e+00
1.060951623911298852e-01	5.189692068312257156e+00
1.184018096138823029e-01	3.940595509930678197e+00
1.338633942404597876e-01	3.793197276692188868e+00
1.156638208855077093e-01	3.608327462764017390e+00
9.796046265786018115e-02	3.392832191998575109e+00
1.484712133544318635e-01	3.544429680487127143e+00
2.056235441355700189e-01	3.257755323772336897e+00
2.027272842293385835e-01	3.649747760635162042e+00
2.786428407821738840e-01	3.015891413345319183e+00
2.203104946203909287e-01	3.801618391162296273e+00
1.110202723639862332e-01	3.436368799149882136e+00
1.058623306617262477e-01	3.634687210012978120e+00
1.935839056856950013e-01	3.527992451417739428e+00
1.252792599917506855e-01	3.696044429302076217e+00
1.290591069403436431e-01	3.532837935981823385e+00
1.662958593450824529e-01	4.864089427321376391e+00
1.474243828571317749e-01	3.578230077380724516e+00
1.005798066775142607e-01	3.930343580475928356e+00
1.471010233301206782e-01	3.758196266652277462e+00
9.837360970141117988e-02	3.694140927924761009e+00
1.422965153465927390e-01	3.722457043926967746e+00
1.085242331629787532e-01	3.926568895533895542e+00
1.324785211182495648e-01	3.622792890075868133e+00
1.707459815081810439e-01	3.780666110126775337e+00
8.956286420131062687e-02	2.890242292058220031e+00
8.945296905147917532e-02	3.680315212771414490e+00
1.185728655760159012e-01	3.661690523623757798e+00
1.259151407512716647e-01	3.489783684719497181e+00
1.106605420783777910e-01	3.550622249153123189e+00
1.101441082273156430e-01	3.591962789639727927e+00
9.299756090743203918e-02	3.290840214027574095e+00
1.949517684537826756e-01	4.052145614890823921e+00
1.346555250842432772e-01	3.803366076040949117e+00
1.095904918459718463e-01	3.577106466046080069e+00
1.279614123587210217e-01	3.920292658158358368e+00
1.192300765516274980e-01	3.749859002067900793e+00
1.588289010651170452e-01	3.915805391628701226e+00
2.016877783692122283e-01	3.674816139012876626e+00
1.451931180932622412e-01	3.806093371941570158e+00
1.517142006935005560e-01	3.432331101400234008e+00
1.674543710703753074e-01	4.370587181107377539e+00
1.432745739219435932e-01	3.952826561072872114e+00
1.413404734320298228e-01	3.758189819458086056e+00
1.278779799859107169e-01	3.933105694472650349e+00
1.374168094384932426e-01	4.063492916279885847e+00
1.864880059376627375e-01	3.862118225066902166e+00
1.831732232869340837e-01	3.594159374344163993e+00
1.039419115978638258e-01	3.525492215690422260e+00
1.318763491934215326e-01	3.926505074826327935e+00
1.307089559474828577e-01	3.811349584574708960e+00
1.235834451779609378e-01	3.701716243227357594e+00
1.100069393609002799e-01	3.698005470649381454e+00
1.194328269324172742e-01	4.621090094269811210e+00
3.714948570399967398e-02	3.377386378448579141e+00
1.618080547394828428e-01	3.226854598799658191e+00
3.342300362688910287e-02	4.000545840795663999e+00
1.629994416186614226e-01	3.819868104137098097e+00
6.255948021576507312e-02	3.532138016347470266e+00
1.344825258762613052e-01	4.463697961816957438e+00
1.487763212381228439e-01	3.648706280498098309e+00
1.375308678988401145e-01	3.647247735740260843e+00
1.918639723522364005e-01	3.623202821762265380e+00
1.090834883498215668e-01	3.726584864320800161e+00
1.499740702106580059e-01	3.959151390132513715e+00
5.936408649028424023e-02	3.778646374291747545e+00
1.458625360844815755e-01	3.890463468780450018e+00
6.316936679101767260e-02	3.898771030861198472e+00
4.392657521244589490e-04	3.616599387565410328e+00
1.054482988137584176e-01	3.402127968203103592e+00
1.215985106730184395e-01	3.813305048775002870e+00
1.851098139822448252e-01	3.816871495328794772e+00
7.496172523086215567e-02	3.427794997456202086e+00
1.601255727836971010e-01	3.857335482102483226e+00
1.028373366794551602e-01	3.896945955503359649e+00
1.588411606918784524e-01	4.038939445182392340e+00
4.785978754277776109e-02	4.146566149657409994e+00
1.570706431352697774e-01	4.243286265451793327e+00
1.757288471649739170e-01	4.104181522180861741e+00
1.759903879988443665e-01	3.978791692234882937e+00
1.485588331520658611e-01	4.309518619700146935e+00
1.750915547167870012e-01	4.429216013620123960e+00
1.477227265509479248e-01	3.939452972523664442e+00
1.588987184093335059e-01	3.921686941253950565e+00
1.551517643273016833e-01	4.042524227100170897e+00
1.361264809073905457e-01	4.316773987107332289e+00
1.674730815301319342e-01	4.002801466788342033e+00
1.159241261973880111e-01	4.298094738197875131e+00
1.571767359785841700e-01	3.934502965690744869e+00
1.739533972806045770e-01	4.263685778859218622e+00
1.664659215273213144e-01	4.364065938690482760e+00
1.581310075583519659e-01	4.405208006798739362e+00
2.116911733450673461e-01	4.475625595943877322e+00
1.504805046818261660e-01	4.275419508132451973e+00
1.546719261830652170e-01	4.377289235119881994e+00
1.513455520660679510e-01	4.379358292588970691e+00
1.756178645050689713e-01	4.297935842238629789e+00
1.512450458714858226e-01	4.362084148278155382e+00
1.535670599133133751e-01	4.579167852492504132e+00
1.463786589299925223e-01	4.388967297790231648e+00
1.350347732301987735e-01	4.488768400782866763e+00
1.733281172426636707e-01	3.652587199307351984e+00
1.257932014103347873e-01	4.062534728604370038e+00
1.344483741150067635e-01	4.367651679478938398e+00
1.726070055684310878e-01	3.923455795912376143e+00
1.631056310575163815e-01	3.990688807336033150e+00
1.401699471633428284e-01	3.989034478770249859e+00
1.530546147814873803e-01	3.617382483629745682e+00
1.448815130955032893e-01	3.503167438528197231e+00
1.624694866918066916e-01	3.951484290659120546e+00
1.686482450511031794e-01	3.785263930817913014e+00
1.605365403615270636e-01	4.035029801134072613e+00
1.289277140842112757e-01	3.831010397365853137e+00
1.506965920750989174e-01	3.990226519784059178e+00
1.847656750723820351e-01	4.354571968998650178e+00
1.485768531823668526e-01	4.370279539544292824e+00
1.281906292258182534e-01	4.073881266105640719e+00
1.524569987096658363e-01	3.791505967394456889e+00
1.976856231661786867e-01	4.231072146493155550e+00
1.803166597783566472e-01	3.955489232115346976e+00
1.505838445405889847e-01	4.136326428174657899e+00
1.645281697431422996e-01	3.802678811360042488e+00
1.219443560518723713e-01	3.621614162684978044e+00
1.438706991188179185e-01	4.036528649420418446e+00
1.561145643989104437e-01	4.084177464870076157e+00
1.552570296534909466e-01	3.499004855023216454e+00
1.197609433928389783e-01	3.503147599959758107e+00
1.433066341420849710e-01	3.761096049977263434e+00
1.483881681841036637e-01	4.237192284610010518e+00
1.245213483384219333e-01	4.548138227449544324e+00
1.526020157253800136e-01	3.952746334638360004e+00
1.257883589188464324e-01	4.075932932322996471e+00
5.964527334226214783e-02	4.563297669071745943e+00
1.792260364674774509e-01	3.980863272050923829e+00
2.713800459774439247e-02	4.292043982332966578e+00
2.164905945543550356e-02	5.460605973699753868e+00
1.530178862191595157e-01	4.138260808349756736e+00
1.120755668559451357e-01	4.340617963819654257e+00
1.340908701284517779e-01	4.002342823587505372e+00
2.234776500294117715e-02	3.914011319218210438e+00
1.336985743497771384e-01	4.029381528921940792e+00
4.706375759911861356e-02	3.693539188267071616e+00
1.146371151415074563e-01	3.728862913125510214e+00
5.112016331876698128e-02	4.258119848415673481e+00
2.822387353052996980e-03	3.854281482946991577e+00
1.841764890557633094e-01	4.404248599727811353e+00
2.676553407566278561e-02	3.872559251406802794e+00
2.321637833224325653e-01	3.532672665254372291e+00
1.502115348584091015e-01	3.966427766341974248e+00
1.954169510932057541e-01	3.770693899565792151e+00
1.492340944849835371e-01	3.666905116990043734e+00
3.257564393357399446e-01	3.711892279133612860e+00
1.396229511691075842e-01	3.693178583154997696e+00
1.457874145095992557e-01	3.870427322969280048e+00
2.227864863689128505e-01	3.897194212614139897e+00
1.152844135103856665e-01	3.658101587280220279e+00
1.115162404405853486e-01	3.956165017642388815e+00
1.169788150759010492e-01	3.989032872609714175e+00
1.852677489954629719e-01	3.805179089783887747e+00
1.171559313231106958e-01	3.727630615988190232e+00
9.051733167882861086e-02	3.662532473986612302e+00
2.289754378863818052e-01	4.033803625666549486e+00
1.736746991852689270e-01	4.013290283275956938e+00
1.126506431254839791e-01	4.285927356831649604e+00
1.439625140808227510e-01	3.342872363248227785e+00
1.655764084131923497e-01	4.088280138488889826e+00
9.238601889572001236e-02	3.917047810576664624e+00
1.170188057470079035e-01	3.832716808395413732e+00
1.526869550704683109e-01	3.452041762724449292e+00
1.835519997752386723e-01	3.504796789445768113e+00
1.683968843903846380e-01	4.050544372465790133e+00
1.211678719532223863e-01	3.777600788247619246e+00
1.105202908534386602e-01	3.691223025221324949e+00
1.253872712343202245e-01	4.110346672047463734e+00
1.436131366846020996e-01	4.050443850277902769e+00
1.327477978962794125e-01	3.921017557915872143e+00
1.655099787972087733e-01	3.560047165776526246e+00
1.285983233585361596e-01	3.898321273271708520e+00
1.184587809375027140e-01	4.170464505912776509e+00
1.417577440029263169e-01	4.160987842564635386e+00
1.312620526045751024e-01	3.936066828044357813e+00
1.931512965107728130e-01	4.468945788787374696e+00
1.184908136353411134e-01	3.815932907222131298e+00
1.822959258628114587e-01	4.138584686597076789e+00
1.251931403174913193e-01	3.798847437470517008e+00
1.616548178133570823e-01	4.078897951093947150e+00
1.473423286088196837e-01	3.645610756515833106e+00
1.672653967742288375e-02	4.282537549242094066e+00
1.253631052456582462e-01	4.111953903171928104e+00
2.596658173032047601e-01	3.921827385099644125e+00
2.224858260604023474e-01	3.814789113769566420e+00
1.594044838026175692e-01	4.014848255164450208e+00
1.343376344015526358e-01	3.818379953722415898e+00
1.613267386525255864e-01	4.069870069781037714e+00
1.236271331420397274e-01	4.179800221671157168e+00
1.523142923687140493e-01	3.698527957486209772e+00
1.349842101250441628e-01	3.787486841875699728e+00
1.153231924341259901e-01	3.830395346363912878e+00
1.387975720260233303e-01	3.874071685229531603e+00
1.328054059254751285e-01	3.745817107375318145e+00
1.344011635241708358e-01	4.260579535653290506e+00
1.233215446664460979e-01	4.094023355692922195e+00
1.358736299242255807e-01	3.766052643603662986e+00
1.499008018655258456e-01	3.953518369835828494e+00
1.502814458852576862e-01	4.290241334749823388e+00
1.428906927519750236e-01	3.920571954722291252e+00
1.599766618040322497e-01	3.685795158373338154e+00
1.626927343486635480e-01	4.101573561069713492e+00
2.202603367579048788e-01	4.321420744645299905e+00
2.251880462150856188e-01	4.295453163486703474e+00
1.526503489352372678e-01	4.496994726841789358e+00
1.378785238120386336e-01	4.665060498139093070e+00
1.373058181370356012e-01	4.079606429526664968e+00
2.295166818228761563e-01	4.219262269763319750e+00
1.491384920591160845e-01	4.109827614548965613e+00
1.297618475069266253e-01	4.013059218289655838e+00
1.492951441181250005e-01	4.150921371558269790e+00
1.908949044873446410e-01	3.826975197993185418e+00
6.331844275560767621e-02	4.065289682707856400e+00
1.711706367637852444e-01	4.240488231387150364e+00
1.696718580580240943e-01	4.229453996920340408e+00
1.825162158112101085e-01	4.914962597697284608e+00
1.292256381938683973e-01	4.351621568462873846e+00
1.546163019462168109e-01	4.351931995785426111e+00
9.442656718994955900e-02	4.083376386549920412e+00
1.021025712369157956e-01	4.285452443927280086e+00
1.906694837711412349e-01	4.045664635229998751e+00
1.977456586589323995e-01	3.857789667014316137e+00
1.913903854853973158e-02	3.859971361734920059e+00
1.598640400277944185e-01	4.125986616832872933e+00
1.691270515797082541e-01	4.229516946677984279e+00
9.281371464536979088e-02	3.934201258110080257e+00
1.653367737235988399e-01	4.167377536831398999e+00
1.791389185138123896e-01	4.325828056933302967e+00
1.692985066195561994e-01	3.880425250982044716e+00
2.045566643256463701e-01	3.367291132757554983e+00
2.228297022182125497e-01	3.380691998841506951e+00
1.713508318007360698e-01	3.865494829646829000e+00
1.540919317834249236e-01	4.053585510380718127e+00
1.603319210622850544e-01	4.289824425175174483e+00
1.739943304405786040e-01	3.949755229114144672e+00
3.668903054389974216e-02	4.055786980355452265e+00
1.480931233616385456e-01	3.482426251276530937e+00
7.401663629222944574e-02	3.919349572810909343e+00
1.211724245930809740e-01	4.330062636915116059e+00
1.336652607773207158e-01	4.203202838169905142e+00
1.820289787362454614e-01	3.864214775988430439e+00
1.404570057284688367e-01	4.103914321664928089e+00
1.460625137171138455e-01	3.861440083642762033e+00
5.715114881232054994e-02	3.628740430771876913e+00
1.718643971336739906e-01	3.807224152455525701e+00
1.622654096706988569e-01	3.889341530393629398e+00
1.461789363577442602e-01	3.960866681624267915e+00
8.521375796712361839e-02	3.865361737403941067e+00
1.318621758603085725e-01	4.190501646624606558e+00
1.417735334869723585e-01	4.147706048018728886e+00
1.351749074892079072e-01	4.330006526513368925e+00
1.737166274625358831e-01	3.962762874127704560e+00
1.665557098731772767e-01	4.134028725569685925e+00
1.529622558240279206e-01	4.383571200099394716e+00
1.535988180416711923e-01	4.148319552008868705e+00
1.548361891764097054e-01	4.068245709634876306e+00
1.442760735610399692e-01	3.787704614860826879e+00
1.653967122986720883e-01	4.179765576914785896e+00
1.635079557906381764e-01	3.829352125951007491e+00
1.626170326781555819e-01	4.205998699082058145e+00
1.311168637832501038e-01	4.028043219077813930e+00
1.272835821230761666e-01	4.167928988925917899e+00
8.109770209124925744e-01	9.016994786214906910e+00
1.294518939175497985e-01	4.130216018552976820e+00
1.444164173252184546e-01	3.673269131814259403e+00
2.266398816840916874e-01	3.983607784227549242e+00
1.858300326809526060e-01	4.155770718413009490e+00
1.213966640234384747e-01	4.024609204952259489e+00
1.151281301857195322e-01	4.160717692426044501e+00
2.080427861587330896e-01	4.256614449522787780e+00
1.779084031425568202e-01	4.263602302014877665e+00
2.078710809600380904e-01	4.234933679523636307e+00
1.433620400880515067e-01	2.888686593177157036e+00
1.533225371731860021e-01	6.612227955756186049e+00
1.610283737926542502e-01	5.180025107128671813e+00
1.571259180307638115e-01	4.680438724008392448e+00
1.519991676368425138e-01	5.163204546874984757e+00
6.745443212655800880e-02	4.906648758908555230e+00
1.561538759825913392e-01	5.158343912224379935e+00
1.282126156614099566e-01	5.042465359555825977e+00
1.364574834593769159e-01	4.364091073982956814e+00
1.593225319038520382e-01	5.270365881129470687e+00
1.851813758933061049e-01	5.251586706082218114e+00
1.491374540188842579e-01	5.283989147029974021e+00
8.722108778398163231e-02	4.685894325590718168e+00
1.521060864461244166e-01	4.792249568651478775e+00
5.644345575407948290e-02	5.260962944854536083e+00
7.832933798232417921e-02	5.022397613232997493e+00
1.849492612926106616e-01	5.206190894855344808e+00
1.771129384271650509e-01	4.665342316452392168e+00
1.779318690468581765e-01	5.343637061607252825e+00
1.632009991805584703e-01	4.568195700835874895e+00
1.513751510353179841e-01	4.760908381969226610e+00
2.467494503112527965e-02	5.125079725180762935e+00
1.869435535674056903e-01	4.862447924719311310e+00
1.093108613217125547e-01	5.097076835739628997e+00
1.755862449981607232e-01	4.951454683224276287e+00
1.950659190410867772e-01	4.560213316198403533e+00
3.762161560839377000e-02	4.893267479730882386e+00
1.203194820338135546e-01	4.512153433225669197e+00
5.487245525006155533e-02	4.502861016105213388e+00
1.528017181566722338e-01	4.812497523327965432e+00
1.534554033449555543e-01	4.900642445195530605e+00
1.615349940638762805e-01	4.694853975692699244e+00
1.823793096315657059e-01	4.493348428804610606e+00
1.523484679651902485e-01	4.373837057653141791e+00
1.351883823769793602e-01	4.755453050269941251e+00
1.622002018785204946e-01	4.869537492194591977e+00
1.206243709450557644e-01	4.535726121159382451e+00
1.978780537116711369e-01	4.843939049051545709e+00
1.598542086321137201e-01	4.744990014580197091e+00
1.889752320455953816e-01	5.883267097782335142e+00
9.045717794465769901e-02	4.352121063340943508e+00
1.881323631240145178e-01	4.963598720000254261e+00
1.678758240741841379e-01	4.777146337867205439e+00
1.767339615423364485e-01	5.004109188213762494e+00
1.673407349599410898e-01	4.901519381863828073e+00
1.891239878137080110e-01	4.797147294004331819e+00
1.485474854427667191e-01	4.580137690977602816e+00
2.067747298960999069e-01	4.947285628622531739e+00
1.379151933853145495e-01	4.764617546953403782e+00
1.802364552153261912e-01	5.425142651053252330e+00
1.413290099378460840e-01	4.784346983208465076e+00
3.600865459759928361e-02	4.931152376201326959e+00
1.653796332202537578e-01	5.322219877159928281e+00
1.500724398553319738e-01	5.136553100261540550e+00
1.794504250474293350e-01	5.417856259481615311e+00
1.318754906225086398e-01	5.364855768268121494e+00
1.375544174841143719e-01	4.469541340239155502e+00
1.329282087502028087e-01	4.565258390827090729e+00
2.027303178418893848e-01	4.792368281900599492e+00
1.413725795796300921e-01	4.892519619896288141e+00
1.782026023132462778e-01	4.484025716461127686e+00
1.379257113568303772e-01	4.446834323212748963e+00
1.626401061640475876e-01	4.579510750268631192e+00
3.389044531902432600e-02	4.829569504311625572e+00
1.660702257802950388e-01	4.673694711805665314e+00
1.673809342223725460e-01	4.821946638063076662e+00
7.128543690969983693e-02	4.656069877629114728e+00
1.722397358459950012e-01	4.727306180292067950e+00
1.613994596880813648e-01	4.722815971044250105e+00
1.506904790654149950e-01	4.222153275783856685e+00
1.795430963282799164e-01	4.661507724589820434e+00
1.760592485879813318e-01	4.612950763466524329e+00
1.566453145355408971e-01	4.809536100590515950e+00
1.475376069693401793e-01	4.688255456275221889e+00
1.436565050696447521e-01	4.196350753528987454e+00
1.498702247846590008e-01	5.000430151259680045e+00
8.995663571861182983e-02	4.889783005740750532e+00
1.212270693352153900e-01	4.462599840632737624e+00
8.336131342147368173e-02	4.435537086523781092e+00
1.678245387640573683e-01	5.291112355333530637e+00
1.341802435851963404e-01	4.555266189241069519e+00
1.412314152601400474e-01	4.614843206003611087e+00
1.576389603581081766e-01	4.827597560769008034e+00
1.527637736681358438e-01	4.556217535404922359e+00
1.686437485174673567e-01	4.408214852540105255e+00
1.843934346451328310e-01	4.736860740048976837e+00
1.275594478346598892e-01	4.238307801535040831e+00
1.281887292028978109e-01	4.072231099026595302e+00
1.507001327645802746e-01	4.409681530909093539e+00
1.359092569650589277e-01	4.625327961782961239e+00
3.445283527070126112e-02	4.455171268200309065e+00
1.642558248894747663e-01	4.999526084385960800e+00
3.219781120988491480e-02	4.454346127185443649e+00
1.587557726017234383e-01	4.216619671926600255e+00
1.848588053793625563e-01	4.713458902126101968e+00
2.442984236883647201e-02	4.441546018792966066e+00
1.523809802495347532e-01	4.546145709600356355e+00
1.880786070950103694e-01	4.487908742682444441e+00
1.170122087151072646e-02	4.634137225189853382e+00
1.675668911757738910e-01	4.488678353850648506e+00
1.522842062653358142e-01	5.019310099691921323e+00
1.005186315841329198e-01	4.474394448221420184e+00
1.699977511376799810e-01	4.700539958699203602e+00
1.531271057369900657e-01	4.443145987351039494e+00
1.500914687000422798e-01	4.673297281246608037e+00
1.453842375357481120e-01	5.014818926381965802e+00
1.341339117107399892e-01	4.373026280468393701e+00
1.254666299956068154e-01	4.827604101088528665e+00
1.277861602492837978e-01	4.772767869812716945e+00
1.772234804693210430e-01	4.800305422201437189e+00
1.292565178157095429e-01	4.501218693457185616e+00
1.534392683112617006e-01	4.535642270002794518e+00
1.450693159804833654e-01	4.969464310157787779e+00
1.885777861124563470e-01	4.923208842938724850e+00
2.536934884520590516e-02	4.766882763194955963e+00
1.431904761505909951e-01	4.565293956415712451e+00
1.240475155806156360e-01	4.318456433771880931e+00
1.296138187756823157e-01	4.480104976827741226e+00
1.432035837992473026e-01	4.500205859589279100e+00
1.474894082478085955e-01	4.808091452480225847e+00
1.414436326278689926e-01	4.625021601584229813e+00
1.228626971911392501e-01	4.758808419702363679e+00
1.573687203498886911e-01	4.827438059003982929e+00
1.559788859723802990e-01	4.543549965573600247e+00
6.661239287057066361e-02	4.407297207840478848e+00
1.315337339531265082e-01	4.703170112348070475e+00
1.514493717788530092e-01	4.720600216615945754e+00
1.412391852289441307e-01	4.566747344550534216e+00
1.419811670234223666e-01	4.565680976772237720e+00
1.284112779221624201e-01	4.372684940539866894e+00
1.635413790468518425e-01	4.762361300736372982e+00
3.632469280471072731e-03	4.297273871282978774e+00
1.549730880728288351e-01	4.357853632695706914e+00
1.702104032228418662e-01	4.506179534574039636e+00
1.513327344472887026e-01	4.564275667457942554e+00
1.982259747380946957e-01	4.614153873727889099e+00
1.734645731418014702e-01	4.518564695319656543e+00
4.014982056635663880e-04	4.600803110955504316e+00
1.093074316489995451e-01	4.604986447578856890e+00
1.527236912283493619e-01	5.091445817619617564e+00
1.520499009067371177e-01	4.824504851460384103e+00
1.497136757485241221e-01	4.523389669426517656e+00
1.394789796015625805e-01	4.672506084116293756e+00
1.455401416668003767e-01	4.620530138156202504e+00
1.569513929666986607e-01	4.731904208312761817e+00
1.620190865032121175e-01	4.744562693039410917e+00
