# Supplementary material for: Agile perching maneuvers in birds and morphing-wing drones
Source: Nat Commun. 2024 Sep 27;15:8330. doi: 10.1038/s41467-024-52369-4 (PMC11437188; doi:10.1038/s41467-024-52369-4)
Supplement: Supplementary file 11 — Source Data [file 41467_2024_52369_MOESM11_ESM.zip › figure_source_data/suppl_fig_4/rel_energy_kin_distance_liseagle.csv]

# rel_energy_kin_final	horizonta_distance
1.245337143550327708e-01	4.568869489614550083e+00
1.313682507739412086e-01	4.242889875356737228e+00
1.234855914254330972e-01	4.344493764822069615e+00
1.233512058242389742e-01	4.853290265981737406e+00
1.108370235819142041e-01	4.765820259038988205e+00
1.242717828577267758e-01	4.409058803503099533e+00
1.378079983797526331e-01	4.929419940893236429e+00
1.380371963361584076e-01	4.258191436712327693e+00
1.243951550521314592e-01	4.614792913381639217e+00
1.215977414061467921e-01	4.845901388113085240e+00
1.253696860626656862e-01	4.575758451406541916e+00
1.200203959284535521e-01	4.372759145681444082e+00
