# Supplementary material for: Agile perching maneuvers in birds and morphing-wing drones
Source: Nat Commun. 2024 Sep 27;15:8330. doi: 10.1038/s41467-024-52369-4 (PMC11437188; doi:10.1038/s41467-024-52369-4)
Supplement: Supplementary file 11 — Source Data [file 41467_2024_52369_MOESM11_ESM.zip › figure_source_data/suppl_fig_2/harris_hawk_152.csv]

# horizontal_pos	altitude
-1.218923637638264168e+01	5.042338653709459440e-01
-1.218879640309684120e+01	5.042001421176969256e-01
-1.218833238064324043e+01	5.041996034957698658e-01
-1.218783980533764044e+01	5.042238868320209066e-01
-1.218731427955084179e+01	5.042629320709769436e-01
-1.218675158430744077e+01	5.043050483371189774e-01
-1.218614773749584046e+01	5.043370178805388626e-01
-1.218549903420774072e+01	5.043442377673589272e-01
-1.218480206609664052e+01	5.043108989470919123e-01
-1.218405371712524143e+01	5.042202015604428933e-01
-1.218325113365064105e+01	5.040546045559248789e-01
-1.218239166746454138e+01	5.037961068765939299e-01
-1.218147279113894044e+01	5.034265566753068910e-01
-1.218049198581674197e+01	5.029279842350968810e-01
-1.217944660240364207e+01	5.022829535287018921e-01
-1.217833369794764131e+01	5.014749266660658567e-01
-1.217714984980354131e+01	5.004886348693039499e-01
-1.217589095096304064e+01	4.993104490988788946e-01
-1.217455199065304150e+01	4.979287430497769118e-01
-1.217312682494964093e+01	4.963342409579168946e-01
-1.217160794270594160e+01	4.945203425190879409e-01
-1.216998623252654177e+01	4.924834172373569463e-01
-1.216825075683104096e+01	4.902230606967729054e-01
-1.216638853921384111e+01	4.877423055959679288e-01
-1.216438437133224149e+01	4.850477809034439147e-01
-1.216222064541584125e+01	4.821498131815499244e-01
-1.215987721820754075e+01	4.790624649851908945e-01
-1.215733131170184045e+01	4.758035062584639041e-01
-1.215455745546054089e+01	4.723943158155069488e-01
-1.215152747456624205e+01	4.688597112833499114e-01
-1.214821052642354182e+01	4.652277072822869064e-01
-1.214457318867204094e+01	4.615292030971549497e-01
-1.214057959944044107e+01	4.577976026210049398e-01
-1.213619165007134093e+01	4.540683708979009192e-01
-1.213136922932134176e+01	4.503785331184559371e-01
-1.212607051689504090e+01	4.467661233926929487e-01
-1.212025232305744105e+01	4.432695920017349356e-01
-1.211387046999334061e+01	4.399271810740309485e-01
-1.210688020959254096e+01	4.367762797061309210e-01
-1.209923667144214043e+01	4.338527704170319077e-01
-1.209089533404464056e+01	4.311903794569789117e-01
-1.208181251165594183e+01	4.288200438589989116e-01
-1.207194584868314102e+01	4.267693082027669282e-01
-1.206125481329024041e+01	4.250617638411459120e-01
-1.204970118175324068e+01	4.237165428130589273e-01
-1.203724950517194081e+01	4.227478778343509158e-01
-1.202386755037914057e+01	4.221647386320619422e-01
-1.200952670728394089e+01	4.219705534873179342e-01
-1.199420235541254165e+01	4.221630232068609434e-01
-1.197787418307034102e+01	4.227340328895519139e-01
-1.196052645330074071e+01	4.236696648348079464e-01
-1.194214821165784102e+01	4.249503138023948967e-01
-1.192273343171974176e+01	4.265509036277169153e-01
-1.190228109523434163e+01	4.284412019760819312e-01
-1.188079520480584073e+01	4.305862278361339279e-01
-1.185828472809004097e+01	4.329467442591129478e-01
-1.183476347356574188e+01	4.354798268980198950e-01
-1.181024989908604184e+01	4.381394971384159343e-01
-1.178476685557444092e+01	4.408774070869099226e-01
-1.175834126941364133e+01	4.436435624376149356e-01
-1.173100376825384039e+01	4.463870683094409153e-01
-1.170278825612034090e+01	4.490568825713649459e-01
-1.167373144480394132e+01	4.516025609749079184e-01
-1.164387234952364203e+01	4.539749786110169327e-01
-1.161325175772744167e+01	4.561270128101919119e-01
-1.158191168060174192e+01	4.580141736060709401e-01
-1.154989479735134061e+01	4.595951692663419186e-01
-1.151724390255974129e+01	4.608323961288409154e-01
-1.148400136692174200e+01	4.616923440182228999e-01
-1.145020862134294148e+01	4.621459107987399006e-01
-1.141590567382314170e+01	4.621686220682159063e-01
-1.138113066769974147e+01	4.617407545348768960e-01
-1.134591948874014200e+01	4.608473641541689370e-01
-1.131030542728564114e+01	4.594782225482229032e-01
-1.127431890019004079e+01	4.576276675005649386e-01
-1.123798723573744063e+01	4.552943753356509249e-01
-1.120133452310244060e+01	4.524810646909389056e-01
-1.116438152629644165e+01	4.491941425177159442e-01
-1.112714566099134039e+01	4.454433040714338987e-01
-1.108964103116204036e+01	4.412410991566919072e-01
-1.105187852120744196e+01	4.366024769776939429e-01
-1.101386593812104131e+01	4.315443216306099061e-01
-1.097560819742334104e+01	4.260849895941519194e-01
-1.093710754595484147e+01	4.202438595767439278e-01
-1.089836381426474077e+01	4.140409038220439486e-01
-1.085937469121144083e+01	4.074962885268749169e-01
-1.082013601350154097e+01	4.006300094594329453e-01
-1.078064206320584084e+01	3.934615672554049315e-01
-1.074088586676804091e+01	3.860096852875619100e-01
-1.070085948963074074e+01	3.782920715168779369e-01
-1.066055432130194092e+01	3.703252243968169211e-01
-1.061996134642764034e+01	3.621242817611168840e-01
-1.057907139819714182e+01	3.537029107077219181e-01
-1.053787539114584071e+01	3.450732358102038821e-01
-1.049636453111904189e+01	3.362458025392749406e-01
-1.045453050079314039e+01	3.272295725428829294e-01
-1.041236561971844132e+01	3.180319473834899435e-01
-1.036986297833664139e+01	3.086588174264929263e-01
-1.032701654584124107e+01	2.991146327702439156e-01
-1.028382125210574038e+01	2.894024933607028949e-01
-1.024027304419764128e+01	2.795242556994299021e-01
-1.019636891825474123e+01	2.694806537954039238e-01
-1.015210692773071166e+01	2.592714321995500115e-01
-1.010748616922996135e+01	2.488954890761826133e-01
-1.006250674736547168e+01	2.383510272982676259e-01
-1.001716972028881081e+01	2.276357115044421175e-01
-9.971477027766141532e+00	2.167468289355179989e-01
-9.925431403904941163e+00	2.056814516958203054e-01
-9.879036276868420785e+00	1.944365978857651167e-01
-9.832295658139290850e+00	1.830093888568416205e-01
-9.785214024097420804e+00	1.713971996810609022e-01
-9.737796192843690690e+00	1.595977998359954242e-01
-9.690047199317481486e+00	1.476094811127175166e-01
-9.641972171803711689e+00	1.354311698805186204e-01
-9.593576212893641042e+00	1.230625211044868161e-01
-9.544864287842020900e+00	1.105039919152916161e-01
-9.495841123047901178e+00	9.775689306935830825e-02
-9.446511117075761632e+00	8.482341729542991482e-02
-9.396878266235910715e+00	7.170664427336180535e-02
-9.346946106267211007e+00	5.841052279720190810e-02
-9.296717671128961413e+00	4.493983149525590526e-02
-9.246195469331160766e+00	3.130012026963091554e-02
-9.195381477638271406e+00	1.749763533141793226e-02
-9.144277151394531344e+00	3.539231302910922361e-03
-9.092883450167340342e+00	-1.056772570086006446e-02
-9.041200876912061091e+00	-2.481545984000907423e-02
-8.989229528451801343e+00	-3.919588793546208150e-02
-8.936969154756781109e+00	-5.370071838423307042e-02
-8.884419224314761721e+00	-6.832154285627406454e-02
-8.831578992814900886e+00	-8.304991754304708040e-02
-8.778447572422951595e+00	-9.787743139476706711e-02
-8.725023999102450745e+00	-1.127957595608530816e-01
-8.671307295722469277e+00	-1.277967010922350655e-01
-8.617296529070628708e+00	-1.428722008270050803e-01
-8.562990859340199989e+00	-1.580143562139870728e-01
-8.508389581155229919e+00	-1.732154105857010573e-01
-8.453492155713879797e+00	-1.884677350312760624e-01
-8.398298234137030249e+00	-2.037638015067490538e-01
-8.342807672583900214e+00	-2.190961501297220559e-01
-8.287020540112459699e+00	-2.344573537234000971e-01
-8.230937120602320078e+00	-2.498399825992220769e-01
-8.174557910304770303e+00	-2.652365723072580561e-01
-8.117883612729940523e+00	-2.806395966603950631e-01
-8.060915132619470569e+00	-2.960414477829640956e-01
-8.003653570687509600e+00	-3.114344242857710610e-01
-7.946100220648589563e+00	-3.268107279713800550e-01
-7.888256569801629148e+00	-3.421624687722531477e-01
-7.830124304120679390e+00	-3.574816769651931181e-01
-7.771705318434539045e+00	-3.727603211302590869e-01
-7.713001731881849565e+00	-3.879903298661351863e-01
-7.654015908428129400e+00	-4.031636149638521682e-01
-7.594750481848399737e+00	-4.182720935939571727e-01
-7.535208384235609458e+00	-4.333077070852511814e-01
-7.475392876807579690e+00	-4.482624340620021131e-01
-7.415307581569399176e+00	-4.631282960471351795e-01
-7.354956512253149725e+00	-4.778973541083901266e-01
-7.294344102909119165e+00	-4.925616956928701717e-01
-7.233475232562409651e+00	-5.071134114274091775e-01
-7.172355244473139102e+00	-5.215445623194521207e-01
-7.110989958738579197e+00	-5.358471384361660483e-01
-7.049385677240789683e+00	-5.500130107302452220e-01
-6.987549180258529447e+00	-5.640338781847651362e-01
-6.925487714410939688e+00	-5.779012128373590684e-01
-6.863208971964749772e+00	-5.916062054941080284e-01
-6.800721061898529207e+00	-6.051397150425892324e-01
-6.738032473458979155e+00	-6.184922242173251927e-01
-6.675152033249659667e+00	-6.316538044647441730e-01
-6.612088857148609833e+00	-6.446140922124681261e-01
-6.548852298546879780e+00	-6.573622783907391298e-01
-6.485451894529129291e+00	-6.698871125090870571e-01
-6.421897311676129760e+00	-6.821769219897870773e-01
-6.358198293158509706e+00	-6.942196468334240755e-01
-6.294364608715359743e+00	-7.060028890726901540e-01
-6.230406008977369403e+00	-7.175139758872590701e-01
-6.166332185410799305e+00	-7.287400347304060499e-01
-6.102152736937029864e+00	-7.396680783768110334e-01
-6.037877144033028998e+00	-7.502850974554351460e-01
-5.973514750852269017e+00	-7.605781577904380253e-01
-5.909074755634089016e+00	-7.705344997411651686e-01
-5.844566209401609314e+00	-7.801416367084530457e-01
-5.779998022693029647e+00	-7.893874500548190287e-01
-5.715378979834269124e+00	-7.982602778624130480e-01
-5.650717760050229188e+00	-8.067489952143931387e-01
-5.586022964529049339e+00	-8.148430840196090319e-01
-5.521303148403779559e+00	-8.225326907922521080e-01
-5.456566856498429097e+00	-8.298086712313581526e-01
-5.391822661602409639e+00	-8.366626209029182082e-01
-5.327079203987419298e+00	-8.430868917929510431e-01
-5.262345230863189727e+00	-8.490745949568809792e-01
-5.197629634482159311e+00	-8.546195899236810334e-01
-5.132941487646309753e+00	-8.597164619091011151e-01
-5.068290075440279097e+00	-8.643604882392510458e-01
-5.003684922113009748e+00	-8.685475956741410819e-01
-4.939135812152659177e+00	-8.722743105446710832e-01
-4.874652804746369306e+00	-8.755377037700011744e-01
-4.810246240984109356e+00	-8.783353329041310165e-01
-4.745926743353539479e+00	-8.806651833706211630e-01
-4.681705207276960046e+00	-8.825256109843111485e-01
-4.617592784657980509e+00	-8.839152877334610636e-01
-4.553600859631750097e+00	-8.848331526096910871e-01
-4.489741016941570351e+00	-8.852783690346410772e-01
-4.426025003592310547e+00	-8.852502901483010334e-01
-4.362464684650590563e+00	-8.847484329053110219e-01
-4.299071994267309904e+00	-8.837724615814210871e-01
-4.235858883183840184e+00	-8.823221809340910937e-01
-4.172837264143059777e+00	-8.803975389001210683e-01
-4.110018956755900454e+00	-8.779986383610711709e-01
-4.047415633467590368e+00	-8.751257571747110831e-01
-3.985038768322850089e+00	-8.717793753696809755e-01
-3.922899590240979784e+00	-8.679602081396011748e-01
-3.861009042480610276e+00	-8.636692430623111871e-01
-3.799377749895260337e+00	-8.589077798145610121e-01
-3.738015995457800500e+00	-8.536774705600811419e-01
-3.676933707362330495e+00	-8.479803591598711332e-01
-3.616140457799049912e+00	-8.418189173907910661e-01
-3.555645474243780413e+00	-8.351960764601551457e-01
-3.495457663812140403e+00	-8.281152522661201498e-01
-3.435585650904350530e+00	-8.205803630726211662e-01
-3.376037828015739706e+00	-8.125958385348261981e-01
-3.316822419216959972e+00	-8.041666193195331491e-01
-3.257947555424560271e+00	-7.952981469045310448e-01
-3.199421360195739972e+00	-7.859963435016310562e-01
-3.141252044399299947e+00	-7.762675824192362128e-01
-3.083448007749190367e+00	-7.661186495508600647e-01
-3.026017944846560503e+00	-7.555566970350962031e-01
-2.968970953072339825e+00	-7.445891904695260965e-01
-2.912316639414910036e+00	-7.332238513656952339e-01
-2.856065223116379670e+00	-7.214685967952272350e-01
-2.800227630885809837e+00	-7.093314783897202158e-01
-2.744815581366389701e+00	-6.968206230118332289e-01
-2.689841655563400380e+00	-6.839441775057231165e-01
-2.635319350046080089e+00	-6.707102599568302015e-01
-2.581263109933050082e+00	-6.571269198406202161e-01
-2.527688338958530068e+00	-6.432021093155921854e-01
-2.474611384296079741e+00	-6.289436677176332147e-01
-2.422049494282459747e+00	-6.143593210423852202e-01
-2.370020747733249777e+00	-5.994566978633271148e-01
-2.318543954163019727e+00	-5.842433627310590349e-01
-2.267638524907690467e+00	-5.687268676408532286e-01
-2.217324315879319663e+00	-5.529148216498960267e-01
-2.167621443449539775e+00	-5.368149781830591216e-01
-2.118550075738699690e+00	-5.204353389986942080e-01
-2.070130202363420047e+00	-5.037842732072770335e-01
-2.022381386444860318e+00	-4.868706491603961850e-01
-1.975322503381880201e+00	-4.697039764712171439e-01
-1.928971471524340009e+00	-4.522945549062811765e-01
-1.883344980421209902e+00	-4.346536264186581788e-01
-1.838458222744859816e+00	-4.167935261899091137e-01
-1.794324636286959818e+00	-3.987278282283211461e-01
-1.750955662568219884e+00	-3.804714808472871579e-01
-1.708360528587929972e+00	-3.620409272330041284e-01
-1.666546058052179813e+00	-3.434542063150181623e-01
-1.625516518054979986e+00	-3.247310292845651536e-01
-1.585273506644349961e+00	-3.058928273692080868e-01
-1.545815885990089900e+00	-2.869627668698770950e-01
-1.507139764991110020e+00	-2.679657279965330652e-01
-1.469238534133789909e+00	-2.489282446960710549e-01
-1.432102954258910099e+00	-2.298784034415400912e-01
-1.395721299639769875e+00	-2.108456998322471021e-01
-1.360079554448220041e+00	-1.918608528229130972e-01
-1.325161660322379920e+00	-1.729555774360641007e-01
-1.290949811388209856e+00	-1.541623178915000891e-01
-1.257424791763650074e+00	-1.355139441829800728e-01
-1.224566349330240111e+00	-1.170434162163530578e-01
-1.192353598429740202e+00	-9.878342066465606308e-02
-1.160765443169424982e+00	-8.076598666320811137e-02
-1.129781012230742121e+00	-6.302208733089606496e-02
-1.099380095500620991e+00	-4.558123483373408003e-02
-1.069543572502825945e+00	-2.847107727685807554e-02
-1.040253822514382032e+00	-1.171700609875508947e-02
-1.011495106416119061e+00	4.658217171695927528e-03
-9.832539107475449791e-01	2.063480596172093118e-02
-9.555192451079369542e-01	3.619625691903891052e-02
-9.282828849545939898e-01	5.132961327854590472e-02
-9.015395529765789506e-01	6.602567590289071253e-02
-8.752870335436290228e-01	8.027915546197560148e-02
-8.495262162162510178e-01	9.408876029965930476e-02
-8.242610659213719382e-01	1.074572157878436185e-01
-7.994985191120830281e-01	1.203912123630233172e-01
-7.752483070007559762e-01	1.329012809490742186e-01
-7.515227087409549478e-01	1.450015960600902210e-01
-7.283362391920790158e-01	1.567097085133785095e-01
-7.057052775877099560e-01	1.680462113280335179e-01
-6.836476449999999705e-01	1.790343440000000119e-01
-6.621821399048499757e-01	1.896995418904344199e-01
-6.413280423642570005e-01	2.000689389005949059e-01
-6.211045983144080074e-01	2.101708328943031057e-01
-6.015304961463219247e-01	2.200341244309444166e-01
-5.826233481610509912e-01	2.296877402535913992e-01
-5.643991895515489965e-01	2.391600536077493067e-01
-5.468720072942219179e-01	2.484783138211340003e-01
-5.300533107198830418e-01	2.576680976346304996e-01
-5.139517545814750177e-01	2.667527945270659062e-01
-4.985728241602649935e-01	2.757531377175378995e-01
-4.839185903802659672e-01	2.846867916632649376e-01
-4.699875410704669743e-01	2.935680057118408848e-01
-4.567744924754379987e-01	3.024073421373049131e-01
-4.442705829259309680e-01	3.112114851214379252e-01
-4.324633483101629761e-01	3.199831353755389074e-01
-4.213368767071580256e-01	3.287209930812878822e-01
-4.108720373330789766e-01	3.374198297153989112e-01
-4.010467768861519788e-01	3.460706471689369290e-01
-3.918364745280429884e-01	3.546609204374829294e-01
-3.832143451734599804e-01	3.631749181019539030e-01
-3.751518795286079566e-01	3.715940928990119074e-01
-3.676193084626470098e-01	3.798975329487199182e-01
-3.605860788393669969e-01	3.880624627142059135e-01
-3.540213278885490089e-01	3.960647815564419250e-01
-3.478943435521000271e-01	4.038796268521939181e-01
-3.421749989791900148e-01	4.114819480913719518e-01
-3.368341504342929893e-01	4.188470781790148978e-01
-3.318439892782589773e-01	4.259512883440699227e-01
-3.271783403323039741e-01	4.327723135988479353e-01
-3.228129007783019921e-01	4.392898365852859199e-01
-3.187254157218269990e-01	4.454859188623419008e-01
-3.148957885809000046e-01	4.513453701977739319e-01
-3.113061264972160069e-01	4.568560481829759268e-01
-3.079407229341699637e-01	4.620090824389469497e-01
-3.047859814675329959e-01	4.667990197660929486e-01
-3.018302864362120141e-01	4.712238887475369009e-01
-2.990638275551790182e-01	4.752851844801289083e-01
-2.964783867614119717e-01	4.789877762150929197e-01
-2.940670964364420215e-01	4.823397426795339449e-01
-2.918241787052570091e-01	4.853521416636819019e-01
-2.897446757401047068e-01	4.880387220458119457e-01
-2.878241808981762961e-01	4.904155877437679223e-01
-2.860585801032695108e-01	4.925008240945219495e-01
-2.844438121615159853e-01	4.943140978461199042e-01
-2.829756557073661027e-01	4.958762422853129070e-01
-2.816495492434977765e-01	4.972088390150009030e-01
-2.804604493096338746e-01	4.983338075449998961e-01
-2.794027302389351930e-01	4.992730131842998964e-01
-2.784701272899645641e-01	5.000479027492918949e-01
-2.776557232338208170e-01	5.006791763655178418e-01
-2.769519767883436012e-01	5.011865021830819167e-01
-2.763507896829535682e-01	5.015882791971688626e-01
-2.758436076659853686e-01	5.019014516194229003e-01
-2.754215494856053770e-01	5.021413764410069813e-01
-2.750755568353727698e-01	5.023217440239409193e-01
-2.747965574999112759e-01	5.024545498140619015e-01
