# Supplementary material for: Agile perching maneuvers in birds and morphing-wing drones
Source: Nat Commun. 2024 Sep 27;15:8330. doi: 10.1038/s41467-024-52369-4 (PMC11437188; doi:10.1038/s41467-024-52369-4)
Supplement: Supplementary file 11 — Source Data [file 41467_2024_52369_MOESM11_ESM.zip › figure_source_data/suppl_fig_2/harris_hawk_146.csv]

# horizontal_pos	altitude
-1.212111678133219961e+01	5.241178554498875375e-01
-1.212023873306909927e+01	5.242189008322525323e-01
-1.211934033086619955e+01	5.243804621252894371e-01
-1.211842916898929978e+01	5.246022694255545460e-01
-1.211751363740829923e+01	5.248824210560705250e-01
-1.211660283054949971e+01	5.252172598634994305e-01
-1.211570643096150057e+01	5.256012774310785396e-01
-1.211483456765919975e+01	5.260270506000604973e-01
-1.211399764942139967e+01	5.264852142639875332e-01
-1.211320617386600063e+01	5.269644738438175047e-01
-1.211247051370419925e+01	5.274516601732055499e-01
-1.211180068216740047e+01	5.279318287308245594e-01
-1.211120608019079903e+01	5.283884042622665200e-01
-1.211069522852239899e+01	5.288033708525095022e-01
-1.211027548847479984e+01	5.291575064591295119e-01
-1.210995277554799898e+01	5.294306598168485589e-01
-1.210973127059939891e+01	5.296020664994874894e-01
-1.210961313361259961e+01	5.296506998019905321e-01
-1.210959822540469943e+01	5.295556510114575177e-01
-1.210968384279570031e+01	5.292965326023645334e-01
-1.210986447283969980e+01	5.288538969483815855e-01
-1.211013157166959964e+01	5.282096623227425791e-01
-1.211047337333289953e+01	5.273475372911174963e-01
-1.211087473369179968e+01	5.262534341136164695e-01
-1.211131701402350025e+01	5.249158614908624454e-01
-1.211177800839669949e+01	5.233262869338335399e-01
-1.211223191821400036e+01	5.214794592236415838e-01
-1.211264937652489948e+01	5.193736818649005160e-01
-1.211299752382759998e+01	5.170110291266025726e-01
-1.211324013612479966e+01	5.143974972021394532e-01
-1.211333780499409940e+01	5.115430841915135085e-01
-1.211324816839969998e+01	5.084617939927155161e-01
-1.211292618994770010e+01	5.051715607566344968e-01
-1.211232448328459910e+01	5.016940922749835163e-01
-1.211139367740199901e+01	4.980546324917475287e-01
-1.211008281775509943e+01	4.942816452090245116e-01
-1.210833979735719979e+01	4.904064229477305137e-01
-1.210611181140419923e+01	4.864626267706265161e-01
-1.210334582851679919e+01	4.824857646271825118e-01
-1.209998907139299895e+01	4.785126173863994969e-01
-1.209598949953040048e+01	4.745806231373534967e-01
-1.209129628671989920e+01	4.707272315157455256e-01
-1.208586028622250019e+01	4.669892407224535136e-01
-1.207963447690289982e+01	4.634021305096154841e-01
-1.207257438410199946e+01	4.599994047026005339e-01
-1.206463846965220021e+01	4.568119567938145331e-01
-1.205578848616299936e+01	4.538674717874754960e-01
-1.204598979148510018e+01	4.511898768039415142e-01
-1.203521162008699896e+01	4.487988519867824877e-01
-1.202342730889700029e+01	4.467094120224615050e-01
-1.201061447596759990e+01	4.449315671141554906e-01
-1.199675515106429913e+01	4.434700705858615200e-01
-1.198183585795390016e+01	4.423242584717455017e-01
-1.196584764875600015e+01	4.414879845119965007e-01
-1.194878609121230006e+01	4.409496519741755161e-01
-1.193065121013670016e+01	4.406923416920515146e-01
-1.191144738463279928e+01	4.406940337050845313e-01
-1.189118320293649944e+01	4.409279179326044962e-01
-1.186987127697319977e+01	4.413627874671764983e-01
-1.184752801894489949e+01	4.419635063597625035e-01
-1.182417338249669925e+01	4.426915422308175252e-01
-1.179983057128869994e+01	4.435055527101874895e-01
-1.177452571811689985e+01	4.443620136154164957e-01
-1.174828753810560045e+01	4.452158759507505170e-01
-1.172114695991660049e+01	4.460212382717835267e-01
-1.169313673937929998e+01	4.467320207325974901e-01
-1.166429106041779917e+01	4.473026272269984838e-01
-1.163464512859370004e+01	4.476885824592964913e-01
-1.160423476297260059e+01	4.478471315306475353e-01
-1.157309599231169983e+01	4.477377906919184913e-01
-1.154126466172120047e+01	4.473228392699314937e-01
-1.150877605595260000e+01	4.465677443859035201e-01
-1.147566454528029922e+01	4.454415119069695117e-01
-1.144196325957110005e+01	4.439169590481615302e-01
-1.140770379557709902e+01	4.419709061093695102e-01
-1.137291596174680031e+01	4.395842869213285042e-01
-1.133762756396649962e+01	4.367421796161675140e-01
-1.130186423462779999e+01	4.334337612634455161e-01
-1.126564930633299966e+01	4.296521916589565171e-01
-1.122900373041589894e+01	4.253944330668185114e-01
-1.119194603934199961e+01	4.206610139521884673e-01
-1.115449235098749980e+01	4.154557456720635034e-01
-1.111665641183710029e+01	4.097854016980755354e-01
-1.107844967532079927e+01	4.036593692248134913e-01
-1.103988141085979890e+01	3.970892829797545431e-01
-1.100095883873640012e+01	3.900886507184154750e-01
-1.096168728565409900e+01	3.826724792933045016e-01
-1.092207035580429952e+01	3.748569093694245069e-01
-1.088211011240399984e+01	3.666588658711105175e-01
-1.084180726498239977e+01	3.580957301384025127e-01
-1.080116135814589917e+01	3.491850386015654673e-01
-1.076017095810219892e+01	3.399442116045905404e-01
-1.071883383383049981e+01	3.303903148729695483e-01
-1.067714713041110031e+01	3.205398550712574846e-01
-1.063510753262720065e+01	3.104086099651565123e-01
-1.059271141750259915e+01	3.000114929129755192e-01
-1.054995499490929944e+01	2.893624507715155114e-01
-1.050683443575560005e+01	2.784743938091504001e-01
-1.046334598754959977e+01	2.673591558610246000e-01
-1.041948607731259990e+01	2.560274827165776035e-01
-1.037525140192069983e+01	2.444890465716847150e-01
-1.033063900598000018e+01	2.327524842779897241e-01
-1.028564634732929939e+01	2.208254570527642124e-01
-1.024027135022049961e+01	2.087147292496853990e-01
-1.019451244618809937e+01	1.964262637155830271e-01
-1.014836860260322915e+01	1.839653311588934081e-01
-1.010183933892234975e+01	1.713366308285413087e-01
-1.005492473071710968e+01	1.585444196516045123e-01
-1.000762540169482051e+01	1.455926468162732079e-01
-9.959942504103159067e+00	1.324850906316050181e-01
-9.911877688140709353e+00	1.192254943702159009e-01
-9.863433061257229184e+00	1.058176977295504084e-01
-9.814611138505050292e+00	9.226576055655520692e-02
-9.765414785375419626e+00	7.857407559125151320e-02
-9.715847154799929442e+00	6.474746721303650809e-02
-9.665911620198359699e+00	5.079127352792051076e-02
-9.615611706593119479e+00	3.671140961440549910e-02
-9.564951021874849246e+00	2.251441033941051217e-02
-9.513933190286419261e+00	8.207451842913521256e-03
-9.462561790090839864e+00	-6.201648458658504115e-03
-9.410840297206789273e+00	-2.070445272073148657e-02
-9.358772036340230471e+00	-3.529194297361248900e-02
-9.306360140826809513e+00	-4.995457876942249742e-02
-9.253607522042129219e+00	-6.468236944131050548e-02
-9.200516848855929908e+00	-7.946495775033451947e-02
-9.147090537221489015e+00	-9.429171135774450097e-02
-9.093330749624549014e+00	-1.091518183961475152e-01
-9.039239403784788962e+00	-1.240343834299305059e-01
-8.984818189724139259e+00	-1.389285202897164728e-01
-8.930068594102550605e+00	-1.538234386233485185e-01
-8.874991930579110289e+00	-1.687085215024775042e-01
-8.819589374889430289e+00	-1.835733920270234965e-01
-8.763862003333349193e+00	-1.984079675410644894e-01
-8.707810833435360109e+00	-2.132025007713445053e-01
-8.651436865660029341e+00	-2.279476078815144691e-01
-8.594741125222979505e+00	-2.426342840614794660e-01
-8.537724703218140476e+00	-2.572539078070654739e-01
-8.480388796466890255e+00	-2.717982354632744735e-01
-8.422734745669869127e+00	-2.862593878860825169e-01
-8.364764071592370343e+00	-3.006298312148564800e-01
-8.306478509129110677e+00	-3.149023537420964636e-01
-8.247880039166290089e+00	-3.290700407312355247e-01
-8.188970918183059666e+00	-3.431262487875294531e-01
-8.129753705513099504e+00	-3.570645810589664904e-01
-8.070231288121918922e+00	-3.708788641659374608e-01
-8.010406902657090100e+00	-3.845631273640614523e-01
-7.950284154406518589e+00	-3.981115840676585083e-01
-7.889867032669648950e+00	-4.115186155322005379e-01
-7.829159921922449250e+00	-4.247787562377504655e-01
-7.768167608056089080e+00	-4.378866803499635307e-01
-7.706895278905489199e+00	-4.508371885705554916e-01
-7.645348518270378868e+00	-4.636251947262794437e-01
-7.583533292677838489e+00	-4.762457115770704630e-01
-7.521455930246578880e+00	-4.886938355346704399e-01
-7.459123091191488975e+00	-5.009647302509934175e-01
-7.396541729747628580e+00	-5.130536093342203952e-01
-7.333719047589179141e+00	-5.249557187509454881e-01
-7.270662439157958623e+00	-5.366663197450773914e-01
-7.207379429683868466e+00	-5.481806733208465232e-01
-7.143877607056908552e+00	-5.594940274743374076e-01
-7.080164549079219327e+00	-5.706016083974505548e-01
-7.016247747965389081e+00	-5.814986168091915708e-01
-6.952134534250498987e+00	-5.921802303892373942e-01
-6.887832002490728911e+00	-6.026416130038914076e-01
-6.823346941284959222e+00	-6.128779310393124291e-01
-6.758685770195788756e+00	-6.228843767135614495e-01
-6.693854486096808998e+00	-6.326561977556275362e-01
-6.628858621316599198e+00	-6.421887323488504329e-01
-6.563703215691028880e+00	-6.514774477722915513e-01
-6.498392804280539004e+00	-6.605179807703744910e-01
-6.432931422070868877e+00	-6.693061773693094185e-01
-6.367322626469408497e+00	-6.778381296635835884e-01
-6.301569537854978975e+00	-6.861102070355975524e-01
-6.235674897857708565e+00	-6.941190793560945149e-01
-6.169641144460459081e+00	-7.018617299434124490e-01
-6.103470502445929036e+00	-7.093354564280585084e-01
-6.037165087187438495e+00	-7.165378581596484331e-01
-5.970727019313448736e+00	-7.234668093830545210e-01
-5.904158547385889300e+00	-7.301204180710365588e-01
-5.837462175431968880e+00	-7.364969709991855407e-01
-5.770640791969048777e+00	-7.425948663505135272e-01
-5.703697797068218556e+00	-7.484125358057593935e-01
-5.636637224015268899e+00	-7.539483586765294287e-01
-5.569463852245578828e+00	-7.592005711396385692e-01
-5.502183308445339094e+00	-7.641671740049233996e-01
-5.434802153015809267e+00	-7.688458426739095408e-01
-5.367327949476528914e+00	-7.732338430090595072e-01
-5.299769314824448685e+00	-7.773279567275475088e-01
-5.232135949350588788e+00	-7.811244196629865133e-01
-5.164438644929818523e+00	-7.846188758155794307e-01
-5.096689271325028692e+00	-7.878063495558313978e-01
-5.028900740569389072e+00	-7.906812376860634650e-01
-4.961086949997318918e+00	-7.932373223287925157e-01
-4.893262704973278865e+00	-7.954678048357124442e-01
-4.825443622810518640e+00	-7.973653601299015570e-01
-4.757646019772108659e+00	-7.989222101398474329e-01
-4.689886783400178949e+00	-8.001302142864143985e-01
-4.622183232723548585e+00	-8.009809743680924576e-01
-4.554552969148509156e+00	-8.014659506757395580e-01
-4.487013721040948866e+00	-8.015765857703884834e-01
-4.419583185161648942e+00	-8.013044320866093972e-01
-4.352278868220069263e+00	-8.006412793848904919e-01
-4.285117931865588758e+00	-7.995792780710944125e-01
-4.218117044438199237e+00	-7.981110545272764867e-01
-4.151292242754409223e+00	-7.962298148503585971e-01
-4.084658807105629563e+00	-7.939294337645255162e-01
-4.018231152497748759e+00	-7.912045259475743997e-01
-3.952022738959499293e+00	-7.880504975756965624e-01
-3.886046003494109335e+00	-7.844635765276124495e-01
-3.820312315943708903e+00	-7.804408203780515141e-01
-3.754831960678439273e+00	-7.759801020312115938e-01
-3.689614145615198737e+00	-7.710800735757283864e-01
-3.624667039614509534e+00	-7.657401096622293846e-01
-3.559997838802829051e+00	-7.599602323921885727e-01
-3.495612861825809325e+00	-7.537410203428085431e-01
-3.431517673460748874e+00	-7.470835049190744925e-01
-3.367717235412628796e+00	-7.399890577049614837e-01
-3.304216082495279316e+00	-7.324592728670575870e-01
-3.241018521769269078e+00	-7.244958489346424724e-01
-3.178128851582639136e+00	-7.161004744317784887e-01
-3.115551596852979443e+00	-7.072747218640575984e-01
-3.053291756355139164e+00	-6.980199544629055453e-01
-2.991355057252548910e+00	-6.883372498645985438e-01
-2.929748211647988931e+00	-6.782273445534585665e-01
-2.868479169548049157e+00	-6.676906024359905434e-01
-2.807557362349118790e+00	-6.567270103447615526e-01
-2.746993930776799431e+00	-6.453362026099465076e-01
-2.686801931157779322e+00	-6.335175160973305353e-01
-2.626996513984629189e+00	-6.212700763106995261e-01
-2.567595068958558713e+00	-6.085929143123554041e-01
-2.508617331068259126e+00	-5.954851133473484381e-01
-2.450085442786829049e+00	-5.819459831854405518e-01
-2.392023968142918733e+00	-5.679752593405924532e-01
-2.334459855239488846e+00	-5.535733235117774598e-01
-2.277422344746769411e+00	-5.387414408316215653e-01
-2.220942822968718922e+00	-5.234820088304064090e-01
-2.165054619258389046e+00	-5.077988124407264436e-01
-2.109792748813698715e+00	-4.916972788993255183e-01
-2.055193603195339058e+00	-4.751847260622064639e-01
-2.001294592243389125e+00	-4.582705974494624690e-01
-1.948133742395908863e+00	-4.409666772873244711e-01
-1.895749257696989210e+00	-4.232872789236645228e-01
-1.844179050986619162e+00	-4.052494002635144699e-01
-1.793460253854018971e+00	-3.868728403035875396e-01
-1.743628714873808994e+00	-3.681802714363054396e-01
-1.694718496395078988e+00	-3.491972629380594717e-01
-1.646761380686438958e+00	-3.299522519430155287e-01
-1.599786396527159038e+00	-3.104764592191545103e-01
-1.553819377352998909e+00	-2.908037481900024868e-01
-1.508882561799449018e+00	-2.709704268627514678e-01
-1.464994246926059063e+00	-2.510149936070694698e-01
-1.422168503552259100e+00	-2.309778290515104859e-01
-1.380414961996629053e+00	-2.109008376959234932e-01
-1.339738675104939158e+00	-1.908270441464914868e-01
-1.300140063804059221e+00	-1.708001501311994796e-01
-1.261614948565418892e+00	-1.508640596133705158e-01
-1.224154668145668978e+00	-1.310623803554974987e-01
-1.187746284845239142e+00	-1.114379111626774832e-01
-1.152372873343474158e+00	-9.203212472490351903e-02
-1.118013887992240107e+00	-7.288465645464048404e-02
-1.084645601340766152e+00	-5.403280995953349541e-02
-1.052241604685419052e+00	-3.551108978467049093e-02
-1.020773359649501888e+00	-1.735077179539948333e-02
-9.902107882571510311e-01	4.204789519084983773e-04
-9.605228877229370354e-01	1.777893378336850572e-02
-9.316783552790580680e-01	3.470506138166151722e-02
-9.036462078401260589e-01	5.118371736784851911e-02
-8.763963811868690224e-01	6.720425715095651453e-02
-8.499002936485849924e-01	8.276056832962551402e-02
-8.241313599823060221e-01	9.785102068904100170e-02
-7.990654422745879781e-01	1.124783336881552132e-01
-7.746812262073640154e-01	1.266493632306913142e-01
-7.509605128985100686e-01	1.403748114091816213e-01
-7.278884187050149723e-01	1.536688647533904217e-01
-7.054534778061199995e-01	1.665487682519390111e-01
-6.836476449999999705e-01	1.790343440000000119e-01
-6.624661988776860966e-01	1.911474647116599979e-01
-6.419075483028809925e-01	2.029114934837334128e-01
-6.219729478438509318e-01	2.143507020760530013e-01
-6.026661303902589584e-01	2.254896805569471252e-01
-5.839928675625480903e-01	2.363527514352187220e-01
-5.659604706076479808e-01	2.469634013532638062e-01
-5.485772462041080821e-01	2.573437430498548006e-01
-5.318519229139450077e-01	2.675140196232579370e-01
-5.157930648725490563e-01	2.774921621508041891e-01
-5.004084896712259756e-01	2.872934104718005144e-01
-4.857047072448389957e-01	2.969300054453045123e-01
-4.716863959313610244e-01	3.064109592875214894e-01
-4.583559307390220328e-01	3.157419087159525350e-01
-4.457129772737210005e-01	3.249250536247405008e-01
-4.337541627922070209e-01	3.339591819384705174e-01
-4.224728335155290004e-01	3.428397791938915251e-01
-4.118589047331310260e-01	3.515592193367415019e-01
-4.018988074295180013e-01	3.601070312504325299e-01
-3.925755322570910200e-01	3.684702337091605440e-01
-3.838687687476450283e-01	3.766337298206005046e-01
-3.757551347898120397e-01	3.845807506370685358e-01
-3.682084886882720509e-01	3.922933365053964949e-01
-3.612003136502670020e-01	3.997528439220445207e-01
-3.547001624005030052e-01	4.069404651782585480e-01
-3.486761478861409858e-01	4.138377479274065185e-01
-3.430954647669299806e-01	4.204271019804824983e-01
-3.379249256413769942e-01	4.266922811255444703e-01
-3.331314957647200092e-01	4.326188285548175361e-01
-3.286828103704150239e-01	4.381944755454555418e-01
-3.245476595921870100e-01	4.434094843473505021e-01
-3.206964273564020251e-01	4.482569277492445270e-01
-3.171014724154049835e-01	4.527328994841005039e-01
-3.137374418490089800e-01	4.568366514529454969e-01
-3.105815097910610278e-01	4.605706556474085112e-01
-3.076135367519640118e-01	4.639405905864374957e-01
-3.048161476139670256e-01	4.669552540030895149e-01
-3.021747290812840103e-01	4.696264053738894995e-01
-2.996773499816870467e-01	4.719685436288444946e-01
-2.973146102551490477e-01	4.739986269705285249e-01
-2.950794266509040309e-01	4.757357431253305124e-01
-2.929667650190500017e-01	4.772007395135094976e-01
-2.909733305698750105e-01	4.784158237269734992e-01
-2.890972285396490316e-01	4.794041453207875114e-01
-2.873376083157520022e-01	4.801893702384825158e-01
-2.856943042217899853e-01	4.807952591917444840e-01
-2.841674858448580143e-01	4.812452609985214957e-01
-2.827573300179871962e-01	4.815621312544525190e-01
-2.814637253814868956e-01	4.817675857836745124e-01
-2.802860188818886433e-01	4.818819971079765230e-01
-2.792228116840301255e-01	4.819241407184214898e-01
-2.782718098391113171e-01	4.819109962703754801e-01
-2.774297327473637109e-01	4.818576069992445143e-01
-2.766922800632590218e-01	4.817769987257595199e-01
-2.760541553033711293e-01	4.816801578483365098e-01
-2.755091421231259385e-01	4.815760657725005056e-01
-2.750502271184362968e-01	4.814717853728054942e-01
-2.746697611670340100e-01	4.813725933903604814e-01
-2.743596498303921272e-01	4.812821512060825313e-01
