# Supplementary material for: Agile perching maneuvers in birds and morphing-wing drones
Source: Nat Commun. 2024 Sep 27;15:8330. doi: 10.1038/s41467-024-52369-4 (PMC11437188; doi:10.1038/s41467-024-52369-4)
Supplement: Supplementary file 11 — Source Data [file 41467_2024_52369_MOESM11_ESM.zip › figure_source_data/suppl_fig_2/harris_hawk_191.csv]

# horizontal_pos	altitude
-1.221743595277267325e+01	4.247383557160769874e-01
-1.221787325001847258e+01	4.250627209102390003e-01
-1.221832226256647402e+01	4.253698681861269870e-01
-1.221877835173167348e+01	4.256630777137029864e-01
-1.221923629546187406e+01	4.259458268325779784e-01
-1.221969037076377340e+01	4.262216872198900108e-01
-1.222013445524057396e+01	4.264942198693029707e-01
-1.222056214599047408e+01	4.267668705392940187e-01
-1.222096689348377296e+01	4.270428683305649842e-01
-1.222134214744197322e+01	4.273251299902379730e-01
-1.222168151120417257e+01	4.276161724154259880e-01
-1.222197890060237313e+01	4.279180356429300169e-01
-1.222222870301077258e+01	4.282322183684579842e-01
-1.222242593198327398e+01	4.285596277421450107e-01
-1.222256637278957392e+01	4.289005448428709899e-01
-1.222264671419887350e+01	4.292546068478950150e-01
-1.222266466206617253e+01	4.296208064942579896e-01
-1.222261903064837263e+01	4.299975089819340068e-01
-1.222250980812257382e+01	4.303824860051509993e-01
-1.222233819348407380e+01	4.307729661274020128e-01
-1.222210660285787398e+01	4.311657002487999657e-01
-1.222181864423197339e+01	4.315570404646230096e-01
-1.222147906067707268e+01	4.319430301963779750e-01
-1.222109364320617253e+01	4.323195031093439722e-01
-1.222066911549837265e+01	4.326821880323439840e-01
-1.222021299368907421e+01	4.330268168850059940e-01
-1.221973342529057405e+01	4.333492325094699948e-01
-1.221923901197807361e+01	4.336454933059519790e-01
-1.221873862146427392e+01	4.339119716861469800e-01
-1.221824119394817387e+01	4.341454435795679689e-01
-1.221775554868407276e+01	4.343431665445329770e-01
-1.221729019606887334e+01	4.345029444318380119e-01
-1.221685316032227320e+01	4.346231770068079703e-01
-1.221645181734237262e+01	4.347028934340270157e-01
-1.221609275171147324e+01	4.347417690479329910e-01
-1.221578163610757350e+01	4.347401253514889818e-01
-1.221552313559927327e+01	4.346989136855979874e-01
-1.221532083848947359e+01	4.346196834773939921e-01
-1.221517721454697281e+01	4.345045363921369863e-01
-1.221509360066937333e+01	4.343560680704129928e-01
-1.221507021326367415e+01	4.341772994216049897e-01
-1.221510618594087383e+01	4.339715996614449955e-01
-1.221519963051017399e+01	4.337426034234350136e-01
-1.221534771874707381e+01	4.334941243414299761e-01
-1.221554678199317401e+01	4.332300674961709896e-01
-1.221579242534177290e+01	4.329543430464519727e-01
-1.221607965296617415e+01	4.326707832320089708e-01
-1.221640300105727306e+01	4.323830647475219724e-01
-1.221675667484417360e+01	4.320946382538569663e-01
-1.221713468627767263e+01	4.318086665230109755e-01
-1.221753098913677427e+01	4.315279724168509801e-01
-1.221793960857727335e+01	4.312549975864479745e-01
-1.221835476245437313e+01	4.309917724582210119e-01
-1.221877097210847296e+01	4.307398977544090179e-01
-1.221918316069587362e+01	4.305005374871460067e-01
-1.221958673755517388e+01	4.302744230751349708e-01
-1.221997766751837311e+01	4.300618679663820165e-01
-1.222035252449017406e+01	4.298627919149319854e-01
-1.222070852901977389e+01	4.296767538584480017e-01
-1.222104356997307306e+01	4.295029921797730021e-01
-1.222135621076097323e+01	4.293404710111399791e-01
-1.222164568090327386e+01	4.291879311552169729e-01
-1.222191185397917401e+01	4.290439441521849973e-01
-1.222215521325777310e+01	4.289069680152640118e-01
-1.222237680648507308e+01	4.287754031861709669e-01
-1.222257819145267277e+01	4.286476473240030116e-01
-1.222276137406067420e+01	4.285221476322890188e-01
-1.222292874064197399e+01	4.283974495454490050e-01
-1.222308298631127421e+01	4.282722407331470138e-01
-1.222322704106557367e+01	4.281453895344529692e-01
-1.222336399528137285e+01	4.280159770986710077e-01
-1.222349702613887423e+01	4.278833226815149660e-01
-1.222362932636357336e+01	4.277470017196899899e-01
-1.222376403650557286e+01	4.276068564799629934e-01
-1.222390418179527316e+01	4.274629992469839990e-01
-1.222405261442447255e+01	4.273158081748940074e-01
-1.222421196190277293e+01	4.271659160788819909e-01
-1.222438458195737354e+01	4.270141925829820106e-01
-1.222457252426187324e+01	4.268617201682909923e-01
-1.222477749912487255e+01	4.267097647804229954e-01
-1.222500085313037310e+01	4.265597417552509651e-01
-1.222524355160817322e+01	4.264131779068379702e-01
-1.222550616772127263e+01	4.262716706896230168e-01
-1.222578887789467394e+01	4.261368453975720172e-01
-1.222609146326197305e+01	4.260103113952000142e-01
-1.222641331678137355e+01	4.258936183885749793e-01
-1.222675345566397276e+01	4.257882137382850152e-01
-1.222711053875367426e+01	4.256954017910269950e-01
-1.222748288850887377e+01	4.256163061620890087e-01
-1.222786851724287338e+01	4.255518358383190147e-01
-1.222826515728697316e+01	4.255026558909729695e-01
-1.222867029474547351e+01	4.254691634913079779e-01
-1.222908120650217256e+01	4.254514698102869752e-01
-1.222949500012547297e+01	4.254493882590330012e-01
-1.222990865628787382e+01	4.254624293905369670e-01
-1.223031907328207346e+01	4.254898026379589915e-01
-1.223072311316107275e+01	4.255304249130880123e-01
-1.223111764897607401e+01	4.255829359331280148e-01
-1.223149961251977302e+01	4.256457199879919995e-01
-1.223186604191827342e+01	4.257169337073339888e-01
-1.223221412834917388e+01	4.257945392401489837e-01
-1.223254126110917284e+01	4.258763421240399638e-01
-1.223284507020697376e+01	4.259600329999149726e-01
-1.223312346563297304e+01	4.260432322251839765e-01
-1.223337467245007382e+01	4.261235363580390123e-01
-1.223359726087117316e+01	4.261985654307309801e-01
-1.223379017054207374e+01	4.262660099036850170e-01
-1.223395272832867420e+01	4.263236761968439703e-01
-1.223408465902457287e+01	4.263695297307579790e-01
-1.223418608853967271e+01	4.264017344771520168e-01
-1.223425753930297333e+01	4.264186881152949860e-01
-1.223429991780867354e+01	4.264190520131179718e-01
-1.223431449444177410e+01	4.264017753965280155e-01
-1.223430287593797416e+01	4.263661132312540070e-01
-1.223426697104787308e+01	4.263116375130580060e-01
-1.223420895017687293e+01	4.262382418379809801e-01
-1.223413119996197373e+01	4.261461392981439888e-01
-1.223403627390137416e+01	4.260358539146110179e-01
-1.223392684027877308e+01	4.259082059713339974e-01
-1.223380562870797306e+01	4.257642917487519663e-01
-1.223367537666347360e+01	4.256054582684070109e-01
-1.223353877735737427e+01	4.254332737485749805e-01
-1.223339843027187257e+01	4.252494945339280186e-01
-1.223325679556107382e+01	4.250560292996459766e-01
-1.223311615339877356e+01	4.248549013430329979e-01
-1.223297856917937310e+01	4.246482097657500177e-01
-1.223284586527987372e+01	4.244380903202140121e-01
-1.223271959987307334e+01	4.242266766480439766e-01
-1.223260105305197420e+01	4.240160625809090145e-01
-1.223249122029257308e+01	4.238082661085860181e-01
-1.223239081306007314e+01	4.236051955496429877e-01
-1.223230026614797339e+01	4.234086183902349698e-01
-1.223221975115237292e+01	4.232201331889419715e-01
-1.223214919531907263e+01	4.230411448824770160e-01
-1.223208830486987253e+01	4.228728437694490028e-01
-1.223203659181457326e+01	4.227161883975679713e-01
-1.223199340319467332e+01	4.225718925331700127e-01
-1.223195795167517375e+01	4.224404163497789688e-01
-1.223192934641047280e+01	4.223219619332749808e-01
-1.223190662315227328e+01	4.222164731636759982e-01
-1.223188877263877394e+01	4.221236399959639729e-01
-1.223187476640927329e+01	4.220429071232850160e-01
-1.223186357931247414e+01	4.219734869635939911e-01
-1.223185420812737334e+01	4.219143768640720160e-01
-1.223184568587737253e+01	4.218643803650499735e-01
-1.223183709159367361e+01	4.218221323059559991e-01
-1.223182755546547362e+01	4.217861274893570100e-01
-1.223181625949217377e+01	4.217547525455729862e-01
-1.223180243392617328e+01	4.217263205602139742e-01
-1.223178534995877342e+01	4.216991079416230193e-01
-1.223176430924177360e+01	4.216713929164370156e-01
-1.223173863096457303e+01	4.216414949519610156e-01
-1.223170763729717336e+01	4.216078143167270031e-01
-1.223167063807937360e+01	4.215688709091439668e-01
-1.223162691566697369e+01	4.215233414123210065e-01
-1.223157571084507289e+01	4.214700937750329723e-01
-1.223151621068167394e+01	4.214082179785290094e-01
-1.223144753912267291e+01	4.213370520302879840e-01
-1.223136875102357379e+01	4.212562021326239914e-01
-1.223127883017617279e+01	4.211655560093839901e-01
-1.223117669172487254e+01	4.210652884403329743e-01
-1.223106118917657348e+01	4.209558581521239962e-01
-1.223093112600517252e+01	4.208379953478320057e-01
-1.223078527163127305e+01	4.207126793240130169e-01
-1.223062238133457313e+01	4.205811058240669920e-01
-1.223044121943467388e+01	4.204446440073489888e-01
-1.223024058486367416e+01	4.203047831718089711e-01
-1.223001933805657337e+01	4.201630696497399842e-01
-1.222977642791127373e+01	4.200210345961220004e-01
-1.222951091743077257e+01	4.198801137007259765e-01
-1.222922200654807412e+01	4.197415601711469990e-01
-1.222890905057557376e+01	4.196063526460370174e-01
-1.222857157269797312e+01	4.194750999969549810e-01
-1.222820926896107352e+01	4.193479452538129704e-01
-1.222782200429277388e+01	4.192244711328310114e-01
-1.222740979822547303e+01	4.191036098471420113e-01
-1.222697279917887414e+01	4.189835600287920014e-01
-1.222651124639607367e+01	4.188617136774470118e-01
-1.222602541890727323e+01	4.187345960672589906e-01
-1.222551557121807342e+01	4.185978214817989707e-01
-1.222498185577227403e+01	4.184460675022139697e-01
-1.222442423261687416e+01	4.182730703421300156e-01
-1.222384236709527272e+01	4.180716434030199991e-01
-1.222323551679437337e+01	4.178337208168960148e-01
-1.222260240936717324e+01	4.175504272531269656e-01
-1.222194111323467425e+01	4.172121746997979885e-01
-1.222124890352617399e+01	4.168087862966640134e-01
-1.222052212592917364e+01	4.163296466091550019e-01
-1.221975606139137405e+01	4.157638770058689759e-01
-1.221894479481977314e+01	4.151005340533979737e-01
-1.221808109106537366e+01	4.143288280914970145e-01
-1.221715628153677358e+01	4.134383584199379791e-01
-1.221616016477137379e+01	4.124193608377679787e-01
-1.221508092417737323e+01	4.112629626485879708e-01
-1.221390506596117298e+01	4.099614397033239932e-01
-1.221261737996577423e+01	4.085084696149479666e-01
-1.221120092576367355e+01	4.068993749656029668e-01
-1.220963704588757359e+01	4.051313501505459658e-01
-1.220790540754507347e+01	4.032036654772839790e-01
-1.220598407355617354e+01	4.011178422706679902e-01
-1.220384960260207308e+01	3.988777930305810182e-01
-1.220147717817607358e+01	3.964899211494070097e-01
-1.219884076491727321e+01	3.939631753189259955e-01
-1.219591329029717386e+01	3.913090545335740078e-01
-1.219266684894237329e+01	3.885415605176679721e-01
-1.218907292623427274e+01	3.856770954523219830e-01
-1.218510263726027354e+01	3.827343040331039892e-01
-1.218072697670807258e+01	3.797338601277979730e-01
-1.217591707493857278e+01	3.766981995971699915e-01
-1.217064445523537408e+01	3.736512021595189692e-01
-1.216488128715217343e+01	3.706178264890089835e-01
-1.215860063094707400e+01	3.676237040036239856e-01
-1.215177666832897252e+01	3.646946979860269944e-01
-1.214438491512707330e+01	3.618564357550950183e-01
-1.213640241203217407e+01	3.591338225348170154e-01
-1.212780789021787342e+01	3.565505464209089981e-01
-1.211858190942187363e+01	3.541285843984959825e-01
-1.210870696690937365e+01	3.518877196963010046e-01
-1.209816757662687259e+01	3.498450808600400141e-01
-1.208695031874427350e+01	3.480147127827309950e-01
-1.207504386063797419e+01	3.464071895419270075e-01
-1.206243895114227271e+01	3.450292782694319715e-01
-1.204912839056947327e+01	3.438836624297709754e-01
-1.203510697951497299e+01	3.429687318266109730e-01
-1.202037144982437411e+01	3.422784454127609788e-01
-1.200492038126797389e+01	3.418022715743069817e-01
-1.198875410746087411e+01	3.415252090204839996e-01
-1.197187461437557410e+01	3.414278897683679648e-01
-1.195428543445107294e+01	3.414867639974689673e-01
-1.193599153883207364e+01	3.416743647978500165e-01
-1.191699922970687275e+01	3.419596490819629686e-01
-1.189731603410637284e+01	3.423084092118309774e-01
-1.187695059990857338e+01	3.426837482473290009e-01
-1.185591259422047372e+01	3.430466101866749828e-01
-1.183421260381517293e+01	3.433563551854980078e-01
-1.181186203691807357e+01	3.435713685442179921e-01
-1.178887302539897419e+01	3.436496912818999827e-01
-1.176525832633467417e+01	3.435496594027729889e-01
-1.174103122197767313e+01	3.432305385404400000e-01
-1.171620541738077392e+01	3.426531405605720004e-01
-1.169079493526787417e+01	3.417804089353659869e-01
-1.166481400817617420e+01	3.405779602838879816e-01
-1.163827696838477266e+01	3.390145704031560236e-01
-1.161119813664167388e+01	3.370625943857060158e-01
-1.158359171117277420e+01	3.346983120074810136e-01
-1.155547165884847338e+01	3.319021914388420313e-01
-1.152685161067367403e+01	3.286590664313789878e-01
-1.149774476392637368e+01	3.249582244017120147e-01
-1.146816379328267388e+01	3.207934051979769996e-01
-1.143812077313157261e+01	3.161627127154160166e-01
-1.140762711300787302e+01	3.110684438411809860e-01
-1.137669350766297427e+01	3.055168413725600218e-01
-1.134532990278787423e+01	2.995177794898419843e-01
-1.131354547681637257e+01	2.930843920061679819e-01
-1.128134863860847403e+01	2.862326549056180003e-01
-1.124874704018427352e+01	2.789809355755580311e-01
-1.121574760307077412e+01	2.713495216145769828e-01
-1.118235655628627256e+01	2.633601421448529822e-01
-1.114857948353817285e+01	2.550354941860979996e-01
-1.111442137688527332e+01	2.463987858823870059e-01
-1.107988669392227266e+01	2.374733072527930311e-01
-1.104497941550237350e+01	2.282820377145879931e-01
-1.100970310112077399e+01	2.188472979671020058e-01
-1.097406093932927362e+01	2.091904519965019915e-01
-1.093805579092717295e+01	1.993316630430770064e-01
-1.090169022315277303e+01	1.892897054412330249e-01
-1.086496653365527365e+01	1.790818323748233909e-01
-1.082788676362387292e+01	1.687236978577328073e-01
-1.079045270006157331e+01	1.582293297139586996e-01
-1.075266586777837396e+01	1.476111490428529960e-01
-1.071452751221387345e+01	1.368800306490018937e-01
-1.067603857466377271e+01	1.260453982117153982e-01
-1.063719966184877386e+01	1.151153475689138117e-01
-1.059801101202937268e+01	1.040967913811726014e-01
-1.055847246001627404e+01	9.299561859656410578e-02
-1.051858340346697318e+01	8.181686251695030609e-02
-1.047834277279507376e+01	7.056487182451520734e-02
-1.043774900686067397e+01	5.924347961181800071e-02
-1.039680003638147276e+01	4.785616621651689329e-02
-1.035549327671527386e+01	3.640621244237690624e-02
-1.031382563134647334e+01	2.489684050545210026e-02
-1.027179350706817296e+01	1.333134074012920500e-02
-1.022939284152287343e+01	1.713182704941584866e-03
-1.018661914344914265e+01	-9.953890175963486797e-03
-1.014346754570010312e+01	-2.166578292084897495e-02
-1.009993287085367264e+01	-3.341798846795199229e-02
-1.005600970902458258e+01	-4.520554437819301885e-02
-1.001169250731385318e+01	-5.702300673284799171e-02
-9.966975670178984004e+00	-6.886444116036399832e-02
-9.921853669868523795e+00	-8.072343090845401914e-02
-9.876321165922274048e+00	-9.259310184410102229e-02
-9.830373132580543682e+00	-1.044661641845049949e-01
-9.784004992759292918e+00	-1.163349706116639792e-01
-9.737212757024353849e+00	-1.281915901855190110e-01
-9.689993165733122638e+00	-1.400278971390229721e-01
-9.642343832206663023e+00	-1.518356732172930212e-01
-9.594263384456343857e+00	-1.636067217275080088e-01
-9.545751602629822585e+00	-1.753329909211530091e-01
-9.496809548978863091e+00	-1.870067037690559819e-01
-9.447439686809783410e+00	-1.986204906510450341e-01
-9.397645984581693313e+00	-2.101675210080430345e-01
-9.347434001097763456e+00	-2.216416296365399941e-01
-9.296810947618913801e+00	-2.330374330817900352e-01
-9.245785722745832658e+00	-2.443504315387590164e-01
-9.194368916088293986e+00	-2.555770918213360332e-01
-9.142572777089503333e+00	-2.667149073224749922e-01
-9.090411145909003565e+00	-2.777624314597270105e-01
-9.037899343994093115e+00	-2.887192818682269846e-01
-8.985054022880072822e+00	-2.995861135398630304e-01
-8.931892970837182588e+00	-3.103645601749029925e-01
-8.878434878200643254e+00	-3.210571441631429601e-01
-8.824699063544523270e+00	-3.316671567914500351e-01
-8.770705164246022534e+00	-3.421985114259429861e-01
-8.716472796385833277e+00	-3.526555734831040012e-01
-8.662021190287751082e+00	-3.630429719317809778e-01
-8.607368809262291975e+00	-3.733653978120389794e-01
-8.552532960229392245e+00	-3.836273957817329383e-01
-8.497529405804250757e+00	-3.938331549847949309e-01
-8.442371988090942025e+00	-4.039863055670129266e-01
-8.387072274803831107e+00	-4.140897269501510602e-01
-8.331639238397301028e+00	-4.241453735311680462e-01
-8.276078978611010939e+00	-4.341541228293480104e-01
-8.220394498225042312e+00	-4.441156502989589971e-01
-8.164585540868051439e+00	-4.540283341036959741e-01
-8.108648498451291431e+00	-4.638891921600340473e-01
-8.052576394236112378e+00	-4.736938527480820116e-01
-7.996358945721521394e+00	-4.834365590057640438e-01
-7.939982709507551917e+00	-4.931102067043569570e-01
-7.883431308104182023e+00	-5.027064138816270678e-01
-7.826685736375281977e+00	-5.122156202043439688e-01
-7.769724742998051603e+00	-5.216272133558219615e-01
-7.712525280048901699e+00	-5.309296792974400603e-01
-7.655063011667532002e+00	-5.401107729278209479e-01
-7.597312870771321336e+00	-5.491577054447729367e-01
-7.539249651060921487e+00	-5.580573445834089430e-01
-7.480848620139531668e+00	-5.667964238377329877e-01
-7.422086138522371535e+00	-5.753617567511040143e-01
-7.362940268690671530e+00	-5.837404523655329580e-01
-7.303391358188371818e+00	-5.919201279374159963e-01
-7.243422581098731605e+00	-5.998891150511349579e-01
-7.183020423085171302e+00	-6.076366552916210306e-01
-7.122175096531981886e+00	-6.151530816787220690e-01
-7.060880874147121844e+00	-6.224299821317100800e-01
-6.999136331641501840e+00	-6.294603413370729594e-01
-6.936944492700171772e+00	-6.362386575545719847e-01
-6.874312872317931422e+00	-6.427610311333709081e-01
-6.811253417574401503e+00	-6.490252218382330796e-01
-6.747782347956821525e+00	-6.550306725189760648e-01
-6.683919900286961813e+00	-6.607784972031809367e-01
-6.619689986061031206e+00	-6.662714323555010143e-01
-6.555119771469471779e+00	-6.715137508220139217e-01
-6.490239192441611848e+00	-6.765111388520759217e-01
-6.425080418690791717e+00	-6.812705375419840781e-01
-6.359677281873882038e+00	-6.857999510462180481e-01
-6.294064683603331822e+00	-6.901082249191290430e-01
-6.228277999162331824e+00	-6.942047989447730494e-01
-6.162352492396691694e+00	-6.980994397446409483e-01
-6.096322756428361522e+00	-7.018019592812860807e-01
-6.030222193606591397e+00	-7.053219260603640350e-01
-5.964082546542411656e+00	-7.086683763376400158e-01
-5.897933490224841258e+00	-7.118495329296419261e-01
-5.831802293160381900e+00	-7.148725392823940261e-01
-5.765713553279221415e+00	-7.177432162567649598e-01
-5.699689012077641337e+00	-7.204658486361730230e-01
-5.633747448180991491e+00	-7.230430076589779986e-01
-5.567904649274541207e+00	-7.254754149415039155e-01
-5.502173459215531359e+00	-7.277618520170130445e-01
-5.436563895159691739e+00	-7.298991184098189144e-01
-5.371083327752511849e+00	-7.318820397385850107e-01
-5.305736715890732036e+00	-7.337035258512099034e-01
-5.240526886283481289e+00	-7.353546774904751171e-01
-5.175454847065071640e+00	-7.368249385302361176e-01
-5.110520124052271740e+00	-7.381022894589430727e-01
-5.045721107913641923e+00	-7.391734765684669917e-01
-4.981055400535781885e+00	-7.400242702726780308e-01
-4.916520149232371573e+00	-7.406397451651129948e-01
-4.852112358141381421e+00	-7.410045738531669812e-01
-4.787829167180861489e+00	-7.411033262935300403e-01
-4.723668090263231534e+00	-7.409207663076751160e-01
-4.659627206073061245e+00	-7.404421371764289272e-01
-4.595705296556831243e+00	-7.396534286903129196e-01
-4.531901930307771664e+00	-7.385416187507769514e-01
-4.468217490200201425e+00	-7.370948835520889642e-01
-4.404653146869341285e+00	-7.353027714919539992e-01
-4.341210781870271873e+00	-7.331563372208360629e-01
-4.277892866499631630e+00	-7.306482335984321175e-01
-4.214702304239401620e+00	-7.277727607291619716e-01
-4.151642246495371502e+00	-7.245258726435199748e-01
-4.088715892678871811e+00	-7.209051435275770636e-01
-4.025926286655462150e+00	-7.169096966328560860e-01
-3.963276122115582112e+00	-7.125401000846081079e-01
-3.900767569485172004e+00	-7.077982347176750011e-01
-3.838402136582532265e+00	-7.026871397831400134e-01
-3.776180574352701491e+00	-6.972108428713961192e-01
-3.714102837697701887e+00	-6.913741806811599666e-01
-3.652168109710552280e+00	-6.851826173293289468e-01
-3.590374895564951707e+00	-6.786420667499990511e-01
-3.528721189971641969e+00	-6.717587253847270290e-01
-3.467204719557781978e+00	-6.645389208374459233e-01
-3.405823258831551570e+00	-6.569889814779030779e-01
-3.344575015642071492e+00	-6.491151311521099476e-01
-3.283459079315321993e+00	-6.409234122245759391e-01
-3.222475922023491535e+00	-6.324196391647880500e-01
-3.161627941507921591e+00	-6.236093838300749148e-01
-3.100920031101641605e+00	-6.144979925197660009e-01
-3.040360161157681596e+00	-6.050906338121710970e-01
-2.979959954547221734e+00	-5.953923751757870253e-01
-2.919735237902111535e+00	-5.854082853969910794e-01
-2.859706549783061824e+00	-5.751435590132609743e-01
-2.799899586988521705e+00	-5.646036582055660169e-01
-2.740345570799771480e+00	-5.537944670044219198e-01
-2.681081516086892158e+00	-5.427224522155991160e-01
-2.622150387869242039e+00	-5.313948251842299797e-01
-2.563601132104961877e+00	-5.198196983964509243e-01
-2.505488570137291759e+00	-5.080062309678539112e-01
-2.447873149294641948e+00	-4.959647572861130560e-01
-2.390820545556751497e+00	-4.837068934548260368e-01
-2.334401117879881582e+00	-4.712456167169720156e-01
-2.278689217625601948e+00	-4.585953137052830031e-01
-2.223762360459861753e+00	-4.457717941559170005e-01
-2.169700271972931915e+00	-4.327922676103559962e-01
-2.116583822004622029e+00	-4.196752815952760618e-01
-2.064493866131871691e+00	-4.064406207856559594e-01
-2.013510015876642356e+00	-3.931091676957970127e-01
-1.963709361819191868e+00	-3.797027264784100242e-01
-1.915165175861621938e+00	-3.662438124157269548e-01
-1.867945620300021980e+00	-3.527554106317369320e-01
-1.822112492067111900e+00	-3.392607084157769903e-01
-1.777720030459421841e+00	-3.257828063018600173e-01
-1.734813815842961793e+00	-3.123444136756999834e-01
-1.693429785244542130e+00	-2.989675351665009861e-01
-1.653593388413901799e+00	-2.856731544118750188e-01
-1.615318904942261824e+00	-2.724809219552419837e-01
-1.578608939430651947e+00	-2.594088540441700230e-01
-1.543454107625101823e+00	-2.464730489489890264e-01
-1.509832922003102151e+00	-2.336874271221749955e-01
-1.477711880653401977e+00	-2.210635010832679992e-01
-1.447045758589431852e+00	-2.086101803580739933e-01
-1.417778096031471868e+00	-1.963336161434630078e-01
-1.389841873828482122e+00	-1.842370896307239936e-01
-1.363160362199792086e+00	-1.723209471214199873e-01
-1.337648125469661942e+00	-1.605825842297590178e-01
-1.313212162530422056e+00	-1.490164806025359723e-01
-1.289753160462181913e+00	-1.376142857176049783e-01
-1.267166837090802023e+00	-1.263649554582370049e-01
-1.245345347288481896e+00	-1.152549383149290008e-01
-1.224178727494551921e+00	-1.042684092472400126e-01
-1.203556353220261776e+00	-9.338754845356200818e-02
-1.183368385144597967e+00	-8.259286155188200196e-02
-1.163507180738394986e+00	-7.186353697455399869e-02
-1.143868650093149864e+00	-6.117783572874496700e-02
-1.124353536693450950e+00	-5.051350807567800416e-02
-1.104868606171355960e+00	-3.984823114005198175e-02
-1.085327728532488933e+00	-2.916006098088499976e-02
-1.065652841866568945e+00	-1.842789224189000929e-02
-1.045774788076414108e+00	-7.631918159801187596e-03
-1.025634013615541962e+00	3.245916549805299978e-03
-1.005181130562352809e+00	1.422147757945169122e-02
-9.843773355374209055e-01	2.530802541150378726e-02
-9.631946859606919098e-01	3.651582988112020423e-02
-9.416162349303449641e-01	4.785182245444818960e-02
-9.196360275790399497e-01	5.931929347811250308e-02
-8.972589631307319458e-01	7.091764124461240326e-02
-8.745005280553759253e-01	8.264217916717210566e-02
-8.513864067199449215e-01	9.448400666294330674e-02
-8.279519767873229075e-01	1.064299485041642068e-01
-8.042416973480899234e-01	1.184625664152971075e-01
-7.803083984128009742e-01	1.305602455766254055e-01
-7.562124809719059648e-01	1.426973574519612986e-01
-7.320210373714689522e-01	1.548444990053821080e-01
-7.078069022751539707e-01	1.669688069294308908e-01
-6.836476449999999705e-01	1.790343440000000119e-01
-6.596245145317739533e-01	1.910025531307339985e-01
-6.358213490434529991e-01	2.028327731560460034e-01
-6.123234622481009692e-01	2.144828088641130281e-01
-5.892165193976689475e-01	2.259095463695989792e-01
-5.665854161675329959e-01	2.370696036023069997e-01
-5.445131740125459530e-01	2.479200045347300096e-01
-5.230798658094149012e-01	2.584188648202240257e-01
-5.023615856752969844e-01	2.685260758032719797e-01
-4.824294767367269809e-01	2.782039734292779953e-01
-4.633488302815369497e-01	2.874179784529860004e-01
-4.451782691299199790e-01	2.961371945442010101e-01
-4.279690271867379603e-01	3.043349514305129788e-01
-4.117643359735219666e-01	3.119892811023500245e-01
-3.965989274846049573e-01	3.190833163281019957e-01
-3.824986609803939785e-01	3.256056022661940053e-01
-3.694802793487539372e-01	3.315503137847140014e-01
-3.575512984735409461e-01	3.369173731633390290e-01
-3.467100307009999272e-01	3.417124651017650061e-01
-3.369457410537079478e-01	3.459469483292890168e-01
-3.282389323785179780e-01	3.496376655304350156e-01
-3.205617532029689798e-01	3.528066556967329737e-01
-3.138785197859519371e-01	3.554807753095590162e-01
-3.081463417501909552e-01	3.576912368811289711e-01
-3.033158388356159696e-01	3.594730752642880112e-01
-2.993319347633159877e-01	3.608645537294760119e-01
-2.961347129875249728e-01	3.619065230530190136e-01
-2.936603182640629695e-01	3.626417477310570070e-01
-2.918418874919499473e-01	3.631142139077279674e-01
-2.906104931925379553e-01	3.633684336789460012e-01
-2.898960832684969735e-01	3.634487601124209988e-01
-2.896284013138789581e-01	3.633987266327570187e-01
-2.897378726974279561e-01	3.632604233919710102e-01
-2.901564428775689208e-01	3.630739219255990080e-01
-2.908183558855599316e-01	3.628767578358039758e-01
-2.916608625849379521e-01	3.627034795040849913e-01
-2.926248501292099680e-01	3.625852689786009941e-01
-2.936553859433559399e-01	3.625496392660980116e-01
-2.947021714961789440e-01	3.626202103448780134e-01
-2.957199030605579537e-01	3.628165643573429966e-01
-2.966685385313509449e-01	3.631541786861999799e-01
-2.975134711455139636e-01	3.636444340075690174e-01
-2.982256125907729594e-01	3.642946929791319732e-01
-2.987813894694669736e-01	3.651084439858769959e-01
-2.991626583808909556e-01	3.660855033459279873e-01
-2.993565459834439668e-01	3.672222685828019917e-01
-2.993552212883419661e-01	3.685120147997749673e-01
-2.991556081172009884e-01	3.699452258419849704e-01
-2.987590461296519839e-01	3.715099517923720063e-01
-2.981709091026299441e-01	3.731921844035869795e-01
-2.974001892329389829e-01	3.749762423011119838e-01
-2.964590561553259729e-01	3.768451581818619833e-01
-2.953623991387319681e-01	3.787810607543259933e-01
-2.941273605644269540e-01	3.807655447969289786e-01
-2.927728683232429518e-01	3.827800234266429680e-01
-2.913191742169639609e-01	3.848060574463429973e-01
-2.897874048323039742e-01	3.868256574546840021e-01
-2.881991306945309583e-01	3.888215552358220140e-01
-2.865759588194712881e-01	3.907774417796329725e-01
-2.849391530826051455e-01	3.926781701004680158e-01
-2.833092861248549532e-01	3.945099218104610173e-01
-2.817059258262620824e-01	3.962603371514890060e-01
-2.801473587081639849e-01	3.979186088896999873e-01
-2.786503519763783299e-01	3.994755411217669749e-01
-2.772299552950026613e-01	4.009235746281659685e-01
-2.758993427840342738e-01	4.022567809320660159e-01
-2.746696951646662721e-01	4.034708276800900162e-01
-2.735501214343656340e-01	4.045629183504400039e-01
-2.725476189409069550e-01	4.055317096119899767e-01
-2.716670702428684581e-01	4.063772099017269879e-01
-2.709112746975886887e-01	4.071006629542269772e-01
-2.702810123114743890e-01	4.077044201025349923e-01
-2.697751370279996563e-01	4.081918051722959739e-01
-2.693906963221241457e-01	4.085669757091989762e-01
-2.691230737221255720e-01	4.088347841138559868e-01
-2.689661506957615744e-01	4.090006420109669749e-01
-2.689124842203233223e-01	4.090703908558179780e-01
-2.689534963065447482e-01	4.090501813884560023e-01
-2.690796717633787694e-01	4.089463640945479872e-01
-2.692807605711827756e-01	4.087653923345219709e-01
-2.695459813698997675e-01	4.085137392741259865e-01
-2.698642227599412635e-01	4.081978292067690028e-01
-2.702242393491108841e-01	4.078239833190189789e-01
-2.706148397507461834e-01	4.073983794339580133e-01
-2.710250640376606346e-01	4.069270247911699889e-01
-2.714443484747826596e-01	4.064157405038569815e-01
-2.718626756823144808e-01	4.058701559880709686e-01
-2.722707087131302495e-01	4.052957113981999759e-01
-2.726599078562820244e-01	4.046976659350489669e-01
-2.730226292973594315e-01	4.040811098222579778e-01
-2.733522050718396601e-01	4.034509777730609925e-01
-2.736430040366083505e-01	4.028120618878859860e-01
-2.738904738558936569e-01	4.021690221254020092e-01
-2.740911642503065515e-01	4.015263927634689645e-01
-2.742427319916072581e-01	4.008885835977659684e-01
-2.743439283417385410e-01	4.002598749986470139e-01
-2.743945698332635463e-01	3.996444063443579942e-01
-2.743954934702264592e-01	3.990461577541299931e-01
-2.743484975939479709e-01	3.984689254416050042e-01
-2.742562698073106597e-01	3.979162913820529779e-01
-2.741223034830875260e-01	3.973915883222089995e-01
-2.739508044957394417e-01	3.968978614470690114e-01
-2.737465899102852207e-01	3.964378282438589807e-01
-2.735149804344302327e-01	3.960138382619100006e-01
-2.732616884890614606e-01	3.956278345532049934e-01
-2.729927037755427444e-01	3.952813185893629955e-01
-2.727141782144551496e-01	3.949753203867790163e-01
-2.724323120987129365e-01	3.947103754353489813e-01
-2.721532432444234706e-01	3.944865098230229683e-01
-2.718829408363869771e-01	3.943032346862350157e-01
-2.716271055534037471e-01	3.941595508055120156e-01
-2.713910774237580648e-01	3.940539638184950011e-01
-2.711797527058575352e-01	3.939845101533159810e-01
-2.709975109157441442e-01	3.939487934084909826e-01
-2.708481529349219263e-01	3.939440305365229933e-01
-2.707348509317436536e-01	3.939671068416120137e-01
-2.706601106207606744e-01	3.940146384908809751e-01
-2.706257461704909550e-01	3.940830409747119734e-01
-2.706328678547029742e-01	3.941686017446269785e-01
-2.706818823292578280e-01	3.942675551133799638e-01
-2.707725052094001605e-01	3.943761574255850166e-01
-2.709037854244265575e-01	3.944907604997179851e-01
-2.710741406408703202e-01	3.946078814021539705e-01
-2.712814028743157357e-01	3.947242667372549696e-01
-2.715228732559962221e-01	3.948369498180590020e-01
-2.717953847853264437e-01	3.949432993119069701e-01
-2.720953717849367570e-01	3.950410582249779812e-01
-2.724189446815626359e-01	3.951283723891679811e-01
-2.727619686648212749e-01	3.952038079336949727e-01
-2.731201447266933258e-01	3.952663575518670092e-01
-2.734890915575110548e-01	3.953154357007309661e-01
-2.738644267695071743e-01	3.953508631882499680e-01
-2.742418459366367522e-01	3.953728419005709815e-01
-2.746171979796424578e-01	3.953819206928300134e-01
-2.749865554884960428e-01	3.953789537039439916e-01
-2.753462786607836499e-01	3.953650525528299986e-01
-2.756930716447085761e-01	3.953415340257460109e-01
-2.760240302095493536e-01	3.953098649678429832e-01
-2.763366798248906298e-01	3.952716061440419981e-01
-2.766290034127483199e-01	3.952283568330590136e-01
-2.768994582434576301e-01	3.951817018634700140e-01
-2.771469816759075666e-01	3.951331626924640128e-01
-2.773709856936262819e-01	3.950841539683460080e-01
-2.775713404575498311e-01	3.950359468096549809e-01
-2.777483473799156610e-01	3.949896397815089721e-01
-2.779027025158725683e-01	3.949461382591900049e-01
-2.780354513624427870e-01	3.949061425479289955e-01
-2.781479364387379749e-01	3.948701447859979674e-01
-2.782417392851497251e-01	3.948384343073739755e-01
-2.783186187492608377e-01	3.948111107942169906e-01
