# Supplementary material for: Agile perching maneuvers in birds and morphing-wing drones
Source: Nat Commun. 2024 Sep 27;15:8330. doi: 10.1038/s41467-024-52369-4 (PMC11437188; doi:10.1038/s41467-024-52369-4)
Supplement: Supplementary file 11 — Source Data [file 41467_2024_52369_MOESM11_ESM.zip › figure_source_data/suppl_fig_2/harris_hawk_185.csv]

# horizontal_pos	altitude
-1.212497898098824223e+01	4.573259832966591887e-01
-1.211701855638524350e+01	4.582994019132742292e-01
-1.210886749473854351e+01	4.593453030494912270e-01
-1.210052544245094275e+01	4.604664637650192072e-01
-1.209199171063964329e+01	4.616654234549701918e-01
-1.208326526913164223e+01	4.629444528240692081e-01
-1.207434474508324307e+01	4.643055236047671785e-01
-1.206522842623764369e+01	4.657502793083102000e-01
-1.205591426878444317e+01	4.672800072963861906e-01
-1.204639990973084274e+01	4.688956124564351846e-01
-1.203668268364454264e+01	4.705975927561161787e-01
-1.202675964358104288e+01	4.723860169417701815e-01
-1.201662758595954372e+01	4.742605046320831907e-01
-1.200628307910974257e+01	4.762202090416702283e-01
-1.199572249516914368e+01	4.782638025500411949e-01
-1.198494204497754367e+01	4.803894653096151823e-01
-1.197393781557764392e+01	4.825948770622012218e-01
-1.196270580990584342e+01	4.848772123069892137e-01
-1.195124198823304340e+01	4.872331389347441810e-01
-1.193954231089504248e+01	4.896588204128342059e-01
-1.192760278184094247e+01	4.921499215742882183e-01
-1.191541949251774390e+01	4.947016180314942058e-01
-1.190298866560894275e+01	4.973086092017712234e-01
-1.189030669814554386e+01	4.999651348981952181e-01
-1.187737020352004258e+01	5.026649954050752545e-01
-1.186417605194284342e+01	5.054015749237151800e-01
-1.185072140890594383e+01	5.081678682409132009e-01
-1.183700377123754244e+01	5.109565104404482083e-01
-1.182302100036434389e+01	5.137598094468862620e-01
-1.180877135243014386e+01	5.165697811618472635e-01
-1.179425350495714220e+01	5.193781869257352302e-01
-1.177946657977864220e+01	5.221765730131812111e-01
-1.176441016201344247e+01	5.249563118484812385e-01
-1.174908431490254301e+01	5.277086446083911753e-01
-1.173348959037204331e+01	5.304247248640752144e-01
-1.171762703524164273e+01	5.330956629020942028e-01
-1.170149819304174343e+01	5.357125703562112262e-01
-1.168510510145614312e+01	5.382666047777552309e-01
-1.166845028545434282e+01	5.407490137723311996e-01
-1.165153674622384372e+01	5.431511783350182476e-01
-1.163436794605934388e+01	5.454646550246692316e-01
-1.161694778940584349e+01	5.476812166306641583e-01
-1.159928060029404229e+01	5.497928910021652182e-01
-1.158137109643814355e+01	5.517919977304932555e-01
-1.156322436030074385e+01	5.536711823994182602e-01
-1.154484580745354272e+01	5.554234481455231354e-01
-1.152624115258454296e+01	5.570421843011101881e-01
-1.150741637352194324e+01	5.585211919248231904e-01
-1.148837767365254336e+01	5.598547060598731973e-01
-1.146913144312464361e+01	5.610374145958881842e-01
-1.144968421922334301e+01	5.620644736475282066e-01
-1.143004264630664224e+01	5.629315194004822498e-01
-1.141021343568074364e+01	5.636346764128512543e-01
-1.139020332578534322e+01	5.641705623965691530e-01
-1.137001904304044331e+01	5.645362895390991786e-01
-1.134966726368944379e+01	5.647294624594602075e-01
-1.132915457695044381e+01	5.647481729244642201e-01
-1.130848744976264264e+01	5.645909914803481922e-01
-1.128767219338684313e+01	5.642569561814712031e-01
-1.126671493209134312e+01	5.637455586211131964e-01
-1.124562157412094265e+01	5.630567274894652252e-01
-1.122439778512014286e+01	5.621908099004031545e-01
-1.120304896414284279e+01	5.611485507415052698e-01
-1.118158022235734350e+01	5.599310703109932064e-01
-1.115999636451524246e+01	5.585398405107812048e-01
-1.113830187323094378e+01	5.569766598666842095e-01
-1.111650089608264302e+01	5.552436276452572539e-01
-1.109459723552184229e+01	5.533431173317191476e-01
-1.107259434155154310e+01	5.512777497253642522e-01
-1.105049530711054295e+01	5.490503658978571622e-01
-1.102830286607964361e+01	5.466640002462681558e-01
-1.100601939380534233e+01	5.441218538568841634e-01
-1.098364691002514348e+01	5.414272683781531370e-01
-1.096118708405914255e+01	5.385837005818832068e-01
-1.093864124212484334e+01	5.355946977715602131e-01
-1.091601037662444362e+01	5.324638741755871596e-01
-1.089329515724394248e+01	5.291948884420292210e-01
-1.087049594370274264e+01	5.257914223302432299e-01
-1.084761279998674333e+01	5.222571606741592820e-01
-1.082464550990184371e+01	5.185957726721941441e-01
-1.080159359378094308e+01	5.148108945401952408e-01
-1.077845632618254257e+01	5.109061135466972381e-01
-1.075523275442264293e+01	5.068849534343431440e-01
-1.073192171778394233e+01	5.027508612177691294e-01
-1.070852186725264232e+01	4.985071953366201902e-01
-1.068503168563794326e+01	4.941572151327981999e-01
-1.066144950793424329e+01	4.897040716134481997e-01
-1.063777354179374335e+01	4.851507994555431802e-01
-1.061400188798054245e+01	4.805003102040942276e-01
-1.059013256068434217e+01	4.757553866138721776e-01
-1.056616350757874301e+01	4.709186780838192088e-01
-1.054209262951164305e+01	4.659926971339212187e-01
-1.051791779972434249e+01	4.609798168758592052e-01
-1.049363688249914262e+01	4.558822694311241985e-01
-1.046924775114004369e+01	4.507021452531022043e-01
-1.044474830519914299e+01	4.454413933127722158e-01
-1.042013648686384286e+01	4.401018221107652062e-01
-1.039541029642674275e+01	4.346851014815102388e-01
-1.037056780676534373e+01	4.291927651577162051e-01
-1.034560717676474262e+01	4.236262140654781794e-01
-1.032052666362154270e+01	4.179867203216102167e-01
-1.029532463397574382e+01	4.122754319053182348e-01
-1.026999957382114381e+01	4.064933779760261934e-01
-1.024455009715564380e+01	4.006414748079302202e-01
-1.021897495333734263e+01	3.947205323097472407e-01
-1.019327303312264377e+01	3.887312610951622061e-01
-1.016744337337155279e+01	3.826742800657031984e-01
-1.014148516041283266e+01	3.765501244633662203e-01
-1.011539773207287318e+01	3.703592543452491892e-01
-1.008918057838198301e+01	3.641020634271172063e-01
-1.006283334098151272e+01	3.577788882371202295e-01
-1.003635581126602361e+01	3.513900175152502303e-01
-1.000974792730516327e+01	3.449357017885972265e-01
-9.983009769600093009e+00	3.384161630473732085e-01
-9.956141555739282722e+00	3.318316044421242283e-01
-9.929143634028452681e+00	3.251822199188462159e-01
-9.902016476177953663e+00	3.184682037060121984e-01
-9.874760669139453384e+00	3.116897595659512410e-01
-9.847376906190843826e+00	3.048471097228022120e-01
-9.819865977374822918e+00	2.979405033804776171e-01
-9.792228759401323757e+00	2.909702247467550462e-01
-9.764466205128172760e+00	2.839366004838967950e-01
-9.736579332736532422e+00	2.768400065119652753e-01
-9.708569214718842488e+00	2.696808740982792330e-01
-9.680436966796522213e+00	2.624596951751145824e-01
-9.652183736882923526e+00	2.551770268376600259e-01
-9.623810694203722704e+00	2.478334949852245006e-01
-9.595319018682232581e+00	2.404297970805495122e-01
-9.566709890691402762e+00	2.329667040145741164e-01
-9.537984481267013592e+00	2.254450610768733987e-01
-9.509143942868192312e+00	2.178657880449875184e-01
-9.480189400762723650e+00	2.102298784186873160e-01
-9.451121945104032918e+00	2.025383978376336103e-01
-9.421942623756622837e+00	1.947924817325955016e-01
-9.392652435915223919e+00	1.869933322711708201e-01
-9.363252326552002458e+00	1.791422146685621997e-01
-9.333743181714233117e+00	1.712404529422090205e-01
-9.304125824683913137e+00	1.632894251957916210e-01
-9.274401012999383909e+00	1.552905585231856012e-01
-9.244569436328312406e+00	1.472453236262415976e-01
-9.214631715171643478e+00	1.391552292417614078e-01
-9.184588400368243200e+00	1.310218164727183221e-01
-9.154439973362142879e+00	1.228466531166435005e-01
-9.124186847186223304e+00	1.146313280802624124e-01
-9.093829368110373679e+00	1.063774459639945102e-01
-9.063367817896352818e+00	9.808662189298822387e-02
-9.032802416598073592e+00	8.976047666310721374e-02
-9.002133325842512690e+00	8.140063226093921522e-02
-8.971360652525472545e+00	7.300870780662621629e-02
-8.940484452855292474e+00	6.458631595747119092e-02
-8.909504736678643511e+00	5.613505979895919151e-02
-8.878421472023873662e+00	4.765653023845520253e-02
-8.847234589800162752e+00	3.915230390554719220e-02
-8.815943988593733849e+00	3.062394155212319613e-02
-8.784549539506793181e+00	2.207298693500020503e-02
-8.753051090989362848e+00	1.350096615451720772e-02
-8.721448473619073383e+00	4.909387414158195018e-03
-8.689741504789553872e+00	-3.700258840874798283e-03
-8.657929993273462799e+00	-1.232649945391678381e-02
-8.626013743631572694e+00	-2.096787780803779921e-02
-8.593992560444982942e+00	-2.962295285296778768e-02
-8.561866252352453799e+00	-3.829029796371380412e-02
-8.529634635879853377e+00	-4.696849968646080176e-02
-8.497297539053102255e+00	-5.565615642543281227e-02
-8.464854804789892384e+00	-6.435187712114281977e-02
-8.432306294069043417e+00	-7.305427996591579154e-02
-8.399651888878972628e+00	-8.176199119694277373e-02
-8.366891494949063812e+00	-9.047364400061380652e-02
-8.334025044269413485e+00	-9.918787755464780753e-02
-8.301052497405192909e+00	-1.079033362269147811e-01
-8.267973845612672790e+00	-1.166186689419158040e-01
-8.234789112763463592e+00	-1.253325287180858116e-01
-8.201498357083103485e+00	-1.340435723714387684e-01
-8.168101672709342509e+00	-1.427504603739848110e-01
-8.134599191073602853e+00	-1.514518568488787964e-01
-8.100991082108173202e+00	-1.601464296787047936e-01
-8.067277555279432022e+00	-1.688328506987147870e-01
-8.033458860446012650e+00	-1.775097959434288053e-01
-7.999535288538811351e+00	-1.861759459128027872e-01
-7.965507172058411633e+00	-1.948299858232497850e-01
-7.931374885383561057e+00	-2.034706058092067837e-01
-7.897138844883971665e+00	-2.120965010425908126e-01
-7.862799508829252382e+00	-2.207063717403838221e-01
-7.828357377086050839e+00	-2.292989230346297869e-01
-7.793812990595312407e+00	-2.378728646841947736e-01
-7.759166930622371616e+00	-2.464269106135297815e-01
-7.724419817773591213e+00	-2.549597782703588167e-01
-7.689572310775370845e+00	-2.634701878013198106e-01
-7.654625105012821784e+00	-2.719568610520418095e-01
-7.619578930828942553e+00	-2.804185204056858227e-01
-7.584434551587270867e+00	-2.888538874813748047e-01
-7.549192761505351790e+00	-2.972616817209797757e-01
-7.513854383269351622e+00	-3.056406188992197848e-01
-7.478420265444561288e+00	-3.139894095977587840e-01
-7.442891279700421414e+00	-3.223067576886897156e-01
-7.407268317872872210e+00	-3.305913588764837763e-01
-7.371552288890740989e+00	-3.388418993497817611e-01
-7.335744115596951609e+00	-3.470570545954437258e-01
-7.299844731498711603e+00	-3.552354884267687196e-01
-7.263855077484142164e+00	-3.633758522758687159e-01
-7.227776098545791506e+00	-3.714767847967276881e-01
-7.191608740553451007e+00	-3.795369118205837444e-01
-7.155353947120461022e+00	-3.875548466989957030e-01
-7.119012656608851408e+00	-3.955291910624187390e-01
-7.082585799318631636e+00	-4.034585360134827492e-01
-7.046074294906392588e+00	-4.113414637645457783e-01
-7.009479050076751427e+00	-4.191765497188477130e-01
-6.972800956588831589e+00	-4.269623649836987167e-01
-6.936040889616312377e+00	-4.346974792931527776e-01
-6.899199706497092244e+00	-4.423804643065017417e-01
-6.862278245903442375e+00	-4.500098972381287310e-01
-6.825277327459501997e+00	-4.575843647639577516e-01
-6.788197751827001802e+00	-4.651024671402166910e-01
-6.751040301274552569e+00	-4.725628224616247874e-01
-6.713805740739471339e+00	-4.799640709788107196e-01
-6.676494819384552137e+00	-4.873048793887447272e-01
-6.639108272645651176e+00	-4.945839450075656951e-01
-6.601646824759062504e+00	-5.017999997323916439e-01
-6.564111191750851226e+00	-5.089518136976847185e-01
-6.526502084864310937e+00	-5.160381985325417364e-01
-6.488820214394741548e+00	-5.230580101278696770e-01
-6.451066293895741488e+00	-5.300101508268446615e-01
-6.413241044715291217e+00	-5.368935709582176585e-01
-6.375345200815542235e+00	-5.437072696398106419e-01
-6.337379513826092214e+00	-5.504502947889586828e-01
-6.299344758277201528e+00	-5.571217422873366854e-01
-6.261241736956981718e+00	-5.637207542595636944e-01
-6.223071286334751484e+00	-5.702465164379237894e-01
-6.184834281992141136e+00	-5.766982545992458409e-01
-6.146531644003311534e+00	-5.830752300742556571e-01
-6.108164342206852560e+00	-5.893767343442817275e-01
-6.069733401313182064e+00	-5.956020827548438312e-01
-6.031239905794321565e+00	-6.017506073900698027e-01
-5.992685004505681867e+00	-6.078216491658976484e-01
-5.954069914993602275e+00	-6.138145492133846304e-01
-5.915395927447181457e+00	-6.197286396358197003e-01
-5.876664408257432193e+00	-6.255632337347507566e-01
-5.837876803152851402e+00	-6.313176158100517465e-01
-5.799034639886031961e+00	-6.369910306478037132e-01
-5.760139530452021539e+00	-6.425826728167987056e-01
-5.721193172825540962e+00	-6.480916758998707117e-01
-5.682197352210061503e+00	-6.535171017898737666e-01
-5.643153941798281004e+00	-6.588579301819856848e-01
-5.604064903049141400e+00	-6.641130483940886897e-01
-5.564932285492491637e+00	-6.692812416452207369e-01
-5.525758226077551960e+00	-6.743611839187306778e-01
-5.486544948086442552e+00	-6.793514295316378515e-01
-5.447294759638162454e+00	-6.842504055251517059e-01
-5.408010051812282448e+00	-6.890564049832816895e-01
-5.368693296424791761e+00	-6.937675813772268274e-01
-5.329347043490710867e+00	-6.983819440228347109e-01
-5.289973918410331599e+00	-7.028973547271737399e-01
-5.250576618916761085e+00	-7.073115256881457036e-01
-5.211157911823002031e+00	-7.116220186984327789e-01
-5.171720629606592290e+00	-7.158262456920176930e-01
-5.132267666869311462e+00	-7.199214706581438250e-01
-5.092801976707771239e+00	-7.239048129342238180e-01
-5.053326567029301053e+00	-7.277732518757966673e-01
-5.013844496844931165e+00	-7.315236328885097450e-01
-4.974358872568941159e+00	-7.351526747942378481e-01
-4.934872844351391841e+00	-7.386569784910737013e-01
-4.895389602466791779e+00	-7.420330368550747124e-01
-4.855912373778941138e+00	-7.452772458204286465e-01
-4.816444418298352126e+00	-7.483859165642368083e-01
-4.776989025845401748e+00	-7.513552887124077539e-01
-4.737549512828731046e+00	-7.541815444743247276e-01
-4.698129219145180890e+00	-7.568608236060487826e-01
-4.658731505204461776e+00	-7.593892390948606685e-01
-4.619359749078562061e+00	-7.617628934520137562e-01
-4.580017343773431726e+00	-7.639778954956337742e-01
-4.540707694617881707e+00	-7.660303775018506567e-01
-4.501434216762472573e+00	-7.679165125994287244e-01
-4.462200332779581835e+00	-7.696325322814068226e-01
-4.423009470354132056e+00	-7.711747439065697041e-01
-4.383865060053642182e+00	-7.725395480638788115e-01
-4.344770533165432269e+00	-7.737234556743326497e-01
-4.305729319588461834e+00	-7.747231047070337606e-01
-4.266744845767312277e+00	-7.755352763894556301e-01
-4.227820532656232366e+00	-7.761569107960366587e-01
-4.188959793701892309e+00	-7.765851217041808141e-01
-4.150166032834191832e+00	-7.768172106124766607e-01
-4.111442642456202279e+00	-7.768506798224077414e-01
-4.072793001425272230e+00	-7.766832444919757883e-01
-4.034220473019601627e+00	-7.763128435773536395e-01
-3.995728402885961650e+00	-7.757376495870147437e-01
-3.957320116966811518e+00	-7.749560770814807320e-01
-3.918998919406761594e+00	-7.739667898610707031e-01
-3.880768090441032214e+00	-7.727687067934816412e-01
-3.842630884270321623e+00	-7.713610062428828407e-01
-3.804590526929241712e+00	-7.697431290721947761e-01
-3.766650214157531984e+00	-7.679147802003947199e-01
-3.728813109285371574e+00	-7.658759287069436539e-01
-3.691082341146401546e+00	-7.636268064856857052e-01
-3.653461002033852267e+00	-7.611679054608107009e-01
-3.615952145717121979e+00	-7.584999733875916750e-01
-3.578558785537591547e+00	-7.556240082705858452e-01
-3.541283892604071504e+00	-7.525412514417346710e-01
-3.504130394109341573e+00	-7.492531793502736903e-01
-3.467101171790061720e+00	-7.457614941255168439e-01
-3.430199060553402290e+00	-7.420681129823476496e-01
-3.393426847293562254e+00	-7.381751565476086796e-01
-3.356787269921931660e+00	-7.340849361934196349e-01
-3.320283016634162365e+00	-7.297999404708277460e-01
-3.283916725437081574e+00	-7.253228207439517128e-01
-3.247690983957491895e+00	-7.206563761309507932e-01
-3.211608329553832242e+00	-7.158035378636518065e-01
-3.175671249750231517e+00	-7.107673531825127178e-01
-3.139882183011041938e+00	-7.055509688876797636e-01
-3.104243519871482171e+00	-7.001576146702537251e-01
-3.068757604438431486e+00	-6.945905863504397981e-01
-3.033426736272232027e+00	-6.888532291509976702e-01
-2.998253172658351673e+00	-6.829489211353427791e-01
-2.963239131274201910e+00	-6.768810569396956911e-01
-2.928386793253672238e+00	-6.706530319278838359e-01
-2.893698306648501806e+00	-6.642682268957367242e-01
-2.859175790282152185e+00	-6.577299934494007516e-01
-2.824821337988272063e+00	-6.510416401784886453e-01
-2.790637023222371838e+00	-6.442064197405987791e-01
-2.756624904031231615e+00	-6.372275169685337470e-01
-2.722787028361252304e+00	-6.301080381054506852e-01
-2.689125439682921836e+00	-6.228510012662167306e-01
-2.655642182904931481e+00	-6.154593282154967593e-01
-2.622339310547991964e+00	-6.079358375445156337e-01
-2.589218889144431657e+00	-6.002832393191246396e-01
-2.556283005826891497e+00	-5.925041312617398415e-01
-2.523533775065311957e+00	-5.846009965190246405e-01
-2.490973345509171821e+00	-5.765762030558396756e-01
-2.458603906888221502e+00	-5.684320047041087065e-01
-2.426427696923052046e+00	-5.601705438828616934e-01
-2.394447008193671955e+00	-5.517938559929136400e-01
-2.362664194912811766e+00	-5.433038754765067146e-01
-2.331081679548152152e+00	-5.347024435188427738e-01
-2.299701959236691629e+00	-5.259913173548518284e-01
-2.268527611932621646e+00	-5.171721811309257788e-01
-2.237561302229571503e+00	-5.082466582576676828e-01
-2.206805786797271907e+00	-4.992163251762577469e-01
-2.176263919372312117e+00	-4.900827264477127243e-01
-2.145938655242791704e+00	-4.808473910614057822e-01
-2.115833055166961962e+00	-4.715118498466717711e-01
-2.085950288666591934e+00	-4.620776538594147387e-01
-2.056293636636851829e+00	-4.525463936043087609e-01
-2.026866493215611964e+00	-4.429197189427007131e-01
-1.997672366856861892e+00	-4.331993595266707131e-01
-1.968714880554761848e+00	-4.233871455910617754e-01
-1.939997771166972029e+00	-4.134850289277007263e-01
-1.911524887788552007e+00	-4.034951038596917283e-01
-1.883300189130261870e+00	-3.934196280284887881e-01
-1.855327739858581904e+00	-3.832610428027227178e-01
-1.827611705857592028e+00	-3.730219931153697099e-01
-1.800156348376982018e+00	-3.627053465350127959e-01
-1.772966017034292019e+00	-3.523142113775917239e-01
-1.746045141643481902e+00	-3.418519536672737780e-01
-1.719398222847131841e+00	-3.313222127589417476e-01
-1.693029821533782009e+00	-3.207289154402347409e-01
-1.666944547027941814e+00	-3.100762883381488200e-01
-1.641147044045331960e+00	-2.993688684639218001e-01
-1.615641978412401869e+00	-2.886115117401277796e-01
-1.590434021555451993e+00	-2.778093993657537730e-01
-1.565527833771571897e+00	-2.669680418882837691e-01
-1.540928046300951815e+00	-2.560932808664967975e-01
-1.516639242228041917e+00	-2.451912880237198111e-01
-1.492665936247021818e+00	-2.342685618084807686e-01
-1.469012553336142002e+00	-2.233319212979048007e-01
-1.445683406394441928e+00	-2.123884973984828117e-01
-1.422682672904261869e+00	-2.014457213191018226e-01
-1.400014370693101862e+00	-1.905113103120688045e-01
-1.377682332878931826e+00	-1.795932506993477840e-01
-1.355690182094211993e+00	-1.686997782230477694e-01
-1.334041304095251901e+00	-1.578393557812137749e-01
-1.312738820875281931e+00	-1.470206486320648209e-01
-1.291785563411322002e+00	-1.362524971716577715e-01
-1.271184044187442019e+00	-1.255438874115428205e-01
-1.250936429648651815e+00	-1.149039193038747797e-01
-1.231044512751982012e+00	-1.043417730817418065e-01
-1.211509685792981905e+00	-9.386667380166280328e-02
-1.192332913697301988e+00	-8.348785429338079211e-02
-1.173514707977864946e+00	-7.321451673883677680e-02
-1.155055101568242870e+00	-6.305579311748177318e-02
-1.136953624752198966e+00	-5.302070476867082327e-02
-1.119209282417236828e+00	-4.311812133356779375e-02
-1.101820532866907953e+00	-3.335671934873879474e-02
-1.084785268431758931e+00	-2.374494077114680524e-02
-1.068100798122242789e+00	-1.429095171958180699e-02
-1.051763832568372914e+00	-5.002601720532795504e-03
-1.035770471490160993e+00	4.112616252980205722e-03
-1.020116193939780036e+00	1.304760466300020072e-02
-1.004795851550703834e+00	2.179569892648719476e-02
-9.898036650207289178e-01	3.035070329814321122e-02
-9.751332240445099719e-01	3.870692485031920760e-02
-9.607774908971379313e-01	4.685920529578019300e-02
-9.467288078530639028e-01	5.480295041320421001e-02
-9.329789086045119362e-01	6.253415685143820513e-02
-9.195189338202749418e-01	7.004943610674821408e-02
-9.063394509596379711e-01	7.734603548739121814e-02
-8.934304784271379640e-01	8.442185590152320729e-02
-8.807815141221598809e-01	9.127546632758021250e-02
-8.683815684031539472e-01	9.790611485063621666e-02
-8.562192014498078985e-01	1.043137361734814972e-01
-8.442825649680899547e-01	1.104989555370922971e-01
-8.325594481430719229e-01	1.164630890115286033e-01
-8.210373277031429717e-01	1.222081401447014104e-01
-8.097034219171839187e-01	1.277367929827545046e-01
-7.985447483037468874e-01	1.330524015016321115e-01
-7.875481847889289622e-01	1.381589755145316012e-01
-7.767005340077909326e-01	1.430611631441129072e-01
-7.659885904033939541e-01	1.477642299713114171e-01
-7.553992097383409599e-01	1.522740349941882065e-01
-7.449193805965169668e-01	1.565970035502503022e-01
-7.345362974180629223e-01	1.607400973739536165e-01
-7.242374345789589496e-01	1.647107819775269211e-01
-7.140106209982569618e-01	1.685169915577470201e-01
-7.038441147315579460e-01	1.721670916437912091e-01
-6.937266769889719464e-01	1.756698397117699151e-01
-6.836476449999999705e-01	1.790343440000000119e-01
-6.735970031367140010e-01	1.822700207655481019e-01
-6.635654517006159825e-01	1.853865502271037080e-01
-6.535444727777839358e-01	1.883938314419193183e-01
-6.435263925715118960e-01	1.913019363654582250e-01
-6.335044396317849325e-01	1.941210633416524112e-01
-6.234727984165779890e-01	1.968614902693950064e-01
-6.134266576411808725e-01	1.995335276872255148e-01
-6.033622528984849964e-01	2.021474720132442060e-01
-5.932769030653339826e-01	2.047135591712561098e-01
-5.831690400474158764e-01	2.072419188271474033e-01
-5.730382314576818459e-01	2.097425294516707117e-01
-5.628851958705789471e-01	2.122251744173064281e-01
-5.527118103461838849e-01	2.146993993277961088e-01
-5.425211099743429966e-01	2.171744707694376053e-01
-5.323172792486818850e-01	2.196593366633963207e-01
-5.221056351434878451e-01	2.221625883882200059e-01
-5.118926018324388982e-01	2.246924248315245176e-01
-5.016856770564939172e-01	2.272566185195203092e-01
-4.914933902183749037e-01	2.298624839627148031e-01
-4.813252523524169102e-01	2.325168483458046054e-01
-4.711916981904509250e-01	2.352260246794708187e-01
-4.611040206162559385e-01	2.379957875215314989e-01
-4.510742978722639407e-01	2.408313513646656023e-01
-4.411153139519329303e-01	2.437373517776976195e-01
-4.312404726788579001e-01	2.467178293771777053e-01
-4.214637060386159373e-01	2.497762166956709051e-01
-4.117993773907159261e-01	2.529153280027379158e-01
-4.022621802453408835e-01	2.561373521239805884e-01
-3.928670333420218874e-01	2.594438482926939016e-01
-3.836289728143799094e-01	2.628357450575361520e-01
-3.745630422660439218e-01	2.663133422581577259e-01
-3.656841816170879333e-01	2.698763160688453233e-01
-3.570071156074838825e-01	2.735237270979038460e-01
-3.485462428634299448e-01	2.772540315176654224e-01
-3.403155264437889294e-01	2.810650951866559000e-01
-3.323283867867169450e-01	2.849542107115479173e-01
-3.245975979706718917e-01	2.889181173820781767e-01
-3.171351881891799618e-01	2.929530238971362888e-01
-3.099523453148439467e-01	2.970546337847537188e-01
-3.030593283950339112e-01	3.012181734028162028e-01
-2.964653858797209329e-01	3.054384223910522334e-01
-2.901786813309958912e-01	3.097097464283081747e-01
-2.842062273043729492e-01	3.140261321324592236e-01
-2.785538280243053944e-01	3.183812239236312180e-01
-2.732260314010485081e-01	3.227683626549112117e-01
-2.682260908535499255e-01	3.271806257986011879e-01
-2.635559373143339101e-01	3.316108689605081761e-01
-2.592161616980422911e-01	3.360517684799961824e-01
-2.552060080164482159e-01	3.404958648598072068e-01
-2.515233772203507301e-01	3.449356067572432183e-01
-2.481648417439192289e-01	3.493633952574142221e-01
-2.451256706210077074e-01	3.537716281402182306e-01
-2.423998649369473180e-01	3.581527438457662305e-01
-2.399802032746951030e-01	3.624992648383462135e-01
-2.378582967123082925e-01	3.668038400669981769e-01
-2.360246528309123404e-01	3.710592862215882359e-01
-2.344687480999804174e-01	3.752586274870601812e-01
-2.331791079211881224e-01	3.793951335055572027e-01
-2.321433935345825206e-01	3.834623552664022106e-01
-2.313484949224888232e-01	3.874541586575481755e-01
-2.307806287884839325e-01	3.913647554292012387e-01
-2.304254406417615142e-01	3.951887313405761937e-01
-2.302681099819711141e-01	3.989210712843132001e-01
-2.302934575565908082e-01	4.025571812094841939e-01
-2.304860536523417047e-01	4.060929066932731923e-01
-2.308303263840751351e-01	4.095245480428172380e-01
-2.313106689587838272e-01	4.128488718420142423e-01
-2.319115449184876998e-01	4.160631188928382018e-01
-2.326175904031699271e-01	4.191650085363421985e-01
-2.334137125229295284e-01	4.221527393745811985e-01
-2.342851829862363511e-01	4.250249864505791786e-01
-2.352177261976203249e-01	4.277808949787031967e-01
-2.361976011122669528e-01	4.304200707518672231e-01
-2.372116762156868397e-01	4.329425673843492195e-01
-2.382474970827279104e-01	4.353488705793172042e-01
-2.392933460605058960e-01	4.376398796378352385e-01
-2.403382937131631203e-01	4.398168864510101916e-01
-2.413722417615237203e-01	4.418815522385072248e-01
-2.423859573465459438e-01	4.438358823148342291e-01
-2.433710985408401029e-01	4.456821991792522253e-01
-2.443202311263471538e-01	4.474231142358052193e-01
-2.452268367475166078e-01	4.490614984566932422e-01
-2.460853126370383115e-01	4.506004523050142208e-01
-2.468909631944496974e-01	4.520432752318112035e-01
-2.476399837759710176e-01	4.533934350574062022e-01
-2.483294371259584521e-01	4.546545375384212218e-01
-2.489572229457790442e-01	4.558302964098092103e-01
-2.495220411541417271e-01	4.569245041758172032e-01
-2.500233494435029069e-01	4.579410039055242243e-01
-2.504613157797426215e-01	4.588836622675211974e-01
-2.508367665266008073e-01	4.597563440149962100e-01
-2.511511309022054217e-01	4.605628881070962244e-01
-2.514063824923253310e-01	4.613070856255891972e-01
-2.516049785537642913e-01	4.619926596176782141e-01
-2.517497978416642912e-01	4.626232469669642189e-01
-2.518440776866104347e-01	4.632023823653201866e-01
-2.518913510315834436e-01	4.637334844291812197e-01
-2.518953841153495077e-01	4.642198439750472305e-01
-2.518601154582170154e-01	4.646646144410271906e-01
-2.517895967687352465e-01	4.650708044145622222e-01
-2.516879363463953023e-01	4.654412722012761794e-01
-2.515592455063350164e-01	4.657787223466152149e-01
-2.514075884981032960e-01	4.660857040008011820e-01
-2.512369363324011284e-01	4.663646109989021959e-01
-2.510511248681278063e-01	4.666176835116991883e-01
-2.508538174477781268e-01	4.668470111097611785e-01
-2.506484723030528161e-01	4.670545370727272050e-01
-2.504383148852558083e-01	4.672420637684481792e-01
-2.502263152074609143e-01	4.674112589223362035e-01
-2.500151702183531222e-01	4.675636625959532222e-01
-2.498072911618721137e-01	4.677006946956371869e-01
-2.496047958130942490e-01	4.678236628365411987e-01
-2.494095054199485517e-01	4.679337703948152072e-01
-2.492229461230904275e-01	4.680321245905921801e-01
-2.490463545732515271e-01	4.681197444566791988e-01
-2.488806874172958539e-01	4.681975685621951877e-01
-2.487266342816247255e-01	4.682664623764771772e-01
-2.485846338450402038e-01	4.683272251761532168e-01
-2.484548925631548388e-01	4.683805964169192038e-01
-2.483374055833441063e-01	4.684272615109061899e-01
-2.482319793733902547e-01	4.684678569702451778e-01
-2.481382555786086908e-01	4.685029748970341856e-01
-2.480557356215497000e-01	4.685331668190751975e-01
-2.479838055653625917e-01	4.685589468889921894e-01
-2.479217607766052156e-01	4.685807944813131787e-01
-2.478688299454960275e-01	4.685991562374431929e-01
-2.478241980511384224e-01	4.686144476217162236e-01
-2.477870278957162165e-01	4.686270540627042180e-01
-2.477564798746119124e-01	4.686373317622501977e-01
-2.477317296982581296e-01	4.686456082601522244e-01
-2.477119838355800185e-01	4.686521828447962057e-01
-2.476964925073243950e-01	4.686573268992241803e-01
