# Supplementary material for: Agile perching maneuvers in birds and morphing-wing drones
Source: Nat Commun. 2024 Sep 27;15:8330. doi: 10.1038/s41467-024-52369-4 (PMC11437188; doi:10.1038/s41467-024-52369-4)
Supplement: Supplementary file 11 — Source Data [file 41467_2024_52369_MOESM11_ESM.zip › figure_source_data/suppl_fig_2/harris_hawk_378.csv]

# horizontal_pos	altitude
-1.175772013579596909e+01	3.950633062261048600e-01
-1.172028385830977015e+01	3.976983048020928946e-01
-1.168284353567046985e+01	4.002598234121579335e-01
-1.164547600017656848e+01	4.026952856313129603e-01
-1.160824606009466997e+01	4.049525966743509064e-01
-1.157120603924076896e+01	4.069810154642529154e-01
-1.153439556879426853e+01	4.087319837958529600e-01
-1.149784162576576918e+01	4.101598933276818792e-01
-1.146155880760426982e+01	4.112227731300739375e-01
-1.142554982793146934e+01	4.118828829960928806e-01
-1.138980621438396845e+01	4.121072005992258980e-01
-1.135430918609276851e+01	4.118677937605729200e-01
-1.131903068546786884e+01	4.111420724614038846e-01
-1.128393453672086899e+01	4.099129186918618606e-01
-1.124897770196306901e+01	4.081686956488349560e-01
-1.121411160477686941e+01	4.059031410739498691e-01
-1.117928349086746920e+01	4.031151525510758837e-01
-1.114443779575876903e+01	3.998084752668619180e-01
-1.110951749047556980e+01	3.959913049970439358e-01
-1.107446537772676898e+01	3.916758208515619399e-01
-1.103922531323726908e+01	3.868776635489589166e-01
-1.100374332950306844e+01	3.816153756719479206e-01
-1.096796864232266877e+01	3.759098204804989241e-01
-1.093185452389426970e+01	3.697835954469269604e-01
-1.089535902999776873e+01	3.632604557701919479e-01
-1.085844557269416910e+01	3.563647617828779035e-01
-1.082108333399286870e+01	3.491209624582579107e-01
-1.078324751993696928e+01	3.415531252415688890e-01
-1.074491945844816954e+01	3.336845202616309236e-01
-1.070608654795156944e+01	3.255372647208358838e-01
-1.066674206716017004e+01	3.171320310059478897e-01
-1.062688485936556937e+01	3.084878198951739314e-01
-1.058651890707006871e+01	2.996217982343348796e-01
-1.054565281475017002e+01	2.905491986794119241e-01
-1.050429921892016871e+01	2.812832776014709268e-01
-1.046247414543976895e+01	2.718353260537739180e-01
-1.042019633418626867e+01	2.622147278235529289e-01
-1.037748655079396976e+01	2.524290580298309550e-01
-1.033436690420256987e+01	2.424842154663319205e-01
-1.029086018729236862e+01	2.323845818943049146e-01
-1.024698925600446842e+01	2.221332017235519152e-01
-1.020277646011556882e+01	2.117319759335439255e-01
-1.015824313637134857e+01	2.011818646290702284e-01
-1.011340917206153911e+01	1.904830932451812009e-01
-1.006829264445492989e+01	1.796353580656843141e-01
-1.002290953889273872e+01	1.686380273555155296e-01
-9.977273545852888503e+00	1.574903349949413056e-01
-9.931395935023239474e+00	1.461915640174229203e-01
-9.885285502422259896e+00	1.347412178779748282e-01
-9.838948584926319185e+00	1.231391776104473201e-01
-9.792389135237568709e+00	1.113858432758152162e-01
-9.745608849365799742e+00	9.948225827365431151e-02
-9.698607338100218911e+00	8.743021520709971794e-02
-9.651382333693939941e+00	7.523234208424471603e-02
-9.603929923042249683e+00	6.289216773510641900e-02
-9.556244798964970144e+00	5.041416545155241735e-02
-9.508320521751929988e+00	3.780377404355672599e-02
-9.460149783846580007e+00	2.506739576899991162e-02
-9.411724671370809148e+00	1.221237094866811645e-02
-9.363036917081949184e+00	-7.530704731550930120e-04
-9.314078140253279514e+00	-1.381987962526509683e-02
-9.264840069841859815e+00	-2.697828025732609825e-02
-9.215314748120549737e+00	-4.021787907788507144e-02
-9.165494712683148748e+00	-5.352779215343708707e-02
-9.115373155369740132e+00	-6.689678399653209429e-02
-9.064944057202049876e+00	-8.031341539436309684e-02
-9.014202298870738872e+00	-9.376619555921311688e-02
-8.963143746688770008e+00	-1.072437338553560715e-01
-8.911765314236049562e+00	-1.207348862038010728e-01
-8.860065000185539219e+00	-1.342288913084641044e-01
-8.808041903041068821e+00	-1.477154920963660856e-01
-8.755696213747368617e+00	-1.611850382199620513e-01
-8.703029187366119857e+00	-1.746285661196040340e-01
-8.650043095257608172e+00	-1.880378539642460489e-01
-8.596741159467327975e+00	-2.014054497444371372e-01
-8.543127471289157171e+00	-2.147246718402001098e-01
-8.489206896253877588e+00	-2.279895824783240710e-01
-8.434984968061797872e+00	-2.411949355762730840e-01
-8.380467774226946887e+00	-2.543361014902260631e-01
-8.325661836409507188e+00	-2.674089720920850843e-01
-8.270573988566196633e+00	-2.804098503489341199e-01
-8.215211256127147976e+00	-2.933353291306451394e-01
-8.159580739397268800e+00	-3.061821642992171300e-01
-8.103689504268997368e+00	-3.189471472212211389e-01
-8.047544483114057456e+00	-3.316269816897141065e-01
-7.991152388392817052e+00	-3.442181698555350500e-01
-7.934519641087837805e+00	-3.567169111742721221e-01
-7.877652315542427175e+00	-3.691190176109610532e-01
-7.820556101686537254e+00	-3.814198474555530738e-01
-7.763236284982707680e+00	-3.936142591410361491e-01
-7.705697743754677198e+00	-4.056965854784691516e-01
-7.647944962900367294e+00	-4.176606277845800741e-01
-7.589982062373317184e+00	-4.294996685292830629e-01
-7.531812838271977562e+00	-4.412065004169821170e-01
-7.473440813933267535e+00	-4.527734692711901654e-01
-7.414869298107157114e+00	-4.641925277395521632e-01
-7.356101447109267610e+00	-4.754552966853221041e-01
-7.297140327816007854e+00	-4.865531311780330603e-01
-7.237988978483097746e+00	-4.974771882244361509e-01
-7.178650464625447647e+00	-5.082184937635150224e-01
-7.119127927580567672e+00	-5.187680069508691094e-01
-7.059424623868597592e+00	-5.291166803359301785e-01
-6.999543954034937343e+00	-5.392555151448741313e-01
-6.939489480285777390e+00	-5.491756114766610519e-01
-6.879264932873837779e+00	-5.588682137549412232e-01
-6.818874205826297441e+00	-5.683247522154071252e-01
-6.758321343200567100e+00	-5.775368815139581002e-01
-6.697610517575387057e+00	-5.864965176933281121e-01
-6.636746002910387077e+00	-5.951958747331091981e-01
-6.575732144216517305e+00	-6.036275017315100300e-01
-6.514573326658357644e+00	-6.117843214404601326e-01
-6.453273946750107903e+00	-6.196596704245000975e-01
-6.391838388210457467e+00	-6.272473405741170183e-01
-6.330271004813547542e+00	-6.345416211194461198e-01
-6.268576112229507835e+00	-6.415373397088250940e-01
-6.206757990406797099e+00	-6.482299005878962017e-01
-6.144820897534477133e+00	-6.546153174859090651e-01
-6.082769096063067593e+00	-6.606902385277120260e-01
-6.020606890683937173e+00	-6.664519603751091203e-01
-5.958338677598157496e+00	-6.718984288810161409e-01
-5.895969003869747205e+00	-6.770282238229050620e-01
-5.833502635177437057e+00	-6.818405257636090955e-01
-5.770944629871747722e+00	-6.863350637503811136e-01
-5.708300416922627463e+00	-6.905120433780431721e-01
-5.645575875117757825e+00	-6.943720556703261160e-01
-5.582777410746247782e+00	-6.979159682286670829e-01
-5.519912030978477269e+00	-7.011448011081911069e-01
-5.456987410226677326e+00	-7.040595908521221080e-01
-5.394011946935357571e+00	-7.066612469940880548e-01
-5.330994808497177218e+00	-7.089504060714000300e-01
-5.267945962305017105e+00	-7.109272887354181059e-01
-5.204876191322617807e+00	-7.125915658600050495e-01
-5.141797092968227290e+00	-7.139422396088941358e-01
-5.078721060544437726e+00	-7.149775452130340270e-01
-5.015661246897267667e+00	-7.156948787287620295e-01
-4.952631510436247275e+00	-7.160907553102440204e-01
-4.889646344082057894e+00	-7.161608015615221756e-01
-4.826720788120127281e+00	-7.158997843736141231e-01
-4.763870328320477299e+00	-7.153016773490481484e-01
-4.701110781030927832e+00	-7.143597645259152085e-01
-4.638458167260107068e+00	-7.130667796959371252e-01
-4.575928578037637529e+00	-7.114150782264381245e-01
-4.513538033570697827e+00	-7.093968370025391934e-01
-4.451302338908617706e+00	-7.070042769553541717e-01
-4.389236938980437763e+00	-7.042299016790412036e-01
-4.327356775980867098e+00	-7.010667448992351503e-01
-4.265676152147257483e+00	-6.975086190626871296e-01
-4.204208600989357336e+00	-6.935503570878480684e-01
-4.142966770000128029e+00	-6.891880393539000504e-01
-4.081962317787398042e+00	-6.844191983076222119e-01
-4.021205828415817862e+00	-6.792429936216921593e-01
-3.960706745535577333e+00	-6.736603516249881629e-01
-3.900473328594097566e+00	-6.676740637194280570e-01
-3.840512633080997773e+00	-6.612888396671570135e-01
-3.780830516343737457e+00	-6.545113129403741237e-01
-3.721431670037747885e+00	-6.473499967341951322e-01
-3.662319679744737932e+00	-6.398151907087992196e-01
-3.603497111716337464e+00	-6.319188400076201084e-01
-3.544965626088087518e+00	-6.236743495504510904e-01
-3.486726115275317284e+00	-6.150963579816361992e-01
-3.428778865623577587e+00	-6.062004769236670754e-01
-3.371123739758377980e+00	-5.970030023077481651e-01
-3.313760376481948100e+00	-5.875206054912220921e-01
-3.256688404514878066e+00	-5.777700125976630297e-01
-3.199907665896727593e+00	-5.677676810048222222e-01
-3.143418444457998007e+00	-5.575294821405720747e-01
-3.087221694469358013e+00	-5.470703997165891064e-01
-3.031319264374747746e+00	-5.364042522305791927e-01
-2.975714110430537573e+00	-5.255434480053831070e-01
-2.920410495106877669e+00	-5.144987802209282091e-01
-2.865414165261348067e+00	-5.032792683548121815e-01
-2.810732505365617584e+00	-4.918920512097441633e-01
-2.756374661446908014e+00	-4.803423353085581327e-01
-2.702351631890147488e+00	-4.686334009239480625e-01
-2.648676321822177826e+00	-4.567666664284541489e-01
-2.595363558455558106e+00	-4.447418100511310590e-01
-2.542430065492728097e+00	-4.325569465614950704e-01
-2.489894395468597921e+00	-4.202088549174661236e-01
-2.437776819727267785e+00	-4.076932515564050674e-01
-2.386099176570898095e+00	-3.950051028154391575e-01
-2.334884678973337735e+00	-3.821389689697180514e-01
-2.284157684099707986e+00	-3.690893715978010303e-01
-2.233943427703387830e+00	-3.558511754357100432e-01
-2.184267727265517767e+00	-3.424199755711991311e-01
-2.135156658485537928e+00	-3.287924807549540973e-01
-2.086636210408108205e+00	-3.149668837567691226e-01
-2.038731925067818196e+00	-3.009432100568891211e-01
-1.991468528035317931e+00	-2.867236367156720811e-01
-1.944869556643757935e+00	-2.723127739846361028e-01
-1.898956992953138023e+00	-2.577179030825770822e-01
-1.853750908662867847e+00	-2.429491645339761363e-01
-1.809269129203707971e+00	-2.280196925252630513e-01
-1.765526924123878016e+00	-2.129456918501330676e-01
-1.722536730630297885e+00	-1.977464551616520683e-01
-1.680307916753247977e+00	-1.824443194020000658e-01
-1.638846590075647924e+00	-1.670645614183670635e-01
-1.598155457311577932e+00	-1.516352338765490360e-01
-1.558233739240027838e+00	-1.361869436357440732e-01
-1.519077144609717989e+00	-1.207525757358100527e-01
-1.480677905640837899e+00	-1.053669670611770970e-01
-1.443024876674397827e+00	-9.006653457603108759e-02
-1.406103696374787937e+00	-7.488886376763109753e-02
-1.369897012695368010e+00	-5.987226358493108469e-02
-1.334384768588418035e+00	-4.505529471550409615e-02
-1.299544545202008017e+00	-3.047627850344908351e-02
-1.265351958078817951e+00	-1.617279417315009571e-02
-1.231781100679207874e+00	-2.181172287257088227e-03
-1.198805028417647911e+00	1.146400746935521964e-02
-1.166396275350873868e+00	2.473040602639781094e-02
-1.134527394714156978e+00	3.758839407481162631e-02
-1.103171513690536898e+00	5.001149266091942103e-02
-1.072302892141201003e+00	6.197677752297521547e-02
-1.041897474543364899e+00	7.346523983333710928e-02
-1.011933424094650924e+00	8.446209649090891114e-02
-9.823916278663179513e-01	9.495704370431151675e-02
-9.532561620346149400e-01	1.049444483165659081e-01
-9.245147065992379565e-01	1.144234721454580189e-01
-8.961588996147499264e-01	1.233981255467870158e-01
-8.681846218145089500e-01	1.318772474446954224e-01
-8.405922035914309420e-01	1.398744102059841232e-01
-8.133865476043209419e-01	1.474077489526579021e-01
-7.865771617856979203e-01	1.544997161949034081e-01
-7.601780992140129145e-01	1.611767640080332131e-01
-7.342078031515679726e-01	1.674689573511521090e-01
-7.086888575051178973e-01	1.734095235085529318e-01
-6.836476449999999705e-01	1.790343440000000119e-01
-6.591139174267489631e-01	1.843813966229225221e-01
-6.351202843738729120e-01	1.894901565253083175e-01
-6.117016288511418765e-01	1.944009663280574229e-01
-5.888944600819798758e-01	1.991543862839700307e-01
-5.667362154484509862e-01	2.037905362418480082e-01
-5.452645250560970158e-01	2.083484417443227099e-01
-5.245164535991029275e-01	2.128653968960449172e-01
-5.045277351039489933e-01	2.173763566686209292e-01
-4.853320166727619345e-01	2.219133710404199156e-01
-4.669601275045759392e-01	2.265050727914719175e-01
-4.494393892217729558e-01	2.311762298836469165e-01
-4.327929828593769512e-01	2.359473721621029030e-01
-4.170393867885919259e-01	2.408345006341359174e-01
-4.021918983590029306e-01	2.458488858454519199e-01
-3.882582501868599434e-01	2.509969599213108804e-01
-3.752403298355438954e-01	2.562803047201839268e-01
-3.631340091881058996e-01	2.616957363178998852e-01
-3.519290871729549020e-01	2.672354837643299286e-01
-3.416093467536859274e-01	2.728874577999319540e-01
-3.321527243200709245e-01	2.786356030545729112e-01
-3.235315869081259454e-01	2.844603252429749318e-01
-3.157131101185559618e-01	2.903389830821039297e-01
-3.086597472735869152e-01	2.962464331413069418e-01
-3.023297783203449107e-01	3.021556146416659039e-01
-2.966779253101609060e-01	3.080381603820369074e-01
-2.916560199981219625e-01	3.138650195081059135e-01
-2.872137082416279519e-01	3.196070777675819041e-01
-2.832991754407659379e-01	3.252357612064099568e-01
-2.798598772526689205e-01	3.307236099423319087e-01
-2.768432602089689332e-01	3.360448096767179038e-01
-2.741974576404149211e-01	3.411756699365379175e-01
-2.718719474265815506e-01	3.460950396308489219e-01
-2.698181594941694295e-01	3.507846523085998980e-01
-2.679900226322552426e-01	3.552293954609408999e-01
-2.663444420206882435e-01	3.594175002628229310e-01
-2.648417008209549284e-01	3.633406502360388979e-01
-2.634457811996300247e-01	3.669940093804509029e-01
-2.621246021871677101e-01	3.703761723062298783e-01
-2.608501737665978037e-01	3.734890407557869274e-01
-2.595986684893379359e-01	3.763376325836109704e-01
-2.583504136858135181e-01	3.789298307257259468e-01
-2.570898089399854536e-01	3.812760809058709510e-01
-2.558051748989653706e-01	3.833890477684799292e-01
-2.544885406684388451e-01	3.852832397833448885e-01
-2.531353779855548547e-01	3.869746136259119007e-01
-2.517442910543434276e-01	3.884801688013629350e-01
-2.503166713725466508e-01	3.898175430585538725e-01
-2.488563270774129532e-01	3.910046186475799601e-01
-2.473690963018450040e-01	3.920591487347229176e-01
-2.458624537768868690e-01	3.929984123293669418e-01
-2.443451194619076228e-01	3.938389049323278712e-01
-2.428266773536547074e-01	3.945960708212019608e-01
-2.413172118460197302e-01	3.952840814857219165e-01
-2.398269681122084385e-01	3.959156632563609612e-01
-2.383660419893760540e-01	3.965019756747448776e-01
-2.369441037922811466e-01	3.970525406764539023e-01
-2.355701593961772033e-01	3.975752212355398996e-01
-2.342523508378859254e-01	3.980762467929409576e-01
-2.329977976138715157e-01	3.985602815919908615e-01
-2.318124788290006344e-01	3.990305310029409469e-01
-2.307011553907155621e-01	3.994888800597948819e-01
-2.296673305688445299e-01	3.999360577761129631e-01
-2.287132464663605425e-01	4.003718203653499064e-01
-2.278399132830186136e-01	4.007951462733618797e-01
-2.270471677105785346e-01	4.012044359370429136e-01
-2.263337563806091524e-01	4.015977094088999388e-01
-2.256974399957574207e-01	4.019727954213049292e-01
-2.251351136117426543e-01	4.023275060893699573e-01
-2.246429384960832443e-01	4.026597922451289335e-01
-2.242164810637710115e-01	4.029678753304839489e-01
-2.238508545704438468e-01	4.032503528202928678e-01
-2.235408595187667324e-01	4.035062752647119444e-01
-2.232811190909331223e-01	4.037351941933549071e-01
-2.230662063457264366e-01	4.039371812735389478e-01
-2.228907603982787089e-01	4.041128202204918862e-01
-2.227495893203051414e-01	4.042631739793479673e-01
-2.226377580441921133e-01	4.043897305991839275e-01
-2.225506601122700379e-01	4.044943319632029466e-01
