# Supplementary material for: Agile perching maneuvers in birds and morphing-wing drones
Source: Nat Commun. 2024 Sep 27;15:8330. doi: 10.1038/s41467-024-52369-4 (PMC11437188; doi:10.1038/s41467-024-52369-4)
Supplement: Supplementary file 11 — Source Data [file 41467_2024_52369_MOESM11_ESM.zip › figure_source_data/suppl_fig_2/harris_hawk_350.csv]

# horizontal_pos	altitude
-1.226178906623339948e+01	4.243290040701523380e-01
-1.227143145644770073e+01	4.269714840863073069e-01
-1.228106094931339953e+01	4.296281639575693090e-01
-1.229062695713500020e+01	4.322746666340653299e-01
-1.230007576808040071e+01	4.348843978998943038e-01
-1.230935087170330000e+01	4.374288328152073357e-01
-1.231839339693279989e+01	4.398778774259063384e-01
-1.232714266278819970e+01	4.422003033570123254e-01
-1.233553683729659944e+01	4.443642504573243057e-01
-1.234351369512200058e+01	4.463377901720143037e-01
-1.235101145946440049e+01	4.480895398730952994e-01
-1.235796970909209946e+01	4.495893160654192977e-01
-1.236433032713869906e+01	4.508088122976083301e-01
-1.237003846474920010e+01	4.517222858287103238e-01
-1.237504348996320047e+01	4.523072357108393060e-01
-1.237929989054669910e+01	4.525450540136133348e-01
-1.238276809892439978e+01	4.524216314929113136e-01
-1.238541520800309925e+01	4.519278991343483320e-01
-1.238721554852929962e+01	4.510602877036953284e-01
-1.238815110167320022e+01	4.498210887172663375e-01
-1.238821172469859988e+01	4.482187020911603259e-01
-1.238739517275960011e+01	4.462677581066853416e-01
-1.238570690589459922e+01	4.439891041901103397e-01
-1.238315967699310072e+01	4.414096502808103062e-01
-1.237977290366229965e+01	4.385620701707993452e-01
-1.237557183430079988e+01	4.354843600448213281e-01
-1.237058652603190012e+01	4.322192594267483257e-01
-1.236485065922119908e+01	4.288135437290302998e-01
-1.235840021982679993e+01	4.253172014850273297e-01
-1.235127208657820042e+01	4.217825129935213191e-01
-1.234350256469159923e+01	4.182630503948442935e-01
-1.233512591130869929e+01	4.148126220071933212e-01
-1.232617289988909981e+01	4.114841859664583046e-01
-1.231666947125800071e+01	4.083287597334703256e-01
-1.230663551779909959e+01	4.053943527780143330e-01
-1.229608384435850077e+01	4.027249496628912961e-01
-1.228501934480729929e+01	4.003595698078993292e-01
-1.227343842701450072e+01	3.983314284212223222e-01
-1.226132871138429969e+01	3.966672204899313048e-01
-1.224866901937659946e+01	3.953865464039643118e-01
-1.223542965887370038e+01	3.945014938639603286e-01
-1.222157300324479934e+01	3.940163863344213202e-01
-1.220705435088740032e+01	3.939277036108313479e-01
-1.219182304228490032e+01	3.942241752437173341e-01
-1.217582380259849906e+01	3.948870427769552993e-01
-1.215899826986530030e+01	3.958904821776563221e-01
-1.214128666231419906e+01	3.972021736127382963e-01
-1.212262953338849947e+01	3.987840019949683290e-01
-1.210296955996859936e+01	4.005928685871122941e-01
-1.208225330813350062e+01	4.025815914978863042e-01
-1.206043292161730029e+01	4.046998711803933002e-01
-1.203746768086499941e+01	4.068952960758603354e-01
-1.201332538514160042e+01	4.091143633280363012e-01
-1.198798351630659909e+01	4.113034899949983281e-01
-1.196143015036559909e+01	4.134099913503933021e-01
-1.193366459144299974e+01	4.153830046204223247e-01
-1.190469771202899985e+01	4.171743387562953376e-01
-1.187455199287390073e+01	4.187392334945543304e-01
-1.184326126537050072e+01	4.200370139054013241e-01
-1.181087016832679915e+01	4.210316297681143127e-01
-1.177743333938589920e+01	4.216920723438063456e-01
-1.174301436872180027e+01	4.219926643484113171e-01
-1.170768454883680043e+01	4.219132220824623469e-01
-1.167152145914490013e+01	4.214390916802843168e-01
-1.163460742746809906e+01	4.205610642431742985e-01
-1.159702791257119969e+01	4.192751771739623434e-01
-1.155886985242920062e+01	4.175824112993233306e-01
-1.152022002214189911e+01	4.154882953255663036e-01
-1.148116344337480044e+01	4.130024308044303316e-01
-1.144178188405689944e+01	4.101379520747883145e-01
-1.140215248294679995e+01	4.069109365857663252e-01
-1.136234652875389983e+01	4.033397815924893437e-01
-1.132242841795009980e+01	3.994445634461543104e-01
-1.128245480941290069e+01	3.952463955765363468e-01
-1.124247398780079976e+01	3.907668007909942953e-01
-1.120252544127339966e+01	3.860271126964553434e-01
-1.116263965303659944e+01	3.810479199020103125e-01
-1.112283810039419940e+01	3.758485651990113308e-01
-1.108313344969550052e+01	3.704467101706543364e-01
-1.104352993092419943e+01	3.648579736914053240e-01
-1.100402387179030050e+01	3.590956505849473013e-01
-1.096460436814980000e+01	3.531705143733362973e-01
-1.092525406542590005e+01	3.470907056334023300e-01
-1.088595002446579940e+01	3.408617050485663325e-01
-1.084666464490669924e+01	3.344863878786973332e-01
-1.080736661959909917e+01	3.279651543418403148e-01
-1.076802189487109906e+01	3.212961283820143232e-01
-1.072859461329900022e+01	3.144754155538603269e-01
-1.068904801808020011e+01	3.074974093460002833e-01
-1.064934530093609943e+01	3.003551342366693189e-01
-1.060945037858870066e+01	2.930406131595262864e-01
-1.056932858611019910e+01	2.855452468699273272e-01
-1.052894727872789993e+01	2.778601929411033122e-01
-1.048827633684649996e+01	2.699767327669813088e-01
-1.044728857204590078e+01	2.618866159693732931e-01
-1.040596003452269969e+01	2.535823729527822978e-01
-1.036427022482379989e+01	2.450575879587753025e-01
-1.032220221471800059e+01	2.363071267730023073e-01
-1.027974268364769905e+01	2.273273151544283055e-01
-1.023688187840759944e+01	2.181160660081792879e-01
-1.019361350451026027e+01	2.086729552311875069e-01
-1.014993455817245938e+01	1.989992479479973930e-01
-1.010584510801981040e+01	1.890978784544299074e-01
-1.006134803552370016e+01	1.789733885412601033e-01
-1.001644874290187026e+01	1.686318299337832005e-01
-9.971154836793099108e+00	1.580806373263026199e-01
-9.925475795505310117e+00	1.473284788999911221e-01
-9.879422627078689345e+00	1.363850912919351011e-01
-9.833007524836290258e+00	1.252611057525820915e-01
-9.786243526536640758e+00	1.139678717232767008e-01
-9.739144182710679942e+00	1.025172833327307048e-01
-9.691723239262229228e+00	9.092161340826740434e-02
-9.643994338934149368e+00	7.919335858759560254e-02
-9.595970745780419975e+00	6.734509806474840710e-02
-9.547665096324209344e+00	5.538936747288060458e-02
-9.499089180606359761e+00	4.333854845456230898e-02
-9.450253755823400326e+00	3.120477364614440696e-02
-9.401168394704299658e+00	1.899984614455829668e-02
-9.351841370172959245e+00	6.735172057254323885e-03
-9.302279577184700443e+00	-5.578295530684673764e-03
-9.252488491913489099e+00	-1.793010290784569083e-02
-9.202472167711890805e+00	-3.031033403172667118e-02
-9.152233266484039120e+00	-4.270964213279171418e-02
-9.101773123325129333e+00	-5.511927561882168369e-02
-9.051091841515420455e+00	-6.753109882903368666e-02
-9.000188414240879453e+00	-7.993760772314068008e-02
-8.949060868776909317e+00	-9.233194015012768929e-02
-8.897706428344630325e+00	-1.047078799671886662e-01
-8.846121686457220079e+00	-1.170598540069877069e-01
-8.794302788339360077e+00	-1.293829207483107036e-01
-8.742245613940839988e+00	-1.416727495477007048e-01
-8.689945957185699399e+00	-1.539255894424136906e-01
-8.637399696400940741e+00	-1.661382268306596521e-01
-8.584602951345209121e+00	-1.783079317548466602e-01
-8.531552222892109683e+00	-1.904323930290566791e-01
-8.478244512188169324e+00	-2.025096430275006854e-01
-8.424677416971729116e+00	-2.145379735454026604e-01
-8.370849203667619420e+00	-2.265158447148556964e-01
-8.316758854824419345e+00	-2.384417894634706658e-01
-8.262406092393769441e+00	-2.503143164041956581e-01
-8.207791378224969847e+00	-2.621318143076256657e-01
-8.152915893924699731e+00	-2.738924614088527054e-01
-8.097781502878868665e+00	-2.855941427248046560e-01
-8.042390697724860260e+00	-2.972343783023456698e-01
-7.986746536880039216e+00	-3.088102648911686954e-01
-7.930852573867269051e+00	-3.203184329596826529e-01
-7.874712783129798943e+00	-3.317550202781067159e-01
-7.818331485807239467e+00	-3.431156625207736899e-01
-7.761713278568299401e+00	-3.543955005351747123e-01
-7.704862968092559328e+00	-3.655892031372037221e-01
-7.647785513194219398e+00	-3.766910035692407344e-01
-7.590485975923098927e+00	-3.876947471452027449e-01
-7.532969482301279385e+00	-3.985939471436497628e-01
-7.475241192696459258e+00	-4.093818457264937760e-01
-7.417306281230828802e+00	-4.200514765757147884e-01
-7.359169923109059042e+00	-4.305957260605356995e-01
-7.300837288345588760e+00	-4.410073900659307600e-01
-7.242313540097248925e+00	-4.512792241111567848e-01
-7.183603835671578786e+00	-4.614039850333417347e-01
-7.124713328286278902e+00	-4.713744632658347089e-01
-7.065647167793408734e+00	-4.811835055566537345e-01
-7.006410498840109469e+00	-4.908240287973527072e-01
-6.947008455296509233e+00	-5.002890264136357068e-01
-6.887446150214879381e+00	-5.095715694546247843e-01
-6.827728661064878857e+00	-5.186648050601767590e-01
-6.767861010487108864e+00	-5.275619553452017829e-01
-6.707848143289688814e+00	-5.362563198858516511e-01
-6.647694900852068933e+00	-5.447412849064408036e-01
-6.587405994468459092e+00	-5.530103419428338274e-01
-6.526985979439168695e+00	-5.610571182071026897e-01
-6.466439231883638783e+00	-5.688754201230468155e-01
-6.405769930293579328e+00	-5.764592905794847510e-01
-6.344982043764218815e+00	-5.838030794064437146e-01
-6.284079328639998963e+00	-5.909015254760177083e-01
-6.223065334997208709e+00	-5.977498477279037381e-01
-6.161943423978739176e+00	-6.043438413853936542e-01
-6.100716796515109230e+00	-6.106799747251667743e-01
-6.039388533440309459e+00	-6.167554810531328258e-01
-5.977961646466699364e+00	-6.225684400695876697e-01
-5.916439138951439247e+00	-6.281178426194917730e-01
-5.854824074894748875e+00	-6.334036329432317647e-01
-5.793119654182849132e+00	-6.384267229798457066e-01
-5.731329291748099131e+00	-6.431889740226006680e-01
-5.669456698080838741e+00	-6.476931420645557491e-01
-5.607505958404028767e+00	-6.519427844632676994e-01
-5.545481607817419167e+00	-6.559421270502587831e-01
-5.483388699831938773e+00	-6.596958924526947765e-01
-5.421232865942439361e+00	-6.632090921139217610e-01
-5.359020364214019061e+00	-6.664867862230727802e-01
-5.296758115270918665e+00	-6.695338174162608347e-01
-5.234453724555589105e+00	-6.723545256186747032e-01
-5.172115490248718750e+00	-6.749524526881727216e-01
-5.109752396784289274e+00	-6.773300465344458399e-01
-5.047374094433949132e+00	-6.794883750718068161e-01
-4.984990865947988681e+00	-6.814268606794198213e-01
-4.922613581705189034e+00	-6.831430457669136480e-01
-4.860253645220429242e+00	-6.846323995682708219e-01
-4.797922931172538874e+00	-6.858881754221666238e-01
-4.735633718332389108e+00	-6.869013265680588010e-01
-4.673398619886098615e+00	-6.876604869348947879e-01
-4.611230513658209240e+00	-6.881520215767698012e-01
-4.549142474646829193e+00	-6.883601493810196370e-01
-4.487147712095459262e+00	-6.882671385100727068e-01
-4.425259513054959015e+00	-6.878535728137218364e-01
-4.363491194049468724e+00	-6.870986852386378185e-01
-4.301856062068808662e+00	-6.859807521395606678e-01
-4.240367385684669088e+00	-6.844775404287017917e-01
-4.179038376648408715e+00	-6.825667977457967606e-01
-4.117882181890388793e+00	-6.802267743409906586e-01
-4.056911885422488595e+00	-6.774367641759377889e-01
-3.996140519259738788e+00	-6.741776518941506868e-01
-3.935581082136018871e+00	-6.704324518080098105e-01
-3.875246564501899194e+00	-6.661868249048228385e-01
-3.815149978065369041e+00	-6.614295600861768154e-01
-3.755304387973328772e+00	-6.561530064128906492e-01
-3.695722945633399092e+00	-6.503534440140656958e-01
-3.636418920141998967e+00	-6.440313825082908394e-01
-3.577405726312708367e+00	-6.371917772483768339e-01
-3.518696947385269169e+00	-6.298441554042697454e-01
-3.460306350635518946e+00	-6.220026458053937723e-01
-3.402247894294468722e+00	-6.136859085348067566e-01
-3.344535724415278466e+00	-6.049169624627277475e-01
-3.287184160594319060e+00	-5.957229111848136860e-01
-3.230207669749648680e+00	-5.861345701488447357e-01
-3.173620827482769080e+00	-5.761860000694676298e-01
-3.117438266889029030e+00	-5.659139540015516445e-01
-3.061674615033909141e+00	-5.553572476253776369e-01
-3.006344417669159164e+00	-5.445560643484657071e-01
-2.951462053117229090e+00	-5.335512087066227593e-01
-2.897041636598799208e+00	-5.223833232088996859e-01
-2.843096916607768421e+00	-5.110920851766216355e-01
-2.789641165243678778e+00	-4.997154012364277142e-01
-2.736687064685758841e+00	-4.882886179044317321e-01
-2.684246592226708472e+00	-4.768437671096126818e-01
-2.632330906470459198e+00	-4.654088655197197721e-01
-2.580950237428789151e+00	-4.540072861280566863e-01
-2.530113783319138943e+00	-4.426572197162557676e-01
-2.479829616863709063e+00	-4.313712425161397301e-01
-2.430104603812669239e+00	-4.201560046510566804e-01
-2.380944336257709182e+00	-4.090120517520887122e-01
-2.332353083063838817e+00	-3.979337895364027378e-01
-2.284333759427498833e+00	-3.869095981354637170e-01
-2.236887917169659179e+00	-3.759220996140137383e-01
-2.190015756900018928e+00	-3.649485784845047376e-01
-2.143716162650728840e+00	-3.539615511671147519e-01
-2.097986758989079270e+00	-3.429294763569597504e-01
-2.052823989993008968e+00	-3.318175942344597229e-01
-2.008223218833089074e+00	-3.205888785000006735e-01
-1.964178846070409046e+00	-3.092050814473776832e-01
-1.920684444179369121e+00	-2.976278488362906760e-01
-1.877732905263729046e+00	-2.858198783102046669e-01
-1.835316598482279016e+00	-2.737460926598896949e-01
-1.793427533365288928e+00	-2.613747974778296568e-01
-1.752057525009559136e+00	-2.486787917969786599e-01
-1.711198357111548995e+00	-2.356364002554836579e-01
-1.670841938949809036e+00	-2.222323962501996930e-01
-1.630980452768808986e+00	-2.084587874788456641e-01
-1.591606488543368947e+00	-1.943154382283446835e-01
-1.552713163800859109e+00	-1.798105067051636863e-01
-1.514294227018688987e+00	-1.649606805320396608e-01
-1.476344144052799123e+00	-1.497911991122956588e-01
-1.438858168032778995e+00	-1.343356576964546689e-01
-1.401832394114828961e+00	-1.186355944430206866e-01
-1.365263801343099104e+00	-1.027398682849927081e-01
-1.329150284565929097e+00	-8.670384172501371944e-02
-1.293490679824798928e+00	-7.058838852586268864e-02
-1.258284786839419134e+00	-5.445875141220868354e-02
-1.223533392128818953e+00	-3.838327917453970839e-02
-1.189238295936019041e+00	-2.243207584182171921e-02
-1.155402345484684901e+00	-6.675596794456672978e-03
-1.122029476228012967e+00	8.816772199185307635e-03
-1.089124761706115940e+00	2.397811700244439903e-02
-1.056694471470728036e+00	3.874534315133132401e-02
-1.024746135332804009e+00	5.306043680992050815e-02
-9.932886110096659227e-01	6.687160830380950438e-02
-9.623321511620499535e-01	8.013429139258131106e-02
-9.318884648812129079e-01	9.281197554029370356e-02
-9.019707679683510726e-01	1.048768530097667073e-01
-8.725938158889969820e-01	1.163102675072191089e-01
-8.437739131183270569e-01	1.271029562046926131e-01
-8.155288927406949551e-01	1.372550821380519037e-01
-7.878780606356849958e-01	1.467760590931050935e-01
-7.608420993665718779e-01	1.556841760338932013e-01
-7.344429279646369491e-01	1.640060327868390067e-01
-7.087035151399549981e-01	1.717758029738830072e-01
-6.836476449999999705e-01	1.790343440000000119e-01
-6.592996360650139609e-01	1.858281771707948060e-01
-6.356840161685269885e-01	1.922083636823027075e-01
-6.128251576517069754e-01	1.982293042391877202e-01
-5.907468790269559955e-01	2.039474913846477111e-01
-5.694720209243679943e-01	2.094202442452680057e-01
-5.490220055719869929e-01	2.147044553011893120e-01
-5.294163902302779778e-01	2.198553779956113063e-01
-5.106724258448039899e-01	2.249254825221503051e-01
-4.928046326519419651e-01	2.299634050133063101e-01
-4.758244045381509468e-01	2.350130126523163054e-01
-4.597396535973329867e-01	2.401126040125093342e-01
-4.445545055545490065e-01	2.452942602745802891e-01
-4.302690555473739353e-01	2.505833589770253278e-01
-4.168791922160159924e-01	2.559982577223953171e-01
-4.043764962043709943e-01	2.615501509040623063e-01
-3.927482170849470045e-01	2.672430981515793169e-01
-3.819773304706759465e-01	2.730742189353533300e-01
-3.720426747526529576e-01	2.790340437385083194e-01
-3.629191645938260047e-01	2.851070085038243107e-01
-3.545780761019449723e-01	2.912720757942043326e-01
-3.469873965817489858e-01	2.975034633497533054e-01
-3.401122299982090036e-01	3.037714585497293118e-01
-3.339152478288519577e-01	3.100432957408812973e-01
-3.283571738889129454e-01	3.162840725025142796e-01
-3.233972910078769525e-01	3.224576806903213244e-01
-3.189939571336799506e-01	3.285277285233232925e-01
-3.151051185397529819e-01	3.344584310206613065e-01
-3.116888082938279458e-01	3.402154477104902819e-01
-3.087036189863680002e-01	3.457666486605233125e-01
-3.061091398694739674e-01	3.510827924454282822e-01
-3.038663499736399820e-01	3.561381025875343109e-01
-3.019379603922079935e-01	3.609107321939792890e-01
-3.002887006894339739e-01	3.653831098713363201e-01
-2.988855462331409529e-01	3.695421634314532966e-01
-2.976978851124169601e-01	3.733794213141123364e-01
-2.966976251121959951e-01	3.768909949508473245e-01
-2.958592429214419450e-01	3.800774483926693259e-01
-2.951597792974785528e-01	3.829435643433443115e-01
-2.945787852502820825e-01	3.854980182090763097e-01
-2.940982254102767479e-01	3.877529738361123468e-01
-2.937023455736674782e-01	3.897236162128573378e-01
-2.933775119626657046e-01	3.914276375288603393e-01
-2.931120299866502021e-01	3.928846935893893222e-01
-2.928959502470506737e-01	3.941158476749773154e-01
-2.927208692065049744e-01	3.951430185182553401e-01
-2.925797313642591879e-01	3.959884481668703438e-01
-2.924666389765496755e-01	3.966742041459073165e-01
-2.923766743726469719e-01	3.972217285725972991e-01
-2.923057387911350835e-01	3.976514447678293207e-01
