# Supplementary material for: Agile perching maneuvers in birds and morphing-wing drones
Source: Nat Commun. 2024 Sep 27;15:8330. doi: 10.1038/s41467-024-52369-4 (PMC11437188; doi:10.1038/s41467-024-52369-4)
Supplement: Supplementary file 11 — Source Data [file 41467_2024_52369_MOESM11_ESM.zip › figure_source_data/suppl_fig_2/harris_hawk_436.csv]

# horizontal_pos	altitude
-1.139142939907915242e+01	3.658454471604239977e-01
-1.137304276521855328e+01	3.624257518955550372e-01
-1.135432653733785280e+01	3.588986674447990355e-01
-1.133530007355975222e+01	3.552653507955549905e-01
-1.131598271195295347e+01	3.515270338351700330e-01
-1.129639366215355345e+01	3.476850144807149823e-01
-1.127655190048535339e+01	3.437406483495759613e-01
-1.125647606926325217e+01	3.396953410271950080e-01
-1.123618438091415328e+01	3.355505409727930211e-01
-1.121569452749525198e+01	3.313077330880470628e-01
-1.119502359613675324e+01	3.269684329578430582e-01
-1.117418799087395342e+01	3.225341817568050384e-01
-1.115320336127465239e+01	3.180065418005900146e-01
-1.113208453820665333e+01	3.133870927073350021e-01
-1.111084547702485281e+01	3.086774281224210492e-01
-1.108949920839425296e+01	3.038791529492230192e-01
-1.106805779690335356e+01	2.989938810198700114e-01
-1.104653230755555349e+01	2.940232331335150273e-01
-1.102493278016785183e+01	2.889688353853200331e-01
-1.100326821164135183e+01	2.838323177073290293e-01
-1.098154654601105307e+01	2.786153125426590327e-01
-1.095977467212485301e+01	2.733194535769610245e-01
-1.093795842874535218e+01	2.679463744557479821e-01
-1.091610261681915262e+01	2.624977074227849982e-01
-1.089421101860665253e+01	2.569750818231389955e-01
-1.087228642332055273e+01	2.513801224243840116e-01
-1.085033065888295312e+01	2.457144475205680079e-01
-1.082834462936795283e+01	2.399796667956340113e-01
-1.080632835766765254e+01	2.341773789355750257e-01
-1.078428103288965190e+01	2.283091689915460187e-01
-1.076220106196635307e+01	2.223766055089030080e-01
-1.074008612494215242e+01	2.163812374495110158e-01
-1.071793323338495263e+01	2.103245909462930219e-01
-1.069573879135995220e+01	2.042081659395100224e-01
-1.067349865840005307e+01	1.980334327535460126e-01
-1.065120821390275196e+01	1.918018286805930339e-01
-1.062886242239345336e+01	1.855147546435970130e-01
-1.060645589909875319e+01	1.791735720147800137e-01
-1.058398297529165255e+01	1.727795996680450141e-01
-1.056143776288625347e+01	1.663341113434431140e-01
-1.053881421778395300e+01	1.598383333996238331e-01
-1.051610620149755349e+01	1.532934430259220160e-01
-1.049330754061385207e+01	1.467005669794054223e-01
-1.047041208368375287e+01	1.400607809040835261e-01
-1.044741375517055282e+01	1.333751092796587323e-01
-1.042430660612315307e+01	1.266445260359372327e-01
-1.040108486128285215e+01	1.198699558565728129e-01
-1.037774296237625293e+01	1.130522761824838129e-01
-1.035427560738895281e+01	1.061923199113693206e-01
-1.033067778566195294e+01	9.929087877561232345e-02
-1.030694480869465224e+01	9.234870736681602410e-02
-1.028307233658515329e+01	8.536652776163421164e-02
-1.025905640007995245e+01	7.834503469075181081e-02
-1.023489341825135313e+01	7.128490118115941854e-02
-1.021058021185515230e+01	6.418678459154021632e-02
-1.018611401246715253e+01	5.705133295188911935e-02
-1.016149246752674351e+01	4.987919151163261455e-02
-1.013671364145266196e+01	4.267100939567111673e-02
-1.011177601302469320e+01	3.542744626504421013e-02
-1.008667846925231260e+01	2.814917887838111477e-02
-1.006142029597397247e+01	2.083690745195501681e-02
-1.003600116545082344e+01	1.349136171997300515e-02
-1.001042112123423244e+01	6.113306602598123085e-03
-9.984680560598462762e+00	-1.296452603013975580e-03
-9.958780214838482081e+00	-8.737065583867387186e-03
-9.932721127737352163e+00	-1.620763298865657287e-02
-9.906504632508822183e+00	-2.370720307360338341e-02
-9.880132327518252211e+00	-3.123476905531297199e-02
-9.853606051079623285e+00	-3.878926719549796731e-02
-9.826927855617752172e+00	-4.636957562823798562e-02
-9.800099981473342936e+00	-5.397451392623098254e-02
-9.773124830614921876e+00	-6.160284338865398834e-02
-9.746004940505622827e+00	-6.925326801998599180e-02
-9.718742958354821937e+00	-7.692443615687799552e-02
-9.691341615965582079e+00	-8.461494268904395932e-02
-9.663803705368222197e+00	-9.232333181050195181e-02
-9.636132055408772601e+00	-1.000481002295259825e-01
-9.608329509439922589e+00	-1.077877007594750247e-01
-9.580398904239372015e+00	-1.155405462084729828e-01
-9.552343050259462842e+00	-1.233050134836969902e-01
-9.524164713290282691e+00	-1.310794478259120210e-01
-9.495866597598181968e+00	-1.388621670917549733e-01
-9.467451330582022706e+00	-1.466514660051649876e-01
-9.438921448971312245e+00	-1.544456203050399989e-01
-9.410279386573263238e+00	-1.622428907236310169e-01
-9.381527463560733082e+00	-1.700415267390909535e-01
-9.352667877279012387e+00	-1.778397700557389771e-01
-9.323702694537542968e+00	-1.856358577768039697e-01
-9.294633845341921941e+00	-1.934280252462569627e-01
-9.265463118013592236e+00	-2.012145085486119478e-01
-9.236192155636771872e+00	-2.089935466679760379e-01
-9.206822453767742331e+00	-2.167633833196959681e-01
-9.177355359336942797e+00	-2.245222684796220336e-01
-9.147792070672542408e+00	-2.322684596466770279e-01
-9.118133638572611943e+00	-2.400002228841299767e-01
-9.088380968353202860e+00	-2.477158336932209770e-01
-9.058534822800503150e+00	-2.554135777794779849e-01
-9.028595825957182797e+00	-2.630917517770239855e-01
-8.998564467675352674e+00	-2.707486639991990018e-01
-8.968441108871582301e+00	-2.783826352848640107e-01
-8.938225987422843133e+00	-2.859920000087679548e-01
-8.907919224645523215e+00	-2.935751073213029305e-01
-8.877520832303542164e+00	-3.011303226778980213e-01
-8.847030720094812395e+00	-3.086560297113720153e-01
-8.816448703568832812e+00	-3.161506324917889299e-01
-8.785774512431192562e+00	-3.236125582080169871e-01
-8.755007799193371909e+00	-3.310402602934399696e-01
-8.724148148128502811e+00	-3.384322220054179486e-01
-8.693195084495522806e+00	-3.457869604543069575e-01
-8.662148083995242942e+00	-3.531030310635990266e-01
-8.631006582422742213e+00	-3.603790324281530011e-01
-8.599769985480362422e+00	-3.676136115230849710e-01
-8.568437678715461914e+00	-3.748054692018139566e-01
-8.537009037546042123e+00	-3.819533659085289634e-01
-8.505483437336133434e+00	-3.890561275180889900e-01
-8.473860263481432398e+00	-3.961126512055759830e-01
-8.442138921463433476e+00	-4.031219112384950010e-01
-8.410318846828662487e+00	-4.100829645773370058e-01
-8.378399515047322055e+00	-4.169949561649929914e-01
-8.346380451203692985e+00	-4.238571237825819460e-01
-8.314261239468653031e+00	-4.306688023486740513e-01
-8.282041532303342279e+00	-4.374294275408139865e-01
-8.249721059341572627e+00	-4.441385386225880638e-01
-8.217299635897763466e+00	-4.507957803663349972e-01
-8.184777171047173283e+00	-4.574009039707629953e-01
-8.152153675225262575e+00	-4.639537668842060314e-01
-8.119429267294211883e+00	-4.704543314577070423e-01
-8.086604181026292082e+00	-4.769026623675050591e-01
-8.053678770956121724e+00	-4.832989227634119644e-01
-8.020653517556821654e+00	-4.896433691178109782e-01
-7.987529031699232007e+00	-4.959363447692390348e-01
-7.954306058357231812e+00	-5.021782721743710542e-01
-7.920985479527791639e+00	-5.083696439024050218e-01
-7.887568316339732100e+00	-5.145110124259859585e-01
-7.854055730331311658e+00	-5.206029787824930644e-01
-7.820449023883421447e+00	-5.266461801985309332e-01
-7.786749639801821665e+00	-5.326412767883379473e-01
-7.752959160049301524e+00	-5.385889374533530116e-01
-7.719079303635461464e+00	-5.444898251250569476e-01
-7.685111923679711410e+00	-5.503445815060921120e-01
-7.651059003669812064e+00	-5.561538114754960294e-01
-7.616922652945791405e+00	-5.619180673323260766e-01
-7.582705101445691653e+00	-5.676378330579430198e-01
-7.548408693756331722e+00	-5.733135087806580099e-01
-7.514035882518212084e+00	-5.789453956272290203e-01
-7.479589221239321795e+00	-5.845336811438430757e-01
-7.445071356577741994e+00	-5.900784254647559735e-01
-7.410485020156941438e+00	-5.955795483997770035e-01
-7.375833019981711480e+00	-6.010368176023790365e-01
-7.341118231525201487e+00	-6.064498379685179241e-01
-7.306343588559752078e+00	-6.118180424025729813e-01
-7.271512073805301846e+00	-6.171406840712039266e-01
-7.236626709469801355e+00	-6.224168302488091165e-01
-7.201690547755212002e+00	-6.276453578398279998e-01
-7.166706661401911482e+00	-6.328249506436569582e-01
-7.131678134341881581e+00	-6.379540984078020394e-01
-7.096608052528531552e+00	-6.430310976943249823e-01
-7.061499495007321769e+00	-6.480540545639941197e-01
-7.026355525287631743e+00	-6.530208890620921025e-01
-6.991179183071151826e+00	-6.579293414698899056e-01
-6.955973476387621979e+00	-6.627769802666110266e-01
-6.920741374182641792e+00	-6.675612117285010250e-01
-6.885485799397072171e+00	-6.722792910746839823e-01
-6.850209622571291845e+00	-6.769283350539401223e-01
-6.814915656001502064e+00	-6.815053358525700045e-01
-6.779606648469552077e+00	-6.860071761912680532e-01
-6.744285280561292062e+00	-6.904306454684550065e-01
-6.708954160582811355e+00	-6.947724567989310707e-01
-6.673615821078302091e+00	-6.990292647900140377e-01
-6.638272715947682201e+00	-7.031976838925300122e-01
-6.602927218157011779e+00	-7.072743071610789745e-01
-6.567581618030171597e+00	-7.112557252569349231e-01
-6.532238122105611389e+00	-7.151385455276009218e-01
-6.496898852538311786e+00	-7.189194109994070381e-01
-6.461565847023321929e+00	-7.225950191235130937e-01
-6.426241059214461870e+00	-7.261621401211231230e-01
-6.390926359608782192e+00	-7.296176347805560791e-01
-6.355623536865691925e+00	-7.329584715668870931e-01
-6.320334299527702093e+00	-7.361817429140731228e-01
-6.285060278108411502e+00	-7.392846805796791099e-01
-6.249803027513011422e+00	-7.422646699533350656e-01
-6.214564029755491603e+00	-7.451192632218019973e-01
-6.179344696937431713e+00	-7.478461913058189747e-01
-6.144146374453112180e+00	-7.504433744966279018e-01
-6.108970344386621676e+00	-7.529089317330179831e-01
-6.073817829067481355e+00	-7.552411884728860159e-01
-6.038689994752771462e+00	-7.574386831263499875e-01
-6.003587955405031984e+00	-7.595001720304310755e-01
-5.968512776537122200e+00	-7.614246329579639205e-01
-5.933465479097042028e+00	-7.632112671656690051e-01
-5.898447043367801790e+00	-7.648594999980800058e-01
-5.863458412859562152e+00	-7.663689800751849468e-01
-5.828500498173461608e+00	-7.677395771021049420e-01
-5.793574180819061503e+00	-7.689713783488520971e-01
-5.758680316969421398e+00	-7.700646838571110209e-01
-5.723819741140212081e+00	-7.710200004389939910e-01
-5.688993269781532192e+00	-7.718380345399049602e-01
-5.654201704773321957e+00	-7.725196840438250945e-01
-5.619445836817162032e+00	-7.730660291046500543e-01
-5.584726448719411707e+00	-7.734783220915890656e-01
-5.550044318562162182e+00	-7.737579767401039366e-01
-5.515400222760341364e+00	-7.739065566024561083e-01
-5.480794939004331567e+00	-7.739257628936739852e-01
-5.446229249088991864e+00	-7.738174218296809403e-01
-5.411703941630591430e+00	-7.735834715544480655e-01
-5.377219814673881437e+00	-7.732259487525130481e-01
-5.342777678192211610e+00	-7.727469750419451167e-01
-5.308378356483321348e+00	-7.721487432409719354e-01
-5.274022690463741725e+00	-7.714335035991211065e-01
-5.239711539864272183e+00	-7.706035500807850713e-01
-5.205445785328291386e+00	-7.696612067857830919e-01
-5.171226330414262051e+00	-7.686088145877720823e-01
-5.137054103502271651e+00	-7.674487180672799891e-01
-5.102930059603891344e+00	-7.661832528118190933e-01
-5.068855182072852017e+00	-7.648147331509729252e-01
-5.034830484212942103e+00	-7.633454403896400287e-01
-5.000857010777761680e+00	-7.617776115977530349e-01
-4.966935839355661741e+00	-7.601134290098889856e-01
-4.933068081631201807e+00	-7.583550100831879526e-01
-4.899254884513301711e+00	-7.565043982570369696e-01
-4.865497431118301463e+00	-7.545635544529909478e-01
-4.831796941594881822e+00	-7.525343493485119328e-01
-4.798154673776421575e+00	-7.504185564532359631e-01
-4.764571923644921547e+00	-7.482178460117099306e-01
-4.731050025589821573e+00	-7.459337797518921231e-01
-4.697590352444051653e+00	-7.435678064941000365e-01
-4.664194315278962222e+00	-7.411212586306870076e-01
-4.630863362939511951e+00	-7.385953494823500609e-01
-4.597598981301121768e+00	-7.359911715327769333e-01
-4.564402692229301728e+00	-7.333096955392339744e-01
-4.531276052224471940e+00	-7.305517705126960415e-01
-4.498220650734361392e+00	-7.277181245572870161e-01
-4.465238108118382065e+00	-7.248093665550059406e-01
-4.432330073249121760e+00	-7.218259886780669099e-01
-4.399498220738592202e+00	-7.187683697076430178e-01
-4.366744247778721721e+00	-7.156367791343289930e-01
-4.334069870588232121e+00	-7.124313820122460950e-01
-4.301476820461012096e+00	-7.091522445354470072e-01
-4.268966839414031433e+00	-7.057993403020239587e-01
-4.236541675436831689e+00	-7.023725572281809271e-01
-4.204203077347841599e+00	-6.988717050714459145e-01
-4.171952789267361794e+00	-6.952965235191750359e-01
-4.139792544721031753e+00	-6.916466907955440835e-01
-4.107724060392081711e+00	-6.879218327373459729e-01
-4.075749029545572277e+00	-6.841215322861089465e-01
-4.043869115152212146e+00	-6.802453393413450122e-01
-4.012085942744652023e+00	-6.762927809171170868e-01
-3.980401093043561822e+00	-6.722633715416250766e-01
-3.948816094396032206e+00	-6.681566238371781097e-01
-3.917332415073421892e+00	-6.639720592156759249e-01
-3.885951455480392447e+00	-6.597092186227710986e-01
-3.854674540331561872e+00	-6.553676732620590251e-01
-3.823502910856111825e+00	-6.509470352290860351e-01
-3.792437717094771621e+00	-6.464469679837350213e-01
-3.761480010357171722e+00	-6.418671965885360819e-01
-3.730630735910321683e+00	-6.372075176398979135e-01
-3.699890725972031724e+00	-6.324678088189730207e-01
-3.669260693084591907e+00	-6.276480379891080652e-01
-3.638741223945982206e+00	-6.227482717674790447e-01
-3.608332773776251834e+00	-6.177686834996241050e-01
-3.578035661297032100e+00	-6.127095605673369416e-01
-3.547850064401331771e+00	-6.075713109625369146e-01
-3.517776016589461818e+00	-6.023544690626239095e-01
-3.487813404244612059e+00	-5.970597005462250362e-01
-3.457961964818552225e+00	-5.916878063923010078e-01
-3.428221285994132117e+00	-5.862397259103109270e-01
-3.398590805886302135e+00	-5.807165387544590551e-01
-3.369069814338211621e+00	-5.751194658810481197e-01
-3.339657455361922267e+00	-5.694498694146139517e-01
-3.310352730766542351e+00	-5.637092513957289164e-01
-3.281154505008371913e+00	-5.578992513912670592e-01
-3.252061511288672158e+00	-5.520216429562629923e-01
-3.223072358915522351e+00	-5.460783289454840261e-01
-3.194185541935672390e+00	-5.400713356821669198e-01
-3.165399449031792045e+00	-5.340028060011949851e-01
-3.136712374669201608e+00	-5.278749911940860962e-01
-3.108122531464251992e+00	-5.216902418935240870e-01
-3.079628063735022181e+00	-5.154509979457209123e-01
-3.051227062182012340e+00	-5.091597773294509466e-01
-3.022917579634921914e+00	-5.028191641911810006e-01
-2.994697647788702177e+00	-4.964317960760830650e-01
-2.966565294840031619e+00	-4.900003504448700586e-01
-2.938518563923651961e+00	-4.835275305761070341e-01
-2.910555532236052123e+00	-4.770160509628509904e-01
-2.882674330723221878e+00	-4.704686223210629570e-01
-2.854873164198941993e+00	-4.638879363349530105e-01
-2.827150331750251766e+00	-4.572766502713189740e-01
-2.799504247278401969e+00	-4.506373716007309738e-01
-2.771933460015992168e+00	-4.439726427680799614e-01
-2.744436674854521918e+00	-4.372849262583479724e-01
-2.717012772311631963e+00	-4.305765901054910416e-01
-2.689660827963551881e+00	-4.238498939927839992e-01
-2.662380131166181663e+00	-4.171069760919749458e-01
-2.635170202887222146e+00	-4.103498407858990338e-01
-2.608030812473241866e+00	-4.035803474149119441e-01
-2.580961993177491642e+00	-3.968002001814930346e-01
-2.553964056279172112e+00	-3.900109393397200308e-01
-2.527037603630062357e+00	-3.832139337870110185e-01
-2.500183538472602329e+00	-3.764103751646519780e-01
-2.473403074382211742e+00	-3.696012735612190236e-01
-2.446697742197612158e+00	-3.627874548992239823e-01
-2.420069394814912123e+00	-3.559695600702459939e-01
-2.393520209735261695e+00	-3.491480458675990106e-01
-2.367052689270241927e+00	-3.423231877484719798e-01
-2.340669658325782443e+00	-3.354950844395329645e-01
-2.314374259702401737e+00	-3.286636643815339931e-01
-2.288169946867712135e+00	-3.218286939896390364e-01
-2.262060474176031732e+00	-3.149897876872290170e-01
-2.236049884529782261e+00	-3.081464196520959375e-01
-2.210142494496982302e+00	-3.012979371954260244e-01
-2.184342876920132070e+00	-2.944435756759709588e-01
-2.158655841071891679e+00	-2.875824748346340054e-01
-2.133086410434081870e+00	-2.807136964184209771e-01
-2.107639798196581982e+00	-2.738362429476799975e-01
-2.082321380593612048e+00	-2.669490774667619415e-01
-2.057136668214071928e+00	-2.600511441060409656e-01
-2.032091275442601930e+00	-2.531413892725869474e-01
-2.007190888206132229e+00	-2.462187832778949814e-01
-1.982441230218872086e+00	-2.392823422040299408e-01
-1.957848027935372048e+00	-2.323311498043730272e-01
-1.933416974437152103e+00	-2.253643792318759664e-01
-1.909153692492761900e+00	-2.183813143864839490e-01
-1.885063697044691899e+00	-2.113813706739799403e-01
-1.861152357387952039e+00	-2.043641149711359906e-01
-1.837424859315611947e+00	-1.973292845964979558e-01
-1.813886167514962011e+00	-1.902768050924849574e-01
-1.790540988504681907e+00	-1.832068066326189570e-01
-1.767393734408351902e+00	-1.761196388775359556e-01
-1.744448487862432007e+00	-1.690158841149769775e-01
-1.721708968357402059e+00	-1.618963685320090051e-01
-1.699178500309741935e+00	-1.547621714822889905e-01
-1.676859983158452083e+00	-1.476146326271109976e-01
-1.654755863773982094e+00	-1.404553568461699986e-01
-1.632868111459232052e+00	-1.332862168323039609e-01
-1.611198195811462064e+00	-1.261093533038209480e-01
-1.589747067700922001e+00	-1.189271727882849627e-01
-1.568515143606612039e+00	-1.117423429525749579e-01
-1.547502293531461959e+00	-1.045577854756169489e-01
-1.526707832699242040e+00	-9.737666648217196963e-02
-1.506130517212721953e+00	-9.020238457831297740e-02
-1.485768543827922006e+00	-8.303855655153496995e-02
-1.465619553972532074e+00	-7.588900082069499620e-02
-1.445680642107382008e+00	-6.875771874290498298e-02
-1.425948368499432073e+00	-6.164887390596598959e-02
-1.406418776442152074e+00	-5.456676955575298638e-02
-1.387087413925341961e+00	-4.751582432790596444e-02
-1.367949359721301938e+00	-4.050054647206696723e-02
-1.348999253818142119e+00	-3.352550677460797157e-02
-1.330231332094022001e+00	-2.659531040203488850e-02
-1.311639465089041945e+00	-1.971456790189030084e-02
-1.293217200693482116e+00	-1.288786561090959903e-02
-1.274957810534381952e+00	-6.119735731082487362e-03
-1.256854339804962084e+00	5.853736568489087411e-04
-1.238899660245802004e+00	7.223128366338427142e-03
-1.221086525951702084e+00	1.378933738410062504e-02
-1.203407631644791920e+00	2.027998137325692785e-02
-1.185855673023342050e+00	2.669124011945522845e-02
-1.168423408766442018e+00	3.301951864248420243e-02
-1.151103723748289065e+00	3.926147170232963113e-02
-1.133889692992493980e+00	4.541402643788092219e-02
-1.116774645876458028e+00	5.147440288861851454e-02
-1.099752230079416027e+00	5.744013216460761018e-02
-1.082816474754971114e+00	6.330907204793891074e-02
-1.065961852400439058e+00	6.907941982935651704e-02
-1.049183338891058082e+00	7.474972220707191972e-02
-1.032476471147472097e+00	8.031888210057121225e-02
-1.015837401909862159e+00	8.578616226039501025e-02
-9.992629511018790156e-01	9.115118558520891867e-02
-9.827506532820770024e-01	9.641393208973571272e-02
-9.662988006999879698e-01	1.015747325010152163e-01
-9.499064814981310612e-01	1.066342584956666145e-01
-9.335736126301700244e-01	1.115935096270184168e-01
-9.173009670988300224e-01	1.164537970277446099e-01
-9.010901951550349676e-01	1.212167240106167138e-01
-8.849438391416499794e-01	1.258841637267039126e-01
-8.688653417110180355e-01	1.304582340763994208e-01
-8.528590471948720442e-01	1.349412701035515028e-01
-8.369301959576600503e-01	1.393357941362727281e-01
-8.210849116197309616e-01	1.436444839692340159e-01
-8.053301810944000216e-01	1.478701394109513123e-01
-7.896738274425419979e-01	1.520156475453109113e-01
-7.741244756092230395e-01	1.560839470789222028e-01
-7.586915111687489999e-01	1.600779921644395198e-01
-7.433850322665640498e-01	1.640007161043934292e-01
-7.282157950083869569e-01	1.678549953499919312e-01
-7.131951526079910453e-01	1.716436142145200128e-01
-6.983349886647810534e-01	1.753692307211460188e-01
-6.836476449999999705e-01	1.790343440000000119e-01
-6.691458445356109896e-01	1.826412636391629984e-01
-6.548426097519519651e-01	1.861920813787610318e-01
-6.407511773086640439e-01	1.896886455166000296e-01
-6.268849094576099956e-01	1.931325383679450280e-01
-6.132572029159799598e-01	1.965250570912460137e-01
-5.998813959021220832e-01	1.998671981561130073e-01
-5.867706740653370057e-01	2.031596456899930070e-01
-5.739379760635550110e-01	2.064027638961840050e-01
-5.613958995591770140e-01	2.095965936885120229e-01
-5.491566084130019565e-01	2.127408536376680093e-01
-5.372317418589600546e-01	2.158349452715470074e-01
-5.256323264379989535e-01	2.188779627173980113e-01
-5.143686914579579383e-01	2.218687066180530243e-01
-5.034503887273500400e-01	2.248057021984270210e-01
-4.928861172848680305e-01	2.276872213028160175e-01
-4.826836538130059862e-01	2.305113081687870102e-01
-4.728497893836789978e-01	2.332758086505450079e-01
-4.633902731363669925e-01	2.359784025542730201e-01
-4.543097634352359915e-01	2.386166387007220280e-01
-4.456117869914499874e-01	2.411879722871600185e-01
-4.372987063706980093e-01	2.436898040821900147e-01
-4.293716962345239807e-01	2.461195209536640172e-01
-4.218307285877630486e-01	2.484745372025700116e-01
-4.146745672239739999e-01	2.507523361548780194e-01
-4.079007714769830040e-01	2.529505114494080553e-01
-4.015057093000770072e-01	2.550668074533190000e-01
-3.954845796060779684e-01	2.570991582380630081e-01
-3.898314437121179754e-01	2.590457245580209955e-01
-3.845392656434690193e-01	2.609049282915300028e-01
-3.795999609620860360e-01	2.626754838298730466e-01
-3.750044536985480126e-01	2.643564259338010425e-01
-3.707427408818000369e-01	2.659471336192720248e-01
-3.668039640803840151e-01	2.674473496838910558e-01
-3.631764872926800392e-01	2.688571955426530269e-01
-3.598479804529189918e-01	2.701771811054189953e-01
-3.568055077552850229e-01	2.714082094983920057e-01
-3.540356199411359706e-01	2.725515765068959873e-01
-3.515244496450560252e-01	2.736089646959399824e-01
-3.492578088548310422e-01	2.745824322474230139e-01
-3.472212875092789974e-01	2.754743966370960528e-01
-3.454003522367720125e-01	2.762876133593170080e-01
-3.437804442268480032e-01	2.770251499918090499e-01
-3.423470752280319829e-01	2.776903559746560224e-01
-3.410859206773120267e-01	2.782868285560969879e-01
-3.399829089909219837e-01	2.788183754308170004e-01
-3.390243060825099963e-01	2.792889746628219871e-01
-3.381967942233909952e-01	2.797027325430779809e-01
-3.374875444205980290e-01	2.800638400804360550e-01
-3.368842815615700204e-01	2.803765288614330498e-01
-3.363753416594180146e-01	2.806450270390969948e-01
-3.359497206293280414e-01	2.808735162215910131e-01
-3.355971141342539710e-01	2.810660900273710405e-01
-3.353079481558890462e-01	2.812267150535919802e-01
-3.350734000740139829e-01	2.813591949681579774e-01
-3.348854101726420063e-01	2.814671383826340412e-01
-3.347366836334100260e-01	2.815539310931800543e-01
-3.346206832239839724e-01	2.816227131900129743e-01
-3.345316130397489873e-01	2.816763614332330468e-01
