# Supplementary material for: Agile perching maneuvers in birds and morphing-wing drones
Source: Nat Commun. 2024 Sep 27;15:8330. doi: 10.1038/s41467-024-52369-4 (PMC11437188; doi:10.1038/s41467-024-52369-4)
Supplement: Supplementary file 11 — Source Data [file 41467_2024_52369_MOESM11_ESM.zip › figure_source_data/suppl_fig_2/harris_hawk_422.csv]

# horizontal_pos	altitude
-1.229542839743021965e+01	3.350295549391810179e-01
-1.229377038912511821e+01	3.333412976422600038e-01
-1.229206470457061862e+01	3.316187936365059818e-01
-1.229030898103371960e+01	3.298662890746030252e-01
-1.228850057735311907e+01	3.280883072919960064e-01
-1.228663656957171924e+01	3.262896349263649798e-01
-1.228471374835071828e+01	3.244753060573850045e-01
-1.228272861820481943e+01	3.226505843873059831e-01
-1.228067739858001950e+01	3.208209434960260231e-01
-1.227855602678451952e+01	3.189920452179469956e-01
-1.227636016276681907e+01	3.171697162017800276e-01
-1.227408519572091983e+01	3.153599227287069984e-01
-1.227172625248421944e+01	3.135687438785729753e-01
-1.226927820768331934e+01	3.118023431481969920e-01
-1.226673569556661825e+01	3.100669386401039840e-01
-1.226409312345291980e+01	3.083687719540499916e-01
-1.226134468671421907e+01	3.067140759273679906e-01
-1.225848438520161920e+01	3.051090413833589809e-01
-1.225550604101181840e+01	3.035597830594630175e-01
-1.225240331748751821e+01	3.020723048987219994e-01
-1.224916973933531850e+01	3.006524648988589954e-01
-1.224579871374231921e+01	2.993059397230630192e-01
-1.224228355236451904e+01	2.980381892851520220e-01
-1.223861749406091981e+01	2.968544215290560007e-01
-1.223479372824421851e+01	2.957595576283559846e-01
-1.223080541871511961e+01	2.947581978359459787e-01
-1.222664572785371817e+01	2.938545882165449763e-01
-1.222230784103621914e+01	2.930525884957250193e-01
-1.221778499115291972e+01	2.923556412583570019e-01
-1.221307048310121957e+01	2.917667427267380265e-01
-1.220815771813681927e+01	2.912884153442060198e-01
-1.220304021796501814e+01	2.909226823837690046e-01
-1.219771164846271816e+01	2.906710447930900276e-01
-1.219216584292421857e+01	2.905344604772269745e-01
-1.218639682473051877e+01	2.905133262087570278e-01
-1.218039882934711926e+01	2.906074623414739988e-01
-1.217416632555761957e+01	2.908161004886999912e-01
-1.216769403584971876e+01	2.911378743106090017e-01
-1.216097695587111893e+01	2.915708135368049736e-01
-1.215401037287901964e+01	2.921123413309220096e-01
-1.214678988310891938e+01	2.927592750832599955e-01
-1.213931140799431851e+01	2.935078306956649952e-01
-1.213157120916951826e+01	2.943536303999749748e-01
-1.212356590219101982e+01	2.952917141277670021e-01
-1.211529246891591960e+01	2.963165544246920136e-01
-1.210674826847721874e+01	2.974220748778280132e-01
-1.209793104679681974e+01	2.986016719991910207e-01
-1.208883894458281816e+01	2.998482404829960202e-01
-1.207947050375391917e+01	3.011542017287699990e-01
-1.206982467224241873e+01	3.025115354969800108e-01
-1.205990080712601831e+01	3.039118145387729730e-01
-1.204969867604511968e+01	3.053462420168990277e-01
-1.203921845686431880e+01	3.068056915110540239e-01
-1.202846073554551865e+01	3.082807493780250208e-01
-1.201742650220341879e+01	3.097617592152779875e-01
-1.200611714532471908e+01	3.112388681563140191e-01
-1.199453444413771841e+01	3.127020747073079865e-01
-1.198268055913461971e+01	3.141412778176360110e-01
-1.197055802075311881e+01	3.155463268619280170e-01
-1.195816971624321923e+01	3.169070721986290140e-01
-1.194551887475381946e+01	3.182134159597579948e-01
-1.193260905069071853e+01	3.194553627190059863e-01
-1.191944410541151811e+01	3.206230696804560076e-01
-1.190602818733981927e+01	3.217068960284910073e-01
-1.189236571059601921e+01	3.226974510807170127e-01
-1.187846133225891876e+01	3.235856408903530212e-01
-1.186431992838711835e+01	3.243627129524270236e-01
-1.184994656894541976e+01	3.250202986794499815e-01
-1.183534649179471820e+01	3.255504533268960277e-01
-1.182052507591731860e+01	3.259456930669180075e-01
-1.180548781406141856e+01	3.261990289300840118e-01
-1.179024028499651955e+01	3.263039973594319965e-01
-1.177478812558251953e+01	3.262546871486700084e-01
-1.175913700285571828e+01	3.260457625666229875e-01
-1.174329258634431916e+01	3.256724825028060044e-01
-1.172726052082061976e+01	3.251307155039350194e-01
-1.171104639969821903e+01	3.244169506079119802e-01
-1.169465573927851842e+01	3.235283039199490229e-01
-1.167809395404031925e+01	3.224625209145919880e-01
-1.166136633316141946e+01	3.212179744869210207e-01
-1.164447801844231911e+01	3.197936588157869742e-01
-1.162743398379501869e+01	3.181891791409889869e-01
-1.161023901643691936e+01	3.164047375943129792e-01
-1.159289769991531927e+01	3.144411152609429827e-01
-1.157541439906561820e+01	3.122996506822700025e-01
-1.155779324698651855e+01	3.099822150432819945e-01
-1.154003813409191892e+01	3.074911843169880199e-01
-1.152215269927601859e+01	3.048294086643330014e-01
-1.150414032320671964e+01	3.020001794105129922e-01
-1.148600412373571977e+01	2.990071939371710119e-01
-1.146774695339491856e+01	2.958545188443960083e-01
-1.144937139892341982e+01	2.925465517466599996e-01
-1.143087978275091920e+01	2.890879820725910099e-01
-1.141227416634231950e+01	2.854837512398720190e-01
-1.139355635529241972e+01	2.817390125734879902e-01
-1.137472790604221906e+01	2.778590913281550057e-01
-1.135579013407751958e+01	2.738494451642360383e-01
-1.133674412345681937e+01	2.697156254108800111e-01
-1.131759073750961875e+01	2.654632394309550114e-01
-1.129833063054031861e+01	2.610979143797350077e-01
-1.127896426036671862e+01	2.566252626237590095e-01
-1.125949190152731916e+01	2.520508490581949701e-01
-1.123991365898741890e+01	2.473801605308340035e-01
-1.122022948218341831e+01	2.426185775490659891e-01
-1.120043917924781951e+01	2.377713484133530120e-01
-1.118054243126861813e+01	2.328435658872939906e-01
-1.116053880644381913e+01	2.278401464810000110e-01
-1.114042777400731943e+01	2.227658123915509936e-01
-1.112020871781201947e+01	2.176250761124499944e-01
-1.109988094947141946e+01	2.124222276935079923e-01
-1.107944372097451868e+01	2.071613246041320022e-01
-1.105889623670431909e+01	2.018461841266719903e-01
-1.103823766480261881e+01	1.964803781828879936e-01
-1.101746714784051839e+01	1.910672304757750073e-01
-1.099658381276581842e+01	1.856098158112519936e-01
-1.097558678011211875e+01	1.801109614496700095e-01
-1.095447517246511815e+01	1.745732503257370061e-01
-1.093324812219511877e+01	1.689990259673790074e-01
-1.091190477847011842e+01	1.633903989390899925e-01
-1.089044431357551979e+01	1.577492546333869872e-01
-1.086886592857091927e+01	1.520772622349030045e-01
-1.084716885832081879e+01	1.463758846851360151e-01
-1.082535237593861943e+01	1.406463894817250038e-01
-1.080341579668661822e+01	1.348898601539720021e-01
-1.078135848137611852e+01	1.291072082658631937e-01
-1.075917983930771982e+01	1.232991858087614939e-01
-1.073687933079701828e+01	1.174663978578193990e-01
-1.071445646932071938e+01	1.116093153786864023e-01
-1.069191082332211984e+01	1.057282880839190975e-01
-1.066924201770451930e+01	9.982355725129139767e-02
-1.064644973504221959e+01	9.389526842865769662e-02
-1.062353371652981870e+01	8.794348396185980299e-02
-1.060049376268781884e+01	8.196819529314769426e-02
-1.057732973383761887e+01	7.596933498749280922e-02
-1.055404155035431835e+01	6.994678845285109969e-02
-1.053062919269961917e+01	6.390040532776060378e-02
-1.050709270123911843e+01	5.783001051554900740e-02
-1.048343217583781950e+01	5.173541484886959307e-02
-1.045964777523181866e+01	4.561642537127438835e-02
-1.043573971616921980e+01	3.947285522414428760e-02
-1.041170827231511886e+01	3.330453312763090312e-02
-1.038755377291191984e+01	2.711131244344738844e-02
-1.036327660119311922e+01	2.089307980556939781e-02
-1.033887719254391868e+01	1.464976330235751023e-02
-1.031435603241091847e+01	8.381340190514702249e-03
-1.028971365395961968e+01	2.087844117885706563e-03
-1.026495063548861886e+01	-4.230628171369599233e-03
-1.024006759760821872e+01	-1.057391067900839698e-02
-1.021506520019661934e+01	-1.694176257501539551e-02
-1.018994413915401864e+01	-2.333386323495401093e-02
-1.016470514297372851e+01	-2.974980792877851554e-02
-1.013934896915908901e+01	-3.618910419801760203e-02
-1.011387640051445835e+01	-4.265116895760229232e-02
-1.008828824134444879e+01	-4.913532635676598481e-02
-1.006258531359751807e+01	-5.564080643031821261e-02
-1.003676845299247944e+01	-6.216674456717219410e-02
-1.001083850516820917e+01	-6.871218181730620600e-02
-9.984796321897748683e+00	-7.527606605141701213e-02
-9.958642757408339818e+00	-8.185725397947701820e-02
-9.932378664847929528e+00	-8.845451402538001551e-02
-9.906004892937829709e+00	-9.506653004497100934e-02
-9.879522282848439474e+00	-1.016919058642919982e-01
-9.852931665332459232e+00	-1.083291706039180013e-01
-9.826233858145958067e+00	-1.149767847441889868e-01
-9.799429663783518762e+00	-1.216331468750800338e-01
-9.772519867548599137e+00	-1.282966010637390242e-01
-9.745505235975048919e+00	-1.349654447625789899e-01
-9.718386515609628518e+00	-1.416379371714769908e-01
-9.691164432159528275e+00	-1.483123079593559601e-01
-9.663839690002738791e+00	-1.549867662434560311e-01
-9.636412972052628589e+00	-1.616595097190630104e-01
-9.608884939962479166e+00	-1.683287338285859858e-01
-9.581256234649638159e+00	-1.749926408567979985e-01
-9.553527477113869182e+00	-1.816494488387910278e-01
-9.525699269519408929e+00	-1.882974001689179944e-01
-9.497772196506508280e+00	-1.949347698026480113e-01
-9.469746826694558806e+00	-2.015598729487850238e-01
-9.441623714336369488e+00	-2.081710721569750011e-01
-9.413403401081838595e+00	-2.147667837144970338e-01
-9.385086417807999126e+00	-2.213454832771249992e-01
-9.356673286473208506e+00	-2.279057106708889946e-01
-9.328164521953938859e+00	-2.344460738148850254e-01
-9.299560633825029399e+00	-2.409652517294190166e-01
-9.270862128046898576e+00	-2.474619966086000211e-01
-9.242069508527219313e+00	-2.539351349516160150e-01
-9.213183278528518372e+00	-2.603835677621300082e-01
-9.184203941898559265e+00	-2.668062698401330035e-01
-9.155132004105428933e+00	-2.732022882049560120e-01
-9.125967973065309380e+00	-2.795707397016690132e-01
-9.096712359756578437e+00	-2.859108078554780108e-01
-9.067365678620198821e+00	-2.922217390498160206e-01
-9.037928447752179295e+00	-2.985028381133130182e-01
-9.008401188899789247e+00	-3.047534634085879990e-01
-8.978784427278659663e+00	-3.109730215216999771e-01
-8.949078691232848826e+00	-3.171609616549849742e-01
-8.919284511764699275e+00	-3.233167698278660018e-01
-8.889402421964888390e+00	-3.294399629900370274e-01
-8.859432956376499746e+00	-3.355300831491520586e-01
-8.829376650328949694e+00	-3.415866916109850382e-01
-8.799234039279628661e+00	-3.476093634239080798e-01
-8.769005658201219688e+00	-3.535976821117900459e-01
-8.738692041052559034e+00	-3.595512347700570710e-01
-8.708293720369859159e+00	-3.654696075890399576e-01
-8.677811227012838913e+00	-3.713523818569899881e-01
-8.647245090097218423e+00	-3.771991304826229352e-01
-8.616595837141719727e+00	-3.830094150639650752e-01
-8.585863994452568093e+00	-3.887827835169829771e-01
-8.555050087763898858e+00	-3.945187682642199989e-01
-8.524154643146259147e+00	-4.002168849707629650e-01
-8.493178188189379085e+00	-4.058766318026149622e-01
-8.462121253458908754e+00	-4.114974891711839500e-01
-8.430984374220049204e+00	-4.170789199174350093e-01
-8.399768092414198861e+00	-4.226203698804349984e-01
-8.368472958868348854e+00	-4.281212687878010459e-01
-8.337099535710208897e+00	-4.335810314000709265e-01
-8.305648398956488876e+00	-4.389990588373679503e-01
-8.274120141235908221e+00	-4.443747400150059312e-01
-8.242515374603909706e+00	-4.497074531149049537e-01
-8.210834733401918939e+00	-4.549965670218169556e-01
-8.179078877110629975e+00	-4.602414426573919193e-01
-8.147248493144719106e+00	-4.654414341508669728e-01
-8.115344299534848815e+00	-4.705958897925519024e-01
-8.083367047442559183e+00	-4.757041527250830959e-01
-8.051317523454448732e+00	-4.807655613374159365e-01
-8.019196551603560152e+00	-4.857794493375439671e-01
-7.987004995068748947e+00	-4.907451454915440769e-01
-7.954743757506578916e+00	-4.956619730286890291e-01
-7.922413783974438850e+00	-5.005292487245509570e-01
-7.890016061409649062e+00	-5.053462816860740947e-01
-7.857551618634708746e+00	-5.101123718742091029e-01
-7.825021525866269201e+00	-5.148268084105320774e-01
-7.792426893712199210e+00	-5.194888677241751296e-01
-7.759768871649288968e+00	-5.240978116040111434e-01
-7.727048645981659192e+00	-5.286528852282099677e-01
-7.694267437288468514e+00	-5.331533152488550087e-01
-7.661426497377428646e+00	-5.375983080130239955e-01
-7.628527105768778682e+00	-5.419870480035871019e-01
-7.595570565742018943e+00	-5.463186965828381592e-01
-7.562558199985368823e+00	-5.505923911198811194e-01
-7.529491345894618881e+00	-5.548072445784990592e-01
-7.496371350574468906e+00	-5.589623456361181297e-01
-7.463199565601068564e+00	-5.630567593963839990e-01
-7.429977341609168562e+00	-5.670895287481549918e-01
-7.396706022771408762e+00	-5.710596764123541114e-01
-7.363386941239909333e+00	-5.749662077054340514e-01
-7.330021411622588801e+00	-5.788081140344270015e-01
-7.296610725567439282e+00	-5.825843771238821134e-01
-7.263156146527649071e+00	-5.862939739597989863e-01
-7.229658904779618922e+00	-5.899358824202300955e-01
-7.196120192763179269e+00	-5.935090875468029825e-01
-7.162541160810588892e+00	-5.970125883964410018e-01
-7.128922913326118938e+00	-6.004454053982211104e-01
-7.095266505473318830e+00	-6.038065881269849555e-01
-7.061572940420949074e+00	-6.070952233932791486e-01
-7.027843167191819340e+00	-6.103104435386861315e-01
-6.994078079151779370e+00	-6.134514348168711440e-01
-6.960278513168138836e+00	-6.165174457338760128e-01
-6.926445249458648590e+00	-6.195077952165650714e-01
-6.892579012143999151e+00	-6.224218804757020163e-01
-6.858680470507929172e+00	-6.252591844300481316e-01
-6.824750240960788972e+00	-6.280192825601389472e-01
-6.790788889693739172e+00	-6.307018490649760611e-01
-6.756796936002558596e+00	-6.333066622017280434e-01
-6.722774856252248910e+00	-6.358336086975620027e-01
-6.688723088445918563e+00	-6.382826871337770047e-01
-6.654642037354459028e+00	-6.406540102152760152e-01
-6.620532080157318866e+00	-6.429478058529720652e-01
-6.586393572538638885e+00	-6.451644170025929714e-01
-6.552226855178078679e+00	-6.473043002204210694e-01
-6.518032260571419378e+00	-6.493680229143821148e-01
-6.483810120112469377e+00	-6.513562592873489709e-01
-6.449560771365209000e+00	-6.532697849882329599e-01
-6.415284565453209353e+00	-6.551094705051421219e-01
-6.380981874492678507e+00	-6.568762733531550158e-01
-6.346653098995059139e+00	-6.585712291270300334e-01
-6.312298675166198691e+00	-6.601954415058961523e-01
-6.277919082030329001e+00	-6.617500713126001077e-01
-6.243514848309798637e+00	-6.632363247445540733e-01
-6.209086558994099114e+00	-6.646554409054270529e-01
-6.174634861536039132e+00	-6.660086787777130812e-01
-6.140160471616758819e+00	-6.672973037847980127e-01
-6.105664178426558841e+00	-6.685225740977160935e-01
-6.071146849413689317e+00	-6.696857268459470713e-01
-6.036609434459179191e+00	-6.707879643936081049e-01
-6.002052969442059016e+00	-6.718304408419899509e-01
-5.967478579165328867e+00	-6.728142489167181495e-01
-5.932887479620078786e+00	-6.737404073929431636e-01
-5.898280979571579152e+00	-6.746098492049190654e-01
-5.863660481457928952e+00	-6.754234103773670839e-01
-5.829027481598458849e+00	-6.761818199052289646e-01
-5.794383569715498616e+00	-6.768856906959990205e-01
-5.759730427779699014e+00	-6.775355116750900741e-01
-5.725069828194609300e+00	-6.781316411397850796e-01
-5.690403631342379143e+00	-6.786743014315821387e-01
-5.655733782517638808e+00	-6.791635749803439648e-01
-5.621062308281248754e+00	-6.795994017569790824e-01
-5.586391312270468923e+00	-6.799815781545670568e-01
-5.551722970505628574e+00	-6.803097573011751553e-01
-5.517059526237078515e+00	-6.805834507913510745e-01
-5.482403284379029351e+00	-6.808020318076000166e-01
-5.447756605579338718e+00	-6.809647395882441057e-01
-5.413121899976019336e+00	-6.810706851841230591e-01
-5.378501620692698992e+00	-6.811188584336980156e-01
-5.343898257126038942e+00	-6.811081360744910551e-01
-5.309314328078309053e+00	-6.810372908983510776e-01
-5.274752374788269194e+00	-6.809050018490330203e-01
-5.240214953912718521e+00	-6.807098649528771084e-01
-5.205704630510139097e+00	-6.804504049671420418e-01
-5.171223971076289061e+00	-6.801250876256450528e-01
-5.136775536679668797e+00	-6.797323323578590148e-01
-5.102361876242858862e+00	-6.792705253554549572e-01
-5.067985520012999068e+00	-6.787380328593819456e-01
-5.033648973262098814e+00	-6.781332145409080248e-01
-4.999354710254858780e+00	-6.774544368516011161e-01
-4.965105168518658907e+00	-6.767000862197849465e-01
-4.930902743447049374e+00	-6.758685819747221046e-01
-4.896749783264649380e+00	-6.749583888843431190e-01
-4.862648584378009176e+00	-6.739680291979051052e-01
-4.828601387133458545e+00	-6.728960940912520616e-01
-4.794610371999208809e+00	-6.717412544194969470e-01
-4.760677656185658968e+00	-6.705022706896659468e-01
-4.726805290713978813e+00	-6.691780021742770312e-01
-4.692995257939808873e+00	-6.677674150956900423e-01
-4.659249469534889165e+00	-6.662695898204640255e-01
-4.625569764926549254e+00	-6.646837270126471076e-01
-4.591957910191019288e+00	-6.630091527049970512e-01
-4.558415597393689289e+00	-6.612453222573220213e-01
-4.524944444366059138e+00	-6.593918231815010245e-01
-4.491545994906048556e+00	-6.574483768231329517e-01
-4.458221719385658588e+00	-6.554148389000971076e-01
-4.424973015747289296e+00	-6.532911989085179449e-01
-4.391801210867348537e+00	-6.510775784166180635e-01
-4.358707562263789193e+00	-6.487742282766080226e-01
-4.325693260122128514e+00	-6.463815247940840614e-01
-4.292759429612629241e+00	-6.438999649032011163e-01
-4.259907133470179019e+00	-6.413301604042209725e-01
-4.227137374806798853e+00	-6.386728313277330038e-01
-4.194451100126238785e+00	-6.359287984968760021e-01
-4.161849202509388945e+00	-6.330989753652740415e-01
-4.129332524939108851e+00	-6.301843592139551031e-01
-4.096901863733018345e+00	-6.271860217953770800e-01
-4.064557972053548518e+00	-6.241050995166601556e-01
-4.032301563465058969e+00	-6.209427832572971262e-01
-4.000133315509078358e+00	-6.177003079189500312e-01
-3.968053873269958842e+00	-6.143789418063609897e-01
-3.936063852904978511e+00	-6.109799759390259766e-01
-3.904163845114688947e+00	-6.075047133929900589e-01
-3.872354418531458897e+00	-6.039544587710321544e-01
-3.840636123006178515e+00	-6.003305078975329501e-01
-3.809009492775778938e+00	-5.966341378316200039e-01
-3.777475049496438864e+00	-5.928665972886439928e-01
-3.746033305129998325e+00	-5.890290975558469810e-01
-3.714684764673888751e+00	-5.851228039831559702e-01
-3.683429928727228742e+00	-5.811488281245269505e-01
-3.652269295888798339e+00	-5.771082205991839853e-01
-3.621203364984788564e+00	-5.730019647354560597e-01
-3.590232637127289017e+00	-5.688309710529131369e-01
-3.559357617606478286e+00	-5.645960726310299549e-01
-3.528578817622318731e+00	-5.602980214048669527e-01
-3.497896755863498797e+00	-5.559374854202230321e-01
-3.467311959943458533e+00	-5.515150470725149745e-01
-3.436824967705518930e+00	-5.470312023452250649e-01
-3.406436328410208603e+00	-5.424863610553449789e-01
-3.376146603819838887e+00	-5.378808481047030465e-01
-3.345956369196009028e+00	-5.332149057275910042e-01
-3.315866214226738329e+00	-5.284886967167030658e-01
-3.285876743900258745e+00	-5.237023086010661466e-01
-3.255988579342668388e+00	-5.188557587415261185e-01
-3.226202358636188983e+00	-5.139490003014590691e-01
-3.196518737634268525e+00	-5.089819290426920162e-01
-3.166938390788669011e+00	-5.039543908893640012e-01
-3.137462012002268708e+00	-4.988661901954529188e-01
-3.108090315519478786e+00	-4.937170986452381061e-01
-3.078824036864118874e+00	-4.885068647098899652e-01
-3.049663933832048812e+00	-4.832352235778979987e-01
-3.020610787543168918e+00	-4.779019074721059801e-01
-2.991665403554198299e+00	-4.725066562618309152e-01
-2.962828613030429104e+00	-4.670492282748879842e-01
-2.934101273971088553e+00	-4.615294112114349256e-01
-2.905484272479339047e+00	-4.559470330593730636e-01
-2.876978524064028875e+00	-4.503019729096419677e-01
-2.848584974956448690e+00	-4.445941715691869578e-01
-2.820304603421648793e+00	-4.388236418696460084e-01
-2.792138421039949137e+00	-4.329904785709359216e-01
-2.764087473930328720e+00	-4.270948677609660016e-01
-2.736152843884418928e+00	-4.211370956555950396e-01
-2.708335649375868570e+00	-4.151175567067960093e-01
-2.680637046407258861e+00	-4.090367609316979958e-01
-2.653058229153948844e+00	-4.028953403807719602e-01
-2.625600430362058813e+00	-3.966940546699189718e-01
-2.598264921455859078e+00	-3.904337955085400158e-01
-2.571053012308818886e+00	-3.841155901637859915e-01
-2.543966050631789155e+00	-3.777406038100849517e-01
-2.517005420931838877e+00	-3.713101407226940265e-01
-2.490172542995809035e+00	-3.648256442842299774e-01
-2.463468869854388732e+00	-3.582886957840380471e-01
-2.436895885184108934e+00	-3.517010120015619523e-01
-2.410455100108169102e+00	-3.450644415766859763e-01
-2.384148049360288901e+00	-3.383809601820590429e-01
-2.357976286780628872e+00	-3.316526645247270255e-01
-2.331941380117918960e+00	-3.248817652167589887e-01
-2.306044905118489030e+00	-3.180705785669509789e-01
-2.280288438889379155e+00	-3.112215173578570249e-01
-2.254673552531119007e+00	-3.043370806843450072e-01
-2.229201803043598940e+00	-2.974198429413890121e-01
-2.203874724518328776e+00	-2.904724420597309953e-01
-2.178693818639758639e+00	-2.834975670982969875e-01
-2.153660544529208742e+00	-2.764979453116799823e-01
-2.128776307975528859e+00	-2.694763288193600115e-01
-2.104042450108538631e+00	-2.624354810106869773e-01
-2.079460235582488714e+00	-2.553781628256540093e-01
-2.055030840349209242e+00	-2.483071190561649821e-01
-2.030755339112438662e+00	-2.412250648156969990e-01
-2.006634692566819034e+00	-2.341346723268289964e-01
-1.982669734537058970e+00	-2.270385581760510085e-01
-1.958861159144088981e+00	-2.199392711834599612e-01
-1.935209508136208845e+00	-2.128392810313560202e-01
-1.911715158533418890e+00	-2.057409677903770384e-01
-1.888378310742748978e+00	-1.986466124746220085e-01
-1.865198977310778883e+00	-1.915583887482779635e-01
-1.842176972486788911e+00	-1.844783558955949698e-01
-1.819311902775899048e+00	-1.774084531537540310e-01
-1.796603158665568856e+00	-1.703504954943900196e-01
-1.774049907711559015e+00	-1.633061709242930037e-01
-1.751651089169689035e+00	-1.562770393594160034e-01
-1.729405410358229034e+00	-1.492645331088329752e-01
-1.707311344931848884e+00	-1.422699589869729775e-01
-1.685367133241538973e+00	-1.352945020535269993e-01
-1.663570784946438952e+00	-1.283392309611089965e-01
-1.641920084031649019e+00	-1.214051048712760372e-01
-1.620412596372268865e+00	-1.144929818801589949e-01
-1.599045679967148859e+00	-1.076036288760019999e-01
-1.577816497946178842e+00	-1.007377327325090222e-01
-1.556722034433208890e+00	-9.389591272444403058e-02
-1.535759113321898850e+00	-8.707873403554100555e-02
-1.514924419994948979e+00	-8.028672221376398355e-02
-1.494214525988079023e+00	-7.352037841547498509e-02
-1.473625916568779060e+00	-6.678019526835221598e-02
-1.453155021167229055e+00	-6.006667317305081077e-02
-1.432798246562148936e+00	-5.338033685586651700e-02
-1.412552012688979008e+00	-4.672175197902189714e-02
-1.392412790901348840e+00	-4.009154161184999565e-02
-1.372377144480378952e+00	-3.349040236507669355e-02
-1.352441771149188954e+00	-2.691911999165760849e-02
-1.332603547314148873e+00	-2.037858426118738242e-02
-1.312859573718828887e+00	-1.386980292073589083e-02
-1.293207222162578995e+00	-7.393914563001202644e-03
-1.273644182903418853e+00	-9.522002328261891524e-04
-1.254168512335218866e+00	5.453906384735696111e-03
-1.234778680501618986e+00	1.182281033762599964e-02
-1.215473617985449062e+00	1.815274846840070344e-02
-1.196252761692079059e+00	2.444178427422649680e-02
-1.177116099028737928e+00	3.068780465673751068e-02
-1.158064209970216973e+00	3.688851863366579553e-02
-1.139098306494503943e+00	4.304145806372980387e-02
-1.120220268869920988e+00	4.914398041521109151e-02
-1.101432678279222976e+00	5.519327358721129451e-02
-1.082738845275359019e+00	6.118636277100239496e-02
-1.064142833578848091e+00	6.712011931741650173e-02
-1.045649478747908923e+00	7.299127155510540255e-02
-1.027264401279726957e+00	7.879641748397139822e-02
-1.008994013734535899e+00	8.453203924836970307e-02
-9.908455215134509553e-01	9.019451927601790375e-02
-9.728269169660889171e-01	9.578015795113399566e-02
-9.549469665547489772e-01	1.012851926743419950e-01
-9.372151908579740009e-01	1.067058181475172979e-01
-9.196418372573909039e-01	1.120382077091217066e-01
-9.022378452172860053e-01	1.172785355348504033e-01
-8.850148041360299533e-01	1.224229995096586948e-01
-8.679849038215959878e-01	1.274678445705463847e-01
-8.511608777193029329e-01	1.324093863148960160e-01
-8.345559390980289427e-01	1.372440346667049837e-01
-8.181837104804979832e-01	1.419683173927299979e-01
-8.020581466832609197e-01	1.465789032623240062e-01
-7.861934519115969522e-01	1.510726246485599999e-01
-7.706039914330009566e-01	1.554464993740050094e-01
-7.553041984292139244e-01	1.596977516121380059e-01
-7.403084766999459276e-01	1.638238316647629977e-01
-7.256310999605599665e-01	1.678224344467789952e-01
-7.112861085401459560e-01	1.716915165220390116e-01
-6.972872043445199619e-01	1.754293115477950082e-01
-6.836476449999999705e-01	1.790343440000000119e-01
-6.703801381371878865e-01	1.825054410675280014e-01
-6.574967368088828756e-01	1.858417426198610001e-01
-6.450087370615069648e-01	1.890427091698559936e-01
-6.329265786946829397e-01	1.921081277706540025e-01
-6.212597502478489631e-01	1.950381158034570073e-01
-6.100166992458169180e-01	1.978331226305500012e-01
-5.992047487161988872e-01	2.004939291055219952e-01
-5.888300209606009972e-01	2.030216449498599973e-01
-5.788973695179440160e-01	2.054177040219440087e-01
-5.694103202023179655e-01	2.076838575207130000e-01
-5.603710220294109146e-01	2.098221651818600042e-01
-5.517802087649369414e-01	2.118349845392379915e-01
-5.436371717361319078e-01	2.137249583380660123e-01
-5.359397444437079550e-01	2.154950001995949993e-01
-5.286842993974159022e-01	2.171482786488740102e-01
-5.218657574745029226e-01	2.186881996283029927e-01
-5.154776099678088919e-01	2.201183876296320119e-01
-5.095119533503660314e-01	2.214426655859750015e-01
-5.039595366375120289e-01	2.226650336733269897e-01
-4.988098210772079488e-01	2.237896471779450003e-01
-4.940510517463199691e-01	2.248207935918359879e-01
-4.896703404767859258e-01	2.257628691035530044e-01
-4.856537593830039246e-01	2.266203546555499992e-01
-4.819864441124259713e-01	2.273977917425140105e-01
-4.786527057975029642e-01	2.280997581274619990e-01
-4.756361505510929288e-01	2.287308436539589873e-01
-4.729198052214679260e-01	2.292956263336050071e-01
-4.704862480095769461e-01	2.297986488879699973e-01
-4.683177424525299393e-01	2.302443959233879955e-01
-4.663963731956459746e-01	2.306372719154289874e-01
-4.647041819131799700e-01	2.309815801773550115e-01
-4.632233016969499739e-01	2.312815029833860114e-01
-4.619360882146449354e-01	2.315410830129160102e-01
-4.608252459472849671e-01	2.317642062759140142e-01
-4.598739478495769695e-01	2.319545866722420024e-01
-4.590659468391519726e-01	2.321157523284489987e-01
-4.583856776115299292e-01	2.322510338444190026e-01
-4.578183473978319484e-01	2.323635545687869897e-01
-4.573500144316709481e-01	2.324562230060830126e-01
-4.569676530698269512e-01	2.325317274398099876e-01
-4.566592047174119484e-01	2.325925328338170062e-01
-4.564136139403869308e-01	2.326408800493710016e-01
-4.562208494045069673e-01	2.326787873868730039e-01
-4.560719095568139259e-01	2.327080544294199971e-01
