# Supplementary material for: Agile perching maneuvers in birds and morphing-wing drones
Source: Nat Commun. 2024 Sep 27;15:8330. doi: 10.1038/s41467-024-52369-4 (PMC11437188; doi:10.1038/s41467-024-52369-4)
Supplement: Supplementary file 11 — Source Data [file 41467_2024_52369_MOESM11_ESM.zip › figure_source_data/suppl_fig_2/harris_hawk_344.csv]

# horizontal_pos	altitude
-1.218453848110823934e+01	4.907483252818293229e-01
-1.218331774415874058e+01	4.889485607883602980e-01
-1.218206916974333964e+01	4.870931001904523217e-01
-1.218078964513563989e+01	4.851854244467743160e-01
-1.217947561210164054e+01	4.832293835602283205e-01
-1.217812305805134088e+01	4.812291904055713276e-01
-1.217672750989163966e+01	4.791894121304933196e-01
-1.217528403068783938e+01	4.771149590832002851e-01
-1.217378721921964058e+01	4.750110712351682807e-01
-1.217223121250163942e+01	4.728833020845553126e-01
-1.217060969131054016e+01	4.707375000434902979e-01
-1.216891588874623942e+01	4.685797873312053108e-01
-1.216714260182684093e+01	4.664165364144363113e-01
-1.216528220609803945e+01	4.642543440566332946e-01
-1.216332667321453975e+01	4.621000030581203233e-01
-1.216126759142903957e+01	4.599604717901762951e-01
-1.215909618890283994e+01	4.578428416470152751e-01
-1.215680335973164006e+01	4.557543025604343101e-01
-1.215437969255894046e+01	4.537021067424563125e-01
-1.215181550163094037e+01	4.516935308412153294e-01
-1.214910086012853974e+01	4.497358367145102842e-01
-1.214622563559444046e+01	4.478362310436113103e-01
-1.214317952725824057e+01	4.460018240268033285e-01
-1.213995210504783984e+01	4.442395874075742990e-01
-1.213653285006344085e+01	4.425563121061202865e-01
-1.213291119627844061e+01	4.409585657346553056e-01
-1.212907657322354105e+01	4.394526502868063011e-01
-1.212501844940164020e+01	4.380445602988363163e-01
-1.212072637617654003e+01	4.367399417855742927e-01
-1.211619003187444044e+01	4.355440522564342776e-01
-1.211139926583524051e+01	4.344617221168692867e-01
-1.210634414215044075e+01	4.334973177577913228e-01
-1.210101498282613974e+01	4.326547066299692990e-01
-1.209540241011404049e+01	4.319372245921562770e-01
-1.208949738775734062e+01	4.313476458106352829e-01
-1.208329126090534089e+01	4.308881554742453046e-01
-1.207677579445994098e+01	4.305603255726412892e-01
-1.206994320962484046e+01	4.303650939668022812e-01
-1.206278621844064070e+01	4.303027469597103249e-01
-1.205529805610104077e+01	4.303729055518872859e-01
-1.204747251085684034e+01	4.305745155412282754e-01
-1.203930395133053999e+01	4.309058415995443148e-01
-1.203078735107673936e+01	4.313644654296733272e-01
-1.202191831024074098e+01	4.319472880771113021e-01
-1.201269307418364107e+01	4.326505364391052821e-01
-1.200310854895693957e+01	4.334697739823722973e-01
-1.199316231352993967e+01	4.343999156481532786e-01
-1.198285262868933998e+01	4.354352468906623197e-01
-1.197217844254744001e+01	4.365694467621543118e-01
-1.196113939261694092e+01	4.377956149253413032e-01
-1.194973580442784034e+01	4.391063024417993232e-01
-1.193796868668014000e+01	4.404935461537092811e-01
-1.192583972295033945e+01	4.419489064460063177e-01
-1.191335125998504019e+01	4.434635081470513218e-01
-1.190050629263934034e+01	4.450280842984902785e-01
-1.188730844553863975e+01	4.466330224994572995e-01
-1.187376195155944103e+01	4.482684135067113163e-01
-1.185987162725323962e+01	4.499241017512142782e-01
-1.184564284535074030e+01	4.515897374130473096e-01
-1.183108150451104024e+01	4.532548296808343036e-01
-1.181619399649573943e+01	4.549088008090932944e-01
-1.180098717097233951e+01	4.565410405774443237e-01
-1.178546829816484021e+01	4.581409607495243175e-01
-1.176964502959163994e+01	4.596980491268762847e-01
-1.175352535714394087e+01	4.612019227942872890e-01
-1.173711757077393969e+01	4.626423801578933293e-01
-1.172043021507223948e+01	4.640094513861983128e-01
-1.170347204502744098e+01	4.652934468766473097e-01
-1.168625198126544085e+01	4.664850033868723211e-01
-1.166877906507354012e+01	4.675751274897683163e-01
-1.165106241351413985e+01	4.685552360353003043e-01
-1.163311117493664071e+01	4.694171933290082754e-01
-1.161493448518683991e+01	4.701533447674042798e-01
-1.159654142481354100e+01	4.707565467035493278e-01
-1.157794097755554041e+01	4.712201923516483038e-01
-1.155914199038643986e+01	4.715382335771403088e-01
-1.154015313537593990e+01	4.717051984580802881e-01
-1.152098287360804107e+01	4.717162045440372875e-01
-1.150163942138124007e+01	4.715669677798752790e-01
-1.148213071888774017e+01	4.712538071030122899e-01
-1.146246440154813939e+01	4.707736447636483024e-01
-1.144264777415244083e+01	4.701240024573613008e-01
-1.142268778792944062e+01	4.693029933980653046e-01
-1.140259102063973984e+01	4.683093104958602759e-01
-1.138236365975883935e+01	4.671422108386322769e-01
-1.136201148878834033e+01	4.658014967076862800e-01
-1.134153987670334018e+01	4.642874933860423048e-01
-1.132095377051803986e+01	4.626010240428973241e-01
-1.130025769092054055e+01	4.607433819988622781e-01
-1.127945573090674003e+01	4.587163006938653198e-01
-1.125855155731193946e+01	4.565219216927022816e-01
-1.123754841512164049e+01	4.541627610722963060e-01
-1.121644913441713953e+01	4.516416745395342991e-01
-1.119525613979483936e+01	4.489618216293232988e-01
-1.117397146208094050e+01	4.461266293291932805e-01
-1.115259675214884005e+01	4.431397554696173136e-01
-1.113113329663453932e+01	4.400050522084043014e-01
-1.110958203533714084e+01	4.367265299232362952e-01
-1.108794358008494108e+01	4.333083218090633126e-01
-1.106621823484483969e+01	4.297546494568982856e-01
-1.104440601684973977e+01	4.260697896679542795e-01
-1.102250667852344002e+01	4.222580427324763019e-01
-1.100051972998354088e+01	4.183237023763953233e-01
-1.097844446191214018e+01	4.142710275516263141e-01
-1.095627996858904041e+01	4.101042162177133132e-01
-1.093402517089483972e+01	4.058273812342833020e-01
-1.091167883910324043e+01	4.014445284556052984e-01
-1.088923961529063966e+01	3.969595370910473098e-01
-1.086670603521213962e+01	3.923761423687143202e-01
-1.084407654949954036e+01	3.876979205143563090e-01
-1.082134954405944072e+01	3.829282760341112812e-01
-1.079852335955954068e+01	3.780704312680323032e-01
-1.077559630991014039e+01	3.731274181618272623e-01
-1.075256669966024070e+01	3.681020721869933121e-01
-1.072943284024544042e+01	3.629970283245632645e-01
-1.070619306503584056e+01	3.578147190151612644e-01
-1.068284574314784052e+01	3.525573739678162788e-01
-1.065938929199653984e+01	3.472270217120332902e-01
-1.063582218857493977e+01	3.418254927718202829e-01
-1.061214297945894103e+01	3.363544243365622632e-01
-1.058835028954693946e+01	3.308152663016152850e-01
-1.056444282955034097e+01	3.252092885511252973e-01
-1.054041940225943996e+01	3.195375893565003400e-01
-1.051627890761684014e+01	3.138011047661253272e-01
-1.049202034663523975e+01	3.080006188649012655e-01
-1.046764282420103953e+01	3.021367747859153297e-01
-1.044314555081174056e+01	2.962100863606743073e-01
-1.041852784329513959e+01	2.902209502988333245e-01
-1.039378912456423976e+01	2.841696587927753370e-01
-1.036892892246124021e+01	2.780564124469362963e-01
-1.034394686774894012e+01	2.718813334359383438e-01
-1.031884269130624077e+01	2.656444787996062873e-01
-1.029361622058834058e+01	2.593458537865013236e-01
-1.026826737541104073e+01	2.529854251608091298e-01
-1.024279616312113994e+01	2.465631343902009165e-01
-1.021720267321494013e+01	2.400789106346646329e-01
-1.019148707146753985e+01	2.335326834583711098e-01
-1.016564959363654985e+01	2.269243951884036270e-01
-1.013969053880563997e+01	2.202540128457970148e-01
-1.011361026243111993e+01	2.135215395758788270e-01
-1.008740916915889940e+01	2.067270255065223050e-01
-1.006108770547709952e+01	1.998705779647515224e-01
-1.003464635227113000e+01	1.929523709843114221e-01
-1.000808561734788960e+01	1.859726540394894267e-01
-9.981406027995440411e+00	1.789317599437620088e-01
-9.954608123644410611e+00	1.718301118558789031e-01
-9.927692448696010530e+00	1.646682293408728015e-01
-9.900659545580570153e+00	1.574467334392786189e-01
-9.873509948108370793e+00	1.501663507046035184e-01
-9.846244175172159885e+00	1.428279161768283290e-01
-9.818862724857700286e+00	1.354323752684155058e-01
-9.791366069014749485e+00	1.279807845488947216e-01
-9.763754648337000575e+00	1.204743114245136193e-01
-9.736028867994010128e+00	1.129142327205432117e-01
-9.708189093853089702e+00	1.053019321854686136e-01
-9.680235649322860070e+00	9.763889694829361310e-02
-9.652168812843409995e+00	8.992671297234491878e-02
-9.623988816041430638e+00	8.216705956104551622e-02
-9.595695842560900246e+00	7.436170298292621439e-02
-9.567290027572729727e+00	6.651248929440502222e-02
-9.538771457958649336e+00	5.862133644936461108e-02
-9.510140173156930388e+00	5.069022579407131412e-02
-9.481396166650061019e+00	4.272119305428731528e-02
-9.452539388066711012e+00	3.471631892835530531e-02
-9.423569745863229485e+00	2.667771940537230768e-02
-9.394487110543220609e+00	1.860753593128031125e-02
-9.365291318367539475e+00	1.050792554751231456e-02
-9.335982175501460034e+00	2.381051126868316548e-03
-9.306559462540940686e+00	-5.770928170617695141e-03
-9.277022939356129427e+00	-1.394586610286069339e-02
-9.247372350187159640e+00	-2.214163809863170518e-02
-9.217607428924889490e+00	-3.035614945227768646e-02
-9.187727904508829369e+00	-3.858734286336670816e-02
-9.157733506373670451e+00	-4.683320523492670584e-02
-9.127623969877349808e+00	-5.509177365577069829e-02
-9.097399041645140016e+00	-6.336114050532168362e-02
-9.067058484767329674e+00	-7.163945763312468129e-02
-9.036602083791610340e+00	-7.992493957964869056e-02
-9.006029649455950192e+00	-8.821586581965368268e-02
-8.975341023112980210e+00	-9.651058202423468124e-02
-8.944536080802519606e+00	-1.048075003522087045e-01
-8.913614736935610239e+00	-1.131050987956577214e-01
-8.882576947559650549e+00	-1.214019196178207083e-01
-8.851422713181589685e+00	-1.296965669339716909e-01
-8.820152081132869526e+00	-1.379877034971996874e-01
-8.788765147466770955e+00	-1.462740467608876771e-01
-8.757262058385940406e+00	-1.545543642981286880e-01
-8.725643011204040178e+00	-1.628274686650357239e-01
-8.693908254851880457e+00	-1.710922117999906789e-01
-8.662058089944160599e+00	-1.793474790541876862e-01
-8.630092868427690078e+00	-1.875921829503486848e-01
-8.598012992836890689e+00	-1.958252567663826826e-01
-8.565818915185820615e+00	-2.040456480389347127e-01
-8.533511135529300518e+00	-2.122523120784857165e-01
-8.501090200227750415e+00	-2.204442055829536895e-01
-8.468556699952150879e+00	-2.286202804308826719e-01
-8.435911267466309482e+00	-2.367794777283627194e-01
-8.403154575223560130e+00	-2.449207221761416919e-01
-8.370287332814760006e+00	-2.530429168150556962e-01
-8.337310284303050878e+00	-2.611449381992786978e-01
-8.304224205479279419e+00	-2.692256320380276846e-01
-8.271029901069940848e+00	-2.772838093376717161e-01
-8.237728201926740823e+00	-2.853182430676606818e-01
-8.204319962224570162e+00	-2.933276653656917143e-01
-8.170806056691251484e+00	-3.013107652900696709e-01
-8.137187377889711470e+00	-3.092661871204926971e-01
-8.103464833570260595e+00	-3.171925292026246956e-01
-8.069639344107571333e+00	-3.250883433267796607e-01
-8.035711840034311493e+00	-3.329521346269746496e-01
-8.001683259681090732e+00	-3.407823619834276507e-01
-7.967554546929810577e+00	-3.485774389093006520e-01
-7.933326649086049009e+00	-3.563357349010516928e-01
-7.899000514874448875e+00	-3.640555772310427041e-01
-7.864577092559870586e+00	-3.717352531610226829e-01
-7.830057328196720512e+00	-3.793730125555337396e-01
-7.795442164008130170e+00	-3.869670708751466459e-01
-7.760732536896969513e+00	-3.945156125305016581e-01
-7.725929377090840156e+00	-4.020167945792926800e-01
-7.691033606923888932e+00	-4.094687507494207401e-01
-7.656046139759049574e+00	-4.168695957724466994e-01
-7.620967879055309702e+00	-4.242174300120536423e-01
-7.585799717585689272e+00	-4.315103443723206644e-01
-7.550542536812460348e+00	-4.387464254702307387e-01
-7.515197206427639109e+00	-4.459237610557656439e-01
-7.479764584067079447e+00	-4.530404456613106867e-01
-7.444245515207760455e+00	-4.600945864596706625e-01
-7.408640833258139047e+00	-4.670843093070426444e-01
-7.372951359851520614e+00	-4.740077649435707197e-01
-7.337177905352588958e+00	-4.808631353199726566e-01
-7.301321269586540375e+00	-4.876486400140017108e-01
-7.265382242799350188e+00	-4.943625426955346458e-01
-7.229361606856680389e+00	-5.010031575938767023e-01
-7.193260136686929762e+00	-5.075688559155946411e-01
-7.157078601971959664e+00	-5.140580721561347488e-01
-7.120817769086669635e+00	-5.204693102436557250e-01
-7.084478403285639381e+00	-5.268011494492337299e-01
-7.048061271131929040e+00	-5.330522499940046899e-01
-7.011567143159999738e+00	-5.392213582810416739e-01
-6.974996796760769335e+00	-5.453073116780438045e-01
-6.938351019273709674e+00	-5.513090427763067680e-01
-6.901630611266630133e+00	-5.572255830521417597e-01
-6.864836389980729869e+00	-5.630560658589136569e-01
-6.827969192914559393e+00	-5.687997286812926934e-01
-6.791029881517499867e+00	-5.744559145881997786e-01
-6.754019344960080495e+00	-5.800240728271417456e-01
-6.716938503946249917e+00	-5.855037585102897957e-01
-6.679788314529880644e+00	-5.908946313515666127e-01
-6.642569771896620345e+00	-5.961964534240766778e-01
-6.605283914070459339e+00	-6.014090859183107707e-01
-6.567931825504179422e+00	-6.065324848935687019e-01
-6.530514640512330438e+00	-6.115666960276087138e-01
-6.493033546506480569e+00	-6.165118483826887985e-01
-6.455489786992969492e+00	-6.213681472194576560e-01
-6.417884664295939068e+00	-6.261358659035116681e-01
-6.380219541970009622e+00	-6.308153369625206786e-01
-6.342495846870659371e+00	-6.354069423645387626e-01
-6.304715070853329273e+00	-6.399111031000417338e-01
-6.266878772076439397e+00	-6.443282681613538010e-01
-6.228988575887899337e+00	-6.486589030231226793e-01
-6.191046175279450559e+00	-6.529034777362137110e-01
-6.153053330898280215e+00	-6.570624547547077032e-01
-6.115011870610540079e+00	-6.611362766213986220e-01
-6.076923688616949981e+00	-6.651253536412826683e-01
-6.038790744126209198e+00	-6.690300516747977877e-01
-6.000615059597129708e+00	-6.728506801831537487e-01
-5.962398718566139344e+00	-6.765874806567266919e-01
-5.924143863081629213e+00	-6.802406155544897803e-01
-5.885852690771689488e+00	-6.838101578775497291e-01
-5.847527451576339352e+00	-6.872960814934316875e-01
-5.809170444179240000e+00	-6.906982523196747437e-01
-5.770784012177869293e+00	-6.940164204658916258e-01
-5.732370540033898898e+00	-6.972502134227216430e-01
-5.693932448848220140e+00	-7.003991303743566377e-01
-5.655472192006979704e+00	-7.034625376986696210e-01
-5.616992250746139170e+00	-7.064396657056717377e-01
-5.578495129682798925e+00	-7.093296066512577713e-01
-5.539983352361478985e+00	-7.121313140491716265e-01
-5.501459456862909825e+00	-7.148436032900677972e-01
-5.462925991521630387e+00	-7.174651535626046517e-01
-5.424385510796740029e+00	-7.199945110579677454e-01
-5.385840571337870308e+00	-7.224300934261027596e-01
-5.347293728285449355e+00	-7.247701954395397994e-01
-5.308747531840999123e+00	-7.270129958090507660e-01
-5.270204524139230351e+00	-7.291565650846496549e-01
-5.231667236449919933e+00	-7.311988745656936572e-01
-5.193138186732769945e+00	-7.331378061351767617e-01
-5.154619877563869856e+00	-7.349711629257567047e-01
-5.116114794447729430e+00	-7.366966807186365873e-01
-5.077625404523598895e+00	-7.383120399712457260e-01
-5.039154155670058977e+00	-7.398148783656137706e-01
-5.000703476006528980e+00	-7.412028037665197022e-01
-4.962275773785809641e+00	-7.424734074768306602e-01
-4.923873437666670405e+00	-7.436242776769337315e-01
-4.885498837350810142e+00	-7.446530129357737948e-01
-4.847154324564368899e+00	-7.455572356826667413e-01
-4.808842234359508971e+00	-7.463346055317336969e-01
-4.770564886708240415e+00	-7.469828323544336346e-01
-4.732324588356470407e+00	-7.474996890001346372e-01
-4.694123634903580644e+00	-7.478830235699955864e-01
-4.655964313069629767e+00	-7.481307711553746298e-01
-4.617848903110080450e+00	-7.482409649586296840e-01
-4.579779681335690356e+00	-7.482117467213076356e-01
-4.541758922693849954e+00	-7.480413763922657555e-01
-4.503788903366400476e+00	-7.477282409762027182e-01
-4.465871903338240578e+00	-7.472708625112136627e-01
-4.428010208890929889e+00	-7.466679051322766547e-01
-4.390206114975629959e+00	-7.459181811859596500e-01
-4.352461927420470111e+00	-7.450206563699706130e-01
-4.314779964928500355e+00	-7.439744538794246242e-01
-4.277162560824230297e+00	-7.427788575498186496e-01
-4.239612064508429867e+00	-7.414333139945286089e-01
-4.202130842583840398e+00	-7.399374337422446324e-01
-4.164721279616739658e+00	-7.382909913869877272e-01
-4.127385778503220415e+00	-7.364939247701935976e-01
-4.090126760412320372e+00	-7.345463332208217455e-01
-4.052946664282250033e+00	-7.324484748853956617e-01
-4.015847945850469891e+00	-7.302007631854416925e-01
-3.978833076202949570e+00	-7.278037624447886156e-01
-3.941904539832710164e+00	-7.252581827337507558e-01
-3.905064832203369640e+00	-7.225648739812606802e-01
-3.868316456818329918e+00	-7.197248194095156038e-01
-3.831661921802250070e+00	-7.167391283488218079e-01
-3.795103736006709916e+00	-7.136090284928215954e-01
-3.758644404658129545e+00	-7.103358576564566818e-01
-3.722286424571639607e+00	-7.069210551006686050e-01
-3.686032278960450270e+00	-7.033661524890926220e-01
-3.649884431876060376e+00	-6.996727645428806319e-01
-3.613845322320299758e+00	-6.958425794602476344e-01
-3.577917358075739962e+00	-6.918773491675007659e-01
-3.542102909306359848e+00	-6.877788794681407580e-01
-3.506404301985299732e+00	-6.835490201561467138e-01
-3.470823811211420029e+00	-6.791896551588416653e-01
-3.435363654480720008e+00	-6.747026927737247437e-01
-3.400025984982730343e+00	-6.700900560624767355e-01
-3.364812884995409981e+00	-6.653536734639056149e-01
-3.329726359455119855e+00	-6.604954696859905994e-01
-3.294768329780869642e+00	-6.555173569353895946e-01
-3.259940628033589860e+00	-6.504212265408046978e-01
-3.225244991492619562e+00	-6.452089410244477019e-01
-3.190683057731980021e+00	-6.398823266735655935e-01
-3.156256360278860029e+00	-6.344431666615126808e-01
-3.121966324935590009e+00	-6.288931947652287580e-01
-3.087814266844850053e+00	-6.232340897231816168e-01
-3.053801388375090298e+00	-6.174674702748847999e-01
-3.019928777899719918e+00	-6.115948909199466765e-01
-2.986197409539579795e+00	-6.056178384312838059e-01
-2.952608143932850204e+00	-5.995377291536136966e-01
-2.919161730090709561e+00	-5.933559071146548014e-01
-2.885858808390460162e+00	-5.870736429724936478e-01
-2.852699914749890375e+00	-5.806921338185087045e-01
-2.819685486018729925e+00	-5.742125038508496537e-01
-2.786815866613370218e+00	-5.676358059289428049e-01
-2.754091316411780177e+00	-5.609630240146816771e-01
-2.721512019914469782e+00	-5.541950765009837632e-01
-2.689078096666739803e+00	-5.473328204231597827e-01
-2.656789612925280153e+00	-5.403770565431347261e-01
-2.624646594540619660e+00	-5.333285352909427068e-01
-2.592649041013840083e+00	-5.261879635421087276e-01
-2.560796940673699673e+00	-5.189560122036216416e-01
-2.529090286907010210e+00	-5.116333245750785963e-01
-2.497529095362129858e+00	-5.042205254454257268e-01
-2.466113422032400138e+00	-4.967182308794547141e-01
-2.434843382113590415e+00	-4.891270586419276811e-01
-2.403719169516570275e+00	-4.814476392009417460e-01
-2.372741076904469892e+00	-4.736806272459097022e-01
-2.341909516111719824e+00	-4.658267136494236849e-01
-2.311225038791549835e+00	-4.578866377963337064e-01
-2.280688357128050292e+00	-4.498612001976077246e-01
-2.250300364439939749e+00	-4.417512753011127447e-01
-2.220062155494679779e+00	-4.335578244063146847e-01
-2.189975046344679654e+00	-4.252819085851937131e-01
-2.160040593491650007e+00	-4.169247015074137308e-01
-2.130260612180729929e+00	-4.084875020640927334e-01
-2.100637193623319909e+00	-3.999717466813817457e-01
-2.071172720946489854e+00	-3.913790212126667112e-01
-2.041869883667259966e+00	-3.827110722964386924e-01
-2.012731690492629788e+00	-3.739698180660136484e-01
-1.983761480250199938e+00	-3.651573580971687050e-01
-1.954962930760830053e+00	-3.562759824806137066e-01
-1.926340065472369911e+00	-3.473281799079937504e-01
-1.897897257683949901e+00	-3.383166446628386725e-01
-1.869639232202179979e+00	-3.292442824117366995e-01
-1.841571064284529990e+00	-3.201142146957506873e-01
-1.813698175741159879e+00	-3.109297820280736979e-01
-1.786026328083979875e+00	-3.016945455108386853e-01
-1.758561612631299953e+00	-2.924122868920576712e-01
-1.731310437497499910e+00	-2.830870069927686750e-01
-1.704279511419859894e+00	-2.737229224445786868e-01
-1.677475824398559912e+00	-2.643244606889346704e-01
-1.650906625151570051e+00	-2.548962532015207061e-01
-1.624579395412059979e+00	-2.454431269181197028e-01
-1.598501821123699873e+00	-2.359700938520927216e-01
-1.572681760617119950e+00	-2.264823389080666827e-01
-1.547127209879120002e+00	-2.169852059116136878e-01
-1.521846265055369907e+00	-2.074841818903077062e-01
-1.496847082355790004e+00	-1.979848796576417214e-01
-1.472137835560749952e+00	-1.884930187676057134e-01
-1.447726671354069961e+00	-1.790144049241886859e-01
-1.423621662736390014e+00	-1.695549079465606956e-01
-1.399830760798900009e+00	-1.601204384069657150e-01
-1.376361745162290040e+00	-1.507169230743446997e-01
-1.353222173409970086e+00	-1.413502793122026757e-01
-1.330419329865689893e+00	-1.320263885940676785e-01
-1.307960174086109983e+00	-1.227510693138836873e-01
-1.285851289455810065e+00	-1.135300490817237051e-01
-1.264098832287400054e+00	-1.043689367070286811e-01
-1.242708481841239943e+00	-9.527319408211870622e-02
-1.221685391688200006e+00	-8.624810818772066234e-02
-1.201034142844980002e+00	-7.729876344967567814e-02
-1.180758699113158894e+00	-6.843001468153470102e-02
-1.160862365052274026e+00	-5.964646085144270637e-02
-1.141347747011729918e+00	-5.095241991330770603e-02
-1.122216717637180006e+00	-4.235190494169369102e-02
-1.103470384253858017e+00	-3.384860180709270416e-02
-1.085109061511912998e+00	-2.544584862308368889e-02
-1.067132248657223004e+00	-1.714661718938270685e-02
-1.049538611765430840e+00	-8.953496644861697051e-03
-1.032325971247030072e+00	-8.686795322817020271e-04
-1.015491294897361119e+00	7.106049538288305989e-03
-9.990306967275129901e-01	1.496932245748330836e-02
-9.829394417705039633e-01	2.272019326559829300e-02
-9.672119570120120136e-01	3.035814075361631392e-02
-9.518418485466829670e-01	3.788306791102930005e-02
-9.368219250098900330e-01	4.529529814075630711e-02
-9.221442272813009655e-01	5.259556818870331218e-02
-9.078000644010869591e-01	5.978501776422712188e-02
-8.937800555825879956e-01	6.686517585779871986e-02
-8.800741781472799508e-01	7.383794379311521550e-02
-8.666718211495589852e-01	8.070557508256712143e-02
-8.535618444006999317e-01	8.747065218701731426e-02
-8.407326425440639905e-01	9.413606031291262000e-02
-8.281722137777979276e-01	1.007049584115173174e-01
-8.158682327675680357e-01	1.071807475761602096e-01
-8.038081272409509648e-01	1.135670370634457166e-01
-7.919791577075929734e-01	1.198676081930517140e-01
-7.803684997058020212e-01	1.260863764076327054e-01
-7.689633279374049613e-01	1.322273517991333081e-01
-7.577509016191169566e-01	1.382945984301437170e-01
-7.467186503507809991e-01	1.442921927984820996e-01
-7.358542597791309925e-01	1.502241818096815007e-01
-7.251457563206409329e-01	1.560945406352169107e-01
-7.145815901988029628e-01	1.619071308439226087e-01
-7.041507160501510043e-01	1.676656591999162171e-01
-6.938426703596699552e-01	1.733736375223138282e-01
-6.836476449999999705e-01	1.790343440000000119e-01
-6.735565561700500581e-01	1.846507863486098189e-01
-6.635611080573229348e-01	1.902256671866960069e-01
-6.536538505841329449e-01	1.957613519937973223e-01
-6.438282306408540379e-01	2.012598399948648253e-01
-6.340786362590460357e-01	2.067227382933521096e-01
-6.244004332333819018e-01	2.121512395493888037e-01
-6.147899937633038991e-01	2.175461034700232332e-01
-6.052447167527570393e-01	2.229076423457792000e-01
-5.957630394786299632e-01	2.282357108319992278e-01
-5.863444404150059963e-01	2.335297001349388168e-01
-5.769894330803420068e-01	2.387885367216974197e-01
-5.676995508574909088e-01	2.440106856301704208e-01
-5.584773228212980278e-01	2.491941584107019159e-01
-5.493262406945500498e-01	2.543365256854279166e-01
-5.402507171394459462e-01	2.594349342648653023e-01
-5.312560356777069615e-01	2.644861287145983120e-01
-5.223482926170069929e-01	2.694864772183913071e-01
-5.135343314437830209e-01	2.744320015382423206e-01
-5.048216702217359630e-01	2.793184108272103172e-01
-4.962184226106670093e-01	2.841411390078583121e-01
-4.877332131907820001e-01	2.888953853882723077e-01
-4.793750878425540041e-01	2.935761581493793182e-01
-4.711534199906869946e-01	2.981783203020882955e-01
-4.630778135721789757e-01	3.026966376811173198e-01
-4.551580036319899936e-01	3.071258285146403200e-01
-4.474037554850189835e-01	3.114606140854422889e-01
-4.398247634091759783e-01	3.156957699805492679e-01
-4.324305498510049861e-01	3.198261774125412682e-01
-4.252303661320889772e-01	3.238468740872383345e-01
-4.182330956410049705e-01	3.277531040895212966e-01
-4.114471604817530048e-01	3.315403662616472902e-01
-4.048804325252010061e-01	3.352044605569722835e-01
-3.985401497751359656e-01	3.387415318662952979e-01
-3.924328389151359731e-01	3.421481108342483424e-01
-3.865642448468910031e-01	3.454211512091933112e-01
-3.809392679650519531e-01	3.485580633017723029e-01
-3.755619098388039978e-01	3.515567431644472940e-01
-3.704352278864979642e-01	3.544155971467832789e-01
-3.655612995377259811e-01	3.571335615285423093e-01
-3.609411962778599769e-01	3.597101169844493240e-01
-3.565749678642829990e-01	3.621452976903343224e-01
-3.524616368923899623e-01	3.644396949396392915e-01
-3.485992037739209515e-01	3.665944552015273361e-01
-3.449846620717739731e-01	3.686112726162342756e-01
-3.416140240151749885e-01	3.704923759892543300e-01
-3.384823558986009839e-01	3.722405104126882969e-01
-3.355838229484069957e-01	3.738589137086922864e-01
-3.329117431243089897e-01	3.753512879557593385e-01
-3.304586492102279949e-01	3.767217664225532836e-01
-3.282163584419449665e-01	3.779748762953762942e-01
-3.261760488192949614e-01	3.791154976431553303e-01
-3.243283411594859444e-01	3.801488191172233133e-01
-3.226633858673489952e-01	3.810802909312402953e-01
-3.211709533290769691e-01	3.819155757084713443e-01
-3.198405267798679619e-01	3.826604978185552675e-01
-3.186613964539979915e-01	3.833209918529932869e-01
-3.176227537994339434e-01	3.839030509072293151e-01
-3.167137845292199438e-01	3.844126753466823310e-01
-3.159237592892969460e-01	3.848558227338922944e-01
-3.152421207480149423e-01	3.852383595835943142e-01
-3.146585659567189830e-01	3.855660155917183252e-01
-3.141631228938049913e-01	3.858443409527153034e-01
-3.137462201865079958e-01	3.860786673373532984e-01
-3.133987491052330210e-01	3.862740730499862885e-01
-3.131121170438250223e-01	3.864353528208843147e-01
-3.128782918349929942e-01	3.865669926155823055e-01
-3.126898364019209953e-01	3.866731497603292933e-01
-3.125399334132780149e-01	3.867576385911363213e-01
-3.124223997875049674e-01	3.868239217349362935e-01
-3.123316910808099922e-01	3.868751070261383096e-01
