# Supplementary material for: Agile perching maneuvers in birds and morphing-wing drones
Source: Nat Commun. 2024 Sep 27;15:8330. doi: 10.1038/s41467-024-52369-4 (PMC11437188; doi:10.1038/s41467-024-52369-4)
Supplement: Supplementary file 11 — Source Data [file 41467_2024_52369_MOESM11_ESM.zip › figure_source_data/suppl_fig_2/harris_hawk_393.csv]

# horizontal_pos	altitude
-1.232710802673070027e+01	3.333297219897499719e-01
-1.232660429785810052e+01	3.334798737106520194e-01
-1.232609391069890137e+01	3.336342097865899747e-01
-1.232557699163090170e+01	3.337927878052839858e-01
-1.232505361109420150e+01	3.339556432708270517e-01
-1.232452378196200193e+01	3.341227845524860074e-01
-1.232398745855680033e+01	3.342941875465250678e-01
-1.232344453633340109e+01	3.344697900857830364e-01
-1.232289485224250036e+01	3.346494861369619933e-01
-1.232233818578260198e+01	3.348331198306869760e-01
-1.232177426073800142e+01	3.350204793743130072e-01
-1.232120274759660106e+01	3.352112909021780496e-01
-1.232062326662780194e+01	3.354052123224000592e-01
-1.232003539159810046e+01	3.356018272233800559e-01
-1.231943865409060201e+01	3.358006389068139974e-01
-1.231883254838690078e+01	3.360010646171840420e-01
-1.231821653686440143e+01	3.362024300403220201e-01
-1.231759005585150035e+01	3.364039641456859631e-01
-1.231695252187770073e+01	3.366047944483799848e-01
-1.231630333824870149e+01	3.368039427676540187e-01
-1.231564190187080143e+01	3.370003215585800627e-01
-1.231496761024100195e+01	3.371927308928189815e-01
-1.231427986851790202e+01	3.373798561627650017e-01
-1.231357809658030078e+01	3.375602665809339653e-01
-1.231286173597980138e+01	3.377324145432020197e-01
-1.231213025668970040e+01	3.378946359203580663e-01
-1.231138316355040097e+01	3.380451513374760353e-01
-1.231062000231160170e+01	3.381820684948110278e-01
-1.230984036517150138e+01	3.383033855772790144e-01
-1.230904389571280078e+01	3.384069957921610472e-01
-1.230823029314000117e+01	3.384906930665200209e-01
-1.230739931572310120e+01	3.385521789268820525e-01
-1.230655078335930064e+01	3.385890705742420348e-01
-1.230568457916620062e+01	3.385989101572940418e-01
-1.230480065003070145e+01	3.385791752361390072e-01
-1.230389900604130027e+01	3.385272904176269693e-01
-1.230297971874040108e+01	3.384406401320789737e-01
-1.230204291814460049e+01	3.383165825093830126e-01
-1.230108878848720089e+01	3.381524643006580400e-01
-1.230011756265150069e+01	3.379456367797269989e-01
-1.229912951527110110e+01	3.376934725468220266e-01
-1.229812495449060172e+01	3.373933831452440302e-01
-1.229710421238670115e+01	3.370428373903280317e-01
-1.229606763406780168e+01	3.366393802990600426e-01
-1.229501556548160046e+01	3.361806524982560163e-01
-1.229394833997330139e+01	3.356644099793739677e-01
-1.229286626365270152e+01	3.350885440589790321e-01
-1.229176959964070193e+01	3.344511013956820156e-01
-1.229065855127990048e+01	3.337503039071910704e-01
-1.228953324440900197e+01	3.329845684249370663e-01
-1.228839370881080129e+01	3.321525259188520263e-01
-1.228723985895900128e+01	3.312530401211599695e-01
-1.228607147420010115e+01	3.302852253757290191e-01
-1.228488817851680182e+01	3.292484635386520031e-01
-1.228368942003160136e+01	3.281424197562849976e-01
-1.228247445041660058e+01	3.269670569490920053e-01
-1.228124230438530162e+01	3.257226488333480052e-01
-1.227999177944760056e+01	3.244097913179969650e-01
-1.227872141611580048e+01	3.230294121208510116e-01
-1.227742947875330159e+01	3.215827784567850678e-01
-1.227611393725910105e+01	3.200715026606030245e-01
-1.227477244978380178e+01	3.184975456188480214e-01
-1.227340234666990071e+01	3.168632178978659786e-01
-1.227200061581000057e+01	3.151711784699430252e-01
-1.227056388960670041e+01	3.134244309551190710e-01
-1.226908843371820090e+01	3.116263173133879683e-01
-1.226757013776090055e+01	3.097805089401389766e-01
-1.226600450813170085e+01	3.078909951369500630e-01
-1.226438666310360048e+01	3.059620689498649959e-01
-1.226271133033150029e+01	3.039983103881229720e-01
-1.226097284689170053e+01	3.020045670576280150e-01
-1.225916516196350159e+01	2.999859322651989846e-01
-1.225728184224080053e+01	2.979477206715890336e-01
-1.225531608014360074e+01	2.958954415932240067e-01
-1.225326070487940200e+01	2.938347700743879631e-01
-1.225110819638110193e+01	2.917715158730249669e-01
-1.224885070212670080e+01	2.897115905241519629e-01
-1.224648005682270124e+01	2.876609726649600463e-01
-1.224398780490810168e+01	2.856256718247670578e-01
-1.224136522581270192e+01	2.836116909009309683e-01
-1.223860336187920161e+01	2.816249875583840545e-01
-1.223569304883130116e+01	2.796714348054780697e-01
-1.223262494865160122e+01	2.777567810121349678e-01
-1.222938958470170157e+01	2.758866096477130547e-01
-1.222597737890220060e+01	2.740662990253970310e-01
-1.222237869076180061e+01	2.723009823471470581e-01
-1.221858385802700120e+01	2.705955083481500489e-01
-1.221458323870570162e+01	2.689544028423299649e-01
-1.221036725419700097e+01	2.673818314705259658e-01
-1.220592643324620141e+01	2.658815639505600625e-01
-1.220125145643030073e+01	2.644569401234250217e-01
-1.219633320086600037e+01	2.631108380823320436e-01
-1.219116278482410110e+01	2.618456446612270616e-01
-1.218573161192920118e+01	2.606632285468529764e-01
-1.218003141461560190e+01	2.595649162633439921e-01
-1.217405429651370063e+01	2.585514712609600085e-01
-1.216779277343940180e+01	2.576230763208889885e-01
-1.216123981266520104e+01	2.567793194662369993e-01
-1.215438887015870151e+01	2.560191835455520315e-01
-1.214723392548450143e+01	2.553410396296440510e-01
-1.213976951407850180e+01	2.547426443352159842e-01
-1.213199075662020121e+01	2.542211411602249838e-01
-1.212389338524600113e+01	2.537730658860090083e-01
-1.211547376636970164e+01	2.533943560704410292e-01
-1.210672891989770150e+01	2.530803646248109828e-01
-1.209765653465490054e+01	2.528258774351059834e-01
-1.208825497986290110e+01	2.526251349561390303e-01
-1.207852331254470180e+01	2.524718576747509990e-01
-1.206846128075920177e+01	2.523592753064249905e-01
-1.205806932260190045e+01	2.522801595583630263e-01
-1.204734856094530038e+01	2.522268602615810318e-01
-1.203630079392110197e+01	2.521913446453040164e-01
-1.202492848118800062e+01	2.521652394989750134e-01
-1.201323472605750098e+01	2.521398759409549939e-01
-1.200122325359030029e+01	2.521063364886459990e-01
-1.198889838480640080e+01	2.520555041025780429e-01
-1.197626500718650178e+01	2.519781128572730067e-01
-1.196332854167430071e+01	2.518647998745540129e-01
-1.195009490641860062e+01	2.517061581407220583e-01
-1.193657047752360079e+01	2.514927898177660159e-01
-1.192276204710140064e+01	2.512153596508059916e-01
-1.190867677894360099e+01	2.508646480693080272e-01
-1.189432216215190152e+01	2.504316035785080219e-01
-1.187970596308200122e+01	2.499073940399460236e-01
-1.186483617597530049e+01	2.492834564461630098e-01
-1.184972097265810120e+01	2.485515448044900155e-01
-1.183436865170080132e+01	2.477037757584190092e-01
-1.181878758743330060e+01	2.467326715922840141e-01
-1.180298617920950122e+01	2.456312002858430099e-01
-1.178697280131720149e+01	2.443928123096060223e-01
-1.177075575391790174e+01	2.430114738793790197e-01
-1.175434321539250071e+01	2.414816964191530135e-01
-1.173774319645520059e+01	2.397985620149120090e-01
-1.172096349637930146e+01	2.379577446779620187e-01
-1.170401166165900086e+01	2.359555272744570109e-01
-1.168689494740630153e+01	2.337888140177000196e-01
-1.166962028175450072e+01	2.314551384609780105e-01
-1.165219423351350159e+01	2.289526669707770135e-01
-1.163462298328550126e+01	2.262801977026040190e-01
-1.161691229821940041e+01	2.234371551439890136e-01
-1.159906751054580099e+01	2.204235803308800257e-01
-1.158109349999620186e+01	2.172401168841070207e-01
-1.156299468017530074e+01	2.138879930514630268e-01
-1.154477498891360199e+01	2.103689999775440189e-01
-1.152643788259200086e+01	2.066854664575710210e-01
-1.150798633439330132e+01	2.028402304623160290e-01
-1.148942283639370032e+01	1.988366077487780104e-01
-1.147074940537890164e+01	1.946783578949070059e-01
-1.145196759222940130e+01	1.903696481162660270e-01
-1.143307849469220194e+01	1.859150152377070098e-01
-1.141408277332440058e+01	1.813193262038970133e-01
-1.139498067036980089e+01	1.765877375185500309e-01
-1.137577203130490133e+01	1.717256540036540269e-01
-1.135645632877210076e+01	1.667386872667320219e-01
-1.133703268860250191e+01	1.616326142563600243e-01
-1.131749991761550156e+01	1.564133362739640321e-01
-1.129785653287940050e+01	1.510868387935450086e-01
-1.127810079210730088e+01	1.456591524207210275e-01
-1.125823072486630139e+01	1.401363152986540295e-01
-1.123824416427950190e+01	1.345243372414900163e-01
-1.121813877890900102e+01	1.288291658462880074e-01
-1.119791210451670160e+01	1.230566548025290169e-01
-1.117756157541690065e+01	1.172125345847230132e-01
-1.115708455514790032e+01	1.113023856788960125e-01
-1.113647836621350073e+01	1.053316144583676117e-01
-1.111574031866310186e+01	9.930543178882982047e-02
-1.109486773730700193e+01	9.322883440779501651e-02
-1.107385798738400062e+01	8.710658908958972269e-02
-1.105270849852960069e+01	8.094321957467151551e-02
-1.103141678691550176e+01	7.474299621164322283e-02
-1.100998047545950165e+01	6.850992823231641382e-02
-1.098839731203340087e+01	6.224775855490402576e-02
-1.096666518561910131e+01	5.595996098818381559e-02
-1.094478214039060049e+01	4.964973969050032188e-02
-1.092274638772160067e+01	4.332003072191462079e-02
-1.090055631614320042e+01	3.697350551575623312e-02
-1.087821049929210027e+01	3.061257608728801261e-02
-1.085570770191370116e+01	2.423940179211001023e-02
-1.083304688399490168e+01	1.785589744517732114e-02
-1.081022720311960050e+01	1.146374261271040917e-02
-1.078724801515030052e+01	5.064391893590508564e-03
-1.076410887334650113e+01	-1.340913986226294208e-03
-1.074080952604140116e+01	-7.751136433493677202e-03
-1.071734991299870110e+01	-1.416542675769427717e-02
-1.069373016057800108e+01	-2.058311359457257184e-02
-1.066995057583450190e+01	-2.700369011253767049e-02
-1.064601163967970088e+01	-3.342680111659737663e-02
-1.062191399922550161e+01	-3.985223014939959230e-02
-1.059765845943010198e+01	-4.627988667387766819e-02
-1.057324597415940026e+01	-5.270979340726389406e-02
-1.054867763676980097e+01	-5.914207386219400009e-02
-1.052395467031230147e+01	-6.557694013756448781e-02
-1.049907841744880166e+01	-7.201468098998098366e-02
-1.047405033016620202e+01	-7.845565020626915631e-02
-1.044887195936260049e+01	-8.490025528876776750e-02
-1.042354494437640078e+01	-9.134894645810909264e-02
-1.039807100251760197e+01	-9.780220597297101248e-02
-1.037245191865780036e+01	-1.042605377628749719e-01
-1.034668953492620069e+01	-1.107244573684399991e-01
-1.032078574055630149e+01	-1.171944821835439465e-01
-1.029474246192060072e+01	-1.236711219953489649e-01
-1.026856165278910105e+01	-1.301548698210659993e-01
-1.024224528484340091e+01	-1.366461930442809947e-01
-1.021579533847450172e+01	-1.431455248585659645e-01
-1.018921379389380100e+01	-1.496532560314979832e-01
-1.016250262258241044e+01	-1.561697270079540067e-01
-1.013566377910450100e+01	-1.626952203773019412e-01
-1.010869919331098110e+01	-1.692299537345319793e-01
-1.008161076295774095e+01	-1.757740729702919613e-01
-1.005440034676405148e+01	-1.823276460288820178e-01
-1.002706975793626043e+01	-1.888906571763069864e-01
-9.999620758181480440e+00	-1.954630018223860177e-01
-9.972055052235891281e+00	-2.020444819413919624e-01
-9.944374282931130793e+00	-2.086348021347729786e-01
-9.916580026821561589e+00	-2.152335663770679752e-01
-9.888673790392910945e+00	-2.218402754821609535e-01
-9.860657006871141661e+00	-2.284543253216419489e-01
-9.832531033647230245e+00	-2.350750058202259463e-01
-9.804297150330581800e+00	-2.417015007451849828e-01
-9.775956557439481998e+00	-2.483328882976289509e-01
-9.747510375732810317e+00	-2.549681425035479898e-01
-9.718959646182181444e+00	-2.616061353919219568e-01
-9.690305330578320664e+00	-2.682456399362689869e-01
-9.661548312759581592e+00	-2.748853337249709816e-01
-9.632689400444650829e+00	-2.815238033148609875e-01
-9.603729327645060820e+00	-2.881595492121939439e-01
-9.574668757626930926e+00	-2.947909914154949740e-01
-9.545508286385061325e+00	-3.014164754461779450e-01
-9.516248446586430987e+00	-3.080342787854959963e-01
-9.486889711934500369e+00	-3.146426176304930045e-01
-9.457432501900310484e+00	-3.212396538774149879e-01
-9.427877186761691064e+00	-3.278235022386369324e-01
-9.398224092888121106e+00	-3.343922373986109586e-01
-9.368473508205331868e+00	-3.409439011158140187e-01
-9.338625687771841655e+00	-3.474765091810589346e-01
-9.308680859398251073e+00	-3.539880581478929700e-01
-9.278639229239932007e+00	-3.604765317579549655e-01
-9.248500987294960396e+00	-3.669399069930699420e-01
-9.218266312741000945e+00	-3.733761596962789642e-01
-9.187935379048040474e+00	-3.797832697157110249e-01
-9.157508358808231108e+00	-3.861592255379839300e-01
-9.126985428229291486e+00	-3.925020283913919772e-01
-9.096366771243960869e+00	-3.988096958130829539e-01
-9.065652583195241476e+00	-4.050802646886289549e-01
-9.034843074064461632e+00	-4.113117937862679763e-01
-9.003938471217971085e+00	-4.175023658214929712e-01
-8.972939021656401337e+00	-4.236500891002040192e-01
-8.941844993759660909e+00	-4.297530987999599872e-01
-8.910656678529850439e+00	-4.358095579587570323e-01
-8.879374390343301116e+00	-4.418176582489170001e-01
-8.847998467231350972e+00	-4.477756206199000055e-01
-8.816529270718641342e+00	-4.536816958979300041e-01
-8.784967185254760835e+00	-4.595341654322179781e-01
-8.753312617283031116e+00	-4.653313418770400056e-01
-8.721565993996300392e+00	-4.710715701961009638e-01
-8.689727761835341013e+00	-4.767532289704179971e-01
-8.657798384790151403e+00	-4.823747320834599894e-01
-8.625778342567841150e+00	-4.879345308476899512e-01
-8.593668128693250807e+00	-4.934311166250099912e-01
-8.561468248609990894e+00	-4.988630239802689936e-01
-8.529179217849241823e+00	-5.042288343921219607e-01
-8.496801560332801984e+00	-5.095271805294459000e-01
-8.464335806874490942e+00	-5.147567510846080552e-01
-8.431782493940431777e+00	-5.199162961374248493e-01
-8.399142162724160698e+00	-5.250046330060329502e-01
-8.366415358587040885e+00	-5.300206525235859889e-01
-8.333602630907440911e+00	-5.349633256629289235e-01
-8.300704533375240501e+00	-5.398317104156939994e-01
-8.267721624759781562e+00	-5.446249588178999623e-01
-8.234654470170521989e+00	-5.493423240014918552e-01
-8.201503642820942019e+00	-5.539831671406239000e-01
-8.168269726296312427e+00	-5.585469641531759510e-01
-8.134953317316671928e+00	-5.630333120121540080e-01
-8.101555028976891393e+00	-5.674419345185890418e-01
-8.068075494436291351e+00	-5.717726873872610582e-01
-8.034515371021491603e+00	-5.760255624992869361e-01
-8.000875344697760738e+00	-5.802006911812269685e-01
-7.967156134856431038e+00	-5.842983463789008791e-01
-7.933358499359131066e+00	-5.883189436054219179e-01
-7.899483239773441134e+00	-5.922630405569639933e-01
-7.865531206729571068e+00	-5.961313353061810094e-01
-7.831503305323870734e+00	-5.999246630017889270e-01
-7.797400500492011055e+00	-6.036439910233388773e-01
-7.763223822272941277e+00	-6.072904125621789717e-01
-7.728974370884451162e+00	-6.108651386228289848e-01
-7.694653321531621515e+00	-6.143694884629389286e-01
-7.660261928871371140e+00	-6.178048785143028798e-01
-7.625801531059351213e+00	-6.211728098517179664e-01
-7.591273553309161315e+00	-6.244748543002378582e-01
-7.556679510899381391e+00	-6.277126392943439548e-01
-7.522021011569370863e+00	-6.308878316242039208e-01
-7.487299757251960841e+00	-6.340021202242018816e-01
-7.452517545098511498e+00	-6.370571981770030145e-01
-7.417676267759850894e+00	-6.400547441221140499e-01
-7.382777912895710948e+00	-6.429964032710899779e-01
-7.347824561893821382e+00	-6.458837682419058535e-01
-7.312818387789571162e+00	-6.487183599323620431e-01
-7.277761652386381286e+00	-6.515016086566398634e-01
-7.242656702586431017e+00	-6.542348357701368577e-01
-7.207505965950951499e+00	-6.569192360054538771e-01
-7.172311945518361043e+00	-6.595558607369689241e-01
-7.137077213917081053e+00	-6.621456023827709814e-01
-7.101804406818731152e+00	-6.646891801410739209e-01
-7.066496215784651369e+00	-6.671871272437339684e-01
-7.031155380566141311e+00	-6.696397798923010569e-01
-6.995784680925060783e+00	-6.720472680225788586e-01
-6.960386928046941257e+00	-6.744095080220169347e-01
-6.924964955623440943e+00	-6.767261975010079311e-01
-6.889521610684771424e+00	-6.789968121944478519e-01
-6.854059744265390997e+00	-6.812206050442499716e-01
-6.818582201988201419e+00	-6.833966074872268592e-01
-6.783091814653131379e+00	-6.855236329462710554e-01
-6.747591388916011290e+00	-6.876002824964240201e-01
-6.712083698142411237e+00	-6.896249526517068684e-01
-6.676571473519261168e+00	-6.915958451937129770e-01
-6.641057395504111227e+00	-6.935109789394240387e-01
-6.605544085688310751e+00	-6.953682033237029714e-01
-6.570034099145950712e+00	-6.971652136517538789e-01
-6.534529917335411220e+00	-6.988995678588130200e-01
-6.499033941614631438e+00	-7.005687045985560246e-01
-6.463548487425111233e+00	-7.021699624683990226e-01
-6.428075779192971240e+00	-7.037006001691599177e-01
-6.392617945988431138e+00	-7.051578173884289757e-01
-6.357177017977710953e+00	-7.065387761916019915e-01
-6.321754923693791106e+00	-7.078406227017779440e-01
-6.286353488144861501e+00	-7.090605088496169106e-01
-6.250974431771450845e+00	-7.101956139766989473e-01
-6.215619370255411447e+00	-7.112431660808149481e-01
-6.180289815176110757e+00	-7.122004624988540478e-01
-6.144987175501681165e+00	-7.130648898323599383e-01
-6.109712759895560730e+00	-7.138339429321949314e-01
-6.074467779811181245e+00	-7.145052427720359756e-01
-6.039253353341051067e+00	-7.150765530552070093e-01
-6.004070509779361409e+00	-7.155457954156518863e-01
-5.968920194851381034e+00	-7.159110630912790540e-01
-5.933803276556821160e+00	-7.161706329662949067e-01
-5.898720551569261339e+00	-7.163229758983089557e-01
-5.863672752128671561e+00	-7.163667652655798523e-01
-5.828660553360101026e+00	-7.163008836896620490e-01
-5.793684580947701335e+00	-7.161244279085909881e-01
-5.758745419090590900e+00	-7.158367117954098635e-01
-5.723843618664410826e+00	-7.154372675360689549e-01
-5.688979705511071572e+00	-7.149258449992670350e-01
-5.654154188778341528e+00	-7.143024093485310644e-01
-5.619367569230171000e+00	-7.135671369634359884e-01
-5.584620347450131028e+00	-7.127204097522918946e-01
-5.549913031860561397e+00	-7.117628079526729934e-01
-5.515246146483041123e+00	-7.106951015286948614e-01
-5.480620238367810870e+00	-7.095182402848658754e-01
-5.446035884623420920e+00	-7.082333428256319952e-01
-5.411493698982250855e+00	-7.068416844972189583e-01
-5.376994337841651372e+00	-7.053446844541679805e-01
-5.342538505726430742e+00	-7.037438919969880580e-01
-5.308126960123461302e+00	-7.020409723296010540e-01
-5.273760515646221059e+00	-7.002376918858810306e-01
-5.239440047493081565e+00	-6.983359033735578869e-01
-5.205166494170601510e+00	-6.963375306812169541e-01
-5.170940859459981276e+00	-6.942445537901138497e-01
-5.136764213612440955e+00	-6.920589938272669883e-01
-5.102637693766661542e+00	-6.897828983897709154e-01
-5.068562503588840862e+00	-6.874183272627469865e-01
-5.034539912143441320e+00	-6.849673386449219858e-01
-5.000571252009750722e+00	-6.824319759865740131e-01
-4.966657916666541439e+00	-6.798142555347970184e-01
-4.932801357173561385e+00	-6.771161546707138434e-01
-4.899003078185170779e+00	-6.743396011126259193e-01
-4.865264633336921385e+00	-6.714864630482679786e-01
-4.831587620051601029e+00	-6.685585402484339745e-01
-4.797973673815860707e+00	-6.655575562033719805e-01
-4.764424461982761372e+00	-6.624851513126679414e-01
-4.730941677159450798e+00	-6.593428771488658580e-01
-4.697527030241791302e+00	-6.561321918049900503e-01
-4.664182243160601260e+00	-6.528544563264149225e-01
-4.630909041405520732e+00	-6.495109322183310052e-01
-4.597709146393911261e+00	-6.461027800113170461e-01
-4.564584267752491265e+00	-6.426310588594330575e-01
-4.531536095579401291e+00	-6.390967271377010483e-01
-4.498566292753741536e+00	-6.355006439989319134e-01
-4.465676487358261504e+00	-6.318435718435948534e-01
-4.432868265279401143e+00	-6.281261796508128548e-01
-4.400143163046211114e+00	-6.243490471135968445e-01
-4.367502660967641503e+00	-6.205126695171359064e-01
-4.334948176623961480e+00	-6.166174632952758916e-01
-4.302481058765341260e+00	-6.126637721973149375e-01
-4.270102581666130881e+00	-6.086518739947990309e-01
-4.237813939980041411e+00	-6.045819876562108508e-01
-4.205616244136731297e+00	-6.004542809161890204e-01
-4.173510516315951158e+00	-5.962688781652369929e-01
-4.141497687030720520e+00	-5.920258685857440195e-01
-4.109578592346331050e+00	-5.877253144604328572e-01
-4.077753971757030804e+00	-5.833672595802270600e-01
-4.046024466737261349e+00	-5.789517376797268522e-01
-4.014390619979570474e+00	-5.744787808302169729e-01
-3.982852875326241104e+00	-5.699484277221249506e-01
-3.951411578396751167e+00	-5.653607317713380542e-01
-3.920066977908670758e+00	-5.607157689864619154e-01
-3.888819227684490620e+00	-5.560136455372339803e-01
-3.857668389332550518e+00	-5.512545049675579012e-01
-3.826614435585790730e+00	-5.464385350002729513e-01
-3.795657254277690740e+00	-5.415659738845279847e-01
-3.764796652930630927e+00	-5.366371162406868844e-01
-3.734032363928230680e+00	-5.316523183618528936e-01
-3.703364050239311034e+00	-5.266120029354539600e-01
-3.672791311657880975e+00	-5.215166631528520558e-01
-3.642313691520191021e+00	-5.163668661794929005e-01
-3.611930683857170976e+00	-5.111632559628469519e-01
-3.581641740937601348e+00	-5.059065553601560516e-01
-3.551446281155240747e+00	-5.005975675728329133e-01
-3.521343697210751245e+00	-4.952371768792269147e-01
-3.491333364537640982e+00	-4.898263486623570251e-01
-3.461414649919470676e+00	-4.843661287341019528e-01
-3.431586920244760641e+00	-4.788576419621849989e-01
-3.401849551344501066e+00	-4.733020902111289563e-01
-3.372201936856701110e+00	-4.677007496131009856e-01
-3.342643497061771107e+00	-4.620549671892590360e-01
-3.313173687632390951e+00	-4.563661568467620167e-01
-3.283792008241390725e+00	-4.506357947810940012e-01
-3.254498010971691002e+00	-4.448654143176269948e-01
-3.225291308472621132e+00	-4.390566002304910342e-01
-3.196171581808070705e+00	-4.332109825808139747e-01
-3.167138587942781136e+00	-4.273302301200629372e-01
-3.138192166814491202e+00	-4.214160433078099621e-01
-3.109332247941380523e+00	-4.154701469964429683e-01
-3.080558856516041111e+00	-4.094942828383459354e-01
-3.051872118939271239e+00	-4.034902014737549725e-01
-3.023272267749750775e+00	-3.974596545598409469e-01
-2.994759645907961065e+00	-3.914043867036089419e-01
-2.966334710396020924e+00	-3.853261273628159622e-01
-2.937998035098170924e+00	-3.792265827804320311e-01
-2.909750312930301064e+00	-3.731074280189729531e-01
-2.881592357190650766e+00	-3.669702991615199639e-01
-2.853525102107891342e+00	-3.608167857462349359e-01
-2.825549602567260621e+00	-3.546484235007169583e-01
-2.797667032999861192e+00	-3.484666874416740279e-01
-2.769878685425150699e+00	-3.422729854039569530e-01
-2.742185966641860873e+00	-3.360686520612030104e-01
-2.714590394567570897e+00	-3.298549434979359263e-01
-2.687093593733011154e+00	-3.236330323901819850e-01
-2.659697289942591247e+00	-3.174040038483589288e-01
-2.632403304118560605e+00	-3.111688519723810331e-01
-2.605213545352181193e+00	-3.049284771647119974e-01
-2.578130003191140496e+00	-2.986836842423719607e-01
-2.551154739198841170e+00	-2.924351813837849368e-01
-2.524289877826801032e+00	-2.861835799407599912e-01
-2.497537596648051306e+00	-2.799293951400099734e-01
-2.470900116004741243e+00	-2.736730476922229482e-01
-2.444379688129511230e+00	-2.674148663201089682e-01
-2.417978585805521163e+00	-2.611550912098689614e-01
-2.391699090635660774e+00	-2.548938783833319399e-01
-2.365543480996400660e+00	-2.486313049806099795e-01
-2.339514019756641083e+00	-2.423673754355119558e-01
-2.313612941846191262e+00	-2.361020285183190182e-01
-2.287842441762591328e+00	-2.298351452127250227e-01
-2.262204661108010662e+00	-2.235665573860709521e-01
-2.236701676251200865e+00	-2.172960572042849647e-01
-2.211335486211150503e+00	-2.110234072354339463e-01
-2.186108000860910838e+00	-2.047483511784219945e-01
-2.161021029550711070e+00	-1.984706251463139726e-01
-2.136076270249220865e+00	-1.921899694269850190e-01
-2.111275299301170971e+00	-1.859061406374339920e-01
-2.086619561897710806e+00	-1.796189241822359617e-01
-2.062110363353130804e+00	-1.733281469211719883e-01
-2.037748861278401158e+00	-1.670336899463509828e-01
-2.013536058736940859e+00	-1.607355013649670039e-01
-1.989472798463310932e+00	-1.544336089804449474e-01
-1.965559758218810904e+00	-1.481281327620330157e-01
-1.941797447350810835e+00	-1.418192969911110102e-01
-1.918186204614890977e+00	-1.355074419714809575e-01
-1.894726197309520854e+00	-1.291930351908329722e-01
-1.871417421763770905e+00	-1.228766818214629963e-01
-1.848259705207800918e+00	-1.165591344501469839e-01
-1.825252709045130928e+00	-1.102413019298639774e-01
-1.802395933533700978e+00	-1.039242572498899619e-01
-1.779688723871110989e+00	-9.760924432556800090e-02
-1.757130277666380858e+00	-9.129768361483575623e-02
-1.734719653768390879e+00	-8.499117647532355990e-02
-1.712455782407920957e+00	-7.869150818354009314e-02
-1.690337476597360888e+00	-7.240064954620167859e-02
-1.668363444719580979e+00	-6.612075704319919645e-02
-1.646532304224870957e+00	-5.985417145189297905e-02
-1.624842596342540801e+00	-5.360341491334369435e-02
-1.603292801702690840e+00	-4.737118641264068120e-02
-1.581881356752490975e+00	-4.116035565758938142e-02
-1.560606670841380827e+00	-3.497395535256209165e-02
-1.539467143840710817e+00	-2.881517187720938900e-02
-1.518461184155440957e+00	-2.268733439284678632e-02
-1.497587226978650987e+00	-1.659390241256838983e-02
-1.476843752634730889e+00	-1.053845188436619562e-02
-1.456229304852680873e+00	-4.524659849638790199e-03
-1.435742508809210838e+00	1.443712247679029836e-03
-1.415382088780140935e+00	7.362836513649828607e-03
-1.395146885239720858e+00	1.322883771882671367e-02
-1.375035871249850938e+00	1.903781346361210769e-02
-1.355048167985690943e+00	2.478585527271182087e-02
-1.335183059249591020e+00	3.046907048704741716e-02
-1.315440004833160925e+00	3.608360481252262386e-02
-1.295818652595901010e+00	4.162566537705580938e-02
-1.276318849139771006e+00	4.709154414036251235e-02
-1.256940648970440888e+00	5.247764149515152243e-02
-1.237684322049450891e+00	5.778048989374671984e-02
-1.218550359655680815e+00	6.299677733068462238e-02
-1.199539478489480837e+00	6.812337050960950990e-02
-1.180652622969287968e+00	7.315733752179301441e-02
-1.161890965686970922e+00	7.809596986385862472e-02
-1.143255906005286926e+00	8.293680362378512416e-02
-1.124749066798508057e+00	8.767763966699171352e-02
-1.106372289354691008e+00	9.231656265823512397e-02
-1.088127626475626997e+00	9.685195876017162198e-02
-1.070017333827749884e+00	1.012825318556951210e-01
-1.052043859614087973e+00	1.056073181485374241e-01
-1.034209832653518957e+00	1.098256990050450188e-01
-1.016518048969049959e+00	1.139374119094900134e-01
-9.989714570012420136e-01	1.179425594156690155e-01
-9.815731415763448986e-01	1.218416159888360134e-01
-9.643263067708338632e-01	1.256354326441350144e-01
-9.472342578248180711e-01	1.293252393006130152e-01
-9.303003822661659594e-01	1.329126447834850233e-01
-9.135281304149369674e-01	1.363996344216010237e-01
-8.969209954438099874e-01	1.397885652018610314e-01
-8.804824931746488836e-01	1.430821584577360306e-01
-8.642161417939120405e-01	1.462834900847910236e-01
-8.481254416704899768e-01	1.493959782923590107e-01
-8.322138554585138959e-01	1.524233689169830208e-01
-8.164847886648609609e-01	1.553697183400560289e-01
-8.009415708564529002e-01	1.582393740690250239e-01
-7.855874376760159095e-01	1.610369530586090170e-01
-7.704255138268349956e-01	1.637673178655980055e-01
-7.554587971772710464e-01	1.664355507478910146e-01
-7.406901441244149176e-01	1.690469258353300142e-01
-7.261222563434759358e-01	1.716068795166700300e-01
-7.117576690352820368e-01	1.741209792033320269e-01
-6.975987407689199227e-01	1.765948906465720225e-01
-6.836476449999999705e-01	1.790343440000000119e-01
-6.699063633276509666e-01	1.814450988340280124e-01
-6.563766805351189948e-01	1.838329083225790084e-01
-6.430601814400199734e-01	1.862034828350830062e-01
-6.299582495610379640e-01	1.885624531783630098e-01
-6.170720675883198947e-01	1.909153337430990194e-01
-6.044026196252070271e-01	1.932674858182410194e-01
-5.919506951494140079e-01	1.956240813435520254e-01
-5.797168946225550457e-01	1.979900673755050078e-01
-5.677016366581729701e-01	2.003701315446340114e-01
-5.559051666403439507e-01	2.027686687831520285e-01
-5.443275666677720448e-01	2.051897495999670251e-01
-5.329687666821179004e-01	2.076370901760880294e-01
-5.218285566244580398e-01	2.101140245466370238e-01
-5.109065994503430019e-01	2.126234791263330315e-01
-5.002024448221249475e-01	2.151679498231790222e-01
-4.897155432872419834e-01	2.177494819703480189e-01
-4.794452607431809454e-01	2.203696532887780279e-01
-4.693908929839509803e-01	2.230295600729680083e-01
-4.595516801193829659e-01	2.257298067699200217e-01
-4.499268206574019713e-01	2.284704990962840299e-01
-4.405154850408349865e-01	2.312512408117100293e-01
-4.313168284342600023e-01	2.340711342373650306e-01
-4.223300025630709609e-01	2.369287845778370316e-01
-4.135541664161689335e-01	2.398223080723810297e-01
-4.049884956355949694e-01	2.427493439680990239e-01
-3.966321904308889312e-01	2.457070702733400169e-01
-3.884844818728059312e-01	2.486922232148190137e-01
-3.805446364402519377e-01	2.517011202869670061e-01
-3.728119587155849790e-01	2.547296867471530168e-01
-3.652857921466329261e-01	2.577734853761960432e-01
-3.579655178186749720e-01	2.608277492901359684e-01
-3.508505512058069931e-01	2.638874175572140102e-01
-3.439403368984949583e-01	2.669471733435270222e-01
-3.372343413321339245e-01	2.700014842825020356e-01
-3.307320435699389605e-01	2.730446447373070518e-01
-3.244329242220359566e-01	2.760708196021209870e-01
-3.183364526108869441e-01	2.790740892680380059e-01
-3.124420723207949613e-01	2.820484953626399838e-01
-3.067491852958079690e-01	2.849880868592280514e-01
-3.012571346756249824e-01	2.878869661425720317e-01
-2.959651865825579931e-01	2.907393346130949796e-01
-2.908725110941079439e-01	2.935395374107510058e-01
-2.859781626547754918e-01	2.962821068436940486e-01
-2.812810601970982538e-01	2.989618041151850258e-01
-2.767799672553105661e-01	3.015736589550720437e-01
-2.724734723651560664e-01	3.041130067796080638e-01
-2.683599700499935681e-01	3.065755230251859809e-01
-2.644376426962351534e-01	3.089572543276509764e-01
-2.607044436201167992e-01	3.112546462489550469e-01
-2.571580816226998745e-01	3.134645672867880650e-01
-2.537960073207118361e-01	3.155843289401070173e-01
-2.506154015272960001e-01	3.176117016438160245e-01
-2.476131659389433359e-01	3.195449264287890667e-01
-2.447859163628642865e-01	3.213827222085420265e-01
-2.421299786929161924e-01	3.231242886405419901e-01
-2.396413878121129715e-01	3.247693045580269944e-01
-2.373158895659094880e-01	3.263179220165590699e-01
-2.351489459131902438e-01	3.277707560479030668e-01
-2.331357433215346386e-01	3.291288702615760009e-01
-2.312712044303170678e-01	3.303937584809770733e-01
-2.295500029600200387e-01	3.315673226458100142e-01
-2.279665817993279386e-01	3.326518472549839789e-01
-2.265151741537571595e-01	3.336499706637570117e-01
-2.251898275914189784e-01	3.345646535851060088e-01
-2.239844307737206552e-01	3.353991451775639732e-01
-2.228927426121437572e-01	3.361569471297820577e-01
-2.219084235474833577e-01	3.368417761752100503e-01
-2.210250686059001546e-01	3.374575254884090159e-01
-2.202362418476470629e-01	3.380082254270989628e-01
-2.195355117902139663e-01	3.384980040909900678e-01
-2.189164873586927906e-01	3.389310481693870170e-01
-2.183728538931873908e-01	3.393115645445200501e-01
-2.178984087268239778e-01	3.396437431062520051e-01
-2.174870958390381914e-01	3.399317212163830426e-01
-2.171330390879471772e-01	3.401795502371710578e-01
-2.168305735332792805e-01	3.403911645090300642e-01
-2.165742743779499602e-01	3.405703531268410300e-01
-2.163589830822441606e-01	3.407207348232220712e-01
-2.161798302398393878e-01	3.408457362206810393e-01
-2.160322548495956507e-01	3.409485736633540709e-01
-2.159120196709627404e-01	3.410322387834130442e-01
-2.158152224136579700e-01	3.410994878979110023e-01
-2.157383025833775614e-01	3.411528352693630195e-01
-2.156780438839281944e-01	3.411945501986740625e-01
-2.156315721612670488e-01	3.412266578529100647e-01
