# Supplementary material for: Agile perching maneuvers in birds and morphing-wing drones
Source: Nat Commun. 2024 Sep 27;15:8330. doi: 10.1038/s41467-024-52369-4 (PMC11437188; doi:10.1038/s41467-024-52369-4)
Supplement: Supplementary file 11 — Source Data [file 41467_2024_52369_MOESM11_ESM.zip › figure_source_data/suppl_fig_2/harris_hawk_387.csv]

# horizontal_pos	altitude
-1.160839978753855561e+01	4.258590291918521453e-01
-1.157219709416715681e+01	4.259050483756041672e-01
-1.153595522969715681e+01	4.259499893741781618e-01
-1.149975204226555725e+01	4.259602935310811134e-01
-1.146365397506095718e+01	4.259013468032161187e-01
-1.142771553712665700e+01	4.257380564786991117e-01
-1.139197902553365616e+01	4.254354199167841299e-01
-1.135647449559365718e+01	4.249590720469431648e-01
-1.132121997032775695e+01	4.242757996191220959e-01
-1.128622187531345666e+01	4.233540117839050820e-01
-1.125147568041925616e+01	4.221641584214120835e-01
-1.121696672589665589e+01	4.206790896457101026e-01
-1.118267120692365602e+01	4.188743519991031672e-01
-1.114855728803815715e+01	4.167284189311001308e-01
-1.111458631702055655e+01	4.142228551490191313e-01
-1.108071410670875601e+01	4.113424162591111655e-01
-1.104689225295655675e+01	4.080750867292680661e-01
-1.101306945747485599e+01	4.044120605515940658e-01
-1.097919282558325627e+01	4.003476700360201201e-01
-1.094520911089555604e+01	3.958792689114251084e-01
-1.091106588159975566e+01	3.910070763509061464e-01
-1.087671258617325698e+01	3.857339886899830983e-01
-1.084210150000625639e+01	3.800653655004331277e-01
-1.080718853836855686e+01	3.740087963585910780e-01
-1.077193392532785587e+01	3.675738541531060610e-01
-1.073630271248615564e+01	3.607718401660231500e-01
-1.070026514561295627e+01	3.536155254860081643e-01
-1.066379688130455605e+01	3.461188926251651532e-01
-1.062687905955945666e+01	3.382968805569310788e-01
-1.058949824154535690e+01	3.301651358099081390e-01
-1.055164622474135605e+01	3.217397717688821324e-01
-1.051331975001205699e+01	3.130371379660030762e-01
-1.047452011696125673e+01	3.040736008967381276e-01
-1.043525272509125656e+01	2.948653377600271019e-01
-1.039552655887225718e+01	2.854281444832311165e-01
-1.035535363480995663e+01	2.757772594250421094e-01
-1.031474842804615655e+01	2.659272042228610911e-01
-1.027372729498195625e+01	2.558916433317641181e-01
-1.023230790696435655e+01	2.456832638566471272e-01
-1.019050870829355659e+01	2.353136772765441198e-01
-1.014834840979736619e+01	2.247933445750181225e-01
-1.010584552705746653e+01	2.141315261038491125e-01
-1.006301797015946597e+01	2.033362572086161169e-01
-1.001988268966001705e+01	1.924143502322380184e-01
-9.976455381386577059e+00	1.813714229934644262e-01
-9.932750250783437096e+00	1.702119532275657154e-01
-9.888779835834565546e+00	1.589393577998814144e-01
-9.844554886168445762e+00	1.475560947898978126e-01
-9.800084294802847040e+00	1.360637858295518088e-01
-9.755375078121765853e+00	1.244633554029284106e-01
-9.710432399086586841e+00	1.127551832145604060e-01
-9.665259628345255649e+00	1.009392652474843111e-01
-9.619858437789705619e+00	8.901537879310141010e-02
-9.574228921182665886e+00	7.698324656919171283e-02
-9.528369736692177128e+00	6.484269506796622173e-02
-9.482278266490746788e+00	5.259380250064832341e-02
-9.435950788957425672e+00	4.023703212563001230e-02
-9.389382659426006583e+00	2.777334734953770812e-02
-9.342568495821156560e+00	1.520430574974121485e-02
-9.295502365892247099e+00	2.532130048760017349e-03
-9.248177973076186831e+00	-1.024024496604186707e-02
-9.200588838289625926e+00	-2.310914958697488086e-02
-9.152728475168146360e+00	-3.607017942223289531e-02
-9.104590556444026817e+00	-4.911821683306988318e-02
-9.056169069298446672e+00	-6.224747087242787913e-02
-9.007458457654745843e+00	-7.545153236572588185e-02
-8.958453749515326692e+00	-8.872344029553286271e-02
-8.909150667603126905e+00	-1.020557553758388858e-01
-8.859545721764757076e+00	-1.154406366400829165e-01
-8.809636281838606919e+00	-1.288699170202798894e-01
-8.759420629995515739e+00	-1.423351742517008911e-01
-8.708897991924146709e+00	-1.558277939770568721e-01
-8.658068546655874442e+00	-1.693390226149129041e-01
-8.606933415295683787e+00	-1.828600083598109216e-01
-8.555494629432773834e+00	-1.963818295507448464e-01
-8.503755080528435428e+00	-2.098955105308649149e-01
-8.451718452096233847e+00	-2.233920259737068315e-01
-8.399389136976164849e+00	-2.368622954210429232e-01
-8.346772142434154773e+00	-2.502971704201118475e-01
-8.293872986166965333e+00	-2.636874171268189238e-01
-8.240697586538294317e+00	-2.770236975294529391e-01
-8.187252150498224523e+00	-2.902965525295639337e-01
-8.133543062633604492e+00	-3.034963899905468998e-01
-8.079576778658434932e+00	-3.166134805411759401e-01
-8.025359726383804571e+00	-3.296379634238589262e-01
-7.970898216818544491e+00	-3.425598640395429162e-01
-7.916198367562754967e+00	-3.553691241049368732e-01
-7.861266040091845042e+00	-3.680556445501209084e-01
-7.806106791917364340e+00	-3.806093404950298686e-01
-7.750725843984654695e+00	-3.930202068997468712e-01
-7.695128063057814494e+00	-4.052783928298568372e-01
-7.639317958279084664e+00	-4.173742817510338043e-01
-7.583299690599694998e+00	-4.292985748941788304e-01
-7.527077093381534745e+00	-4.410423745303078680e-01
-7.470653702179975042e+00	-4.525972639682778742e-01
-7.414032791544464374e+00	-4.639553812320558746e-01
-7.357217416616665062e+00	-4.751094836710268443e-01
-7.300210457361104410e+00	-4.860530011817208451e-01
-7.243014663419424792e+00	-4.967800762408698945e-01
-7.185632697821944248e+00	-5.072855895326189302e-01
-7.128067178100514489e+00	-5.175651705602448693e-01
-7.070320713704014715e+00	-5.276151932289268043e-01
-7.012395939000134248e+00	-5.374327569376458058e-01
-6.954295541532764524e+00	-5.470156541966098018e-01
-6.896022285570764687e+00	-5.563623261688759314e-01
-6.837579031313654632e+00	-5.654718078057818786e-01
-6.778968750395184983e+00	-5.743436643980548428e-01
-6.720194538534884465e+00	-5.829779213989327857e-01
-6.661259626322664218e+00	-5.913749893013058312e-01
-6.602167389177944656e+00	-5.995355851834869299e-01
-6.542921357504294377e+00	-6.074606522993157842e-01
-6.483525227967514404e+00	-6.151512788033037804e-01
-6.423982876668534736e+00	-6.226086163982438304e-01
-6.364298374774124412e+00	-6.298337993993787798e-01
-6.304476006922405062e+00	-6.368278644529019594e-01
-6.244520292452164334e+00	-6.435916709514988288e-01
-6.184436009231344400e+00	-6.501258220755159467e-01
-6.124228219597235068e+00	-6.564305863694408494e-01
-6.063902297683994469e+00	-6.625058198469169213e-01
-6.003463957214965063e+00	-6.683508888034328521e-01
-5.942919278690474982e+00	-6.739645937960587752e-01
-5.882274734812464878e+00	-6.793450956081168446e-01
-5.821537212961604979e+00	-6.844898444300948626e-01
-5.760714033580864424e+00	-6.893955139265708354e-01
-5.699812963419605083e+00	-6.940579422875119420e-01
-5.638842222747954658e+00	-6.984720827435368928e-01
-5.577810485854254985e+00	-7.026319663205558008e-01
-5.516726874377184231e+00	-7.065306797845358755e-01
-5.455600943286534665e+00	-7.101603617522689316e-01
-5.394442659599504530e+00	-7.135122197976448977e-01
-5.333262374189364330e+00	-7.165765710539968580e-01
-5.272070787298834382e+00	-7.193429083020057568e-01
-5.210878908599514858e+00	-7.217999928516978247e-01
-5.149698012832984340e+00	-7.239359746996687495e-01
-5.088539592220094221e+00	-7.257385395021898056e-01
-5.027415306927854211e+00	-7.271950808920859544e-01
-4.966336934934004965e+00	-7.282928956286578437e-01
-4.905316322627284897e+00	-7.290193980539099172e-01
-4.844365337426044249e+00	-7.293623493833958360e-01
-4.783495823593104213e+00	-7.293100965317107498e-01
-4.722719562273364424e+00	-7.288518145013289651e-01
-4.662048236590274897e+00	-7.279777458826599545e-01
-4.601493402413805001e+00	-7.266794307476778236e-01
-4.541066465165594757e+00	-7.249499201848699226e-01
-4.480778662765284359e+00	-7.227839669252869026e-01
-4.420641054555934701e+00	-7.201781869442438477e-01
-4.360664515786204731e+00	-7.171311865777698635e-01
-4.300859736981944792e+00	-7.136436505460619362e-01
-4.241237227321025038e+00	-7.097183872995609377e-01
-4.181807320940064798e+00	-7.053603292625347798e-01
-4.122580184959924843e+00	-7.005764868052688499e-01
-4.063565827924144891e+00	-6.953758560870999528e-01
-4.004774107307015107e+00	-6.897692822351717545e-01
-3.946214734769364796e+00	-6.837692806149449076e-01
-3.887897277921284811e+00	-6.773898201671377794e-01
-3.829831157492274762e+00	-6.706460738943449407e-01
-3.772025639005994968e+00	-6.635541425460769194e-01
-3.714489818305394486e+00	-6.561307583455757708e-01
-3.657232600565475167e+00	-6.483929762033389110e-01
-3.600262672757474469e+00	-6.403578602547219667e-01
-3.543588469879234815e+00	-6.320421737318417943e-01
-3.487218135630804738e+00	-6.234620801292538594e-01
-3.431159478580204869e+00	-6.146328633500177663e-01
-3.375419925220114692e+00	-6.055686740319199401e-01
-3.320006471648964563e+00	-5.962823085666528744e-01
-3.264925635907804491e+00	-5.867850264581597752e-01
-3.210183413254514839e+00	-5.770864106462298970e-01
-3.155785236848084985e+00	-5.671942742796858283e-01
-3.101735946436154912e+00	-5.571146161960609522e-01
-3.048039767679954437e+00	-5.468516260908358184e-01
-2.994700304703765248e+00	-5.364077390794208533e-01
-2.941720548316665074e+00	-5.257837381090608719e-01
-2.889102902118034777e+00	-5.149789015030328265e-01
-2.836849228367294806e+00	-5.039911918491248866e-01
-2.784960915073044774e+00	-4.928174815059178093e-01
-2.733438965244545216e+00	-4.814538092148878401e-01
-2.682284108657914778e+00	-4.698956616877558168e-01
-2.631496935830974770e+00	-4.581382735938038242e-01
-2.581078053190244859e+00	-4.461769391015759090e-01
-2.531028257666545045e+00	-4.340073280282878421e-01
-2.481348728191195008e+00	-4.216257997085479103e-01
-2.432041230803364762e+00	-4.090297078982028656e-01
-2.383108333342215168e+00	-3.962176903632428915e-01
-2.334553625008005007e+00	-3.831899372500348622e-01
-2.286381935456755166e+00	-3.699484328731898475e-01
-2.238599547566704651e+00	-3.564971661724569141e-01
-2.191214397603235220e+00	-3.428423057622249082e-01
-2.144236256232455062e+00	-3.289923362092968540e-01
-2.097676883711365292e+00	-3.149581529112788769e-01
-2.051550152629895152e+00	-3.007531136951068773e-01
-2.005872131809854686e+00	-2.863930460010838952e-01
-1.960661125387635151e+00	-2.718962092521139406e-01
-1.915937661724585128e+00	-2.572832127224248810e-01
-1.871724427602545093e+00	-2.425768899084888575e-01
-1.828046144164454878e+00	-2.278021310621469175e-01
-1.784929382240685092e+00	-2.129856761685748334e-01
-1.742402316042124921e+00	-1.981558712369709263e-01
-1.700494415677715088e+00	-1.833423913177188447e-01
-1.659236080537604963e+00	-1.685759341642659170e-01
-1.618658217238564845e+00	-1.538878889191618859e-01
-1.578791767516915190e+00	-1.393099846188258772e-01
-1.539667193131404765e+00	-1.248739236773808714e-01
-1.501313926459114878e+00	-1.106110058218028880e-01
-1.463759796981134897e+00	-9.655174820322892648e-02
-1.427030445213135046e+00	-8.272550759606089876e-02
-1.391148736788565099e+00	-6.916011071019287360e-02
-1.356134190302585196e+00	-5.588149867444688890e-02
-1.322002433128925070e+00	-4.291339169327787473e-02
-1.288764699689974869e+00	-3.027697972636789192e-02
-1.256427386562284809e+00	-1.799064478543188628e-02
-1.224991678309105048e+00	-6.069720079173890337e-03
-1.194453257036415028e+00	5.473709236903934183e-03
-1.164802107364943051e+00	1.663095953444090891e-02
-1.136022426807990815e+00	2.739685293174159986e-02
-1.108092649466656088e+00	3.776976957480510100e-02
-1.080985588536556019e+00	4.775164617982810555e-02
-1.054668700414998828e+00	5.734791999592951661e-02
-1.029104470267832028e+00	6.656741836129921597e-02
-1.004250915837074043e+00	7.542219507339571749e-02
-9.800622031293140246e-01	8.392731584858600935e-02
-9.564893645135880140e-01	9.210059618102552081e-02
-9.334811067725919953e-01	9.996229589601271504e-02
-9.109846938889729628e-01	1.075347756013568107e-01
-8.889468869012530083e-01	1.148421210451688185e-01
-8.673149211150850135e-01	1.219097420667984155e-01
-8.460374993772319385e-01	1.287639533604077180e-01
-8.250657790693739502e-01	1.354315446437859283e-01
-8.043543299983350048e-01	1.419393480295159105e-01
-7.838620404731679869e-01	1.483138104277646196e-01
-7.635529495748010209e-01	1.545805786711003105e-01
-7.433969849305980260e-01	1.607641047477907092e-01
-7.233705871772019291e-01	1.668872780711537218e-01
-7.034572046880669394e-01	1.729710911124280326e-01
-6.836476449999999705e-01	1.790343440000000119e-01
-6.639402726263009535e-01	1.850933928576539156e-01
-6.443410465119350228e-01	1.911619457394967969e-01
-6.248633941790000534e-01	1.972509090410771160e-01
-6.055279235321829878e-01	2.033682862472361297e-01
-5.863619772429919941e-01	2.095191298396361090e-01
-5.673990385053679919e-01	2.157055461524711171e-01
-5.486780006512349539e-01	2.219267519544891043e-01
-5.302423165329449573e-01	2.281791805689091235e-01
-5.121390466262139007e-01	2.344566344382101042e-01
-4.944178273958709791e-01	2.407504802147981127e-01
-4.771297835216939953e-01	2.470498817256691071e-01
-4.603264090399509789e-01	2.533420655320541282e-01
-4.440584432699929973e-01	2.596126132939970965e-01
-4.283747675335130012e-01	2.658457747629471291e-01
-4.133213481245299747e-01	2.720247949685311029e-01
-3.989402497583969809e-01	2.781322490418991489e-01
-3.852687418464999514e-01	2.841503781282341268e-01
-3.723385174587399704e-01	2.900614199834131157e-01
-3.601750418178489843e-01	2.958479281200051547e-01
-3.487970437059609852e-01	3.014930737589450738e-01
-3.382161593591829774e-01	3.069809253458861131e-01
-3.284367343971890119e-01	3.122967009935581073e-01
-3.194557852075069482e-01	3.174269898995271122e-01
-3.112631171060719626e-01	3.223599395463750961e-01
-3.038415926518519550e-01	3.270854063011661150e-01
-2.971675398203849627e-01	3.315950678741681479e-01
-2.912112864426669723e-01	3.358824969539740968e-01
-2.859378044792039719e-01	3.399431961877331099e-01
-2.813074453930706764e-01	3.437745955021290767e-01
-2.772767461594951577e-01	3.473760135444521335e-01
-2.737992843319205782e-01	3.507485857465371115e-01
-2.708265600850631727e-01	3.538951621615271659e-01
-2.683088832652062994e-01	3.568201787804911040e-01
-2.661962441706690607e-01	3.595295064909871385e-01
-2.644391480198585720e-01	3.620302821831561380e-01
-2.629893947862265713e-01	3.643307267340331057e-01
-2.618007882237497475e-01	3.664399547032320958e-01
-2.608297603997077885e-01	3.683677805519981474e-01
-2.600359008139504491e-01	3.701245260544541171e-01
-2.593823821321059597e-01	3.717208333098741546e-01
-2.588362776092458795e-01	3.731674873959550665e-01
-2.583687683458012474e-01	3.744752522366201486e-01
-2.579552415168394619e-01	3.756547227080141438e-01
-2.575752835711891953e-01	3.767161953897800730e-01
-2.572125750362921903e-01	3.776695597045901520e-01
-2.568546959234054849e-01	3.785242104977301070e-01
-2.564928527500000555e-01	3.792889824121751241e-01
-2.561215398358694939e-01	3.799721057349191300e-01
-2.557381487513562535e-01	3.805811827489361532e-01
-2.553425405764646605e-01	3.811231830424761657e-01
-2.549365959566232687e-01	3.816044557219481215e-01
-2.545237578147994673e-01	3.820307560623301679e-01
-2.541085810129757872e-01	3.824072838227980942e-01
-2.536963022729866735e-01	3.827387302641150901e-01
-2.532924423030680772e-01	3.830293308333621027e-01
-2.529024503785713973e-01	3.832829205315301246e-01
-2.525313996492405400e-01	3.835029891463741514e-01
-2.521837392559352908e-01	3.836927338083900851e-01
-2.518631070085691759e-01	3.838551066988911131e-01
-2.515722039817470668e-01	3.839928561889731640e-01
-2.513127300062762970e-01	3.841085601960531060e-01
-2.510853767561764815e-01	3.842046510870521514e-01
-2.508898730341387884e-01	3.842834320085680710e-01
-2.507250750225217817e-01	3.843470850576551356e-01
