# Supplementary material for: Agile perching maneuvers in birds and morphing-wing drones
Source: Nat Commun. 2024 Sep 27;15:8330. doi: 10.1038/s41467-024-52369-4 (PMC11437188; doi:10.1038/s41467-024-52369-4)
Supplement: Supplementary file 11 — Source Data [file 41467_2024_52369_MOESM11_ESM.zip › figure_source_data/suppl_fig_2/harris_hawk_218.csv]

# horizontal_pos	altitude
-1.212659006410601314e+01	3.870823678889935837e-01
-1.211072736370571334e+01	3.878569908992556270e-01
-1.209487904799621205e+01	3.887101703474196146e-01
-1.207904590911541298e+01	3.896560871649685787e-01
-1.206322064512381331e+01	3.907082893028346327e-01
-1.204738807359761310e+01	3.918792924470015926e-01
-1.203152550018391231e+01	3.931801840632825895e-01
-1.201560323146591358e+01	3.946202407191866102e-01
-1.199958521874951245e+01	3.962065685923096270e-01
-1.198342981700831267e+01	3.979437767758706168e-01
-1.196709064124401323e+01	3.998336924369075840e-01
-1.195051750093901255e+01	4.018751260812106207e-01
-1.193365739212171306e+01	4.040636941465016174e-01
-1.191645552583031353e+01	4.063917049022776062e-01
-1.189885637145361308e+01	4.088481122064686057e-01
-1.188080469354891200e+01	4.114185400859576291e-01
-1.186224656127391341e+01	4.140853794046716052e-01
-1.184313031052171361e+01	4.168279560984265997e-01
-1.182340744018701351e+01	4.196227686326216011e-01
-1.180303342570681302e+01	4.224437905231965829e-01
-1.178196843507181235e+01	4.252628320014396057e-01
-1.176017793486401253e+01	4.280499532494065895e-01
-1.173763317649141236e+01	4.307739201354446323e-01
-1.171431155561221260e+01	4.334026920885166168e-01
-1.169019684069781206e+01	4.359039307131996055e-01
-1.166527926971771301e+01	4.382455170076656192e-01
-1.163955551694731305e+01	4.403960646420075897e-01
-1.161302853483181252e+01	4.423254167125456049e-01
-1.158570727860021243e+01	4.440051137274576010e-01
-1.155760632383061370e+01	4.454088213051216050e-01
-1.152874538935501292e+01	4.465127071689996008e-01
-1.149914877969391291e+01	4.472957584756055982e-01
-1.146884476258161278e+01	4.477400322725745840e-01
-1.143786489805351358e+01	4.478308338940846234e-01
-1.140624333600191243e+01	4.475568202896795800e-01
-1.137401609906411259e+01	4.469100275685736201e-01
-1.134122036721851323e+01	4.458858243373995944e-01
-1.130789377954921271e+01	4.444827946262026042e-01
-1.127407376735871303e+01	4.427025562493785982e-01
-1.123979693120961265e+01	4.405495222566696012e-01
-1.120509847264081316e+01	4.380306146267726186e-01
-1.117001168928261201e+01	4.351549404893695905e-01
-1.113456753999001236e+01	4.319334418934195896e-01
-1.109879428447351302e+01	4.283785304512596204e-01
-1.106271719981601365e+01	4.245037180785916076e-01
-1.102635837428181276e+01	4.203232545370135798e-01
-1.098973657700371298e+01	4.158517816026885972e-01
-1.095286720051511331e+01	4.111040124817176289e-01
-1.091576227171811375e+01	4.060944436322546092e-01
-1.087843052574901215e+01	4.008371045079335837e-01
-1.084087753634241302e+01	3.953453489856896264e-01
-1.080310589568221324e+01	3.896316904649376189e-01
-1.076511543636221369e+01	3.837076809043096226e-01
-1.072690348792131232e+01	3.775838324708196136e-01
-1.068846516045931239e+01	3.712695790789756201e-01
-1.064979364802411332e+01	3.647732739457836271e-01
-1.061088054477701270e+01	3.581022184180636114e-01
-1.057171616734911268e+01	3.512627167607905720e-01
-1.053228987726761368e+01	3.442601513314815787e-01
-1.049259039783821201e+01	3.370990725918235897e-01
-1.045260612039591308e+01	3.297832986943226019e-01
-1.041232539536471258e+01	3.223160198867905946e-01
-1.037173680409041232e+01	3.146999036498576152e-01
-1.033082940792921356e+01	3.069371972653006098e-01
-1.028959297157621222e+01	2.990298253472726264e-01
-1.024801815812521255e+01	2.909794806973455827e-01
-1.020609669385111218e+01	2.827877076159336367e-01
-1.016382150122290362e+01	2.744559774731806234e-01
-1.012118679918040343e+01	2.659857568777945769e-01
-1.007818817026147329e+01	2.573785691606076398e-01
-1.003482259473572213e+01	2.486360501006166235e-01
-9.991088452493102068e+00	2.397599988677936167e-01
-9.946985494038562692e+00	2.307524250532196064e-01
-9.902514782547232386e+00	2.216155924280116263e-01
-9.857678609520602819e+00	2.123520597514512998e-01
-9.812480387134502990e+00	2.029647185749948179e-01
-9.766924520862133363e+00	1.934568276047396174e-01
-9.721016266368952330e+00	1.838320428323912126e-01
-9.674761574990142776e+00	1.740944423621479109e-01
-9.628166932299142999e+00	1.642485446799631099e-01
-9.581239194345082311e+00	1.542993190550593086e-01
-9.533985426068962710e+00	1.442521868433513099e-01
-9.486412746203642499e+00	1.341130126789570054e-01
-9.438528182624052576e+00	1.238880848820520103e-01
-9.390338541652562654e+00	1.135840848570935091e-01
-9.341850294256733633e+00	1.032080457741140073e-01
-9.293069481422433498e+00	9.276730137994532166e-02
-9.244001640271202191e+00	8.226942633479250588e-02
-9.194651751743393220e+00	7.172216997070801625e-02
-9.145024209918153346e+00	6.113338578291152570e-02
-9.095122812318182426e+00	5.051095925855469959e-02
-9.044950769879163133e+00	3.986273679431912020e-02
-8.994510734677882979e+00	2.919645843789761552e-02
-8.943804843030353169e+00	1.851969700381961292e-02
-8.892834771209482625e+00	7.839805767848623264e-03
-8.841601800800932054e+00	-2.836123545593399742e-03
-8.790106890620013047e+00	-1.350129137347738650e-02
-8.738350752150433109e+00	-2.414920909523338155e-02
-8.686333925626593455e+00	-3.477370627645240408e-02
-8.634056854152973415e+00	-4.536892737343639626e-02
-8.581519953615302398e+00	-5.592931954510038661e-02
-8.528723676568143119e+00	-6.644961376478639159e-02
-8.475668568756082877e+00	-7.692480182988137294e-02
-8.422355317415833653e+00	-8.735011210180138042e-02
-8.368784790989602485e+00	-9.772098685315139255e-02
-8.314958070332272300e+00	-1.080330639450723940e-01
-8.260876471896143158e+00	-1.182821652108163590e-01
-8.206541563711232001e+00	-1.284642933991383962e-01
-8.151955175232464157e+00	-1.385756388624334035e-01
-8.097119402291152568e+00	-1.486125963992033783e-01
-8.042036608463813963e+00	-1.585717918254063719e-01
-7.986709424158362935e+00	-1.684501170064263698e-01
-7.931140744624232575e+00	-1.782447712840923848e-01
-7.875333727928242489e+00	-1.879533065328464203e-01
-7.819291793718802452e+00	-1.975736725221103884e-01
-7.763018623342152758e+00	-2.071042588864613898e-01
-7.706518161595813154e+00	-2.165439298392484169e-01
-7.649794620123032907e+00	-2.258920478244603736e-01
-7.592852482187552710e+00	-2.351484825887104058e-01
-7.535696508334322807e+00	-2.443136026594743826e-01
-7.478331742253702785e+00	-2.533882469145273819e-01
-7.420763516033763274e+00	-2.623736747867804198e-01
-7.362997453914152501e+00	-2.712714946259623949e-01
-7.305039473648342607e+00	-2.800835707843014055e-01
-7.246895784638012650e+00	-2.888119110546634172e-01
-7.188572882118062779e+00	-2.974585371121483690e-01
-7.130077536837112540e+00	-3.060253415414904143e-01
-7.071416779883293202e+00	-3.145139358247964201e-01
-7.012597882538702976e+00	-3.229254942760783620e-01
-6.953628331292252440e+00	-3.312605993090043666e-01
-6.894515798387303107e+00	-3.395190935915353703e-01
-6.835268108512432939e+00	-3.476999445667983690e-01
-6.775893202449152497e+00	-3.558011265075003426e-01
-6.716399098657972466e+00	-3.638195247370584196e-01
-6.656793853905282887e+00	-3.717508659211244404e-01
-6.597085524102133114e+00	-3.795896774440033483e-01
-6.537282126539772698e+00	-3.873292778781914358e-01
-6.477391604664992641e+00	-3.949617994784014319e-01
-6.417421796445842652e+00	-4.024782425321304369e-01
-6.357380407239753062e+00	-4.098685603236614239e-01
-6.297274987900663312e+00	-4.171217724603463739e-01
-6.237112918659522443e+00	-4.242261034065403780e-01
-6.176901399093522649e+00	-4.311691423018533809e-01
-6.116647444275042922e+00	-4.379380195289123701e-01
-6.056357886971823312e+00	-4.445195950561943721e-01
-5.996039385565023139e+00	-4.509006533202103983e-01
-5.935698437169432573e+00	-4.570680993284754190e-01
-5.875341395286643120e+00	-4.630091507535553652e-01
-5.814974491202153040e+00	-4.687115210376953667e-01
-5.754603858253762638e+00	-4.741635889209324106e-01
-5.694235558051342849e+00	-4.793545503237233718e-01
-5.633875607716532841e+00	-4.842745491358823595e-01
-5.573530007232292860e+00	-4.889147841628914137e-01
-5.513204766041963190e+00	-4.932675902335494356e-01
-5.452905928111662526e+00	-4.973264922542844357e-01
-5.392639594762543176e+00	-5.010862317809454680e-01
-5.332411944684633198e+00	-5.045427664454353867e-01
-5.272229250657803235e+00	-5.076932433012424362e-01
-5.212097892620822570e+00	-5.105359478201934031e-01
-5.152024366843803271e+00	-5.130702308667973721e-01
-5.092015291067652605e+00	-5.152964164834794580e-01
-5.032077405574413298e+00	-5.172156937299583479e-01
-4.972217570241703299e+00	-5.188299961262854421e-01
-4.912442757712502939e+00	-5.201418724477333555e-01
-4.852760042876682611e+00	-5.211543527102953099e-01
-4.793176588914183078e+00	-5.218708131699003605e-01
-4.733699630191662955e+00	-5.222948440414543203e-01
-4.674336452336032899e+00	-5.224301234324393306e-01
-4.615094369831362897e+00	-5.222803006892564603e-01
-4.555980701501453289e+00	-5.218488919834423090e-01
-4.497002744250973016e+00	-5.211391905316233863e-01
-4.438167745444943080e+00	-5.201541933605153822e-01
-4.379482874311053209e+00	-5.188965460104693062e-01
-4.320955192753102914e+00	-5.173685060319654916e-01
-4.262591625967933062e+00	-5.155719255833424164e-01
-4.204398933263102656e+00	-5.135082528987793271e-01
-4.146383679478972795e+00	-5.111785518763964919e-01
-4.088552207426583429e+00	-5.085835385497714523e-01
-4.030910611762003271e+00	-5.057236327634573314e-01
-3.973464714727943381e+00	-5.025990229843173562e-01
-3.916220044203752693e+00	-4.992097418542334464e-01
-3.859181814514343500e+00	-4.955557498329534183e-01
-3.802354910456632986e+00	-4.916370240978754080e-01
-3.745743875006303014e+00	-4.874536497639164190e-01
-3.689352901168063248e+00	-4.830059104629103595e-01
-3.633185828426213071e+00	-4.782943753780834473e-01
-3.577246144239182968e+00	-4.733199799627923476e-01
-3.521536990998913375e+00	-4.680840977799854419e-01
-3.466061178843713009e+00	-4.625886011739724357e-01
-3.410821204668662787e+00	-4.568359088216394359e-01
-3.355819277621352903e+00	-4.508290185975004083e-01
-3.301057351301083465e+00	-4.445715246158123413e-01
-3.246537162796203191e+00	-4.380676177725353893e-01
-3.192260278597682799e+00	-4.313220695884223965e-01
-3.138228147316823424e+00	-4.243401996399333576e-01
-3.084442159012852791e+00	-4.171278273447964202e-01
-3.030903710802783202e+00	-4.096912093317854331e-01
-2.977614278283232885e+00	-4.020369640581444304e-01
-2.924575492144953159e+00	-3.941719857321453468e-01
-2.871789219206703159e+00	-3.861033499426984039e-01
-2.819257646941172979e+00	-3.778382136840554018e-01
-2.766983370413022669e+00	-3.693837126841664209e-01
-2.714969480403863322e+00	-3.607468590942743414e-01
-2.663219651363412765e+00	-3.519344426707203266e-01
-2.611738227705963311e+00	-3.429529385749183201e-01
-2.560530306869893025e+00	-3.338084248331773529e-01
-2.509601817480962893e+00	-3.245065123350103220e-01
-2.458959590910563264e+00	-3.150522900091713985e-01
-2.408611424503702914e+00	-3.054502875045934096e-01
-2.358566134770272882e+00	-2.957044573241334184e-01
-2.308833598891693484e+00	-2.858181779191373839e-01
-2.259424782995083092e+00	-2.757942787605593971e-01
-2.210351755790233241e+00	-2.656350878668544135e-01
-2.161627686351892841e+00	-2.553425017005773734e-01
-2.113266825060112986e+00	-2.449180767559093752e-01
-2.065284466982962641e+00	-2.343631415604444101e-01
-2.017696897295962799e+00	-2.236789272194754097e-01
-1.970521318675663158e+00	-2.128667140531904090e-01
-1.923775760976152993e+00	-2.019279913304283802e-01
-1.877478973888493163e+00	-1.908646266009433878e-01
-1.831650303686582992e+00	-1.796790406850694022e-01
-1.786309555569163043e+00	-1.683743840085533683e-01
-1.741476843505613159e+00	-1.569547096834884026e-01
-1.697172429873283095e+00	-1.454251385448964151e-01
-1.653416557523363029e+00	-1.337920112664693906e-01
-1.610229277220832866e+00	-1.220630227062113882e-01
-1.567630273659402995e+00	-1.102473337793383745e-01
-1.525638693444073102e+00	-9.835565642541138631e-02
-1.484272978552712896e+00	-8.640030763049338924e-02
-1.443550708823423179e+00	-7.439522898138140050e-02
-1.403488456961713204e+00	-6.235596886295938224e-02
-1.364101659412842782e+00	-5.029962515355140829e-02
-1.325404506199483023e+00	-3.824474711562739215e-02
-1.287409852481582906e+00	-2.621119610598440786e-02
-1.250129154157343159e+00	-1.421996572287939631e-02
-1.213572429297423039e+00	-2.292963047012402944e-03
-1.177748246598222970e+00	9.547246304742601497e-03
-1.142663741366480856e+00	2.127772553519260978e-02
-1.108324658823045983e+00	3.287548162681760977e-02
-1.074735423756318031e+00	4.431780213283631475e-02
-1.041899234787269979e+00	5.558260714863222374e-02
-1.009818180751441030e+00	6.664880905466100125e-02
-9.784933759831749844e-01	7.749667201191570709e-02
-9.479251106290069728e-01	8.810816275543581488e-02
-9.181130115453779439e-01	9.846728399367371543e-02
-8.890562088741209568e-01	1.085603817011111111e-01
-8.607535030586980218e-01	1.183764178027716107e-01
-8.332035268829119934e-01	1.279072002007891062e-01
-8.064048970952889528e-01	1.371475627870132052e-01
-7.803563503353190267e-01	1.460954890166561992e-01
-7.550568584050290077e-01	1.547521737734910141e-01
-7.305057184275549620e-01	1.631220196165742153e-01
-7.067026140935609435e-01	1.712125650335125093e-01
-6.836476449999999705e-01	1.790343440000000119e-01
-6.613413220110040402e-01	1.866006779168676022e-01
-6.397845275893230266e-01	1.939274028153307183e-01
-6.189784411258190122e-01	2.010325365349398263e-01
-5.989244303977649952e-01	2.079358923302904172e-01
-5.796239113763249629e-01	2.146586469940844066e-01
-5.610781796416249856e-01	2.212228730389655118e-01
-5.432882176143989383e-01	2.276510457054226055e-01
-5.262544826439840007e-01	2.339655365105356155e-01
-5.099766816765499700e-01	2.401881056830826033e-01
-4.944535387441759688e-01	2.463394061152706094e-01
-4.796825618512640110e-01	2.524385113823256477e-01
-4.656598159828319594e-01	2.585024799331255840e-01
-4.523797089190340071e-01	2.645459667452826347e-01
-4.398347963161819973e-01	2.705808925862105974e-01
-4.280156121153659843e-01	2.766161795587805949e-01
-4.169105297774339802e-01	2.826575598774355713e-01
-4.065056591325989510e-01	2.887074628683036215e-01
-3.967847827920999992e-01	2.947649830724345943e-01
-3.877293351188300097e-01	3.008259301180605805e-01
-3.793184257175539753e-01	3.068829587828205696e-01
-3.715289083099659884e-01	3.129257754594055863e-01
-3.643354947348529937e-01	3.189414151369486250e-01
-3.577109126904419734e-01	3.249145810825516123e-01
-3.516261047465859546e-01	3.308280377146295970e-01
-3.460504651299849965e-01	3.366630457573686064e-01
-3.409521098549409546e-01	3.423998276993016066e-01
-3.362981749599019965e-01	3.480180508829656127e-01
-3.320551369364569960e-01	3.534973152479395919e-01
-3.281891489169669884e-01	3.588176328432275963e-01
-3.246663858289730031e-01	3.639598867092935786e-01
-3.214533915329049751e-01	3.689062575837406266e-01
-3.185174209339589613e-01	3.736406080730175772e-01
-3.158267701948930251e-01	3.781488154100366428e-01
-3.133510884663009977e-01	3.824190456291056139e-01
-3.110616649846079662e-01	3.864419638734375995e-01
-3.089316859532139636e-01	3.902108775404706242e-01
-3.069364563049269967e-01	3.937218109987926096e-01
-3.050535822284459742e-01	3.969735126107836187e-01
-3.032631112108910010e-01	3.999673967039076294e-01
-3.015476272839759941e-01	4.027074248930586076e-01
-2.998923001433529967e-01	4.051999327160505926e-01
-2.982848878185699881e-01	4.074534088623025796e-01
-2.967156935832490072e-01	4.094782353188916035e-01
-2.951774787901979558e-01	4.112863975063356103e-01
-2.936653342723030136e-01	4.128911739167155925e-01
-2.921765138465429734e-01	4.143068148973695908e-01
-2.907102342749759982e-01	4.155482200517606195e-01
-2.892674467545779948e-01	4.166306232718405833e-01
-2.878505856102639981e-01	4.175692936976065917e-01
-2.864633003373149855e-01	4.183792599512405896e-01
-2.851101774682839873e-01	4.190750638530786332e-01
-2.837964589152789929e-01	4.196705485375585853e-01
-2.825277634545939609e-01	4.201786844962955847e-01
-2.813098178733769994e-01	4.206114356320456160e-01
-2.801482039875499708e-01	4.209796659622725978e-01
-2.790481272706030191e-01	4.212930862145485844e-01
-2.780142122120209947e-01	4.215602382558106265e-01
-2.770503287644199841e-01	4.217885141375006253e-01
-2.761594533559320053e-01	4.219842055566006001e-01
-2.753435669593489732e-01	4.221525787592576018e-01
-2.746035916455357717e-01	4.222979693711986227e-01
-2.739393659324458885e-01	4.224238913402745821e-01
-2.733496581019260185e-01	4.225331541246425959e-01
-2.728322155257070780e-01	4.226279824488505810e-01
-2.723838469521219774e-01	4.227101333640165826e-01
-2.720005336898458914e-01	4.227810059633226314e-01
-2.716775647182185782e-01	4.228417398883576039e-01
-2.714096899891904058e-01	4.228932996771976316e-01
-2.711912855963453661e-01	4.229365430078015908e-01
