# Supplementary material for: Agile perching maneuvers in birds and morphing-wing drones
Source: Nat Commun. 2024 Sep 27;15:8330. doi: 10.1038/s41467-024-52369-4 (PMC11437188; doi:10.1038/s41467-024-52369-4)
Supplement: Supplementary file 11 — Source Data [file 41467_2024_52369_MOESM11_ESM.zip › figure_source_data/suppl_fig_2/harris_hawk_224.csv]

# horizontal_pos	altitude
-1.214671348405028262e+01	3.786410830851366094e-01
-1.213269939938358277e+01	3.782639174231056112e-01
-1.211868321301778373e+01	3.779740586515525913e-01
-1.210465227233828323e+01	3.777951485904456064e-01
-1.209058687786658304e+01	3.777497797841655736e-01
-1.207646074364958366e+01	3.778589291687006191e-01
-1.206224158026328297e+01	3.781414078156216108e-01
-1.204789178430838348e+01	3.786133402243985757e-01
-1.203336921665758297e+01	3.792876861310836012e-01
-1.201862805059398376e+01	3.801738169578905979e-01
-1.200361967034158361e+01	3.812771578696985686e-01
-1.198829360028698332e+01	3.825989049619585858e-01
-1.197259844540218410e+01	3.841358254177376086e-01
-1.195648282395468343e+01	3.858801465813955778e-01
-1.193989627448888236e+01	3.878195378479336042e-01
-1.192279012025208296e+01	3.899371871077526031e-01
-1.190511827567048364e+01	3.922119712656376156e-01
-1.188683798113138401e+01	3.946187181203165695e-01
-1.186791045415228396e+01	3.971285546976616176e-01
-1.184830144700378263e+01	3.997093350271045953e-01
-1.182798170294818263e+01	4.023261383871615804e-01
-1.180692730545688285e+01	4.049418272708005806e-01
-1.178511991701798323e+01	4.075176527816365968e-01
-1.176254690643738243e+01	4.100138939112936143e-01
-1.173920136580918339e+01	4.123905162067276198e-01
-1.171508202056178405e+01	4.146078347486585880e-01
-1.169019303812588362e+01	4.166271661565226214e-01
-1.166454374276818307e+01	4.184114545316435785e-01
-1.163814824594358299e+01	4.199258568586696216e-01
-1.161102500309698371e+01	4.211382744041046178e-01
-1.158319630913138276e+01	4.220198180649005759e-01
-1.155468774573718349e+01	4.225451973999335697e-01
-1.152552759439118368e+01	4.226930251774436154e-01
-1.149574622909468324e+01	4.224460316323055964e-01
-1.146537550279668238e+01	4.217911851745155816e-01
-1.143444814097178330e+01	4.207197189401615800e-01
-1.140299715499878275e+01	4.192270652366095751e-01
-1.137105528686008249e+01	4.173127025100406007e-01
-1.133865449528758340e+01	4.149799218629575681e-01
-1.130582549188468278e+01	4.122355222853035794e-01
-1.127259733399618291e+01	4.090894455595586177e-01
-1.123899707925828295e+01	4.055543631957765904e-01
-1.120504950489158347e+01	4.016452287021275991e-01
-1.117077689296788279e+01	3.973788089737265716e-01
-1.113619888114058298e+01	3.927732085804845896e-01
-1.110133237673938389e+01	3.878474002657906206e-01
-1.106619153072348283e+01	3.826207740628975729e-01
-1.103078776681038242e+01	3.771127161427855756e-01
-1.099512986016588378e+01	3.713422268882345945e-01
-1.095922405936648403e+01	3.653275858182906122e-01
-1.092307424493218271e+01	3.590860689479266066e-01
-1.088668211756088411e+01	3.526337220473346190e-01
-1.085004740925508315e+01	3.459851911527686008e-01
-1.081316811078588280e+01	3.391536096618136265e-01
-1.077604070935848313e+01	3.321505394992695925e-01
-1.073866043088128386e+01	3.249859622332086362e-01
-1.070102148186098390e+01	3.176683147084226055e-01
-1.066311728661268354e+01	3.102045627840175901e-01
-1.062494071614498381e+01	3.026003061332805943e-01
-1.058648430573358290e+01	2.948599067888486025e-01
-1.054774045879788247e+01	2.869866341784916286e-01
-1.050870163524088241e+01	2.789828197644075858e-01
-1.046936052287218288e+01	2.708500150261776152e-01
-1.042971019092578366e+01	2.625891473584786029e-01
-1.038974422499248362e+01	2.542006694270675937e-01
-1.034945684292788393e+01	2.456846985752516033e-01
-1.030884299148608285e+01	2.370411439342935966e-01
-1.026789842357148252e+01	2.282698199055306076e-01
-1.022661975612878393e+01	2.193705455976153185e-01
-1.018500450880684305e+01	2.103432305774174116e-01
-1.014305112366076322e+01	2.011879478975011071e-01
-1.010075896630891279e+01	1.919049957793448891e-01
-1.005812830914188361e+01	1.824949495552298240e-01
-1.001516029739653391e+01	1.729587055113001037e-01
-9.971856899154742493e+00	1.632975181496333916e-01
-9.928220840598083186e+00	1.535130321279805088e-01
-9.884255528133653712e+00	1.436073097794653142e-01
-9.839964959289194013e+00	1.335828547029754010e-01
-9.795353624540192428e+00	1.234426314918756068e-01
-9.750426402461293662e+00	1.131900812761644087e-01
-9.705188450772944009e+00	1.028291324288833075e-01
-9.659645095966503447e+00	9.236420556198580989e-02
-9.613801724227403867e+00	8.180021183136081120e-02
-9.567663676326613853e+00	7.114254359614241574e-02
-9.521236149014642436e+00	6.039705663358831134e-02
-9.474524105228983473e+00	4.957004338650072839e-02
-9.427532195122322989e+00	3.866819709432389729e-02
-9.380264689544793200e+00	2.769856710239901321e-02
-9.332725427183113709e+00	1.666850612122261488e-02
-9.284917776090463093e+00	5.585610680600594513e-03
-9.236844609853394061e+00	-5.542343546309391744e-03
-9.188508298156902399e+00	-1.670746952293639120e-02
-9.139910711048763403e+00	-2.790183746562940881e-02
-9.091053235789143372e+00	-3.911754192006339226e-02
-9.041936804820712936e+00	-5.034676495926337925e-02
-8.992561933121953288e+00	-6.158183335220340782e-02
-8.942928763024033501e+00	-7.281526788148739993e-02
-8.893037114484213745e+00	-8.403982344198540622e-02
-8.842886538817102959e+00	-9.524851910220338835e-02
-8.792476373984683846e+00	-1.064346579217274047e-01
-8.741805799726982684e+00	-1.175918369514273865e-01
-8.690873891064253343e+00	-1.287139484557274227e-01
-8.639679669001283813e+00	-1.397951739460344123e-01
-8.588222147596132672e+00	-1.508299730621763812e-01
-8.536500376898183973e+00	-1.618130696510364230e-01
-8.484513481594312623e+00	-1.727394375429623929e-01
-8.432260695508453807e+00	-1.836042885014874115e-01
-8.379741392360683605e+00	-1.944030646161363785e-01
-8.326955113397012553e+00	-2.051314370292214306e-01
-8.273901592636573099e+00	-2.157853123550164121e-01
-8.220580780548043975e+00	-2.263608474936594228e-01
-8.166992866957052399e+00	-2.368544728019983947e-01
-8.113138303907362570e+00	-2.472629228052324324e-01
-8.059017829056822180e+00	-2.575832728665083948e-01
-8.004632489996422962e+00	-2.678129795268304192e-01
-7.949983669651232709e+00	-2.779499216324444189e-01
-7.895073112671882498e+00	-2.879924389231344195e-01
-7.839902952471752506e+00	-2.979393644959824061e-01
-7.784475738325172145e+00	-3.077900475078234055e-01
-7.728794461731612664e+00	-3.175443626465894176e-01
-7.672862581084072708e+00	-3.272027032849003647e-01
-7.616684043566841922e+00	-3.367659558140873588e-01
-7.560263303156882664e+00	-3.462354534170673515e-01
-7.503605333617832329e+00	-3.556129084379733851e-01
-7.446715635455242399e+00	-3.649003235007473589e-01
-7.389600235944352669e+00	-3.740998825681873252e-01
-7.332265681537871949e+00	-3.832138241641593335e-01
-7.274719022203612440e+00	-3.922442999517123385e-01
-7.216967787515282673e+00	-4.011932227181203570e-01
-7.159019954612872105e+00	-4.100621085191013537e-01
-7.100883908445601911e+00	-4.188519182413844022e-01
-7.042568394996671977e+00	-4.275629041278943832e-01
-6.984082468452032622e+00	-4.361944668570603700e-01
-6.925435433501561988e+00	-4.447450285736323505e-01
-6.866636784142402306e+00	-4.532119268413813962e-01
-6.807696140480961944e+00	-4.615913338488543682e-01
-6.748623185099332566e+00	-4.698782043784273665e-01
-6.689427600559622711e+00	-4.780662550852963766e-01
-6.630119009568302246e+00	-4.861479765710443046e-01
-6.570706919214821973e+00	-4.941146786234133503e-01
-6.511200670541442470e+00	-5.019565678772064388e-01
-6.451609394502482608e+00	-5.096628560758733606e-01
-6.391941975141482324e+00	-5.172218961197723175e-01
-6.332207020564692534e+00	-5.246213422098193746e-01
-6.272412842030892222e+00	-5.318483296616274281e-01
-6.212567441221231945e+00	-5.388896693952154315e-01
-6.152678505510152718e+00	-5.457320517115733516e-01
-6.092753410837572048e+00	-5.523622537553534162e-01
-6.032799231592212763e+00	-5.587673450321812840e-01
-5.972822756761092755e+00	-5.649348854932112474e-01
-5.912830511485232421e+00	-5.708531110073553627e-01
-5.852828783086672537e+00	-5.765111014975603521e-01
-5.792823650597562768e+00	-5.818989276021282464e-01
-5.732821016823962168e+00	-5.870077724130893237e-01
-5.672826642012422482e+00	-5.918300256161683759e-01
-5.612846178248542373e+00	-5.963593481847844213e-01
-5.552885203799902136e+00	-6.005907066372022651e-01
-5.492949256711272099e+00	-6.045203767250324489e-01
-5.433043867063352295e+00	-6.081459172576972882e-01
-5.373174587410032288e+00	-6.114661155581924135e-01
-5.313347021007692739e+00	-6.144809067696543892e-01
-5.253566847539662632e+00	-6.171912698721944146e-01
-5.193839846115261949e+00	-6.195991038106762883e-01
-5.134171915385552509e+00	-6.217070875653554207e-01
-5.074569090665632665e+00	-6.235185283112363308e-01
-5.015037557987072070e+00	-6.250372020043863941e-01
-4.955583665026511930e+00	-6.262671908039323387e-01
-4.896213928867831910e+00	-6.272127216895904134e-01
-4.836935040560362609e+00	-6.278780104721632949e-01
-4.777753866434542473e+00	-6.282671151268963694e-01
-4.718677446134072362e+00	-6.283838020177754391e-01
-4.659712987321043443e+00	-6.282314281376113474e-01
-4.600867857010703332e+00	-6.278128419785993231e-01
-4.542149569499013495e+00	-6.271303050864833750e-01
-4.483565770859053501e+00	-6.261854357548903849e-01
-4.425124220005653086e+00	-6.249791757011664561e-01
-4.366832766361072871e+00	-6.235117799475984324e-01
-4.308699324200273573e+00	-6.217828295277663120e-01
-4.250731843811482946e+00	-6.197912660615783054e-01
-4.192938279677282942e+00	-6.175354467077014409e-01
-4.135326555961433392e+00	-6.150132175202323026e-01
-4.077904529675793199e+00	-6.122220028175893169e-01
-4.020679951998992863e+00	-6.091589078236694377e-01
-3.963660428319022877e+00	-6.058208315703623725e-01
-3.906853377675123085e+00	-6.022045868604113394e-01
-3.850265992374502844e+00	-5.983070239823142789e-01
-3.793905198654212718e+00	-5.941251548443413633e-01
-3.737777619342573132e+00	-5.896562742509583455e-01
-3.681889539545043277e+00	-5.848980751782393295e-01
-3.626246876430682775e+00	-5.798487551100883763e-01
-3.570855154225013095e+00	-5.745071107675883137e-01
-3.515719485517853293e+00	-5.688726188918162840e-01
-3.460844559968802692e+00	-5.629455011172832535e-01
-3.406234641434733312e+00	-5.567267713893424563e-01
-3.351893574451603186e+00	-5.502182648245743657e-01
-3.297824800876252738e+00	-5.434226473781944566e-01
-3.244031387331623328e+00	-5.363434061568264077e-01
-3.190516063903112709e+00	-5.289848206887304283e-01
-3.137281274305863121e+00	-5.213519159271793324e-01
-3.084329237485542663e+00	-5.134503982073763684e-01
-3.031662020334032981e+00	-5.052865757946403136e-01
-2.979281620900023242e+00	-4.968672660439782951e-01
-2.927190061160483303e+00	-4.881996915317883823e-01
-2.875389488098883284e+00	-4.792913678130663047e-01
-2.823882281518002912e+00	-4.701499856968463509e-01
-2.772671166707763035e+00	-4.607832911140453125e-01
-2.721759329801073157e+00	-4.511989657717563884e-01
-2.671150533392482984e+00	-4.414045118431473846e-01
-2.620849229774562694e+00	-4.314071439306143563e-01
-2.570860668975022634e+00	-4.212136914601923299e-01
-2.521190998661612781e+00	-4.108305145171713968e-01
-2.471847352930253372e+00	-4.002634359169703893e-01
-2.422837927010593084e+00	-3.895176920230793427e-01
-2.374172035018163207e+00	-3.785979044778973734e-01
-2.325860148056502652e+00	-3.675080746064063875e-01
-2.277913910229113270e+00	-3.562516017915434152e-01
-2.230346130457842690e+00	-3.448313266103363861e-01
-2.183170748421082941e+00	-3.332495989685054227e-01
-2.136402773415372991e+00	-3.215083708873703316e-01
-2.090058195502453309e+00	-3.096093129903563779e-01
-2.044153868919923234e+00	-2.975539531185074082e-01
-1.998707368397232953e+00	-2.853438348874324237e-01
-1.953736819715123030e+00	-2.729806933952234060e-01
-1.909260706561642928e+00	-2.604666447159624254e-01
-1.865297656453233088e+00	-2.478043852808243797e-01
-1.821866209187892993e+00	-2.349973967729204194e-01
-1.778984571958662997e+00	-2.220501517571724093e-01
-1.736670365860742971e+00	-2.089683149463184009e-01
-1.694940369053893114e+00	-1.957589347813804004e-01
-1.653810262274892917e+00	-1.824306198909044219e-01
-1.613294382713722941e+00	-1.689936949976403868e-01
-1.573405492456322996e+00	-1.554603309715963944e-01
-1.534154567741472963e+00	-1.418446439896364208e-01
-1.495550615168573128e+00	-1.281627591562634061e-01
-1.457600520718633108e+00	-1.144328344673403719e-01
-1.420308937009143069e+00	-1.006750416542673832e-01
-1.383678213593473094e+00	-8.691150122341939621e-02
-1.347708374343143056e+00	-7.316616989391738768e-02
-1.312397145024152945e+00	-5.946467962207241387e-02
-1.277740033111782969e+00	-4.583412846608037050e-02
-1.243730460699592921e+00	-3.230282466946238218e-02
-1.210359950071173030e+00	-1.889998650349439258e-02
-1.177618360145138876e+00	-5.655401581900365571e-03
-1.145494170606103923e+00	7.400949481945612307e-03
-1.113974809132407984e+00	2.023929909327060184e-02
-1.083047015762348853e+00	3.283052135086000911e-02
-1.052697237145364006e+00	4.514657542877650864e-02
-1.022912042242891006e+00	5.716095491912401294e-02
-9.936785500168450191e-01	6.884913375846860029e-02
-9.649848588105278679e-01	8.018899891975540817e-02
-9.368204665237329642e-01	9.116125982527450988e-02
-9.091766703429340346e-01	1.017498244443404143e-01
-8.820469347350519129e-01	1.119421322968716104e-01
-8.554272166689109724e-01	1.217294351004135078e-01
-8.293162376036149475e-01	1.311070165762883155e-01
-8.037156926798170176e-01	1.400743439663152956e-01
-7.786303887608150287e-01	1.486351450931186202e-01
-7.540683044776570476e-01	1.567974063046300159e-01
-7.300405672074630203e-01	1.645732883491493048e-01
-7.065613439184530442e-01	1.719789590954801106e-01
-6.836476449999999705e-01	1.790343440000000119e-01
-6.613190425045289977e-01	1.857627972791895121e-01
-6.395973065955480319e-01	1.921906988167303987e-01
-6.185059663529128837e-01	1.983469838593053258e-01
-5.980698033592819485e-01	2.042626144728189042e-01
-5.783142886065959498e-01	2.099700034786453062e-01
-5.592649751459120022e-01	2.155024031071345880e-01
-5.409468604897119670e-01	2.208932718364250147e-01
-5.233837340016669337e-01	2.261756337783266124e-01
-5.065975253228829356e-01	2.313814454879536131e-01
-4.906076702461599770e-01	2.365409851788856099e-01
-4.754305103352759465e-01	2.416822790024646117e-01
-4.610787419854959768e-01	2.468305782941666027e-01
-4.475609295427099843e-01	2.520079005125496208e-01
-4.348810955680649792e-01	2.572326450236825934e-01
-4.230383993968119816e-01	2.625192929577636058e-01
-4.120269128546169557e-01	2.678781981409736335e-01
-4.018354994361579280e-01	2.733154736525615913e-01
-3.924478005045899387e-01	2.788329759530586149e-01
-3.838423292285299548e-01	2.844283858590765934e-01
-3.759926701302989671e-01	2.900953829919405980e-01
-3.688677793682390016e-01	2.958239077892506064e-01
-3.624323783040609426e-01	3.016005028251075859e-01
-3.566474305909109743e-01	3.074087231132215936e-01
-3.514706910243659554e-01	3.132296033350245867e-01
-3.468573127780669729e-01	3.190421685967236298e-01
-3.427604984339309713e-01	3.248239744151126263e-01
-3.391321794343649665e-01	3.305516611855796039e-01
-3.359237082360949644e-01	3.362015084038296187e-01
-3.330865475235529338e-01	3.417499743850536120e-01
-3.305729413233089442e-01	3.471742081235316135e-01
-3.283365537181599514e-01	3.524525212202135882e-01
-3.263330620498939849e-01	3.575648094205245986e-01
-3.245206929766929482e-01	3.624929151843855890e-01
-3.228606914631410030e-01	3.672209247824316236e-01
-3.213177146737349332e-01	3.717353955999125881e-01
-3.198601447592319680e-01	3.760255115549105964e-01
-3.184603166140879682e-01	3.800831667247586143e-01
-3.170946587889969526e-01	3.839029793530095991e-01
-3.157437478141209564e-01	3.874822403157736073e-01
-3.143922781784929676e-01	3.908208018064295852e-01
-3.130289520758579580e-01	3.939209134082465869e-01
-3.116462947286009477e-01	3.967870138330906182e-01
-3.102404026062479669e-01	3.994254873910225712e-01
-3.088106331361109569e-01	4.018443947111435821e-01
-3.073592455397569645e-01	4.040531873610885838e-01
-3.058910032049799721e-01	4.060624158234615866e-01
-3.044127485100109887e-01	4.078834398043835741e-01
-3.029329612518369963e-01	4.095281491022155773e-01
-3.014613117967609446e-01	4.110087022909246213e-01
-3.000082197771779535e-01	4.123372893153555707e-01
-2.985844286175749485e-01	4.135259228024176226e-01
-2.972006054032419464e-01	4.145862615130546103e-01
-2.958669746295549685e-01	4.155294679465035834e-01
-2.945929932138640628e-01	4.163661007118475976e-01
-2.933870728451026810e-01	4.171060409516835765e-01
-2.922563543195520475e-01	4.177584508845655908e-01
-2.912065369983456442e-01	4.183317614678065954e-01
-2.902417649580015802e-01	4.188336853048585939e-01
-2.893645698255886689e-01	4.192712502594315715e-01
-2.885758687315977955e-01	4.196508488107306145e-01
-2.878750143131533767e-01	4.199782980011775857e-01
-2.872598922947501299e-01	4.202589048903506153e-01
-2.867270608997280479e-01	4.204975327279595887e-01
-2.862719252388512547e-01	4.206986635759105697e-01
-2.858889389168136619e-01	4.208664538171436043e-01
-2.855718244252523630e-01	4.210047798502936089e-01
-2.853138034807181644e-01	4.211172722398826007e-01
