# Supplementary material for: Agile perching maneuvers in birds and morphing-wing drones
Source: Nat Commun. 2024 Sep 27;15:8330. doi: 10.1038/s41467-024-52369-4 (PMC11437188; doi:10.1038/s41467-024-52369-4)
Supplement: Supplementary file 11 — Source Data [file 41467_2024_52369_MOESM11_ESM.zip › figure_source_data/suppl_fig_2/harris_hawk_230.csv]

# horizontal_pos	altitude
-1.215861888509606814e+01	4.533968357388525328e-01
-1.215088905499566785e+01	4.508857477239075484e-01
-1.214308822784096797e+01	4.484271184459685533e-01
-1.213517512353296723e+01	4.460533468051415262e-01
-1.212710518868956733e+01	4.437962645971985642e-01
-1.211883150649086716e+01	4.416865445020695113e-01
-1.211030573257176712e+01	4.397531178567705146e-01
-1.210147903207616693e+01	4.380226142512195220e-01
-1.209230299388056729e+01	4.365188346227225624e-01
-1.208273049959186807e+01	4.352622688913325155e-01
-1.207271652714746679e+01	4.342696682882605241e-01
-1.206221887160186768e+01	4.335536814043085552e-01
-1.205119876884536723e+01	4.331225616526605537e-01
-1.203962141145506770e+01	4.329799523338355161e-01
-1.202745634947436670e+01	4.331247538479295334e-01
-1.201467777254236680e+01	4.335510758614005145e-01
-1.200126467330886726e+01	4.342482754447195559e-01
-1.198720089536566746e+01	4.352010803953195173e-01
-1.197247507190346738e+01	4.363897951880035264e-01
-1.195708046388456758e+01	4.377905852905945583e-01
-1.194101470865206771e+01	4.393758339811775215e-01
-1.192427949153236710e+01	4.411145643364455249e-01
-1.190688015412856693e+01	4.429729177563265230e-01
-1.188882525363836784e+01	4.449146792723345234e-01
-1.187012608769586741e+01	4.469018389763115273e-01
-1.185079619897116743e+01	4.488951782190565565e-01
-1.183085087310766781e+01	4.508548687777745312e-01
-1.181030664260416785e+01	4.527410729867655248e-01
-1.178918080802126767e+01	4.545145328730255119e-01
-1.176749098646966729e+01	4.561371366395595151e-01
-1.174525469580236781e+01	4.575724513922535541e-01
-1.172248898132746753e+01	4.587862118050545224e-01
-1.169921009025846814e+01	4.597467554522245425e-01
-1.167543319755106701e+01	4.604253967899125111e-01
-1.165117218529276677e+01	4.607967332209665368e-01
-1.162643947642956732e+01	4.608388782996445387e-01
-1.160124592235056795e+01	4.605336188932025454e-01
-1.157560074271646755e+01	4.598664949749245445e-01
-1.154951151491086669e+01	4.588268026315015513e-01
-1.152298420961206737e+01	4.574075227738675364e-01
-1.149602326821926823e+01	4.556051798877115422e-01
-1.146863171722846708e+01	4.534196368879735428e-01
-1.144081131412136720e+01	4.508538336917515266e-01
-1.141256271892326701e+01	4.479134784403135394e-01
-1.138388568529126665e+01	4.446067013347945185e-01
-1.135477926482666788e+01	4.409436817624575178e-01
-1.132524201826616661e+01	4.369362597545495275e-01
-1.129527222730236780e+01	4.325975428194865358e-01
-1.126486810101806668e+01	4.279415188382394986e-01
-1.123402797129606689e+01	4.229826850085914858e-01
-1.120275047207876717e+01	4.177357018120515519e-01
-1.117103469799756787e+01	4.122150796950344587e-01
-1.113888033865576688e+01	4.064349046589604830e-01
-1.110628778571156694e+01	4.004086073054085038e-01
-1.107325821084546824e+01	3.941487781516185285e-01
-1.103979361367776768e+01	3.876670302905135257e-01
-1.100589683969586829e+01	3.809739087897405230e-01
-1.097157156921476684e+01	3.740788446737205453e-01
-1.093682227930146666e+01	3.669901499717395099e-01
-1.090165418139506670e+01	3.597150491938865269e-01
-1.086607313803646768e+01	3.522597417519285345e-01
-1.083008556264706712e+01	3.446294892963944756e-01
-1.079369830665276808e+01	3.368287217003135270e-01
-1.075691853843066781e+01	3.288611554747215004e-01
-1.071975361855576736e+01	3.207299187266025031e-01
-1.068221097565786692e+01	3.124376773286575149e-01
-1.064429798687076811e+01	3.039867577139845345e-01
-1.060602186639406774e+01	2.953792625820055306e-01
-1.056738956512196737e+01	2.866171767455845121e-01
-1.052840768364246671e+01	2.777024613042485268e-01
-1.048908240022246829e+01	2.686371352390234946e-01
-1.044941941469236824e+01	2.594233443416775198e-01
-1.040942390846716670e+01	2.500634180749511382e-01
-1.036910052031686824e+01	2.405599154816335239e-01
-1.032845333695756729e+01	2.309156616018294139e-01
-1.028748589709056738e+01	2.211337760149093001e-01
-1.024620120718986804e+01	2.112176951031105032e-01
-1.020460176713146794e+01	2.011711894566700076e-01
-1.016268960367225738e+01	1.909983775348477186e-01
-1.012046630981066819e+01	1.807037363002131081e-01
-1.007793308818869704e+01	1.702921090973568141e-01
-1.003509079689500716e+01	1.597687105962340148e-01
-9.991939996290817305e+00	1.491391282081678260e-01
-9.948480995770767166e+00	1.384093190484952107e-01
-9.904713899670607447e+00	1.275856012963162978e-01
-9.860638651818318223e+00	1.166746387118768186e-01
-9.816255078475657925e+00	1.056834171279897178e-01
-9.771562929618697879e+00	9.461921193410241515e-02
-9.726561918647497862e+00	8.348954590907481377e-02
-9.681251760691626629e+00	7.230213720973541203e-02
-9.635632209689926952e+00	6.106483785608650405e-02
-9.589703094374318226e+00	4.978556363322250711e-02
-9.543464353187797400e+00	3.847221691325350412e-02
-9.496916068030047953e+00	2.713260444538151406e-02
-9.450058496564697208e+00	1.577435262845350294e-02
-9.402892102659308193e+00	4.404823132073520942e-03
-9.355417584378898255e+00	-6.968968058514490860e-03
-9.307635898833748200e+00	-1.834042505130847878e-02
-9.259548283106116884e+00	-2.970343691085350346e-02
-9.211156270459637696e+00	-4.105243026735450051e-02
-9.162461701075017118e+00	-5.238240740760949365e-02
-9.113466726659977368e+00	-6.368896815826949331e-02
-9.064173808444937919e+00	-7.496831454396446492e-02
-9.014585708292568000e+00	-8.621723793364649557e-02
-8.964705472906818073e+00	-9.743308913575043917e-02
-8.914536411409637040e+00	-1.086137326232614608e-01
-8.864082066845417884e+00	-1.197574867219554640e-01
-8.813346182454237621e+00	-1.308630521424204440e-01
-8.762332663809576871e+00	-1.419294316487614838e-01
-8.711045538125228305e+00	-1.529558439133544834e-01
-8.659488912188487930e+00	-1.639416346964674420e-01
-8.607666930459156873e+00	-1.748861884121564736e-01
-8.555583734882207025e+00	-1.857888429080364889e-01
-8.503243427891318262e+00	-1.966488099172214454e-01
-8.450650039935927893e+00	-2.074651031650514565e-01
-8.397807502649937916e+00	-2.182364755670414547e-01
-8.344719628508366682e+00	-2.289613663774084373e-01
-8.291390097502956635e+00	-2.396378585805554740e-01
-8.237822451025268222e+00	-2.502636462998064637e-01
-8.184020092796147949e+00	-2.608360115632294418e-01
-8.129986296342377017e+00	-2.713518094426154437e-01
-8.075724218213167660e+00	-2.818074603873204631e-01
-8.021236915868957595e+00	-2.921989485178104751e-01
-7.966527368975556911e+00	-3.025218247220264889e-01
-7.911598502709936476e+00	-3.127712135984744846e-01
-7.856453211634677025e+00	-3.229418235911155066e-01
-7.801094382729687027e+00	-3.330279600332354817e-01
-7.745524916278576200e+00	-3.430235412254674654e-01
-7.689747743486346820e+00	-3.529221180789255397e-01
-7.633765839944176790e+00	-3.627168982196645186e-01
-7.577582234341616818e+00	-3.724007757390505602e-01
-7.521200012140506708e+00	-3.819663679544595403e-01
-7.464622314250426882e+00	-3.914060605914115309e-01
-7.407852331065106988e+00	-4.007120626958255438e-01
-7.350893292515506161e+00	-4.098764723278665589e-01
-7.293748455053016500e+00	-4.188913536820514927e-01
-7.236421086681686710e+00	-4.277488257379915004e-01
-7.178914451302466304e+00	-4.364411618987685260e-01
-7.121231793705856461e+00	-4.449608993545114966e-01
-7.063376326550946160e+00	-4.533009561591345160e-01
-7.005351220596436335e+00	-4.614547532741384850e-01
-6.947159599308826650e+00	-4.694163381620915509e-01
-6.888804538770766150e+00	-4.771805059490165646e-01
-6.830289073560806834e+00	-4.847429137601245164e-01
-6.771616208987146557e+00	-4.921001836003994767e-01
-6.712788939748876693e+00	-4.992499891242684895e-01
-6.653810274783936940e+00	-5.061911218300814141e-01
-6.594683267760226286e+00	-5.129235326265804140e-01
-6.535411052390096565e+00	-5.194483453396445682e-01
-6.475996881511296266e+00	-5.257678395369524971e-01
-6.416444168691376682e+00	-5.318854010145566136e-01
-6.356756530983806996e+00	-5.378054393732465410e-01
-6.296937831399796792e+00	-5.435332732683704204e-01
-6.236992219659346581e+00	-5.490749850945644273e-01
-6.176924169849646873e+00	-5.544372480153185734e-01
-6.116738513742016714e+00	-5.596271293156536153e-01
-6.056440468696196788e+00	-5.646518749970874662e-01
-5.996035659301476528e+00	-5.695186813057715458e-01
-5.935530132159456684e+00	-5.742344594532384772e-01
-5.874930363489596630e+00	-5.788056001302426257e-01
-5.814243259523756535e+00	-5.832377445140826122e-01
-5.753476149936856743e+00	-5.875355683264236184e-01
-5.692636774823206736e+00	-5.917025851209345433e-01
-5.631733265961476498e+00	-5.957409743879484854e-01
-5.570774123303116276e+00	-5.996514392854324083e-01
-5.509768187761996394e+00	-6.034330978780655386e-01
-5.448724611469526913e+00	-6.070834107302194305e-01
-5.387652826687446606e+00	-6.105981465978094214e-01
-5.326562514538436766e+00	-6.139713868422165266e-01
-5.265463574625876220e+00	-6.171955680886545004e-01
-5.204366096473946435e+00	-6.202615616092974626e-01
-5.143280333535506621e+00	-6.231587869608146146e-01
-5.082216680297126921e+00	-6.258753565728054635e-01
-5.021185652769606378e+00	-6.283982472876974423e-01
-4.960197872399656482e+00	-6.307134943069565569e-01
-4.899264053185966361e+00	-6.328064026098685346e-01
-4.838394991542596557e+00	-6.346617706809944970e-01
-4.777601558234956691e+00	-6.362641213069335500e-01
-4.716894691528526806e+00	-6.375979342741076028e-01
-4.656285390546246461e+00	-6.386478760048714953e-01
-4.595784707733566954e+00	-6.393990214939555550e-01
-4.535403739284796565e+00	-6.398370643332824681e-01
-4.475153612394456637e+00	-6.399485111205074350e-01
-4.415045468261676653e+00	-6.397208571144574751e-01
-4.355090439895247023e+00	-6.391427406077654361e-01
-4.295299623936286615e+00	-6.382040741126824290e-01
-4.235684045932496922e+00	-6.368961510810136062e-01
-4.176254618753696413e+00	-6.352117274856106111e-01
-4.117022094127507081e+00	-6.331450781635714620e-01
-4.057997007586267024e+00	-6.306920283472905453e-01
-3.999189617443006384e+00	-6.278499612787216133e-01
-3.940609838745066540e+00	-6.246178032071454389e-01
-3.882267173477976563e+00	-6.209959874068484709e-01
-3.824170638599366789e+00	-6.169863991164086237e-01
-3.766328693762196700e+00	-6.125923034962166280e-01
-3.708749170828187225e+00	-6.078182588283154164e-01
-3.651439207467056747e+00	-6.026700172471746164e-01
-3.594405187275686586e+00	-5.971544152979764153e-01
-3.537652688926806732e+00	-5.912792565778135501e-01
-3.481186446862186479e+00	-5.850531886330725406e-01
-3.425010325977067005e+00	-5.784855761719815970e-01
-3.369127312596337021e+00	-5.715863725134044948e-01
-3.313539523819057031e+00	-5.643659910401315205e-01
-3.258248237006617032e+00	-5.568351782649294535e-01
-3.203253940814366985e+00	-5.490048899577064656e-01
-3.148556408721916888e+00	-5.408861716283994703e-01
-3.094154795511756539e+00	-5.324900445175344554e-01
-3.040047756587346939e+00	-5.238273981184744521e-01
-2.986233589422677248e+00	-5.149088901444804911e-01
-2.932710395808706849e+00	-5.057448547607765743e-01
-2.879476262921076390e+00	-4.963452198265185245e-01
-2.826529460596207244e+00	-4.867194338324394853e-01
-2.773868651583446976e+00	-4.768764031743424892e-01
-2.721493110958936867e+00	-4.668244403671935605e-01
-2.669402950357726567e+00	-4.565712237751355373e-01
-2.617599342223116743e+00	-4.461237694046325530e-01
-2.566084738901737161e+00	-4.354884152764075256e-01
-2.514863081145007229e+00	-4.246708188517395732e-01
-2.463939990427077120e+00	-4.136759679353874675e-01
-2.413322939466237216e+00	-4.025082054064114678e-01
-2.363021395452556739e+00	-3.911712680354854643e-01
-2.313046930744496521e+00	-3.796683395297825725e-01
-2.263413296205056824e+00	-3.680021178015854821e-01
-2.214136452904736707e+00	-3.561748962830295073e-01
-2.165234558618767124e+00	-3.441886589063735680e-01
-2.116727906383457203e+00	-3.320451881377374792e-01
-2.068638813337926763e+00	-3.197461851943974587e-01
-2.020991459148096858e+00	-3.072934012948024818e-01
-1.973811674468266775e+00	-2.946887784911494390e-01
-1.927126681119326834e+00	-2.819345983224224583e-01
-1.880964786923616794e+00	-2.690336362083364796e-01
-1.835355039404287014e+00	-2.559893191897194553e-01
-1.790326843799997070e+00	-2.428058843176514880e-01
-1.745909552028136913e+00	-2.294885347119614560e-01
-1.702132030317576872e+00	-2.160435900600984893e-01
-1.659022214188766942e+00	-2.024786281207584526e-01
-1.616606660251417082e+00	-1.888026136440164593e-01
-1.574910104885266726e+00	-1.750260110319274420e-01
-1.533955040239097123e+00	-1.611608770507724775e-01
-1.493761318101836988e+00	-1.472209299777724745e-01
-1.454345792049626773e+00	-1.332215917290184848e-01
-1.415722007839006924e+00	-1.191799997777604481e-01
-1.377899951296536862e+00	-1.051149860370774736e-01
-1.340885861948716951e+00	-9.104702034953049417e-02
-1.304682119357476910e+00	-7.699811679712748047e-02
-1.269287207593487121e+00	-6.299170171261850304e-02
-1.234695761522897062e+00	-4.905244302943148615e-02
-1.200898696640607000e+00	-3.520604144037048355e-02
-1.167883422100266966e+00	-2.147898472898748801e-02
-1.135634134421684927e+00	-7.898267573869494074e-03
-1.104132187159742928e+00	5.508919916656501714e-03
-1.073356529657577774e+00	1.871553072716550248e-02
-1.043284205948189047e+00	3.169502137631752259e-02
-1.013890902978078046e+00	4.442172826559451226e-02
-9.851515356690738745e-01	5.687125313390990755e-02
-9.570408549703799395e-01	6.902085013387010415e-02
-9.295340640357429018e-01	8.084980649690101662e-02
-9.026074270352368867e-01	9.233980836456311125e-02
-8.762388549107089641e-01	1.034752831544777096e-01
-8.504084526287128964e-01	1.142437098212625152e-01
-8.250990131802369287e-01	1.246358885819148082e-01
-8.002964447130098691e-01	1.346461621130290165e-01
-7.759901187348758889e-01	1.442725809004705151e-01
-7.521731292563649252e-01	1.535170063307025046e-01
-7.288424549950279774e-01	1.623851462495963238e-01
-7.059990192799678876e-01	1.708865190640175002e-01
-6.836476449999999705e-01	1.790343440000000119e-01
-6.617969047540879224e-01	1.868453568265326104e-01
-6.404588692054089538e-01	1.943395521651126168e-01
-6.196487594260349230e-01	2.015398553839392037e-01
-5.993845116646508986e-01	2.084717289672630147e-01
-5.796862653948788857e-01	2.151627200958769193e-01
-5.605757876325159206e-01	2.216419579127344996e-01
-5.420758482800489553e-01	2.279396105172852294e-01
-5.242095626101989092e-01	2.340863130754661237e-01
-5.069997178931039405e-01	2.401125794972114036e-01
-4.904681015744339345e-01	2.460482108757865161e-01
-4.746348483099319115e-01	2.519217142693944145e-01
-4.595178225579449327e-01	2.577597454133935262e-01
-4.451320523446669064e-01	2.635865885721614954e-01
-4.314892282826139347e-01	2.694236859778195159e-01
-4.185972799927168975e-01	2.752892281767475025e-01
-4.064600398187379060e-01	2.811978151452064756e-01
-3.950770012051338931e-01	2.871601962847825096e-01
-3.844431764188839251e-01	2.931830954193355154e-01
-3.745490555193599080e-01	2.992691247478534988e-01
-3.653806657057859231e-01	3.054167894278504991e-01
-3.569197274848419088e-01	3.116205821409975263e-01
-3.491439015817939251e-01	3.178711646966174698e-01
-3.420271182403569199e-01	3.241556315285865075e-01
-3.355399785825139425e-01	3.304578479023084769e-01
-3.296502160816658922e-01	3.367588538304705503e-01
-3.243232049793008942e-01	3.430373231508194731e-01
-3.195225016714909327e-01	3.492700659880185188e-01
-3.152104047165339429e-01	3.554325619355315213e-01
-3.113485191644819183e-01	3.614995107708405264e-01
-3.078983113647819625e-01	3.674453873645885382e-01
-3.048216412393939256e-01	3.732449876556425128e-01
-3.020812601745999082e-01	3.788739531229244895e-01
-2.996412641360149398e-01	3.843092620643565049e-01
-2.974674932924179505e-01	3.895296771583585116e-01
-2.955278712850749057e-01	3.945161401918965138e-01
-2.937926792383809271e-01	3.992521064440055500e-01
-2.922347616125869352e-01	4.037238129641265161e-01
-2.908296629896319208e-01	4.079204768278854587e-01
-2.895556968013979215e-01	4.118344213360004558e-01
-2.883939488033759324e-01	4.154611299929065193e-01
-2.873282197196579402e-01	4.187992299109885019e-01
-2.863449128978389213e-01	4.218504079882845481e-01
-2.854328739840019113e-01	4.246192647611805038e-01
-2.845831905356289160e-01	4.271131122036615491e-01
-2.837889601205288992e-01	4.293417229019165227e-01
-2.830450357976969089e-01	4.313170389550855521e-01
-2.823477579449169550e-01	4.330528496238615355e-01
-2.816946811994979205e-01	4.345644471597395198e-01
-2.810843048311999492e-01	4.358682703963965288e-01
-2.805158141951559214e-01	4.369815455753045530e-01
-2.799888400472879124e-01	4.379219335199175389e-01
-2.795032414795529108e-01	4.387071916825725504e-01
-2.790589170843649214e-01	4.393548587861545451e-01
-2.786556477255969222e-01	4.398819687943495427e-01
-2.782929730174857896e-01	4.403047997997455165e-01
-2.779701023319595121e-01	4.406386621519505220e-01
-2.776858599079685130e-01	4.408977287951455493e-01
-2.774386624599521900e-01	4.410949093857505221e-01
-2.772265266108310255e-01	4.412417683572905647e-01
-2.770471025389766306e-01	4.413484857333925260e-01
-2.768977294559951119e-01	4.414238582030865499e-01
-2.767755079462254075e-01	4.414753368060105321e-01
