# Supplementary material for: Agile perching maneuvers in birds and morphing-wing drones
Source: Nat Commun. 2024 Sep 27;15:8330. doi: 10.1038/s41467-024-52369-4 (PMC11437188; doi:10.1038/s41467-024-52369-4)
Supplement: Supplementary file 11 — Source Data [file 41467_2024_52369_MOESM11_ESM.zip › figure_source_data/suppl_fig_2/harris_hawk_026.csv]

# horizontal_pos	altitude
-1.214707381568213584e+01	5.025608901102649462e-01
-1.214851102420793616e+01	5.020304503508798977e-01
-1.215007584768263627e+01	5.015296651338969625e-01
-1.215176890594463543e+01	5.010640429227288806e-01
-1.215358828879553599e+01	5.006384788508788652e-01
-1.215552919178653646e+01	5.002571266629949331e-01
-1.215758356762783698e+01	4.999232806452659217e-01
-1.215973980282313605e+01	4.996392703937369006e-01
-1.216198242940493657e+01	4.994063710597879124e-01
-1.216429188168333653e+01	4.992247314323419172e-01
-1.216664430768163641e+01	4.990933218712789166e-01
-1.216901144441723659e+01	4.990099037025119144e-01
-1.217136056537223610e+01	4.989710212305199510e-01
-1.217365450739313637e+01	4.989720170286389145e-01
-1.217585178286343606e+01	4.990070706424249436e-01
-1.217790678133333593e+01	4.990692602996639193e-01
-1.217977006289283537e+01	4.991506466759529359e-01
-1.218138874347803657e+01	4.992423772317239328e-01
-1.218270697005503678e+01	4.993348091303209113e-01
-1.218366648129953589e+01	4.994176482821889307e-01
-1.218420724703223534e+01	4.994801016520569181e-01
-1.218426817737183576e+01	4.995110396276489229e-01
-1.218378789038763621e+01	4.994991649917859267e-01
-1.218270552505783577e+01	4.994331848744489322e-01
-1.218096158463553635e+01	4.993019819941589277e-01
-1.217849879415963699e+01	4.990947815327749226e-01
-1.217526295488513632e+01	4.988013101246739356e-01
-1.217120377789073693e+01	4.984119436773249423e-01
-1.216627567908783547e+01	4.979178410689198975e-01
-1.216043851832883682e+01	4.973110611806529358e-01
-1.215365826628553592e+01	4.965846612040819008e-01
-1.214590758423543626e+01	4.957327747031099463e-01
-1.213716630381473571e+01	4.947506684887248984e-01
-1.212742179611143634e+01	4.936347779644248979e-01
-1.211666922212203623e+01	4.923827212016539390e-01
-1.210491165947093606e+01	4.909932925875909460e-01
-1.209216010331503632e+01	4.894664374322439393e-01
-1.207843334239593602e+01	4.878032094090068993e-01
-1.206375771416733578e+01	4.860057131153469046e-01
-1.204816674569653578e+01	4.840770343632389006e-01
-1.203170068953103566e+01	4.820211610311679329e-01
-1.201440596584663645e+01	4.798428974231859212e-01
-1.199633452389843669e+01	4.775477750824609346e-01
-1.197754313703423534e+01	4.751419628977069376e-01
-1.195809264628533697e+01	4.726321791262069194e-01
-1.193804716781833619e+01	4.700256076455479048e-01
-1.191747327934453615e+01	4.673298203505769077e-01
-1.189643919995783605e+01	4.645527071478469106e-01
-1.187501397688303584e+01	4.617024144850259137e-01
-1.185326669130533617e+01	4.587872928072349032e-01
-1.183126569390403660e+01	4.558158527768089163e-01
-1.180907787899553618e+01	4.527967295488419253e-01
-1.178676800438343619e+01	4.497386538828729297e-01
-1.176439806219473638e+01	4.466504284111179057e-01
-1.174202670421513695e+01	4.435409069938879290e-01
-1.171970872359753635e+01	4.404189747892758855e-01
-1.169749459335193542e+01	4.372935264600228966e-01
-1.167543006078663659e+01	4.341734398458589328e-01
-1.165355579608303671e+01	4.310675424510089226e-01
-1.163190709248483579e+01	4.279845682369289306e-01
-1.161051361515443681e+01	4.249331024685739089e-01
-1.158939919561383647e+01	4.219215127337879179e-01
-1.156858166880673622e+01	4.189578647308759285e-01
-1.154807275017773627e+01	4.160498219867879155e-01
-1.152787795072123700e+01	4.132045293118549179e-01
-1.150799652865963552e+01	4.104284804978519108e-01
-1.148842147721873630e+01	4.077273715031959345e-01
-1.146913954882263553e+01	4.051059411189869008e-01
-1.145013131686323682e+01	4.025678018478359155e-01
-1.143137127697363553e+01	4.001152644287129245e-01
-1.141282799036923556e+01	3.977491600801408844e-01
-1.139446427228963543e+01	3.954686650864469022e-01
-1.137623742882353639e+01	3.932711327945349056e-01
-1.135809954539203659e+01	3.911519384009778944e-01
-1.133999782989183558e+01	3.891043420734269231e-01
-1.132187501293493526e+01	3.871193759521999178e-01
-1.130366980677313649e+01	3.851857604075908936e-01
-1.128531742337823651e+01	3.832898545806568968e-01
-1.126675015078573594e+01	3.814156457100439379e-01
-1.124789798524203555e+01	3.795447810500778840e-01
-1.122868931497663603e+01	3.776566453269248891e-01
-1.120905164960423583e+01	3.757284856765749081e-01
-1.118891238732603632e+01	3.737355848827069171e-01
-1.116819961030753561e+01	3.716514825111288944e-01
-1.114684289695183672e+01	3.694482422520818932e-01
-1.112477413832673534e+01	3.670967624676679253e-01
-1.110192834482733559e+01	3.645671256375419000e-01
-1.107824442832223610e+01	3.618289811423279212e-01
-1.105366594460013552e+01	3.588519546623059053e-01
-1.102814178095523623e+01	3.556060764398228935e-01
-1.100162677424333602e+01	3.520622197967389067e-01
-1.097408224572163604e+01	3.481925406490168906e-01
-1.094547644044803647e+01	3.439709083506339304e-01
-1.091578486091363587e+01	3.393733180534869165e-01
-1.088499048688223603e+01	3.343782749067699123e-01
-1.085308387601983604e+01	3.289671408474809100e-01
-1.082006314274193670e+01	3.231244354529639318e-01
-1.078593381566683540e+01	3.168380833259019091e-01
-1.075070857703913596e+01	3.100996017405439065e-01
-1.071440689036103677e+01	3.029042237638449042e-01
-1.067705452512883646e+01	2.952509537338267043e-01
-1.063868298993483563e+01	2.871425537771509218e-01
-1.059932888716373611e+01	2.785854619177440261e-01
-1.055903320405283630e+01	2.695896442016734174e-01
-1.051784055593483558e+01	2.601683850707006140e-01
-1.047579839805373680e+01	2.503380218894191156e-01
-1.043295622241793552e+01	2.401176310043628137e-01
-1.038936475578373653e+01	2.295286739316394209e-01
-1.034507517406953703e+01	2.185946131870746267e-01
-1.030013834735253653e+01	2.073405078571460003e-01
-1.025460412816083533e+01	1.957925992423288630e-01
-1.020852069411343699e+01	1.839778967842689017e-01
-1.016193395415170642e+01	1.719237740271390147e-01
-1.011488702571767639e+01	1.596575835889487149e-01
-1.006741978833673556e+01	1.472062990711731079e-01
-1.001956851720339614e+01	1.345961905670686187e-01
-9.971365598602815794e+00	1.218525390016431120e-01
-9.922839327360065909e+00	1.089993930165674141e-01
-9.874013785019077005e+00	9.605937057079551311e-02
-9.824908796128605459e+00	8.305350593022590988e-02
-9.775539958859535972e+00	7.000114132982791781e-02
-9.725918745193766313e+00	5.691986136262090767e-02
-9.676052665105196127e+00	4.382546712289792090e-02
-9.625945488487465340e+00	3.073198633324991658e-02
-9.575597518060586566e+00	1.765171512815488786e-02
-9.525005906098796160e+00	4.595286848225910159e-03
-9.474165007553986939e+00	-8.428236897640106751e-03
-9.423066761993576179e+00	-2.141125754796308067e-02
-9.371701096722526714e+00	-3.434751767303806380e-02
-9.320056343509145691e+00	-4.723196984731808934e-02
-9.268119661480085369e+00	-6.006063988436705081e-02
-9.215877458989126580e+00	-7.283048753237308937e-02
-9.163315807592965712e+00	-8.553926725757610150e-02
-9.110420841684446103e+00	-9.818539130922310232e-02
-9.057179137833546889e+00	-1.107677968857630479e-01
-9.003578068464465289e+00	-1.232858189215790823e-01
-8.949606125143185764e+00	-1.357390697909320876e-01
-8.895253207454116406e+00	-1.481273270761840899e-01
-8.840510874191096491e+00	-1.604504304580330887e-01
-8.785372554362176345e+00	-1.727081887374960489e-01
-8.729833716289816081e+00	-1.849002979695050786e-01
-8.673891993860223693e+00	-1.970262716513490608e-01
-8.617547269718244252e+00	-2.090853838413340715e-01
-8.560801715900254294e+00	-2.210766259628110797e-01
-8.503659793031394187e+00	-2.329986778600570685e-01
-8.446128209773045015e+00	-2.448498934067240840e-01
-8.388215844683823974e+00	-2.566283006241320552e-01
-8.329933633046964658e+00	-2.683316158541940721e-01
-8.271294421520154927e+00	-2.799572710673230991e-01
-8.212312793683814505e+00	-2.915024528938210957e-01
-8.153004869709395308e+00	-3.029641514784790490e-01
-8.093388083452165205e+00	-3.143392168058620761e-01
-8.033480940307883955e+00	-3.256244197624041381e-01
-7.973302759176553955e+00	-3.368165149230101796e-01
-7.912873401866134415e+00	-3.479123019015181728e-01
-7.852212993261614038e+00	-3.589086821062351107e-01
-7.791341635593473924e+00	-3.698027079047751520e-01
-7.730279120176594354e+00	-3.805916215276011205e-01
-7.669044640060034723e+00	-3.912728815172111241e-01
-7.607656507131713930e+00	-4.018441751399241535e-01
-7.546131877353944084e+00	-4.123034158904760882e-01
-7.484486487954423950e+00	-4.226487259993461643e-01
-7.422734410547444206e+00	-4.328784046567541455e-01
-7.360887824290094805e+00	-4.429908834504120985e-01
-7.298956813265724541e+00	-4.529846712310081069e-01
-7.236949192306894041e+00	-4.628582912272771188e-01
-7.174870365397484129e+00	-4.726102136937911369e-01
-7.112723220607453989e+00	-4.822387876595871092e-01
-7.050508065194044605e+00	-4.917421754344601381e-01
-6.988222604037994223e+00	-5.011182934137101697e-01
-6.925861963965554757e+00	-5.103647624047671361e-01
-6.863418765738364513e+00	-5.194788701962880229e-01
-6.800883244584004395e+00	-5.284575484290991998e-01
-6.738243419108694177e+00	-5.372973650456620565e-01
-6.675485307308764327e+00	-5.459945327350741451e-01
-6.612593187214804047e+00	-5.545449329034570773e-01
-6.549549898504994694e+00	-5.629441538359221120e-01
-6.486337180260834501e+00	-5.711875409262430203e-01
-6.422936038959364602e+00	-5.792702561791831517e-01
-6.359327139852804400e+00	-5.871873436766781307e-01
-6.295491214124704804e+00	-5.949337973716470884e-01
-6.231409473670874277e+00	-6.025046274496821397e-01
-6.167064025059334043e+00	-6.098949215847810912e-01
-6.102438274189084133e+00	-6.170998977030290877e-01
-6.037517313390074136e+00	-6.241149453388941115e-01
-5.972288283171284462e+00	-6.309356532934711215e-01
-5.906740701507834146e+00	-6.375578220461002310e-01
-5.840866754431174535e+00	-6.439774601888161865e-01
-5.774661542713814377e+00	-6.501907650020730678e-01
-5.708123280576834269e+00	-6.561940881237411372e-01
-5.641253443543304158e+00	-6.619838880354091959e-01
-5.574056863755574298e+00	-6.675566717571221886e-01
-5.506541772212043995e+00	-6.729089286661340541e-01
-5.438719788407034628e+00	-6.780370597076630368e-01
-5.370605858738254135e+00	-6.829373054279850308e-01
-5.302218145758934575e+00	-6.876056762273941025e-01
-5.233577870897164530e+00	-6.920378880113682296e-01
-5.164709113661614559e+00	-6.962293060341602224e-01
-5.095638570636244147e+00	-7.001748992121190618e-01
-5.026395277780504323e+00	-7.038692065734490910e-01
-4.957010299742874437e+00	-7.073063168499140740e-01
-4.887516390109864162e+00	-7.104798615467882161e-01
-4.817947626782774329e+00	-7.133830211893601447e-01
-4.748339027021064140e+00	-7.160085438700840577e-01
-4.678726147112975298e+00	-7.183487747339041274e-01
-4.609144672109355412e+00	-7.203956946548131235e-01
-4.539630001546814952e+00	-7.221409660800401920e-01
-4.470216837542055011e+00	-7.235759838483530881e-01
-4.400938782010245021e+00	-7.246919287208590799e-01
-4.331827950004665695e+00	-7.254798213895612413e-01
-4.262914606262465433e+00	-7.259305748438700245e-01
-4.194226831955835344e+00	-7.260350431710700381e-01
-4.125790228385874947e+00	-7.257840651360552009e-01
-4.057627663922334982e+00	-7.251685012197530700e-01
-3.989759069899904809e+00	-7.241792631846462047e-01
-3.922201290447435262e+00	-7.228073356676671946e-01
-3.854967990371035214e+00	-7.210437897621482239e-01
-3.788069624256555024e+00	-7.188797890264542190e-01
-3.721513468924575463e+00	-7.163065888315691687e-01
-3.655303720282344848e+00	-7.133155304165481603e-01
-3.589441654493435330e+00	-7.098980314427671967e-01
-3.523925852246074797e+00	-7.060455752087231307e-01
-3.458752483763585239e+00	-7.017497009912931905e-01
-3.393915651080824603e+00	-6.970019982025901228e-01
-3.329407783024865175e+00	-6.917941071818871634e-01
-3.265220077300075019e+00	-6.861177294695701701e-01
-3.201342983101154616e+00	-6.799646503282832377e-01
-3.137766716774074816e+00	-6.733267760816201708e-01
-3.074481802228785199e+00	-6.661961885331331157e-01
-3.011479627089115318e+00	-6.585652183115051628e-01
-2.948753004958525104e+00	-6.504265384689962293e-01
-2.886296733697024663e+00	-6.417732790503132279e-01
-2.824108139257655026e+00	-6.325991626622791131e-01
-2.762187594432225168e+00	-6.228986603282100631e-01
-2.700539001818505369e+00	-6.126671661247711231e-01
-2.639170230455735400e+00	-6.019011882954450332e-01
-2.578093495892084697e+00	-5.905985537373941163e-01
-2.517325673955994603e+00	-5.787586219924152342e-01
-2.456888539208774702e+00	-5.663825041631020962e-01
-2.396808919962574613e+00	-5.534732815474960876e-01
-2.337118762855184606e+00	-5.400362182634401709e-01
-2.277855101278355221e+00	-5.260789617403012208e-01
-2.219059923449244742e+00	-5.116117247108631361e-01
-2.160779937583105159e+00	-4.966474422573021186e-01
-2.103066233449064626e+00	-4.812018975658491349e-01
-2.045973841546104843e+00	-4.652938103341970888e-01
-1.989561193191274890e+00	-4.489448822583471110e-01
-1.933889486932374835e+00	-4.321797947003880869e-01
-1.879021968839684975e+00	-4.150261544989851115e-01
-1.825023136351304975e+00	-3.975143849175661326e-01
-1.771957877393574909e+00	-3.796775599128851542e-01
-1.719890558419485016e+00	-3.615511812245551515e-01
-1.668884076750044798e+00	-3.431728992046231830e-01
-1.618998894111725040e+00	-3.245821797906421335e-01
-1.570292069484695130e+00	-3.058199215373070823e-01
-1.522816310261714712e+00	-2.869280281183170800e-01
-1.476619061222904872e+00	-2.679489431477281025e-01
-1.431741650917224717e+00	-2.489251555034600605e-01
-1.388218514680124915e+00	-2.298986845202510843e-01
-1.346076512688135107e+00	-2.109105554124820481e-01
-1.305334360146685135e+00	-1.920002760494400884e-01
-1.266002184934024832e+00	-1.732053267022860554e-01
-1.228081225797554854e+00	-1.545606745846700991e-01
-1.191563681554074883e+00	-1.360983248970370485e-01
-1.156432718727554931e+00	-1.178469196459270840e-01
-1.122662641728622956e+00	-9.983139474195806828e-02
-1.090219226112242978e+00	-8.207270479160305721e-02
-1.059060211729904832e+00	-6.458762360778907974e-02
-1.029135948815340873e+00	-4.738862680248107084e-02
-1.000390186311308049e+00	-3.048386093144911380e-02
-9.727609881670908898e-01	-1.387720158731808873e-02
-9.461817600207899082e-01	2.431599360252889586e-03
-9.205823657327398823e-01	1.844667943460492898e-02
-8.958903107550919565e-01	3.417574843705190046e-02
-8.720319673935968963e-01	4.962969502145092582e-02
-8.489338157114679762e-01	6.482212545876990528e-02
-8.265236731921489222e-01	7.976884491162891666e-02
-8.047318863469928862e-01	9.448729309722291025e-02
-7.834924582309219510e-01	1.089959474680742141e-01
-7.627440872972178765e-01	1.233137079476630121e-01
-7.424310951425069360e-01	1.374592777968170199e-01
-7.225042234055208956e-01	1.514505553429466023e-01
-7.029212833109139691e-01	1.653040510749362035e-01
-6.836476449999999705e-01	1.790343440000000119e-01
-6.646565577592118412e-01	1.926535901935507999e-01
-6.459292964315059837e-01	2.061710951771143219e-01
-6.274551335577699396e-01	2.195929601690346233e-01
-6.092311410250739190e-01	2.329218104119296084e-01
-5.912618290789548592e-01	2.461566117394204112e-01
-5.735586343757839156e-01	2.592925793570206028e-01
-5.561392722054698812e-01	2.723211805359467275e-01
-5.390269710126218694e-01	2.852302306134262277e-01
-5.222496098085278593e-01	2.980040794185109254e-01
-5.058387809362849818e-01	3.106238830569079123e-01
-4.898288018848488967e-01	3.230679539476659090e-01
-4.742557004223759143e-01	3.353121801603529128e-01
-4.591561972331799080e-01	3.473305034999178975e-01
-4.445667095150639403e-01	3.590954444673449264e-01
-4.305223976639559469e-01	3.705786612194408858e-01
-4.170562752989139255e-01	3.817515289840409110e-01
-4.041984005375499622e-01	3.925857260716449360e-01
-3.919751637080188811e-01	4.030538126655568987e-01
-3.804086836768829638e-01	4.131297889645809129e-01
-3.695163217846899606e-01	4.227896199804329069e-01
-3.593103191156808984e-01	4.320117153322539094e-01
-3.497975595823729078e-01	4.407773537007049214e-01
-3.409794581694749471e-01	4.490710431645928979e-01
-3.328519707336009548e-01	4.568808103983669211e-01
-3.254057190616409523e-01	4.641984136089199464e-01
-3.186262225048649421e-01	4.710194760816528992e-01
-3.124942254676709164e-01	4.773435392337179173e-01
-3.069861083672199564e-01	4.831740360815949265e-01
-3.020743684087549008e-01	4.885181879667929161e-01
-2.977281556471079171e-01	4.933868291966029274e-01
-2.939138493239239480e-01	4.977941658995509444e-01
-2.905956593710089519e-01	5.017574768261838791e-01
-2.877362382340289404e-01	5.052967650104118746e-01
-2.852972887725179207e-01	5.084343701177459485e-01
-2.832401549011519526e-01	5.111945519257549142e-01
-2.815263828176999272e-01	5.136030556993249618e-01
-2.801182420750009117e-01	5.156866702383638978e-01
-2.789791973538051084e-01	5.174727890974079036e-01
-2.780743235336833319e-01	5.189889849227499186e-01
-2.773706584916793005e-01	5.202626060491499782e-01
-2.768374899335614425e-01	5.213204034776268703e-01
-2.764465744312071260e-01	5.221881951567999280e-01
-2.761722886545517897e-01	5.228905731548858515e-01
-2.759917145031680064e-01	5.234506578824869027e-01
-2.758846614206175163e-01	5.238899020524498962e-01
-2.758336305789245158e-01	5.242279455864639059e-01
-2.758237268213350468e-01	5.244825212403149139e-01
-2.758425252256716531e-01	5.246694093592189079e-01
-2.758798998813621339e-01	5.248024389261369826e-01
-2.759278229505487401e-01	5.248935309595549326e-01
-2.759801423042279045e-01	5.249527793785959684e-01
-2.760323459913407440e-01	5.249885637031949104e-01
-2.760813215217909899e-01	5.250076874110859437e-01
-2.761251174394259156e-01	5.250155354419229203e-01
