# Supplementary material for: Agile perching maneuvers in birds and morphing-wing drones
Source: Nat Commun. 2024 Sep 27;15:8330. doi: 10.1038/s41467-024-52369-4 (PMC11437188; doi:10.1038/s41467-024-52369-4)
Supplement: Supplementary file 11 — Source Data [file 41467_2024_52369_MOESM11_ESM.zip › figure_source_data/suppl_fig_2/harris_hawk_032.csv]

# horizontal_pos	altitude
-1.088105975283208160e+01	2.056783508194914012e-01
-1.083063427644828280e+01	1.957632259199462155e-01
-1.078009359683608182e+01	1.858525357197874928e-01
-1.072953020840438221e+01	1.759461889152277025e-01
-1.067902184492578321e+01	1.660410196709788122e-01
-1.062863109987818255e+01	1.561311004559808036e-01
-1.057840536040308166e+01	1.462080967691367084e-01
-1.052837704141208164e+01	1.362616519490880140e-01
-1.047856410014888162e+01	1.262797904668742088e-01
-1.042897080604218196e+01	1.162493286784776064e-01
-1.037958873608728183e+01	1.061562829022208165e-01
-1.033039796232348273e+01	9.598626581142011283e-02
-1.028136839529318181e+01	8.572486341920181052e-02
-1.023246124568758297e+01	7.535798630422771427e-02
-1.018363056569978298e+01	6.487219011235850763e-02
-1.013482483188400174e+01	5.425496170746860192e-02
-1.008598853251252336e+01	4.349496858320681114e-02
-1.003706372444271189e+01	3.258227024780460668e-02
-9.987991527276012249e+00	2.150849123107362315e-02
-9.938713525990872100e+00	1.026695612537961710e-02
-9.889173057147521817e+00	-1.147212337507391711e-03
-9.839316358064271739e+00	-1.273703074051438233e-02
-9.789093562919832792e+00	-2.450362623762938896e-02
-9.738459534409052765e+00	-3.644623969399238272e-02
-9.687374524240322415e+00	-4.856225867329039270e-02
-9.635804660286572343e+00	-6.084727815597237854e-02
-9.583722262475593112e+00	-7.329518679848640028e-02
-9.531105993430251999e+00	-8.589827645179637372e-02
-9.477940853362632367e+00	-9.864737252950039892e-02
-9.424218031723622602e+00	-1.115319826439903905e-01
-9.369934630567453127e+00	-1.245404607149394050e-01
-9.315093276482182105e+00	-1.376601835089694137e-01
-9.259701639255531802e+00	-1.508777363113144032e-01
-9.203771876201331636e+00	-1.641791041843644328e-01
-9.147320021288862790e+00	-1.775498650617954310e-01
-9.090365337936493262e+00	-1.909753807889363886e-01
-9.032929653600373143e+00	-2.044409821760654333e-01
-8.975036693169702318e+00	-2.179321442026874167e-01
-8.916711426735743018e+00	-2.314346477120594048e-01
-8.857979445603342938e+00	-2.449347242727444307e-01
-8.798866378530442844e+00	-2.584191813552074168e-01
-8.739397358181602016e+00	-2.718755055648424124e-01
-8.679596545730932533e+00	-2.852919423680854161e-01
-8.619486719506703309e+00	-2.986575515171964179e-01
-8.559088931586073201e+00	-3.119622381877124040e-01
-8.498422234366643124e+00	-3.251967606517143783e-01
-8.437503477397171991e+00	-3.383527160794804201e-01
-8.376347173168483096e+00	-3.514225067519313739e-01
-8.314965429165033228e+00	-3.643992895398933674e-01
-8.253367942268592827e+00	-3.772769119331633170e-01
-8.191562050592352762e+00	-3.900498381600333020e-01
-8.129552837005041610e+00	-4.027130690140373059e-01
-8.067343277975391302e+00	-4.152620588976473903e-01
-8.004934430918982713e+00	-4.276926333125614099e-01
-7.942325652951521597e+00	-4.400009095937933989e-01
-7.879514843832481574e+00	-4.521832231303983263e-01
-7.816498705907411804e+00	-4.642360606770133402e-01
-7.753273014013371878e+00	-4.761560016803753626e-01
-7.689832888585551807e+00	-4.879396678681683919e-01
-7.626173065582521282e+00	-4.995836807178893335e-01
-7.562288157320061543e+00	-5.110846258807824061e-01
-7.498172898857631274e+00	-5.224390232138083068e-01
-7.433822375207261857e+00	-5.336433007960224018e-01
-7.369232225319841234e+00	-5.446937711896593370e-01
-7.304398819539171583e+00	-5.555866082547893381e-01
-7.239319407986331889e+00	-5.663178230328762552e-01
-7.173992238135221911e+00	-5.768832375620602804e-01
-7.108416640649631191e+00	-5.872784559492814083e-01
-7.042593083358991812e+00	-5.974988325681753754e-01
-6.976523194038641407e+00	-6.075394378380643001e-01
-6.910209753414441991e+00	-6.173950226267583830e-01
-6.843656660514771950e+00	-6.270599828659073616e-01
-6.776868873129291870e+00	-6.365283264322763035e-01
-6.709852326687731683e+00	-6.457936446958922883e-01
-6.642613835329601812e+00	-6.548490913379083622e-01
-6.575160979284691898e+00	-6.636873710771784562e-01
-6.507501982914531524e+00	-6.723007408052024125e-01
-6.439645587869601506e+00	-6.806810253153383616e-01
-6.371600925791961245e+00	-6.888196493359923789e-01
-6.303377394837301750e+00	-6.967076869613673118e-01
-6.234984544008301377e+00	-7.043359288483423963e-01
-6.166431968889281912e+00	-7.116949667523424505e-01
-6.097729221862731919e+00	-7.187752941511993399e-01
-6.028885739286261369e+00	-7.255674208979283613e-01
-5.959910787433591928e+00	-7.320619990941363842e-01
-5.890813428275971653e+00	-7.382499567244262817e-01
-5.821602505426251462e+00	-7.441226350716863003e-01
-5.752286649810582020e+00	-7.496719255689643369e-01
-5.682874303897551549e+00	-7.548904015523623112e-01
-5.613373762626651775e+00	-7.597714403688353713e-01
-5.543793228560021547e+00	-7.643093314619964218e-01
-5.474140878253741960e+00	-7.684993663992554236e-01
-5.404424936426951653e+00	-7.723379072989793315e-01
-5.334653754212621557e+00	-7.758224307451013768e-01
-5.264835887615102017e+00	-7.789515450122304063e-01
-5.194980172282821940e+00	-7.817249792365692507e-01
-5.125095790832681963e+00	-7.841435440240314136e-01
-5.055192329234531989e+00	-7.862090638531973319e-01
-4.985279819170551185e+00	-7.879242824734282724e-01
-4.915368763816381659e+00	-7.892927432860523673e-01
-4.845470145130031270e+00	-7.903186474006853590e-01
-4.775595411462061790e+00	-7.910066926560892497e-01
-4.705756445092231566e+00	-7.913618973680234259e-01
-4.635965510127401323e+00	-7.913894129047422954e-01
-4.566235182035121909e+00	-7.910943293907353180e-01
-4.496578260908221658e+00	-7.904814789045273571e-01
-4.427007671329371341e+00	-7.895552404771024602e-01
-4.357536352404961733e+00	-7.883193510290122941e-01
-4.288177142138811959e+00	-7.867767261259732692e-01
-4.218942660799442024e+00	-7.849292941061214446e-01
-4.149845198280101677e+00	-7.827778467593053957e-01
-4.080896610648081513e+00	-7.803219093403512829e-01
-4.012108231117721857e+00	-7.775596322926292547e-01
-3.943490800557881926e+00	-7.744877066599553661e-01
-3.875054422356921435e+00	-7.711013047845982626e-01
-3.806808546021771988e+00	-7.673940475336442635e-01
-3.738761983288001467e+00	-7.633579989681054112e-01
-3.670922959777762173e+00	-7.589836890689902749e-01
-3.603299204374382114e+00	-7.542601648595033126e-01
-3.535898077505621906e+00	-7.491750700083223968e-01
-3.468726738461091585e+00	-7.437147527596923435e-01
-3.401792350737761872e+00	-7.378644018052482600e-01
-3.335102323235001442e+00	-7.316082094826363846e-01
-3.268664583936032209e+00	-7.249295614496402695e-01
-3.202487881543901516e+00	-7.178112517322303709e-01
-3.136582109417432207e+00	-7.102357217741672724e-01
-3.070958645106491858e+00	-7.021853218190743373e-01
-3.005630697845782073e+00	-6.936425926296203581e-01
-2.940613655561271855e+00	-6.845905651912513878e-01
-2.875925422301071954e+00	-6.750130756608163640e-01
-2.811586736546671794e+00	-6.648950924074874536e-01
-2.747621460614201538e+00	-6.542230515610594210e-01
-2.684056831334531878e+00	-6.429851970406292860e-01
-2.620923662420452160e+00	-6.311719205967043500e-01
-2.558256489395512201e+00	-6.187760969762554630e-01
-2.496093648675251853e+00	-6.057934089294092495e-01
-2.434477283353221999e+00	-5.922226564360013601e-01
-2.373453269441752056e+00	-5.780660442586693648e-01
-2.313071057733322000e+00	-5.633294417454512981e-01
-2.253383428060542037e+00	-5.480226087272332958e-01
-2.194446154511191960e+00	-5.321593814009983880e-01
-2.136317582065071718e+00	-5.157578122736072856e-01
-2.079058117121141969e+00	-4.988402585750013052e-01
-2.022729636432871736e+00	-4.814334140428314091e-01
-1.967394821018272122e+00	-4.635682796368993386e-01
-1.913116423610242034e+00	-4.452800695611313642e-01
-1.859956480110471988e+00	-4.266080499473883791e-01
-1.807975477257252050e+00	-4.075953086783053458e-01
-1.757231490264401952e+00	-3.882884560789263140e-01
-1.707779305490751964e+00	-3.687372575670173069e-01
-1.659669544216171966e+00	-3.489942007924654033e-01
-1.612947804295941978e+00	-3.291140012850183871e-01
-1.567653836813122092e+00	-3.091530521310054125e-01
-1.523820774828052116e+00	-2.891688246744874013e-01
-1.481474430924512031e+00	-2.692192286456484007e-01
-1.440632679471522071e+00	-2.493619414171713844e-01
-1.401304938365881991e+00	-2.296537172365614166e-01
-1.363491763509992127e+00	-2.101496882390744281e-01
-1.327184567439452012e+00	-1.909026697754064306e-01
-1.292365471378831954e+00	-1.719624830581414354e-01
-1.259007297614971987e+00	-1.533753083142364027e-01
-1.227073706484542059e+00	-1.351830815074334113e-01
-1.196519479529212004e+00	-1.174229472520544326e-01
-1.167290947537505064e+00	-1.001267797747553701e-01
-1.139326559326790944e+00	-8.332078269960940808e-02
-1.112557584283786927e+00	-6.702517705060939690e-02
-1.086908938939914027e+00	-5.125398521088439519e-02
-1.062300125268530016e+00	-3.601491668632139653e-02
-1.038646266013524944e+00	-2.130935943879838645e-02
-1.015859220247568917e+00	-7.132478335243386258e-03
-9.938487605638550715e-01	6.526580036334606039e-03
-9.725237918717248853e-01	1.968437923926161237e-02
-9.517935907304619914e-01	3.236278685713062098e-02
-9.315690435444259343e-01	4.458847780246930070e-02
-9.117638617734808992e-01	5.639235646744261699e-02
-8.922957525918149280e-01	6.780890885026230608e-02
-8.730875241507218831e-01	7.887549725197451345e-02
-8.540681057514378782e-01	8.963161129592331355e-02
-8.351734647872259831e-01	1.001180898537617076e-01
-8.163474042354359472e-01	1.103763289548815030e-01
-7.975422267282579192e-01	1.204474909078208089e-01
-7.787192537571610007e-01	1.303717296788967084e-01
-7.598491913170790646e-01	1.401874470694648156e-01
-7.409123362152139070e-01	1.499305934303078180e-01
-7.218986202961619192e-01	1.596340255771531158e-01
-7.028074929088219402e-01	1.693269332573442143e-01
-6.836476449999999705e-01	1.790343440000000119e-01
-6.644365812040520236e-01	1.887767144987917145e-01
-6.452000491486039602e-01	1.985696148674133132e-01
-6.259713378568999564e-01	2.084235102131004047e-01
-6.067904595449939986e-01	2.183436420330258088e-01
-5.877032312381580414e-01	2.283300099909279235e-01
-5.687602744221409434e-01	2.383774527141143129e-01
-5.500159523637100367e-01	2.484758243991286031e-01
-5.315272657503808951e-01	2.586102622603966283e-01
-5.133527278881169220e-01	2.687615382297395827e-01
-4.955512408429370019e-01	2.789064868422966303e-01
-4.781809936118209814e-01	2.890184999492296236e-01
-4.612984026637849677e-01	2.990680777992725803e-01
-4.449571140172209893e-01	3.090234251456416281e-01
-4.292070844393139906e-01	3.188510803741476107e-01
-4.140937574023979550e-01	3.285165652208966169e-01
-3.996573471563860114e-01	3.379850424578276225e-01
-3.859322417309979381e-01	3.472219689719046043e-01
-3.729465329304019749e-01	3.561937319452276318e-01
-3.607216784965809886e-01	3.648682563508206522e-01
-3.492722986708259869e-01	3.732155727010266211e-01
-3.386061064513099517e-01	3.812083349069755878e-01
-3.287239680025539901e-01	3.888222792101316272e-01
-3.196200869894139651e-01	3.960366164091305707e-01
-3.112823041462029483e-01	4.028343510030766295e-01
-3.036925012050719630e-01	4.092025223802125966e-01
-2.968270964412479951e-01	4.151323647710446485e-01
-2.906576175810759999e-01	4.206193843288835721e-01
-2.851513366868411725e-01	4.256633533693836569e-01
-2.802719508947290050e-01	4.302682234647096093e-01
-2.759802925441660615e-01	4.344419607184966114e-01
-2.722350522936479722e-01	4.381963081162655871e-01
-2.689934992564666505e-01	4.415464813245496001e-01
-2.662121829874667944e-01	4.445108056733905744e-01
-2.638476032791333692e-01	4.471103032746805983e-01
-2.618568351449848675e-01	4.493682402769665907e-01
-2.601980980373891916e-01	4.513096451109995799e-01
-2.588312602175520949e-01	4.529608092151625742e-01
-2.577182712158357925e-01	4.543487821233455626e-01
-2.568235174366001461e-01	4.555008729288755887e-01
-2.561140981181331822e-01	4.564441699885485870e-01
-2.555600209998828420e-01	4.572050902856346077e-01
-2.551343191225304841e-01	4.578089691197125832e-01
