# Supplementary material for: Agile perching maneuvers in birds and morphing-wing drones
Source: Nat Commun. 2024 Sep 27;15:8330. doi: 10.1038/s41467-024-52369-4 (PMC11437188; doi:10.1038/s41467-024-52369-4)
Supplement: Supplementary file 11 — Source Data [file 41467_2024_52369_MOESM11_ESM.zip › figure_source_data/suppl_fig_2/harris_hawk_033.csv]

# horizontal_pos	altitude
-1.218913013715122595e+01	4.807162327643735855e-01
-1.218774297118962657e+01	4.789808305681695910e-01
-1.218640076964562624e+01	4.771722600231456113e-01
-1.218508067153772600e+01	4.752872809254625741e-01
-1.218375556762102541e+01	4.733237648059775982e-01
-1.218239430608512563e+01	4.712809127468505777e-01
-1.218096197552232596e+01	4.691594508725925872e-01
-1.217942026112982568e+01	4.669617964859005821e-01
-1.217772786844272659e+01	4.646921883342555737e-01
-1.217584100731042618e+01	4.623567752194215896e-01
-1.217371392736022528e+01	4.599636580852726198e-01
-1.217129949488242602e+01	4.575228818198626146e-01
-1.216854979995792618e+01	4.550463742592906202e-01
-1.216541678175862629e+01	4.525478312519096158e-01
-1.216185285933322646e+01	4.500425480950405732e-01
-1.215781155484522635e+01	4.475471991514946013e-01
-1.215324809620642554e+01	4.450795689461625737e-01
-1.214811998633562595e+01	4.426582394880755889e-01
-1.214238752689472634e+01	4.403022399152056177e-01
-1.213601428529492665e+01	4.380306657739476139e-01
-1.212896749503222615e+01	4.358622762820456020e-01
-1.212121838095792548e+01	4.338150787468256220e-01
-1.211274240291692550e+01	4.319059098901966154e-01
-1.210351941322312541e+01	4.301500241456636120e-01
-1.209353372565932538e+01	4.285606990263365890e-01
-1.208277409601582697e+01	4.271488674114266026e-01
-1.207123361654902638e+01	4.259227860662256337e-01
-1.205890952907562585e+01	4.248877489106135941e-01
-1.204580296363892522e+01	4.240458525065375905e-01
-1.203191861170182619e+01	4.233958199766226227e-01
-1.201726434457172665e+01	4.229328881323666245e-01
-1.200185078915902537e+01	4.226487610246746351e-01
-1.198569087417112655e+01	4.225316314788866157e-01
-1.196879936039162651e+01	4.225662704896526178e-01
-1.195119236877322599e+01	4.227341826764206001e-01
-1.193288691967962656e+01	4.230138243848345914e-01
-1.191390049575702648e+01	4.233808795068346176e-01
-1.189425063964322682e+01	4.238085867227086023e-01
-1.187395459607682646e+01	4.242681106769286004e-01
-1.185302900603202580e+01	4.247289486162206251e-01
-1.183148965833772692e+01	4.251593632667746148e-01
-1.180935130195542548e+01	4.255268322257246272e-01
-1.178662751976002632e+01	4.257985039009445916e-01
-1.176333066239752689e+01	4.259416500574585984e-01
-1.173947183867312560e+01	4.259241053159376067e-01
-1.171506095702632599e+01	4.257146844895106086e-01
-1.169010681105752525e+01	4.252835694236026254e-01
-1.166461720082972597e+01	4.246026579967716041e-01
-1.163859908083302663e+01	4.236458691196915982e-01
-1.161205872507012593e+01	4.223893988992136195e-01
-1.158500189972342653e+01	4.208119245746276271e-01
-1.155743403425572602e+01	4.188947543387235850e-01
-1.152936038256332552e+01	4.166219226788996366e-01
-1.150078616687122590e+01	4.139802323630036307e-01
-1.147171669838102659e+01	4.109592456007146177e-01
-1.144215747017092610e+01	4.075512281857676111e-01
-1.141211421943222604e+01	4.037510515236156228e-01
-1.138159295772582524e+01	3.995560583364985985e-01
-1.135059996948122674e+01	3.949658984854206301e-01
-1.131914178038732643e+01	3.899823417390366198e-01
-1.128722509857072609e+01	3.846090744467496325e-01
-1.125485673249372631e+01	3.788514869428266096e-01
-1.122204349030502613e+01	3.727164581364296181e-01
-1.118879206591582687e+01	3.662121431554056228e-01
-1.115510891736562549e+01	3.593477691445126077e-01
-1.112100014308612650e+01	3.521334434130345969e-01
-1.108647136148702650e+01	3.445799771292076263e-01
-1.105152759891052661e+01	3.366987267184295973e-01
-1.101617319045032595e+01	3.285014540885546341e-01
-1.098041169745942547e+01	3.200002058260966176e-01
-1.094424584479882689e+01	3.112072106254176185e-01
-1.090767748006112647e+01	3.021347934663936030e-01
-1.087070755615862616e+01	2.927953044741086197e-01
-1.083333613783652538e+01	2.832010599971797049e-01
-1.079556243188272546e+01	2.733642932392937319e-01
-1.075738484006832607e+01	2.632971117705925068e-01
-1.071880103319742616e+01	2.530114594197931943e-01
-1.067980804406552586e+01	2.425190803823125130e-01
-1.064040237664202593e+01	2.318314838428751079e-01
-1.060058012839582631e+01	2.209599079647191211e-01
-1.056033712238282618e+01	2.099152826984292119e-01
-1.051966904550832638e+01	1.987081914667473970e-01
-1.047857158926512611e+01	1.873488323438134151e-01
-1.043704058922982547e+01	1.758469798287953245e-01
-1.039507215968252574e+01	1.642119486820662055e-01
-1.035266281988752546e+01	1.524525615229778142e-01
-1.030980960884362574e+01	1.405771219677607042e-01
-1.026651018567442541e+01	1.285933950107580048e-01
-1.022276291327492537e+01	1.165085961292447181e-01
-1.017856692335417534e+01	1.043293902388598149e-01
-1.013392216159540560e+01	9.206190116944770740e-02
-1.008882941228413621e+01	7.971173180347861098e-02
-1.004329030240361575e+01	6.728399445990861094e-02
-9.997307285842936153e+00	5.478335055656362307e-02
-9.950883608981436979e+00	4.221405808470662935e-02
-9.904023259475195573e+00	2.958002501770362613e-02
-9.856730900554396158e+00	1.688486648262260692e-02
-9.809011793523536582e+00	4.131963371492630710e-03
-9.760871711422876018e+00	-8.675479930577378873e-03
-9.712316846951086546e+00	-2.153438086966641407e-02
-9.663353717760266193e+00	-3.444172897356839735e-02
-9.613989072119295543e+00	-4.739454248673641290e-02
-9.564229797708186709e+00	-6.038983234235839603e-02
-9.514082835968196150e+00	-7.342457386594142266e-02
-9.463555104009525820e+00	-8.649568603451740501e-02
-9.412653425592166556e+00	-9.960001757464342909e-02
-9.361384472172376903e+00	-1.127343387102494043e-01
-9.309754714473315929e+00	-1.258953370022773965e-01
-9.257770384523295704e+00	-1.390796154831063780e-01
-9.205437447633105563e+00	-1.522836911980013919e-01
-9.152761583381236576e+00	-1.655039923312063843e-01
-9.099748174361085518e+00	-1.787368523130704046e-01
-9.046402301232296495e+00	-1.919784996635583996e-01
-8.992728742518115936e+00	-2.052250428036413998e-01
-8.938731977603136869e+00	-2.184724496279114025e-01
-8.884416191505886573e+00	-2.317165222414944159e-01
-8.829785280216476906e+00	-2.449528678795404035e-01
-8.774842855683816722e+00	-2.581768676045914090e-01
-8.719592249887126556e+00	-2.713836448731014039e-01
-8.664036517807126359e+00	-2.845680364385154149e-01
-8.608178439498285428e+00	-2.977245682822544093e-01
-8.552020521826925403e+00	-3.108474393120734258e-01
-8.495565000757755669e+00	-3.239305154265973985e-01
-8.438813845322995277e+00	-3.369673362142203143e-01
-8.381768764575665998e+00	-3.499511360447983832e-01
-8.324431218901805707e+00	-3.628748806465393328e-01
-8.266802437039196150e+00	-3.757313194714413940e-01
-8.208883440021075728e+00	-3.885130532826203686e-01
-8.150675073040096308e+00	-4.012126154941903500e-01
-8.092178045918506868e+00	-4.138225649105592985e-01
-8.033392982493046119e+00	-4.263355866990373166e-01
-7.974320478794836298e+00	-4.387445977363873539e-01
-7.914961169449395761e+00	-4.510428519396244007e-01
-7.855315801262776176e+00	-4.632240408589543557e-01
-7.795385312522175703e+00	-4.752823847007183189e-01
-7.735170916145316156e+00	-4.872127090736543820e-01
-7.674674184485255957e+00	-4.990105031131082947e-01
-7.613897133352676150e+00	-5.106719552233123238e-01
-7.552842302669966479e+00	-5.221939634638232963e-01
-7.491512831129965910e+00	-5.335741185586773128e-01
-7.429912522299476407e+00	-5.448106585831653526e-01
-7.368045899782505792e+00	-5.559023955341653167e-01
-7.305918249333815950e+00	-5.668486151627682990e-01
-7.243535646178496101e+00	-5.776489525881902676e-01
-7.180904966232215969e+00	-5.883032472671543278e-01
-7.118033880412945713e+00	-5.988113818144833456e-01
-7.054930831767015853e+00	-6.091731099171073804e-01
-6.991604995679695733e+00	-6.193878791220623903e-01
-6.928066223982596306e+00	-6.294546545870882692e-01
-6.864324974284556014e+00	-6.393717499489672829e-01
-6.800392226323026534e+00	-6.491366712906494474e-01
-6.736279387539676478e+00	-6.587459797853454369e-01
-6.671998190415465935e+00	-6.681951779865422658e-01
-6.607560584345246291e+00	-6.774786239482113448e-01
-6.542978624984075786e+00	-6.865894764366813341e-01
-6.478264364054066249e+00	-6.955196734764832467e-01
-6.413429742563586444e+00	-7.042599453999374148e-01
-6.348486490263976378e+00	-7.127998624867983857e-01
-6.283446033960935928e+00	-7.211279162253894093e-01
-6.218319417017876383e+00	-7.292316322353442626e-01
-6.153117232048725960e+00	-7.370977119937454081e-01
-6.087849568409866130e+00	-7.447121997246852754e-01
-6.022525975678866494e+00	-7.520606701644032555e-01
-5.957155443863485722e+00	-7.591284324121132521e-01
-5.891746400631926228e+00	-7.659007447269854385e-01
-5.826306725405296483e+00	-7.723630349365713244e-01
-5.760843779718215707e+00	-7.785011210788044256e-01
-5.695364452841525704e+00	-7.843014270024324386e-01
-5.629875221282706121e+00	-7.897511878892242709e-01
-5.564382220440045934e+00	-7.948386410223053922e-01
-5.498891326392396195e+00	-7.995531975921872370e-01
-5.433408245561635930e+00	-8.038855918871072870e-01
-5.367938609792136440e+00	-8.078280048370003463e-01
-5.302488074253106198e+00	-8.113741595501573478e-01
-5.237062415486915867e+00	-8.145193871777083316e-01
-5.171667626899125736e+00	-8.172606621436464547e-01
-5.106310009015285978e+00	-8.195966064686963648e-01
-5.040996251914266146e+00	-8.215274635785962953e-01
-4.975733507387295695e+00	-8.230550426062264169e-01
-4.910529448565245758e+00	-8.241826347616463266e-01
-4.845392315001226358e+00	-8.249149038435863446e-01
-4.780330941490126051e+00	-8.252577533949463362e-01
-4.715354769246686395e+00	-8.252181733578864975e-01
-4.650473838446705699e+00	-8.248040693608964524e-01
-4.585698761556615821e+00	-8.240240779699163909e-01
-4.521040677328835855e+00	-8.228873713627364861e-01
-4.456511185818586185e+00	-8.214034549429864995e-01
-4.392122265273045834e+00	-8.195819614048964752e-01
-4.327886172248546437e+00	-8.174324446975564928e-01
-4.263815326814915707e+00	-8.149641772267692819e-01
-4.199922185198825986e+00	-8.121859534803173020e-01
-4.136219102687675786e+00	-8.091059030769562899e-01
-4.072718190051905829e+00	-8.057313160285992648e-01
-4.009431167132655460e+00	-8.020684827751334289e-01
-3.946369217573446164e+00	-7.981225513094023505e-01
-3.883542848935755742e+00	-7.938974034608543562e-01
-3.820961762617946178e+00	-7.893955521547844079e-01
-3.758634738085086191e+00	-7.846180612129023402e-01
-3.696569535903945436e+00	-7.795644890121973258e-01
-3.634772823954995680e+00	-7.742328570732863735e-01
-3.573250130956395765e+00	-7.686196444064774536e-01
-3.512005831079425988e+00	-7.627198082020933967e-01
-3.451043162959526178e+00	-7.565268312093422765e-01
-3.390364285814105649e+00	-7.500327959023334046e-01
-3.329970374671935573e+00	-7.432284852797892416e-01
-3.269861755906766199e+00	-7.361035098834503021e-01
-3.210038083361386185e+00	-7.286464603461864087e-01
-3.150498554362015646e+00	-7.208450844918083966e-01
-3.091242163873245907e+00	-7.126864877027743184e-01
-3.032267993952846297e+00	-7.041573549484674288e-01
-2.973575534555295441e+00	-6.952441925257082378e-01
-2.915165030630255671e+00	-6.859335872065384088e-01
-2.857037849393015527e+00	-6.762124801190334544e-01
-2.799196860639826312e+00	-6.660684523101212395e-01
-2.741646822069295553e+00	-6.554900185615193386e-01
-2.684394760783695766e+00	-6.444669256593222872e-01
-2.627450341508826170e+00	-6.329904509641952615e-01
-2.570826211616926038e+00	-6.210536968038542494e-01
-2.514538312788415553e+00	-6.086518759246313248e-01
-2.458606149127965601e+00	-5.957825830076433071e-01
-2.403053001776015662e+00	-5.824460470904924136e-01
-2.347906080541266149e+00	-5.686453596509284392e-01
-2.293196603831305858e+00	-5.543866731168254347e-01
-2.238959799176635457e+00	-5.396793646786932630e-01
-2.185234817923535466e+00	-5.245361605064193800e-01
-2.132064559198735942e+00	-5.089732158185773514e-01
-2.079495400004176098e+00	-4.930101467255222913e-01
-2.027576830253326357e+00	-4.766700103684773926e-01
-1.976360993676746114e+00	-4.599792306045283330e-01
-1.925902137761396071e+00	-4.429674673366953974e-01
-1.876255978195026097e+00	-4.256674285498783239e-01
-1.827478985611606044e+00	-4.081146251741943343e-01
-1.779627604715966038e+00	-3.903470700395303417e-01
-1.732757418044885922e+00	-3.724049233874462961e-01
-1.686922268635046018e+00	-3.543300886433353170e-01
-1.642173357652116028e+00	-3.361657633940823842e-01
-1.598558334530776115e+00	-3.179559517324354045e-01
-1.556120398324726040e+00	-2.997449452849864082e-01
-1.514897429719006094e+00	-2.815767813007193920e-01
-1.474921173471546165e+00	-2.634946871062033846e-01
-1.436216490893075903e+00	-2.455405209970423774e-01
-1.398800701323505979e+00	-2.277542202009654182e-01
-1.362683030408605944e+00	-2.101732668870833765e-01
-1.327864181329056148e+00	-1.928321832843044037e-01
-1.294336043004435943e+00	-1.757620667917993984e-01
-1.262081546721366188e+00	-1.589901755050623922e-01
-1.231074679669495797e+00	-1.425395738401833978e-01
-1.201280660573735837e+00	-1.264288469233214030e-01
-1.172656279065194873e+00	-1.106718911384463877e-01
-1.145150396724111008e+00	-9.527778672061137932e-02
-1.118704603954582044e+00	-8.025075657979441335e-02
-1.093254023115735052e+00	-6.559021368591139156e-02
-1.068728244743861966e+00	-5.129089738965136869e-02
-1.045052380359102973e+00	-3.734309705193139539e-02
-1.022148212357159025e+00	-2.373295936473240886e-02
-9.999354189299499707e-01	-1.044287382505237893e-02
-9.783328499142830426e-01	2.548070973962590635e-03
-9.572598279938679955e-01	1.526356919578858440e-02
-9.366374488188139447e-01	2.772952812826762203e-02
-9.163898533814429648e-01	3.997345859749162900e-02
-8.964454464026360148e-01	5.202383784260961042e-02
-8.767380355263360014e-01	6.390945785584861705e-02
-8.572078677619749953e-01	7.565877247795360638e-02
-8.378025418114060097e-01	8.729925652066901354e-02
-8.184777776110180314e-01	9.885678987134961793e-02
-7.991980275427289504e-01	1.103550789339367150e-01
-7.799369172417059959e-01	1.218151268951900151e-01
-7.606775076695040383e-01	1.332547632004193183e-01
-7.414123740390099471e-01	1.446882413086678087e-01
-7.221435011798319481e-01	1.561259123065769083e-01
-7.028819989260189915e-01	1.675739803289449104e-01
-6.836476449999999705e-01	1.790343440000000119e-01
-6.644682665678179889e-01	1.905045263113983034e-01
-6.453789750663530000e-01	2.019776935298959186e-01
-6.264212719747219715e-01	2.134427619179536106e-01
-6.076420458489569798e-01	2.248845892914895228e-01
-5.890924831001780326e-01	2.362842467659168055e-01
-5.708269166216559665e-01	2.476193644874485067e-01
-5.529016374212489815e-01	2.588645437412531169e-01
-5.353736948679470586e-01	2.699918265977356291e-01
-5.182997110041480671e-01	2.809712132252852324e-01
-5.017347336134659885e-01	2.917712161800896098e-01
-4.857311513874449926e-01	3.023594403940926267e-01
-4.703376926394349788e-01	3.127031772287546252e-01
-4.555985266216179830e-01	3.227700008476526161e-01
-4.415524836777879880e-01	3.325283552823435906e-01
-4.282324072897759626e-01	3.419481209154895951e-01
-4.156646476402590107e-01	3.510011496701656020e-01
-4.038687027186399492e-01	3.596617589573056217e-01
-3.928570093439249789e-01	3.679071753738046291e-01
-3.826348828741640284e-01	3.757179202384235972e-01
-3.732006009168519767e-01	3.830781302766846363e-01
-3.645456231419830218e-01	3.899758080939276228e-01
-3.566549364107659548e-01	3.964029984826786257e-01
-3.495075119361270022e-01	4.023558880722806208e-01
-3.430768591382640231e-01	4.078348273223296183e-01
-3.373316592857489860e-01	4.128442753651556107e-01
-3.322364609393589907e-01	4.173926696956405946e-01
-3.277524186458620203e-01	4.214922241690066129e-01
-3.238380562509959870e-01	4.251586601790305897e-01
-3.204500365903359960e-01	4.284108772302845924e-01
-3.175439201374139486e-01	4.312705703675606128e-01
-3.150748963948000192e-01	4.337618030619316278e-01
-3.129984733530249974e-01	4.359105451528536013e-01
-3.112711121566209549e-01	4.377441862855656063e-01
-3.098507961458100146e-01	4.392910359378955909e-01
-3.086975256255100053e-01	4.405798215750885705e-01
-3.077737319905419766e-01	4.416391966799346203e-01
-3.070446071499699503e-01	4.424972703527296214e-01
-3.064783464909569544e-01	4.431811698371815877e-01
