# Supplementary material for: Agile perching maneuvers in birds and morphing-wing drones
Source: Nat Commun. 2024 Sep 27;15:8330. doi: 10.1038/s41467-024-52369-4 (PMC11437188; doi:10.1038/s41467-024-52369-4)
Supplement: Supplementary file 11 — Source Data [file 41467_2024_52369_MOESM11_ESM.zip › figure_source_data/suppl_fig_2/min_dist_aoa_14m_initial_distance.csv]

# horizontal_pos	altitude
-1.400000000000000000e+01	-0.000000000000000000e+00
-1.384886418897773375e+01	-1.280486175204968756e-03
-1.369756768817891590e+01	-4.705121015907118981e-03
-1.354610644286628585e+01	-9.748871800862091153e-03
-1.339448745123795881e+01	-1.600607688482833663e-02
-1.324272255911336060e+01	-2.318180594436695593e-02
-1.309081703577751377e+01	-3.109848891747234167e-02
-1.293877331147702314e+01	-3.964064471032405917e-02
-1.278659290994298736e+01	-4.872915235395654937e-02
-1.263427526467406814e+01	-5.831527838930144342e-02
-1.248181701871001437e+01	-6.837530185679994987e-02
-1.232921171731398680e+01	-7.890567827410693846e-02
-1.217644979639338843e+01	-8.991870451546774001e-02
-1.202351877684754200e+01	-1.014386583362991423e-01
-1.187040358816094887e+01	-1.134983888628382648e-01
-1.171708695985564752e+01	-1.261363323307491402e-01
-1.156354983461998565e+01	-1.393939235228614515e-01
-1.140977177072123894e+01	-1.533133693245365969e-01
-1.125573131299941743e+01	-1.679357475204093508e-01
-1.110140632107779624e+01	-1.832993919845961883e-01
-1.094677425046270614e+01	-1.994385251188992569e-01
-1.079181238719391978e+01	-2.163820999042142534e-01
-1.063649804002005972e+01	-2.341528171769629019e-01
-1.048080869612722488e+01	-2.527662884844918967e-01
-1.032472214764210428e+01	-2.722303207649258150e-01
-1.016821659679847656e+01	-2.925443057530607849e-01
-1.001127074804306183e+01	-3.136987040642738034e-01
-9.853863895607059220e+00	-3.356746210282001708e-01
-9.695976015227538269e+00	-3.584434782608418302e-01
-9.537587868722390283e+00	-3.819667914460566638e-01
-9.378681129883206680e+00	-4.061960706276995237e-01
-9.219238539477013106e+00	-4.310728642539037869e-01
-9.059244095835799371e+00	-4.565289719654314626e-01
-8.898683285362016804e+00	-4.824868532763801343e-01
-8.737543354135690166e+00	-5.088602593080724379e-01
-8.575813617623254004e+00	-5.355551118802880373e-01
-8.413485800374509438e+00	-5.624706476317438142e-01
-8.250554391901419038e+00	-5.895008333861867511e-01
-8.087016999303386910e+00	-6.165360416205031280e-01
-7.922874672600588752e+00	-6.434649507053692430e-01
-7.758132176405031721e+00	-6.701766030909166449e-01
-7.592798182893768733e+00	-6.965625160712490826e-01
-7.426885367348221578e+00	-7.225186955132414379e-01
-7.260410399644063872e+00	-7.479473555752750302e-01
-7.093393843062223425e+00	-7.727581009433296400e-01
-6.925859994611633930e+00	-7.968682879751244341e-01
-6.757836726597902022e+00	-8.202022549619158998e-01
-6.589355414634971986e+00	-8.426891106539813325e-01
-6.420451059992791976e+00	-8.642588113609506184e-01
-6.251162732698426261e+00	-8.848363646065918742e-01
-6.081534477251232751e+00	-9.043341972812067864e-01
-5.911616838969947274e+00	-9.226430281762504348e-01
-5.741469189362608638e+00	-9.396219625439986567e-01
-5.571163048643362536e+00	-9.550889246748742734e-01
-5.400786597281492796e+00	-9.688129221336042596e-01
-5.230453057047501630e+00	-9.805098177719028252e-01
-5.060325930212872692e+00	-9.898421256118350442e-01
-4.890624603892387512e+00	-9.964229477388341083e-01
-4.721609380911704790e+00	-9.998419965332990822e-01
-4.553575885991683059e+00	-9.997103013011909844e-01
-4.386839913347216680e+00	-9.957299545716266076e-01
-4.221710367067849745e+00	-9.877711907116704104e-01
-4.058465376755976628e+00	-9.758516883569382516e-01
-3.897328027396731898e+00	-9.601254425481658972e-01
-3.738478862606765762e+00	-9.408795989502608537e-01
-3.582057344105005203e+00	-9.185133680529856681e-01
-3.428141370523003495e+00	-8.934804528975200943e-01
-3.276761568666850533e+00	-8.662263575198732024e-01
-3.127926575887333804e+00	-8.371412092893208978e-01
-2.981645403337313205e+00	-8.065324966190495770e-01
-2.837944360831065715e+00	-7.746159652062870604e-01
-2.696890201780747898e+00	-7.415206147234033596e-01
-2.558594758122079593e+00	-7.073084288739441838e-01
-2.423191518479216544e+00	-6.720022391296133213e-01
-2.290821135404041531e+00	-6.356132472454879556e-01
-2.161627968311412129e+00	-5.981910221269348682e-01
-2.035759921295211772e+00	-5.598419814168387187e-01
-1.913366821655269501e+00	-5.207092597129013845e-01
-1.794589839885473825e+00	-4.809772251856995195e-01
-1.679517139523426961e+00	-4.409173459406660611e-01
-1.568182319138093916e+00	-4.008681666303710589e-01
-1.460601533071203662e+00	-3.611626171169771138e-01
-1.356795626261893428e+00	-3.220638596571644419e-01
-1.256771966411712738e+00	-2.838129144988681407e-01
-1.160491455257310900e+00	-2.466854085657398388e-01
-1.067878209486953001e+00	-2.109685823134786198e-01
-9.788479074109751599e-01	-1.769138621900113451e-01
-8.932763938243356572e-01	-1.447811292120121107e-01
-8.109743392645808457e-01	-1.148654257820813096e-01
-7.317459514935007459e-01	-8.742335559791369892e-02
-6.553874680800948482e-01	-6.267877870795579565e-02
-5.816566633487043614e-01	-4.085777521639680221e-02
-5.103016898420795755e-01	-2.216593188432537317e-02
-4.410843612457492346e-01	-6.776379269349581611e-03
-3.737849111607798314e-01	5.171795513814735415e-03
-3.082041892517601855e-01	1.357211115816423820e-02
-2.441600392012951426e-01	1.834404835010629287e-02
-1.814767712450645332e-01	1.942011030179857656e-02
-1.199857164193205428e-01	1.674032599635069674e-02
-5.954790543322879826e-02	1.026480459433536455e-02
-5.035603162500262853e-05	-3.098252778338181357e-05
