# Supplementary material for: Agile perching maneuvers in birds and morphing-wing drones
Source: Nat Commun. 2024 Sep 27;15:8330. doi: 10.1038/s41467-024-52369-4 (PMC11437188; doi:10.1038/s41467-024-52369-4)
Supplement: Supplementary file 11 — Source Data [file 41467_2024_52369_MOESM11_ESM.zip › figure_source_data/suppl_fig_2/harris_hawk_027.csv]

# horizontal_pos	altitude
-1.214771051195291385e+01	5.121441667191499736e-01
-1.214714337271681366e+01	5.109345455094519428e-01
-1.214657227232051362e+01	5.096683655966349757e-01
-1.214599590708791332e+01	5.083577424938989786e-01
-1.214541288498611316e+01	5.070165077361949990e-01
-1.214482179330071432e+01	5.056600494397149870e-01
-1.214422126985361317e+01	5.043051038075998527e-01
-1.214361007579471341e+01	5.029694986212289720e-01
-1.214298716787321375e+01	5.016718510935209707e-01
-1.214235176801651406e+01	5.004312238455829176e-01
-1.214170342800771429e+01	4.992667441636469139e-01
-1.214104208705811416e+01	4.981971930589869091e-01
-1.214036812012701461e+01	4.972405719462639206e-01
-1.213968237492971447e+01	4.964136559313159225e-01
-1.213898619571691384e+01	4.957315437132669422e-01
-1.213828143208161414e+01	4.952072149151669489e-01
-1.213757043126811297e+01	4.948511062218079459e-01
-1.213685601270911363e+01	4.946707179867479431e-01
-1.213614142380431460e+01	4.946702629422539133e-01
-1.213543027627231297e+01	4.948503682818999327e-01
-1.213472646275391398e+01	4.952078416703249442e-01
-1.213403405371801469e+01	4.957355106621809115e-01
-1.213335717511401413e+01	4.964221435876709498e-01
-1.213269986762461450e+01	4.972524582033369112e-01
-1.213206592879351398e+01	4.982072223461329052e-01
-1.213145873972801425e+01	4.992634485144789025e-01
-1.213088107849581299e+01	5.003946817967388494e-01
-1.213033492274431424e+01	5.015713779560908581e-01
-1.212982124444851451e+01	5.027613658550819098e-01
-1.212933980003641388e+01	5.039303858650329149e-01
-1.212888891943261349e+01	5.050426935569829467e-01
-1.212846529778831339e+01	5.060617159059379588e-01
-1.212806379382051425e+01	5.069507455377368910e-01
-1.212767723875811399e+01	5.076736572667079894e-01
-1.212729625988451332e+01	5.081956303501780070e-01
-1.212690912256441322e+01	5.084838595398059047e-01
-1.212650159446561382e+01	5.085082381382299843e-01
-1.212605683541531398e+01	5.082419968550069278e-01
-1.212555531599391401e+01	5.076622832674568819e-01
-1.212497476755511450e+01	5.067506680877589265e-01
-1.212429016589501352e+01	5.054935661672339542e-01
-1.212347375027521323e+01	5.038825621754459139e-01
-1.212249507895151446e+01	5.019146331152439799e-01
-1.212132112178441368e+01	4.995922622124919221e-01
-1.211991638991691467e+01	4.969234411886049307e-01
-1.211824310191401466e+01	4.939215604240919100e-01
-1.211626138517641316e+01	4.906051889940409305e-01
-1.211392951088001446e+01	4.869977489480409316e-01
-1.211120416015531376e+01	4.831270904681729261e-01
-1.210804071872131438e+01	4.790249766258609099e-01
-1.210439359673471316e+01	4.747264883333319196e-01
-1.210021657020591412e+01	4.702693617155869199e-01
-1.209546313998361455e+01	4.656932714872049073e-01
-1.209008690402361452e+01	4.610390749830459156e-01
-1.208404193843421304e+01	4.563480322465539030e-01
-1.207728318264471312e+01	4.516610180122099250e-01
-1.206976682396811462e+01	4.470177415233789198e-01
-1.206145067683301342e+01	4.424559899017999065e-01
-1.205229455203511435e+01	4.380109102343289207e-01
-1.204226061151031324e+01	4.337143446757399379e-01
-1.203131370433891334e+01	4.295942316990469245e-01
-1.201942167995891353e+01	4.256740851790319358e-01
-1.200655567487501330e+01	4.219725612991829244e-01
-1.199269036948461320e+01	4.185031213625369229e-01
-1.197780421199731471e+01	4.152737965043309387e-01
-1.196187960677751327e+01	4.122870580954339226e-01
-1.194490306478951425e+01	4.095397953403749347e-01
-1.192686531415711393e+01	4.070233992647689369e-01
-1.190776136917381400e+01	4.047239500068269269e-01
-1.188759055641421369e+01	4.026225021285538830e-01
-1.186635649691691441e+01	4.006954605939729297e-01
-1.184406704375441421e+01	3.989150381711119575e-01
-1.182073417468261312e+01	3.972497833444309512e-01
-1.179637384000701417e+01	3.956651664130169110e-01
-1.177100576631181461e+01	3.941242103303539412e-01
-1.174465321729761413e+01	3.925881520409388870e-01
-1.171734271364991464e+01	3.910171196084168965e-01
-1.168910371462651376e+01	3.893708103232289552e-01
-1.165996826486521343e+01	3.876091552314558930e-01
-1.162997061076701399e+01	3.856929561388129368e-01
-1.159914679165821383e+01	3.835844821037499575e-01
-1.156753421172731322e+01	3.812480137207429065e-01
-1.153517119943741420e+01	3.786503250780169361e-01
-1.150209656166921413e+01	3.757610951111529651e-01
-1.146834914022721463e+01	3.725532421126429572e-01
-1.143396737850041411e+01	3.690031773354619515e-01
-1.139898890598921355e+01	3.650909758761589075e-01
-1.136345014809351461e+01	3.608004652656529032e-01
-1.132738596799231345e+01	3.561192343584199116e-01
-1.129082934666491411e+01	3.510385671207839620e-01
-1.125381110612731383e+01	3.455533077108758899e-01
-1.121635967982621374e+01	3.396616647608089457e-01
-1.117850093289521318e+01	3.333649639720919211e-01
-1.114025803367221457e+01	3.266673589886829321e-01
-1.110165137657201306e+01	3.195755110028919432e-01
-1.106269855513611411e+01	3.120982476771179126e-01
-1.102341438290811304e+01	3.042462117422569112e-01
-1.098381095873161328e+01	2.960315090879049316e-01
-1.094389777219201321e+01	2.874673653276988983e-01
-1.090368184423251385e+01	2.785677987526239408e-01
-1.086316789749341361e+01	2.693473163303788942e-01
-1.082235855065211361e+01	2.598206380300943086e-01
-1.078125453097581321e+01	2.500024533113704983e-01
-1.073985489941801319e+01	2.399072121781500311e-01
-1.069815728287131407e+01	2.295489518218212233e-01
-1.065615810860471413e+01	2.189411586197638204e-01
-1.061385283641751442e+01	2.080966641622855051e-01
-1.057123618460871306e+01	1.970275730887001142e-01
-1.052830234645111318e+01	1.857452198450741110e-01
-1.048504519443951466e+01	1.742601510404622189e-01
-1.044145847013421324e+01	1.625821298692584072e-01
-1.039753595791771446e+01	1.507201590651229273e-01
-1.035327164142491441e+01	1.386825190258107188e-01
-1.030865984177551375e+01	1.264768180585594259e-01
-1.026369533704731296e+01	1.141100520977162136e-01
-1.021837346267941449e+01	1.015886716935987116e-01
-1.017269019270191421e+01	8.891865451965071110e-02
-1.012664220185958364e+01	7.610558205412100430e-02
-1.008022690885545458e+01	6.315471943046291337e-02
-1.003344250109184443e+01	5.007109769424492041e-02
-9.986287941450253669e+00	3.685959784052891819e-02
-9.938762957831354328e+00	2.352503603164091128e-02
-9.890868016381974215e+00	1.007224931846692484e-02
-9.842604279565684067e+00	-3.493818975096069090e-03
-9.793973550484384560e+00	-1.716803527115207118e-02
-9.744978205122343695e+00	-3.094499448671206299e-02
-9.695621114449043176e+00	-4.481894309937706211e-02
-9.645905558567424265e+00	-5.878370834413207402e-02
-9.595835135313883768e+00	-7.283263551775009947e-02
-9.545413665886673726e+00	-8.695853543621007153e-02
-9.494645100185334030e+00	-1.011536440447360907e-01
-9.443533424570324186e+00	-1.154095960065920634e-01
-9.392082574690114427e+00	-1.297174137929780757e-01
-9.340296355866904321e+00	-1.440675133700450861e-01
-9.288178373282514499e+00	-1.584497270484880871e-01
-9.235731973869194533e+00	-1.728533434539401004e-01
-9.182960201397014188e+00	-1.872671639270650501e-01
-9.129865765777983810e+00	-2.016795740099000533e-01
-9.076451027096393176e+00	-2.160786280601990628e-01
-9.022717994349983783e+00	-2.304521444969021005e-01
-8.968668338371204030e+00	-2.447878087516070500e-01
-8.914303417917393446e+00	-2.590732807097800849e-01
-8.859624317494773749e+00	-2.732963032891690958e-01
-8.804631895134184205e+00	-2.874448088289430769e-01
-8.749326838078633983e+00	-3.015070201478251000e-01
-8.693709724184863319e+00	-3.154715434594180801e-01
-8.637781086783643758e+00	-3.293274507849121568e-01
-8.581541480784933285e+00	-3.430643500472180807e-01
-8.524991547944082981e+00	-3.566724416310321222e-01
-8.468132079411123669e+00	-3.701425608125871736e-01
-8.410964073949163122e+00	-3.834662060633440839e-01
-8.353488790511143236e+00	-3.966355537785811181e-01
-8.295707794185084083e+00	-4.096434604449640804e-01
-8.237622994837934698e+00	-4.224834536176670929e-01
-8.179236678087834278e+00	-4.351497133130351469e-01
-8.120551528499333926e+00	-4.476370455320980990e-01
-8.061570645114134237e+00	-4.599408496178631345e-01
-8.002297549593842874e+00	-4.720570810287751384e-01
-7.942736187359282773e+00	-4.839822109030061381e-01
-7.882890922163652725e+00	-4.957131835203911208e-01
-7.822766524542992705e+00	-5.072473724709112286e-01
-7.762368154555113087e+00	-5.185825360419220598e-01
-7.701701339162503324e+00	-5.297167720700561855e-01
-7.640771944548363059e+00	-5.406484722932580755e-01
-7.579586143594013059e+00	-5.513762761031590909e-01
-7.518150378702842751e+00	-5.618990235500580521e-01
-7.456471320141773163e+00	-5.722157074963960532e-01
-7.394555820093953180e+00	-5.823254249453260201e-01
-7.332410862681703279e+00	-5.922273277766090249e-01
-7.270043510327163006e+00	-6.019205733829131599e-01
-7.207460846970032975e+00	-6.114042759905862212e-01
-7.144669918850713231e+00	-6.206774597412700878e-01
-7.081677673786143323e+00	-6.297390148742811888e-01
-7.018490900102112739e+00	-6.385876585554541851e-01
-6.955116166626172713e+00	-6.472219020204912354e-01
-6.891559765372263335e+00	-6.556400257196202119e-01
-6.827827658744093142e+00	-6.638400640526660457e-01
-6.763925433232032880e+00	-6.718198010650471286e-01
-6.699858261660092573e+00	-6.795767781403980745e-01
-6.635630876041733295e+00	-6.871083142882461470e-01
-6.571247553015292731e+00	-6.944115391070282417e-01
-6.506712113644282702e+00	-7.014834379322221203e-01
-6.442027939084562504e+00	-7.083209080890522369e-01
-6.377198003243412572e+00	-7.149208245938281081e-01
-6.312224923094473361e+00	-7.212801131218591344e-01
-6.247111026782013354e+00	-7.273958276142371560e-01
-6.181858439066992617e+00	-7.332652295572972267e-01
-6.116469183056972625e+00	-7.388858657570431809e-01
-6.050945296545902963e+00	-7.442556413589611619e-01
-5.985288960691512727e+00	-7.493728849358121114e-01
-5.919502638200563105e+00	-7.542364026791681386e-01
-5.853589217697442670e+00	-7.588455190742531276e-01
-5.787552160537573265e+00	-7.632001018955472116e-01
-5.721395646010482672e+00	-7.673005699107862121e-01
-5.655124710671312727e+00	-7.711478822974591196e-01
-5.588745377452193352e+00	-7.747435094297621117e-01
-5.522264770243312526e+00	-7.780893853546251293e-01
-5.455691209798803065e+00	-7.811878429124612389e-01
-5.389034287113032562e+00	-7.840415330428820440e-01
-5.322304910822563073e+00	-7.866533303226102003e-01
-5.255515325709702701e+00	-7.890262271919570303e-01
-5.188679100001662547e+00	-7.911632196236650927e-01
-5.121811079861362970e+00	-7.930671871665582184e-01
-5.054927310234362814e+00	-7.947407703566751191e-01
-4.988044922034252870e+00	-7.961862484372921323e-01
-4.921181986496333316e+00	-7.974054201793692176e-01
-4.854357338389332810e+00	-7.983994903629161310e-01
-4.787590370627962777e+00	-7.991689641878672035e-01
-4.720900803658222955e+00	-7.997135515518820625e-01
-4.654308433775552700e+00	-8.000320827832960724e-01
-4.587832865267662541e+00	-8.001224370696782273e-01
-4.521493231932932844e+00	-7.999814844928512247e-01
-4.455307914098453281e+00	-7.996050422831071369e-01
-4.389294257733922677e+00	-7.989878456482422120e-01
-4.323468302615912862e+00	-7.981235333229932394e-01
-4.257844526729562595e+00	-7.970046478240491172e-01
-4.192435614188693371e+00	-7.956226502847372206e-01
-4.127252253901852797e+00	-7.939679496785660984e-01
-4.062302976002052368e+00	-7.920299462168340909e-01
-3.997594032684152587e+00	-7.897970887147951480e-01
-3.933129329553842979e+00	-7.872569457542590854e-01
-3.868910412882812899e+00	-7.843962905171961708e-01
-3.804936517288842523e+00	-7.812011992132621430e-01
-3.741204677321713135e+00	-7.776571630620572328e-01
-3.677709905246913102e+00	-7.737492138065340530e-01
-3.614445435990802480e+00	-7.694620627162820359e-01
-3.551403038763393027e+00	-7.647802529789942128e-01
-3.488573393329102323e+00	-7.596883252678592324e-01
-3.425946527280713028e+00	-7.541709961068752133e-01
-3.363512309016642554e+00	-7.482133484331030537e-01
-3.301260989464172901e+00	-7.418010334754820967e-01
-3.239183783968043073e+00	-7.349204827379800520e-01
-3.177273484217542965e+00	-7.275591284977180884e-01
-3.115525088658102959e+00	-7.197056308163531924e-01
-3.053936438569722966e+00	-7.113501086282572050e-01
-2.992508845937273065e+00	-7.024843720269111635e-01
-2.931247698428742332e+00	-6.931021524385061472e-01
-2.870163026275102780e+00	-6.831993269668130697e-01
-2.809270015644332652e+00	-6.727741328347560668e-01
-2.748589453250642300e+00	-6.618273675539620982e-01
-2.688148087459612867e+00	-6.503625702415420928e-01
-2.627978892054332771e+00	-6.383861793892970926e-01
-2.568121220121192927e+00	-6.259076623883441659e-01
-2.508620837190393082e+00	-6.129396122328580887e-01
-2.449529824809843159e+00	-5.994978070780860868e-01
-2.390906348113523094e+00	-5.856012287142571271e-01
-2.332814283628812824e+00	-5.712720365398031852e-01
-2.275322706502223014e+00	-5.565354942705311725e-01
-2.218505239449152899e+00	-5.414198473980551540e-01
-2.162439268983452845e+00	-5.259561502983001180e-01
-2.107205037777852841e+00	-5.101780428727680228e-01
-2.052884625265362750e+00	-4.941214776605341030e-01
-1.999560831726052923e+00	-4.778243994633451508e-01
-1.947315984022712998e+00	-4.613263806520080945e-01
-1.896230683765252945e+00	-4.446682164394451520e-01
-1.846382520908342872e+00	-4.278914854826571523e-01
-1.797844777541822925e+00	-4.110380821802631091e-01
-1.750685147845592926e+00	-3.941497279324840952e-01
-1.704964500792032878e+00	-3.772674693965871184e-01
-1.660735712144832954e+00	-3.604311723757331332e-01
-1.618042591596603019e+00	-3.436790203997701076e-01
-1.576918929503432931e+00	-3.270470272746511253e-01
-1.537387685626423028e+00	-3.105685728806070744e-01
-1.499460339618152949e+00	-2.942739712823130849e-01
-1.463136419755692863e+00	-2.781900797786771018e-01
-1.428403222706013054e+00	-2.623399568744950727e-01
-1.395235733017343049e+00	-2.467425763172030884e-01
-1.363596746681563054e+00	-2.314126033324300780e-01
-1.333437198640633037e+00	-2.163602380406290937e-01
-1.304696689651023034e+00	-2.015911297765590748e-01
-1.277304203610992950e+00	-1.871063646992200957e-01
-1.251179002423362885e+00	-1.729025277075570965e-01
-1.226231681824012876e+00	-1.589718383014690484e-01
-1.202365368447792848e+00	-1.453023586799740974e-01
-1.179477035798532913e+00	-1.318782710770400879e-01
-1.157458914787345972e+00	-1.186802201243710719e-01
-1.136199973126255980e+00	-1.056857149185780886e-01
-1.115587437113688907e+00	-9.286958447266308037e-02
-1.095508329206968057e+00	-8.020447935921209970e-02
-1.075850995207250804e+00	-6.766141161198607756e-02
-1.056506595835190909e+00	-5.521032434761208307e-02
-1.037370538889418103e+00	-4.282068210088707527e-02
-1.018343829986577909e+00	-3.046207253502408729e-02
-9.993343220087229639e-01	-1.810480999006308656e-02
-9.802578457579599336e-01	-5.720531265595074633e-03
-9.610392068678839106e-01	6.717225905118917595e-03
-9.416130366790909090e-01	1.923247104681091724e-02
-9.219244874903509412e-01	3.184624484907891406e-02
-9.019297652939909371e-01	4.457614741066692754e-02
-8.815964957475279640e-01	5.743591889866091205e-02
-8.609039216866819499e-01	7.043508003999661427e-02
-8.398429329187349079e-01	8.357863908898160998e-02
-8.184159313293679627e-01	9.686687102981121622e-02
-7.966365364773199120e-01	1.102951737804603177e-01
-7.745291388324699877e-01	1.238540050685728033e-01
-7.521283096320469097e-01	1.375289024574914976e-01
-7.294780779878069499e-01	1.513005877202469041e-01
-7.066310873774819257e-01	1.651451554028023072e-01
-6.836476449999999705e-01	1.790343440000000119e-01
-6.605946786687689753e-01	1.929358867068109162e-01
-6.375446169610998748e-01	2.068139372256037056e-01
-6.145742092322779015e-01	2.206295646327976201e-01
-5.917633028335719247e-01	2.343413098644226977e-01
-5.691935954344629067e-01	2.479057950018133116e-01
-5.469473807264969567e-01	2.612783752603582976e-01
-5.251063059617528950e-01	2.744138224420609173e-01
-5.037501597327940228e-01	2.872670276433939018e-01
-4.829557081115059547e-01	2.997937102498738904e-01
-4.627955967097489576e-01	3.119511197322999418e-01
-4.433373353856769339e-01	3.236987165179598946e-01
-4.246423811800389414e-01	3.349988182694549343e-01
-4.067653336169559375e-01	3.458171982842479508e-01
-3.897532547418209870e-01	3.561236234414258961e-01
-3.736451242032209352e-01	3.658923201713879525e-01
-3.584714373362049566e-01	3.751023583012779161e-01
-3.442539516034469615e-01	3.837379443148949409e-01
-3.310055839452619164e-01	3.917886175293409101e-01
-3.187304586386669469e-01	3.992493448887509122e-01
-3.074241022413429780e-01	4.061205124537698996e-01
-2.970737791801269512e-01	4.124078141596269065e-01
-2.876589586232429774e-01	4.181220409533789040e-01
-2.791519005407569476e-01	4.232787759248729520e-01
-2.715183463953088627e-01	4.278980034366959284e-01
-2.647182977939284143e-01	4.320036424580429024e-01
-2.587068647385269426e-01	4.356230162426659169e-01
-2.534351638890149361e-01	4.387862720961829277e-01
-2.488512465334657420e-01	4.415257661972639136e-01
-2.449010357608014665e-01	4.438754292266729462e-01
-2.415292526520398386e-01	4.458701288872489177e-01
-2.386803121285723250e-01	4.475450452503529353e-01
-2.362991703880119587e-01	4.489350742384599080e-01
-2.343321075752612392e-01	4.500742734626879127e-01
-2.327274314242313569e-01	4.509953631058798984e-01
-2.314360900025242418e-01	4.517292926183459345e-01
-2.304121843310875661e-01	4.523048817299639146e-01
-2.296133744645482699e-01	4.527485417469129247e-01
