# Supplementary material for: Agile perching maneuvers in birds and morphing-wing drones
Source: Nat Commun. 2024 Sep 27;15:8330. doi: 10.1038/s41467-024-52369-4 (PMC11437188; doi:10.1038/s41467-024-52369-4)
Supplement: Supplementary file 11 — Source Data [file 41467_2024_52369_MOESM11_ESM.zip › figure_source_data/suppl_fig_2/harris_hawk_231.csv]

# horizontal_pos	altitude
-1.218838160287132411e+01	4.418775989865624254e-01
-1.218707791772702542e+01	4.424988044880013849e-01
-1.218575432564012573e+01	4.431589330432594287e-01
-1.218441625915992432e+01	4.438441247030683878e-01
-1.218306948206902440e+01	4.445385103291383810e-01
-1.218172000046082459e+01	4.452243623205994205e-01
-1.218037395108792431e+01	4.458822944476313888e-01
-1.217903746620972427e+01	4.464915100355913991e-01
-1.217771651473912442e+01	4.470300966567943846e-01
-1.217641672010992515e+01	4.474753643663333946e-01
-1.217514315597302499e+01	4.478042233858544052e-01
-1.217390012153952483e+01	4.479935960201253953e-01
-1.217269089912032420e+01	4.480208565123344200e-01
-1.217151749713842435e+01	4.478642915332964325e-01
-1.217038038258912458e+01	4.475035730854873828e-01
-1.216927820757912571e+01	4.469202348135674074e-01
-1.216820753516152465e+01	4.460981420759613791e-01
-1.216716257017852421e+01	4.450239456730343823e-01
-1.216613490121542540e+01	4.436875088693604252e-01
-1.216511326002682480e+01	4.420822973103873954e-01
-1.216408330492172496e+01	4.402057216328544298e-01
-1.216302743455662494e+01	4.380594230143514123e-01
-1.216192463839432492e+01	4.356494926052124073e-01
-1.216075038972432409e+01	4.329866167344644245e-01
-1.215947658661212571e+01	4.300861409727284035e-01
-1.215807154545802504e+01	4.269680475540894027e-01
-1.215650005100202513e+01	4.236568422838333792e-01
-1.215472346563092465e+01	4.201813488606563896e-01
-1.215269989974372500e+01	4.165744104845783835e-01
-1.215038444373182536e+01	4.128725006634834105e-01
-1.214772946086132421e+01	4.091152472246744054e-01
-1.214468493903472535e+01	4.053448756320123803e-01
-1.214119889809402508e+01	4.016055797498583879e-01
-1.213721784803412440e+01	3.979428301273534307e-01
-1.213268729227042542e+01	3.944026316455613856e-01
-1.212755226897402494e+01	3.910307439234194105e-01
-1.212175792248392447e+01	3.878718791673904098e-01
-1.211525009597042413e+01	3.849688931311894269e-01
-1.210797593586052479e+01	3.823619854895203840e-01
-1.209988449809152478e+01	3.800879261958713951e-01
-1.209092734601512475e+01	3.781793242706844027e-01
-1.208105912976792418e+01	3.766639549452833746e-01
-1.207023813712192428e+01	3.755641601725123735e-01
-1.205842680624702545e+01	3.748963362225014029e-01
-1.204559219141622428e+01	3.746705204378933951e-01
-1.203170637345662541e+01	3.748900872642814130e-01
-1.201674680766412528e+01	3.755515614440694261e-01
-1.200069660292532525e+01	3.766445538185043684e-01
-1.198354472691152495e+01	3.781518225806164146e-01
-1.196528613339632585e+01	3.800494601224023716e-01
-1.194592180898952449e+01	3.823072028848304438e-01
-1.192545873785632438e+01	3.848888589118774073e-01
-1.190390978429622493e+01	3.877528451915884244e-01
-1.188129349438412419e+01	3.908528243981254091e-01
-1.185763381920702564e+01	3.941384283871153804e-01
-1.183295976357142543e+01	3.975560537970204145e-01
-1.180730496537652563e+01	4.010497134231224003e-01
-1.178070721213792460e+01	4.045619257045723893e-01
-1.175320790238022539e+01	4.080346237398393971e-01
-1.172485146075462481e+01	4.114100647555534174e-01
-1.169568471675982479e+01	4.146317209236763945e-01
-1.166575625779312553e+01	4.176451328669913976e-01
-1.163511576791542446e+01	4.203987081157803951e-01
-1.160381336413122533e+01	4.228444481683293898e-01
-1.157189894213452419e+01	4.249385896379314076e-01
-1.153942154334612447e+01	4.266421471974283786e-01
-1.150642875463812409e+01	4.279213486009523781e-01
-1.147296615142642473e+01	4.287479548988383793e-01
-1.143907679381162446e+01	4.290994619804093801e-01
-1.140480078419532539e+01	4.289591826857003798e-01
-1.137017489332032483e+01	4.283162118204174029e-01
-1.133523226002342454e+01	4.271652793866393960e-01
-1.130000216820402414e+01	4.255065001061814067e-01
-1.126450990264372543e+01	4.233450297734374090e-01
-1.122877668343162583e+01	4.206906410511204175e-01
-1.119281967691012447e+01	4.175572329523454251e-01
-1.115665207931102465e+01	4.139622893906784173e-01
-1.112028326766672492e+01	4.099263028004533904e-01
-1.108371901119032543e+01	4.054721789273094124e-01
-1.104696173517172575e+01	4.006246384779834080e-01
-1.101001082856172530e+01	3.954096304321924049e-01
-1.097286298582872455e+01	3.898537705083394145e-01
-1.093551257338772409e+01	3.839838166038284095e-01
-1.089795201090922561e+01	3.778261910771624210e-01
-1.086017215810302439e+01	3.714065575884464288e-01
-1.082216269811752518e+01	3.647494579583474006e-01
-1.078391250945562518e+01	3.578780122351123971e-01
-1.074541001925292427e+01	3.508136829639943999e-01
-1.070664353183772555e+01	3.435761026155104148e-01
-1.066760152765702507e+01	3.361829613195443933e-01
-1.062827292884672481e+01	3.286499505285374045e-01
-1.058864732892352478e+01	3.209907570353593975e-01
-1.054871518521352414e+01	3.132171009226594194e-01
-1.050846797369852581e+01	3.053388105245083972e-01
-1.046789830690732437e+01	2.973639273245873849e-01
-1.042700001629672535e+01	2.892988338681894422e-01
-1.038576820123202538e+01	2.811483981848253988e-01
-1.034419924719652428e+01	2.729161288507153671e-01
-1.030229081622032439e+01	2.646043356058284113e-01
-1.026004181273792426e+01	2.562142913157173796e-01
-1.021745232818042481e+01	2.477463919722944219e-01
-1.017452356758178489e+01	2.392003123026964218e-01
-1.013125776137975542e+01	2.305751553516154073e-01
-1.008765806541443411e+01	2.218695950798448002e-01
-1.004372845192045460e+01	2.130820115517751134e-01
-9.999473594077114669e+00	2.042106186509521082e-01
-9.954898746451965152e+00	1.952535844621999250e-01
-9.910009623460064532e+00	1.862091444998797141e-01
-9.864812277773255644e+00	1.770757078644671079e-01
-9.819312980457985063e+00	1.678519562029775203e-01
-9.773518104495195757e+00	1.585369350691544221e-01
-9.727434013239374622e+00	1.491301369674634114e-01
-9.681066955296694587e+00	1.396315750628983055e-01
-9.634422967235465762e+00	1.300418462867284075e-01
-9.587507785472915600e+00	1.203621824021849085e-01
-9.540326768600385421e+00	1.105944875418622131e-01
-9.492884831301864779e+00	1.007413608089874069e-01
-9.445186390880865090e+00	9.080610275556141864e-02
-9.397235327230605506e+00	8.079270490820820994e-02
-9.349034956859705758e+00	7.070582199281891245e-02
-9.300588021319784460e+00	6.055072708717282315e-02
-9.251896690076504726e+00	5.033325057380280687e-02
-9.202962577529214983e+00	4.005970443459341834e-02
-9.153786773526135789e+00	2.973679408173640626e-02
-9.104369886356364461e+00	1.937152051396340280e-02
-9.054712096842415292e+00	8.971076081952411574e-03
-9.004813221823294356e+00	-1.457262492993605107e-03
-8.954672785028195747e+00	-1.190624000565859708e-02
-8.904290093108155446e+00	-2.236872370222159345e-02
-8.853664314434734450e+00	-3.283779558188160141e-02
-8.802794558200485397e+00	-4.330683274388458237e-02
-8.751679951374145006e+00	-5.376957299258058876e-02
-8.700319711176604187e+00	-6.422016359359858373e-02
-8.648713210950004893e+00	-7.465319186708158083e-02
-8.596860037584624692e+00	-8.506369716713857443e-02
-8.544760039034985155e+00	-9.544716468364056183e-02
-8.492413360882075324e+00	-1.057995023642235854e-01
-8.439820471364114951e+00	-1.161170030430225819e-01
-8.386982174782474431e+00	-1.263962945338176214e-01
-8.333899613670075368e+00	-1.366342809612006159e-01
-8.280574260565705558e+00	-1.468280789348115900e-01
-8.227007900647455685e+00	-1.569749523001696123e-01
-8.173202606824546024e+00	-1.670722491180375857e-01
-8.119160709153995015e+00	-1.771173442380445939e-01
-8.064884760624815740e+00	-1.871075903583526157e-01
-8.010377501431724667e+00	-1.970402798296045921e-01
-7.955641823839915361e+00	-2.069126187054525778e-01
-7.900680739624124982e+00	-2.167217137078996103e-01
-7.845497351856955071e+00	-2.264645719122195811e-01
-7.790094832533594804e+00	-2.361381121137285932e-01
-7.734476407169075252e+00	-2.457391860659325911e-01
-7.678645347106654917e+00	-2.552646071214426104e-01
-7.622604969854214652e+00	-2.647111833013165993e-01
-7.566358647339124666e+00	-2.740757514940476147e-01
-7.509909821563135246e+00	-2.833552093606935829e-01
-7.453262026767024651e+00	-2.925465416042126177e-01
-7.396418916896374540e+00	-3.016468375440475858e-01
-7.339384296910554717e+00	-3.106532974048896167e-01
-7.282162156305124867e+00	-3.195632253548236212e-01
-7.224756703130904789e+00	-3.283740080776285652e-01
-7.167172396791115396e+00	-3.370830784951965309e-01
-7.109413977978914723e+00	-3.456878651233095678e-01
-7.051486494274705308e+00	-3.541857283999516048e-01
-6.993395320144575322e+00	-3.625738861237785549e-01
-6.935146170356015105e+00	-3.708493308383586373e-01
-6.876745106138384855e+00	-3.790087425584815484e-01
-6.818198533747914958e+00	-3.870484006289026113e-01
-6.759513195433444643e+00	-3.949640987137135739e-01
-6.700696153123084642e+00	-4.027510669267496124e-01
-6.641754765449184639e+00	-4.104039049315086340e-01
-6.582696658986244564e+00	-4.179165294750785686e-01
-6.523529694783085198e+00	-4.252821392959535429e-01
-6.464261931419534868e+00	-4.324931996898975783e-01
-6.404901585905134809e+00	-4.395414482665876421e-01
-6.345456993761584563e+00	-4.464179226215286289e-01
-6.285936569595464540e+00	-4.531130098226366365e-01
-6.226348769377635151e+00	-4.596165168077795404e-01
-6.166702055510175029e+00	-4.659177600433755395e-01
-6.107004865588565146e+00	-4.720056721351206241e-01
-6.047265585569155277e+00	-4.778689225335645552e-01
-5.987492527838464973e+00	-4.834960490561966417e-01
-5.927693914463095126e+00	-4.888755966637516326e-01
-5.867877865686424776e+00	-4.939962597843476355e-01
-5.808052393537974645e+00	-4.988470244719635516e-01
-5.748225400240534633e+00	-5.034173068072484991e-01
-5.688404680942844571e+00	-5.076970841861345729e-01
-5.628597930175295083e+00	-5.116770164792174835e-01
-5.568812751323474863e+00	-5.153485544638185534e-01
-5.509056668340424956e+00	-5.187040334109895845e-01
-5.449337138871834796e+00	-5.217367502308245530e-01
-5.389661567947975129e+00	-5.244410231206806383e-01
-5.330037321399904826e+00	-5.268122332028015720e-01
-5.270471738184085098e+00	-5.288468481621075856e-01
-5.210972140845714584e+00	-5.305424283856285950e-01
-5.151545843415925141e+00	-5.318976165482225404e-01
-5.092200156118185106e+00	-5.329121119737236789e-01
-5.032942386353404629e+00	-5.335866314179595893e-01
-4.973779835539055227e+00	-5.339228581644115401e-01
-4.914719791493155299e+00	-5.339233814917565546e-01
-4.855769516177525169e+00	-5.335916286647126583e-01
-4.796936228744964836e+00	-5.329317916175995151e-01
-4.738227083969745124e+00	-5.319487504478945805e-01
-4.679649146279414751e+00	-5.306479957208285470e-01
-4.621209359745905410e+00	-5.290355514130427039e-01
-4.562914514534934796e+00	-5.271179001020906973e-01
-4.504771210451375296e+00	-5.249019117483226804e-01
-4.446785818354165087e+00	-5.223947771264065842e-01
-4.388964440342954632e+00	-5.196039466554436270e-01
-4.331312869738405347e+00	-5.165370750598765603e-01
-4.273836551984464549e+00	-5.132019719783846856e-01
-4.216540547690534879e+00	-5.096065583348676764e-01
-4.159429499100855132e+00	-5.057588280042446538e-01
-4.102507601322754383e+00	-5.016668140551236998e-01
-4.045778579663124930e+00	-4.973385586397165992e-01
-3.989245674407964515e+00	-4.927820854359686309e-01
-3.932911634332604933e+00	-4.880053734337235771e-01
-3.876778720147024515e+00	-4.830163308006485967e-01
-3.820848718960174750e+00	-4.778227675677146347e-01
-3.765122970690164550e+00	-4.724323659396456043e-01
-3.709602407151634473e+00	-4.668526471625045748e-01
-3.654287604321514671e+00	-4.610909340658246314e-01
-3.599178848019244370e+00	-4.551543086358716406e-01
-3.544276212942224724e+00	-4.490495642629735440e-01
-3.489579654674594522e+00	-4.427831526308705912e-01
-3.435089113942824568e+00	-4.363611255695066249e-01
-3.380804632031204626e+00	-4.297890725631476339e-01
-3.326726475900504632e+00	-4.230720549806576414e-01
-3.272855271183194859e+00	-4.162145384613906152e-01
-3.219192140866464769e+00	-4.092203252350466447e-01
-3.165738847130854516e+00	-4.020924884640855734e-01
-3.112497933497044400e+00	-3.948333109601916413e-01
-3.059472864157744887e+00	-3.874442308300325988e-01
-3.006668157145394815e+00	-3.799257967395335833e-01
-2.954089507821334948e+00	-3.722776355411125393e-01
-2.901743899076434374e+00	-3.644984349776166366e-01
-2.849639694617724928e+00	-3.565859440553635351e-01
-2.797786711787415115e+00	-3.485369934643205991e-01
-2.746196270525854466e+00	-3.403475381165295688e-01
-2.694881215354175019e+00	-3.320127234775575586e-01
-2.643855907616444956e+00	-3.235269768859905803e-01
-2.593136185685914974e+00	-3.148841245013075940e-01
-2.542739291401574953e+00	-3.060775339019995989e-01
-2.492683761654005181e+00	-2.971002816866525897e-01
-2.442989284774705006e+00	-2.879453447260356125e-01
-2.393676522187694999e+00	-2.786058129906016090e-01
-2.344766896642804799e+00	-2.690751211529435749e-01
-2.296282349247105170e+00	-2.593472954571626188e-01
-2.248245068425914983e+00	-2.494172116756155910e-01
-2.200677194854125052e+00	-2.392808593570245890e-01
-2.153600507278675025e+00	-2.289356070267515864e-01
-2.107036094978615104e+00	-2.183804625478876216e-01
-2.061004023353804726e+00	-2.076163225069566076e-01
-2.015522999772024981e+00	-1.966462042653175923e-01
-1.970610047310444868e+00	-1.854754542295395936e-01
-1.926280194378755084e+00	-1.741119259516256124e-01
-1.882546188385264996e+00	-1.625661218808335806e-01
-1.839418241586104896e+00	-1.508512929579846062e-01
-1.796903817026604955e+00	-1.389834907722005686e-01
-1.755007462032984966e+00	-1.269815676873056187e-01
-1.713730696037514933e+00	-1.148671211851325924e-01
-1.673071958622615041e+00	-1.026643796565716027e-01
-1.633026622556615015e+00	-9.040002798508656179e-02
-1.593587075281575061e+00	-7.810297249462455627e-02
-1.554742870822644951e+00	-6.580404615341758912e-02
-1.516480952448715058e+00	-5.353565631262158231e-02
-1.478785944659605001e+00	-4.133137868605860077e-02
-1.441640511248954981e+00	-2.922550271379259490e-02
-1.405025774339444977e+00	-1.725253486423358740e-02
-1.368921787460315009e+00	-5.446667781586589374e-03
-1.333308053989634923e+00	6.158775559286400192e-03
-1.298164080671204923e+00	1.753191240766641124e-02
-1.263469954492934866e+00	2.864287426946940385e-02
-1.229206930033194922e+00	3.946437244428241398e-02
-1.195358013492134885e+00	4.997224259403151847e-02
-1.161908529067790852e+00	6.014595564171512643e-02
-1.128846653146756918e+00	6.996908236562102146e-02
-1.096163901977806887e+00	7.942969943486671847e-02
-1.063855559097621972e+00	8.852072533616341110e-02
-1.031921029778878118e+00	9.724017567066800538e-02
-1.000364111159159020e+00	1.055913286454447098e-01
-9.691931684578729556e-01	1.135827932281969210e-01
-9.384212097587819601e-01	1.212284743483101057e-01
-9.080658541778749981e-01	1.285474316738461076e-01
-8.781491907903269389e-01	1.355636308259678124e-01
-8.486975283882349785e-01	1.423055883544704081e-01
-8.197410389087169680e-01	1.488059143294811204e-01
-7.913133001319400117e-01	1.551007589393029185e-01
-7.634507459215339464e-01	1.612291719547591096e-01
-7.361920347875039461e-01	1.672323862579124243e-01
-7.095773498197299745e-01	1.731530387712679198e-01
-6.836476449999999705e-01	1.790343440000000119e-01
-6.584438544919329894e-01	1.849192369576052042e-01
-6.340060826807429883e-01	1.908495034352277187e-01
-6.103727934495639662e-01	1.968649163559182957e-01
-5.875800174095460182e-01	2.030023972961415013e-01
-5.656605955337939973e-01	2.092952221373938215e-01
-5.446434768811739824e-01	2.157722892215046262e-01
-5.245530868495369425e-01	2.224574673265324043e-01
-5.054087806980980258e-01	2.293690392706956016e-01
-4.872243949681869801e-01	2.365192550163241203e-01
-4.700079069667119636e-01	2.439140058232974195e-01
-4.537612097259539623e-01	2.515526283425064125e-01
-4.384800068961389741e-01	2.594278446060864218e-01
-4.241538289516519900e-01	2.675258407338924060e-01
-4.107661689918599701e-01	2.758264839143673708e-01
-3.982947333897040032e-01	2.843036739181533656e-01
-3.867117996809559810e-01	2.929258221535493978e-01
-3.759846714838139814e-01	3.016564481638314144e-01
-3.660762179724379450e-01	3.104548805847013870e-01
-3.569454835656649672e-01	3.192770470074524081e-01
-3.485483520842369565e-01	3.280763350033074066e-01
-3.408382487092679880e-01	3.368045048198213820e-01
-3.337668626562889651e-01	3.454126330117034405e-01
-3.272848735595900171e-01	3.538520655523993974e-01
-3.213426651206389706e-01	3.620753588105284360e-01
-3.158910105761539855e-01	3.700371871721304107e-01
-3.108817159367419647e-01	3.776951970347524057e-01
-3.062682086752859800e-01	3.850107883656084251e-01
-3.020060615363540091e-01	3.919498069607564306e-01
-2.980534433189339638e-01	3.984831329086653828e-01
-2.943714907774459544e-01	4.045871534800843938e-01
-2.909245981130441638e-01	4.102441116572294044e-01
-2.876806228154313860e-01	4.154423246917964274e-01
-2.846110087970823432e-01	4.201762703515694031e-01
-2.816908297780238435e-01	4.244465417867984147e-01
-2.788987576808668600e-01	4.282596751290864145e-01
-2.762169623445666633e-01	4.316278569412684285e-01
-2.736309501346161910e-01	4.345685213881124165e-01
-2.711293500015918845e-01	4.371038494257384333e-01
-2.687036562142696705e-01	4.392601843550074103e-01
-2.663479373726039823e-01	4.410673797061964163e-01
-2.640585214027026950e-01	4.425580965881464324e-01
-2.618336660703890484e-01	4.437670683278613915e-01
-2.596732241473088676e-01	4.447303504434064192e-01
-2.575783117531569855e-01	4.454845737446784248e-01
-2.555509876115606982e-01	4.460662176664144107e-01
-2.535939500292560544e-01	4.465109198403623969e-01
-2.517102573729201875e-01	4.468528364530384156e-01
-2.499030767098354699e-01	4.471240661640223935e-01
-2.481754641311936793e-01	4.473541483350034209e-01
-2.465301791227753614e-01	4.475696441033034101e-01
-2.449695342176390067e-01	4.477938064886324288e-01
-2.434952800877358547e-01	4.480463433116754213e-01
-2.421085252316788061e-01	4.483432742895374079e-01
-2.408096885166655654e-01	4.486968813150123969e-01
-2.395984820526028680e-01	4.491157486791303999e-01
-2.384739212305487799e-01	4.496048879094843853e-01
-2.374343582562277732e-01	4.501659400150194168e-01
-2.364775351585813867e-01	4.507974462894003831e-01
-2.356006520546440886e-01	4.514951774611654089e-01
-2.348004464025489901e-01	4.522525099140304317e-01
-2.340732790669727836e-01	4.530608369517853951e-01
-2.334152232446367603e-01	4.539100026588553938e-01
-2.328221526368047800e-01	4.547887458120853932e-01
-2.322898256931393846e-01	4.556851415265883998e-01
-2.318139632663119842e-01	4.565870288568584234e-01
-2.313903175870009599e-01	4.574824134052734026e-01
-2.310147310707055812e-01	4.583598350891484041e-01
-2.306831840770327546e-01	4.592086925542553932e-01
-2.303918313349517799e-01	4.600195172618634087e-01
-2.301370273012185996e-01	4.607841919777493911e-01
-2.299153412128859819e-01	4.614961102111334035e-01
-2.297235630102733017e-01	4.621502750416274230e-01
-2.295587016290188687e-01	4.627433376828494205e-01
-2.294179773778390885e-01	4.632735780101563949e-01
-2.292988102257658700e-01	4.637408310738244110e-01
-2.291988058172073628e-01	4.641463652746983803e-01
-2.291157409185948790e-01	4.644927193444604030e-01
-2.290475497853776687e-01	4.647835064971724273e-01
-2.289923126367243711e-01	4.650231950561203864e-01
