# Supplementary material for: Agile perching maneuvers in birds and morphing-wing drones
Source: Nat Commun. 2024 Sep 27;15:8330. doi: 10.1038/s41467-024-52369-4 (PMC11437188; doi:10.1038/s41467-024-52369-4)
Supplement: Supplementary file 11 — Source Data [file 41467_2024_52369_MOESM11_ESM.zip › figure_source_data/suppl_fig_2/min_propulsion_energy_14m_initial_distance.csv]

# horizontal_pos	altitude
-1.400000000000000000e+01	-0.000000000000000000e+00
-1.384501237143292585e+01	-1.276958944415104193e-03
-1.368969006809509281e+01	-4.592308546565487121e-03
-1.353404346669301006e+01	-9.285463985436455403e-03
-1.337810071110127375e+01	-1.483968579088650042e-02
-1.322189840784818848e+01	-2.088806387361047401e-02
-1.306546745526407882e+01	-2.722011344915249015e-02
-1.290883580748897508e+01	-3.370822210076456632e-02
-1.275202742127499178e+01	-4.028361530368523846e-02
-1.259506009441720309e+01	-4.692609364593465504e-02
-1.243794451650057553e+01	-5.365344507724442713e-02
-1.228068431891485091e+01	-6.051117312606184989e-02
-1.212327682649338634e+01	-6.756308002110468502e-02
-1.196571420199384228e+01	-7.488309081515148735e-02
-1.180798471654259352e+01	-8.254853711992216070e-02
-1.165007395217010355e+01	-9.063495386858552716e-02
-1.149196582830567870e+01	-9.921227818119038311e-02
-1.133364341548824150e+01	-1.083422405835507973e-01
-1.117508954037704072e+01	-1.180767340282925376e-01
-1.101628720841426023e+01	-1.284569595583308077e-01
-1.085721987937706068e+01	-1.395131723967805160e-01
-1.069787163137272046e+01	-1.512648788168166059e-01
-1.053822724820216195e+01	-1.637213418574376966e-01
-1.037827226044236184e+01	-1.768822750482662853e-01
-1.021799296270924451e+01	-1.907386373538821900e-01
-1.005737642209030547e+01	-2.052734725488559453e-01
-9.896410486424779052e+00	-2.204627620034819990e-01
-9.735083796162513181e+00	-2.362762813956510721e-01
-9.573385799832582421e+00	-2.526784692799987631e-01
-9.411306770432462443e+00	-2.696293288695128521e-01
-9.248837818015440249e+00	-2.870853938722498500e-01
-9.085970892170937674e+00	-3.050007946899494504e-01
-8.922698766836953510e+00	-3.233284624557394848e-01
-8.759014998988446266e+00	-3.420215048050071482e-01
-8.594913852424658884e+00	-3.610347783294196033e-01
-8.430390178532782386e+00	-3.803266677070398227e-01
-8.265439248086378754e+00	-3.998610600118015501e-01
-8.100056532449139368e+00	-4.196094745455474229e-01
-7.934237439474757458e+00	-4.395532742424863581e-01
-7.767977019000884553e+00	-4.596858457463615100e-01
-7.601269664477890764e+00	-4.800145942059515503e-01
-7.434108849245734341e+00	-5.005625592113863709e-01
-7.266486945323014979e+00	-5.213694243157386277e-01
-7.098395175196833051e+00	-5.424916688343690563e-01
-6.929823738256900789e+00	-5.640016024264024042e-01
-6.760762128785155589e+00	-5.859850395256085420e-01
-6.591204085739855500e+00	-6.085334591821321970e-01
-6.421149781897686815e+00	-6.317452143755301064e-01
-6.250600725210524899e+00	-6.557267974711861180e-01
-6.079556382404618375e+00	-6.805798512243063092e-01
-5.908012150596102074e+00	-7.063791789841805668e-01
-5.735957015095920930e+00	-7.331468296182083177e-01
-5.563371256286197664e+00	-7.608242063421610801e-01
-5.390234433772938871e+00	-7.892330406179999258e-01
-5.216533833093149219e+00	-8.180649016999910206e-01
-5.042264999484836530e+00	-8.468894410174628851e-01
-4.867439133179422228e+00	-8.751659386452808054e-01
-4.692104481296055951e+00	-9.022739381645750179e-01
-4.516368290115578610e+00	-9.275381560443360929e-01
-4.340397594638711887e+00	-9.502163396181017019e-01
-4.164424629459402283e+00	-9.695274722880177221e-01
-3.988767446297756702e+00	-9.846934880473807716e-01
-3.813846434401433338e+00	-9.949773394583383279e-01
-3.640182307426004904e+00	-9.997973549764130885e-01
-3.468374389709691474e+00	-9.987740718256515882e-01
-3.299075420920580370e+00	-9.916709613734686624e-01
-3.132963515049496106e+00	-9.784444445111052380e-01
-2.970706239135059157e+00	-9.593031185831422114e-01
-2.812906607815293114e+00	-9.346124799084689627e-01
-2.660039619444929837e+00	-9.049200410281507123e-01
-2.512428543990662178e+00	-8.709269290711212363e-01
-2.370302848420446029e+00	-8.333158235023023774e-01
-2.233841221062938587e+00	-7.926264617199625384e-01
-2.103154573757024970e+00	-7.493593462715936182e-01
-1.978250270605517169e+00	-7.040562505353991085e-01
-1.859053806338890169e+00	-6.572589884710892116e-01
-1.745463199984295333e+00	-6.094252635761594483e-01
-1.637332042872349680e+00	-5.609603324074582398e-01
-1.534408162553565047e+00	-5.123117260599999723e-01
-1.436378079781081674e+00	-4.639307404779713373e-01
-1.342946340055247934e+00	-4.161973308160458740e-01
-1.253829639622316749e+00	-3.694350466532510535e-01
-1.168725950512779166e+00	-3.239469465807619519e-01
-1.087295261441709515e+00	-2.800298401561944206e-01
-1.009180608311434968e+00	-2.379623965569342692e-01
-9.340239880344054502e-01	-1.980125720585198812e-01
-8.614881901213140569e-01	-1.604442649706968038e-01
-7.912697332463785038e-01	-1.255156265370259150e-01
-7.230963120048435888e-01	-9.347288964124486621e-02
-6.567178119051835239e-01	-6.454586950467124107e-02
-5.919067259060654118e-01	-3.894829714503278417e-02
-5.284672899562798953e-01	-1.688097218640004921e-02
-4.662393328618387733e-01	1.465455049627781975e-03
-4.050969030275836102e-01	1.591192994858497967e-02
-3.449402887268351869e-01	2.630409761931534057e-02
-2.856775934459376831e-01	3.252658858023000504e-02
-2.272206284450001279e-01	3.451269273880904626e-02
-1.694891770637892703e-01	3.224260693734781053e-02
-1.124136808950687572e-01	2.572295883563465238e-02
-5.593532287872466507e-02	1.496857921018612467e-02
-1.188899669680998361e-05	4.267377376732800487e-06
