# Supplementary material for: Agile perching maneuvers in birds and morphing-wing drones
Source: Nat Commun. 2024 Sep 27;15:8330. doi: 10.1038/s41467-024-52369-4 (PMC11437188; doi:10.1038/s41467-024-52369-4)
Supplement: Supplementary file 11 — Source Data [file 41467_2024_52369_MOESM11_ESM.zip › figure_source_data/suppl_fig_2/harris_hawk_225.csv]

# horizontal_pos	altitude
-1.219818841052665270e+01	3.791767113924339738e-01
-1.219638749471845252e+01	3.777717239235849900e-01
-1.219464050465225213e+01	3.762800772810370176e-01
-1.219294338836095370e+01	3.746903377049710104e-01
-1.219128928298705361e+01	3.729920223906469934e-01
-1.218966839490095211e+01	3.711760061995310056e-01
-1.218806791004495338e+01	3.692349202740399794e-01
-1.218647193625455216e+01	3.671635318581800145e-01
-1.218486147904385319e+01	3.649590946812920067e-01
-1.218321445205605258e+01	3.626216595950569888e-01
-1.218150572307505364e+01	3.601543357626760256e-01
-1.217970719615985331e+01	3.575634935744079757e-01
-1.217778793010245231e+01	3.548589015887719800e-01
-1.217571429301785280e+01	3.520537911508899720e-01
-1.217345015244775297e+01	3.491648438893070194e-01
-1.217095709991125219e+01	3.462120990056680170e-01
-1.216819470835385353e+01	3.432187791085700157e-01
-1.216512082045535337e+01	3.402110352605879906e-01
-1.216169186525135260e+01	3.372176138599080053e-01
-1.215786320002555243e+01	3.342694499173500255e-01
-1.215358947394285316e+01	3.313991931670799973e-01
-1.214882500944155375e+01	3.286406752168349876e-01
-1.214352419699115337e+01	3.260283275543650050e-01
-1.213764189847575281e+01	3.235965616372509790e-01
-1.213113385418125212e+01	3.213791234639630234e-01
-1.212395708817685325e+01	3.194084359207410295e-01
-1.211607030677995311e+01	3.177149427943929960e-01
-1.210743428479305273e+01	3.163264686154340088e-01
-1.209801223430085315e+01	3.152676084378160382e-01
-1.208777015100955232e+01	3.145591612680639915e-01
-1.207667713339405324e+01	3.142176201344620279e-01
-1.206470567027595209e+01	3.142547307509759857e-01
-1.205183189287785339e+01	3.146771294042380318e-01
-1.203803578786495265e+01	3.154860691052850385e-01
-1.202330136838545371e+01	3.166772412371809953e-01
-1.200761680064235293e+01	3.182406979355260068e-01
-1.199097448405965238e+01	3.201608783050929885e-01
-1.197337108365365310e+01	3.224167393482190169e-01
-1.195480751377185236e+01	3.249819902063110222e-01
-1.193528887293825314e+01	3.278254260429809830e-01
-1.191482433013885256e+01	3.309113556741680173e-01
-1.189342696351295281e+01	3.342001149255309778e-01
-1.187111355307775362e+01	3.376486557184940063e-01
-1.184790432982165242e+01	3.412111991008209833e-01
-1.182382268423355320e+01	3.448399388915029951e-01
-1.179889483809555273e+01	3.484857813467839849e-01
-1.177314948412225348e+01	3.520991053149929995e-01
-1.174661739876675348e+01	3.556305267683250171e-01
-1.171933103418795241e+01	3.590316514096050238e-01
-1.169132409596235256e+01	3.622557992725899956e-01
-1.166263111358235349e+01	3.652586858766430078e-01
-1.163328701108365237e+01	3.679990455590749776e-01
-1.160332668526715238e+01	3.704391840757079724e-01
-1.157278459889265321e+01	3.725454494012109818e-01
-1.154169439593855273e+01	3.742886118290160158e-01
-1.151008854552245353e+01	3.756441469041539860e-01
-1.147799802038855255e+01	3.765924173455689750e-01
-1.144545201500405263e+01	3.771187528409319922e-01
-1.141247770729645339e+01	3.772134293330109966e-01
-1.137910006693875253e+01	3.768715520658930118e-01
-1.134534171189225304e+01	3.760928491278690000e-01
-1.131122281368825355e+01	3.748813844282690155e-01
-1.127676105071065216e+01	3.732452009024829764e-01
-1.124197160758325253e+01	3.711959061918059799e-01
-1.120686721769835259e+01	3.687482140497300165e-01
-1.117145824499765361e+01	3.659194552601680028e-01
-1.113575280034755366e+01	3.627290719123150153e-01
-1.109975688728095378e+01	3.591981084780310196e-01
-1.106347457149965230e+01	3.553487123159069783e-01
-1.102690816836975252e+01	3.512036550337980234e-01
-1.099005844267725251e+01	3.467858846447319787e-01
-1.095292481513515348e+01	3.421181167267809964e-01
-1.091550557052085324e+01	3.372224709295140177e-01
-1.087779806284505213e+01	3.321201572442160077e-01
-1.083979891357245329e+01	3.268312145565089866e-01
-1.080150419960135366e+01	3.213743022057830023e-01
-1.076290962841405374e+01	3.157665436534929926e-01
-1.072401069851535205e+01	3.100234199651010214e-01
-1.068480284393395330e+01	3.041587096759050257e-01
-1.064528156216095311e+01	2.981844707593830357e-01
-1.060544252541055243e+01	2.921110598509280010e-01
-1.056528167550775343e+01	2.859471835867430367e-01
-1.052479530302285227e+01	2.796999768699450217e-01
-1.048398011148965203e+01	2.733751030350909939e-01
-1.044283326767165221e+01	2.669768712024230273e-01
-1.040135243888185279e+01	2.605083665440690033e-01
-1.035953581835165238e+01	2.539715896761819969e-01
-1.031738213958075256e+01	2.473676018965439982e-01
-1.027489068052255305e+01	2.406966734657990381e-01
-1.023206125837465308e+01	2.339584325499219908e-01
-1.018889421567725329e+01	2.271520127797150290e-01
-1.014539039837820233e+01	2.202761976290530388e-01
-1.010155112651975351e+01	2.133295599674330245e-01
-1.005737815823500370e+01	2.063105952148850397e-01
-1.001287364781013345e+01	1.992178465380269881e-01
-9.968040098668003779e+00	1.920500205017020012e-01
-9.922880312245442980e+00	1.848060915615140076e-01
-9.877397333859162742e+00	1.774853937802360337e-01
-9.831594396767462385e+00	1.700876982045670116e-01
-9.785474865724193450e+00	1.626132744720094059e-01
-9.739042181372612461e+00	1.550629354470227095e-01
-9.692299806830993347e+00	1.474380640180950053e-01
-9.645251177770802542e+00	1.397406216195264950e-01
-9.597899657179523203e+00	1.319731385598857110e-01
-9.550248495833912443e+00	1.241386868198763038e-01
-9.502300799291903743e+00	1.162408365944709032e-01
-9.454059501950123234e+00	1.082835984606304036e-01
-9.405527348424133294e+00	1.002713536129145044e-01
-9.356706882202823650e+00	9.220877508523311894e-02
-9.307600441227823040e+00	8.410074323166541466e-02
-9.258210159768472280e+00	7.595225894275541012e-02
-9.208537975723343649e+00	6.776835810477051247e-02
-9.158585642294513107e+00	5.955403065755590641e-02
-9.108354742864163356e+00	5.131414727315922186e-02
-9.057846707862022839e+00	4.305339617592010559e-02
-9.007062832450893453e+00	3.477623198062770871e-02
-8.956004293972652519e+00	2.648683767449930282e-02
-8.904672168281363653e+00	1.818910005537160979e-02
-8.853067444332092251e+00	9.886598112354427759e-03
-8.801191036675893642e+00	1.582603048311426175e-03
-8.749043795815882874e+00	-6.719912053340271196e-03
-8.696626516684242247e+00	-1.501825547577317899e-02
-8.643939945786133450e+00	-2.330999597445920779e-02
-8.590984787803073175e+00	-3.159294087022698760e-02
-8.537761712639152734e+00	-3.986511622500199525e-02
-8.484271364013922678e+00	-4.812475194277299195e-02
-8.430514370746653441e+00	-5.637027417836498744e-02
-8.376491361832002269e+00	-6.460030679513500962e-02
-8.322202986277872583e+00	-7.281368282727695984e-02
-8.267649938465622128e+00	-8.100946602045600020e-02
-8.212832989511893445e+00	-8.918698160021898413e-02
-8.157753024772834038e+00	-9.734585450891497516e-02
-8.102411087254113298e+00	-1.054860525166019802e-01
-8.046808426293843297e+00	-1.136079309039400020e-01
-7.990946550492452616e+00	-1.217122748829889689e-01
-7.934827283497102535e+00	-1.298003356027919719e-01
-7.878452820928433020e+00	-1.378738555064069615e-01
-7.821825786485622878e+00	-1.459350789764840006e-01
-7.764949285096182763e+00	-1.539867446252459748e-01
-7.707826950902452623e+00	-1.620320562349319982e-01
-7.650462987903773104e+00	-1.700746302065059834e-01
-7.592862201203812944e+00	-1.781184183862649650e-01
-7.535030017042212869e+00	-1.861676062615489902e-01
-7.476972490110893155e+00	-1.942264876914949756e-01
-7.418696297054243161e+00	-2.022993185073629907e-01
-7.360208715512392530e+00	-2.103901524199839890e-01
-7.301517588568523287e+00	-2.185026636536699929e-01
-7.242631274983352796e+00	-2.266399615367590270e-01
-7.183558586119902500e+00	-2.348044028781560155e-01
-7.124308710959232904e+00	-2.429974083169070265e-01
-7.064891131060792695e+00	-2.512192889304499799e-01
-7.005315527712412838e+00	-2.594690892223440182e-01
-6.945591683829182905e+00	-2.677444521905830155e-01
-6.885729383385192470e+00	-2.760415115240850148e-01
-6.825738311289873295e+00	-2.843548151193689977e-01
-6.765627956646842911e+00	-2.926772830924920243e-01
-6.705407522259182684e+00	-3.010002023297689844e-01
-6.645085843073853304e+00	-3.093132584251260253e-01
-6.584671315998162910e+00	-3.176046046431360015e-01
-6.524171843184213060e+00	-3.258609663739189810e-01
-6.463594790475043261e+00	-3.340677784538579886e-01
-6.402946962255453123e+00	-3.422093517529179452e-01
-6.342234593465672532e+00	-3.502690646061030200e-01
-6.281463359034012761e+00	-3.582295740158229491e-01
-6.220638400480843266e+00	-3.660730410878479391e-01
-6.159764368955133129e+00	-3.737813648922209686e-01
-6.098845483500323184e+00	-3.813364188608189820e-01
-6.037885602920012751e+00	-3.887202839375439312e-01
-5.976888309237033070e+00	-3.959154729722330068e-01
-5.915857000419182832e+00	-4.029051412775629948e-01
-5.854794989789862569e+00	-4.096732788279939252e-01
-5.793705609355942698e+00	-4.162048802467390174e-01
-5.732592314172483050e+00	-4.224860894746220175e-01
-5.671458784825403221e+00	-4.285043168159139992e-01
-5.610309025148072948e+00	-4.342483268834348986e-01
-5.549147452393413005e+00	-4.397082967914069385e-01
-5.487978977254492463e+00	-4.448758447446949371e-01
-5.426809071358542624e+00	-4.497440299244039319e-01
-5.365643820144482490e+00	-4.543073252525539618e-01
-5.304489959364683038e+00	-4.585615652167689960e-01
-5.243354893821182472e+00	-4.625038714372759485e-01
-5.182246697345353148e+00	-4.661325590550058906e-01
-5.121174093451912768e+00	-4.694470273071350008e-01
-5.060146416534712976e+00	-4.724476378347519101e-01
-4.999173553916122614e+00	-4.751355843397939149e-01
-4.938265869506542671e+00	-4.775127571812389227e-01
-4.877434110269702749e+00	-4.795816063825209530e-01
-4.816689297114963075e+00	-4.813450063238759458e-01
-4.756042602243812922e+00	-4.828061251267158904e-01
-4.695505215357343332e+00	-4.839683014148349893e-01
-4.635088201477042702e+00	-4.848349307723628931e-01
-4.574802353437252833e+00	-4.854093638236959829e-01
-4.514658042365852886e+00	-4.856948174489859604e-01
-4.454665069675493250e+00	-4.856943002317399283e-01
-4.394832524232842985e+00	-4.854105528238829570e-01
-4.335168648454232887e+00	-4.848460035177449279e-01
-4.275680717085252880e+00	-4.840027389424039206e-01
-4.216374932356712790e+00	-4.828824894605399654e-01
-4.157256339065082962e+00	-4.814866285370739685e-01
-4.098328762899813071e+00	-4.798161850864999800e-01
-4.039594775032862906e+00	-4.778718675848669384e-01
-3.981055685596363247e+00	-4.756540985561099055e-01
-3.922711568206203481e+00	-4.731630579110989721e-01
-3.864561317146042896e+00	-4.703987335300339745e-01
-3.806602738213483050e+00	-4.673609774326188959e-01
-3.748832673555853034e+00	-4.640495658725869998e-01
-3.691247160097253399e+00	-4.604642617199909416e-01
-3.633841620391392802e+00	-4.566048775520699654e-01
-3.576611083941583225e+00	-4.524713379572299909e-01
-3.519550436222853129e+00	-4.480637396624319035e-01
-3.462654691839732735e+00	-4.433824082181949122e-01
-3.405919287473623491e+00	-4.384279501136429391e-01
-3.349340389535393037e+00	-4.332012993435709336e-01
-3.292915210761423239e+00	-4.277037576073339786e-01
-3.236642329394663342e+00	-4.219370274833979528e-01
-3.180522004097193545e+00	-4.159032380915589910e-01
-3.124556477365652896e+00	-4.096049629257589308e-01
-3.068750259984622808e+00	-4.030452297127919414e-01
-3.013110388972102704e+00	-3.962275223250539269e-01
-2.957646651558992978e+00	-3.891557749478499750e-01
-2.902371768012863562e+00	-3.818343588725739424e-01
-2.847301526571743402e+00	-3.742680624551049662e-01
-2.792454864400313319e+00	-3.664620649422640208e-01
-2.737853889316553158e+00	-3.584219050262699713e-01
-2.683523838055562827e+00	-3.501534451351759336e-01
-2.629492968027452804e+00	-3.416628326032889462e-01
-2.575792380869852849e+00	-3.329564589861329638e-01
-2.522455777571142921e+00	-3.240409188856389622e-01
-2.469519146519163044e+00	-3.149229697286820007e-01
-2.417020387479063004e+00	-3.056094939914190123e-01
-2.364998876185973042e+00	-2.961074653785539801e-01
-2.313494975910852958e+00	-2.864239204463109867e-01
-2.262549503977782983e+00	-2.765659370966789821e-01
-2.212203162730532746e+00	-2.665406212649950035e-01
-2.162495945818013077e+00	-2.563551029708550089e-01
-2.113466531845133112e+00	-2.460165427024390006e-01
-2.065151678371832666e+00	-2.355321488568120070e-01
-2.017585629895982891e+00	-2.249092066654759803e-01
-1.970799553788692871e+00	-2.141551186989250066e-01
-1.924821018131313011e+00	-2.032774566716740172e-01
-1.879673525010223001e+00	-1.922840238673029778e-01
-1.835376112043402896e+00	-1.811829270803370084e-01
-1.791943033740962976e+00	-1.699826565388329880e-01
-1.749383532747622816e+00	-1.586921718400789993e-01
-1.707701709102832810e+00	-1.473209915152109972e-01
-1.666896493417172831e+00	-1.358792834509029990e-01
-1.626961727352562948e+00	-1.243779530526419874e-01
-1.587886352069172835e+00	-1.128287257497899709e-01
-1.549654702437962994e+00	-1.012442202329719709e-01
-1.512246901899192864e+00	-8.963800869417198891e-02
-1.475639349965322866e+00	-7.802466032280896968e-02
-1.439805291619582928e+00	-6.641976440924396430e-02
-1.404715455347602893e+00	-5.483992963010697608e-02
-1.370338744353762905e+00	-4.330275644429498749e-02
-1.336642963743982948e+00	-3.182678001704897230e-02
-1.303595565177782856e+00	-2.043138171051078755e-02
-1.271164389761552993e+00	-9.136667925458280548e-03
-1.239318389811192800e+00	2.036684061750393404e-03
-1.208028310571832797e+00	1.306761266887732087e-02
-1.177267314039399881e+00	2.393488936040291670e-02
-1.147011528655067059e+00	3.461736409075660825e-02
-1.117240510790791008e+00	4.509423506713849950e-02
-1.087937606543871061e+00	5.534533800794021186e-02
-1.059090205327015921e+00	6.535144908392251373e-02
-1.030689879980385859e+00	7.509459484374811367e-02
-1.002732411536595869e+00	8.455836168186231516e-02
-9.752177002258959337e-01	9.372819684171340704e-02
-9.481495677017679480e-01	1.025916925939418106e-01
-9.215354586840189821e-01	1.111388451153367124e-01
-8.953860531499089337e-01	1.193622797413562142e-01
-8.697148027560939187e-01	1.272574346861102268e-01
-8.445374072603109017e-01	1.348226960231012073e-01
-8.198712482626879794e-01	1.420594776918164270e-01
-7.957347985516349809e-01	1.489722415229925989e-01
-7.721470256881939331e-01	1.555684537317564287e-01
-7.491268081866579998e-01	1.618584759751316993e-01
-7.266923817614809877e-01	1.678553908612230305e-01
-7.048608316457900536e-01	1.735747636761640067e-01
-6.836476449999999705e-01	1.790343440000000119e-01
-6.630663349930538963e-01	1.842537127488440007e-01
-6.431281453416299865e-01	1.892538819421150098e-01
-6.238418410342809750e-01	1.940568560870030157e-01
-6.052135877566349187e-01	1.986851654392730038e-01
-5.872469192847800112e-01	2.031613824893480080e-01
-5.699427889429159455e-01	2.075076337941620386e-01
-5.532996982430880006e-01	2.117451196982970130e-01
-5.373138931484668923e-01	2.158936545439850141e-01
-5.219796161268429602e-01	2.199712396526060099e-01
-5.072894003734059742e-01	2.239936806761340105e-01
-4.932343913492269749e-01	2.279742598828279898e-01
-4.798046801506179460e-01	2.319234725849170231e-01
-4.669896332176599607e-01	2.358488352737950211e-01
-4.547782035058759442e-01	2.397547711450750407e-01
-4.431592094569719587e-01	2.436425766228010326e-01
-4.321215698628999569e-01	2.475104702856900096e-01
-4.216544849508869763e-01	2.513537233185390019e-01
-4.117475566356329497e-01	2.551648683214780000e-01
-4.023908437833469964e-01	2.589339810720890367e-01
-3.935748513943019278e-01	2.626490277136280249e-01
-3.852904557126919372e-01	2.662962678981219966e-01
-3.775287702889679187e-01	2.698607027038820161e-01
-3.702809608266939279e-01	2.733265547268570184e-01
-3.635380191264349636e-01	2.766777666616810349e-01
-3.572905084872869397e-01	2.798985039821290099e-01
-3.515282944518539621e-01	2.829736470339380139e-01
-3.462402757109539486e-01	2.858892579883829943e-01
-3.414141302705879788e-01	2.886330086845300125e-01
-3.370360916006289731e-01	2.911945564122120356e-01
-3.330907684336099628e-01	2.935658561443590386e-01
-3.295610201914409565e-01	2.957413995913020233e-01
-3.264278977432789608e-01	2.977183736823519888e-01
-3.236706564205369396e-01	2.994967336287729931e-01
-3.212668450399009945e-01	3.010791885211440144e-01
-3.191924712372289363e-01	3.024711003834070211e-01
-3.174222398353409580e-01	3.036803006538479899e-01
-3.159298574092949674e-01	3.047168310870210228e-01
-3.146883928325249213e-01	3.055926189583060282e-01
-3.136706805460099945e-01	3.063210990865010142e-01
-3.128497507461579508e-01	3.069167974486410322e-01
