# Supplementary material for: Agile perching maneuvers in birds and morphing-wing drones
Source: Nat Commun. 2024 Sep 27;15:8330. doi: 10.1038/s41467-024-52369-4 (PMC11437188; doi:10.1038/s41467-024-52369-4)
Supplement: Supplementary file 11 — Source Data [file 41467_2024_52369_MOESM11_ESM.zip › figure_source_data/suppl_fig_2/harris_hawk_219.csv]

# horizontal_pos	altitude
-1.172108494908485987e+01	4.008190466951849773e-01
-1.168643368862515963e+01	4.031766979238800008e-01
-1.165173591512495932e+01	4.054920689234119968e-01
-1.161705749270435994e+01	4.077157042024370237e-01
-1.158245356805845994e+01	4.097984254798319737e-01
-1.154796824184785997e+01	4.116921826502800141e-01
-1.151363446624655928e+01	4.133508619845929766e-01
-1.147947416107376029e+01	4.147310324638059931e-01
-1.144549853641925985e+01	4.157926134488100223e-01
-1.141170860562525924e+01	4.164994496680650138e-01
-1.137809586898305980e+01	4.168197826502400005e-01
-1.134464314560245946e+01	4.167266111105020210e-01
-1.131132552864965923e+01	4.161979362875249944e-01
-1.127811143755566015e+01	4.152168916923090203e-01
-1.124496373987395970e+01	4.137717600456130018e-01
-1.121184091521135962e+01	4.118558832353449994e-01
-1.117869823404886098e+01	4.094674738219419852e-01
-1.114548892526775958e+01	4.066093388805350206e-01
-1.111216530776995981e+01	4.032885287370440164e-01
-1.107867986365195989e+01	3.995159243968149920e-01
-1.104498623291106085e+01	3.953057781672479898e-01
-1.101104011254106041e+01	3.906752221499930067e-01
-1.097680004603286008e+01	3.856437589541180100e-01
-1.094222809264705987e+01	3.802327482077320076e-01
-1.090729036927755935e+01	3.744649012861610005e-01
-1.087195746117865980e+01	3.683637952064889864e-01
-1.083620470120546031e+01	3.619534149463269901e-01
-1.080001232041876058e+01	3.552577316186670275e-01
-1.076336547585825976e+01	3.483003220639390163e-01
-1.072625416392186004e+01	3.411040335895720310e-01
-1.068867303004816094e+01	3.336906958717780203e-01
-1.065062108722895928e+01	3.260808804966680019e-01
-1.061210135726896020e+01	3.182937073054359911e-01
-1.057312044962445974e+01	3.103466956511630181e-01
-1.053368809311026055e+01	3.022556578856029907e-01
-1.049381663576865975e+01	2.940346318684570193e-01
-1.045352052778106078e+01	2.856958490097770142e-01
-1.041281580150666031e+01	2.772497342860240077e-01
-1.037171956161246023e+01	2.687049347704080215e-01
-1.033024949685925975e+01	2.600683734412639891e-01
-1.028842342351136097e+01	2.513453253289449907e-01
-1.024625886858876100e+01	2.425395133839400308e-01
-1.020377269937065989e+01	2.336532217531910316e-01
-1.016098080372398016e+01	2.246874244012390109e-01
-1.011789782406390081e+01	2.156419271805050109e-01
-1.007453694607286998e+01	2.065155215237248210e-01
-1.003090974178551953e+01	1.973061478953277159e-01
-9.987026065302149647e+00	1.880110670027130282e-01
-9.942893998258670152e+00	1.786270365485430056e-01
-9.898519841265970953e+00	1.691504910261684147e-01
-9.853908146838930904e+00	1.595777217540484128e-01
-9.809061788860161002e+00	1.499050540481269289e-01
-9.763982063349690321e+00	1.401290181818899139e-01
-9.718668815219610124e+00	1.302465106192431110e-01
-9.673120585754100276e+00	1.202549419579893170e-01
-9.627334775743880968e+00	1.101523681170730184e-01
-9.581307819488369404e+00	9.993760155509370802e-02
-9.535035365231340876e+00	8.961029972628591078e-02
-9.488512457988820259e+00	7.917102855702061459e-02
-9.441733721139179636e+00	6.862129944319922403e-02
-9.394693533555200204e+00	5.796357909827340449e-02
-9.347386199451859667e+00	4.720127248560213040e-02
-9.299806108492850498e+00	3.633868000327461489e-02
-9.251947884038010272e+00	2.538093100622351717e-02
-9.203806517723570835e+00	1.433389660043241087e-02
-9.155377488850550805e+00	3.204085380555998785e-03
-9.106656867320690907e+00	-8.001473636100986386e-03
-9.057641399112920766e+00	-1.927535623299897471e-02
-9.008328573545480111e+00	-3.060987154720296033e-02
-8.958716671828490519e+00	-4.199718916499800558e-02
-8.908804796686979444e+00	-5.342946023681000023e-02
-8.858592883129050577e+00	-6.489892855925899484e-02
-8.808081690750709569e+00	-7.639802822575797459e-02
-8.757272778306120387e+00	-8.791946524678800889e-02
-8.706168461623200017e+00	-9.945628144234797130e-02
-8.654771756303430763e+00	-1.110018998618799713e-01
-8.603086306996329924e+00	-1.225501519380389759e-01
-8.551116305372959303e+00	-1.340952874773749803e-01
-8.498866399220629475e+00	-1.456319693835840257e-01
-8.446341595329689866e+00	-1.571552556543749923e-01
-8.393547159026020665e+00	-1.686605716564780200e-01
-8.340488513308519813e+00	-1.801436759415929734e-01
-8.287171140567810568e+00	-1.916006229078249801e-01
-8.233600489785670717e+00	-2.030277254386920194e-01
-8.179781891940820060e+00	-2.144215202801970088e-01
-8.125720486078829907e+00	-2.257787383732610120e-01
-8.071421158147730424e+00	-2.370962816819000007e-01
-8.016888494268620491e+00	-2.483712072928819792e-01
-7.962126749615980437e+00	-2.596007187613679768e-01
-7.907139833543980423e+00	-2.707821638923330054e-01
-7.851931311034349825e+00	-2.819130374309489762e-01
-7.796504419979170208e+00	-2.929909865338060082e-01
-7.740862103272029948e+00	-3.040138164461970161e-01
-7.685007054184770148e+00	-3.149794935485170089e-01
-7.628941773074160437e+00	-3.258861428751290146e-01
-7.572668633110990477e+00	-3.367320373571989767e-01
-7.516189952465699875e+00	-3.475155763899859251e-01
-7.459508070229800225e+00	-3.582352518554649534e-01
-7.402625423303730301e+00	-3.688896004132769524e-01
-7.345544621540720520e+00	-3.794771416682530263e-01
-7.288268518595960366e+00	-3.899963026862360294e-01
-7.230800276182639763e+00	-4.004453302128770376e-01
-7.173143419767070483e+00	-4.108221928026059566e-01
-7.115301884128800047e+00	-4.211244758385010445e-01
-7.057280047649360455e+00	-4.313492730742620185e-01
-6.999082754655350236e+00	-4.414930788188659583e-01
-6.940715325608669772e+00	-4.515516851840979951e-01
-6.882183555388319718e+00	-4.615200889058789779e-01
-6.823493700327279754e+00	-4.713924121251469868e-01
-6.764652455037859724e+00	-4.811618411771119708e-01
-6.705666920367040262e+00	-4.908205869047719827e-01
-6.646544564059159832e+00	-5.003598693096249495e-01
-6.587293175861070438e+00	-5.097699285138299619e-01
-6.527920818882400056e+00	-5.190400630744080868e-01
-6.468435779021100451e+00	-5.281586957055710574e-01
-6.408846514189090016e+00	-5.371134654753850768e-01
-6.349161604930849911e+00	-5.458913445911151019e-01
-6.289389707831849918e+00	-5.544787770137769023e-01
-6.229539512875720497e+00	-5.628618353804109020e-01
-6.169619705643319740e+00	-5.710263920895730649e-01
-6.109638934967789758e+00	-5.789582999407050234e-01
-6.049605786380880090e+00	-5.866435774231959499e-01
-5.989528761420170433e+00	-5.940685936301699499e-01
-5.929416262625560208e+00	-6.012202478231039038e-01
-5.869276583845129736e+00	-6.080861388877920604e-01
-5.809117905302319862e+00	-6.146547202865080273e-01
-5.748948292751670408e+00	-6.209154366075819720e-01
-5.688775699971180266e+00	-6.268588384205799890e-01
-5.628607973804109932e+00	-6.324766728387098969e-01
-5.568452860969189899e+00	-6.377619479439349259e-01
-5.508318015900569797e+00	-6.427089700178849618e-01
-5.448211008951400203e+00	-6.473133533161798958e-01
-5.388139334391129687e+00	-6.515720028997971092e-01
-5.328110417738500360e+00	-6.554830717708539645e-01
-5.268131622092989907e+00	-6.590458942306169909e-01
-5.208210253249400346e+00	-6.622608979667901075e-01
-5.148353563497320096e+00	-6.651294978708639505e-01
-5.088568754113310000e+00	-6.676539749741110530e-01
-5.028862976644580485e+00	-6.698373441660860905e-01
-4.969243333154810038e+00	-6.716832145197519921e-01
-4.909716875654219770e+00	-6.731956460934880315e-01
-4.850290604965340258e+00	-6.743790070168749207e-01
-4.790971469283910267e+00	-6.752378345014200534e-01
-4.731766362682080285e+00	-6.757767031592460949e-01
-4.672682123770250051e+00	-6.760001036738449987e-01
-4.613725534687890040e+00	-6.759123344606030592e-01
-4.554903320535830247e+00	-6.755174084950759106e-01
-4.496222149295959980e+00	-6.748189769890540202e-01
-4.437688632214650042e+00	-6.738202710732039691e-01
-4.379309324556170502e+00	-6.725240621156829413e-01
-4.321090726567970108e+00	-6.709326407828120065e-01
-4.263039284443330246e+00	-6.690478144440838992e-01
-4.205161391023129802e+00	-6.668709220516100267e-01
-4.147463385950409531e+00	-6.644028651942999186e-01
-4.089951554980129522e+00	-6.616441536487609465e-01
-4.032632128155809959e+00	-6.585949634295760191e-01
-3.975511276593460153e+00	-6.552552050872699763e-01
-3.918595107662979693e+00	-6.516245998168579412e-01
-3.861889658427069882e+00	-6.477027608258820734e-01
-3.805400887286079836e+00	-6.434892773686460288e-01
-3.749134663882359497e+00	-6.389837988815390002e-01
-3.693096757436189925e+00	-6.341861167494369234e-01
-3.637292823813379705e+00	-6.290962413900240691e-01
-3.581728391757700081e+00	-6.237144725546159840e-01
-3.526408848853759714e+00	-6.180414610026621069e-01
-3.471339427912539577e+00	-6.120782600033420895e-01
-3.416525194585879888e+00	-6.058263654421700561e-01
-3.361971037112239991e+00	-5.992877436533941005e-01
-3.307681659167999833e+00	-5.924648464508819323e-01
-3.253661576840640279e+00	-5.853606131822450820e-01
-3.199915120747950148e+00	-5.779784599749759888e-01
-3.146446444297310130e+00	-5.703222566723540332e-01
-3.093259539006999681e+00	-5.623962922645979745e-01
-3.040358257697779898e+00	-5.542052299020980843e-01
-2.987746346205949699e+00	-5.457540528286350945e-01
-2.935427484070349813e+00	-5.370480027900110809e-01
-2.883405334409349763e+00	-5.280925126555069404e-01
-2.831683602932439925e+00	-5.188931351345509313e-01
-2.780266105731690196e+00	-5.094554695783199971e-01
-2.729156845178259516e+00	-4.997850889255959772e-01
-2.678360092915710311e+00	-4.898874688843570246e-01
-2.627880478606120285e+00	-4.797679214360020539e-01
-2.577723082755819739e+00	-4.694315347085499801e-01
-2.527893531636929758e+00	-4.588831211895309514e-01
-2.478398092038879952e+00	-4.481271761393759712e-01
-2.429243763342629592e+00	-4.371678479225569736e-01
-2.380438364219870095e+00	-4.260089217970210451e-01
-2.331990611129509894e+00	-4.146538184928520443e-01
-2.283910185724059794e+00	-4.031056086689630003e-01
-2.236207788296059817e+00	-3.913670440621759838e-01
-2.188895174495209872e+00	-3.794406058372180035e-01
-2.141985172734739873e+00	-3.673285703099469779e-01
-2.095491679981240196e+00	-3.550330918518719847e-01
-2.049429633985729637e+00	-3.425563023947219565e-01
-2.003814960460529981e+00	-3.299004265439539618e-01
-1.958664494230519804e+00	-3.170679108854819739e-01
-1.913995873979179807e+00	-3.040615656379129783e-01
-1.869827410857960004e+00	-2.908847163718409901e-01
-1.826177931916689978e+00	-2.775413630984719937e-01
-1.783066600027679804e+00	-2.640363436331210067e-01
-1.740512712697009912e+00	-2.503754977769510059e-01
-1.698535482864479862e+00	-2.365658285453720033e-01
-1.657153805466889951e+00	-2.226156564161370088e-01
-1.616386014157119799e+00	-2.085347623868999967e-01
-1.576249633112210002e+00	-1.943345155321289930e-01
-1.536761129307099960e+00	-1.800279807431690027e-01
-1.497935670957819987e+00	-1.656300024314519836e-01
-1.459786898031579794e+00	-1.511572601800130200e-01
-1.422326710767969793e+00	-1.366282926466479974e-01
-1.385565082043589857e+00	-1.220634864548739706e-01
-1.349509899135439950e+00	-1.074850273548649815e-01
-1.314166839994409974e+00	-9.291681159126297107e-02
-1.279539288530219920e+00	-7.838431617039898214e-02
-1.245628292642079860e+00	-6.391442756488796562e-02
-1.212432567817119944e+00	-4.953522931421799891e-02
-1.179948548078979975e+00	-3.527574995793997248e-02
-1.148170484926287038e+00	-2.116567375264000184e-02
-1.117090593680764909e+00	-7.235017651262998228e-03
-1.086699245401012037e+00	6.486220962007016588e-03
-1.056985201244182937e+00	1.996844031377101314e-02
-1.027935884911824971e+00	3.318282768694510998e-02
-9.995376876359769458e-01	4.610176308752750307e-02
-9.717762990858338501e-01	5.869922526633000737e-02
-9.446370566407520375e-01	7.095119169678881788e-02
-9.181053047166058967e-01	8.283602375306930998e-02
-8.921667552800389700e-01	9.433482817287071331e-02
-8.668078403646268804e-01	1.054317859441447208e-01
-8.420160473335820406e-01	1.161144400372677160e-01
-8.177802278277619408e-01	1.263739339214640101e-01
-7.940908717995269761e-01	1.362051935576691075e-01
-7.709403387582638434e-01	1.456070465438487060e-01
-7.483230393291180338e-01	1.545822732899742036e-01
-7.262355614307649532e-01	1.631375864976569168e-01
-7.046767367807580396e-01	1.712835367855107260e-01
-6.836476449999999705e-01	1.790343440000000119e-01
-6.631515542667829610e-01	1.864076555406545266e-01
-6.431937992154279637e-01	1.934242348604110207e-01
-6.237815985313289735e-01	2.001075851246973125e-01
-6.049238164074939306e-01	2.064835147724680131e-01
-5.866306736418439582e-01	2.125796533638870112e-01
-5.689134156161739231e-01	2.184249275692300152e-01
-5.517839456572299905e-01	2.240490084016740213e-01
-5.352544332944919603e-01	2.294817417780270208e-01
-5.193369076622269542e-01	2.347525751683730011e-01
-5.040428467189930206e-01	2.398899934388259991e-01
-4.893827730601369441e-01	2.449209769822400240e-01
-4.753658668736049364e-01	2.498704948617790356e-01
-4.619996060436369345e-01	2.547610449655829945e-01
-4.492894425593069729e-01	2.596122521030400088e-01
-4.372385232643069553e-01	2.644405335914900013e-01
-4.258474616293939641e-01	2.692588402241480328e-01
-4.151141656856889295e-01	2.740764786224539895e-01
-4.050337255781359946e-01	2.788990189133970232e-01
-3.955983624410839283e-01	2.837282894945570288e-01
-3.867974385221759626e-01	2.885624584204630194e-01
-3.786175267473099737e-01	2.933961987283960071e-01
-3.710425362875219291e-01	2.982209328840090268e-01
-3.640538892131829352e-01	3.030251495280000262e-01
-3.576307420502009560e-01	3.077947839001219932e-01
-3.517502450259739621e-01	3.125136517545560322e-01
-3.463878310382219605e-01	3.171639253019790106e-01
-3.415175259141599584e-01	3.217266387502090152e-01
-3.371122713554329797e-01	3.261822103901120262e-01
-3.331442520788559514e-01	3.305109679000239886e-01
-3.295852190465069498e-01	3.346936636243640351e-01
-3.264068013039889138e-01	3.387119670154180029e-01
-3.235807997777209177e-01	3.425489221971010356e-01
-3.210794573801349916e-01	3.461893596930060157e-01
-3.188757008908299495e-01	3.496202527271810023e-01
-3.169433512751849702e-01	3.528310101164159884e-01
-3.152573003227529536e-01	3.558136995827700377e-01
-3.137936526903679635e-01	3.585631972750309981e-01
-3.125298335768359470e-01	3.610772613446560086e-01
-3.114446632991439423e-01	3.633565295204709833e-01
-3.105184009512289567e-01	3.654044427117000282e-01
-3.097327600788459812e-01	3.672270986861079778e-01
-3.090708998779969630e-01	3.688330417668709837e-01
-3.085173958072079392e-01	3.702329962185260115e-01
-3.080581936910169460e-01	3.714395525029849932e-01
-3.076805513865839559e-01	3.724668168391179757e-01
-3.073729718983479464e-01	3.733300354565530221e-01
-3.071251314760399254e-01	3.740452055638979756e-01
-3.069278057446079844e-01	3.746286853273609885e-01
-3.067727963230229560e-01	3.750968150577470017e-01
