# Supplementary material for: Agile perching maneuvers in birds and morphing-wing drones
Source: Nat Commun. 2024 Sep 27;15:8330. doi: 10.1038/s41467-024-52369-4 (PMC11437188; doi:10.1038/s41467-024-52369-4)
Supplement: Supplementary file 11 — Source Data [file 41467_2024_52369_MOESM11_ESM.zip › figure_source_data/suppl_fig_2/harris_hawk_386.csv]

# horizontal_pos	altitude
-1.155311999704333203e+01	4.796435501737583151e-01
-1.151639649342653193e+01	4.787810727344903317e-01
-1.147961533699493053e+01	4.779477768843052865e-01
-1.144285293897763189e+01	4.771270361176472852e-01
-1.140617452164183199e+01	4.763004579911203074e-01
-1.136963364317013081e+01	4.754481344225703343e-01
-1.133327196756603072e+01	4.745489104222853083e-01
-1.129711927460533083e+01	4.735806654535523186e-01
-1.126119369957973149e+01	4.725206018453533274e-01
-1.122550218772733110e+01	4.713455350448523262e-01
-1.119004114392593152e+01	4.700321809640883308e-01
-1.115479725453723070e+01	4.685574362054112929e-01
-1.111974845528793132e+01	4.668986475064543229e-01
-1.108486501683953129e+01	4.650338672945583118e-01
-1.105011071823413182e+01	4.629420927548663078e-01
-1.101544407774543188e+01	4.606034862748742964e-01
-1.098081961078633206e+01	4.579995755178503103e-01
-1.094618908540453184e+01	4.551134316927722967e-01
-1.091150274748163085e+01	4.519298248312182964e-01
-1.087671048997833090e+01	4.484353550610112871e-01
-1.084176294334453061e+01	4.446185589970202967e-01
-1.080661246745473214e+01	4.404699904705403068e-01
-1.077121402902063174e+01	4.359822749122803098e-01
-1.073552595225923056e+01	4.311501368132782952e-01
-1.069951053454003187e+01	4.259703998356352828e-01
-1.066313452267943163e+01	4.204419593503783137e-01
-1.062636944936923200e+01	4.145657274584942931e-01
-1.058919183282013066e+01	4.083445509120803285e-01
-1.055158324596613184e+01	4.017831027973052804e-01
-1.051353026442963134e+01	3.948877493626672952e-01
-1.047502430482543190e+01	3.876663939597452813e-01
-1.043606136684683072e+01	3.801283006862662961e-01
-1.039664169389153159e+01	3.722839009532633026e-01
-1.035676936776723167e+01	3.641445868050893209e-01
-1.031645185326893177e+01	3.557224953661662914e-01
-1.027569950819323097e+01	3.470302892345493162e-01
-1.023452507369223063e+01	3.380809379551272809e-01
-1.019294315884873114e+01	3.288875058545462915e-01
-1.015096973203675113e+01	3.194629514831393013e-01
-1.010862163010427217e+01	3.098199436721182920e-01
-1.006591609475414195e+01	2.999706987735433206e-01
-1.002287034377758168e+01	2.899268430132093122e-01
-9.979501183084950711e+00	2.796993030709403194e-01
-9.935824663837522053e+00	2.692982270376362841e-01
-9.891855787461341976e+00	2.587329368218672654e-01
-9.847608259956460941e+00	2.480119119366913094e-01
-9.803094295723340679e+00	2.371428034410802965e-01
-9.758324470124410510e+00	2.261324756941963110e-01
-9.713307619180332253e+00	2.149870725591593035e-01
-9.668050784154971211e+00	2.037121038172358123e-01
-9.622559198292771399e+00	1.923125468688194062e-01
-9.576836312610360835e+00	1.807929583403425911e-01
-9.530883857385571645e+00	1.691575900114340170e-01
-9.484701935802641870e+00	1.574105035360148230e-01
-9.438289146077002201e+00	1.455556787524802109e-01
-9.391642728275231278e+00	1.335971109451030980e-01
-9.344758731948161312e+00	1.215388932011363110e-01
-9.297632200599041497e+00	1.093852809635235124e-01
-9.250257368910270728e+00	9.714073695572671141e-02
-9.202627868557250679e+00	8.480995579448330490e-02
-9.154736938355702236e+00	7.239786874681650164e-02
-9.106577634436570534e+00	5.990963016836481358e-02
-9.058143036137151327e+00	4.735058812408010631e-02
-9.009426443358730552e+00	3.472624248962591365e-02
-8.960421561286912251e+00	2.204219442215721303e-02
-8.911122668614840592e+00	9.304091444131301625e-03
-8.861524765761730649e+00	-3.482427511808688925e-03
-8.811623700040831508e+00	-1.631178289617868371e-02
-8.761416265300612238e+00	-2.917849735974770153e-02
-8.710900274227862283e+00	-4.207722737886368525e-02
-8.660074602245529718e+00	-5.500278124737270624e-02
-8.608939202739119168e+00	-6.795012189488869314e-02
-8.557495094173789951e+00	-8.091435396621665666e-02
-8.505744320491269050e+00	-9.389069558775670066e-02
-8.453689886967019618e+00	-1.068744361962386535e-01
-8.401335674431280154e+00	-1.198608826584686704e-01
-8.348686335382620172e+00	-1.328452966197117280e-01
-8.295747176020229929e+00	-1.458228265435747018e-01
-8.242524028570139549e+00	-1.587884382200626665e-01
-8.189023118463920170e+00	-1.717368476061617022e-01
-8.135250930937159453e+00	-1.846624597244216903e-01
-8.081214081449450859e+00	-1.975593169928097081e-01
-8.026919193994800139e+00	-2.104210598199867110e-01
-7.972372790888059946e+00	-2.232409016111797095e-01
-7.917581197003279669e+00	-2.360116195365046798e-01
-7.862550460733159774e+00	-2.487255615663597208e-01
-7.807286293170800029e+00	-2.613746694295596695e-01
-7.751794026222230016e+00	-2.739505163498526796e-01
-7.696078589578109863e+00	-2.864443577109866967e-01
-7.640144505741659486e+00	-2.988471922278436721e-01
-7.583995901657469396e+00	-3.111498307897567206e-01
-7.527636534938920043e+00	-3.233429699092116860e-01
-7.471069832269479960e+00	-3.354172666599516961e-01
-7.414298937265999534e+00	-3.473634121165906641e-01
-7.357326764945860020e+00	-3.591722005958337127e-01
-7.300156059930879238e+00	-3.708345924209257016e-01
-7.242789455639959684e+00	-3.823417684524987314e-01
-7.185229531955659610e+00	-3.936851752128215920e-01
-7.127478869177419796e+00	-4.048565600365436334e-01
-7.069540096474159263e+00	-4.158479962702127941e-01
-7.011415933497219477e+00	-4.266518990785145848e-01
-6.953109224285819678e+00	-4.372610328660976875e-01
-6.894622963067839727e+00	-4.476685116653417729e-01
-6.835960312005640027e+00	-4.578677940563297688e-01
-6.777124611341079685e+00	-4.678526742681007877e-01
-6.718119382738839462e+00	-4.776172710617407335e-01
-6.658948326901899861e+00	-4.871560158259697348e-01
-6.599615316728699277e+00	-4.964636410423445834e-01
-6.540124387396439865e+00	-5.055351699234647000e-01
-6.480479724788319906e+00	-5.143659076219657678e-01
-6.420685653641879931e+00	-5.229514339812566526e-01
-6.360746626686329286e+00	-5.312875973830397669e-01
-6.300667215872909566e+00	-5.393705088723708130e-01
-6.240452106594599258e+00	-5.471965354373018453e-01
-6.180106095556039847e+00	-5.547622911110927646e-01
-6.119634092704449913e+00	-5.620646244698517258e-01
-6.059041127383669512e+00	-5.691006011292447653e-01
-5.998332358637600059e+00	-5.758674800053247278e-01
-5.937513089379319986e+00	-5.823626823930048158e-01
-5.876588783965599916e+00	-5.885837533191187187e-01
-5.815565088581220010e+00	-5.945283151256157694e-01
-5.754447853745070063e+00	-6.001940138047248130e-01
-5.693243158202769827e+00	-6.055784592089528129e-01
-5.631957333464239213e+00	-6.106791608572317287e-01
-5.570596988275209327e+00	-6.154934616157028415e-01
-5.509169032372819963e+00	-6.200184720093406820e-01
-5.447680698957409362e+00	-6.242510082843477637e-01
-5.386139565408619490e+00	-6.281875375619248025e-01
-5.324553571873710034e+00	-6.318241334801566467e-01
-5.262931037452619698e+00	-6.351564455996496772e-01
-5.201280673789649533e+00	-6.381796855472756658e-01
-5.139611595950629663e+00	-6.408886323977867061e-01
-5.077933330513499932e+00	-6.432776591620648077e-01
-5.016255820826059697e+00	-6.453407814890976812e-01
-4.954589429389179678e+00	-6.470717288298828418e-01
-4.892944937307269981e+00	-6.484640373945806946e-01
-4.831333540715180064e+00	-6.495111633017887076e-01
-4.769766844045779663e+00	-6.502066134143007492e-01
-4.708256849952259238e+00	-6.505440905208277336e-01
-4.646815945648199886e+00	-6.505176487960078191e-01
-4.585456885384849635e+00	-6.501218548838756384e-01
-4.524192768752839378e+00	-6.493519495282937815e-01
-4.463037014481239240e+00	-6.482040044350476649e-01
-4.402003329413680000e+00	-6.466750690037317284e-01
-4.341105672372669311e+00	-6.447633017145757428e-01
-4.280358212681209196e+00	-6.424680812898988513e-01
-4.219775283194819870e+00	-6.397900932592908152e-01
-4.159371327807780183e+00	-6.367313882234897360e-01
-4.099160843531439724e+00	-6.332954089109728013e-01
-4.039158317397739673e+00	-6.294869840262538041e-01
-3.979378158612670191e+00	-6.253122878695867026e-01
-3.919834626568190039e+00	-6.207787657322527686e-01
-3.860541755510589645e+00	-6.158950261071156618e-01
-3.801513276853449419e+00	-6.106707017687238448e-01
-3.742762540306969754e+00	-6.051162827403326894e-01
-3.684302435167349898e+00	-5.992429250489217374e-01
-3.626145313263229752e+00	-5.930622399488136853e-01
-3.568302915186539970e+00	-5.865860689487008006e-01
-3.510786301536739984e+00	-5.798262504885887125e-01
-3.453605790977059442e+00	-5.727943844694167730e-01
-3.396770906935429934e+00	-5.655016010301567864e-01
-3.340290334778400094e+00	-5.579583399906418162e-01
-3.284171891241649988e+00	-5.501741472331307392e-01
-3.228422507813999864e+00	-5.421574939856497188e-01
-3.173048229641540097e+00	-5.339156245033278569e-01
-3.118054231343809768e+00	-5.254544370318328106e-01
-3.063444850914879503e+00	-5.167784021941848049e-01
-3.009223642618089833e+00	-5.078905220863727532e-01
-2.955393449475540280e+00	-4.987923324180495999e-01
-2.901956495603429609e+00	-4.894839490140696081e-01
-2.848914498254609740e+00	-4.799641589239917461e-01
-2.796268799003580163e+00	-4.702305552940967970e-01
-2.744020513051469656e+00	-4.602797140647056362e-01
-2.692170695145399861e+00	-4.501074094892666966e-01
-2.640720520104819613e+00	-4.397088644550947723e-01
-2.589671475436909454e+00	-4.290790306420257383e-01
-2.539025563012510034e+00	-4.182128927067846891e-01
-2.488785506276309789e+00	-4.071057899475797881e-01
-2.438954958991259581e+00	-3.957537483037187331e-01
-2.389538711082749955e+00	-3.841538150942296892e-01
-2.340542886765409669e+00	-3.723043886104126510e-01
-2.291975129821840262e+00	-3.602055345593846991e-01
-2.243844770671070243e+00	-3.478592814151577062e-01
-2.196162969732309733e+00	-3.352698869732317344e-01
-2.148942831569930156e+00	-3.224440688229646690e-01
-2.102199484413359798e+00	-3.093911920445217012e-01
-2.055950119892489880e+00	-2.961234081955756992e-01
-2.010213988226220216e+00	-2.826557405651877186e-01
-1.965012344656890120e+00	-2.690061117229796683e-01
-1.920368343640779907e+00	-2.551953105618416928e-01
-1.876306878186109861e+00	-2.412468972997356964e-01
-1.832854362770539813e+00	-2.271870462454707029e-01
-1.790038459461620102e+00	-2.130443275165747052e-01
-1.747887748190630086e+00	-1.988494302944666670e-01
-1.706431343572640147e+00	-1.846348315811247032e-01
-1.665698462194809881e+00	-1.704344157495507051e-01
-1.625717945878220050e+00	-1.562830514244397118e-01
-1.586517748013999807e+00	-1.422161333570436947e-01
-1.548124391635739894e+00	-1.282690979382536955e-01
-1.510562409366130066e+00	-1.144769217976286946e-01
-1.473853776710269958e+00	-1.008736135380287058e-01
-1.438017351306239977e+00	-8.749170903413466815e-02
-1.403068331629339749e+00	-7.436178086214767502e-02
-1.369017749229370029e+00	-6.151197231639468632e-02
-1.335872008814479983e+00	-4.896756610242369856e-02
-1.303632490344569739e+00	-3.675059717796669290e-02
-1.272295226734700080e+00	-2.487951835341570272e-02
-1.241850669780639738e+00	-1.336892617998369781e-02
-1.212283555502930099e+00	-2.229353372031672720e-03
-1.183572878276776930e+00	8.532867437473307115e-03
-1.155691980900185101e+00	1.891566538426800448e-02
-1.128608765196529085e+00	2.892121693790980497e-02
-1.102286024908881057e+00	3.855585547680451253e-02
-1.076681899593988856e+00	4.782990669292380703e-02
-1.051750445049161931e+00	5.675745327757461545e-02
-1.027442312598821905e+00	6.535603387108179785e-02
-1.003705526428838812e+00	7.364628265096620496e-02
-9.804863451870609037e-01	8.165151715102110519e-02
-9.577301913656169896e-01	8.939728292007710631e-02
-9.353826296356569925e-01	9.691086442379270860e-02
-9.133903733984649609e-01	1.042207721524800040e-01
-8.917022974149989567e-01	1.113562162170033121e-01
-8.702704335302499095e-01	1.183465767943030073e-01
-8.490509262538209478e-01	1.252208816315265039e-01
-8.280049253111400054e-01	1.320073004461116140e-01
-8.070993932404399995e-01	1.387326654862165998e-01
-7.863078076620909629e-01	1.454220267632151953e-01
-7.656107399554940018e-01	1.520982495601366224e-01
-7.449962946962809252e-01	1.587816607835332017e-01
-7.244603972707509554e-01	1.654897495891530235e-01
-7.040069205211449965e-01	1.722369265023012963e-01
-6.836476449999999705e-01	1.790343440000000119e-01
-6.634020513318369394e-01	1.858897802513019004e-01
-6.432969471967859842e-01	1.928075864504164016e-01
-6.233659354610250336e-01	1.997886969489823250e-01
-6.036487338787489554e-01	2.068307002212312895e-01
-5.841903604768390323e-01	2.139279675990642948e-01
-5.650402021066469604e-01	2.210718357109923149e-01
-5.462509866139779735e-01	2.282508376648033077e-01
-5.278776815531639466e-01	2.354509772415963043e-01
-5.099763442804049474e-01	2.426560397287733095e-01
-4.926029495446079265e-01	2.498479325196812928e-01
-4.758122213061329320e-01	2.570070482532232914e-01
-4.596564954279729331e-01	2.641126430609452846e-01
-4.441846390922259413e-01	2.711432224324863416e-01
-4.294410513101729610e-01	2.780769273010302856e-01
-4.154647667510469322e-01	2.848919131843262731e-01
-4.022886823684579394e-01	2.915667155872453398e-01
-3.899389230308249465e-01	2.980805953697542865e-01
-3.784343586588849728e-01	3.044138583978363011e-01
-3.677862813513859130e-01	3.105481445105603422e-01
-3.579982467644909905e-01	3.164666816375313330e-01
-3.490660797335289889e-01	3.221545017690543022e-01
-3.409780399220929681e-01	3.275986163958063413e-01
-3.337151392831199659e-01	3.327881499735932946e-01
-3.272515994397989791e-01	3.377144309088263019e-01
-3.215554338464779449e-01	3.423710404781362682e-01
-3.165891368585449506e-01	3.467538209681453321e-01
-3.123104596923939602e-01	3.508608451270822659e-01
-3.086732517371639783e-01	3.546923497391543112e-01
-3.056283448119279655e-01	3.582506367486922860e-01
-3.031244577470389445e-01	3.615399458609542815e-01
-3.011090990875359696e-01	3.645663029210692851e-01
-2.995294467324139398e-01	3.673373486173873159e-01
-2.983331848824399835e-01	3.698621521703893134e-01
-2.974692807032349728e-01	3.721510146579543044e-01
-2.968886855408619518e-01	3.742152665008123269e-01
-2.965449482672299353e-01	3.760670634007572954e-01
-2.963947312902989184e-01	3.777191847038582906e-01
-2.963982228451049750e-01	3.791848377684752802e-01
-2.965194422925619411e-01	3.804774714716603334e-01
-2.967264382033989456e-01	3.816106015058143286e-01
-2.969913819098549679e-01	3.825976496180172881e-01
-2.972905618906389602e-01	3.834517984438923222e-01
-2.976042867475469644e-01	3.841858631006893066e-01
-2.979167065780809476e-01	3.848121802430602978e-01
-2.982155642025479669e-01	3.853425148595923111e-01
-2.984918889341359738e-01	3.857879847059513256e-01
-2.987396463676549319e-01	3.861590019361593185e-01
-2.989553580011969358e-01	3.864652312095083198e-01
-2.991377044028309395e-01	3.867155633168553042e-01
-2.992871251117939502e-01	3.869181031850332797e-01
-2.994054275527509579e-01	3.870801709785943179e-01
-2.994954159855329756e-01	3.872083149199673224e-01
-2.995605499636329605e-01	3.873083343876883022e-01
-2.996046399930159532e-01	3.873853118225293324e-01
-2.996315861349569398e-01	3.874436519683653324e-01
-2.996451632536889509e-01	3.874871269936973062e-01
-2.996488545452949404e-01	3.875189260770163235e-01
-2.996457329727589824e-01	3.875417080912162970e-01
