# Supplementary material for: Agile perching maneuvers in birds and morphing-wing drones
Source: Nat Commun. 2024 Sep 27;15:8330. doi: 10.1038/s41467-024-52369-4 (PMC11437188; doi:10.1038/s41467-024-52369-4)
Supplement: Supplementary file 11 — Source Data [file 41467_2024_52369_MOESM11_ESM.zip › figure_source_data/suppl_fig_2/harris_hawk_392.csv]

# horizontal_pos	altitude
-1.176015478155161631e+01	4.044042668657608086e-01
-1.172386706780331522e+01	4.090344181208208085e-01
-1.168757625618181528e+01	4.136026861611717953e-01
-1.165135828150621577e+01	4.180507324500677968e-01
-1.161527761858691576e+01	4.223210213336708319e-01
-1.157938681056081620e+01	4.263577408986018447e-01
-1.154372623552641564e+01	4.301076731326988201e-01
-1.150832410663231542e+01	4.335209939831978221e-01
-1.147319669619611560e+01	4.365519861000788371e-01
-1.143834877026501573e+01	4.391596497131868282e-01
-1.140377421631331600e+01	4.413082001289408418e-01
-1.136945684358271613e+01	4.429674436427888384e-01
-1.133537133290861654e+01	4.441130271350908210e-01
-1.130148431079411608e+01	4.447265601346788166e-01
-1.126775552098131605e+01	4.447956115798338272e-01
-1.123413906585461497e+01	4.443135867693228103e-01
-1.120058468967081566e+01	4.432794929735368039e-01
-1.116703907585201527e+01	4.416976047773807923e-01
-1.113344713136751629e+01	4.395770423778848079e-01
-1.109975323255301660e+01	4.369312777048198204e-01
-1.106590240852411533e+01	4.337775843364968242e-01
-1.103184144060491612e+01	4.301364477317288215e-01
-1.099751985883901639e+01	4.260309523000307963e-01
-1.096289081964421541e+01	4.214861613137957930e-01
-1.092791185191861558e+01	4.165285046750888398e-01
-1.089254546235221532e+01	4.111851881489648197e-01
-1.085675959424751547e+01	4.054836359411358448e-01
-1.082052793773381616e+01	3.994509765164968029e-01
-1.078383009277091631e+01	3.931135794183467924e-01
-1.074665158970961620e+01	3.864966486498788156e-01
-1.070898377530451562e+01	3.796238760109938437e-01
-1.067082357489701572e+01	3.725171557295028357e-01
-1.063217314392221624e+01	3.651963598609508366e-01
-1.059303942388071640e+01	3.576791723167938031e-01
-1.055343361942651548e+01	3.499809780620488087e-01
-1.051337061419911656e+01	3.421148030290618314e-01
-1.047286834348681595e+01	3.340912996346718233e-01
-1.043194714173431592e+01	3.259187724571547817e-01
-1.039062908233641558e+01	3.176032386049797984e-01
-1.034893732612611572e+01	3.091485175554258280e-01
-1.030689549352961620e+01	3.005563457107228165e-01
-1.026452707358761529e+01	2.918265115571668233e-01
-1.022185488101601614e+01	2.829570080588227898e-01
-1.017890057027733519e+01	2.739441997101307869e-01
-1.013568421335102521e+01	2.647830024508778246e-01
-1.009222394560827496e+01	2.554670753571218200e-01
-1.004853568199229663e+01	2.459890236145598208e-01
-1.000463290365760649e+01	2.363406127181058025e-01
-9.960526513386236402e+00	2.265129940959558219e-01
-9.916224756525355843e+00	2.164969424134577936e-01
-9.871733202913386407e+00	2.062831046697832238e-01
-9.827054784296025858e+00	1.958622608690742117e-01
-9.782189881082855365e+00	1.852255955495731854e-01
-9.737136451945445970e+00	1.743649788211228957e-01
-9.691890199682166696e+00	1.632732548334143163e-01
-9.646444766934866522e+00	1.519445348199183199e-01
-9.600791955691626356e+00	1.403744910837583237e-01
-9.554921964995326533e+00	1.285606475598103093e-01
-9.508823641846746000e+00	1.165026619469484992e-01
-9.462484740891296653e+00	1.042025938948956121e-01
-9.415892189064006601e+00	9.166515338331041041e-02
-9.369032351899376110e+00	7.889792326936040379e-02
-9.321891298661975966e+00	6.591155001714130157e-02
-9.274455063802735211e+00	5.271989686124051167e-02
-9.226709902488096304e+00	3.934015409129681951e-02
-9.178642538088785940e+00	2.579290175991330591e-02
-9.130240399565666465e+00	1.210212089081091902e-02
-9.081491846673525714e+00	-1.704849829699206509e-03
-9.032386380846125107e+00	-1.559741388781221705e-02
-8.982914839555986575e+00	-2.954187423813120494e-02
-8.933069571889936000e+00	-4.350164788188620735e-02
-8.882844593072766415e+00	-5.743753642870019771e-02
-8.832235715728586456e+00	-7.130805024104319711e-02
-8.781240655810245599e+00	-8.506978269852821795e-02
-8.729859111360635637e+00	-9.867783011466518817e-02
-8.678092812599185635e+00	-1.120862519048931860e-01
-8.625945542247904996e+00	-1.252485647517151968e-01
-8.573423125512645626e+00	-1.381182637481032094e-01
-8.520533389701165916e+00	-1.506493628305991539e-01
-8.467286094067485891e+00	-1.627969462449281868e-01
-8.413692831099675473e+00	-1.745177223270911737e-01
-8.359766901088224955e+00	-1.857705705407851626e-01
-8.305523162399916615e+00	-1.965170724993671736e-01
-8.250977860412515241e+00	-2.067220176315291980e-01
-8.196148438516795309e+00	-2.163538742408721571e-01
-8.141053334947216058e+00	-2.253852169783822079e-01
-8.085711769447376795e+00	-2.337931022106231604e-01
-8.030143523904555991e+00	-2.415593834398901962e-01
-7.974368721098016088e+00	-2.486709598244831732e-01
-7.918407605601945676e+00	-2.551199519587861730e-01
-7.862280330676066242e+00	-2.609038003940442052e-01
-7.806006754676805492e+00	-2.660252838900071803e-01
-7.749606250146356068e+00	-2.704924560502272035e-01
-7.693097528301615640e+00	-2.743185007632581995e-01
-7.636498481168065844e+00	-2.775215086921581920e-01
-7.579826043100865718e+00	-2.801241788631702034e-01
-7.523096072923715738e+00	-2.821534511367861930e-01
-7.466323257408605585e+00	-2.836400769386921983e-01
-7.409521036331105925e+00	-2.846181370279841638e-01
-7.352701548876805937e+00	-2.851245162384321574e-01
-7.295875600756185797e+00	-2.851983460085701916e-01
-7.239052651014906026e+00	-2.848804260934681976e-01
-7.182240817211876127e+00	-2.842126371122432049e-01
-7.125446897382276212e+00	-2.832373555300631840e-01
-7.068676407010175744e+00	-2.819968823118481627e-01
-7.011933629106406052e+00	-2.805328958374841974e-01
-6.955221675420445671e+00	-2.788859387640861831e-01
-6.898542556807755410e+00	-2.770949473957701747e-01
-6.841897260821835580e+00	-2.751968308168571964e-01
-6.785285834697566187e+00	-2.732261056054992032e-01
-6.728707472031345560e+00	-2.712145904182921563e-01
-6.672160601637165733e+00	-2.691911631697732066e-01
-6.615642977256506185e+00	-2.671815819698111771e-01
-6.559151767015375611e+00	-2.652083694702742078e-01
-6.502683641743645993e+00	-2.632907588497201967e-01
-6.446234861492065704e+00	-2.614446983662691570e-01
-6.389801359791655422e+00	-2.596829102638572029e-01
-6.333378825390226119e+00	-2.580149988493041779e-01
-6.276962781365515553e+00	-2.564476017842761690e-01
-6.220548661646775557e+00	-2.549845780679672047e-01
-6.164131885072605677e+00	-2.536272258275111824e-01
-6.107707927169205853e+00	-2.523745228817022013e-01
-6.051272389847976108e+00	-2.512233830919191613e-01
-5.994821069194995466e+00	-2.501689217489421746e-01
-5.938350021458456141e+00	-2.492047236480561812e-01
-5.881855627237206008e+00	-2.483231080555292070e-01
-5.825334653738515556e+00	-2.475153854425181654e-01
-5.768784314812036129e+00	-2.467721016303521808e-01
-5.712202328287455444e+00	-2.460832658254161753e-01
-5.655586969952485887e+00	-2.454385598931022039e-01
-5.598937123316705566e+00	-2.448275270995651787e-01
-5.542252324122065588e+00	-2.442397394091821994e-01
-5.485532798395415632e+00	-2.436649432384082048e-01
-5.428779492698895481e+00	-2.430931843093181999e-01
-5.371994095132086144e+00	-2.425149128976041846e-01
-5.315179045582335782e+00	-2.419210713127881718e-01
-5.258337533715315537e+00	-2.413031658694591575e-01
-5.201473483251925600e+00	-2.406533258980571577e-01
-5.144591521196155703e+00	-2.399643524970581643e-01
-5.087696930862725786e+00	-2.392297597447481938e-01
-5.030795587806065505e+00	-2.384438109717592069e-01
-4.973893878070636099e+00	-2.376015524529431766e-01
-4.916998598564935818e+00	-2.366988465207411907e-01
-4.860116839800725508e+00	-2.357324056471951645e-01
-4.803255851728855497e+00	-2.346998285064431644e-01
-4.746422893931685927e+00	-2.335996384348821842e-01
-4.689625071989185656e+00	-2.324313240750631726e-01
-4.632869162406565877e+00	-2.311953813460511653e-01
-4.576161429060685570e+00	-2.298933552523401702e-01
-4.519507434673605495e+00	-2.285278794505151700e-01
-4.462911851337575619e+00	-2.271027109617861917e-01
-4.406378274578355736e+00	-2.256227569722231707e-01
-4.349909045834736254e+00	-2.240940903217351621e-01
-4.293505088535505720e+00	-2.225239500656411851e-01
-4.237165763152845877e+00	-2.209207234138121922e-01
-4.180888746690706093e+00	-2.192939054229491869e-01
-4.124669942013226454e+00	-2.176540330442262028e-01
-4.068503422224315713e+00	-2.160125905136912050e-01
-4.012381414965555670e+00	-2.143818836136952011e-01
-3.956294331004675868e+00	-2.127748810230121745e-01
-3.900230840838956325e+00	-2.112050217985571576e-01
-3.844178002243795689e+00	-2.096859889758461715e-01
-3.788121440762486358e+00	-2.082314503165931807e-01
-3.732045584074476174e+00	-2.068547683445551844e-01
-3.675933950011216034e+00	-2.055686829652081937e-01
-3.619769486733716235e+00	-2.043849711287991644e-01
-3.563534962269366169e+00	-2.033140891348751977e-01
-3.507213399255025621e+00	-2.023648042534561542e-01
-3.450788549382515669e+00	-2.015438233169311588e-01
-3.394245400723016282e+00	-2.008554267812381888e-01
-3.337570709855966378e+00	-2.003011174303931941e-01
-3.280753549580626149e+00	-1.998792933728241739e-01
-3.223785861981175671e+00	-1.995849552227561552e-01
-3.166663005782996088e+00	-1.994094573514761937e-01
-3.109384286311476231e+00	-1.993403128133651725e-01
-3.051953455973576368e+00	-1.993610609886961593e-01
-2.994379173051205711e+00	-1.994512061349071885e-01
-2.936675406743556316e+00	-1.995862339040901934e-01
-2.878861776834425790e+00	-1.997377114786051955e-01
-2.820963817097756454e+00	-1.998734753196061975e-01
-2.763013152585745758e+00	-1.999579086439921549e-01
-2.705047582260665884e+00	-1.999523086812272088e-01
-2.647111060013555672e+00	-1.998153415580551928e-01
-2.589253568933806093e+00	-1.995035803687211784e-01
-2.531530885718145996e+00	-1.989721196694811955e-01
-2.474004234291515836e+00	-1.981752573521491922e-01
-2.416739830007376355e+00	-1.970672326687991638e-01
-2.359808318145065975e+00	-1.956030071663981684e-01
-2.303284112766985636e+00	-1.937390735135641751e-01
-2.247244644277936132e+00	-1.914342757265382056e-01
-2.191769526178465988e+00	-1.886506231876342032e-01
-2.136939653464915878e+00	-1.853540801494931722e-01
-2.082836246841615946e+00	-1.815153121754681798e-01
-2.029539858326355972e+00	-1.771103712118101692e-01
-1.977129354905275971e+00	-1.721213017387701605e-01
-1.925680897595926089e+00	-1.665366517077752073e-01
-1.875266933587806051e+00	-1.603518737262771832e-01
-1.825955219042066036e+00	-1.535696041694081804e-01
-1.777807889654476003e+00	-1.461998105292481864e-01
-1.730880595240996023e+00	-1.382598002929472103e-01
-1.685221713429245982e+00	-1.297740878893972050e-01
-1.640871656078745966e+00	-1.207741196675322093e-01
-1.597862280363316012e+00	-1.112978603655122023e-01
-1.556216414588786012e+00	-1.013892479922701706e-01
-1.515947506846106130e+00	-9.109752736453419208e-02
-1.477059402567366009e+00	-8.047647562149817801e-02
-1.439546255006405984e+00	-6.958353578255421779e-02
-1.403392570642115977e+00	-5.847887673961821298e-02
-1.368573389529976092e+00	-4.722439991782018121e-02
-1.335054598723635966e+00	-3.588271414594718101e-02
-1.302793375063796111e+00	-2.451610101775419936e-02
-1.271738751893205954e+00	-1.318549318114220492e-02
-1.241832302603856020e+00	-1.949487566200197586e-03
-1.213008932355896130e+00	9.136585426005816579e-03
-1.185197767825715065e+00	2.002151726940631926e-02
-1.158323133443843966e+00	3.065898368514008432e-02
-1.132305601275148899e+00	4.100819894346530159e-02
-1.107063100482146956e+00	5.103444975308810139e-02
-1.082512071210864013e+00	6.070949940978270787e-02
-1.058568646766632870e+00	7.001185606183510379e-02
-1.035149847129676948e+00	7.892690221560161312e-02
-1.012174766226312972e+00	8.744688585914930923e-02
-9.895657349528599322e-01	9.557077673780070559e-02
-9.672494417773869202e-01	1.033039942911845033e-01
-9.451579928486579796e-01	1.106580164848429831e-01
-9.232298939469270049e-01	1.176498811793171007e-01
-9.014109373363470290e-01	1.243015937268903137e-01
-8.796549776352200478e-01	1.306394561347669070e-01
-8.579245822112469000e-01	1.366933343603271012e-01
-8.361915433290849631e-01	1.424958810988954105e-01
-8.144372413123239784e-01	1.480817317887840878e-01
-7.926528503081800014e-01	1.534866915047519986e-01
-7.708393808286679860e-01	1.587469299616668106e-01
-7.490075560462239324e-01	1.638982010355504171e-01
-7.271775217963969418e-01	1.689751020666112047e-01
-7.053783933299508924e-01	1.740103867808764915e-01
-6.836476449999999705e-01	1.790343440000000119e-01
-6.620303521999599816e-01	1.840742524514555889e-01
-6.405782979148909595e-01	1.891539199934210991e-01
-6.193489591395269223e-01	1.942933134798189021e-01
-5.984043910776088993e-01	1.995082833596208971e-01
-5.778100293970620527e-01	2.048103849769186136e-01
-5.576334328050529532e-01	2.102067964577977177e-01
-5.379429897624659063e-01	2.157003310766668069e-01
-5.188066142226229749e-01	2.212895401243418214e-01
-5.002904558077370112e-01	2.269689005846218244e-01
-4.824576497939849773e-01	2.327290803925328166e-01
-4.653671316417199999e-01	2.385572727186138220e-01
-4.490725395763349725e-01	2.444375896175777774e-01
-4.336212269103859596e-01	2.503515045099807823e-01
-4.190534034297039856e-01	2.562783323411297887e-01
-4.054014222955459879e-01	2.621957358869108079e-01
-3.926892256099269729e-01	2.680802465517997946e-01
-3.809319581383969755e-01	2.739077881257718228e-01
-3.701357547851900076e-01	2.796541923260568163e-01
-3.602977033828249631e-01	2.852956955338117884e-01
-3.514059803124189862e-01	2.908094069282508021e-01
-3.434401525334559446e-01	2.961737392003357949e-01
-3.363716358900199488e-01	3.013687941700077810e-01
-3.301642961813969768e-01	3.063766969063518308e-01
-3.247751765310810113e-01	3.111818733274188120e-01
-3.201553321341399916e-01	3.157712677016538128e-01
-3.162507515634089827e-01	3.201344979504637811e-01
-3.130033425042230144e-01	3.242639481254228073e-01
-3.103519590791679605e-01	3.281547988685298289e-01
-3.082334478129760136e-01	3.318049980260218135e-01
-3.065836897498089852e-01	3.352151748443837898e-01
-3.053386172316839842e-01	3.383885023040638096e-01
-3.044351853252399986e-01	3.413305131190157993e-01
-3.038122797813549991e-01	3.440488757308178269e-01
-3.034115456571639946e-01	3.465531372424358048e-01
-3.031781232463989784e-01	3.488544406619568106e-01
-3.030612806725969666e-01	3.509652240597347927e-01
-3.030149353213509866e-01	3.528989092871778199e-01
-3.029980591450879834e-01	3.546695877705527966e-01
-3.029749656937659741e-01	3.562917105913108173e-01
-3.029154794398339900e-01	3.577797896113747989e-01
-3.027949905154559973e-01	3.591481158161988207e-01
-3.025944003123379744e-01	3.604105003505688187e-01
-3.022999654661590041e-01	3.615800429337998056e-01
-3.019030495249529489e-01	3.626689314844608325e-01
-3.013997930596119534e-01	3.636882758826487927e-01
-3.007907141001759932e-01	3.646479778721707921e-01
-3.000802515683039795e-01	3.655566381774388307e-01
-2.992762648272480064e-01	3.664215010007388362e-01
-2.983895025967359671e-01	3.672484351941008307e-01
-2.974330542994300108e-01	3.680419505836148297e-01
-2.964217964421279605e-01	3.688052471785598363e-01
-2.953718459177909761e-01	3.695402943364587967e-01
-2.943000311770179733e-01	3.702479363896148401e-01
-2.932233910958899625e-01	3.709280207773288374e-01
-2.921587100992170116e-01	3.715795443772508255e-01
-2.911220967230562784e-01	3.722008134925188227e-01
-2.901286113568279923e-01	3.727896128295538070e-01
-2.891919474311658855e-01	3.733433787928498448e-01
-2.883241688490074672e-01	3.738593725238757992e-01
-2.875355050277433877e-01	3.743348483147838079e-01
-2.868342035599668605e-01	3.747672133257828331e-01
-2.862264392361566490e-01	3.751541749173717966e-01
-2.857162770271293728e-01	3.754938723634858033e-01
-2.853056856155752885e-01	3.757849902258958430e-01
-2.849945972081874834e-01	3.760268512299008159e-01
-2.847810086620067849e-01	3.762194870719198225e-01
-2.846611184253615701e-01	3.763636861959738233e-01
-2.846294934256985987e-01	3.764610181835538194e-01
-2.846792598302665955e-01	3.765138349951928087e-01
-2.848023115541297723e-01	3.765252498685628391e-01
-2.849895304834266785e-01	3.764990952039868333e-01
-2.852310126076471608e-01	3.764398612422258372e-01
-2.855162945984227596e-01	3.763526177510588266e-01
-2.858345758177061602e-01	3.762429212779317966e-01
-2.861749312678675827e-01	3.761167107892537942e-01
-2.865265115919524708e-01	3.759801946983737930e-01
-2.868787268754614539e-01	3.758397323816288216e-01
-2.872214116728094568e-01	3.757017132955328131e-01
-2.875449693635857007e-01	3.755724367406548247e-01
-2.878404946180259660e-01	3.754579951741858213e-01
-2.880998734007875761e-01	3.753641637606348058e-01
-2.883158605516074058e-01	3.752962985776688298e-01
-2.884821355368097917e-01	3.752592455722157938e-01
-2.885933374550218034e-01	3.752572620022538441e-01
-2.886450807942849694e-01	3.752939517141038461e-01
-2.886339537689995849e-01	3.753722152057478167e-01
-2.885575013094692776e-01	3.754942150252968402e-01
-2.884141949326661791e-01	3.756613566611508026e-01
-2.882033917913872090e-01	3.758742847066728343e-01
-2.879252851840938821e-01	3.761328937358008329e-01
-2.875808487158559856e-01	3.764363530145538039e-01
-2.871717761407668879e-01	3.767831439025618456e-01
-2.867004186988955650e-01	3.771711085731948021e-01
-2.861697214989618043e-01	3.775975085034598000e-01
-2.855831602053953144e-01	3.780590910571577923e-01
-2.849446789799141011e-01	3.785521624068438062e-01
-2.842586303179628904e-01	3.790726650104347950e-01
-2.835297171235762748e-01	3.796162578742118265e-01
-2.827629370956872834e-01	3.801783978913508277e-01
-2.819635292662691639e-01	3.807544206390268138e-01
-2.811369223456494648e-01	3.813396191417828263e-01
-2.802886844001367672e-01	3.819293192577848384e-01
-2.794244733163941952e-01	3.825189505112918109e-01
-2.785499874975453927e-01	3.831041113724428238e-01
-2.776709162867001535e-01	3.836806281680757991e-01
-2.767928897204499084e-01	3.842446069889268179e-01
-2.759214273712016774e-01	3.847924781342258460e-01
-2.750618862338579662e-01	3.853210328004248453e-01
-2.742194078380598699e-01	3.858274518734468028e-01
-2.733988650091514483e-01	3.863093268217098197e-01
-2.726048089452393075e-01	3.867646728094107922e-01
-2.718414175098388119e-01	3.871919342563908129e-01
-2.711124458454392538e-01	3.875899831635768455e-01
-2.704211805795971868e-01	3.879581106031638194e-01
-2.697703990101482097e-01	3.882960118425557994e-01
-2.691623347101296804e-01	3.886037656328107937e-01
-2.685986509788453880e-01	3.888818082479468252e-01
-2.680804234787391715e-01	3.891309029124538355e-01
-2.676081332368773769e-01	3.893521053016628097e-01
-2.671816709563634706e-01	3.895467258433498170e-01
-2.668003532815390599e-01	3.897162895885007972e-01
-2.664629512990228655e-01	3.898624944531718373e-01
-2.661677311453030104e-01	3.899871686599558074e-01
-2.659125061445091753e-01	3.900922282243518002e-01
-2.656946994338064139e-01	3.901796353358198410e-01
-2.655114155678122700e-01	3.902513584729038199e-01
-2.653595191489827032e-01	3.903093350639758041e-01
-2.652357181310993628e-01	3.903554374578228070e-01
