# Supplementary material for: Agile perching maneuvers in birds and morphing-wing drones
Source: Nat Commun. 2024 Sep 27;15:8330. doi: 10.1038/s41467-024-52369-4 (PMC11437188; doi:10.1038/s41467-024-52369-4)
Supplement: Supplementary file 11 — Source Data [file 41467_2024_52369_MOESM11_ESM.zip › figure_source_data/suppl_fig_2/harris_hawk_423.csv]

# horizontal_pos	altitude
-1.197771472775414203e+01	3.804511479413140163e-01
-1.196255649358924167e+01	3.825961740653769927e-01
-1.194717133997994196e+01	3.847039506608690429e-01
-1.193157731602724247e+01	3.867648597697210255e-01
-1.191579221658524190e+01	3.887693370184719943e-01
-1.189983347524524326e+01	3.907079223705769988e-01
-1.188371806217314308e+01	3.925713097094000181e-01
-1.186746238754284200e+01	3.943503948469370135e-01
-1.185108221124894179e+01	3.960363215731920183e-01
-1.183459255951214217e+01	3.976205253852870269e-01
-1.181800764891704247e+01	3.990947745633829924e-01
-1.180134081834994220e+01	4.004512082921450333e-01
-1.178460446921924287e+01	4.016823715610480239e-01
-1.176781001426414264e+01	4.027812466140880399e-01
-1.175096783517074250e+01	4.037412807586689967e-01
-1.173408724913354284e+01	4.045564103841310377e-01
-1.171717648441614301e+01	4.052210810820260356e-01
-1.170024266488244180e+01	4.057302638021200170e-01
-1.168329180338994178e+01	4.060794670197810374e-01
-1.166632880386084281e+01	4.062647449312880021e-01
-1.164935747176934200e+01	4.062827017330390422e-01
-1.163238053271644290e+01	4.061304920783800343e-01
-1.161539965869804192e+01	4.058058178410610117e-01
-1.159841550161064205e+01	4.053069213470630316e-01
-1.158142773348684251e+01	4.046325752660759889e-01
-1.156443509290414262e+01	4.037820693801690286e-01
-1.154743543697014196e+01	4.027551944698309905e-01
-1.153042579825214276e+01	4.015522235763790415e-01
-1.151340244599334284e+01	4.001738909147010137e-01
-1.149636095093804222e+01	3.986213687212770140e-01
-1.147929625307564194e+01	3.968962423294160047e-01
-1.146220273160874292e+01	3.950004837668070201e-01
-1.144507427645404185e+01	3.929364241697599902e-01
-1.142790436059214265e+01	3.907067253042340038e-01
-1.141068611260154242e+01	3.883143504759999920e-01
-1.139341238873264217e+01	3.857625351014590254e-01
-1.137607584390744186e+01	3.830547571968440090e-01
-1.135866900106574207e+01	3.801947080273599955e-01
-1.134118431831544171e+01	3.771862631394239940e-01
-1.132361425339244221e+01	3.740334539790520219e-01
-1.130595132497814248e+01	3.707404402780909991e-01
-1.128818817047674194e+01	3.673114833676680013e-01
-1.127031759990574322e+01	3.637509205555750080e-01
-1.125233264560704249e+01	3.600631406815980040e-01
-1.123422660754044244e+01	3.562525609425450379e-01
-1.121599309397954158e+01	3.523236050572770006e-01
-1.119762605747954254e+01	3.482806828217810402e-01
-1.117911982604464249e+01	3.441281710855120246e-01
-1.116046912947014214e+01	3.398703961632200121e-01
-1.114166912088674266e+01	3.355116176813410234e-01
-1.112271539357714190e+01	3.310560138450560075e-01
-1.110360399318084212e+01	3.265076681012530346e-01
-1.108433142543934302e+01	3.218705571639779994e-01
-1.106489465967094254e+01	3.171485403624720312e-01
-1.104529112819464309e+01	3.123453502674080062e-01
-1.102551872194744220e+01	3.074645845484040296e-01
-1.100557578256424307e+01	3.025096990150440424e-01
-1.098546109120414194e+01	2.974840017942820269e-01
-1.096517385442324333e+01	2.923906485989640203e-01
-1.094471368739944239e+01	2.872326390450229971e-01
-1.092408059482424321e+01	2.820128139783830146e-01
-1.090327494977234224e+01	2.767338537764160167e-01
-1.088229747086354315e+01	2.713982775927380464e-01
-1.086114919801964263e+01	2.660084435178030060e-01
-1.083983146711644174e+01	2.605665496310189955e-01
-1.081834588381484252e+01	2.550746359226520044e-01
-1.079669429684544291e+01	2.495345870654770148e-01
-1.077487877100484326e+01	2.439481360167710111e-01
-1.075290156010464315e+01	2.383168684307230278e-01
-1.073076508009794239e+01	2.326422278596500248e-01
-1.070847188258994187e+01	2.269255217194290075e-01
-1.068602462891924176e+01	2.211679279904420203e-01
-1.066342606497974188e+01	2.153705026200540273e-01
-1.064067899693264252e+01	2.095341875864000225e-01
-1.061778626794154334e+01	2.036598195761740171e-01
-1.059475073604434314e+01	1.977481392213990274e-01
-1.057157525326064196e+01	1.917998008320650205e-01
-1.054826264601564212e+01	1.858153825532600223e-01
-1.052481569694734276e+01	1.797953968673370040e-01
-1.050123712814884236e+01	1.737403013539290109e-01
-1.047752958588574224e+01	1.676505096136650108e-01
-1.045369562681444187e+01	1.615264022553460077e-01
-1.042973770571664183e+01	1.553683378415230132e-01
-1.040565816475534255e+01	1.491766636840000104e-01
-1.038145922424634193e+01	1.429517263789420178e-01
-1.035714297493244196e+01	1.366938819712470166e-01
-1.033271137173614207e+01	1.304035056395940195e-01
-1.030816622896144175e+01	1.240810007972932144e-01
-1.028350921690794273e+01	1.177268075096846167e-01
-1.025874185985104248e+01	1.113414101362827091e-01
-1.023386553533904220e+01	1.049253441151482141e-01
-1.020888147475004182e+01	9.847920181785541072e-02
-1.018379076504624159e+01	9.200363741579700716e-02
-1.015859435165857327e+01	8.549937071219190776e-02
-1.013329304242924245e+01	7.896718990878491551e-02
-1.010788751253467233e+01	7.240795329160061578e-02
-1.008237831030874254e+01	6.582258983591290913e-02
-1.005676586388068294e+01	5.921209874654712046e-02
-1.003105048853951331e+01	5.257754796540362041e-02
-1.000523239473377224e+01	4.592007169339390460e-02
-9.979311696612802152e+00	3.924086698849751920e-02
-9.953288421013882115e+00	3.254118951510340252e-02
-9.927162516798262004e+00	2.582234853192791335e-02
-9.900933864438641763e+00	1.908570121635883021e-02
-9.874602285760513354e+00	1.233264643187512166e-02
-9.848167553741122404e+00	5.564618052038117213e-03
-9.821629402271012665e+00	-1.216922040651075010e-03
-9.794987535786223276e+00	-8.010491160097082952e-03
-9.768241638682441774e+00	-1.481459310477106772e-02
-9.741391384426982825e+00	-2.162772540902838103e-02
-9.714436444289741956e+00	-2.844838644178226961e-02
-9.687376495620462435e+00	-3.527508224262126957e-02
-9.660211229606442629e+00	-4.210633299323679468e-02
-9.632940358452982466e+00	-4.894067903152227172e-02
-9.605563621936642704e+00	-5.577668632669219306e-02
-9.578080793290752126e+00	-6.261295134601058132e-02
-9.550491684391651859e+00	-6.944810525694816716e-02
-9.522796150223863165e+00	-7.628081742249898101e-02
-9.494994092612111913e+00	-8.310979816170899204e-02
-9.467085463217943087e+00	-8.993380076187701411e-02
-9.439070265807883331e+00	-9.675162274308196642e-02
-9.410948557809941661e+00	-1.035621063893979454e-01
-9.382720451183532262e+00	-1.103641385740909975e-01
-9.354386112636362327e+00	-1.171566499179779730e-01
-9.325945763229311680e+00	-1.239386133308089666e-01
-9.297399677416953168e+00	-1.307090419947229964e-01
-9.268748181577132428e+00	-1.374669868564569741e-01
-9.239991652087812923e+00	-1.442115337008829656e-01
-9.211130513012932397e+00	-1.509417998825369756e-01
-9.182165233461702769e+00	-1.576569307940949849e-01
-9.153096324687112428e+00	-1.643560961511699725e-01
-9.123924336989752248e+00	-1.710384861714729920e-01
-9.094649856492242890e+00	-1.777033077233560188e-01
-9.065273501847782356e+00	-1.843497805141460222e-01
-9.035795920943241910e+00	-1.909771333826950079e-01
-9.006217787653461926e+00	-1.975846007533479942e-01
-8.976539798698702555e+00	-2.041714193003369981e-01
-8.946762670651322580e+00	-2.107368248626529939e-01
-8.916887137132201602e+00	-2.172800496399929782e-01
-8.886913946229881844e+00	-2.238003196906809822e-01
-8.856843858169012762e+00	-2.302968527428259637e-01
-8.826677643246682692e+00	-2.367688563205799790e-01
-8.796416080048151898e+00	-2.432155261785479694e-01
-8.766059953945692484e+00	-2.496360450293229616e-01
-8.735610055877211622e+00	-2.560295815420690069e-01
-8.705067181394342768e+00	-2.623952895841119570e-01
-8.674432129963291160e+00	-2.687323076729160043e-01
-8.643705704495809883e+00	-2.750397586026229746e-01
-8.612888711082661075e+00	-2.813167492076029674e-01
-8.581981958897801022e+00	-2.875623702252819713e-01
-8.550986260237790404e+00	-2.937756962218139867e-01
-8.519902430659049841e+00	-2.999557855468900081e-01
-8.488731289173690797e+00	-3.061016802880680010e-01
-8.457473658464520483e+00	-3.122124062003069911e-01
-8.426130365080380713e+00	-3.182869725926849580e-01
-8.394702239574311164e+00	-3.243243721614569863e-01
-8.363190116549800379e+00	-3.303235807663719714e-01
-8.331594834583320619e+00	-3.362835571553190461e-01
-8.299917235995470932e+00	-3.422032426506100289e-01
-8.268158166447850732e+00	-3.480815608183550069e-01
-8.236318474347701368e+00	-3.539174171501099919e-01
-8.204399010048200935e+00	-3.597096987930929468e-01
-8.172400624838131122e+00	-3.654572743714719629e-01
-8.140324169720811298e+00	-3.711589939464680632e-01
-8.108170493988241745e+00	-3.768136891668460442e-01
-8.075940443602670271e+00	-3.824201736639449289e-01
-8.043634859403580251e+00	-3.879772437463149815e-01
-8.011254575163851754e+00	-3.934836794483969613e-01
-7.978800415524000655e+00	-3.989382459853109686e-01
-7.946273193838370830e+00	-4.043396956618319771e-01
-7.913673709971000392e+00	-4.096867702778919651e-01
-7.881002748082790887e+00	-4.149782040656830318e-01
-7.848261074454130792e+00	-4.202127271846520240e-01
-7.815449435389160371e+00	-4.253890697905279850e-01
-7.782568555249270936e+00	-4.305059666832639631e-01
-7.749619134663270792e+00	-4.355621625264999852e-01
-7.716601848961531118e+00	-4.405564176182170111e-01
-7.683517346879431109e+00	-4.454875141788449677e-01
-7.650366249573500532e+00	-4.503542631095429072e-01
-7.617149149989980828e+00	-4.551555111599379644e-01
-7.583866612621840808e+00	-4.598901484316290644e-01
-7.550519173685170671e+00	-4.645571161315300013e-01
-7.517107341740590698e+00	-4.691554144779070401e-01
-7.483631598779280303e+00	-4.736841106520580102e-01
-7.450092401786650775e+00	-4.781423466802719457e-01
-7.416490184789970463e+00	-4.825293471241690058e-01
-7.382825361389040886e+00	-4.868444264529860344e-01
-7.349098327761770300e+00	-4.910869959690219999e-01
-7.315309466129610527e+00	-4.952565701573469759e-01
-7.281459148660420766e+00	-4.993527723331589452e-01
-7.247547741779841068e+00	-5.033753394648099455e-01
-7.213575610855710529e+00	-5.073241260575209743e-01
-7.179543125214320476e+00	-5.111991069920629460e-01
-7.145450663441800465e+00	-5.150003792241719669e-01
-7.111298618919340342e+00	-5.187281622638260092e-01
-7.077087405537050735e+00	-5.223827973688148774e-01
-7.042817463527990540e+00	-5.259647454037470471e-01
-7.008489265361681042e+00	-5.294745833337048957e-01
-6.974103321634820496e+00	-5.329129993407659693e-01
-6.939660186896100313e+00	-5.362807865712588828e-01
-6.905160465342680354e+00	-5.395788355416060167e-01
-6.870604816326141062e+00	-5.428081252505509990e-01
-6.835993959608380521e+00	-5.459697130651339769e-01
-6.801328680309790542e+00	-5.490647234666889975e-01
-6.766609833495790483e+00	-5.520943357609688906e-01
-6.731838348351590895e+00	-5.550597708730620194e-01
-6.697015231899531074e+00	-5.579622773627008758e-01
-6.662141572218730268e+00	-5.608031168086160534e-01
-6.627218541131981056e+00	-5.635835487216509510e-01
-6.592247396331040399e+00	-5.663048151550629239e-01
-6.557229482917480645e+00	-5.689681251868170531e-01
-6.522166234342840596e+00	-5.715746394525280660e-01
-6.487059172738180557e+00	-5.741254549090220038e-01
-6.451909908629830603e+00	-5.766215900071720579e-01
-6.416720140044560594e+00	-5.790639704488800277e-01
-6.381491651013790900e+00	-5.814534156967390288e-01
-6.346226309492601025e+00	-5.837906263962580056e-01
-6.310926064714970529e+00	-5.860761728596339815e-01
-6.275592944012460705e+00	-5.883104847471460896e-01
-6.240229049127990812e+00	-5.904938420675149846e-01
-6.204836552061570920e+00	-5.926263676022929250e-01
-6.169417690488121053e+00	-5.947080208417179215e-01
-6.133974762791370772e+00	-5.967385935008879816e-01
-6.098510122760361085e+00	-5.987177066657509705e-01
-6.063026173997331014e+00	-6.006448095986440805e-01
-6.027525364087180648e+00	-6.025191802132299213e-01
-5.992010178579680435e+00	-6.043399272089620133e-01
-5.956483134836020987e+00	-6.061059938359119048e-01
-5.920946775790710603e+00	-6.078161632422749427e-01
-5.885403663679590558e+00	-6.094690653392489388e-01
-5.849856373782870378e+00	-6.110631851015699834e-01
-5.814307488230850751e+00	-6.125968722069849992e-01
-5.778759589917550343e+00	-6.140683519044360938e-01
-5.743215256565171067e+00	-6.154757369889289897e-01
-5.707677054979410691e+00	-6.168170407510449316e-01
-5.672147535532770846e+00	-6.180901907608888912e-01
-5.636629226909480650e+00	-6.192930433399690404e-01
-5.601124631142570642e+00	-6.204233985701630427e-01
-5.565636218969710391e+00	-6.214790156864220538e-01
-5.530166425531100494e+00	-6.224576286992300478e-01
-5.494717646428740387e+00	-6.233569620940229150e-01
-5.459292234162890445e+00	-6.241747464575970739e-01
-5.423892494957740951e+00	-6.249087338860379592e-01
-5.388520685984421021e+00	-6.255567130347019500e-01
-5.353179012986430507e+00	-6.261165236780950050e-01
-5.317869628308311114e+00	-6.265860706561519056e-01
-5.282594629325561009e+00	-6.269633370931189109e-01
-5.247356057270311069e+00	-6.272463967859349676e-01
-5.212155896443841030e+00	-6.274334256705100810e-01
-5.176996073804610354e+00	-6.275227122864879270e-01
-5.141878458917220840e+00	-6.275126671736970252e-01
-5.106804864245290787e+00	-6.274018311465670017e-01
-5.071777045768840253e+00	-6.271888824059479450e-01
-5.036796703904650840e+00	-6.268726424610060466e-01
-5.001865484705830589e+00	-6.264520808470008806e-01
-4.966984981315590630e+00	-6.259263186375589871e-01
-4.932156735648190349e+00	-6.252946307625069089e-01
-4.897382240269270604e+00	-6.245564471542139895e-01
-4.862662940446430326e+00	-6.237113527565820714e-01
-4.828000236340480811e+00	-6.227590864412899663e-01
-4.793395485307220483e+00	-6.216995388854449356e-01
-4.758850004279250534e+00	-6.205327494733878790e-01
-4.724365072197740822e+00	-6.192589022929830822e-01
-4.689941932464161134e+00	-6.178783213031839860e-01
-4.655581795382560450e+00	-6.163914647550439163e-01
-4.621285840564140379e+00	-6.147989189525209230e-01
-4.587055219266670925e+00	-6.131013914425060829e-01
-4.552891056642900836e+00	-6.112997037253589117e-01
-4.518794453873800521e+00	-6.093947835780149092e-01
-4.484766490164050268e+00	-6.073876570813749876e-01
-4.450808224579820838e+00	-6.052794404422650043e-01
-4.416920697710660981e+00	-6.030713316978499883e-01
-4.383104933140340442e+00	-6.007646023869899210e-01
-4.349361938713850684e+00	-5.983605892688370620e-01
-4.315692707590870647e+00	-5.958606861638759966e-01
-4.282098219078900314e+00	-5.932663359869618791e-01
-4.248579439242420541e+00	-5.905790230354919235e-01
-4.215137321287571126e+00	-5.878002655890630646e-01
-4.181772805725250564e+00	-5.849316088696809857e-01
-4.148486820318651347e+00	-5.819746184040450743e-01
-4.115280279824460763e+00	-5.789308738216769612e-01
-4.082154085540451227e+00	-5.758019631148338924e-01
-4.049109124674931337e+00	-5.725894773782800318e-01
-4.016146269556871040e+00	-5.692950060393280332e-01
-3.983266376708191281e+00	-5.659201325809799510e-01
-3.950470285802580861e+00	-5.624664307538489449e-01
-3.917758818537580900e+00	-5.589354612656469712e-01
-3.885132777448970565e+00	-5.553287689307169206e-01
-3.852592944698480792e+00	-5.516478802561750605e-01
-3.820140080867620469e+00	-5.478943014360200259e-01
-3.787774923791521253e+00	-5.440695167199329774e-01
-3.755498187468121252e+00	-5.401749871195609121e-01
-3.723310561078171155e+00	-5.362121494118610165e-01
-3.691212708152280975e+00	-5.321824153966259185e-01
-3.659205265920711270e+00	-5.280871713635919562e-01
-3.627288844881080720e+00	-5.239277777235769040e-01
-3.595464028618520658e+00	-5.197055687579250627e-01
-3.563731373910781208e+00	-5.154218524411009472e-01
-3.532091411149391291e+00	-5.110779102925520068e-01
-3.500544645105550856e+00	-5.066749972159840798e-01
-3.469091556066560500e+00	-5.022143412868389500e-01
-3.437732601365550700e+00	-4.976971434520769955e-01
-3.406468217323911141e+00	-4.931245771101880337e-01
-3.375298821621631085e+00	-4.884977875437929717e-01
-3.344224816106611264e+00	-4.838178911819979722e-01
-3.313246590049640616e+00	-4.790859746749079329e-01
-3.282364523846540649e+00	-4.743030937682610193e-01
-3.251578993164100595e+00	-4.694702719719429651e-01
-3.220890373521040573e+00	-4.645884990220989219e-01
-3.190299045289760826e+00	-4.596587291426370014e-01
-3.159805399099070655e+00	-4.546818791179500496e-01
-3.129409841612321053e+00	-4.496588261947109255e-01
-3.099112801649790860e+00	-4.445904058364320011e-01
-3.068914736618580719e+00	-4.394774093600880005e-01
-3.038816139207501266e+00	-4.343205814894530170e-01
-3.008817544299240865e+00	-4.291206178647330449e-01
-2.978919536046981342e+00	-4.238781625525819829e-01
-2.949122755057451251e+00	-4.185938056046200617e-01
-2.919427905618120711e+00	-4.132680807159860303e-01
-2.889835762902010607e+00	-4.079014630383159257e-01
-2.860347180079650720e+00	-4.024943672036929709e-01
-2.830963095264810825e+00	-3.970471456175649894e-01
-2.801684538217680931e+00	-3.915600870793840005e-01
-2.772512636727261004e+00	-3.860334157896589402e-01
-2.743448622593301245e+00	-3.804672908013149724e-01
-2.714493837127190723e+00	-3.748618059716179451e-01
-2.685649736091490603e+00	-3.692169904685340120e-01
-2.656917893998310909e+00	-3.635328098821830056e-01
-2.628300007688291196e+00	-3.578091679880410214e-01
-2.599797899114361321e+00	-3.520459092038299986e-01
-2.571413517257431280e+00	-3.462428217765220473e-01
-2.543148939105321027e+00	-3.403996417297499577e-01
-2.515006369630670591e+00	-3.345160575950420490e-01
-2.486988140709520678e+00	-3.285917159429249668e-01
-2.459096708928330877e+00	-3.226262277219190122e-01
-2.431334652234500737e+00	-3.166191754050700080e-01
-2.403704665393251005e+00	-3.105701209347649927e-01
-2.376209554222371345e+00	-3.044786144474659895e-01
-2.348852228585490920e+00	-2.983442037505599775e-01
-2.321635694134690731e+00	-2.921664445139929844e-01
-2.294563042803201114e+00	-2.859449111297530099e-01
-2.267637442060310704e+00	-2.796792081826979803e-01
-2.240862122951701174e+00	-2.733689824668119606e-01
-2.214240366960070538e+00	-2.670139354717899760e-01
-2.187775491732870670e+00	-2.606138362560410093e-01
-2.161470835736091445e+00	-2.541685346137939616e-01
-2.135329741904911316e+00	-2.476779744361929936e-01
-2.109355540374410865e+00	-2.411422071590779703e-01
-2.083551530385230777e+00	-2.345614051837359715e-01
-2.057920961470620647e+00	-2.279358751513460013e-01
-2.032467014042820708e+00	-2.212660709471899745e-01
-2.007192779507191105e+00	-2.145526063071189760e-01
-1.982101240042750900e+00	-2.077962668962389792e-01
-1.957195248197120874e+00	-2.009980217284869641e-01
-1.932477506452231042e+00	-1.941590337956379808e-01
-1.907950546924831015e+00	-1.872806697755080019e-01
-1.883616711372071206e+00	-1.803645086916549900e-01
-1.859478131677721136e+00	-1.734123494007609456e-01
-1.835536710998241228e+00	-1.664262167891479849e-01
-1.811794105750671013e+00	-1.594083665665479432e-01
-1.788251708624821079e+00	-1.523612885532729666e-01
-1.764910632801981238e+00	-1.452877083662819646e-01
-1.741771697559781229e+00	-1.381905874203659956e-01
-1.718835415439001091e+00	-1.310731211725649770e-01
-1.696101981142261073e+00	-1.239387355510679911e-01
-1.673571262327181230e+00	-1.167910815240869593e-01
-1.651242792447230823e+00	-1.096340277793629858e-01
-1.629115765782631176e+00	-1.024716515011359630e-01
-1.607189034790961202e+00	-9.530822724820997571e-02
-1.585461109892750908e+00	-8.814821395427197004e-02
-1.563930161791621032e+00	-8.099624008955597088e-02
-1.542594026410931018e+00	-7.385708704119198220e-02
-1.521450212510480959e+00	-6.673567078794398477e-02
-1.500495912026471146e+00	-5.963702196338088735e-02
-1.479728013157191047e+00	-5.256626441955308815e-02
-1.459143116194780987e+00	-4.552859242089979386e-02
-1.438737552080591175e+00	-3.852924661505738313e-02
-1.418507403638581188e+00	-3.157348894337178025e-02
-1.398448529417421149e+00	-2.466657666898197654e-02
-1.378556590048061192e+00	-1.781373571416147716e-02
-1.358827077000130945e+00	-1.102013351097758109e-02
-1.339255343596840842e+00	-4.290851580072474469e-03
-1.319836638125270856e+00	2.369141938683705373e-03
-1.300566138856960929e+00	8.955019572940814410e-03
-1.281438990772321151e+00	1.546212138641181455e-02
-1.262450343762691052e+00	2.188598119096052397e-02
-1.243595392065091065e+00	2.822235186366842119e-02
-1.224869414668031009e+00	3.446722953241210252e-02
-1.206267816411390914e+00	4.061687639804420491e-02
-1.187786169490061106e+00	4.666784196831802456e-02
-1.169420255060239056e+00	5.261698248824062119e-02
-1.151166104637959986e+00	5.846147836352852400e-02
-1.133020040973000020e+00	6.419884938823050557e-02
-1.114978718077134889e+00	6.982696760427481442e-02
-1.097039160083896014e+00	7.534406763956681685e-02
-1.079198798617841071e+00	8.074875439216931683e-02
-1.061455508354671062e+00	8.604000795084881803e-02
-1.043807640459442965e+00	9.121718566667852413e-02
-1.026254053598575133e+00	9.628002131620981563e-02
-1.008794142232269930e+00	1.012286213237211102e-01
-9.914278619074240462e-01	1.060634580379517106e-01
-9.741557512868470603e-01	1.107853600872442112e-01
-9.569789506687430558e-01	1.153954998658659192e-01
-9.398992167706560208e-01	1.198953782331373119e-01
-9.229189335744699685e-01	1.242868065355739182e-01
-9.060411190533520509e-01	1.285718860902200222e-01
-8.892694276276380538e-01	1.327529852944160094e-01
-8.726081482244040233e-01	1.368327145531020306e-01
-8.560621978447170433e-01	1.408138992391030353e-01
-8.396371105730670026e-01	1.446995509244110023e-01
-8.233390219951129962e-01	1.484928371409940107e-01
-8.071746490224380732e-01	1.521970499478730310e-01
-7.911512651562689902e-01	1.558155735969090072e-01
-7.752766712558619711e-01	1.593518516027130072e-01
-7.595591619113229997e-01	1.628093535321540053e-01
-7.440074875547280087e-01	1.661915418359440066e-01
-7.286308124773650530e-01	1.695018390486580095e-01
-7.134386689544660598e-01	1.727435956840550069e-01
-6.984409077117290643e-01	1.759200591498620292e-01
-6.836476449999999705e-01	1.790343440000000119e-01
-6.690692065754160200e-01	1.820894038327760256e-01
-6.547160689119430055e-01	1.850880051306750262e-01
-6.405987980012179950e-01	1.880327033212910171e-01
-6.267279861208070457e-01	1.909258213195840215e-01
-6.131141869759999530e-01	1.937694307892770251e-01
-5.997678496420750793e-01	1.965653363358300099e-01
-5.866992517530430495e-01	1.993150628154120030e-01
-5.739184323992641001e-01	2.020198459136290092e-01
-5.614351252096040357e-01	2.046806261148540196e-01
-5.492586921038189463e-01	2.072980461480920245e-01
-5.373980582073920598e-01	2.098724519585820070e-01
-5.258616484239599931e-01	2.124038972162550221e-01
-5.146573261595119853e-01	2.148921513330390165e-01
-5.037923346876269637e-01	2.173367109211310211e-01
-4.932732416360410266e-01	2.197368145843090204e-01
-4.831058870616420364e-01	2.220914608944050128e-01
-4.732953355636140280e-01	2.243994293657990136e-01
-4.638458328628300431e-01	2.266593042025870086e-01
-4.547607672497550046e-01	2.288695005565290208e-01
-4.460426362731340078e-01	2.310282929993670020e-01
-4.376930190077380489e-01	2.331338458812660108e-01
-4.297125542015590161e-01	2.351842452183440235e-01
-4.221009245612170613e-01	2.371775317271350159e-01
-4.148568473893220476e-01	2.391117346027020196e-01
-4.079780717392780254e-01	2.409849056206040119e-01
-4.014613822018739953e-01	2.427951531312290134e-01
-3.953026093843620137e-01	2.445406755087090045e-01
-3.894966470869070108e-01	2.462197936158500022e-01
-3.840374761237440593e-01	2.478309818516370167e-01
-3.789181946776020160e-01	2.493728973590130238e-01
-3.741310550163380322e-01	2.508444069878650318e-01
-3.696675063408770279e-01	2.522446116316180431e-01
-3.655182434740150144e-01	2.535728675852509939e-01
-3.616732610408360249e-01	2.548288046079720259e-01
-3.581219127342620268e-01	2.560123404147179871e-01
-3.548529752039040197e-01	2.571236913669000534e-01
-3.518547160537390250e-01	2.581633791837300018e-01
-3.491149653847300249e-01	2.591322335506069940e-01
-3.466211902729590122e-01	2.600313905596620123e-01
-3.443605715328110217e-01	2.608622869788900234e-01
-3.423200820788420140e-01	2.616266504095440260e-01
-3.404865661698380230e-01	2.623264854556450199e-01
-3.388468187948000532e-01	2.629640560936580274e-01
-3.373876644438280614e-01	2.635418644935100252e-01
-3.360960344976340330e-01	2.640626266031100289e-01
-3.349590424683810408e-01	2.645292448663240092e-01
-3.339640563320450117e-01	2.649447784977070341e-01
-3.330987672092140528e-01	2.653124117852330155e-01
-3.323512536774699822e-01	2.656354209335500260e-01
-3.317100410345780181e-01	2.659171399938959901e-01
-3.311641548780370203e-01	2.661609264517480478e-01
-3.307031684231760416e-01	2.663701270585010494e-01
-3.303172430489720313e-01	2.665480444982369912e-01
-3.299971616381960349e-01	2.666979054740890032e-01
-3.297343543659320142e-01	2.668228307803570121e-01
-3.295209166877060003e-01	2.669258078958420266e-01
-3.293496193847930131e-01	2.670096665906770417e-01
-3.292139106388510261e-01	2.670770579832559832e-01
-3.291079102298640202e-01	2.671304374158319783e-01
-3.290263960790630327e-01	2.671720514376589861e-01
