# Supplementary material for: Agile perching maneuvers in birds and morphing-wing drones
Source: Nat Commun. 2024 Sep 27;15:8330. doi: 10.1038/s41467-024-52369-4 (PMC11437188; doi:10.1038/s41467-024-52369-4)
Supplement: Supplementary file 11 — Source Data [file 41467_2024_52369_MOESM11_ESM.zip › figure_source_data/suppl_fig_2/harris_hawk_345.csv]

# horizontal_pos	altitude
-1.170787620787108985e+01	3.717663675594250483e-01
-1.168891195989608889e+01	3.715392489329510384e-01
-1.166963356986468980e+01	3.712755242443700476e-01
-1.165006295831858907e+01	3.709709508311490045e-01
-1.163022191531888971e+01	3.706212425673380273e-01
-1.161013197552108878e+01	3.702220910687450406e-01
-1.158981429813638897e+01	3.697691868285570282e-01
-1.156928955262018910e+01	3.692582400923130059e-01
-1.154857781086018953e+01	3.686850012893420070e-01
-1.152769844655908926e+01	3.680452808483890004e-01
-1.150667004242649050e+01	3.673349682379870029e-01
-1.148551030571248965e+01	3.665500500868550393e-01
-1.146423599252478986e+01	3.656866272558360054e-01
-1.144286284128429010e+01	3.647409307503900466e-01
-1.142140551558228978e+01	3.637093363808699964e-01
-1.139987755661418944e+01	3.625883780965650227e-01
-1.137829134527268948e+01	3.613747599382700071e-01
-1.135665807389838911e+01	3.600653665727029940e-01
-1.133498772759898898e+01	3.586572723900180448e-01
-1.131328907496899028e+01	3.571477491627740308e-01
-1.129156966796379002e+01	3.555342722806590361e-01
-1.126983585060818882e+01	3.538145255898620389e-01
-1.124809277615668890e+01	3.519864048790790068e-01
-1.122634443225788914e+01	3.500480200655030072e-01
-1.120459367362398950e+01	3.479976961438410177e-01
-1.118284226165688899e+01	3.458339729691830011e-01
-1.116109091044308954e+01	3.435556039505849868e-01
-1.113933933849568980e+01	3.411615537364450224e-01
-1.111758632559478954e+01	3.386509949752510296e-01
-1.109582977406089022e+01	3.360233042361420175e-01
-1.107406677378119042e+01	3.332780571731630004e-01
-1.105229367030718990e+01	3.304150230151360335e-01
-1.103050613534098900e+01	3.274341584600480304e-01
-1.100869923893849034e+01	3.243356010488430141e-01
-1.098686752277188994e+01	3.211196620888270292e-01
-1.096500507381258949e+01	3.177868191916540241e-01
-1.094310559782329051e+01	3.143377084853850034e-01
-1.092116249207619028e+01	3.107731165545570273e-01
-1.089916891675068911e+01	3.070939721567559899e-01
-1.087711786449768958e+01	3.033013377590539905e-01
-1.085500222770408918e+01	2.993964009330680187e-01
-1.083281486302708885e+01	2.953804656432840181e-01
-1.081054865281809008e+01	2.912549434599809861e-01
-1.078819656309909014e+01	2.870213447254609807e-01
-1.076575169780099017e+01	2.826812697005050001e-01
-1.074320734901889018e+01	2.782363997169040037e-01
-1.072055704308849045e+01	2.736884883616740316e-01
-1.069779458232899039e+01	2.690393527189069989e-01
-1.067491408234328887e+01	2.642908646962330299e-01
-1.065191000481028993e+01	2.594449424642999991e-01
-1.062877718574018893e+01	2.545035420395290182e-01
-1.060551085920698888e+01	2.494686490424180003e-01
-1.058210667660299009e+01	2.443422706658440191e-01
-1.055856072149748925e+01	2.391264278898320161e-01
-1.053486952020949019e+01	2.338231479811549995e-01
-1.051103004823409037e+01	2.284344573176410043e-01
-1.048703973268418999e+01	2.229623745780670019e-01
-1.046289645093498955e+01	2.174089043389900167e-01
-1.043859852567558910e+01	2.117760311195460154e-01
-1.041414471658798924e+01	2.060657139141540140e-01
-1.038953420889049006e+01	2.002798812511206172e-01
-1.036476659899128983e+01	1.944204268121924040e-01
-1.033984187750778894e+01	1.884892056443067121e-01
-1.031476040991469034e+01	1.824880309899666875e-01
-1.028952291508648997e+01	1.764186717569921070e-01
-1.026413044200439018e+01	1.702828506418456178e-01
-1.023858434489658897e+01	1.640822429134506932e-01
-1.021288625708108988e+01	1.578184758564848134e-01
-1.018703806377453880e+01	1.514931288647126117e-01
-1.016104187413140991e+01	1.451077341661788089e-01
-1.013489999276515974e+01	1.386637781531835922e-01
-1.010861489100189914e+01	1.321627032811230062e-01
-1.008218917810525994e+01	1.256059104916908975e-01
-1.005562557270289936e+01	1.189947621078215056e-01
-1.002892687463453036e+01	1.123305851403142014e-01
-1.000209593742967051e+01	1.056146749395164008e-01
-9.975135641611089454e+00	9.884829911995231255e-02
-9.948048869006589356e+00	9.203270168152011266e-02
-9.920838478237719471e+00	8.516910724800011434e-02
-9.893507281539529075e+00	7.825872534221581245e-02
-9.866058023049809833e+00	7.130275461736171327e-02
-9.838493358690609369e+00	6.430238696577350588e-02
-9.810815837748149804e+00	5.725881142978850313e-02
-9.783027886240699189e+00	5.017321784426420628e-02
-9.755131792146530145e+00	4.304680014671941057e-02
-9.727129692547169526e+00	3.588075929881051618e-02
-9.699023562723429137e+00	2.867630577179258733e-02
-9.670815207224489285e+00	2.143466155855999755e-02
-9.642506252913118914e+00	1.415706168558600320e-02
-9.614098143973109245e+00	6.844755209359398851e-03
-9.585592138848509691e+00	-5.009943065150124220e-04
-9.556989309068530503e+00	-7.878908825783986769e-03
-9.528290539896339340e+00	-1.528769636644000673e-02
-9.499496532725849818e+00	-2.272605199002397658e-02
-9.470607809136978972e+00	-3.019265921317199064e-02
-9.441624716507488912e+00	-3.768619179206300629e-02
-9.412547435068189472e+00	-4.520531582243597635e-02
-9.383375986278679193e+00	-5.274869209119198432e-02
-9.354110242392039254e+00	-6.031497861042700581e-02
-9.324749937069830352e+00	-6.790283326126300700e-02
-9.295294676903759878e+00	-7.551091647292601516e-02
-9.265743953695880109e+00	-8.313789386244901936e-02
-9.236097157347519016e+00	-9.078243876191399719e-02
-9.206353589206258903e+00	-9.844323456342096712e-02
-9.176512475721409601e+00	-1.061189768167909997e-01
-9.146572982261119478e+00	-1.138083750212749989e-01
-9.116534226948360242e+00	-1.215101540601660202e-01
-9.086395294378670329e+00	-1.292230552358830109e-01
-9.056155249089590242e+00	-1.369458368727479725e-01
-9.025813148659910468e+00	-1.446772744649539866e-01
-8.995368056326158879e+00	-1.524161603579909929e-01
-8.964819053014229766e+00	-1.601613029627209639e-01
-8.934165248694769801e+00	-1.679115255121689798e-01
-8.903405792983258848e+00	-1.756656643816659757e-01
-8.872539884917250319e+00	-1.834225670029789867e-01
-8.841566781856229795e+00	-1.911810894123189830e-01
-8.810485807461908792e+00	-1.989400934803339793e-01
-8.779296358729158811e+00	-2.066984438793159629e-01
-8.747997912050330171e+00	-2.144550048485689975e-01
-8.716590028307129145e+00	-2.222086368232809583e-01
-8.685072356996089482e+00	-2.299581929949789938e-01
-8.653444639403620187e+00	-2.377025158729659804e-01
-8.621706710856999578e+00	-2.454404339157419956e-01
-8.589858502086249459e+00	-2.531707582995959549e-01
-8.557900039739768872e+00	-2.608922798881599947e-01
-8.525831446103419253e+00	-2.686037664620369858e-01
-8.493652938078549042e+00	-2.763039602616269574e-01
-8.461364825478849383e+00	-2.839915758892789799e-01
-8.428967508709510170e+00	-2.916652986089549593e-01
-8.396461475894209769e+00	-2.993237830730469673e-01
-8.363847299516979916e+00	-3.069656524969429645e-01
-8.331125632645809631e+00	-3.145894982926719652e-01
-8.298297204804120142e+00	-3.221938801637340144e-01
-8.265362817554558816e+00	-3.297773266541939585e-01
-8.232323339856909783e+00	-3.373383361365659971e-01
-8.199179703258559826e+00	-3.448753782150780212e-01
-8.165932896972210031e+00	-3.523868955138130254e-01
-8.132583962891269280e+00	-3.598713058131180476e-01
-8.099133990588379461e+00	-3.673270044925939781e-01
-8.065584112337939260e+00	-3.747523672351719681e-01
-8.031935498198338408e+00	-3.821457529441440459e-01
-7.998189351184458395e+00	-3.895055068236839557e-01
-7.964346902556378893e+00	-3.968299635732789876e-01
-7.930409407245108788e+00	-4.041174506476080119e-01
-7.896378139432258969e+00	-4.113662915356269267e-01
-7.862254388296018526e+00	-4.185748090158580292e-01
-7.828039453932548852e+00	-4.257413283490519285e-01
-7.793734643458358313e+00	-4.328641803742369620e-01
-7.759341267296918865e+00	-4.399417044796439247e-01
-7.724860635650288465e+00	-4.469722514258310242e-01
-7.690294055154918595e+00	-4.539541860044010169e-01
-7.655642825719889188e+00	-4.608858895217469720e-01
-7.620908237544679054e+00	-4.677657621031929280e-01
-7.586091568313818811e+00	-4.745922248184530345e-01
-7.551194080565618805e+00	-4.813637216343599756e-01
-7.516217019232708907e+00	-4.880787212052510315e-01
-7.481161609353279118e+00	-4.947357185149859338e-01
-7.446029053952348598e+00	-5.013332363872888831e-01
-7.410820532094408719e+00	-5.078698268829000551e-01
-7.375537197109489185e+00	-5.143440726027339593e-01
-7.340180174996558726e+00	-5.207545879160009328e-01
-7.304750563009409170e+00	-5.271000201309270494e-01
-7.269249428431519000e+00	-5.333790506234998841e-01
-7.233677807547638672e+00	-5.395903959365089264e-01
-7.198036704820978571e+00	-5.457328088572350744e-01
-7.162327092285608821e+00	-5.518050794776179213e-01
-7.126549909164318741e+00	-5.578060362356340729e-01
-7.090706061722468867e+00	-5.637345469312908808e-01
-7.054796423368358660e+00	-5.695895197050950820e-01
-7.018821835010368382e+00	-5.753699039614259547e-01
-6.982783105680388402e+00	-5.810746912140118958e-01
-6.946681013432298712e+00	-5.867029158259289279e-01
-6.910516306522619168e+00	-5.922536556123709772e-01
-6.874289704879398499e+00	-5.977260322710260532e-01
-6.838001901863218990e+00	-6.031192116024279848e-01
-6.801653566322298339e+00	-6.084324034811590121e-01
-6.765245344941618555e+00	-6.136648615384898697e-01
-6.728777864883419113e+00	-6.188158825178688982e-01
-6.692251736714158739e+00	-6.238848052667500532e-01
-6.655667557610608576e+00	-6.288710093315699190e-01
-6.619025914835098945e+00	-6.337739131271389326e-01
-6.582327389467589107e+00	-6.385929716573219839e-01
-6.545572560379898874e+00	-6.433276737705309056e-01
-6.508762008435128976e+00	-6.479775389410749042e-01
-6.471896320893208987e+00	-6.525421135757409896e-01
-6.434976096001538970e+00	-6.570209668538620207e-01
-6.398001947748058527e+00	-6.614136861184769511e-01
-6.360974510752578581e+00	-6.657198718457320030e-01
-6.323894445270679121e+00	-6.699391322292449491e-01
-6.286762442283798435e+00	-6.740710774255640469e-01
-6.249579228648189044e+00	-6.781153135158699552e-01
-6.212345572274728944e+00	-6.820714362475239767e-01
-6.175062287311638975e+00	-6.859390246267429436e-01
-6.137730239301729007e+00	-6.897176344404438719e-01
-6.100350350286058543e+00	-6.934067917909720880e-01
-6.062923603826359198e+00	-6.970059867318390001e-01
-6.025451049918769009e+00	-7.005146670956969857e-01
-5.987933809772278515e+00	-7.039322326074219927e-01
-5.950373080425878314e+00	-7.072580293752919189e-01
-5.912770139179229112e+00	-7.104913448518479502e-01
-5.875126347812338778e+00	-7.136314033530120060e-01
-5.837443156570788716e+00	-7.166773622195279358e-01
-5.799722107893498624e+00	-7.196283086987449451e-01
-5.761964839860918453e+00	-7.224832576173010334e-01
-5.724173089341928922e+00	-7.252411499065130052e-01
-5.686348694818398997e+00	-7.279008520323140274e-01
-5.648493598866388687e+00	-7.304611563706189248e-01
-5.610609850273498900e+00	-7.329207825571468771e-01
-5.572699605771618714e+00	-7.352783798283020200e-01
-5.534765131364408397e+00	-7.375325303567199509e-01
-5.496808803228698359e+00	-7.396817535719899528e-01
-5.458833108168648529e+00	-7.417245114437669429e-01
-5.420840643601088971e+00	-7.436592146915379509e-01
-5.382834117050498968e+00	-7.454842298725889993e-01
-5.344816345131398805e+00	-7.471978872876579025e-01
-5.306790251996118535e+00	-7.487984896324049178e-01
-5.268758867225738385e+00	-7.502843213123628896e-01
-5.230725323142118910e+00	-7.516536583296640206e-01
-5.192692851519738362e+00	-7.529047786415550281e-01
-5.154664779676468633e+00	-7.540359728837588982e-01
-5.116644525923958575e+00	-7.550455553461050684e-01
-5.078635594359738548e+00	-7.559318750836059309e-01
-5.040641568985228638e+00	-7.566933270433868763e-01
-5.002666107136638729e+00	-7.573283630865630389e-01
-4.964712932218748875e+00	-7.578355027842849090e-01
-4.926785825735318980e+00	-7.582133438688249960e-01
-4.888888618614418924e+00	-7.584605722235748804e-01
-4.851025181831398747e+00	-7.585759713002930837e-01
-4.813199416338369119e+00	-7.585584308576349688e-01
-4.775415242314468678e+00	-7.584069549220679995e-01
-4.737676587758178570e+00	-7.581206688803678873e-01
-4.699987376450078358e+00	-7.576988256221999229e-01
-4.662351515321598860e+00	-7.571408106614190281e-01
-4.624772881273698566e+00	-7.564461461757689964e-01
-4.587255307497308365e+00	-7.556144939164020080e-01
-4.549802569355988702e+00	-7.546456569509030210e-01
-4.512418369899949155e+00	-7.535395802162609957e-01
-4.475106325089099002e+00	-7.522963498711869867e-01
-4.437869948811559162e+00	-7.509161914503539315e-01
-4.400712637792508986e+00	-7.493994668362260470e-01
-4.363637656496398343e+00	-7.477466700771160379e-01
-4.326648122133528673e+00	-7.459584220927930609e-01
-4.289746989889199114e+00	-7.440354643211730679e-01
-4.252937038500348876e+00	-7.419786513713069187e-01
-4.216220856310688880e+00	-7.397889427588859590e-01
-4.179600827940438634e+00	-7.374673938106310889e-01
-4.143079121710798951e+00	-7.350151458332798704e-01
-4.106657677966689235e+00	-7.324334156511380645e-01
-4.070338198442908784e+00	-7.297234846233979777e-01
-4.034122136819949134e+00	-7.268866872585300065e-01
-3.998010690614669294e+00	-7.239243995478790161e-01
-3.962004794549418563e+00	-7.208380271442809129e-01
-3.926105115539268553e+00	-7.176289935138440157e-01
-3.890312049432348651e+00	-7.142987281901089780e-01
-3.854625719631529002e+00	-7.108486552595869590e-01
-3.819045977717489215e+00	-7.072801822061469679e-01
-3.783572406183759007e+00	-7.035946892389490781e-01
-3.748204323382768877e+00	-6.997935192245929859e-01
-3.712940790769208910e+00	-6.958779683389810788e-01
-3.677780622512739406e+00	-6.918492775480040713e-01
-3.642722397536169332e+00	-6.877086250188229055e-01
-3.607764474018268608e+00	-6.834571195550500633e-01
-3.572905006381769333e+00	-6.790957951398699510e-01
-3.538141964767748782e+00	-6.746256066609690460e-01
-3.503473156976618874e+00	-6.700474268802620870e-01
-3.468896252834828609e+00	-6.653620446999199967e-01
-3.434408810923748945e+00	-6.605701647640980223e-01
-3.400008307584569067e+00	-6.556724084233320760e-01
-3.365692168089578828e+00	-6.506693160757359706e-01
-3.331457799846909040e+00	-6.455613508861179906e-01
-3.297302627482299187e+00	-6.403489038710239445e-01
-3.263224129617928959e+00	-6.350323003245779141e-01
-3.229219877146029205e+00	-6.296118075469969710e-01
-3.195287572772288698e+00	-6.240876438248630365e-01
-3.161425091583119240e+00	-6.184599885997830171e-01
-3.127630522370599131e+00	-6.127289937500208783e-01
-3.093902209430209105e+00	-6.068947958982009450e-01
-3.060238794528978623e+00	-6.009575296472648986e-01
-3.026639258726828707e+00	-5.949173416367310452e-01
-2.993102963719919352e+00	-5.887744053018919566e-01
-2.959629692364268649e+00	-5.825289362101349067e-01
-2.926219688028949051e+00	-5.761812078409729310e-01
-2.892873692422138987e+00	-5.697315676699399312e-01
-2.859592981530338918e+00	-5.631804534110129712e-01
-2.826379399310488871e+00	-5.565284092680000683e-01
-2.793235388777708827e+00	-5.497761020422469169e-01
-2.760164020137309215e+00	-5.429243369421770105e-01
-2.727169015618809311e+00	-5.359740729396589298e-01
-2.694254770682478650e+00	-5.289264375189159928e-01
-2.661426371284489001e+00	-5.217827406657880029e-01
-2.628689606906069010e+00	-5.145444879485778777e-01
-2.596050979074388643e+00	-5.072133925463979676e-01
-2.563517705128658619e+00	-4.997913860870289438e-01
-2.531097717013389037e+00	-4.922806281635950243e-01
-2.498799654912668977e+00	-4.846835144079619240e-01
-2.466632855573538841e+00	-4.770026830085419278e-01
-2.434607335203678780e+00	-4.692410195711270160e-01
-2.402733766867759080e+00	-4.614016602333659844e-01
-2.371023452348328675e+00	-4.534879929565260315e-01
-2.339488288480069400e+00	-4.455036569320610096e-01
-2.308140728010738663e+00	-4.374525400552169985e-01
-2.276993735087868842e+00	-4.293387744333169720e-01
-2.246060735515999163e+00	-4.211667299122819341e-01
-2.215355561976338983e+00	-4.129410056213789759e-01
-2.184892394446339203e+00	-4.046664195528449359e-01
-2.154685696102808912e+00	-3.963479962098639953e-01
-2.124750145036508719e+00	-3.879909523732229526e-01
-2.095100562149409207e+00	-3.796006810536009524e-01
-2.065751835646739032e+00	-3.711827337128280058e-01
-2.036718842574798849e+00	-3.627428008532639914e-01
-2.008016367891029219e+00	-3.542866910896989574e-01
-1.979659021585739032e+00	-3.458203088325640384e-01
-1.951661154403119047e+00	-3.373496307247159653e-01
-1.924036772734309064e+00	-3.288806809863869529e-01
-1.896799453275268998e+00	-3.204195058340290059e-01
-1.869962258057519033e+00	-3.119721471484819819e-01
-1.843537650470399081e+00	-3.035446155761699627e-01
-1.817537412898379001e+00	-2.951428632536649554e-01
-1.791972566596498950e+00	-2.867727563509169797e-01
-1.766853294421099063e+00	-2.784400476316929995e-01
-1.742188867021059018e+00	-2.701503492311480015e-01
-1.717987573077659036e+00	-2.619091058500550018e-01
-1.694256654157819009e+00	-2.537215685629359840e-01
-1.671002244717239016e+00	-2.455927694332339928e-01
-1.648229317755888879e+00	-2.375274971227590015e-01
-1.625941636589808947e+00	-2.295302736749939565e-01
-1.604141713159438876e+00	-2.216053326425099779e-01
-1.582830773246938882e+00	-2.137565987178789984e-01
-1.562008728923748979e+00	-2.059876690150989620e-01
-1.541674158494428903e+00	-1.983017961349719527e-01
-1.521824294145668999e+00	-1.907018731330449857e-01
-1.502455017449688901e+00	-1.831904204930329683e-01
-1.483560862810578973e+00	-1.757695751921399818e-01
-1.465135028880298895e+00	-1.684410819275919957e-01
-1.447169397909878974e+00	-1.612062865563329561e-01
-1.429654562940148921e+00	-1.540661317822029641e-01
-1.412579862677358911e+00	-1.470211551074669942e-01
-1.395933423841188903e+00	-1.400714890482879782e-01
-1.379702210718209088e+00	-1.332168635969799841e-01
-1.363872081602119035e+00	-1.264566108977069891e-01
-1.348427851753958961e+00	-1.197896720869819909e-01
-1.333353362471858983e+00	-1.132146062358440064e-01
-1.318631555820108936e+00	-1.067296013173110181e-01
-1.304244554532308920e+00	-1.003324871104319671e-01
-1.290173746573688884e+00	-9.402074994136000452e-02
-1.276399873822009035e+00	-8.779154915215997557e-02
-1.262903124306649083e+00	-8.164173517975098493e-02
-1.249663227430239054e+00	-7.556786912035501347e-02
-1.236659551586789085e+00	-6.956624364919100634e-02
-1.223871203584848910e+00	-6.363290516078101700e-02
-1.211277129283268916e+00	-5.776367699216800045e-02
-1.198856214850509083e+00	-5.195418358947001547e-02
-1.186587388066005833e+00	-4.619987547750398216e-02
-1.174449719093264122e+00	-4.049605489252700030e-02
-1.162422520169344997e+00	-3.483790193950397907e-02
-1.150485443673109121e+00	-2.922050113748997369e-02
-1.138618578055448971e+00	-2.363886821968896879e-02
-1.126802541137901015e+00	-1.808797705843098735e-02
-1.115018570311274937e+00	-1.256278658948101201e-02
-1.103248609193050012e+00	-7.058267614762997466e-03
-1.091475390330737927e+00	-1.569429367619001869e-03
-1.079682513568047009e+00	3.908654270060901714e-03
-1.067854519721114004e+00	9.380819004042501019e-03
-1.055976959243049018e+00	1.485178491706290460e-02
-1.044036455586333956e+00	2.032613190552828852e-02
-1.032020763003982822e+00	2.580827585252432055e-02
-1.019918818561631912e+00	3.130244562082851179e-02
-1.007720788163672943e+00	3.681266094459489935e-02
-9.954181064271400148e-01	4.234271129359210017e-02
-9.830035102670500180e-01	4.789613577935861177e-02
-9.704710660863329341e-01	5.347620416840470625e-02
-9.578161904922549708e-01	5.908589906364680733e-02
-9.450356644892750069e-01	6.472789931159970978e-02
-9.321276411256589345e-01	7.040456468946360014e-02
-9.190916465978329342e-01	7.611792192309910221e-02
-9.059285748424429352e-01	8.186965208394331173e-02
-8.926406756714599933e-01	8.766107941015301164e-02
-8.792315365304699259e-01	9.349316159460850650e-02
-8.657060579845049508e-01	9.936648157981591012e-02
-8.520704230596199968e-01	1.052812408971599001e-01
-8.383320605917189416e-01	1.112372545853001077e-01
-8.244996027572329966e-01	1.172339477197250068e-01
-8.105828369828669278e-01	1.232703535825013103e-01
-7.965926524541149245e-01	1.293451134980210249e-01
-7.825409814643440320e-01	1.354564783569915942e-01
-7.684407358681689670e-01	1.416023118469822151e-01
-7.543057389244319788e-01	1.477800954034663994e-01
-7.401506528354410142e-01	1.539869348904586155e-01
-7.259909023100009628e-01	1.602195690144730122e-01
-7.118425944983279852e-01	1.664743794696229018e-01
-6.977224356668260130e-01	1.727474028051974031e-01
-6.836476449999999705e-01	1.790343440000000119e-01
-6.696358659352109610e-01	1.853305917201020225e-01
-6.557050754534159420e-01	1.916312352284829101e-01
-6.418734917653219352e-01	1.979310829063146149e-01
-6.281594808472359404e-01	2.042246823364430031e-01
-6.145814622941450089e-01	2.105063418899890126e-01
-6.011578149690229855e-01	2.167701537469770012e-01
-5.879067829366340092e-01	2.230100182716170110e-01
-5.748463821771759852e-01	2.292196696523710053e-01
-5.619943085794960602e-01	2.353927027063290045e-01
-5.493678477152970085e-01	2.415226007368739825e-01
-5.369837868943480030e-01	2.476027643231419884e-01
-5.248583299961220305e-01	2.536265409096239987e-01
-5.130070155652289854e-01	2.595872550544510160e-01
-5.014446386464699312e-01	2.654782391856509993e-01
-4.901851768200100046e-01	2.712928647060869891e-01
-4.792417208781609705e-01	2.770245732799619942e-01
-4.686264105623569876e-01	2.826669081269930217e-01
-4.583503757522869870e-01	2.882135451445330121e-01
-4.484236834687089779e-01	2.936583236733790181e-01
-4.388552910174399746e-01	2.989952767197570083e-01
-4.296530055645449986e-01	3.042186604441249886e-01
-4.208234503920219582e-01	3.093229827271349874e-01
-4.123720380396309615e-01	3.143030306243559946e-01
-4.043029504923049688e-01	3.191538965242879944e-01
-3.966191265241280073e-01	3.238710028288119824e-01
-3.893222562597349889e-01	3.284501249815400259e-01
-3.824127829625789676e-01	3.328874126775739906e-01
-3.758899120073649902e-01	3.371794090978910141e-01
-3.697516269416919465e-01	3.413230680229780156e-01
-3.639947124900229647e-01	3.453157686932369907e-01
-3.586147843021699755e-01	3.491553282981790240e-01
-3.536063251990360090e-01	3.528400119921970002e-01
-3.489627276209800177e-01	3.563685403518150330e-01
-3.446763419392560035e-01	3.597400942074850394e-01
-3.407385302491530155e-01	3.629543168021270305e-01
-3.371397252249289656e-01	3.660113132485020015e-01
-3.338694935819629395e-01	3.689116472779750411e-01
-3.309166036608879868e-01	3.716563352940699949e-01
-3.282690966222259754e-01	3.742468377652370393e-01
-3.259143607182929392e-01	3.766850480122030387e-01
-3.238392080921349558e-01	3.789732784660000409e-01
-3.220299535410829916e-01	3.811142444930180062e-01
-3.204724946751589809e-01	3.831110459029500315e-01
-3.191523928981159774e-01	3.849671462742290107e-01
-3.180549546412350104e-01	3.866863502491290072e-01
-3.171653122870690122e-01	3.882727789670490370e-01
-3.164685042319819730e-01	3.897308438194640456e-01
-3.159495535523260124e-01	3.910652187233250032e-01
-3.155935447593639642e-01	3.922808111213530458e-01
-3.153856981521049874e-01	3.933827319274760259e-01
-3.153114413050049913e-01	3.943762646435220454e-01
-3.153564772585389919e-01	3.952668338791620051e-01
-3.155068490146369919e-01	3.960599735109290309e-01
-3.157489999756819543e-01	3.967612947178270066e-01
-3.160698300045600151e-01	3.973764541307310272e-01
-3.164567468240430115e-01	3.979111223302650435e-01
-3.168977125159209707e-01	3.983709529233609992e-01
-3.173812849235410072e-01	3.987615524221830299e-01
-3.178966538053209501e-01	3.990884511406080359e-01
-3.184336716309269510e-01	3.993570753132030249e-01
-3.189828789559009392e-01	3.995727206295510148e-01
-3.195355243539930168e-01	3.997405273631129963e-01
-3.200835789292069689e-01	3.998654572586790024e-01
-3.206197454709969752e-01	3.999522723259060220e-01
-3.211374623560380170e-01	4.000055156687910007e-01
-3.216309023380800047e-01	4.000294944621869964e-01
-3.220949664034439830e-01	4.000282651669150313e-01
-3.225252729033020183e-01	4.000056210548320057e-01
-3.229181422049729466e-01	3.999650820945070406e-01
-3.232705771326589428e-01	3.999098872272340288e-01
-3.235802394933690040e-01	3.998429890420709953e-01
-3.238454230059019667e-01	3.997670508377090259e-01
-3.240650229697399909e-01	3.996844460383950359e-01
-3.242385030263099654e-01	3.995972599110880208e-01
-3.243658593774039756e-01	3.995072935116620316e-01
-3.244475828344209889e-01	3.994160697695410267e-01
-3.244846190776730088e-01	3.993248416027270209e-01
-3.244783275071769779e-01	3.992346019390260459e-01
-3.244304390653169889e-01	3.991460955044660031e-01
-3.243430134074869464e-01	3.990598322266230014e-01
-3.242183957895269919e-01	3.989761020888800136e-01
-3.240591740304699653e-01	3.988949912617280047e-01
-3.238681358961279511e-01	3.988163993290700371e-01
-3.236482272333869870e-01	3.987400574212170423e-01
-3.234025111670819630e-01	3.986655470619580033e-01
-3.231341286511320021e-01	3.985923195346089964e-01
-3.228462606435039683e-01	3.985197155715360373e-01
-3.225420921507580196e-01	3.984469851730290113e-01
-3.222247783627389950e-01	3.983733073647270362e-01
-3.218974130715619442e-01	3.982978097079279967e-01
-3.215629995418429754e-01	3.982195873839189937e-01
-3.212244239712559457e-01	3.981377216819680376e-01
-3.208844316523830065e-01	3.980512977305720179e-01
-3.205456059186059803e-01	3.979594213229570299e-01
-3.202103499288679878e-01	3.978612347003820382e-01
-3.198808713186629404e-01	3.977559311705380352e-01
-3.195591697178910007e-01	3.976427684529270090e-01
-3.192470271104739798e-01	3.975210806584690282e-01
-3.189460009860419776e-01	3.973902888265660183e-01
-3.186574202108279907e-01	3.972499099591830229e-01
-3.183823835232190147e-01	3.970995645081230041e-01
-3.181217605394489611e-01	3.969389822883310215e-01
-3.178761951367589655e-01	3.967680068065840282e-01
-3.176461110650720121e-01	3.965865980112350253e-01
-3.174317196239530015e-01	3.963948334845140420e-01
-3.172330292293689680e-01	3.961929081141560283e-01
-3.170498566845669774e-01	3.959811322956990343e-01
-3.168818399612669534e-01	3.957599287305220148e-01
-3.167284522913009770e-01	3.955298278974180293e-01
-3.165890173648139849e-01	3.952914622872319983e-01
-3.164627254290719449e-01	3.950455595005940013e-01
-3.163486500818659675e-01	3.947929343180950346e-01
-3.162457655552129987e-01	3.945344798602040126e-01
-3.161529642886249380e-01	3.942711579609040062e-01
-3.160690745964269688e-01	3.940039888841820326e-01
-3.159928782403970127e-01	3.937340405163760049e-01
-3.159231277273080174e-01	3.934624171696770034e-01
-3.158585631605289601e-01	3.931902481330580290e-01
-3.157979284857149738e-01	3.929186761063900302e-01
-3.157399869825430194e-01	3.926488456516150083e-01
-3.156835358673319991e-01	3.923818917916240268e-01
-3.156274198851040103e-01	3.921189288829750041e-01
-3.155705437840219396e-01	3.918610398828170083e-01
-3.155118835800739818e-01	3.916092661234990002e-01
-3.154504965351699886e-01	3.913645977003710197e-01
-3.153855297874419428e-01	3.911279645693460094e-01
-3.153162275881890020e-01	3.909002284410000305e-01
-3.152419371156229833e-01	3.906821755474070290e-01
-3.151621128511209458e-01	3.904745103467039957e-01
-3.150763195189340005e-01	3.902778502186600162e-01
-3.149842336051910108e-01	3.900927211923800320e-01
-3.148856434864180098e-01	3.899195547348779933e-01
-3.147804482115139635e-01	3.897586856167050140e-01
-3.146686549941549726e-01	3.896103508582540176e-01
-3.145503754847889799e-01	3.894746897479460235e-01
-3.144258209026710160e-01	3.893517449112590123e-01
-3.142952961186569749e-01	3.892414643978019950e-01
-3.141591927886949742e-01	3.891437047422710016e-01
-3.140179816459929829e-01	3.890582349444420274e-01
-3.138722040667299984e-01	3.889847413033959977e-01
-3.137224630297469896e-01	3.889228330320410043e-01
-3.135694135949689820e-01	3.888720485698290430e-01
-3.134137530282710138e-01	3.888318625044150378e-01
-3.132562107020859798e-01	3.888016930070100075e-01
-3.130975379012479465e-01	3.887809096813080179e-01
-3.129384976624209891e-01	3.887688417223160164e-01
-3.127798547728259937e-01	3.887647862790870046e-01
-3.126223660500759838e-01	3.887680169143939990e-01
-3.124667710195849768e-01	3.887777920547060284e-01
-3.123137830994119901e-01	3.887933633255410415e-01
-3.121640813944939752e-01	3.888139836702330099e-01
-3.120183031931699769e-01	3.888389151544699995e-01
-3.118770372486349696e-01	3.888674363644530341e-01
-3.117408179168009719e-01	3.888988493132600199e-01
-3.116101202098369716e-01	3.889324857778140299e-01
-3.114853558117549603e-01	3.889677129977080483e-01
-3.113668700887889940e-01	3.890039386768930352e-01
-3.112549401132499449e-01	3.890406152398580009e-01
-3.111497737050499812e-01	3.890772433051670198e-01
-3.110515094805399450e-01	3.891133743510700183e-01
-3.109602178837029829e-01	3.891486125601030244e-01
-3.108759031604320100e-01	3.891826158420640391e-01
-3.107985062227009987e-01	3.892150960472550159e-01
-3.107279083361939587e-01	3.892458183942870131e-01
-3.106639355526139568e-01	3.892746001488190388e-01
-3.106063637965499891e-01	3.893013086011790080e-01
-3.105549245068519593e-01	3.893258584016970336e-01
-3.105093107239789707e-01	3.893482083225310308e-01
-3.104691835079939621e-01	3.893683575236380201e-01
-3.104341785670519660e-01	3.893863414081380481e-01
-3.104039129733630054e-01	3.894022271584030026e-01
-3.103779918429919737e-01	3.894161090487280319e-01
-3.103560148574789901e-01	3.894281036331270207e-01
-3.103375825093079854e-01	3.894383449076280201e-01
-3.103223019596229593e-01	3.894469795452790151e-01
-3.103097924054409873e-01	3.894541622988340057e-01
-3.102996898647220059e-01	3.894600516607740204e-01
-3.102916513010949839e-01	3.894648058629059939e-01
-3.102853580255199861e-01	3.894685792883580411e-01
