# Supplementary material for: Agile perching maneuvers in birds and morphing-wing drones
Source: Nat Commun. 2024 Sep 27;15:8330. doi: 10.1038/s41467-024-52369-4 (PMC11437188; doi:10.1038/s41467-024-52369-4)
Supplement: Supplementary file 11 — Source Data [file 41467_2024_52369_MOESM11_ESM.zip › figure_source_data/suppl_fig_2/harris_hawk_351.csv]

# horizontal_pos	altitude
-1.239905809162042871e+01	3.878719135774236770e-01
-1.238372171402862776e+01	3.902253358772727054e-01
-1.236851528416992885e+01	3.926275912746127195e-01
-1.235349429701462753e+01	3.950844017327007074e-01
-1.233869861012302849e+01	3.976015352646317114e-01
-1.232415107883992889e+01	4.001845726951077098e-01
-1.230985662299652894e+01	4.028386621957626978e-01
-1.229580175835432776e+01	4.055682670427007142e-01
-1.228195461265112876e+01	4.083769126303686825e-01
-1.226826543186872875e+01	4.112669392193557538e-01
-1.225466756771262844e+01	4.142392671554456784e-01
-1.224107892279082854e+01	4.172931813396727474e-01
-1.222740381610002913e+01	4.204261415332447016e-01
-1.221353521865662906e+01	4.236336246403537009e-01
-1.219935729789992784e+01	4.269090044350767332e-01
-1.218474820022422911e+01	4.302434733090357288e-01
-1.216958299399562904e+01	4.336260095496097255e-01
-1.215373669090882913e+01	4.370433924586726859e-01
-1.213708726169312868e+01	4.404802663379707162e-01
-1.211951856302922792e+01	4.439192530496847144e-01
-1.210092309604262795e+01	4.473411115570606889e-01
-1.208120452274452816e+01	4.507249416029877054e-01
-1.206027987505282795e+01	4.540484275298897199e-01
-1.203808140122002790e+01	4.572881172105277003e-01
-1.201455800622072800e+01	4.604197301665657327e-01
-1.198967625546962879e+01	4.634184882136186956e-01
-1.196342092467242857e+01	4.662594613957476986e-01
-1.193579509217102874e+01	4.689179215628996866e-01
-1.190681978337972780e+01	4.713696957033057244e-01
-1.187653318937262803e+01	4.735915110699986941e-01
-1.184498949301122828e+01	4.755613242370836935e-01
-1.181225734586492848e+01	4.772586264881487073e-01
-1.177841804733842856e+01	4.786647183773927172e-01
-1.174356348369072833e+01	4.797629469143027126e-01
-1.170779388893102890e+01	4.805388996041947136e-01
-1.167121549184962781e+01	4.809805505259197034e-01
-1.163393811375852849e+01	4.810783547362237345e-01
-1.159607277994552810e+01	4.808252885431567036e-01
-1.155772940455852904e+01	4.802168345665027149e-01
-1.151901460381722764e+01	4.792509119708256993e-01
-1.148002968632562926e+01	4.779277537771967066e-01
-1.144086886208562781e+01	4.762497346859667080e-01
-1.140161770385042850e+01	4.742211543218197156e-01
-1.136235188598532808e+01	4.718479821871917057e-01
-1.132313621729562847e+01	4.691375718236517334e-01
-1.128402397559292858e+01	4.660983526791876996e-01
-1.124505654336762817e+01	4.627395089149737295e-01
-1.120626333601922830e+01	4.590706548202747039e-01
-1.116766200689342803e+01	4.551015166128157263e-01
-1.112925890703062848e+01	4.508416301717166896e-01
-1.109104977218992794e+01	4.463000636829916878e-01
-1.105302060546892839e+01	4.414851732897807080e-01
-1.101514872074942808e+01	4.364043986610987025e-01
-1.097740391028462881e+01	4.310641039665057406e-01
-1.093974969898612848e+01	4.254694681232077391e-01
-1.090214464832052776e+01	4.196244264289967218e-01
-1.086454367410522792e+01	4.135316638773627318e-01
-1.082689934478352889e+01	4.071926586418537219e-01
-1.078916312983832881e+01	4.006077724871007217e-01
-1.075128657171262780e+01	3.937763832825996735e-01
-1.071322235878832885e+01	3.866970534248267422e-01
-1.067492528146202879e+01	3.793677268665907043e-01
-1.063635305798382902e+01	3.717859466508197097e-01
-1.059746702133882756e+01	3.639490843764887074e-01
-1.055823266289582918e+01	3.558545728994387258e-01
-1.051862003270822754e+01	3.475001337872587470e-01
-1.047860400011212789e+01	3.388839915873407271e-01
-1.043816438154582826e+01	3.300050677987776959e-01
-1.039728594525412753e+01	3.208631485184637033e-01
-1.035595830471252832e+01	3.114590210058547082e-01
-1.031417571419032875e+01	3.017945758188836924e-01
-1.027193678089872897e+01	2.918728726505307458e-01
-1.022924410866052902e+01	2.816981694754847054e-01
-1.018610388805152844e+01	2.712759160350027288e-01
-1.014252544756580754e+01	2.606127139860091035e-01
-1.009852077960882788e+01	2.497162471657908278e-01
-1.005410405411597807e+01	2.385951863341260193e-01
-1.000929113138926851e+01	2.272590734198307039e-01
-9.964099084422487707e+00	2.157181907010262134e-01
-9.918545739603377598e+00	2.039834204839079124e-01
-9.872649243296049093e+00	1.920661007229944039e-01
-9.826427660459378544e+00	1.799778816690026095e-01
-9.779898610181929186e+00	1.677305880721327025e-01
-9.733078941829989006e+00	1.553360907513365030e-01
-9.685984454425899060e+00	1.428061905132901044e-01
-9.638629660900178919e+00	1.301525165210305202e-01
-9.591027597989398856e+00	1.173864403246490107e-01
-9.543189681771307775e+00	1.045190059253805065e-01
-9.495125608127578332e+00	9.156087549463791386e-02
-9.446843296787118760e+00	7.852228974766410630e-02
-9.398348877016967862e+00	6.541304150409771312e-02
-9.349646712482218902e+00	5.224246066994969739e-02
-9.300739462284427717e+00	3.901940875017070876e-02
-9.251628174708487862e+00	2.575228103895071952e-02
-9.202312409763107937e+00	1.244901481596472070e-02
-9.152790386199738393e+00	-8.828978286263000630e-04
-9.103059148349798235e+00	-1.423639354569228299e-02
-9.053114747847748944e+00	-2.760481825160429614e-02
-9.002952435124997876e+00	-4.098190481778929417e-02
-8.952566855484148434e+00	-5.436174775724827990e-02
-8.901952244610509268e+00	-6.773877445899828542e-02
-8.851102618560029001e+00	-8.110771234797325979e-02
-8.800011953585348934e+00	-9.446355130136330214e-02
-8.748674351625558288e+00	-1.078015007416742721e-01
-8.697084187882518691e+00	-1.211169410496372723e-01
-8.645236237623969089e+00	-1.344053692834512592e-01
-8.593125780170158379e+00	-1.476623396313722636e-01
-8.540748678909977798e+00	-1.608833995309342790e-01
-8.488101437122468340e+00	-1.740640229225022817e-01
-8.435181230315437872e+00	-1.871995426259602802e-01
-8.381985916695848360e+00	-2.002850842947362930e-01
-8.328514028218869214e+00	-2.133155047701162932e-01
-8.274764745387248155e+00	-2.262853378941472871e-01
-8.220737859554619220e+00	-2.391887509115372956e-01
-8.166433726897977863e+00	-2.520195144787812924e-01
-8.111853218442538704e+00	-2.647709889923782756e-01
-8.056997670532487277e+00	-2.774361294496732744e-01
-8.001868839939437095e+00	-2.900075103803352872e-01
-7.946468867390457547e+00	-3.024773715611333014e-01
-7.890800252695397532e+00	-3.148376842893232941e-01
-7.834865843882017344e+00	-3.270802369877942595e-01
-7.778668841842067749e+00	-3.391967379009583339e-01
-7.722212820990427495e+00	-3.511789316703052832e-01
-7.665501765391837807e+00	-3.630187257081823327e-01
-7.608540118762337379e+00	-3.747083215698492897e-01
-7.551332845758587098e+00	-3.862403460023862700e-01
-7.493885501074447397e+00	-3.976079760605082947e-01
-7.436204302115817732e+00	-4.088050526477263191e-01
-7.378296200460317422e+00	-4.198261770770282397e-01
-7.320168946955957878e+00	-4.306667857449712478e-01
-7.261831145194647341e+00	-4.413231987589762428e-01
-7.203292288220707107e+00	-4.517926393193462675e-01
-7.144562773702077152e+00	-4.620732217934043207e-01
-7.085653893391667069e+00	-4.721639076785013045e-01
-7.026577793518587356e+00	-4.820644299766482788e-01
-6.967347403744757806e+00	-4.917751878354333361e-01
-6.907976333465777330e+00	-5.012971145863402977e-01
-6.848478735483557678e+00	-5.106315234729752461e-01
-6.788869138385827284e+00	-5.197799363536372841e-01
-6.729162250284137059e+00	-5.287439014379753388e-01
-6.669372737838547671e+00	-5.375248066393953916e-01
-6.609514985683827781e+00	-5.461236953684773798e-01
-6.549602842423087878e+00	-5.545410915467063884e-01
-6.489649360228497699e+00	-5.627768402870991782e-01
-6.429666535749637646e+00	-5.708299700855843373e-01
-6.369665060449517746e+00	-5.786985815240972553e-01
-6.309654088646647452e+00	-5.863797664442143009e-01
-6.249641031427617399e+00	-5.938695603583952209e-01
-6.189631384206577103e+00	-6.011629295803841977e-01
-6.129628595054017914e+00	-6.082537932353413446e-01
-6.069633980012597796e+00	-6.151350790122733780e-01
-6.009646690486927234e+00	-6.217988103011113932e-01
-5.949663736468047581e+00	-6.282362212636563026e-01
-5.889680067867307578e+00	-6.344378954623952627e-01
-5.829688714630187896e+00	-6.403939229455761772e-01
-5.769680984622117315e+00	-6.460940701818973508e-01
-5.709646716572187586e+00	-6.515279569642182800e-01
-5.649574583675817330e+00	-6.566852343593392316e-01
-5.589452441842027497e+00	-6.615557579609432359e-01
-5.529267715074897893e+00	-6.661297510880002104e-01
-5.469007809148147103e+00	-6.703979531368513545e-01
-5.408660543613107663e+00	-6.743517490116852642e-01
-5.348214591314237154e+00	-6.779832763911852744e-01
-5.287659914009987361e+00	-6.812855085019933199e-01
-5.226988182441007602e+00	-6.842523110251672591e-01
-5.166193169275217656e+00	-6.868784727231702636e-01
-5.105271103802937915e+00	-6.891597103074922348e-01
-5.044220978056997318e+00	-6.910926489386952642e-01
-4.983044795179197628e+00	-6.926747805328112850e-01
-4.921747752317397584e+00	-6.939044027151262117e-01
-4.860338352070907142e+00	-6.947805417929762140e-01
-4.798828438447157119e+00	-6.953028634967082233e-01
-4.737233155380717875e+00	-6.954715754528533189e-01
-4.675570828025578329e+00	-6.952873254053133500e-01
-4.613862769194778224e+00	-6.947510990979393064e-01
-4.552133015421897966e+00	-6.938641214919003541e-01
-4.490407999095398672e+00	-6.926277646352883011e-01
-4.428716164907898545e+00	-6.910434650527563782e-01
-4.367087540410348190e+00	-6.891126530017743779e-01
-4.305553271713938202e+00	-6.868366953698183952e-01
-4.244145136299998455e+00	-6.842168533846342271e-01
-4.182895045455357952e+00	-6.812542556993201881e-01
-4.121834549039378182e+00	-6.779498868180133808e-01
-4.060994355115647991e+00	-6.743045902685902426e-01
-4.000403876466688047e+00	-6.703190854263023635e-01
-3.940090815181418016e+00	-6.659939964638283971e-01
-3.880080795400338012e+00	-6.613298915618361917e-01
-3.820397052962348106e+00	-6.563273302680592280e-01
-3.761060189163398348e+00	-6.509869167454633843e-01
-3.702087994156397777e+00	-6.453093566000003278e-01
-3.643495343738187842e+00	-6.392955150202153103e-01
-3.585294171427298338e+00	-6.329464740856491911e-01
-3.527493515877938357e+00	-6.262635872970052642e-01
-3.470099641841557947e+00	-6.192485296351402102e-01
-3.413116231114758037e+00	-6.119033417537973474e-01
-3.356544638236548472e+00	-6.042304672379792407e-01
-3.300384204150358158e+00	-5.962327822016642020e-01
-3.244632619655797967e+00	-5.879136168417722352e-01
-3.189286329266888487e+00	-5.792767688974973517e-01
-3.134340965089728037e+00	-5.703265092745721798e-01
-3.079791799551817810e+00	-5.610675803735853950e-01
-3.025634205272567989e+00	-5.515051879026402482e-01
-2.971864110071417819e+00	-5.416449871519013470e-01
-2.918478435074618460e+00	-5.314930648570903582e-01
-2.865475504107008575e+00	-5.210559178788092272e-01
-2.812855413042117725e+00	-5.103404299743132810e-01
-2.760620348526687806e+00	-4.993538479393852536e-01
-2.708774846486928567e+00	-4.881037583528962664e-01
-2.657325982049557833e+00	-4.765980660693112658e-01
-2.606283483952858138e+00	-4.648449754798263389e-01
-2.555659768160897904e+00	-4.528529754063613244e-01
-2.505469887199297752e+00	-4.406308283106942780e-01
-2.455731393674188023e+00	-4.281875642999072862e-01
-2.406464118481458137e+00	-4.155324801958722447e-01
-2.357689866322727923e+00	-4.026751437174332371e-01
-2.309432033276127783e+00	-3.896254026059532971e-01
-2.261715153278447854e+00	-3.763933983145432705e-01
-2.214564382415437738e+00	-3.629895836846282475e-01
-2.168004931839897953e+00	-3.494247438562772534e-01
-2.122061461895038192e+00	-3.357100195060322423e-01
-2.076757451566737966e+00	-3.218569313820783262e-01
-2.032114558675227833e+00	-3.078774050151623087e-01
-1.988151987203607973e+00	-2.937837944273563040e-01
-1.944885878805977963e+00	-2.795889036411832729e-01
-1.902328745810187849e+00	-2.653060048096972934e-01
-1.860488962899307985e+00	-2.509488518433062865e-01
-1.819370334103307840e+00	-2.365316885003332925e-01
-1.778971750744657854e+00	-2.220692500329792818e-01
-1.739286954557487830e+00	-2.075767576353532706e-01
-1.700304418345047974e+00	-1.930699051210982842e-01
-1.662007354275297999e+00	-1.785648374598772792e-01
-1.624373857266357968e+00	-1.640781210185222605e-01
-1.587377187925087973e+00	-1.496267055774843091e-01
-1.550986196224428015e+00	-1.352278784191842664e-01
-1.515165883601258034e+00	-1.208992110046002710e-01
-1.479878097500287870e+00	-1.066584989605022793e-01
-1.445082348662797944e+00	-9.252369628470730190e-02
-1.410736737752807946e+00	-7.851284483383830226e-02
-1.376798974323747871e+00	-6.464400028080027893e-02
-1.343227467757057925e+00	-5.093515581212329502e-02
-1.309982466752247943e+00	-3.740416487384129463e-02
-1.277027221319337880e+00	-2.406866426525328118e-02
-1.244329139115047944e+00	-1.094599882061828011e-02
-1.211860906467618015e+00	1.946851191164722383e-03
-1.179601543631656035e+00	1.459333897869771746e-02
-1.147537363773244889e+00	2.697741568889872044e-02
-1.115662805958919979e+00	3.908358990305771385e-02
-1.083981114043000904e+00	5.089698194022770905e-02
-1.052504835827488883e+00	6.240337305221871356e-02
-1.021256120194427908e+00	7.358924992140380983e-02
-9.902667940438500960e-01	8.444184519973060854e-02
-9.595782057459820713e-01	9.494917513753400873e-02
-9.292408273426731036e-01	1.051000756245278195e-01
-8.993136137924080398e-01	1.148842381815740055e-01
-8.698631240039709223e-01	1.242922475786973069e-01
-8.409624150827819111e-01	1.333156227912503100e-01
-8.126897279397649054e-01	1.419468629234154067e-01
-7.851269889908749633e-01	1.501794995119008214e-01
-7.583581589028149939e-01	1.580081562645463122e-01
-7.324674650114819663e-01	1.654286167884504166e-01
-7.075375589519539155e-01	1.724379002295423069e-01
-6.836476449999999705e-01	1.790343440000000119e-01
-6.608716274590820117e-01	1.852176919417337086e-01
-6.392763269799319747e-01	1.909891854031797176e-01
-6.189198158470030631e-01	1.963516538407178158e-01
-5.998499209164969148e-01	2.013096007487075179e-01
-5.821029399924739778e-01	2.058692800297586278e-01
-5.657026129729439967e-01	2.100387573953988174e-01
-5.506593831267030392e-01	2.138279510891397117e-01
-5.369699764646729268e-01	2.172486461946680214e-01
-5.246173184905810194e-01	2.203144770674599073e-01
-5.135707978527650486e-01	2.230408730322374078e-01
-5.037868758231219823e-01	2.254449634306331107e-01
-4.952100294031500094e-01	2.275454393762404159e-01
-4.877740045498870081e-01	2.293623711533006038e-01
-4.814033449151570165e-01	2.309169820375276128e-01
-4.760151510197510039e-01	2.322313813609847011e-01
-4.715210153787779968e-01	2.333282618069044134e-01
-4.678290711997399876e-01	2.342305681066152168e-01
-4.648460863245609809e-01	2.349611464052840104e-01
