# Supplementary material for: Agile perching maneuvers in birds and morphing-wing drones
Source: Nat Commun. 2024 Sep 27;15:8330. doi: 10.1038/s41467-024-52369-4 (PMC11437188; doi:10.1038/s41467-024-52369-4)
Supplement: Supplementary file 11 — Source Data [file 41467_2024_52369_MOESM11_ESM.zip › figure_source_data/suppl_fig_2/harris_hawk_437.csv]

# horizontal_pos	altitude
-1.123384819377911370e+01	2.185293567651230007e-01
-1.121303502110031403e+01	2.147499861243360175e-01
-1.119186600254791486e+01	2.108428108883250163e-01
-1.117036483534521452e+01	2.068085774996629989e-01
-1.114855515838331357e+01	2.026482099744220111e-01
-1.112646041828391397e+01	1.983628071477460120e-01
-1.110410373988471378e+01	1.939536395415730197e-01
-1.108150780203101426e+01	1.894221458339960251e-01
-1.105869471949721472e+01	1.847699289063470252e-01
-1.103568593178981416e+01	1.799987514416310219e-01
-1.101250209951411385e+01	1.751105310464479980e-01
-1.098916300890631348e+01	1.701073348683100062e-01
-1.096568748505441349e+01	1.649913736812550213e-01
-1.094209331424621467e+01	1.597649954149960028e-01
-1.091839717580101521e+01	1.544306781066080159e-01
-1.089461458365161484e+01	1.489910222588570199e-01
-1.087075983786271394e+01	1.434487425957139961e-01
-1.084684598618291496e+01	1.378066592133130319e-01
-1.082288479564421380e+01	1.320676881334459929e-01
-1.079888673414461486e+01	1.262348312764893232e-01
-1.077486096186481390e+01	1.203111658812596046e-01
-1.075081533229891484e+01	1.142998334104632085e-01
-1.072675640260401408e+01	1.082040279918838055e-01
-1.070268945290801454e+01	1.020269844570090151e-01
-1.067861851414931351e+01	9.577196605013421626e-02
-1.065454640396621500e+01	8.944225189182530844e-02
-1.063047477010131381e+01	8.304112429070591161e-02
-1.060640414073821347e+01	7.657185600656540858e-02
-1.058233398114961510e+01	7.003769757553190978e-02
-1.055826275599821429e+01	6.344186481426300483e-02
-1.053418799660931349e+01	5.678752662458520784e-02
-1.051010637250751500e+01	5.007779322257471799e-02
-1.048601376649821404e+01	4.331570491658739974e-02
-1.046190535256691412e+01	3.650422155711080530e-02
-1.043777567586591459e+01	2.964621277747511718e-02
-1.041361873406481386e+01	2.274444913841272564e-02
-1.038942805935201363e+01	1.580159428123970033e-02
-1.036519680038951385e+01	8.820198184117805651e-03
-1.034091780355131363e+01	1.802691603596501269e-03
-1.031658369279791465e+01	-5.248618230414392460e-03
-1.029218694757741481e+01	-1.233155061370588834e-02
-1.026771997818041449e+01	-1.944405302524579437e-02
-1.024317519801751430e+01	-2.658420142540138253e-02
-1.021854509233431507e+01	-3.375019919588698181e-02
-1.019382228292911385e+01	-4.094037474144118782e-02
-1.016899958848855512e+01	-4.815317779228300843e-02
-1.014407008020993395e+01	-5.538717446510188491e-02
-1.011902713243615359e+01	-6.264104115835919528e-02
-1.009386446808180438e+01	-6.991355737465060338e-02
-1.006857619868741516e+01	-7.720359757849398763e-02
-1.004315685899318389e+01	-8.451012221183501483e-02
-1.001760143597856434e+01	-9.183216800153498616e-02
-9.991905392367323557e+00	-9.916883770292200806e-02
-9.966064684648683780e+00	-1.065192894308439886e-01
-9.940075775714204198e+00	-1.138827257345869648e-01
-9.913935642255694347e+00	-1.212583825752259759e-01
-9.887641777112413877e+00	-1.286455183635690225e-01
-9.861192186794594861e+00	-1.360434032137620153e-01
-9.834585384445794887e+00	-1.434513085619209538e-01
-9.807820378537694950e+00	-1.508684972910299682e-01
-9.780896657617674350e+00	-1.582942144928009554e-01
-9.753814171452443560e+00	-1.657276789846489629e-01
-9.726573308928694317e+00	-1.731680756854659942e-01
-9.699174873085533832e+00	-1.806145489378519486e-01
-9.671620053663014360e+00	-1.880661968472079892e-01
-9.643910397555524483e+00	-1.955220666898889736e-01
-9.616047777559964871e+00	-2.029811514238650250e-01
-9.588034359805204687e+00	-2.104423873163829839e-01
-9.559872570242063716e+00	-2.179046526843199660e-01
-9.531565060563004010e+00	-2.253667677246150025e-01
-9.503114673906074117e+00	-2.328274953947249704e-01
-9.474524410681643971e+00	-2.402855432867839758e-01
-9.445797394840663941e+00	-2.477395664242849627e-01
-9.416936840881444226e+00	-2.551881708970029639e-01
-9.387946021868744495e+00	-2.626299182386909736e-01
-9.358828238713703840e+00	-2.700633304429559955e-01
-9.329586790937074881e+00	-2.774868955058940045e-01
-9.300224949111154160e+00	-2.848990733794720120e-01
-9.270745929148814568e+00	-2.922983022174520107e-01
-9.241152868580265078e+00	-2.996830047957559917e-01
-9.211448804931134049e+00	-3.070515949915139653e-01
-9.181636656289054343e+00	-3.144024842095909933e-01
-9.151719204119563855e+00	-3.217340876518079429e-01
-9.121699078367933922e+00	-3.290448303324399748e-01
-9.091578744859384997e+00	-3.363331527533390264e-01
-9.061360494988283776e+00	-3.435975161632129349e-01
-9.031046437666264026e+00	-3.508364073377549519e-01
-9.000638493479964808e+00	-3.580483428301590165e-01
-8.970138390992204336e+00	-3.652318726548859362e-01
-8.939547665104404572e+00	-3.723855833809210369e-01
-8.908867657384904604e+00	-3.795081006239939270e-01
-8.878099518255304190e+00	-3.865980909399459597e-01
-8.847244210917533991e+00	-3.936542631334189468e-01
-8.816302516895405006e+00	-4.006753690070439800e-01
-8.785275043058083710e+00	-4.076602035860869555e-01
-8.754162229987635158e+00	-4.146076048619299903e-01
-8.722964361549443879e+00	-4.215164531046479701e-01
-8.691681575522213876e+00	-4.283856698001950458e-01
-8.660313875143343054e+00	-4.352142162712819284e-01
-8.628861141426332537e+00	-4.420010920429049972e-01
-8.597323146108012182e+00	-4.487453330136240148e-01
-8.565699565086422496e+00	-4.554460094922649360e-01
-8.533989992213411924e+00	-4.621022241567329103e-01
-8.502193953310381858e+00	-4.687131099872620665e-01
-8.470310920280281763e+00	-4.752778282208529048e-01
-8.438340325194651825e+00	-4.817955663670569488e-01
-8.406281574240143328e+00	-4.882655363178260433e-01
-8.374134061415041685e+00	-4.946869725762090275e-01
-8.341897181872932165e+00	-5.010591306203591166e-01
-8.309570344817162280e+00	-5.073812854109320813e-01
-8.277152985856252698e+00	-5.136527300417830233e-01
-8.244644578737682750e+00	-5.198727745260840472e-01
-8.212044646383851898e+00	-5.260407447028561112e-01
-8.179352771161362057e+00	-5.321559812426530645e-01
-8.146568604321522855e+00	-5.382178387259219932e-01
-8.113691874557222405e+00	-5.442256847635300598e-01
-8.080722395628272992e+00	-5.501788991262719364e-01
-8.047660073014732518e+00	-5.560768728488940660e-01
-8.014504909564953650e+00	-5.619190072743160957e-01
-7.981257010112582151e+00	-5.677047130053820556e-01
-7.947916585044402460e+00	-5.734334087345249742e-01
-7.914483952808412326e+00	-5.791045199260980159e-01
-7.880959541359702669e+00	-5.847174773317540541e-01
-7.847343888549412227e+00	-5.902717153259300353e-01
-7.813637641470282169e+00	-5.957666700560551032e-01
-7.779841554780222879e+00	-6.012017774103310952e-01
-7.745956488033682419e+00	-6.065764708145851003e-01
-7.711983402058632642e+00	-6.118901788785691132e-01
-7.677923354424902591e+00	-6.171423229208190531e-01
-7.643777494057622413e+00	-6.223323144096479798e-01
-7.609547055056952836e+00	-6.274595523657069407e-01
-7.575233349792742210e+00	-6.325234207785670471e-01
-7.540837761349472146e+00	-6.375232860957800174e-01
-7.506361735403472402e+00	-6.424584948476210755e-01
-7.471806771619912801e+00	-6.473283714740190042e-01
-7.437174414662572453e+00	-6.521322164219880424e-01
-7.402466244913332716e+00	-6.568693045819551379e-01
-7.367683869002262576e+00	-6.615388841297851208e-01
-7.332828910251582677e+00	-6.661401758379139615e-01
-7.297902999138412561e+00	-6.706723729138881485e-01
-7.262907763881862877e+00	-6.751346414177950006e-01
-7.227844821259692409e+00	-6.795261213016541291e-01
-7.192715767757702494e+00	-6.838459281039610538e-01
-7.157522171152862711e+00	-6.880931553213891494e-01
-7.122265562626532542e+00	-6.922668774673661485e-01
-7.086947429499912410e+00	-6.963661538140830665e-01
-7.051569208676832901e+00	-7.003900328007490739e-01
-7.016132280872452220e+00	-7.043375570767631544e-01
-6.980637965697712666e+00	-7.082077691343371395e-01
-6.945087517660362586e+00	-7.119997174712220378e-01
-6.909482123133332543e+00	-7.157124632108069484e-01
-6.873822898330392839e+00	-7.193450870943800535e-01
-6.838110888317532776e+00	-7.228966967489800499e-01
-6.802347067077072928e+00	-7.263664341242639377e-01
-6.766532338628612919e+00	-7.297534829835190529e-01
-6.730667539199432170e+00	-7.330570763274371071e-01
-6.694753440423892421e+00	-7.362765036248211103e-01
-6.658790753539822305e+00	-7.394111177221009967e-01
-6.622780134537632257e+00	-7.424603413034891464e-01
-6.586722190206952376e+00	-7.454236727758869474e-01
-6.550617485014902819e+00	-7.483006914572161161e-01
-6.514466548740172946e+00	-7.510910619537001232e-01
-6.478269884778282695e+00	-7.537945376206300896e-01
-6.442027979025962914e+00	-7.564109630121940153e-01
-6.405741309245262194e+00	-7.589402752388860751e-01
-6.369410354803352270e+00	-7.613825041655739589e-01
-6.333035606679362495e+00	-7.637377713992921091e-01
-6.296617577627292128e+00	-7.660062880329829849e-01
-6.260156812382372316e+00	-7.681883511293741140e-01
-6.223653897798552492e+00	-7.702843389477629366e-01
-6.187109472805932597e+00	-7.722947049352559823e-01
-6.150524238079922767e+00	-7.742199705227419404e-01
-6.113898965317822842e+00	-7.760607167842259457e-01
-6.077234506023712513e+00	-7.778175750358100604e-01
-6.040531799708872995e+00	-7.794912164673151178e-01
-6.003791881422532839e+00	-7.810823409149560970e-01
-5.967015888535692980e+00	-7.825916648974700074e-01
-5.930205066710242612e+00	-7.840199090503150448e-01
-5.893360774995092477e+00	-7.853677851028919576e-01
-5.856484490001562904e+00	-7.866359825520030657e-01
-5.819577809120762169e+00	-7.878251551908239669e-01
-5.782642452756922680e+00	-7.889359076564570472e-01
-5.745680265561532885e+00	-7.899687821605969607e-01
-5.708693216664132208e+00	-7.909242455669680538e-01
-5.671683398906772311e+00	-7.918026769760131423e-01
-5.634653027099202127e+00	-7.926043559719260223e-01
-5.597604435322472760e+00	-7.933294516795781348e-01
-5.560540073317802978e+00	-7.939780127694231471e-01
-5.523462502006542429e+00	-7.945499585371260665e-01
-5.486374388195162766e+00	-7.950450711718100028e-01
-5.449278498526482828e+00	-7.954629893124780526e-01
-5.412177692744363000e+00	-7.958032029768220550e-01
-5.375074916344882325e+00	-7.960650499302719396e-01
-5.337973192690752988e+00	-7.962477135462771027e-01
-5.300875614669462443e+00	-7.963502221915110812e-01
-5.263785335977602564e+00	-7.963714501523320166e-01
-5.226705562115152581e+00	-7.963101201016069552e-01
-5.189639541173672654e+00	-7.961648070881759409e-01
-5.152590554501662368e+00	-7.959339440150159373e-01
-5.115561907328642910e+00	-7.956158285567149768e-01
-5.078556919426982397e+00	-7.952086314524260402e-01
-5.041578915887362733e+00	-7.947104060971339479e-01
-5.004631218079842903e+00	-7.941190993419651178e-01
-4.967717134867662310e+00	-7.934325634035150898e-01
-4.930839954136162717e+00	-7.926485687727899965e-01
-4.894002934693272522e+00	-7.917648180064389418e-01
-4.857209298592552571e+00	-7.907789602764581094e-01
-4.820462223922922895e+00	-7.896886065495469786e-01
-4.783764838103482298e+00	-7.884913452636630460e-01
-4.747120211714732640e+00	-7.871847583671689463e-01
-4.710531352891202950e+00	-7.857664375850721417e-01
-4.674001202293912804e+00	-7.842340007773500599e-01
-4.637532628674612134e+00	-7.825851082559780458e-01
-4.601128425037322778e+00	-7.808174789301489671e-01
-4.564791305396972199e+00	-7.789289061530610958e-01
-4.528523902128742229e+00	-7.769172731485520789e-01
-4.492328763896552779e+00	-7.747805679016961378e-01
-4.456208354143892159e+00	-7.725168974040910186e-01
-4.420165050125622663e+00	-7.701245011519370909e-01
-4.384201142454972278e+00	-7.676017638029979384e-01
-4.348318835136452343e+00	-7.649472269070529684e-01
-4.312520246051902539e+00	-7.621595996334049605e-01
-4.276807407864262167e+00	-7.592377684282820560e-01
-4.241182269301292607e+00	-7.561808055445020660e-01
-4.205646696780032556e+00	-7.529879763953970517e-01
-4.170202476331172470e+00	-7.496587456947110262e-01
-4.134851315782242409e+00	-7.461927823538130333e-01
-4.099594847158062549e+00	-7.425899631171140047e-01
-4.064434629257522857e+00	-7.388503749258701347e-01
-4.029372150366282490e+00	-7.349743160096311456e-01
-3.994408831066492915e+00	-7.309622957132890786e-01
-3.959546027106262578e+00	-7.268150330760430045e-01
-3.924785032293712561e+00	-7.225334541865080507e-01
-3.890127081382963148e+00	-7.181186883456509573e-01
-3.855573352922222696e+00	-7.135720630762141248e-01
-3.821124972037252654e+00	-7.088950980237600508e-01
-3.786783013126832742e+00	-7.040894978004230698e-01
-3.752548502450582468e+00	-6.991571438279089445e-01
-3.718422420593022970e+00	-6.941000852411680633e-01
-3.684405704791852365e+00	-6.889205289186270953e-01
-3.650499251122193201e+00	-6.836208287087131019e-01
-3.616703916532732599e+00	-6.782034739258830935e-01
-3.583020520733442460e+00	-6.726710771922761456e-01
-3.549449847938582536e+00	-6.670263617036400472e-01
-3.515992648472463067e+00	-6.612721480002521357e-01
-3.482649640248962619e+00	-6.554113403252399550e-01
-3.449421510139412561e+00	-6.494469126540030057e-01
-3.416308915246262679e+00	-6.433818944793880945e-01
-3.383312484103142559e+00	-6.372193564378580977e-01
-3.350432817824352760e+00	-6.309623958622141426e-01
-3.317670491228763119e+00	-6.246141223464130032e-01
-3.285026053965312443e+00	-6.181776434077250748e-01
-3.252500031668112968e+00	-6.116560503309289576e-01
-3.220092927170543184e+00	-6.050524042784080070e-01
-3.187805221807883171e+00	-5.983697227489070958e-01
-3.155637376838012820e+00	-5.916109664663840029e-01
-3.123589835009372706e+00	-5.847790267787660312e-01
-3.091663022304162567e+00	-5.778767136445499553e-01
-3.059857349883443156e+00	-5.709067442830251249e-01
-3.028173216258842615e+00	-5.638717325614539533e-01
-2.996611009713013196e+00	-5.567741791898359605e-01
-2.965171110988352510e+00	-5.496164627907960121e-01
-2.933853896260172789e+00	-5.424008319088049479e-01
-2.902659740406733135e+00	-5.351293980191971222e-01
-2.871589020584752738e+00	-5.278041295934219335e-01
-2.840642120114472924e+00	-5.204268472725279704e-01
-2.809819432674062867e+00	-5.129992201960591469e-01
-2.779121366797832948e+00	-5.055227635284100796e-01
-2.748548350668253093e+00	-4.979988372190399804e-01
-2.718100837186192997e+00	-4.904286460270358972e-01
-2.687779309298762520e+00	-4.828132408341160864e-01
-2.657584285558693082e+00	-4.751535212634109828e-01
-2.627516325884283077e+00	-4.674502396142389826e-01
-2.597576037483403155e+00	-4.597040061155570068e-01
-2.567764080900182933e+00	-4.519152954929450128e-01
-2.538081176138303086e+00	-4.440844548357669175e-01
-2.508528108810132995e+00	-4.362117127426800578e-01
-2.479105736256772996e+00	-4.282971897149279727e-01
-2.449814993580262890e+00	-4.203409097578689191e-01
-2.420656899525862826e+00	-4.123428131420449616e-01
-2.391632562149102803e+00	-4.043027702658389955e-01
-2.362743184200453150e+00	-3.962205965524269735e-01
-2.333990068158183107e+00	-3.880960683043679915e-01
-2.305374620839102828e+00	-3.799289394299549261e-01
-2.276898357516402793e+00	-3.717189589462570054e-01
-2.248562905473903140e+00	-3.634658891549369941e-01
-2.220370006927162798e+00	-3.551695243782659328e-01
-2.192321521243592919e+00	-3.468297101345829136e-01
-2.164419426396112733e+00	-3.384463626246869139e-01
-2.136665819588583037e+00	-3.300194883934969847e-01
-2.109062916994853154e+00	-3.215492040247939776e-01
-2.081613052558712873e+00	-3.130357557211139730e-01
-2.054318675807432992e+00	-3.044795386159430128e-01
-2.027182348638042697e+00	-2.958811156613799787e-01
-2.000206741043182745e+00	-2.872412359314649999e-01
-1.973394625750622966e+00	-2.785608521794770143e-01
-1.946748871760012989e+00	-2.698411374868249779e-01
-1.920272436768833080e+00	-2.610835008416410030e-01
-1.893968358490133008e+00	-2.522896014870399939e-01
-1.867839744874393082e+00	-2.434613618821339642e-01
-1.841889763258863111e+00	-2.346009791235009745e-01
-1.816121628478762906e+00	-2.257109346807200101e-01
-1.790538589986043094e+00	-2.167940023070599742e-01
-1.765143918032813009e+00	-2.078532539952529512e-01
-1.739940888988033008e+00	-1.988920638585959799e-01
-1.714932769867693052e+00	-1.899141098293989915e-01
-1.690122802169532923e+00	-1.809233730799319484e-01
-1.665514185114713053e+00	-1.719241350855290063e-01
-1.641110058409043004e+00	-1.629209722653229830e-01
-1.616913484646403054e+00	-1.539187481530839841e-01
-1.592927431486353074e+00	-1.449226030687889577e-01
-1.569154753746232922e+00	-1.359379412806959730e-01
-1.545598175555703113e+00	-1.269704156677639584e-01
-1.522260272728273023e+00	-1.180259099130270273e-01
-1.499143455509462930e+00	-1.091105182799549933e-01
-1.476249951865663101e+00	-1.002305230456420060e-01
-1.453581791480333063e+00	-9.139236968673197792e-02
-1.431140790625373027e+00	-8.260263993611699496e-02
-1.408928538075622905e+00	-7.386802285041399463e-02
-1.386946382232183028e+00	-6.519528404982000147e-02
-1.365195419617122985e+00	-5.659123331298288040e-02
-1.343676484896652923e+00	-4.806269072971239287e-02
-1.322390142583173001e+00	-3.961645163354968191e-02
-1.301336680557783065e+00	-3.125925055410538889e-02
-1.280516105544442951e+00	-2.299772444549880168e-02
-1.259928140655002915e+00	-1.483837546193600421e-02
-1.239572225110342929e+00	-6.787533564250186613e-03
-1.219447516227732953e+00	1.148680748117525408e-03
-1.199552893747422910e+00	8.964393276864601745e-03
-1.179886966553302940e+00	1.665401222761012101e-02
-1.160448081822813116e+00	2.421226326378519977e-02
-1.141234336620531975e+00	3.163422319924460990e-02
-1.122243591928195006e+00	3.891535201961179857e-02
-1.103473489081185033e+00	4.605152292772909939e-02
-1.084921468558464941e+00	5.303905011694812210e-02
-1.066584791049185910e+00	5.987471398737750916e-02
-1.048460560695363863e+00	6.655578353461830132e-02
-1.030545750386153037e+00	7.308003565790460732e-02
-1.012837228955570046e+00	7.944577115486831098e-02
-9.953317901123900358e-01	8.565182719326142058e-02
-9.780261829083960468e-01	9.169758607575750897e-02
-9.609171435296980368e-01	9.758298014225770534e-02
-9.440014281754539605e-01	1.033084926847491064e-01
-9.272758467694109941e-01	1.088751547824812066e-01
-9.107372972324520033e-01	1.142845379997878136e-01
-8.943828000289369973e-01	1.195387429250048122e-01
-8.782095326863660345e-01	1.246403835663254106e-01
-8.622148639769340317e-01	1.295925676587518227e-01
-8.463963874410800337e-01	1.343988729752130240e-01
-8.307519539273510167e-01	1.390633197740480109e-01
-8.152797028199380014e-01	1.435903395540290006e-01
-7.999780916252789975e-01	1.479847403265029948e-01
-7.848459235922020660e-01	1.522516686517220164e-01
-7.698823730463910664e-01	1.563965687224879997e-01
-7.550870081294490666e-01	1.604251388126090028e-01
-7.404598106456800055e-01	1.643432854397590126e-01
-7.260011927357979955e-01	1.681570756219160079e-01
-7.117120101161340529e-01	1.718726876331179987e-01
-6.975935716445530455e-01	1.754963606874890003e-01
-6.836476449999999705e-01	1.790343440000000119e-01
-6.698764582913709908e-01	1.824928456879049976e-01
-6.562826974430570059e-01	1.858779819878970119e-01
-6.428694992388170881e-01	1.891957272705470094e-01
-6.296404399424170295e-01	1.924518653352670083e-01
-6.165995194524810374e-01	1.956519424657200135e-01
-6.037511409898139725e-01	1.988012227170940227e-01
-5.911000863579589648e-01	2.019046458929930066e-01
-5.786514868612919749e-01	2.049667886507779979e-01
-5.664107900093720005e-01	2.079918291500650052e-01
-5.543837221809739813e-01	2.109835156299130210e-01
-5.425762474657769285e-01	2.139451392661420037e-01
-5.309945229456400906e-01	2.168795116214270180e-01
-5.196448507201900657e-01	2.197889469576700117e-01
-5.085336270226250566e-01	2.226752496329540143e-01
-4.976672888105780346e-01	2.255397067545980017e-01
-4.870522582532200162e-01	2.283830862058850164e-01
-4.766948855688740161e-01	2.312056401075009981e-01
-4.666013906967990121e-01	2.340071137161510162e-01
-4.567778043121250020e-01	2.367867597028150140e-01
-4.472299087135679918e-01	2.395433576923570174e-01
-4.379631791293119858e-01	2.422752388854260142e-01
-4.289827259968669870e-01	2.449803155234070162e-01
-4.202932387775130119e-01	2.476561148984690042e-01
-4.118989318649590170e-01	2.502998175541589765e-01
-4.038034931408089889e-01	2.529082992683210351e-01
-3.960100357163530149e-01	2.554781763601030042e-01
-3.885210533809619893e-01	2.580058538172300131e-01
-3.813383802520620147e-01	2.604875756991880120e-01
-3.744631550904040096e-01	2.629194772373080191e-01
-3.678957907073430178e-01	2.652976380244260191e-01
-3.616359488483050222e-01	2.676181356655250032e-01
-3.556825208889610179e-01	2.698770992470159724e-01
-3.500336146281880501e-01	2.720707619764249907e-01
-3.446865474051610256e-01	2.741955123467180178e-01
-3.396378457073749857e-01	2.762479431903660521e-01
-3.348832513726349713e-01	2.782248980078140255e-01
-3.304177344215860068e-01	2.801235139831380061e-01
-3.262355124889749769e-01	2.819412611363429910e-01
-3.223300767519949872e-01	2.836759771066620361e-01
-3.186942241836689949e-01	2.853258971140570366e-01
-3.153200958888680017e-01	2.868896787063240361e-01
-3.121992212110299980e-01	2.883664209662620270e-01
-3.093225672297250095e-01	2.897556779264330307e-01
-3.066805932036530402e-01	2.910574660173469996e-01
-3.042633094512849912e-01	2.922722654574470003e-01
-3.020603401029939850e-01	2.934010155789610330e-01
-3.000609891048939826e-01	2.944451041714470363e-01
-2.982543088066180181e-01	2.954063510133040360e-01
-2.966291704236709847e-01	2.962869858495060238e-01
-2.951743356305189803e-01	2.970896211597879866e-01
-2.938785285140840253e-01	2.978172201442350064e-01
-2.927305070994040137e-01	2.984730604310990021e-01
-2.917191336506300137e-01	2.990606940833960281e-01
-2.908334429518190101e-01	2.995839045448980276e-01
-2.900627077837329981e-01	3.000466612212190354e-01
-2.893965008354409951e-01	3.004530724364319894e-01
-2.888247523233279934e-01	3.008073375388710113e-01
-2.883378026353650148e-01	3.011136989503140349e-01
-2.879264493752070053e-01	3.013763949596270364e-01
-2.875819882489050183e-01	3.015996140543830140e-01
-2.872962473163270247e-01	3.017874515613170328e-01
-2.870616142195699938e-01	3.019438693283000297e-01
-2.868710561008250282e-01	3.020726591266720273e-01
-2.867181320316939952e-01	3.021774103833750336e-01
-2.865969978935469786e-01	3.022614827677589933e-01
-2.865024037728839956e-01	3.023279840589430112e-01
-2.864296840651759934e-01	3.023797536073090098e-01
