# Supplementary material for: Agile perching maneuvers in birds and morphing-wing drones
Source: Nat Commun. 2024 Sep 27;15:8330. doi: 10.1038/s41467-024-52369-4 (PMC11437188; doi:10.1038/s41467-024-52369-4)
Supplement: Supplementary file 11 — Source Data [file 41467_2024_52369_MOESM11_ESM.zip › figure_source_data/suppl_fig_2/harris_hawk_379.csv]

# horizontal_pos	altitude
-1.218372992041106606e+01	3.944292230437542179e-01
-1.218322623407506455e+01	3.947752556456952111e-01
-1.218271089014186614e+01	3.951761848258942278e-01
-1.218218622890666580e+01	3.956234416727302250e-01
-1.218165481509846515e+01	3.961062755096321775e-01
-1.218111936698626607e+01	3.966117868736311891e-01
-1.218058266578256621e+01	3.971250099317711890e-01
-1.218004744500476555e+01	3.976290461911942131e-01
-1.217951625997276466e+01	3.981052503283932231e-01
-1.217899133816756496e+01	3.985334678409122033e-01
-1.217847441176136591e+01	3.988923230313011770e-01
-1.217796653421786601e+01	3.991595545924532251e-01
-1.217746788344896558e+01	3.993123948025611991e-01
-1.217697755458446451e+01	3.993279870862572190e-01
-1.217649334593866506e+01	3.991838354874261974e-01
-1.217601154223106619e+01	3.988582784613202148e-01
-1.217552669952546474e+01	3.983309783618261823e-01
-1.217503143666056609e+01	3.975834171067851863e-01
-1.217451623816206485e+01	3.965993877811841983e-01
-1.217396927372396576e+01	3.953654714138051807e-01
-1.217337623932186474e+01	3.938714878631122129e-01
-1.217272022486606531e+01	3.921109096940382233e-01
-1.217198161301676507e+01	3.900812281350751753e-01
-1.217113801336266476e+01	3.877842606847372031e-01
-1.217016423561906535e+01	3.852263906915361913e-01
-1.216903230483756460e+01	3.824187302581242287e-01
-1.216771152084956498e+01	3.793771991068822236e-01
-1.216616856330816532e+01	3.761225135716861900e-01
-1.216436764276806493e+01	3.726800816220982027e-01
-1.216227069727306542e+01	3.690798017475632187e-01
-1.215983763293296605e+01	3.653557655895371958e-01
-1.215702660599096596e+01	3.615458663619282031e-01
-1.215379434294296601e+01	3.576913172931012186e-01
-1.215009649439076611e+01	3.538360865004552269e-01
-1.214588801753076552e+01	3.500262568135201757e-01
-1.214112358151176529e+01	3.463093210352041762e-01
-1.213575798936646599e+01	3.427334249157512058e-01
-1.212974660985296538e+01	3.393465716557241829e-01
-1.212304581233526513e+01	3.361958030033742051e-01
-1.211561339780116597e+01	3.333263729254822283e-01
-1.210740901925926494e+01	3.307809303756482078e-01
-1.209839458505846466e+01	3.285987278369232323e-01
-1.208853463913076531e+01	3.268148720657791939e-01
-1.207779671273926603e+01	3.254596328131681982e-01
-1.206615164299226528e+01	3.245578242605732244e-01
-1.205357385413396543e+01	3.241282725114452146e-01
-1.204004159839576538e+01	3.241833807594352024e-01
-1.202553715396086531e+01	3.247288017618222278e-01
-1.201004697832366475e+01	3.257632250333902246e-01
-1.199356181598366611e+01	3.272782838008762019e-01
-1.197607675998676591e+01	3.292585842801412088e-01
-1.195759126730296451e+01	3.316818573160502104e-01
-1.193810912841416538e+01	3.345192299147041748e-01
-1.191763839179366613e+01	3.377356117519422218e-01
-1.189619124420216600e+01	3.412901894093662292e-01
-1.187378384794656583e+01	3.451370189140451905e-01
-1.185043613646496574e+01	3.492257051803572265e-01
-1.182617156985386586e+01	3.535021552080951923e-01
-1.180101685226206598e+01	3.579093904118091918e-01
-1.177500161347376562e+01	3.623884022705142205e-01
-1.174815805748776576e+01	3.668790346187292273e-01
-1.172052058148486609e+01	3.713208753697712083e-01
-1.169212536924726464e+01	3.756541402867302204e-01
-1.166300996382186561e+01	3.798205316070412119e-01
-1.163321282498016451e+01	3.837640548888812120e-01
-1.160277287776696475e+01	3.874317783807021964e-01
-1.157172905910366545e+01	3.907745205099522057e-01
-1.154011986995916494e+01	3.937474527247541989e-01
-1.150798294098596486e+01	3.963106068742511812e-01
-1.147535461967416559e+01	3.984292785396972292e-01
-1.144226958699046470e+01	4.000743201790182280e-01
-1.140876051110036471e+01	4.012223205624831923e-01
-1.137485774511796599e+01	4.018556696881351864e-01
-1.134058907490266499e+01	4.019625110985702299e-01
-1.130597952172686504e+01	4.015365861974631856e-01
-1.127105120323766485e+01	4.005769777063031833e-01
-1.123582325455416608e+01	3.990877617323331794e-01
-1.120031180966076612e+01	3.970775799659652106e-01
-1.116453004153416551e+01	3.945591452260562293e-01
-1.112848825775766493e+01	3.915486948708452042e-01
-1.109219404680106535e+01	3.880654074505252016e-01
-1.105565246875076468e+01	3.841307983687892169e-01
-1.101886628311806504e+01	3.797681102360612182e-01
-1.098183620549356476e+01	3.750017130447931835e-01
-1.094456118427536495e+01	3.698565283026521988e-01
-1.090703868850876468e+01	3.643574898646781968e-01
-1.086926499802936519e+01	3.585290524679611845e-01
-1.083123548759256494e+01	3.523947569622872256e-01
-1.079294489746066610e+01	3.459768590283072154e-01
-1.075438758396736461e+01	3.392960258685981945e-01
-1.071555774482306589e+01	3.323711030369091990e-01
-1.067644961530546510e+01	3.252189513255052122e-01
-1.063705763292376538e+01	3.178543515424482324e-01
-1.059737656958136576e+01	3.102899731523632298e-01
-1.055740163162916545e+01	3.025364011848252210e-01
-1.051712852942906551e+01	2.946022145775192280e-01
-1.047655351909556565e+01	2.864941082429682262e-01
-1.043567341989916564e+01	2.782170506364242124e-01
-1.039448561138016558e+01	2.697744684496152234e-01
-1.035298801452406536e+01	2.611684502351251935e-01
-1.031117906138486617e+01	2.523999612399642212e-01
-1.026905765733836517e+01	2.434690624434462380e-01
-1.022662313973096460e+01	2.343751276945892359e-01
-1.018387523609704459e+01	2.251170538640901997e-01
-1.014081402441681590e+01	2.156934600002481939e-01
-1.009743989710917589e+01	2.061028725442431986e-01
-1.005375352967761593e+01	1.963438946606992364e-01
-1.000975585419095459e+01	1.864153586258432138e-01
-9.965448037138376236e+00	1.763164609503398150e-01
-9.920831460686406089e+00	1.660468804727775194e-01
-9.875907706011105347e+00	1.556068800325525192e-01
-9.830678537195554512e+00	1.449973925218592252e-01
-9.785145884173065411e+00	1.342200921434029137e-01
-9.739311823347405195e+00	1.232774515925466191e-01
-9.693178554811785474e+00	1.121727856778619165e-01
-9.646748375486335902e+00	1.009102816356063081e-01
-9.600023647963135787e+00	8.949501612618551705e-02
-9.553006765347285878e+00	7.793295866689980977e-02
-9.505700112871334539e+00	6.623096109287582300e-02
-9.458106027499654900e+00	5.439673257694412067e-02
-9.410226757094084959e+00	4.243879979942483116e-02
-9.362064420954954613e+00	3.036645204913163143e-02
-9.313620973663395475e+00	1.818967135421051262e-02
-9.264898174121345420e+00	5.919048170746399329e-03
-9.215897561517154557e+00	-6.434316327226380361e-03
-9.166620439648195173e+00	-1.885891974488668188e-02
-9.117067870627774795e+00	-3.134297756002180080e-02
-9.067240678522475505e+00	-4.387454907379079172e-02
-9.017139462940114925e+00	-5.644166700675778969e-02
-8.966764622057004530e+00	-6.903246716930577787e-02
-8.916116384071864687e+00	-8.163531442459875942e-02
-8.865194845637825338e+00	-9.423892112398180032e-02
-8.814000015482076122e+00	-1.068324543428008089e-01
-8.762531861196904970e+00	-1.194056285810877749e-01
-8.710790357088665559e+00	-1.319487811072697636e-01
-8.658775531006954296e+00	-1.444529277910417964e-01
-8.606487508238814144e+00	-1.569097980597518038e-01
-8.553926550828673925e+00	-1.693118484786437783e-01
-8.501093091052682738e+00	-1.816522553509408167e-01
-8.447987758209594134e+00	-1.939248876085677975e-01
-8.394611398358284404e+00	-2.061242620685537763e-01
-8.340965087103652920e+00	-2.182454838180797885e-01
-8.287050135974483922e+00	-2.302841750237747953e-01
-8.232868093320133696e+00	-2.422363958083518232e-01
-8.178420740952674350e+00	-2.540985609818188218e-01
-8.123710087956174775e+00	-2.658673563494017844e-01
-8.068738363164703387e+00	-2.775396580518117995e-01
-8.013508007769463148e+00	-2.891124579461237798e-01
-7.958021669358913641e+00	-3.005827974394227886e-01
-7.902282198434703808e+00	-3.119477114841138210e-01
-7.846292648102143552e+00	-3.232041836813218105e-01
-7.790056277231743209e+00	-3.343491126681687464e-01
-7.733576556958623449e+00	-3.453792892367297251e-01
-7.676857179961743327e+00	-3.562913829940138055e-01
-7.619902071576484026e+00	-3.670819368635957480e-01
-7.562715401470543775e+00	-3.777473673809957355e-01
-7.505301594380533459e+00	-3.882839685656018225e-01
-7.447665338280183178e+00	-3.986879171680198231e-01
-7.389811588344163518e+00	-4.089552772865287511e-01
-7.331745565184893287e+00	-4.190820027007227666e-01
-7.273472746069283623e+00	-4.290639357549517752e-01
-7.214998848155813604e+00	-4.388968022006428105e-01
-7.156329803211633589e+00	-4.485762020313228127e-01
-7.097471723749523953e+00	-4.580975969702498207e-01
-7.038430861040213316e+00	-4.674562958509547728e-01
-6.979213555974593142e+00	-4.766474396215588105e-01
-6.919826184244293188e+00	-4.856659880653877992e-01
-6.860275097747473794e+00	-4.945067105325287593e-01
-6.800566564482983800e+00	-5.031641829990518566e-01
-6.740706709448133438e+00	-5.116327936039888336e-01
-6.680701459186303204e+00	-5.199067584633048078e-01
-6.620556492629353862e+00	-5.279801490421558441e-01
-6.560277200744693893e+00	-5.358469317109477714e-01
-6.499868657230583935e+00	-5.435010193566278680e-01
-6.439335602119203195e+00	-5.509363341154367433e-01
-6.378682439662773263e+00	-5.581468794887838314e-01
-6.317913251318043599e+00	-5.651268193531258088e-01
-6.257031824037073697e+00	-5.718705607282688064e-01
-6.196041693448213650e+00	-5.783728366715408242e-01
-6.134946200900223801e+00	-5.846287853540528268e-01
-6.073748562774943238e+00	-5.906340212750307295e-01
-6.012451949974803256e+00	-5.963846946935718041e-01
-5.951059575082543240e+00	-6.018775357032488671e-01
-5.889574784388133644e+00	-6.071098799299667892e-01
-5.828001151792463475e+00	-6.120796735713827097e-01
-5.766342571534083916e+00	-6.167854563810557522e-01
-5.704603346743653880e+00	-6.212263221880727215e-01
-5.642788271004213208e+00	-6.254018575834838778e-01
-5.580902700374474001e+00	-6.293120604452948630e-01
-5.518952613701103793e+00	-6.329572409605188632e-01
-5.456944659487083626e+00	-6.363379086842329002e-01
-5.394886188075743938e+00	-6.394546499051687594e-01
-5.332785268432313153e+00	-6.423080001258287819e-01
-5.270650689333863603e+00	-6.448983167833957086e-01
-5.208491945293783232e+00	-6.472256574181867173e-01
-5.146319208027613890e+00	-6.492896683345728004e-01
-5.084143284695853637e+00	-6.510894884037337071e-01
-5.021975564523533997e+00	-6.526236720494857924e-01
-4.959827955683693723e+00	-6.538901346701908590e-01
-4.897712814539393555e+00	-6.548861228228517462e-01
-4.835642869462853710e+00	-6.556082104778078179e-01
-4.773631141494813157e+00	-6.560523215951858944e-01
-4.711690864077813679e+00	-6.562137782287107424e-01
-4.649835404001953165e+00	-6.560873723771079025e-01
-4.588078185550783950e+00	-6.556674589209137149e-01
-4.526432619638993238e+00	-6.549480662383126983e-01
-4.464912039502463514e+00	-6.539230205138557572e-01
-4.403529644245063324e+00	-6.525860793553808215e-01
-4.342298451273873816e+00	-6.509310701248278708e-01
-4.281231258374133652e+00	-6.489520283668608336e-01
-4.220340615892223646e+00	-6.466433318768378680e-01
-4.159638809217454103e+00	-6.439998262716428723e-01
-4.099137851484063511e+00	-6.410169383926238584e-01
-4.038849486159444169e+00	-6.376907744545237122e-01
-3.978785198944684076e+00	-6.340182005294336953e-01
-3.918956238193604058e+00	-6.299969036902808295e-01
-3.859373642856973596e+00	-6.256254329029538042e-01
-3.800048276782654000e+00	-6.209032195195247628e-01
-3.740990868051893514e+00	-6.158305779581068062e-01
-3.682212051908114070e+00	-6.104086878319308074e-01
-3.623722415739654146e+00	-6.046395593885078856e-01
-3.565532544514233848e+00	-5.985259846212207524e-01
-3.507653065031234085e+00	-5.920714768063457534e-01
-3.450094687360284240e+00	-5.852802014895357452e-01
-3.392868241872394108e+00	-5.781569020926526914e-01
-3.335984710343024240e+00	-5.707068233348968622e-01
-3.279455249715513609e+00	-5.629356355659278499e-01
-3.223291207257593882e+00	-5.548493629015498474e-01
-3.167504126021523980e+00	-5.464543177463578871e-01
-3.112105739727863529e+00	-5.377570438973047207e-01
-3.057107956431243778e+00	-5.287642699644998778e-01
-3.002522830588653768e+00	-5.194828743393378190e-01
-2.948362523434103544e+00	-5.099198624051908268e-01
-2.894639251859754125e+00	-5.000823561423597408e-01
-2.841365226309413572e+00	-4.899775957467637499e-01
-2.788552578495903767e+00	-4.796129523798968175e-01
-2.736213280054093921e+00	-4.689959507133767969e-01
-2.684359053526834238e+00	-4.581342995406778029e-01
-2.633001277344594104e+00	-4.470359284144058143e-01
-2.582150886693614034e+00	-4.357090280402067806e-01
-2.531818272362913902e+00	-4.241620920254318139e-01
-2.482013179812843973e+00	-4.124039575460087259e-01
-2.432744610808794228e+00	-4.004438425592447559e-01
-2.384020730009654088e+00	-3.882913773509117372e-01
-2.335848778887803956e+00	-3.759566284558977789e-01
-2.288234999283364157e+00	-3.634501133241057613e-01
-2.241184568761004137e+00	-3.507828045052888144e-01
-2.194701549744153990e+00	-3.379661225839558081e-01
-2.148788854152473782e+00	-3.250119175918367298e-01
-2.103448224971574021e+00	-3.119324391425877807e-01
-2.058680235845164130e+00	-2.987402960518628081e-01
-2.014484309410313756e+00	-2.854484067053678076e-01
-1.970858754706594107e+00	-2.720699418976857964e-01
-1.927800823591844015e+00	-2.586182622654578100e-01
-1.885306785703233956e+00	-2.451068527610648085e-01
-1.843372021124733973e+00	-2.315492568400748241e-01
-1.801991129571713923e+00	-2.179590131525567798e-01
-1.761158054590183930e+00	-2.043495975233468043e-01
-1.720866220999744067e+00	-1.907343728716118236e-01
-1.681108683589993991e+00	-1.771265494525378070e-01
-1.641878284912763997e+00	-1.635391574055847785e-01
-1.603167819895104040e+00	-1.499850330723457859e-01
-1.564970204927623953e+00	-1.364768199163597928e-01
-1.527278649051784010e+00	-1.230269841572507739e-01
-1.490086824871654114e+00	-1.096478444483697801e-01
-1.453389036839284110e+00	-9.635161411240678042e-02
-1.417180384600634113e+00	-8.315045363966178105e-02
-1.381456919130904071e+00	-7.005653038884479544e-02
-1.346215789427654075e+00	-5.708208175189477540e-02
-1.311455377562273927e+00	-4.423947749343176694e-02
-1.277175419911704024e+00	-3.154127658983579829e-02
-1.243377112403984075e+00	-1.900027370474050015e-02
-1.210063197615903974e+00	-6.629530470701694433e-03
-1.177238031564749932e+00	5.557612985613635814e-03
-1.144907628048714932e+00	1.754755033351812488e-02
-1.113079678423355867e+00	2.932644847333301663e-02
-1.081763544769198893e+00	4.088031651468820860e-02
-1.050970224523398944e+00	5.219510559715892506e-02
-1.020712284832544947e+00	6.325683962847541975e-02
-9.910037651492649147e-01	7.405177571730531261e-02
-9.618600469549769549e-01	8.456659175921761584e-02
-9.332976899546330252e-01	9.478859735157771360e-02
-9.053342346613229008e-01	1.047059630203563130e-01
-8.779879719688339357e-01	1.143079616902770157e-01
-8.512776810918158965e-01	1.235852154649321188e-01
-8.252223381231069688e-01	1.325299401437042279e-01
-7.998407983958240042e-01	1.411361795169677191e-01
-7.751514568177708675e-01	1.494000213696274337e-01
-7.511718913349789695e-01	1.573197872945665265e-01
-7.279184956423090380e-01	1.648961888701784284e-01
-7.054061081507818631e-01	1.721324434774774148e-01
-6.836476449999999705e-01	1.790343440000000119e-01
-6.626537455258909581e-01	1.856102778326122194e-01
-6.424324390166959997e-01	1.918711919845952352e-01
-6.229888417752889040e-01	1.978305025531432171e-01
-6.043248934210559975e-01	2.035039484164792301e-01
-5.864391409856519743e-01	2.089093905995622058e-01
-5.693265786698329389e-01	2.140665603474822265e-01
-5.529785501311779150e-01	2.189967604512741972e-01
-5.373827188758789619e-01	2.237225257599202433e-01
-5.225231107568248934e-01	2.282672500376222158e-01
-5.083802307741269733e-01	2.326547873498662211e-01
-4.949312543855609592e-01	2.369090369555512110e-01
-4.821502914279119922e-01	2.410535212239892089e-01
-4.700087186000839745e-01	2.451109663719862053e-01
-4.584755743455059540e-01	2.491028958233282298e-01
-4.475180079770459951e-01	2.530492457351782298e-01
-4.371017730918859701e-01	2.569680117250072171e-01
-4.271917537991829494e-01	2.608749350865351979e-01
-4.177525110915110140e-01	2.647832358280212128e-01
-4.087488358805839717e-01	2.687033987302462346e-01
-4.001462948216869542e-01	2.726430173370272270e-01
-3.919117550866649813e-01	2.766066993932831952e-01
-3.840138747132380015e-01	2.805960357711532183e-01
-3.764235460439849801e-01	2.846096334108202397e-01
-3.691142810422249898e-01	2.886432112869521949e-01
-3.620625288918279949e-01	2.926897569303952285e-01
-3.552479182000249924e-01	2.967397396231422069e-01
-3.486534182637909818e-01	3.007813750754791959e-01
-3.422654161619029800e-01	3.048009352177902254e-01
-3.360737088222589541e-01	3.087830957229902307e-01
-3.300714116117789976e-01	3.127113130420922094e-01
-3.242547873288159632e-01	3.165682221044812117e-01
-3.186230016730289827e-01	3.203360454206192198e-01
-3.131778132579089435e-01	3.239970041381962096e-01
-3.079232079564259705e-01	3.275337216477712254e-01
-3.028649887796379669e-01	3.309296106101402013e-01
-2.980103335411579679e-01	3.341692347787422190e-01
-2.933673332287019542e-01	3.372386377045091810e-01
-2.889445242719359541e-01	3.401256313201532211e-01
-2.847504277613509549e-01	3.428200384830212277e-01
-2.807931081471465862e-01	3.453138847822002089e-01
-2.770797630545041579e-01	3.476015362537941966e-01
-2.736163546287202486e-01	3.496797810616891766e-01
-2.704072913175628035e-01	3.515478546500261925e-01
-2.674551672648279865e-01	3.532074093171241880e-01
-2.647605645903619020e-01	3.546624305572372293e-01
-2.623219218332804026e-01	3.559191038265782092e-01
-2.601354698030189927e-01	3.569856365763782180e-01
-2.581952340817144642e-01	3.578720414256121862e-01
-2.564931015119624735e-01	3.585898871920202291e-01
-2.550189462412461583e-01	3.591520251407732123e-01
-2.537608093263499787e-01	3.595722982310621818e-01
-2.527051245677754965e-01	3.598652413342982026e-01
-2.518369821767347805e-01	3.600457803629851794e-01
-2.511404210976043716e-01	3.601289379926831957e-01
-2.505987403293875593e-01	3.601295531935732042e-01
-2.501948194141422888e-01	3.600620211312902108e-01
-2.499114383831185782e-01	3.599400591725901988e-01
-2.497315878589603799e-01	3.597765037680621947e-01
-2.496387606838031958e-01	3.595831419129502105e-01
-2.496172173509783598e-01	3.593705797423202286e-01
-2.496522186292898793e-01	3.591481496338941870e-01
-2.497302200459403654e-01	3.589238560071572048e-01
-2.498390242961010532e-01	3.587043588564561847e-01
-2.499678891303107608e-01	3.584949929731742202e-01
-2.501075897902786949e-01	3.582998198292992043e-01
-2.502504365735657710e-01	3.581217082404252183e-01
-2.503902495626239566e-01	3.579624392247122144e-01
-2.505222939095433921e-01	3.578228299450472161e-01
-2.506431802823989585e-01	3.577028712790262244e-01
-2.507507361131038892e-01	3.576018734136772181e-01
-2.508438541048922943e-01	3.575186139118302076e-01
