# Supplementary material for: Agile perching maneuvers in birds and morphing-wing drones
Source: Nat Commun. 2024 Sep 27;15:8330. doi: 10.1038/s41467-024-52369-4 (PMC11437188; doi:10.1038/s41467-024-52369-4)
Supplement: Supplementary file 11 — Source Data [file 41467_2024_52369_MOESM11_ESM.zip › figure_source_data/suppl_fig_2/harris_hawk_184.csv]

# horizontal_pos	altitude
-1.156369907740015535e+01	4.203493072019173216e-01
-1.154449712421355656e+01	4.187302091330553089e-01
-1.152494801438635719e+01	4.170936315733933530e-01
-1.150507220868835390e+01	4.154400223385163460e-01
-1.148489011893385481e+01	4.137696055214283297e-01
-1.146442199282055441e+01	4.120823699887093405e-01
-1.144368780328085577e+01	4.103780596098813294e-01
-1.142270714309825408e+01	4.086561653235883385e-01
-1.140149912547195399e+01	4.069159191301183198e-01
-1.138008229114145564e+01	4.051562900848503235e-01
-1.135847452260255608e+01	4.033759823514313503e-01
-1.133669296586625563e+01	4.015734353570703519e-01
-1.131475396012995560e+01	3.997468260752493063e-01
-1.129267297564605599e+01	3.978940734436603455e-01
-1.127046455998985408e+01	3.960128449072033430e-01
-1.124814229284635658e+01	3.941005650577733554e-01
-1.122571874935595559e+01	3.921544263242633388e-01
-1.120320547197995609e+01	3.901714016479883584e-01
-1.118061295077395556e+01	3.881482590607053251e-01
-1.115795061188655524e+01	3.860815780647573470e-01
-1.113522681403695458e+01	3.839677676977083509e-01
-1.111244885266395599e+01	3.818030861474653315e-01
-1.108962297138565489e+01	3.795836617683523428e-01
-1.106675438036275594e+01	3.773055153342183554e-01
-1.104384728111395475e+01	3.749645833515003468e-01
-1.102090489730025524e+01	3.725567422434973297e-01
-1.099792951096515736e+01	3.700778332071033572e-01
-1.097492250369475641e+01	3.675236875349853216e-01
-1.095188440214905512e+01	3.648901521899783340e-01
-1.092881492740335503e+01	3.621731154143393305e-01
-1.090571304753715509e+01	3.593685321546003508e-01
-1.088257703290995693e+01	3.564724490832443249e-01
-1.085940451356725589e+01	3.534810290013273293e-01
-1.083619253823785655e+01	3.503905744115303200e-01
-1.081293763439255429e+01	3.471975500589833397e-01
-1.078963586885955550e+01	3.438986042474913019e-01
-1.076628290851185454e+01	3.404905887514843021e-01
-1.074287408056855497e+01	3.369705771588693000e-01
-1.071940443207935445e+01	3.333358814970043271e-01
-1.069586878819315601e+01	3.295840670127853089e-01
-1.067226180883975672e+01	3.257129649983263042e-01
-1.064857804348895698e+01	3.217206835754103378e-01
-1.062481198368155688e+01	3.176056163746412975e-01
-1.060095811306275593e+01	3.133664490685822979e-01
-1.057701095467745489e+01	3.090021637418043365e-01
-1.055296511532295511e+01	3.045120411043393260e-01
-1.052881532678665621e+01	2.998956605781133433e-01
-1.050455648382365581e+01	2.951528983082583046e-01
-1.048018367876515455e+01	2.902839231723203239e-01
-1.045569223267425585e+01	2.852891908800972987e-01
-1.043107772299395464e+01	2.801694362747882971e-01
-1.040633600766125610e+01	2.749256639621283083e-01
-1.038146324568555556e+01	2.695591374079513436e-01
-1.035645591421195633e+01	2.640713666561333439e-01
-1.033131082211755469e+01	2.584640948278112971e-01
-1.030602512020485406e+01	2.527392835693232920e-01
-1.028059630808095548e+01	2.468990976202153353e-01
-1.025502223782775602e+01	2.409458886741163153e-01
-1.022930111458645541e+01	2.348821787042923437e-01
-1.020343149419535678e+01	2.287106429223262904e-01
-1.017741227803595550e+01	2.224340925329013063e-01
-1.015124270525467409e+01	2.160554574401633010e-01
-1.012492234253954493e+01	2.095777690518883241e-01
-1.009845107164439426e+01	2.030041433169403331e-01
-1.007182907485915635e+01	1.963377641195040990e-01
-1.004505681863590638e+01	1.895818671406295230e-01
-1.001813503558562601e+01	1.827397242840433367e-01
-9.991064705066307283e+00	1.758146287492263204e-01
-9.963847032586606645e+00	1.688098808207798007e-01
-9.936483428251726480e+00	1.617287744293497143e-01
-9.908975484478265372e+00	1.545745845261507212e-01
-9.881324953204146055e+00	1.473505553006736191e-01
-9.853533722816465001e+00	1.400598892596845169e-01
-9.825603795015783959e+00	1.327057371753312121e-01
-9.797537261828946242e+00	1.252911889011990021e-01
-9.769336282974705910e+00	1.178192650476120179e-01
-9.741003063776727089e+00	1.102929095014171246e-01
-9.712539833807245060e+00	1.027149827709291224e-01
-9.683948826432207113e+00	9.508825613362191509e-02
-9.655232259414326279e+00	8.741540656245341823e-02
-9.626392316715605801e+00	7.969901240629362338e-02
-9.597431131624187373e+00	7.194154980063122151e-02
-9.568350771313156145e+00	6.414538978639831857e-02
-9.539153222921346043e+00	5.631279611715811484e-02
-9.509840381226915440e+00	4.844592373784031847e-02
-9.480414037966436780e+00	4.054681792144912422e-02
-9.450875872832824598e+00	3.261741405348872469e-02
-9.421227446166977160e+00	2.465953805701431856e-02
-9.391470193339255701e+00	1.667490745403371610e-02
-9.361605420799545385e+00	8.665133061241725443e-03
-9.331634303757127213e+00	6.317213196123105945e-04
-9.301557885435894235e+00	-7.423922741941701986e-03
-9.271377077835296632e+00	-1.550049190890667727e-02
-9.241092663913985206e+00	-2.359677255091169323e-02
-9.210705301101103970e+00	-3.171163976264967932e-02
-9.180215526029485318e+00	-3.984405188326267666e-02
-9.149623760376634607e+00	-4.799304440596868782e-02
-9.118930317692207410e+00	-5.615772329519969075e-02
-9.088135411085414006e+00	-6.433725773488269128e-02
-9.057239161642836933e+00	-7.253087233853966476e-02
-9.026241607445076198e+00	-8.073783885956670181e-02
-8.995142713051485828e+00	-8.895746744799370997e-02
-8.963942379323725618e+00	-9.718909750830867500e-02
-8.932640453462585839e+00	-1.054320882209626720e-01
-8.901236739137456055e+00	-1.136858087981627019e-01
-8.869731006594225420e+00	-1.219496285518616996e-01
-8.838123002634535652e+00	-1.302229068586246985e-01
-8.806412460368285622e+00	-1.385049831118027042e-01
-8.774599108650104284e+00	-1.467951667561546714e-01
-8.742682681120694355e+00	-1.550927275035136610e-01
-8.710662924784084993e+00	-1.633968858301396709e-01
-8.678539608062594723e+00	-1.717068038569186661e-01
-8.646312528281784537e+00	-1.800215767125716848e-01
-8.613981518548275318e+00	-1.883402244773336731e-01
-8.581546453993535550e+00	-1.966616848003236440e-01
-8.549007257366474377e+00	-2.049848062779286439e-01
-8.516363903966885474e+00	-2.133083426731756660e-01
-8.483616425920395443e+00	-2.216309480472726801e-01
-8.450764915803045341e+00	-2.299511728644916819e-01
-8.417809529630975618e+00	-2.382674611204256832e-01
-8.384750489235845095e+00	-2.465781485316596577e-01
-8.351588084052144367e+00	-2.548814618122226539e-01
-8.318322672346194935e+00	-2.631755190490676632e-01
-8.284954681919364461e+00	-2.714583311755326411e-01
-8.251484610320455104e+00	-2.797278045284426473e-01
-8.217913024602754746e+00	-2.879817444615756505e-01
-8.184240560661724118e+00	-2.962178599757176456e-01
-8.150467922188465053e+00	-3.044337693138486900e-01
-8.116595879273145187e+00	-3.126270064591926690e-01
-8.082625266690405041e+00	-3.207950284642316907e-01
-8.048556981896725304e+00	-3.289352235303557026e-01
-8.014391982766964517e+00	-3.370449197508476602e-01
-7.980131285094635096e+00	-3.451213944243586851e-01
-7.945775959877404482e+00	-3.531618838420386708e-01
-7.911327130406534458e+00	-3.611635934490977085e-01
-7.876785969176404834e+00	-3.691237082806377301e-01
-7.842153694627394422e+00	-3.770394035722816617e-01
-7.807431567733874367e+00	-3.849078554481596970e-01
-7.772620888446645004e+00	-3.927262515922047004e-01
-7.737722991998454702e+00	-4.004918018132967439e-01
-7.702739245080104880e+00	-4.082017484204337188e-01
-7.667671041894695172e+00	-4.158533763306217490e-01
-7.632519800097414375e+00	-4.234440228393587247e-01
-7.597286956629664800e+00	-4.309710869913537246e-01
-7.561973963457144343e+00	-4.384320384970767370e-01
-7.526582283223484993e+00	-4.458244261489347493e-01
-7.491113384833354871e+00	-4.531458856988857531e-01
-7.455568738981124710e+00	-4.603941471671367247e-01
-7.419949813644354464e+00	-4.675670415589447404e-01
-7.384258069564154425e+00	-4.746625069733637070e-01
-7.348494955737484347e+00	-4.816785940938917432e-01
-7.312661904949735003e+00	-4.886134710563007633e-01
-7.276760329378625158e+00	-4.954654276933896928e-01
-7.240791616303564382e+00	-5.022328791599137698e-01
-7.204757123956654574e+00	-5.089143689435606799e-01
-7.168658177554054767e+00	-5.155085712695086642e-01
-7.132496065547744735e+00	-5.220142929069218063e-01
-7.096272036138985051e+00	-5.284304743857206610e-01
-7.059987294095225074e+00	-5.347561906312707780e-01
-7.023642997911944796e+00	-5.409906510233346566e-01
-6.987240257360384454e+00	-5.471331988838976645e-01
-6.950780131460204458e+00	-5.531833103964216569e-01
-6.914263626914054939e+00	-5.591405929569446265e-01
-6.877691697038054386e+00	-5.650047829552586887e-01
-6.841065241218334592e+00	-5.707757429825077722e-01
-6.804385104919854932e+00	-5.764534584599247946e-01
-6.767652080268274695e+00	-5.820380336823747225e-01
-6.730866907220904416e+00	-5.875296872699447004e-01
-6.694030275336454672e+00	-5.929287470211217492e-01
-6.657142826147384618e+00	-5.982356441622946885e-01
-6.620205156132074720e+00	-6.034509069904008260e-01
-6.583217820277644350e+00	-6.085751539085466622e-01
-6.546181336217684610e+00	-6.136090858584377639e-01
-6.509096188922484316e+00	-6.185534781583488240e-01
-6.471962835913334544e+00	-6.234091717611667249e-01
-6.434781712966064937e+00	-6.281770639536006229e-01
-6.397553240263654573e+00	-6.328580985249276925e-01
-6.360277828952214385e+00	-6.374532554414626961e-01
-6.322955888050374895e+00	-6.419635400711507511e-01
-6.285587831657524660e+00	-6.463899720111396796e-01
-6.248174086403475158e+00	-6.507335735797157295e-01
-6.210715099078954360e+00	-6.549953580423537591e-01
-6.173211344384634813e+00	-6.591763176497056342e-01
-6.135663332735024511e+00	-6.632774115729216380e-01
-6.098071618053094944e+00	-6.672995538285466655e-01
-6.060436805491814738e+00	-6.712436012912226246e-01
-6.022759559019534414e+00	-6.751103418973807280e-01
-5.985040608808064988e+00	-6.789004831468408163e-01
-5.947280758364274611e+00	-6.826146410116618046e-01
-5.909480891348985132e+00	-6.862533293625396880e-01
-5.871641978030294418e+00	-6.898169500225066475e-01
-5.833765081322054513e+00	-6.933057835555316295e-01
-5.795851362362404835e+00	-6.967199808938207006e-01
-5.757902085591624974e+00	-7.000595559022746439e-01
-5.719918623293054338e+00	-7.033243789715217797e-01
-5.681902459565375096e+00	-7.065141717225076334e-01
-5.643855193699504724e+00	-7.096285028956608176e-01
-5.605778542937445152e+00	-7.126667854864647822e-01
-5.567674344595384461e+00	-7.156282751769296180e-01
-5.529544557537334981e+00	-7.185120700991107778e-01
-5.491391262989674615e+00	-7.213171119527637121e-01
-5.453216664690875071e+00	-7.240421884845837930e-01
-5.415023088374014471e+00	-7.266859373214857865e-01
-5.376812980582874602e+00	-7.292468511352936389e-01
-5.338588906825474822e+00	-7.317232841012517586e-01
-5.300353549071144421e+00	-7.341134595980696176e-01
-5.262109702599794936e+00	-7.364154790831647368e-01
-5.223860272213914691e+00	-7.386273320633476303e-01
-5.185608267825764450e+00	-7.407469070687706658e-01
-5.147356799433814523e+00	-7.427720035266136556e-01
-5.109109071503945110e+00	-7.447003444208046830e-01
-5.070868376772664554e+00	-7.465295896153496535e-01
-5.032638089490724553e+00	-7.482573497114366479e-01
-4.994421658127194519e+00	-7.498812003027206519e-01
-4.956222597555644427e+00	-7.513986964889196596e-01
-4.918044480745574987e+00	-7.528073875052296859e-01
-4.879890929984394887e+00	-7.541048313240588108e-01
-4.841765607657004367e+00	-7.552886090861667956e-01
-4.803672206612534801e+00	-7.563563392204866176e-01
-4.765614440150255149e+00	-7.573056911156588189e-01
-4.727596031659444975e+00	-7.581343982115287261e-01
-4.689620703951105085e+00	-7.588402703854946196e-01
-4.651692168322704823e+00	-7.594212055166276176e-01
-4.613814113400795058e+00	-7.598752001196498185e-01
-4.575990193809774453e+00	-7.602003589512578152e-01
-4.538224018719634323e+00	-7.603949035025947545e-01
-4.500519140328794521e+00	-7.604571793039336391e-01
-4.462879042343025127e+00	-7.603856619805677841e-01
-4.425307128515115096e+00	-7.601789620124688174e-01
-4.387806711314214958e+00	-7.598358281642556555e-01
-4.350381000797894693e+00	-7.593551495662758111e-01
-4.313033093763414705e+00	-7.587359564420206315e-01
-4.275765963258624680e+00	-7.579774194914756791e-01
-4.238582448535554548e+00	-7.570788479542216454e-01
-4.201485245532934343e+00	-7.560396863900287201e-01
-4.164476897975794678e+00	-7.548595102281487890e-01
-4.127559789181894701e+00	-7.535380201494086272e-01
-4.090736134665725388e+00	-7.520750353774257047e-01
-4.054007975630934624e+00	-7.504704859666537775e-01
-4.017377173441374794e+00	-7.487244041854808074e-01
-3.980845405159635142e+00	-7.468369151021008179e-01
-3.944414160239275269e+00	-7.448082264893076676e-01
-3.908084738453824869e+00	-7.426386181716306822e-01
-3.871858249141305386e+00	-7.403284309443187716e-01
-3.835735611837455039e+00	-7.378780551985038016e-01
-3.799717558364845260e+00	-7.352879193903656407e-01
-3.763804636437375173e+00	-7.325584784944048078e-01
-3.727997214831514583e+00	-7.296902025817357806e-01
-3.692295490166144667e+00	-7.266835656639567542e-01
-3.656699495322555116e+00	-7.235390349412977873e-01
-3.621209109525125314e+00	-7.202570605907496759e-01
-3.585824070090715132e+00	-7.168380662254836277e-01
-3.550543985842525174e+00	-7.132824401512907198e-01
-3.515368352169894628e+00	-7.095905275389986500e-01
-3.480296567702055199e+00	-7.057626236238856432e-01
-3.445327952548555395e+00	-7.017989680341207848e-01
-3.410461768044235065e+00	-6.976997403402436237e-01
-3.375697237921214899e+00	-6.934650569067726256e-01
-3.341033570814545328e+00	-6.890949691152497003e-01
-3.306469983992815109e+00	-6.845894630154747418e-01
-3.272005728189385287e+00	-6.799484604485157568e-01
-3.237640113394414598e+00	-6.751718216713087362e-01
-3.203372535453325121e+00	-6.702593494984616651e-01
-3.169202503302845031e+00	-6.652107949623526917e-01
-3.135129666661955028e+00	-6.600258644778156381e-01
-3.101153843982724645e+00	-6.547042284828608061e-01
-3.067275050453784679e+00	-6.492455315119927128e-01
-3.033493525839005223e+00	-6.436494036439377453e-01
-2.999809761924344897e+00	-6.379154732511407300e-01
-2.966224529338364668e+00	-6.320433809642396206e-01
-2.932738903505234696e+00	-6.260327947511166169e-01
-2.899354289485084557e+00	-6.198834259971157667e-01
-2.866072445453484718e+00	-6.135950464607138333e-01
-2.832895504571355083e+00	-6.071675059674708219e-01
-2.799825994997995338e+00	-6.006007506945987284e-01
-2.766866857803274904e+00	-5.938948418889886671e-01
-2.734021462540865421e+00	-5.870499748532587159e-01
-2.701293620252145367e+00	-5.800664980272636218e-01
-2.668687593681035253e+00	-5.729449319867956358e-01
-2.636208104491955417e+00	-5.656859881768097065e-01
-2.603860337298464778e+00	-5.582905871936336695e-01
-2.571649940326825146e+00	-5.507598764292658267e-01
-2.539583022558285386e+00	-5.430952468910368314e-01
-2.507666147215014796e+00	-5.352983490117537713e-01
-2.475906321478334782e+00	-5.273711072688898049e-01
-2.444310982353204764e+00	-5.193157334364597588e-01
-2.412887978619955298e+00	-5.111347382999886779e-01
-2.381645548843224880e+00	-5.028309416733527382e-01
-2.350592295438384660e+00	-4.944074805662547756e-01
-2.319737154826935210e+00	-4.858678153626896923e-01
-2.289089363745104855e+00	-4.772157338837837437e-01
-2.258658421803194649e+00	-4.684553532229987494e-01
-2.228454050426894817e+00	-4.595911192575016790e-01
-2.198486148345865310e+00	-4.506278037567607586e-01
-2.168764743829084907e+00	-4.415704990276707043e-01
-2.139299943899934942e+00	-4.324246100549277716e-01
-2.110101880797165208e+00	-4.231958441155797002e-01
-2.081180655979935068e+00	-4.138901978676737259e-01
-2.052546282005915046e+00	-4.045139419344357390e-01
-2.024208622640744970e+00	-3.950736030273766519e-01
-1.996177331584245040e+00	-3.855759436737827284e-01
-1.968461790224135033e+00	-3.760279396361707049e-01
-1.941071044850315008e+00	-3.664367551331716988e-01
-1.914013743782674970e+00	-3.568097159927106632e-01
-1.887298074881875065e+00	-3.471542808891996956e-01
-1.860931703925954972e+00	-3.374780108362937514e-01
-1.834921714345175037e+00	-3.277885371256597513e-01
-1.809274548813254890e+00	-3.180935279196526744e-01
-1.783995953195064876e+00	-3.084006537218546562e-01
-1.759090923348384905e+00	-2.987175519636666721e-01
-1.734563655270485061e+00	-2.890517909575746613e-01
-1.710417499069325054e+00	-2.794108334780046610e-01
-1.686654917223054939e+00	-2.698020002387826466e-01
-1.663277447571934964e+00	-2.602324335419816670e-01
-1.640285671461404915e+00	-2.507090613761946418e-01
-1.617679187426334986e+00	-2.412385622430396892e-01
-1.595456590772855066e+00	-2.318273309888586597e-01
-1.573615459376455084e+00	-2.224814459141106759e-01
-1.552152345973444980e+00	-2.132066374258966834e-01
-1.531062777177744971e+00	-2.040082584894536422e-01
-1.510341259405765024e+00	-1.948912571223346824e-01
-1.489981291840855038e+00	-1.858601511605396661e-01
-1.469975386514204896e+00	-1.769190055091286462e-01
-1.450315095522284992e+00	-1.680714120711226944e-01
-1.430991045343134926e+00	-1.593204725278076772e-01
-1.411992978153884915e+00	-1.506687841213496526e-01
-1.393309799992414888e+00	-1.421184285668956604e-01
-1.374929635545725004e+00	-1.336709641965876938e-01
-1.356839889288764978e+00	-1.253274214122226948e-01
-1.339027312638894962e+00	-1.170883014970446889e-01
-1.321478076735784990e+00	-1.089535788106186787e-01
-1.304177850402195027e+00	-1.009227063641766620e-01
-1.287111882791075024e+00	-9.299462474746267304e-02
-1.270265090177195022e+00	-8.516777435231270843e-02
-1.253622146308865037e+00	-7.744011081309165601e-02
-1.237167575696785038e+00	-6.980912356001467423e-02
-1.220885849184164984e+00	-6.227185735838569602e-02
-1.204761481113844956e+00	-5.482493668519466956e-02
-1.188779127386264900e+00	-4.746459277441467117e-02
-1.172923683685311858e+00	-4.018669314384770708e-02
-1.157180383138820989e+00	-3.298677339967065469e-02
-1.141534892676277835e+00	-2.586007109997467968e-02
-1.125973407348179967e+00	-1.880156144559769205e-02
-1.110482741879786017e+00	-1.180599455559466771e-02
-1.095050418746419840e+00	-4.867934075654667403e-03
-1.079664752078012047e+00	2.018203139256102840e-03
-1.064314926727043087e+00	8.858106531734633027e-03
-1.048991071866270941e+00	1.565753080509513229e-02
-1.033684328520299900e+00	2.242225461079200288e-02
-1.018386910477997898e+00	2.915803922736581733e-02
-1.003092158080490126e+00	3.587058749565361082e-02
-9.877945844317329582e-01	4.256550327076460971e-02
-9.724899136349879347e-01	4.924825164544410772e-02
-9.571751107184769403e-01	5.592412019200912465e-02
-9.418484029766309718e-01	6.259818146115050941e-02
-9.265092925191189543e-01	6.927525696564362789e-02
-9.111585598877769421e-01	7.595988286550442448e-02
-8.957982586710879769e-01	8.265627755847182456e-02
-8.804317011164040085e-01	8.936831136599721059e-02
-8.650634348112049565e-01	9.609947849028611933e-02
-8.496992105755729607e-01	1.028528714024627144e-01
-8.343459417783699594e-01	1.096311578057407171e-01
-8.190116553585700121e-01	1.164365603006543154e-01
-8.037054349003659448e-01	1.232708388620729206e-01
-7.884373561753680315e-01	1.301352762199544100e-01
-7.732184156269800157e-01	1.370306662177105117e-01
-7.580604523302310049e-01	1.439573052037429191e-01
-7.429760640144970063e-01	1.509149864932613216e-01
-7.279785177861429757e-01	1.579029979190035293e-01
-7.130816562326719454e-01	1.649201224710338254e-01
-6.982997996290389864e-01	1.719646420074821269e-01
-6.836476449999999705e-01	1.790343440000000119e-01
-6.691401628193169859e-01	1.861265312599206245e-01
-6.547924921470480442e-01	1.932380345737119143e-01
-6.406198350197319646e-01	2.003652281593919227e-01
-6.266373509148309706e-01	2.075040478391933230e-01
-6.128600521101899012e-01	2.146500118080343356e-01
-5.993027007513960225e-01	2.217982438623163355e-01
-5.859797084247400090e-01	2.289434989393473452e-01
-5.729050390111529723e-01	2.360801908043123065e-01
-5.600921155669720264e-01	2.432024217093103347e-01
-5.475537319410249681e-01	2.503040138375623447e-01
-5.353019697945389233e-01	2.573785423356123037e-01
-5.233481216410609260e-01	2.644193697271833288e-01
-5.117026204685048985e-01	2.714196814944553338e-01
-5.003749764449239024e-01	2.783725226058953450e-01
-4.893737211444129653e-01	2.852708347645193099e-01
-4.787063596601479620e-01	2.921074941465442998e-01
-4.683793308988170034e-01	2.988753493980143006e-01
-4.583979762751949627e-01	3.055672596559573240e-01
-4.487665169483589511e-01	3.121761323612273209e-01
-4.394880396626859587e-01	3.186949606322043160e-01
-4.305644911783029771e-01	3.251168599721243058e-01
-4.219966811979359855e-01	3.314351040879093269e-01
-4.137842936209449873e-01	3.376431596049322970e-01
-4.059259058816400145e-01	3.437347194702163322e-01
-3.984190160585309726e-01	3.497037348460123041e-01
-3.912600773747280103e-01	3.555444453064993127e-01
-3.844445396479939658e-01	3.612514071624253198e-01
-3.779668971925869703e-01	3.668195197517443162e-01
-3.718207426244899416e-01	3.722440495486993295e-01
-3.659988259775369679e-01	3.775206519590523224e-01
-3.604931185004719429e-01	3.826453906854443421e-01
-3.552948804746020040e-01	3.876147545637353420e-01
-3.503947323685109860e-01	3.924256717888183199e-01
-3.457827286304390180e-01	3.970755214664153376e-01
-3.414484334104379570e-01	4.015621424458503119e-01
-3.373809975031959452e-01	4.058838394074513189e-01
-3.335692358083839903e-01	4.100393861970343390e-01
-3.300017046182639469e-01	4.140280264186693149e-01
-3.266667780618479622e-01	4.178494713155653240e-01
-3.235527230607500027e-01	4.215038949872043084e-01
-3.206477721836069605e-01	4.249919270087873513e-01
-3.179401938231379843e-01	4.283146425363963394e-01
-3.154183591619619809e-01	4.314735499979923117e-01
-3.130708054397779438e-01	4.344705764862713537e-01
-3.108862950847079976e-01	4.373080509843933483e-01
-3.088538703250399697e-01	4.399886855695783194e-01
-3.069629029535310138e-01	4.425155547524133315e-01
-3.052031389743009582e-01	4.448920731213163449e-01
-3.035647379214480024e-01	4.471219714718913107e-01
-3.020383066982960107e-01	4.492092716097723093e-01
-3.006149278458629670e-01	4.511582600229403495e-01
-2.992861822083039969e-01	4.529734606253063567e-01
-2.980441660208940080e-01	4.546596067776123573e-01
-2.968815025022489840e-01	4.562216127942343435e-01
-2.957913480861539823e-01	4.576645451454003366e-01
-2.947673934792889860e-01	4.589935935635703346e-01
-2.938038597786389872e-01	4.602140422602223335e-01
-2.928954899261959621e-01	4.613312414552183105e-01
-2.920375358181779846e-01	4.623505794151103188e-01
-2.912257414211759654e-01	4.632774551894433546e-01
-2.904563222780319753e-01	4.641172522252013377e-01
-2.897259418116739926e-01	4.648753130292323510e-01
-2.890316848553539653e-01	4.655569150367713238e-01
-2.883710288526849519e-01	4.661672478312593459e-01
-2.877418131804349577e-01	4.667113918465063405e-01
-2.871422070512129610e-01	4.671942986671573372e-01
-2.865706764520409844e-01	4.676207730274173358e-01
-2.860259505683999670e-01	4.679954565912393116e-01
-2.855069881318229585e-01	4.683228135799253344e-01
-2.850129441127419727e-01	4.686071182953443492e-01
-2.845431371592329617e-01	4.688524445691063525e-01
-2.840970181569429931e-01	4.690626571499923458e-01
-2.836741402560809533e-01	4.692414050241433543e-01
-2.832741306783639890e-01	4.693921166449603333e-01
-2.828966645806360036e-01	4.695179970325843444e-01
-2.825414412129499953e-01	4.696220266865063220e-01
-2.822081625677749783e-01	4.697069622392173183e-01
-2.818965146741299610e-01	4.697753387643013312e-01
-2.816061516464329895e-01	4.698294736389303505e-01
-2.813366825532329640e-01	4.698714718485453301e-01
-2.810876611263209979e-01	4.699032326108333324e-01
-2.808585782866549474e-01	4.699264571868093099e-01
-2.806488574205449615e-01	4.699426577392853410e-01
-2.804578522983259825e-01	4.699531670930243155e-01
-2.802848474888219865e-01	4.699591492467493081e-01
-2.801290610867999686e-01	4.699616104847953446e-01
-2.799896495379379791e-01	4.699614109355973457e-01
-2.798657143170310002e-01	4.699592764254813537e-01
-2.797563101907140082e-01	4.699558104792343483e-01
-2.796604547763639759e-01	4.699515063237003076e-01
-2.795771390943619927e-01	4.699467587571373173e-01
-2.795053388019379526e-01	4.699418757551093173e-01
-2.794440257935819627e-01	4.699370896932513197e-01
-2.793921798557609804e-01	4.699325680782273085e-01
-2.793488000724079767e-01	4.699284236903483181e-01
-2.793129156924799572e-01	4.699247240546053361e-01
-2.792835961917229937e-01	4.699215001710583262e-01
-2.792599602873480080e-01	4.699187544503963254e-01
-2.792411836964889815e-01	4.699164678159103437e-01
-2.792265054665329926e-01	4.699146059488143456e-01
