# Supplementary material for: Agile perching maneuvers in birds and morphing-wing drones
Source: Nat Commun. 2024 Sep 27;15:8330. doi: 10.1038/s41467-024-52369-4 (PMC11437188; doi:10.1038/s41467-024-52369-4)
Supplement: Supplementary file 11 — Source Data [file 41467_2024_52369_MOESM11_ESM.zip › figure_source_data/suppl_fig_2/harris_hawk_190.csv]

# horizontal_pos	altitude
-1.212917559290758440e+01	3.894060574658938512e-01
-1.213425420283708434e+01	3.899137215596077954e-01
-1.213910319502318380e+01	3.905043979787208297e-01
-1.214352665007268506e+01	3.911870535072058397e-01
-1.214732453650798405e+01	3.919674366145368127e-01
-1.215029597008138396e+01	3.928476711566398216e-01
-1.215224250389018401e+01	3.938259355652897753e-01
-1.215297138017368361e+01	3.948962392544208000e-01
-1.215229867577698464e+01	3.960483052641978197e-01
-1.215005227604798499e+01	3.972675651094648153e-01
-1.214607461634318497e+01	3.985352684959668212e-01
-1.214022513623368482e+01	3.998287071235778201e-01
-1.213238239875988356e+01	4.011215483255567982e-01
-1.212244583545488474e+01	4.023842709139118234e-01
-1.211033708707988410e+01	4.035846924291528470e-01
-1.209600091980138359e+01	4.046885741383198232e-01
-1.207940570659578405e+01	4.056602876885038178e-01
-1.206054347369408397e+01	4.064635253907588064e-01
-1.203942952160628366e+01	4.070620347502947878e-01
-1.201610163943788478e+01	4.074203571212907660e-01
-1.199061893960708503e+01	4.075045502738657843e-01
-1.196306034751148495e+01	4.072828752177077849e-01
-1.193352278702998426e+01	4.067264288085198354e-01
-1.190211910787278526e+01	4.058097054235698664e-01
-1.186897580464418489e+01	4.045110732638248496e-01
-1.183423058002518502e+01	4.028131535368357774e-01
-1.179802980571948368e+01	4.007030937963897976e-01
-1.176052593476758368e+01	3.981727299517778262e-01
-1.172187491758108457e+01	3.952186347958188128e-01
-1.168223367166788407e+01	3.918420542214737790e-01
-1.164175765162148402e+01	3.880487354915987952e-01
-1.160059856165868375e+01	3.838486548943877974e-01
-1.155890224796088361e+01	3.792556547698497926e-01
-1.151680680245548416e+01	3.742870021571218508e-01
-1.147444090363678448e+01	3.689628831317488533e-01
-1.143192241372848450e+01	3.633058482371268050e-01
-1.138935724510688452e+01	3.573402252433228177e-01
-1.134683850257518500e+01	3.510915157849308077e-01
-1.130444590197698496e+01	3.445857922490698222e-01
-1.126224545986398518e+01	3.378491106314938097e-01
-1.122028944363398395e+01	3.309069539926338122e-01
-1.117861656680628357e+01	3.237837196771048420e-01
-1.113725240999468369e+01	3.165022616697548141e-01
-1.109621004472308492e+01	3.090834974156738135e-01
-1.105549083454288528e+01	3.015460862024538224e-01
-1.101508538597318498e+01	2.939061838644888014e-01
-1.097497462058328388e+01	2.861772761957308009e-01
-1.093513093905918510e+01	2.783700911216018259e-01
-1.089551944828958518e+01	2.704925874515687889e-01
-1.085609922333528488e+01	2.625500159743858197e-01
-1.081682457752228466e+01	2.545450468240847974e-01
-1.077764631577208476e+01	2.464779554838328335e-01
-1.073851294854488359e+01	2.383468585441513299e-01
-1.069937184636118488e+01	2.301479894182030250e-01
-1.066017031767388445e+01	2.218760036548557135e-01
-1.062085659581758357e+01	2.135243032824928056e-01
-1.058138072377088434e+01	2.050853697535219289e-01
-1.054169532844928447e+01	1.965510955198940257e-01
-1.050175627914478405e+01	1.879131050220319010e-01
-1.046152322746438479e+01	1.791630568770112286e-01
-1.042096002865248394e+01	1.702929202594721247e-01
-1.038003504647208430e+01	1.612952198284841043e-01
-1.033872134583628366e+01	1.521632450103357070e-01
-1.029699677910438460e+01	1.428912209445882264e-01
-1.025484397339518416e+01	1.334744398828867085e-01
-1.021225022740668464e+01	1.239093532433248185e-01
-1.016920732709869490e+01	1.141936258180633046e-01
-1.012571129019752370e+01	1.043261547645897153e-01
-1.008176204985418423e+01	9.430705694528021543e-02
-1.003736308794700527e+01	8.413762888886230917e-02
-9.992521028503613678e+00	7.382028411475921592e-02
-9.947245201546754956e+00	6.335847278262501936e-02
-9.901547187373443748e+00	5.275658861225882013e-02
-9.855440350878684086e+00	4.201986778286881385e-02
-9.808939375052265319e+00	3.115428409548481881e-02
-9.762059802224603899e+00	2.016644410724882652e-02
-9.714817591025164845e+00	9.063485267090803932e-03
-9.667228696349834394e+00	-2.147020651771192057e-03
-9.619308678916153710e+00	-1.345715726640117627e-02
-9.571072350217264102e+00	-2.485874558762718456e-02
-9.522533457868934903e+00	-3.634341807058619200e-02
-9.473704415480193930e+00	-4.790268497339619791e-02
-9.424596080270253751e+00	-5.952799365343919291e-02
-9.375217580708444132e+00	-7.121078165476318889e-02
-9.325576195479564845e+00	-8.294252452171119172e-02
-9.275677284084784091e+00	-9.471477922542720362e-02
-9.225524268394645233e+00	-1.065192239336842372e-01
-9.175118663492083826e+00	-1.183476946196861390e-01
-9.124460155200765143e+00	-1.301922187264851760e-01
-9.073546720807105004e+00	-1.420450458162421659e-01
-9.022374788676904345e+00	-1.538986748729231357e-01
-8.970939431759154203e+00	-1.657458777241851977e-01
-8.919234589380884870e+00	-1.775797179283212235e-01
-8.867253311284715167e+00	-1.893935644522311557e-01
-8.814988017557505273e+00	-2.011810995541922220e-01
-8.762430767952753996e+00	-2.129363204786532404e-01
-8.709573534123343563e+00	-2.246535348574601465e-01
-8.656408468451653349e+00	-2.363273500717171793e-01
-8.602928163482792101e+00	-2.479526572324281530e-01
-8.549125896418392045e+00	-2.595246108517091366e-01
-8.494995853695183285e+00	-2.710386056625481710e-01
-8.440533331332192191e+00	-2.824902523661481646e-01
-8.385734907457862874e+00	-2.938753543072431529e-01
-8.330598584198241952e+00	-3.051898871702702354e-01
-8.275123896895923536e+00	-3.164299837322382403e-01
-8.219311989410343244e+00	-3.275919254909362421e-01
-8.163165655005743204e+00	-3.386721426107131561e-01
-8.106689343042212670e+00	-3.496672231053182256e-01
-8.049889132337193942e+00	-3.605739315326791927e-01
-7.992772672646032639e+00	-3.713892367450342680e-01
-7.935349096217453102e+00	-3.821103474626911800e-01
-7.877628901809142548e+00	-3.927347536699362096e-01
-7.819623813902603082e+00	-4.032602711186392130e-01
-7.761346620140302299e+00	-4.136850856192191839e-01
-7.702810990229652433e+00	-4.240077933459142634e-01
-7.644031279726452688e+00	-4.342274331221042671e-01
-7.585022322235492886e+00	-4.443435066102491837e-01
-7.525799213655962383e+00	-4.543559825259782525e-01
-7.466377092161923024e+00	-4.642652814298441899e-01
-7.406770917648183072e+00	-4.740722383119812533e-01
-7.346995254391562646e+00	-4.837780410496891892e-01
-7.287064060677242772e+00	-4.933841438486362141e-01
-7.226990489114952787e+00	-5.028921559275272291e-01
-7.166786701315642993e+00	-5.123037069184841474e-01
-7.106463700506412628e+00	-5.216202916710561688e-01
-7.046031185519762374e+00	-5.308430983048961771e-01
-6.985497429391882562e+00	-5.399728243948902495e-01
-6.924869185532362970e+00	-5.490094870374082614e-01
-6.864151624074732894e+00	-5.579522331900081955e-01
-6.803348300576733010e+00	-5.667991570621282449e-01
-6.742461158706632318e+00	-5.755471314362792246e-01
-6.681490567928443092e+00	-5.841916596072371792e-01
-6.620435396489332547e+00	-5.927267541444392052e-01
-6.559293119228392754e+00	-6.011448479286631841e-01
-6.498059958883642295e+00	-6.094367419201112135e-01
-6.436731058696662622e+00	-6.175915929251702963e-01
-6.375300683229082388e+00	-6.255969432970711619e-01
-6.313762443446672812e+00	-6.334387930916021148e-01
-6.252109541330463038e+00	-6.411017137667212040e-01
-6.190335028581662513e+00	-6.485690011281253220e-01
-6.128432073436342442e+00	-6.558228639414822592e-01
-6.066394229236532709e+00	-6.628446435097021805e-01
-6.004215698247072908e+00	-6.696150585939912858e-01
-5.941891584287562367e+00	-6.761144693728111665e-01
-5.879418128077512407e+00	-6.823231537025971072e-01
-5.816792919766192504e+00	-6.882215887733982296e-01
-5.754015083916222295e+00	-6.937907313330111680e-01
-5.691085433188592724e+00	-6.990122899624731101e-01
-5.628006588076822858e+00	-7.038689833904212545e-01
-5.564783061186012958e+00	-7.083447794918622531e-01
-5.501421305670542772e+00	-7.124251103824053022e-01
-5.437929728461242895e+00	-7.160970598469091897e-01
-5.374318669774872603e+00	-7.193495201911492831e-01
-5.310600351070082326e+00	-7.221733164428763008e-01
-5.246788794084202401e+00	-7.245612966288781376e-01
-5.182899713859352886e+00	-7.265083875993001428e-01
-5.118950388769502702e+00	-7.280116165486691937e-01
-5.054959510523282518e+00	-7.290700989897043183e-01
-4.990947016983172446e+00	-7.296849944708903024e-01
-4.926933910451793075e+00	-7.298594317953062127e-01
-4.862942063871532383e+00	-7.295984059018012502e-01
-4.798994017201712481e+00	-7.289086489165321758e-01
-4.735112766103312332e+00	-7.277984781784831991e-01
-4.671321544990762575e+00	-7.262776242901962664e-01
-4.607643606504142397e+00	-7.243570424448182443e-01
-4.544101999503292966e+00	-7.220487104305481907e-01
-4.480719347768152616e+00	-7.193654168099592461e-01
-4.417517631688602897e+00	-7.163205428116621309e-01
-4.354517975322973022e+00	-7.129278414546182940e-01
-4.291740441286062691e+00	-7.092012173529063102e-01
-4.229203835987322968e+00	-7.051545105252392531e-01
-4.166925527774773208e+00	-7.008012873648221674e-01
-4.104921280549143070e+00	-6.961546417182642443e-01
-4.043205105395853316e+00	-6.912270087847991462e-01
-3.981789132739872450e+00	-6.860299942867791323e-01
-3.920683507458782913e+00	-6.805742210867051778e-01
-3.859896309291523053e+00	-6.748691951415652923e-01
-3.799433500750732939e+00	-6.689231923974572336e-01
-3.739298904582263106e+00	-6.627431679402993048e-01
-3.679494212610932458e+00	-6.563346884342102783e-01
-3.620019027562382696e+00	-6.497018885989331860e-01
-3.560870939151622672e+00	-6.428474522013922776e-01
-3.502045635373012722e+00	-6.357726177635771858e-01
-3.443537049511952830e+00	-6.284772089187502520e-01
-3.385337542920792586e+00	-6.209596890796782453e-01
-3.327438123061832620e+00	-6.132172398158901583e-01
-3.269828695720683243e+00	-6.052458620716572035e-01
-3.212498349640402928e+00	-5.970404990929021327e-01
-3.155435671128742570e+00	-5.885951796704702588e-01
-3.098629085460473220e+00	-5.799031800504841350e-01
-3.042067221148992751e+00	-5.709572026115661281e-01
-2.985739292411633272e+00	-5.617495691653371370e-01
-2.929635494422142550e+00	-5.522724265027962876e-01
-2.873747405249512887e+00	-5.425179615869573091e-01
-2.818068387747293180e+00	-5.324786235838152582e-01
-2.762593984102323041e+00	-5.221473497321351687e-01
-2.707322295298983050e+00	-5.115177918807791713e-01
-2.652254337424972519e+00	-5.005845403743331978e-01
-2.597394366558412493e+00	-4.893433418480102604e-01
-2.542750163951482456e+00	-4.777913074064242260e-01
-2.488333273380113120e+00	-4.659271076132392442e-01
-2.434159182874832794e+00	-4.537511507158332180e-01
-2.380247443595412626e+00	-4.412657405765411656e-01
-2.326621719365832952e+00	-4.284752108854701924e-01
-2.273309761348162539e+00	-4.153860323945722244e-01
-2.220343303498572674e+00	-4.020068901436442688e-01
-2.167757875807582835e+00	-3.883487279506092071e-01
-2.115592533862512781e+00	-3.744247578142572697e-01
-2.063889504962292953e+00	-3.602504323296362165e-01
-2.012693752833852656e+00	-3.458433787445452379e-01
-1.962052464911202998e+00	-3.312232938879142163e-01
-1.912014468101012943e+00	-3.164117998722852376e-01
-1.862629580927863016e+00	-3.014322612052611761e-01
-1.813947911875213093e+00	-2.863095647276321931e-01
-1.766019115563492781e+00	-2.710698646147022273e-01
-1.718891620076722804e+00	-2.557402955148551649e-01
-1.672611840208773071e+00	-2.403486577356321319e-01
-1.627223392594272955e+00	-2.249230792002172019e-01
-1.582766329565433061e+00	-2.094916596622362071e-01
-1.539276409087062980e+00	-1.940821033593652101e-01
-1.496784418227373070e+00	-1.787213468812171580e-01
-1.455315567289773071e+00	-1.634351895002482125e-01
-1.414888970938362966e+00	-1.482479335432041467e-01
-1.375517231387612949e+00	-1.331820425452042156e-01
-1.337206136998473127e+00	-1.182578249123051317e-01
-1.299954487445242890e+00	-1.034931506095651543e-01
-1.263754054024543105e+00	-8.890320798343115394e-02
-1.228589680716043020e+00	-7.450030721887618279e-02
-1.194439528338273160e+00	-6.029373612885219336e-02
-1.161275460650111002e+00	-4.628967298846717315e-02
-1.129063567619712050e+00	-3.249115997796217514e-02
-1.097764817421370998e+00	-1.889813951256119617e-02
-1.067335825138349126e+00	-5.507554345023174536e-03
-1.037729722762573026e+00	7.686489135569823938e-03
-1.008897112007205887e+00	2.069249647752580135e-02
-9.807870787967140069e-01	3.352130316206480831e-02
-9.533482461719260392e-01	4.618573999660480212e-02
-9.265298408293229926e-01	5.870025221393411485e-02
-9.002827476692479847e-01	7.108047978528291011e-02
-8.745605265988429800e-01	8.334280748953760976e-02
-8.493203664400590380e-01	9.550389412069801298e-02
-8.245239521240720348e-01	1.075801908385781158e-01
-8.001382233795559795e-01	1.195874590568306167e-01
-7.761360057895430042e-01	1.315402984072999160e-01
-7.524964983250459483e-01	1.434516952163454040e-01
-7.292056051703930120e-01	1.553326015792310111e-01
-7.062561037270389530e-01	1.671915545309899109e-01
-6.836476449999999705e-01	1.790343440000000119e-01
-6.613865870062860530e-01	1.908637372126948117e-01
-6.394856662663029878e-01	2.026792660178787231e-01
-6.179635167155450581e-01	2.144770822446750991e-01
-5.968440493772950717e-01	2.262498847303150151e-01
-5.761557097476839306e-01	2.379869200867585077e-01
-5.559306329540260050e-01	2.496740576545974089e-01
-5.362037192625279669e-01	2.612939374563058026e-01
-5.170116543572629286e-01	2.728261883467217874e-01
-4.983918999343859846e-01	2.842477120045088235e-01
-4.803816805230309850e-01	2.955330269510728081e-01
-4.630169920507170023e-01	3.066546654578248265e-01
-4.463316565357929866e-01	3.175836150410358272e-01
-4.303564454573030051e-01	3.282897952742348524e-01
-4.151182918933949972e-01	3.387425598955537964e-01
-4.006396085253700057e-01	3.489112136704608513e-01
-3.869377251875140145e-01	3.587655332025608268e-01
-3.740244559297880023e-01	3.682762808734297844e-01
-3.619058016872149786e-01	3.774157013374758174e-01
-3.505817907549809709e-01	3.861579904931048413e-01
-3.400464554859019550e-01	3.944797275840538076e-01
-3.302879400805879828e-01	4.023602620348648018e-01
-3.212887311374169608e-01	4.097820477664178007e-01
-3.130259998566269908e-01	4.167309190401957686e-01
-3.054720425147730012e-01	4.231963033078728342e-01
-2.985948040831890027e-01	4.291713680571737632e-01
-2.923584686740560157e-01	4.346531002046108427e-01
-2.867240998547919695e-01	4.396423181485538678e-01
-2.816503137506090049e-01	4.441436181203288203e-01
-2.770939682136915883e-01	4.481652579161908290e-01
-2.730108521198396643e-01	4.517189824211257920e-01
-2.693563599940207998e-01	4.548197965123978448e-01
-2.660861385940775925e-01	4.574856919271327871e-01
-2.631566937237410642e-01	4.597373354704357706e-01
-2.605259473307799944e-01	4.615977265115148165e-01
-2.581537368066020854e-01	4.630918320553947809e-01
-2.560022502797834054e-01	4.642462077848978352e-01
-2.540363935359860048e-01	4.650886133471838213e-01
-2.522240859577599137e-01	4.656476298242688272e-01
-2.505364845262399998e-01	4.659522867968807769e-01
-2.489481364378806072e-01	4.660317057110968109e-01
-2.474370622461332103e-01	4.659147654169138453e-01
-2.459847726301622739e-01	4.656297948002648401e-01
-2.445762229157475987e-01	4.652042964098918598e-01
-2.431997103274347038e-01	4.646647039237568610e-01
-2.418467196392952712e-01	4.640361752415958496e-01
-2.405117234205743637e-01	4.633424219646087860e-01
-2.391919434501915132e-01	4.626055750609207595e-01
-2.378870801100513854e-01	4.618460856435168682e-01
-2.365990166717705789e-01	4.610826590278627735e-01
-2.353315053755618003e-01	4.603322196061007676e-01
-2.340898420746265751e-01	4.596099035840098268e-01
-2.328805359944057796e-01	4.589290762803168167e-01
-2.317109808441548680e-01	4.583013704836978452e-01
-2.305891331289899870e-01	4.577367422937457797e-01
-2.295232030539535173e-01	4.572435409262058381e-01
-2.285213628976606737e-01	4.568285891237828245e-01
-2.275914771713907769e-01	4.564972710628568131e-01
-2.267408582796210936e-01	4.562536249627698326e-01
-2.259760507694467124e-01	4.561004379665478115e-01
-2.253026466085525925e-01	4.560393412491898224e-01
-2.247251332739141905e-01	4.560709037027587676e-01
-2.242467757757036217e-01	4.561947229294368023e-01
-2.238695330924138083e-01	4.564095126307768369e-01
-2.235940088632570877e-01	4.567131858029828684e-01
-2.234194355813428068e-01	4.571029334273408185e-01
-2.233436909643481960e-01	4.575752985780958126e-01
-2.233633446559399882e-01	4.581262460565417860e-01
-2.234737329376964010e-01	4.587512278014327927e-01
-2.236690587132170172e-01	4.594452444256467705e-01
-2.239425136678317996e-01	4.602029032920078033e-01
-2.242864192120068711e-01	4.610184735728368177e-01
-2.246923825863607060e-01	4.618859387437307951e-01
-2.251514643424668005e-01	4.627990469478738267e-01
-2.256543533170308757e-01	4.637513596378428082e-01
-2.261915451878248051e-01	4.647362988619598290e-01
-2.267535207378579831e-01	4.657471935151738518e-01
-2.273309200592212864e-01	4.667773248231447680e-01
-2.279147090989593893e-01	4.678199712742708294e-01
-2.284963351846677759e-01	4.688684531588577786e-01
-2.290678684647911023e-01	4.699161768176258192e-01
-2.296221265541917855e-01	4.709566786430087748e-01
-2.301527800844279104e-01	4.719836688156578419e-01
-2.306544373137680015e-01	4.729910746946968669e-01
-2.311227064461395253e-01	4.739730837133948049e-01
-2.315542348312792931e-01	4.749241855622207686e-01
-2.319467247592421066e-01	4.758392133696168202e-01
-2.322989261088400093e-01	4.767133835188537838e-01
-2.326106066483414891e-01	4.775423336692568577e-01
-2.328825013040631831e-01	4.783221584847338614e-01
-2.331162421943934193e-01	4.790494425153578040e-01
-2.333142716595977273e-01	4.797212896322578524e-01
-2.334797408885541103e-01	4.803353483860458017e-01
-2.336163970407489909e-01	4.808898326478918128e-01
-2.337284619757702964e-01	4.813835369032148370e-01
-2.338205058260353075e-01	4.818158456031798598e-01
-2.338973186776456270e-01	4.821867360400708402e-01
-2.339637835587450865e-01	4.824967742996438269e-01
-2.340247537781314779e-01	4.827471039556848198e-01
-2.340849374164887253e-01	4.829394273070707899e-01
-2.341487914592121911e-01	4.830759791123198643e-01
-2.342204276868473101e-01	4.831594929462648680e-01
-2.343035320219851170e-01	4.831931604826678606e-01
-2.344012985863391796e-01	4.831805841888798247e-01
-2.345163792649954670e-01	4.831257240972378075e-01
-2.346508491220830050e-01	4.830328394855598062e-01
-2.348061875775719898e-01	4.829064264487387681e-01
-2.349832748509524949e-01	4.827511524685738631e-01
-2.351824028143894019e-01	4.825717891836877604e-01
-2.354032990834681871e-01	4.823731446213377905e-01
-2.356451629132357839e-01	4.821599961749508112e-01
-2.359067112639037234e-01	4.819370255942017622e-01
-2.361862332550712651e-01	4.817087571989087658e-01
-2.364816511384912889e-01	4.814795004366648201e-01
-2.367905858845327227e-01	4.812532977812728485e-01
-2.371104254928013133e-01	4.810338788206008354e-01
-2.374383941982866064e-01	4.808246212152968435e-01
-2.377716208459658143e-01	4.806285190310747857e-01
-2.381072048438674926e-01	4.804481587643138485e-01
-2.384422782719280987e-01	4.802857031998827853e-01
-2.387740629162078965e-01	4.801428830672988535e-01
-2.390999212095984983e-01	4.800209963009008374e-01
-2.394174002851841010e-01	4.799209145651777697e-01
-2.397242685807954854e-01	4.798430965797628178e-01
-2.400185446666742717e-01	4.797876076710568261e-01
-2.402985181962513650e-01	4.797541448891658455e-01
-2.405627630967486774e-01	4.797420669592588616e-01
-2.408101433160780847e-01	4.797504282847188661e-01
-2.410398116204328645e-01	4.797780161842967739e-01
-2.412512020890190123e-01	4.798233905257697773e-01
-2.414440170754156290e-01	4.798849249132258188e-01
-2.416182094969576144e-01	4.799608485933458124e-01
-2.417739613731050841e-01	4.800492882672578454e-01
-2.419116595608138964e-01	4.801483090284717759e-01
-2.420318696301912986e-01	4.802559536937607843e-01
-2.421353087888862832e-01	4.803702798524377982e-01
-2.422228187012944733e-01	4.804893940298548549e-01
-2.422953389621864129e-01	4.806114824423817766e-01
-2.423538818780122117e-01	4.807348379125288562e-01
-2.423995090878373060e-01	4.808578826125678440e-01
-2.424333104251052973e-01	4.809791864110088411e-01
-2.424563852870895708e-01	4.810974807058778224e-01
-2.424698266469442753e-01	4.812116677391458652e-01
-2.424747077194895906e-01	4.813208254946557685e-01
-2.424720711814810081e-01	4.814242083842648623e-01
-2.424629207545161980e-01	4.815212440206618205e-01
-2.424482148871459075e-01	4.816115264575688282e-01
-2.424288622241402846e-01	4.816948063464898122e-01
-2.424057185257688651e-01	4.817709785119367871e-01
-2.423795846976282142e-01	4.818400674829467767e-01
-2.423512056100450840e-01	4.819022115369898107e-01
-2.423212694224433639e-01	4.819576458130408469e-01
-2.422904071785965119e-01	4.820066850342317744e-01
-2.422591924991622792e-01	4.820497063482068190e-01
-2.422281412638319642e-01	4.820871327467987633e-01
-2.421977112422517009e-01	4.821194174680957789e-01
-2.421683016962258850e-01	4.821470297158987894e-01
-2.421402530315701074e-01	4.821704419569588507e-01
-2.421138466228622832e-01	4.821901189781808150e-01
-2.420893049654929130e-01	4.822065088074088401e-01
-2.420667923248677189e-01	4.822200355254418480e-01
-2.420464160513479124e-01	4.822310939265198049e-01
-2.420282287114443043e-01	4.822400459221078406e-01
-2.420122311518382308e-01	4.822472185306468373e-01
-2.419983765648591190e-01	4.822529032555648576e-01
-2.419865755649254768e-01	4.822573566263507749e-01
-2.419767022187467864e-01	4.822608016633277983e-01
