# Supplementary material for: Agile perching maneuvers in birds and morphing-wing drones
Source: Nat Commun. 2024 Sep 27;15:8330. doi: 10.1038/s41467-024-52369-4 (PMC11437188; doi:10.1038/s41467-024-52369-4)
Supplement: Supplementary file 11 — Source Data [file 41467_2024_52369_MOESM11_ESM.zip › figure_source_data/suppl_fig_2/harris_hawk_147.csv]

# horizontal_pos	altitude
-1.177650382569724030e+01	4.090555536456202956e-01
-1.173897432321933998e+01	4.112690587063412839e-01
-1.170139846795053984e+01	4.134622664197912800e-01
-1.166384839987023980e+01	4.155897077437942788e-01
-1.162638432246044040e+01	4.176057522409493128e-01
-1.158905407450873959e+01	4.194653544644392773e-01
-1.155189294915664000e+01	4.211247661986253221e-01
-1.151492375372903965e+01	4.225421979045603238e-01
-1.147815709901253989e+01	4.236784147429172864e-01
-1.144159190226194056e+01	4.244972549854693078e-01
-1.140521608438204026e+01	4.249660613794852826e-01
-1.136900743851093942e+01	4.250560189853093140e-01
-1.133293464467864098e+01	4.247423960485632866e-01
-1.129695840334384016e+01	4.240046874785383113e-01
-1.126103265944793996e+01	4.228266633727683077e-01
-1.122510588814824040e+01	4.211963276550053092e-01
-1.118912241359534043e+01	4.191057941955573241e-01
-1.115302373295713956e+01	4.165510896926192808e-01
-1.111674981931603945e+01	4.135318940645413277e-01
-1.108024037902143988e+01	4.100512301101663093e-01
-1.104343604147774016e+01	4.061151147323323052e-01
-1.100627946212514097e+01	4.017321841029062868e-01
-1.096871632241744088e+01	3.969133048085723425e-01
-1.093069621383494017e+01	3.916711823027783090e-01
-1.089217339628794079e+01	3.860199769607592923e-01
-1.085310742457074085e+01	3.799749367603503236e-01
-1.081346363972824065e+01	3.735520541650952930e-01
-1.077321352520474029e+01	3.667677532423253006e-01
-1.073233493039644060e+01	3.596386114784463350e-01
-1.069081216665234102e+01	3.521811192202932705e-01
-1.064863598283134039e+01	3.444114782287163168e-01
-1.060580342919834074e+01	3.363454395200463076e-01
-1.056231761971753969e+01	3.279981795213142703e-01
-1.051818740369703953e+01	3.193842125923163078e-01
-1.047342695826954007e+01	3.105173371765652668e-01
-1.042805531341064018e+01	3.014106122297313117e-01
-1.038209582113583984e+01	2.920763601270013332e-01
-1.033557558024584111e+01	2.825261919544942990e-01
-1.028852482756354014e+01	2.727710509265552918e-01
-1.024097630607704090e+01	2.628212696229663137e-01
-1.019296461984023949e+01	2.526866367913482847e-01
-1.014452558491772116e+01	2.423764695971358241e-01
-1.009569558513618048e+01	2.318996874162417288e-01
-1.004651094095008013e+01	2.212648835475041209e-01
-9.997007299339060182e+00	2.104803915698997274e-01
-9.947219052339359990e+00	1.995543434821012152e-01
-9.897178791543179699e+00	1.884947172388768133e-01
-9.846916805652700333e+00	1.773093718385815032e-01
-9.796460627909500118e+00	1.660060687141503011e-01
-9.745834639891279849e+00	1.545924788274404271e-01
-9.695059737729300409e+00	1.430761755483275222e-01
-9.644153066208049907e+00	1.314646140939258190e-01
-9.593127825424820898e+00	1.197650989817404116e-01
-9.541993153683719697e+00	1.079847415807800165e-01
-9.490754089062949816e+00	9.613041039163991441e-02
-9.439411610630131122e+00	8.420867711630171393e-02
-9.387962758615110204e+00	7.222576186175401480e-02
-9.336400831031390624e+00	6.018748093799441978e-02
-9.284715652338579872e+00	4.809920065138231782e-02
-9.232893907848870541e+00	3.596580026185730583e-02
-9.180919535800351028e+00	2.379164688156928942e-02
-9.128774167446961130e+00	1.158058456578531237e-02
-9.076437604234969925e+00	-6.640607877717030760e-04
-9.023888320214259906e+00	-1.293945982712868537e-02
-8.971103977310010080e+00	-2.524324127605270807e-02
-8.918061940972750179e+00	-3.757343723200870511e-02
-8.864739784025880809e+00	-4.992841361113670162e-02
-8.811115767213530958e+00	-6.230678782037871177e-02
-8.757169285977280282e+00	-7.470733635409770867e-02
-8.702881274303180703e+00	-8.712889551643870911e-02
-8.648234558018609519e+00	-9.957025883535169930e-02
-8.593214151615299556e+00	-1.120300749393726703e-01
-8.537807494459810798e+00	-1.245067497007626978e-01
-8.482004624060250464e+00	-1.369983563033007057e-01
-8.425798285823590916e+00	-1.495025565743526852e-01
-8.369183980405450640e+00	-1.620165364422587184e-01
-8.312159951274891156e+00	-1.745369577646326831e-01
-8.254727116451080704e+00	-1.870599280516256901e-01
-8.196888949487419751e+00	-1.995809888181536706e-01
-8.138651315663649299e+00	-2.120951224820846748e-01
-8.080022269988139882e+00	-2.245967769248257140e-01
-8.021011824013850600e+00	-2.370799060890096954e-01
-7.961631688642189175e+00	-2.495380243435547096e-01
-7.901895000048948958e+00	-2.619642718320607244e-01
-7.841816035639559423e+00	-2.743514876607596742e-01
-7.781409926557499190e+00	-2.866922875925067005e-01
-7.720692372762229638e+00	-2.989791428985716926e-01
-7.659679366092949415e+00	-3.112044571751667044e-01
-7.598386926076299730e+00	-3.233606382417636982e-01
-7.536830852547259596e+00	-3.354401626798076408e-01
-7.475026498460569435e+00	-3.474356311127677066e-01
-7.412988565596429602e+00	-3.593398129360866888e-01
-7.350730925226019785e+00	-3.711456798401297497e-01
-7.288266465211759026e+00	-3.828464280919437468e-01
-7.225606964481789518e+00	-3.944354901157137161e-01
-7.162762995340709260e+00	-4.059065364045327251e-01
-7.099743853658389448e+00	-4.172534691809576812e-01
-7.036557516612859331e+00	-4.284704094819146714e-01
-6.973210627344449186e+00	-4.395516794651166959e-01
-6.909708505600739237e+00	-4.504917817185656870e-01
-6.846055183205819183e+00	-4.612853772112856521e-01
-6.782253462966109758e+00	-4.719272632694946901e-01
-6.718304999420259271e+00	-4.824123526232926840e-01
-6.654210399647399576e+00	-4.927356541748896812e-01
-6.589969342161839272e+00	-5.028922557240236291e-01
-6.525580711742199114e+00	-5.128773084837976448e-01
-6.461042747870259007e+00	-5.226860128628596502e-01
-6.396353204292589467e+00	-5.323136047059056075e-01
-6.331509517071799209e+00	-5.417553409956317179e-01
-6.266508978371579275e+00	-5.510064839399866354e-01
-6.201348913126639495e+00	-5.600622824046717074e-01
-6.136026855693289761e+00	-5.689179497999006241e-01
-6.070540723565029495e+00	-5.775686377817637052e-01
-6.004888985275249169e+00	-5.860094054647477790e-01
-5.939070819699449721e+00	-5.942351842398876371e-01
-5.873086264113688948e+00	-6.022407387254997690e-01
-5.806936348563839445e+00	-6.100206248151336386e-01
-5.740623214348069325e+00	-6.175691462001537957e-01
-5.674150214707458950e+00	-6.248803111033356394e-01
-5.607521996149979593e+00	-6.319477912390096819e-01
-5.540744559190679652e+00	-6.387648851928506843e-01
-5.473825297667759493e+00	-6.453244884746776044e-01
-5.406773016176199320e+00	-6.516190724315777949e-01
-5.339597925539609768e+00	-6.576406740151936603e-01
-5.272311616603968965e+00	-6.633808980824758006e-01
-5.204927012975788969e+00	-6.688309334875937040e-01
-5.137458303633639645e+00	-6.739815837143956490e-01
-5.069920856611159543e+00	-6.788233122289977217e-01
-5.002331115178169085e+00	-6.833463021293926243e-01
-4.934706478135279184e+00	-6.875405290630536292e-01
-4.867065165988469388e+00	-6.913958458033866439e-01
-4.799426074888239135e+00	-6.949020763482807173e-01
-4.731808620309919000e+00	-6.980491169518676653e-01
-4.664232572523910214e+00	-7.008270411425847612e-01
-4.596717885964910266e+00	-7.032262055304527859e-01
-4.529284524663879985e+00	-7.052373530732947149e-01
-4.461952285961930720e+00	-7.068517104599187917e-01
-4.394740624784850169e+00	-7.080610763788466322e-01
-4.327668480824410580e+00	-7.088578976707027302e-01
-4.260754111046080261e+00	-7.092353307043177679e-01
-4.194014930023140408e+00	-7.091872857610785896e-01
-4.127467360676959629e+00	-7.087084527457476746e-01
-4.061126698079600139e+00	-7.077943071488947968e-01
-3.995006989036600231e+00	-7.064410958474156566e-01
-3.929120930208130247e+00	-7.046458030245565940e-01
-3.863479787532940080e+00	-7.024060971972556633e-01
-3.798093339682109715e+00	-6.997202610337187600e-01
-3.732969848176850292e+00	-6.965871063053046264e-01
-3.668116056646329781e+00	-6.930058769225297954e-01
-3.603537221468180007e+00	-6.889761435350036933e-01
-3.539237175718800366e+00	-6.844976936116446975e-01
-3.475218427957090128e+00	-6.795704212449087400e-01
-3.411482296870969932e+00	-6.741942211287907938e-01
-3.348029082232010012e+00	-6.683688912355656431e-01
-3.284858271931719642e+00	-6.620940486552597815e-01
-3.221968784122759999e+00	-6.553690628624877501e-01
-3.159359242668109857e+00	-6.481930103395328047e-01
-3.097028283226419987e+00	-6.405646540177876158e-01
-3.034974886390590321e+00	-6.324824504109116674e-01
-2.973198733367739877e+00	-6.239445866146686726e-01
-2.911700578768949832e+00	-6.149490485556776687e-01
-2.850482634189400066e+00	-6.054937210022985905e-01
-2.789548955433669875e+00	-5.955765189259367709e-01
-2.728905825504369886e+00	-5.851955488426388019e-01
-2.668562124854480189e+00	-5.743492977967337154e-01
-2.608529679932500400e+00	-5.630368466954627227e-01
-2.548823580751360396e+00	-5.512581037915826876e-01
-2.489462458111930232e+00	-5.390140532650917748e-01
-2.430468711228920498e+00	-5.263070131007125951e-01
-2.371868676858990277e+00	-5.131408958179817237e-01
-2.313692731628080423e+00	-4.995214651079607493e-01
-2.255975320102679760e+00	-4.854565810841226514e-01
-2.198754902246320420e+00	-4.709564266817397038e-01
-2.142073815240060242e+00	-4.560337077531876893e-01
-2.085978046206809822e+00	-4.407038196154497434e-01
-2.030516914141870188e+00	-4.249849732154046822e-01
-1.975742661283750090e+00	-4.088982746884187169e-01
-1.921709956223279780e+00	-3.924677528911427182e-01
-1.868475313199759791e+00	-3.757203304799076604e-01
-1.816096434220890066e+00	-3.586857352660307030e-01
-1.764631482813509900e+00	-3.413963498875307034e-01
-1.714138300306259799e+00	-3.238869992670627140e-01
-1.664673577504149904e+00	-3.061946768473606806e-01
-1.616291996376809870e+00	-2.883582121726867009e-01
-1.569045357890209935e+00	-2.704178839789067035e-01
-1.522981713308329876e+00	-2.524149845238486956e-01
-1.478144517128519908e+00	-2.343913423898996706e-01
-1.434571820246949958e+00	-2.163888123776687156e-01
-1.392295521946389947e+00	-1.984487423389766914e-01
-1.351340698831439813e+00	-1.806114278268787232e-01
-1.311725027895649820e+00	-1.629155662309066943e-01
-1.273458319490460067e+00	-1.453977225825867081e-01
-1.236542174091229906e+00	-1.280918194313727110e-01
-1.200969774450590055e+00	-1.110286630835207178e-01
-1.166725822033679805e+00	-9.423551805420465888e-02
-1.133786623601795940e+00	-7.773574080409767495e-02
-1.102120330517212921e+00	-6.154848272410270993e-02
-1.071687329863491911e+00	-4.568847091533470572e-02
-1.042440782901675966e+00	-3.016587361604369799e-02
-1.014327302810352105e+00	-1.498625519380969440e-02
-9.872877601883489618e-01	-1.506235003576883447e-04
-9.612582015357818976e-01	1.434442986377129636e-02
-9.361708629731649856e-01	2.850649814206129840e-02
-9.119552589039139345e-01	4.234704095047631123e-02
-8.885393232570419908e-01	5.588098505727211174e-02
-8.658505794341069262e-01	6.912625282710511965e-02
-8.438173141800839883e-01	8.210322863651441094e-02
-8.223697303343969756e-01	9.483417520319541161e-02
-8.014410538079439483e-01	1.073426131010808138e-01
-7.809685711652188944e-01	1.196526777199741209e-01
-7.608945758383959257e-01	1.317884685460627148e-01
-7.411672032142109234e-01	1.437734058727246078e-01
-7.217411375498299364e-01	1.556296098953754981e-01
-7.025781768116049486e-01	1.673773166060994189e-01
-6.836476449999999705e-01	1.790343440000000119e-01
-6.649266452262749816e-01	1.906156208615052139e-01
-6.464001506373229233e-01	2.021327888495266234e-01
-6.280609341380959387e-01	2.135938867870337265e-01
-6.099093416307339588e-01	2.250031240310119141e-01
-5.919529170744889379e-01	2.363607476055863132e-01
-5.742058909759679697e-01	2.476630054805763204e-01
-5.566885468598439246e-01	2.589022060284313365e-01
-5.394264827725410161e-01	2.700668713538403320e-01
-5.224497868757169705e-01	2.811419799213293325e-01
-5.057921476485289780e-01	2.921092917641273101e-01
-4.894899201103929398e-01	3.029477475966633193e-01
-4.735811697895989658e-01	3.136339314230602859e-01
-4.581047159061209517e-01	3.241425847791702952e-01
-4.430991944355799350e-01	3.344471596035032968e-01
-4.286021604187049139e-01	3.445203959326232912e-01
-4.146492471355259779e-01	3.543349101801003265e-01
-4.012733976474799347e-01	3.638637796965082938e-01
-3.885041818053289742e-01	3.730811096225392642e-01
-3.763672092137509417e-01	3.819625687290083005e-01
-3.648836459238359309e-01	3.904858819667813008e-01
-3.540698398786909507e-01	3.986312687964262969e-01
-3.439370574443219586e-01	4.063818179923913143e-01
-3.344913307873949582e-01	4.137237914714563258e-01
-3.257334134712789320e-01	4.206468517249573047e-01
-3.176588394770149537e-01	4.271442095781832760e-01
-3.102580789495609226e-01	4.332126911939562786e-01
-3.035167823428189249e-01	4.388527254150753065e-01
-2.974161033007239330e-01	4.440682546367932804e-01
-2.919330895682779592e-01	4.488665743534333008e-01
-2.870411304715099199e-01	4.532581082752333290e-01
-2.827104490294009564e-01	4.572561274119413266e-01
-2.789086265506159346e-01	4.608764227267713176e-01
-2.756011476079158751e-01	4.641369418463412999e-01
-2.727519535560729569e-01	4.670574008486833018e-01
-2.703239932463975537e-01	4.696588823338223029e-01
-2.682797602730222497e-01	4.719634308133032752e-01
-2.665818069418982583e-01	4.739936559518723169e-01
-2.651932261607842234e-01	4.757723533830243157e-01
-2.640780935835007615e-01	4.773221517371413203e-01
-2.632018635789659111e-01	4.786651932121973041e-01
-2.625317139081925211e-01	4.798228535350633206e-01
-2.620368353525224236e-01	4.808155055640392916e-01
-2.616886639153367389e-01	4.816623291306252885e-01
-2.614610545886808524e-01	4.823811680715233141e-01
-2.613303970077072158e-01	4.829884338191283155e-01
-2.612756745828584415e-01	4.834990534548693208e-01
-2.612784698774021641e-01	4.839264588332892747e-01
-2.613229200637117167e-01	4.842826122961952917e-01
-2.613956272256562352e-01	4.845780636474872893e-01
-2.614855290596569404e-01	4.848220324718652829e-01
-2.615837361496311519e-01	4.850225095658923236e-01
-2.616833424407611353e-01	4.851863712080453084e-01
-2.617792158068980579e-01	4.853195002150882953e-01
-2.618677756931669376e-01	4.854269081944613262e-01
-2.619467647193806648e-01	4.855128540759682809e-01
-2.620150208553351234e-01	4.855809548514593010e-01
