# Supplementary material for: Agile perching maneuvers in birds and morphing-wing drones
Source: Nat Commun. 2024 Sep 27;15:8330. doi: 10.1038/s41467-024-52369-4 (PMC11437188; doi:10.1038/s41467-024-52369-4)
Supplement: Supplementary file 11 — Source Data [file 41467_2024_52369_MOESM11_ESM.zip › figure_source_data/suppl_fig_2/harris_hawk_153.csv]

# horizontal_pos	altitude
-1.211619804473691531e+01	5.131726737719770615e-01
-1.211480704138291564e+01	5.099598704574821451e-01
-1.211354073839531509e+01	5.065872111380771425e-01
-1.211240168176891530e+01	5.030529661812381814e-01
-1.211138821244991526e+01	4.993587441649661174e-01
-1.211049413127371466e+01	4.955099291828571340e-01
-1.210970842859771501e+01	4.915160556611841147e-01
-1.210901508699741491e+01	4.873911063268250854e-01
-1.210839296419321442e+01	4.831537204111260864e-01
-1.210781576195811482e+01	4.788273010564911281e-01
-1.210725208514171491e+01	4.744400131685341249e-01
-1.210666559316491409e+01	4.700246655722311040e-01
-1.210601524442731503e+01	4.656184742188650971e-01
-1.210525563206691402e+01	4.612627062742881145e-01
-1.210433740746641540e+01	4.570022081127921298e-01
-1.210320778585851542e+01	4.528848234539161188e-01
-1.210181112639511447e+01	4.489607110181371152e-01
-1.210008957717311517e+01	4.452815740481541051e-01
-1.209798377399511438e+01	4.418998167543921052e-01
-1.209543358014871473e+01	4.388676451110881116e-01
-1.209237885326061424e+01	4.362361313753981285e-01
-1.208876022436061426e+01	4.340542631593681255e-01
-1.208451987372281522e+01	4.323679987992131157e-01
-1.207960228785951529e+01	4.312193510987841205e-01
-1.207395498224751407e+01	4.306455212517231179e-01
-1.206752917497751554e+01	4.306781038651510962e-01
-1.206028039752131420e+01	4.313423825313121296e-01
-1.205216903019521446e+01	4.326567333565641271e-01
-1.204316075162151556e+01	4.346321513127611169e-01
-1.203322689350821406e+01	4.372719112960231080e-01
-1.202234469431141406e+01	4.405713724498381278e-01
-1.201049744775951389e+01	4.445179307344361286e-01
-1.199767454470371497e+01	4.490911210126681263e-01
-1.198387140926201511e+01	4.542628661889930863e-01
-1.196908933264071528e+01	4.599978672969071147e-01
-1.195333521030251411e+01	4.662541249901551166e-01
-1.193662119021931467e+01	4.729835797538330944e-01
-1.191896424177231495e+01	4.801328553997211146e-01
-1.190038565639091495e+01	4.876440881176091202e-01
-1.188091049223281459e+01	4.954558215761961093e-01
-1.186056697609531518e+01	5.035039473413380762e-01
-1.183938587629621431e+01	5.117226692265260946e-01
-1.181739986048791557e+01	5.200454701140830860e-01
-1.179464285227151521e+01	5.284060602728440914e-01
-1.177114940008161525e+01	5.367392872210920984e-01
-1.174695407112981549e+01	5.449819887003701790e-01
-1.172209088225201512e+01	5.530737722821601476e-01
-1.169659277831311428e+01	5.609577074603920854e-01
-1.167049116742131432e+01	5.685809187143271437e-01
-1.164381552060341463e+01	5.758950708779680960e-01
-1.161659304184151509e+01	5.828567411381051500e-01
-1.158884841248831421e+01	5.894276750159461731e-01
-1.156060361212601428e+01	5.955749266795841157e-01
-1.153187781594131422e+01	6.012708868022060837e-01
-1.150268736672801495e+01	6.064932038457451213e-01
-1.147304581774101528e+01	6.112246070417941546e-01
-1.144296404088071561e+01	6.154526414017551517e-01
-1.141245039312981469e+01	6.191693267694411418e-01
-1.138151093285811477e+01	6.223707541977721025e-01
-1.135014967658611518e+01	6.250566337669360983e-01
-1.131836888609951508e+01	6.272298083583571771e-01
-1.128616937544651400e+01	6.288957478650860633e-01
-1.125355082734401435e+01	6.300620378765831031e-01
-1.122051210885141437e+01	6.307378760588741029e-01
-1.118705157683301543e+01	6.309335883063380557e-01
-1.115316736466951397e+01	6.306601753248830544e-01
-1.111885764287051437e+01	6.299288986816701241e-01
-1.108412084760361438e+01	6.287509135913691427e-01
-1.104895587264401513e+01	6.271369538719810954e-01
-1.101336222178441560e+01	6.250970726606461803e-01
-1.097734012027151529e+01	6.226404406922010359e-01
-1.094089058528281555e+01	6.197752022626921153e-01
-1.090401545678471429e+01	6.165083874687731225e-01
-1.086671739127221414e+01	6.128458779627861119e-01
-1.082899982186121512e+01	6.087924223121741196e-01
-1.079086688895991486e+01	6.043516961101640383e-01
-1.075232334629421516e+01	5.995264012526621000e-01
-1.071337444739891431e+01	5.943183982672051169e-01
-1.067402581782811488e+01	5.887288652412210332e-01
-1.063428331830341556e+01	5.827584767327891324e-01
-1.059415290383681452e+01	5.764075960398741261e-01
-1.055364048355041540e+01	5.696764743351230287e-01
-1.051275178550621447e+01	5.625654504250401367e-01
-1.047149223037781418e+01	5.550751452483820847e-01
-1.042986681726071474e+01	5.472066456745150465e-01
-1.038788002436281488e+01	5.389616726862981322e-01
-1.034553572674381527e+01	5.303427296239481281e-01
-1.030283713271651536e+01	5.213532268184380980e-01
-1.025978673997251533e+01	5.119975796485091157e-01
-1.021638631198031533e+01	5.022812778080871787e-01
-1.017263687470767408e+01	4.922109243636151321e-01
-1.012853873326409548e+01	4.817942440047841002e-01
-1.008409150762018491e+01	4.710400607357810854e-01
-1.003929418616154479e+01	4.599582461022421187e-01
-9.994145195453095099e+00	4.485596398824180930e-01
-9.948642484242053996e+00	4.368559459665091183e-01
-9.902783619409534666e+00	4.248596068792430680e-01
-9.856565891301775295e+00	4.125836610394710835e-01
-9.809986425638633989e+00	4.000415873686321011e-01
-9.763042299020654013e+00	3.872471422316061118e-01
-9.715730654946264977e+00	3.742141938972590731e-01
-9.668048817217574253e+00	3.609565597270231185e-01
-9.619994397666934205e+00	3.474878511310751095e-01
-9.571565395280984490e+00	3.338213309750671098e-01
-9.522760284039895495e+00	3.199697875872331010e-01
-9.473578087123545544e+00	3.059454288265300859e-01
-9.424018435558874529e+00	2.917597988562730116e-01
-9.374081609881814714e+00	2.774237193604885965e-01
-9.323768563947265164e+00	2.629472559835269729e-01
-9.273080930620384521e+00	2.483397098121263302e-01
-9.222021009698314842e+00	2.336096327985102139e-01
-9.170591739015524269e+00	2.187648651868220051e-01
-9.118796650251814739e+00	2.038125922919448163e-01
-9.066639811462565035e+00	1.887594174210424081e-01
-9.014125758762784102e+00	1.736114473460252106e-01
-8.961259419901054457e+00	1.583743865408388241e-01
-8.908046032642465306e+00	1.430536363906107222e-01
-8.854491060934405411e+00	1.276543957486259151e-01
-8.800600111754265598e+00	1.121817595398053036e-01
-8.746378855340774194e+00	9.664081255541420723e-02
-8.691832951202814073e+00	8.103671611660810681e-02
-8.636967981899774216e+00	6.537478586431810790e-02
-8.581789396118445268e+00	4.966055951960809955e-02
-8.526302462059874188e+00	3.389985401399811527e-02
-8.470512231623404276e+00	1.809881188009010433e-02
-8.414423515362004835e+00	2.263937192563098000e-03
-8.358040867709915389e+00	-1.359787835974488046e-02
-8.301368581573255412e+00	-2.947933851733489097e-02
-8.244410691046164530e+00	-4.537273380019990476e-02
-8.187170980781804275e+00	-6.126994040677991027e-02
-8.129653000417913944e+00	-7.716242604321388310e-02
-8.071860082431223660e+00	-9.304126226653591791e-02
-8.013795361869075151e+00	-1.088971431608348750e-01
-7.955461796571174027e+00	-1.247204104020728788e-01
-7.896862186732693800e+00	-1.405010849735838785e-01
-7.837999192955283689e+00	-1.562289059414828651e-01
-7.778875352262414111e+00	-1.718933767631509180e-01
-7.719493091898973702e+00	-1.874838195652808737e-01
-7.659854741068864215e+00	-2.029894376813008994e-01
-7.599962541068493671e+00	-2.183993864808869145e-01
-7.539818654529914177e+00	-2.337028521655569180e-01
-7.479425174678874022e+00	-2.488891377615888856e-01
-7.418784135630604126e+00	-2.639477550403939166e-01
-7.357897524781443543e+00	-2.788685205686878832e-01
-7.296767298307844207e+00	-2.936416535725538957e-01
-7.235395400658363840e+00	-3.082578728284818825e-01
-7.173783788728034239e+00	-3.227084894078058874e-01
-7.111934461150803521e+00	-3.369854918321829040e-01
-7.049849492850653654e+00	-3.510816200746888494e-01
-6.987531074673704268e+00	-3.649904248836948750e-01
-6.924981557602033710e+00	-3.787063091255488678e-01
-6.862203500744054274e+00	-3.922245482375608661e-01
-6.799199722023943515e+00	-4.055412874450488592e-01
-6.735973350269973459e+00	-4.186535141054139042e-01
-6.672527877239853744e+00	-4.315590043701428846e-01
-6.608867208029693963e+00	-4.442562442668309131e-01
-6.544995708295643588e+00	-4.567443262576358909e-01
-6.480918246773513580e+00	-4.690228232846249123e-01
-6.416640231708163888e+00	-4.810916432227759221e-01
-6.352167639993013815e+00	-4.929508674855988537e-01
-6.287507038060414111e+00	-5.046005782281719476e-01
-6.222665593842453546e+00	-5.160406791350777844e-01
-6.157651079424914187e+00	-5.272707151408719817e-01
-6.092471864328973474e+00	-5.382896965916059706e-01
-6.027136899661443614e+00	-5.490959333103258011e-01
-5.961655693659733579e+00	-5.596868837800379470e-01
-5.896038279411434324e+00	-5.700590242165528565e-01
-5.830295175738744007e+00	-5.802077416919748654e-01
-5.764437342398194275e+00	-5.901272547155937964e-01
-5.698476130851203969e+00	-5.998105638165258657e-01
-5.632423231908753714e+00	-6.092494337386298309e-01
-5.566290621546733597e+00	-6.184344078913179832e-01
-5.500090506130104195e+00	-6.273548547369298678e-01
-5.433835268182393818e+00	-6.359990448706598354e-01
-5.367537413699873916e+00	-6.443542566923909920e-01
-5.301209521847483508e+00	-6.524069078061489613e-01
-5.234864197696444066e+00	-6.601427086312849912e-01
-5.168514028481423495e+00	-6.675468341839139175e-01
-5.102171543678253762e+00	-6.746041095960948475e-01
-5.035849179039224133e+00	-6.812992046880108621e-01
-4.969559244580183943e+00	-6.876168327947218550e-01
-4.903313896396314320e+00	-6.935419490700249767e-01
-4.837125112096173574e+00	-6.990599436382658460e-01
-4.771004669587753710e+00	-7.041568252297978336e-01
-4.704964128926503619e+00	-7.088193913040818916e-01
-4.639014816941664066e+00	-7.130353811203549164e-01
-4.573167814390694197e+00	-7.167936087423649738e-01
-4.507433945449493606e+00	-7.200840735426519146e-01
-4.441823769421864299e+00	-7.228980463851157889e-01
-4.376347574641523686e+00	-7.252281302943139885e-01
-4.311015374637683806e+00	-7.270682950494118391e-01
-4.245836906735453553e+00	-7.284138857546669232e-01
-4.180821633359713907e+00	-7.292616060231378317e-01
-4.115978746400234201e+00	-7.296094769544638758e-01
-4.051317175072604471e+00	-7.294567735811938736e-01
-3.986845597769163696e+00	-7.288039408937749819e-01
-3.922572458433224440e+00	-7.276524919261748714e-01
-3.858505988005604515e+00	-7.260048906884808417e-01
-3.794654231481944251e+00	-7.238644229676369779e-01
-3.731025081080773909e+00	-7.212350581824009677e-01
-3.667626315955073935e+00	-7.181213055744259943e-01
-3.604465648783014231e+00	-7.145280680464558554e-01
-3.541550779447094399e+00	-7.104604969240639889e-01
-3.478889455856504220e+00	-7.059238508234548792e-01
-3.416489541786224216e+00	-7.009233616596199923e-01
-3.354359091401184045e+00	-6.954641106323049549e-01
-3.292506429908514498e+00	-6.895509167882167834e-01
-3.230940239539584091e+00	-6.831882404832358979e-01
-3.169669649811823753e+00	-6.763801037651457904e-01
-3.108704330764673784e+00	-6.691300293721198500e-01
-3.048054587611364497e+00	-6.614409997015899823e-01
-2.987731455006613857e+00	-6.533154367540778829e-01
-2.927746788907994002e+00	-6.447552037024568694e-01
-2.868113353813984467e+00	-6.357616283837028703e-01
-2.808844903003883786e+00	-6.263355486612558476e-01
-2.749956249291353849e+00	-6.164773792648359230e-01
-2.691463323742803837e+00	-6.061871993833709560e-01
-2.633383219811803677e+00	-5.954648599671508169e-01
-2.575734220406173947e+00	-5.843101093886557962e-01
-2.518535805542174266e+00	-5.727227358182218619e-01
-2.461808638451524089e+00	-5.607027243911639758e-01
-2.405574528295594483e+00	-5.482504269772607852e-01
-2.349856368004574314e+00	-5.353667421118499803e-01
-2.294678046196084509e+00	-5.220533024107159026e-01
-2.240064332631484412e+00	-5.083126665696229285e-01
-2.186040737231303765e+00	-4.941485128455159193e-01
-2.132633343283743876e+00	-4.795658307331099324e-01
-2.079868616128344172e+00	-4.645711073916489187e-01
-2.027773189267003673e+00	-4.491725052470978974e-01
-1.976373630528803771e+00	-4.333800271009999316e-01
-1.925696191575933858e+00	-4.172056650255058785e-01
-1.875766544666484181e+00	-4.006635293220808802e-01
-1.826609511165534050e+00	-3.837699538767788687e-01
-1.778248786800653791e+00	-3.665435743653288614e-01
-1.730706669071153891e+00	-3.490053759535539091e-01
-1.684003792525483822e+00	-3.311787074092888417e-01
-1.638158877801863866e+00	-3.130892588957148726e-01
-1.593188500368703853e+00	-2.947650011565258743e-01
-1.549106884794723804e+00	-2.762360843316699066e-01
-1.505925730113684136e+00	-2.575346952576588744e-01
-1.463654071424413949e+00	-2.386948728046379142e-01
-1.422298182281434009e+00	-2.197522815765938775e-01
-1.381861521692174133e+00	-2.007439451411938691e-01
-1.342344728651724051e+00	-1.817079408482378811e-01
-1.303745666132483993e+00	-1.626830592239948969e-01
-1.266059515320914208e+00	-1.437084318730608712e-01
-1.229278919684473781e+00	-1.248231327576798666e-01
-1.193394177184824212e+00	-1.060657586319919132e-01
-1.158393477662372106e+00	-8.747399525957888500e-02
-1.124263181137128864e+00	-6.908417680967188224e-02
-1.090988131539032846e+00	-5.093084648327489417e-02
-1.058551999235755936e+00	-3.304632693849487990e-02
-1.026937644706476860e+00	-1.546030943915488454e-02
-9.961274948528670015e-01	1.800529180661120110e-03
-9.661039227786979433e-01	1.871287268103610790e-02
-9.368496214378250198e-01	3.525706591397509415e-02
-9.083479613727729607e-01	5.141736135114310935e-02
-8.805833228625299380e-01	6.718210406873309504e-02
-8.535413931807790400e-01	8.254384858416111137e-02
-8.272094203389009914e-01	9.749940213609641082e-02
-8.015764156464090240e-01	1.120497904099121145e-01
-7.766332986503079461e-01	1.262001433122570127e-01
-7.523729794890149369e-01	1.399595001604158062e-01
-7.287903753810319740e-01	1.533405355366692091e-01
-7.058823598186959591e-01	1.663592090203269147e-01
-6.836476449999999705e-01	1.790343440000000119e-01
-6.620866000459999512e-01	1.913871427307702044e-01
-6.412010095521020192e-01	2.034406466766342236e-01
-6.209937789396180463e-01	2.152191529077446264e-01
-6.014685948400819715e-01	2.267475988445858126e-01
-5.826295502916840618e-01	2.380509288998088058e-01
-5.644807457926359628e-01	2.491534575101698179e-01
-5.470258781859880237e-01	2.600782436301110057e-01
-5.302678299005160190e-01	2.708464919385503156e-01
-5.142082712122200139e-01	2.814769957665254063e-01
-4.988472879050410147e-01	2.919856360739500056e-01
-4.841830459989500124e-01	3.023849496922040858e-01
-4.702115040973449678e-01	3.126837785244611090e-01
-4.569261824200119837e-01	3.228870094920951450e-01
-4.443179957855579731e-01	3.329954127825860977e-01
-4.323751557551469560e-01	3.430055834549551319e-01
-4.210831449257649850e-01	3.529099887666831137e-01
-4.104247640508960071e-01	3.626971207834691069e-01
-4.003802503570669802e-01	3.723517510068931058e-01
-3.909274632017999962e-01	3.818552809933901115e-01
-3.820421311618319993e-01	3.911861803273001259e-01
-3.736981528207229952e-01	4.003205009323630992e-01
-3.658679420011760053e-01	4.092324546336920665e-01
-3.585228070048779858e-01	4.178950391793361252e-01
-3.516333526124220121e-01	4.262806966488210669e-01
-3.451698931733959697e-01	4.343619873534541043e-01
-3.391028650829369662e-01	4.421122619930581421e-01
-3.334032272825520060e-01	4.495063149840821115e-01
-3.280428391136950284e-01	4.565210025068411337e-01
-3.229948058554049650e-01	4.631358099119071148e-01
-3.182337835463500131e-01	4.693333546397511213e-01
-3.137362361741150019e-01	4.750998126932521326e-01
-3.094806399534849595e-01	4.804252588985580830e-01
-3.054476311510199715e-01	4.853039136264221121e-01
-3.016200956859579896e-01	4.897342912484121125e-01
-2.979832004893999686e-01	4.937192482918351111e-01
-2.945243682812849761e-01	4.972659319546481327e-01
-2.912331989794689768e-01	5.003856322696871306e-01
-2.881013423462759904e-01	5.030935436925600968e-01
-2.851223276716249866e-01	5.054084441619790535e-01
-2.822913572635331048e-01	5.073523016851970713e-01
-2.796050712499357216e-01	5.089498201838821290e-01
-2.770612916823240734e-01	5.102279376570051372e-01
-2.746587541715196923e-01	5.112152906481570724e-01
-2.723968352856674935e-01	5.119416595280130711e-01
-2.702752837131793262e-01	5.124374092132021330e-01
-2.682939627566652829e-01	5.127329396468991440e-01
-2.664526110995211194e-01	5.128581596816010890e-01
-2.647506279991900802e-01	5.128419969580571003e-01
-2.631868881363356727e-01	5.127119550028420569e-01
-2.617595903143467018e-01	5.124937271145501017e-01
-2.604661430861966998e-01	5.122108747254631167e-01
-2.593030892131009124e-01	5.118845758670340640e-01
-2.582660696588429117e-01	5.115334471923340676e-01
-2.573498266220005104e-01	5.111734407776500344e-01
-2.565482439323240049e-01	5.108178147005441039e-01
-2.558544220138737058e-01	5.104771742343551244e-01
-2.552607835729193697e-01	5.101595784696351110e-01
-2.547592052298580101e-01	5.098707053289461832e-01
-2.543411695084166757e-01	5.096140663371840906e-01
-2.539979309489627801e-01	5.093912611949340530e-01
-2.537206896521613242e-01	5.092022612219071487e-01
