# Supplementary material for: Agile perching maneuvers in birds and morphing-wing drones
Source: Nat Commun. 2024 Sep 27;15:8330. doi: 10.1038/s41467-024-52369-4 (PMC11437188; doi:10.1038/s41467-024-52369-4)
Supplement: Supplementary file 11 — Source Data [file 41467_2024_52369_MOESM11_ESM.zip › figure_source_data/suppl_fig_2/harris_hawk_179.csv]

# horizontal_pos	altitude
-1.164832775120455111e+01	4.088539197373310952e-01
-1.162833675850935045e+01	4.087947798151030931e-01
-1.160800956451275034e+01	4.086938562682481124e-01
-1.158736844853535075e+01	4.085459036618001027e-01
-1.156643552512995043e+01	4.083456047710620762e-01
-1.154523261637475073e+01	4.080875950696640775e-01
-1.152378112958165168e+01	4.077664874136510686e-01
-1.150210194127175178e+01	4.073768967182841427e-01
-1.148021528820145143e+01	4.069134644291551028e-01
-1.145814066613475113e+01	4.063708825964771343e-01
-1.143589673697295162e+01	4.057439173709481151e-01
-1.141350124476025130e+01	4.050274317511031175e-01
-1.139097094099185092e+01	4.042164074252381223e-01
-1.136832151955355030e+01	4.033059655656751064e-01
-1.134556756152805157e+01	4.022913864488231184e-01
-1.132272249000665099e+01	4.011681277910590926e-01
-1.129979853495075126e+01	3.999318417074561038e-01
-1.127680670805675156e+01	3.985783902175891180e-01
-1.125375678749025177e+01	3.971038592397631017e-01
-1.123065731226845188e+01	3.955045710317111052e-01
-1.120751558599605069e+01	3.937770950519240976e-01
-1.118433768957975083e+01	3.919182572310441204e-01
-1.116112850248535082e+01	3.899251476569640662e-01
-1.113789173203685046e+01	3.877951266903680860e-01
-1.111462995020675137e+01	3.855258295391510992e-01
-1.109134463729695064e+01	3.831151693305461237e-01
-1.106803623187755115e+01	3.805613387286730931e-01
-1.104470418631395034e+01	3.778628101526650962e-01
-1.102134702719565063e+01	3.750183346565511000e-01
-1.099796241996265067e+01	3.720269395366641030e-01
-1.097454723701995150e+01	3.688879247356381397e-01
-1.095109762862925074e+01	3.656008581141620972e-01
-1.092760909587655149e+01	3.621655696627060772e-01
-1.090407656502755174e+01	3.585821447255591043e-01
-1.088049446260065167e+01	3.548509163089511032e-01
-1.085685679051805153e+01	3.509724565439331090e-01
-1.083315720071955113e+01	3.469475673732451138e-01
-1.080938906866425064e+01	3.427772705298021139e-01
-1.078554556518025187e+01	3.384627968728970981e-01
-1.076161972616555040e+01	3.340055751468491430e-01
-1.073760451968665031e+01	3.294072202257520843e-01
-1.071349291006765192e+01	3.246695209074120791e-01
-1.068927791860795118e+01	3.197944273193621401e-01
-1.066495268061585122e+01	3.147840380002790983e-01
-1.064051049849135033e+01	3.096405867209821028e-01
-1.061594489063845081e+01	3.043664291105411257e-01
-1.059124963603275127e+01	2.989640291548021356e-01
-1.056641881431595031e+01	2.934359456365850938e-01
-1.054144684133045118e+01	2.877848185890251043e-01
-1.051632850004815189e+01	2.820133558356561210e-01
-1.049105896688735129e+01	2.761243196928141463e-01
-1.046563383344715170e+01	2.701205139116080733e-01
-1.044004912372195193e+01	2.640047709378341434e-01
-1.041430130689215083e+01	2.577799395686977135e-01
-1.038838730581245073e+01	2.514488730848729037e-01
-1.036230450134785031e+01	2.450144179351585183e-01
-1.033605073272995156e+01	2.384794030486696026e-01
-1.030962429412445047e+01	2.318466298460562236e-01
-1.028302392762295092e+01	2.251188630166182092e-01
-1.025624881288435120e+01	2.182988221223663983e-01
-1.022929855366585095e+01	2.113891740830821098e-01
-1.020217316149385134e+01	2.043925265882955977e-01
-1.017487303673550159e+01	1.973114224729287103e-01
-1.014739894733634173e+01	1.901483350832316177e-01
-1.011975200549579057e+01	1.829056646487469129e-01
-1.009193364255529168e+01	1.755857356645145195e-01
-1.006394558237491133e+01	1.681907952758018021e-01
-1.003578981347433086e+01	1.607230126455051200e-01
-1.000746856021218179e+01	1.531844792722707183e-01
-9.978984253274651550e+00	1.455772102155561132e-01
-9.950339499739300209e+00	1.379031461725460095e-01
-9.921537052974150228e+00	1.301641563413016289e-01
-9.892579782624190798e+00	1.223620419949839055e-01
-9.863470644929131836e+00	1.144985406836697139e-01
-9.834212653605410637e+00	1.065753309733820098e-01
-9.804808851514390966e+00	9.859403762662641291e-02
-9.775262283325590218e+00	9.055623712511781664e-02
-9.745575969369951963e+00	8.246346343356830699e-02
-9.715752880862741137e+00	7.431721390344669942e-02
-9.685795916659751370e+00	6.611895521750682514e-02
-9.655707881692901395e+00	5.787012927957810304e-02
-9.625491467213231900e+00	4.957215895952610252e-02
-9.595149232950630491e+00	4.122645361029411704e-02
-9.564683591279651509e+00	3.283441428234409876e-02
-9.534096793461280583e+00	2.439743857046311470e-02
-9.503390918009861466e+00	1.591692503849609364e-02
-9.472567861214150398e+00	7.394277178902092240e-03
-9.441629329821260797e+00	-1.169093124173903320e-03
-9.410576835871900414e+00	-9.771762647668907897e-03
-9.379411693656130922e+00	-1.841229440567290765e-02
-9.348135018739581525e+00	-2.708923574480190388e-02
-9.316747728992240241e+00	-3.580111694395890498e-02
-9.285250547534971588e+00	-4.454645029355988606e-02
-9.253644007502920488e+00	-5.332372962034490071e-02
-9.221928458511031934e+00	-6.213143021616088224e-02
-9.190104074693671521e+00	-7.096800912274087159e-02
-9.158170864179711046e+00	-7.983190571968090676e-02
-9.126128679854680570e+00	-8.872154255944691981e-02
-9.093977231254671167e+00	-9.763532639151589754e-02
-9.061716097430881689e+00	-1.065716493175569157e-01
-9.029344740620400600e+00	-1.155288900208438774e-01
-8.996862520557000309e+00	-1.245054150157818840e-01
-8.964268709256391077e+00	-1.334995798674518674e-01
-8.931562506112381783e+00	-1.425097303361338996e-01
-8.898743053144720250e+00	-1.515342034078678846e-01
-8.865809450244681145e+00	-1.605713281788949121e-01
-8.832760770272100714e+00	-1.696194265691818859e-01
-8.799596073865771473e+00	-1.786768138478728729e-01
-8.766314423839190795e+00	-1.877417989612858995e-01
-8.732914899044130763e+00	-1.968126846616808923e-01
-8.699396607596410647e+00	-2.058877674423159054e-01
-8.665758699370140761e+00	-2.149653372910628746e-01
-8.632000377679581504e+00	-2.240436772808748755e-01
-8.598120910080220725e+00	-2.331210630205668988e-01
-8.564119638233890441e+00	-2.421957619935499184e-01
-8.529995986794830287e+00	-2.512660328152369060e-01
-8.495749471286401899e+00	-2.603301244417958737e-01
-8.461379704949331781e+00	-2.693862753636758756e-01
-8.426886404553931342e+00	-2.784327128169808985e-01
-8.392269395178660218e+00	-2.874676520442479011e-01
-8.357528613967090791e+00	-2.964892956336989127e-01
-8.322664112883481735e+00	-3.054958329625688807e-01
-8.287676060495131836e+00	-3.144854397659189171e-01
-8.252564742815520660e+00	-3.234562778475129075e-01
-8.217330563248181008e+00	-3.324064949440438954e-01
-8.181974041675230680e+00	-3.413342247484807968e-01
-8.146495812738200115e+00	-3.502375870927088575e-01
-8.110896623360909885e+00	-3.591146882841728671e-01
-8.075177329566001205e+00	-3.679636215861007975e-01
-8.039338892637291067e+00	-3.767824678262238769e-01
-8.003382374680530376e+00	-3.855692961148978193e-01
-7.967308933634480006e+00	-3.943221646503358158e-01
-7.931119817783559789e+00	-4.030391215862927923e-01
-7.894816359821979823e+00	-4.117182059361948476e-01
-7.858399970517949917e+00	-4.203574484873458528e-01
-7.821872132024970448e+00	-4.289548726995338623e-01
-7.785234390885849898e+00	-4.375084955640398676e-01
-7.748488350773469868e+00	-4.460163284017098495e-01
-7.711635665011310259e+00	-4.544763775822998064e-01
-7.674678028915530525e+00	-4.628866451516038816e-01
-7.637617171999859345e+00	-4.712451293578578393e-01
-7.600454850084029879e+00	-4.795498250743258084e-01
-7.563192837346700337e+00	-4.877987241207887847e-01
-7.525832918363559720e+00	-4.959898154925407865e-01
-7.488376880172659789e+00	-5.041210855113877898e-01
-7.450826504409110207e+00	-5.121905179187737911e-01
-7.413183559553179869e+00	-5.201960939364067560e-01
-7.375449793336509963e+00	-5.281357923243708008e-01
-7.337626925353050389e+00	-5.360075894706528565e-01
-7.299716639922489314e+00	-5.438094595489477712e-01
-7.261720579255640295e+00	-5.515393747836887517e-01
-7.223640336972318998e+00	-5.591953058620569017e-01
-7.185477452023380174e+00	-5.667752225325257687e-01
-7.147233403069479074e+00	-5.742770944279609324e-01
-7.108909603369119701e+00	-5.816988921486427877e-01
-7.070507396228799202e+00	-5.890385886367377477e-01
-7.032028051066970598e+00	-5.962941608687508666e-01
-6.993472760142569022e+00	-6.034635918865498549e-01
-6.954842635996370426e+00	-6.105448731806959461e-01
-6.916138709651149519e+00	-6.175360074321958326e-01
-6.877361929612770375e+00	-6.244350116106838211e-01
-6.838513161709999899e+00	-6.312399204184737656e-01
-6.799593189805869464e+00	-6.379487900612907936e-01
-6.760602717407480533e+00	-6.445597023178089024e-01
-6.721542370194410587e+00	-6.510707688718129216e-01
-6.682412699478949669e+00	-6.574801358628539205e-01
-6.643214186603089821e+00	-6.637859886041217461e-01
-6.603947248269059322e+00	-6.699865564098448356e-01
-6.564612242791429075e+00	-6.760801174692598892e-01
-6.525209477249458878e+00	-6.820650037000177690e-01
-6.485739215509080502e+00	-6.879396055110418295e-01
-6.446201687074879949e+00	-6.937023764033087847e-01
-6.406597096722399520e+00	-6.993518373369849161e-01
-6.366925634852690585e+00	-7.048865807946127493e-01
-6.327187488501480495e+00	-7.103052744728268753e-01
-6.287382852927460242e+00	-7.156066645391068182e-01
-6.247511943695809755e+00	-7.207895783954278990e-01
-6.207575009166320434e+00	-7.258529268971798398e-01
-6.167572343288360237e+00	-7.307957059831837743e-01
-6.127504298600029209e+00	-7.356169976810418287e-01
-6.087371299323220519e+00	-7.403159704610808856e-01
-6.047173854443300023e+00	-7.448918789216727454e-01
-6.006912570658829331e+00	-7.493440627986078795e-01
-5.966588165085160433e+00	-7.536719453011078151e-01
-5.926201477595470557e+00	-7.578750307869357439e-01
-5.885753482682660298e+00	-7.619529017986739206e-01
-5.845245300727730076e+00	-7.659052154922798561e-01
-5.804678208562529029e+00	-7.697316994975689219e-01
-5.764053649218589648e+00	-7.734321472578769008e-01
-5.723373240758470537e+00	-7.770064129029128352e-01
-5.682638784091710527e+00	-7.804544057144577884e-01
-5.641852269683979237e+00	-7.837760842490988367e-01
-5.601015883075569413e+00	-7.869714501854507827e-01
-5.560132009133199382e+00	-7.900405419653557804e-01
-5.519203234968268923e+00	-7.929834282993089012e-01
-5.478232351463819150e+00	-7.958002016058458583e-01
-5.437222353362519023e+00	-7.984909714528989344e-01
-5.396176437878129839e+00	-8.010558580662798800e-01
-5.355098001803679786e+00	-8.034949859664908267e-01
-5.313990637100450165e+00	-8.058084777902458917e-01
-5.272858124962669812e+00	-8.079964483473809356e-01
-5.231704428364460036e+00	-8.100589989575517347e-01
-5.190533683106170137e+00	-8.119962121042707537e-01
-5.149350187388880506e+00	-8.138081464367088458e-01
-5.108158389956719780e+00	-8.154948321423598490e-01
-5.066962876857480147e+00	-8.170562667063518969e-01
-5.025768356883200561e+00	-8.184924110660107832e-01
-4.984579645762399203e+00	-8.198031861623968908e-01
-4.943401649186589530e+00	-8.209884698840710371e-01
-4.902239344763070328e+00	-8.220480943924279860e-01
-4.861097762996329230e+00	-8.229818438126159652e-01
-4.819981967409270318e+00	-8.237894522694828581e-01
-4.778897033924589088e+00	-8.244706022441639082e-01
-4.737848029635050473e+00	-8.250249232239148522e-01
-4.696839991099490241e+00	-8.254519906156529974e-01
-4.655877902308580119e+00	-8.257513248923440408e-01
-4.614966672471459752e+00	-8.259223909409578734e-01
-4.574111113780450211e+00	-8.259645975811420460e-01
-4.533315919316460274e+00	-8.258772972249879274e-01
-4.492585641262420104e+00	-8.256597856503660182e-01
-4.451924669596060369e+00	-8.253113018630888753e-01
-4.411337211436100247e+00	-8.248310280267330263e-01
-4.370827271218220567e+00	-8.242180894431110350e-01
-4.330398631877720561e+00	-8.234715545711790430e-01
-4.290054837216230155e+00	-8.225904350774069229e-01
-4.249799175627920533e+00	-8.215736859163369488e-01
-4.209634665358749750e+00	-8.204202054460167925e-01
-4.169564041468039939e+00	-8.191288355891859219e-01
-4.129589744656770200e+00	-8.176983620573379241e-01
-4.089713912120440220e+00	-8.161275146610307285e-01
-4.049938370576270152e+00	-8.144149677358878403e-01
-4.010264631605400254e+00	-8.125593407195317308e-01
-3.970693889439489865e+00	-8.105591989201197389e-01
-3.931227021309100067e+00	-8.084130545220578057e-01
-3.891864590457259965e+00	-8.061193678787679229e-01
-3.852606851906170249e+00	-8.036765491459838540e-01
-3.813453761048600121e+00	-8.010829603118347908e-01
-3.774404985116990296e+00	-7.983369176818868596e-01
-3.735459917564200261e+00	-7.954366948783009317e-01
-3.696617695368970224e+00	-7.923805264121879244e-01
-3.657877219257300361e+00	-7.891666118871898394e-01
-3.619237176808320022e+00	-7.857931208901287601e-01
-3.580696068389410236e+00	-7.822581986213008598e-01
-3.542252235840679830e+00	-7.785599723126599425e-01
-3.503903893804349856e+00	-7.746965584766678514e-01
-3.465649163568669699e+00	-7.706660710221058253e-01
-3.427486109270679648e+00	-7.664666302656317765e-01
-3.389412776276530259e+00	-7.620963728593919129e-01
-3.351427231532610129e+00	-7.575534626456679188e-01
-3.313527605655889552e+00	-7.528361024393468437e-01
-3.275712136507760164e+00	-7.479425467281839435e-01
-3.237979213972369763e+00	-7.428711152693179276e-01
-3.200327425638420209e+00	-7.376202075485889242e-01
-3.162755603062930021e+00	-7.321883180568868887e-01
-3.125262868276410089e+00	-7.265740523252568472e-01
-3.087848680172210258e+00	-7.207761436478399286e-01
-3.050512880407829641e+00	-7.147934704092178126e-01
-3.013255738433930020e+00	-7.086250739203558968e-01
-2.976077995256959596e+00	-7.022701766553538505e-01
-2.938980905534579691e+00	-6.957282007697327408e-01
-2.901966277599339783e+00	-6.889987867701687918e-01
-2.865036511005610187e+00	-6.820818121955178892e-01
-2.828194631197430198e+00	-6.749774101599148590e-01
-2.791444320901500298e+00	-6.676859876007319450e-01
-2.754789947859459964e+00	-6.602082430673368307e-01
-2.718236588526970365e+00	-6.525451838811997529e-01
-2.681790047384890130e+00	-6.446981424938038607e-01
-2.645456871528550025e+00	-6.366687918664197809e-01
-2.609244360225999593e+00	-6.284591596949378189e-01
-2.573160569164479661e+00	-6.200716413038447339e-01
-2.537214309136279766e+00	-6.115090110360887898e-01
-2.501415138950539685e+00	-6.027744319700387710e-01
-2.465773352395840057e+00	-5.938714638010549329e-01
-2.430299959120359787e+00	-5.848040687333297960e-01
-2.395006659340389810e+00	-5.755766152376438072e-01
-2.359905812334879727e+00	-5.661938795424727999e-01
-2.325010398732719530e+00	-5.566610447394018113e-01
-2.290333976650240189e+00	-5.469836973990447326e-01
-2.255890631788339817e+00	-5.371678216104578407e-01
-2.221694921652299648e+00	-5.272197903753568227e-01
-2.187761814110499969e+00	-5.171463543080887515e-01
-2.154106620562699970e+00	-5.069546276131848828e-01
-2.120744924041329860e+00	-4.966520713342368887e-01
-2.087692502622339852e+00	-4.862464738906248640e-01
-2.054965248572639958e+00	-4.757459289420538640e-01
-2.022579083710990044e+00	-4.651588106448148463e-01
-1.990549871505020052e+00	-4.544937463877647965e-01
-1.958893326471439877e+00	-4.437595871202258402e-01
-1.927624921486069898e+00	-4.329653754078748862e-01
-1.896759793646719983e+00	-4.221203113761338721e-01
-1.866312649363159881e+00	-4.112337167232288926e-01
-1.836297669375369868e+00	-4.003149970068248797e-01
-1.806728414422039908e+00	-3.893736024285438524e-01
-1.777617732296769892e+00	-3.784189873597178511e-01
-1.748977667038770001e+00	-3.674605688689357996e-01
-1.720819371007330068e+00	-3.565076845273207895e-01
-1.693153020585519863e+00	-3.455695497806318683e-01
-1.665987736247940054e+00	-3.346552151881408421e-01
-1.639331507709189895e+00	-3.237735238365718193e-01
-1.613191124845289925e+00	-3.129330692430679073e-01
-1.587572115048240029e+00	-3.021421540640729098e-01
-1.562478687635320052e+00	-2.914087499270008874e-01
-1.537913685889390036e+00	-2.807404586987108930e-01
-1.513878547254609908e+00	-2.701444754988868713e-01
-1.490373272153989959e+00	-2.596275537576018810e-01
-1.467396401832240072e+00	-2.491959726046079071e-01
-1.444945005558039952e+00	-2.388555068632288725e-01
-1.423014677447409948e+00	-2.286113999044728784e-01
-1.401599543092620026e+00	-2.184683395969778674e-01
-1.380692276101110005e+00	-2.084304375661278907e-01
-1.360284124566500052e+00	-1.985012119511428974e-01
-1.340364947410019880e+00	-1.886835738224749148e-01
-1.320923260446299929e+00	-1.789798173937369175e-01
-1.301946291943169909e+00	-1.693916141328878910e-01
-1.283420047362439975e+00	-1.599200108468109005e-01
-1.265329382887800058e+00	-1.505654317821458754e-01
-1.247658087268189941e+00	-1.413276847535209213e-01
-1.230388971430969924e+00	-1.322059712785348951e-01
-1.213503965250309902e+00	-1.231989006672719045e-01
-1.196984220791740050e+00	-1.143045079831728761e-01
-1.180810221296390017e+00	-1.055202757618708964e-01
-1.164961895116917834e+00	-9.684315934561288364e-02
-1.149418733772761048e+00	-8.826961566319591057e-02
-1.134159913255947005e+00	-7.979563525929889156e-02
-1.119164417689378022e+00	-7.141677735285889561e-02
-1.104411164418805047e+00	-6.312820768187690779e-02
-1.089879129606885932e+00	-5.492473887195589710e-02
-1.075547473393154929e+00	-4.680087304802990622e-02
-1.061395663687394908e+00	-3.875084639332088132e-02
-1.047403597675601983e+00	-3.076867534654390002e-02
-1.033551720137320107e+00	-2.284820411790788874e-02
-1.019821137700354097e+00	-1.498315319651688515e-02
-1.006193728193389925e+00	-7.167168516346883456e-03
-9.926522442984799799e-01	6.061290549071174372e-04
-9.791804107533159662e-01	8.343094240209097956e-03
-9.657630144071149836e-01	1.605000822484611844e-02
-9.523859864933479358e-01	2.373303020503511607e-02
-9.390364765468609543e-01	3.139814993640810403e-02
-9.257029174615459821e-01	3.905114159647010696e-02
-9.123750812570299296e-01	4.669751926410911635e-02
-8.990441251981959869e-01	5.434249430635509914e-02
-8.857026279891249132e-01	6.199093494778210034e-02
-8.723446158425109953e-01	6.964732828150452248e-02
-8.589655783061299621e-01	7.731574496269072450e-02
-8.455624738089260184e-01	8.499980680604990457e-02
-8.321337249698859129e-01	9.270265748806211237e-02
-8.186792037926690080e-01	1.004269365328713248e-01
-8.052002069471189127e-01	1.081747567379783143e-01
-7.916994214148029840e-01	1.159476851722610058e-01
-7.781808808489349971e-01	1.237467278546012101e-01
-7.646499130689339285e-01	1.315723181966374222e-01
-7.511130791758309222e-01	1.394243092680713114e-01
-7.375781048362939352e-01	1.473019699176653097e-01
-7.240538043397199974e-01	1.552039847577470211e-01
-7.105499980841789576e-01	1.631284579948226177e-01
-6.970774241925840053e-01	1.710729210639528042e-01
-6.836476449999999705e-01	1.790343440000000119e-01
-6.702729491861239008e-01	1.870091504548591077e-01
-6.569662503534109410e-01	1.949932362464836255e-01
-6.437409828709469428e-01	2.029819913030361245e-01
-6.306109958167259721e-01	2.109703248439722123e-01
-6.175904458564249744e-01	2.189526936194344242e-01
-6.046936898950739936e-01	2.269231330101072197e-01
-5.919351783291189051e-01	2.348752907717911176e-01
-5.793293497104539114e-01	2.428024631924970145e-01
-5.668905276110729474e-01	2.506976334149580987e-01
-5.546328204474060275e-01	2.585535116641914932e-01
-5.425700249872720260e-01	2.663625771082190896e-01
-5.307155342201469450e-01	2.741171210703481353e-01
-5.190822502234369029e-01	2.818092913035941116e-01
-5.076825026041269506e-01	2.894311370319671006e-01
-4.965279730370569800e-01	2.969746544594741300e-01
-4.856296263587569495e-01	3.044318324458731295e-01
-4.749976486097899908e-01	3.117946980484390673e-01
-4.646413923496949816e-01	3.190553616313440699e-01
-4.545693294974949561e-01	3.262060612486020750e-01
-4.447890118781739899e-01	3.332392060129921174e-01
-4.353070395822539740e-01	3.401474181717931144e-01
-4.261290371724909543e-01	3.469235736206031095e-01
-4.172596376994619494e-01	3.535608405987741287e-01
-4.087024744174119761e-01	3.600527163241390993e-01
-4.004601800237549414e-01	3.663930613405010916e-01
-3.925343931810379994e-01	3.725761313687790954e-01
-3.849257720195760069e-01	3.785966064715751145e-01
-3.776340142630129626e-01	3.844496173611421375e-01
-3.706578835684399831e-01	3.901307687021230985e-01
-3.639952416277509872e-01	3.956361592828120943e-01
-3.576430855382199958e-01	4.009623989519930931e-01
-3.515975899180159292e-01	4.061066222423010963e-01
-3.458541532168399879e-01	4.110664986255151421e-01
-3.404074476531699922e-01	4.158402393699551225e-01
-3.352514721977389867e-01	4.204266009950111127e-01
-3.303796080177989758e-01	4.248248853426960792e-01
-3.257846757982599817e-01	4.290349363106781277e-01
-3.214589943637279346e-01	4.330571333154000779e-01
-3.173944400393899912e-01	4.368923815774231056e-01
-3.135825062083109627e-01	4.405420993438420862e-01
-3.100143625474689468e-01	4.440082021843561044e-01
-3.066809134542819448e-01	4.472930845181151138e-01
-3.035728552089399512e-01	4.503995985476911268e-01
-3.006807314548589627e-01	4.533310307942460815e-01
-2.979949866195349406e-01	4.560910764439971010e-01
-2.955060169402129455e-01	4.586838117303770890e-01
-2.932042188026019458e-01	4.611136645885781093e-01
-2.910800341455949680e-01	4.633853838294951233e-01
-2.891239927301129664e-01	4.655040070881911185e-01
-2.873267511150199849e-01	4.674748278079601249e-01
-2.856791282271759491e-01	4.693033615246771095e-01
-2.841721374553979329e-01	4.709953117174501269e-01
-2.827970152390649750e-01	4.725565354905580939e-01
-2.815452461607109713e-01	4.739930093482850881e-01
-2.804085845880689432e-01	4.753107953186010981e-01
-2.793790729440259746e-01	4.765160076737091077e-01
-2.784490567128439786e-01	4.776147804853770884e-01
-2.776111963173950592e-01	4.786132362408270779e-01
-2.768584760249527821e-01	4.795174557308191088e-01
-2.761842100582324600e-01	4.803334494057210913e-01
-2.755820461037525870e-01	4.810671303777850905e-01
-2.750459664212808741e-01	4.817242892289760881e-01
-2.745702867661713453e-01	4.823105707635050865e-01
-2.741496533409000791e-01	4.828314528230870928e-01
-2.737790379932454332e-01	4.832922272610661318e-01
-2.734537318765107861e-01	4.836979831490991200e-01
-2.731693377822049795e-01	4.840535922674710778e-01
-2.729217613479420490e-01	4.843636969073951137e-01
-2.727072013332962896e-01	4.846326999912330957e-01
-2.725221391442758656e-01	4.848647574946430838e-01
-2.723633277733132907e-01	4.850637731333841129e-01
-2.722277803065618618e-01	4.852333952572701059e-01
-2.721127581342350776e-01	4.853770158745900898e-01
-2.720157589830891620e-01	4.854977717124761005e-01
-2.719345048733434744e-01	4.855985472024020866e-01
-2.718669300857270432e-01	4.856819792651951295e-01
-2.718111692083197695e-01	4.857504637570010941e-01
-2.717655453177903468e-01	4.858061634263490802e-01
-2.717285583358551859e-01	4.858510172231381152e-01
-2.716988735896158635e-01	4.858867507928131269e-01
-2.716753105941559499e-01	4.859148879833631307e-01
-2.716568320676217008e-01	4.859367631889571215e-01
-2.716425331831698875e-01	4.859535343520210993e-01
-2.716316310587572613e-01	4.859661964452920979e-01
