# Supplementary material for: Agile perching maneuvers in birds and morphing-wing drones
Source: Nat Commun. 2024 Sep 27;15:8330. doi: 10.1038/s41467-024-52369-4 (PMC11437188; doi:10.1038/s41467-024-52369-4)
Supplement: Supplementary file 11 — Source Data [file 41467_2024_52369_MOESM11_ESM.zip › figure_source_data/suppl_fig_2/harris_hawk_145.csv]

# horizontal_pos	altitude
-1.168470210925935504e+01	3.779194973814831160e-01
-1.164587921787855507e+01	3.751803371759411254e-01
-1.160701097439675422e+01	3.724452720691791008e-01
-1.156817057669515414e+01	3.696837236374521107e-01
-1.152941822679505535e+01	3.668630276641881016e-01
-1.149080066992605431e+01	3.639490207352811257e-01
-1.145235100789585481e+01	3.609066363108170972e-01
-1.141408878132765459e+01	3.577004957312001077e-01
-1.137602030979345535e+01	3.542954807328630995e-01
-1.133813927376955455e+01	3.506572755545210862e-01
-1.130042751779475552e+01	3.467528685212781236e-01
-1.126285605028645520e+01	3.425510050037421372e-01
-1.122538621223575461e+01	3.380225857617971119e-01
-1.118797098450455429e+01	3.331410067994541313e-01
-1.115055640171205553e+01	3.278824388868221140e-01
-1.111308303973675393e+01	3.222260467679671225e-01
-1.107548754365985388e+01	3.161541497044111360e-01
-1.103770416352235451e+01	3.096523263553890848e-01
-1.099966626650015478e+01	3.027094680379981417e-01
-1.096130779598065530e+01	2.953177851316960978e-01
-1.092256465045995562e+01	2.874727717984481012e-01
-1.088337595809845482e+01	2.791731343044401292e-01
-1.084368522606985508e+01	2.704206880879952979e-01
-1.080344134742445483e+01	2.612202283685314264e-01
-1.076259945193945455e+01	2.515793785881706990e-01
-1.072112159126425546e+01	2.415084203803405938e-01
-1.067897725246835527e+01	2.310201081273512980e-01
-1.063614369779065427e+01	2.201294705566977095e-01
-1.059260613188005529e+01	2.088536012810190967e-01
-1.054835770105525405e+01	1.972114397461968149e-01
-1.050339933204415388e+01	1.852235437406403173e-01
-1.045773942025915559e+01	1.729118544483340125e-01
-1.041139337990765412e+01	1.602994549982706962e-01
-1.036438307012545401e+01	1.474103235621679053e-01
-1.031673611286035452e+01	1.342690822605843159e-01
-1.026848511943595454e+01	1.209007434279016080e-01
-1.021966684362865507e+01	1.073304551283427166e-01
-1.017032127968896482e+01	9.358324817596080925e-02
-1.012049072409176453e+01	7.968378725988300992e-02
-1.007021881988960388e+01	6.565612908319011509e-02
-1.001954960241615389e+01	5.152349066496711427e-02
-9.968526564725793904e+00	3.730803111068711764e-02
-9.917191760572084291e+00	2.303065021221512021e-02
-9.865584961908615114e+00	8.710807187221114578e-03
-9.813742886825405520e+00	-5.633637294244903115e-03
-9.761698512495705415e+00	-1.998655291858988936e-02
-9.709480486081204731e+00	-3.433364286828688439e-02
-9.657112644616795194e+00	-4.866251625361689426e-02
-9.604613652663624990e+00	-6.296272834546889907e-02
-9.551996763995164841e+00	-7.722578773307386957e-02
-9.499269710796173882e+00	-9.144513019569788792e-02
-9.446434720868603918e+00	-1.056160597713098892e-01
-9.393488660233634491e+00	-1.197356582029088790e-01
-9.340423295400615444e+00	-1.338026646159509170e-01
-9.287225666562495263e+00	-1.478173279001429030e-01
-9.233878560193144125e+00	-1.617812348112339094e-01
-9.180361067080324844e+00	-1.756971172565618966e-01
-9.126649209823085585e+00	-1.895686425738408731e-01
-9.072716622326804981e+00	-2.034001908570048922e-01
-9.018535262887104054e+00	-2.171966235337968731e-01
-8.964076142085755095e+00	-2.309630474692488944e-01
-8.909310046920424497e+00	-2.447045788704969027e-01
-8.854208243330115025e+00	-2.584261112129528914e-01
-8.798743140512664596e+00	-2.721320913035629174e-01
-8.742888902100855120e+00	-2.858263074472148779e-01
-8.686621991295194078e+00	-2.995116934862148694e-01
-8.629921639365884189e+00	-3.131901522353569001e-01
-8.572770229445545453e+00	-3.268624015296058283e-01
-8.515153590152495511e+00	-3.405278457300998096e-01
-8.457061196223765620e+00	-3.541844750910588258e-01
-8.398486275917115051e+00	-3.678287948721338796e-01
-8.339425827386413914e+00	-3.814557854893628197e-01
-8.279880548478494973e+00	-3.950588943405858866e-01
-8.219854686388464060e+00	-4.086300592312958613e-01
-8.159355815299184300e+00	-4.221597625841168600e-01
-8.098394551489544568e+00	-4.356371148642397828e-01
-8.036984216407013548e+00	-4.490499649232168600e-01
-7.975140458856463610e+00	-4.623850342857397933e-01
-7.912880847767193693e+00	-4.756280718098288562e-01
-7.850224446979264137e+00	-4.887640246694888169e-01
-7.787191383168043934e+00	-5.017772212652378272e-01
-7.723802417435194023e+00	-5.146515614803628402e-01
-7.660078530279213815e+00	-5.273707096795938742e-01
-7.596040528661453628e+00	-5.399182859933189249e-01
-7.531708682752704220e+00	-5.522780517357988028e-01
-7.467102398725513623e+00	-5.644340852523108687e-01
-7.402239932691624169e+00	-5.763709450512657373e-01
-7.337138149611384108e+00	-5.880738177201638717e-01
-7.271812329756073723e+00	-5.995286488112179235e-01
-7.206276024113103418e+00	-6.107222555740539072e-01
-7.140540959009963551e+00	-6.216424210705848719e-01
-7.074616989211284235e+00	-6.322779697956788514e-01
-7.008512097825733811e+00	-6.426188254171647518e-01
-6.942232440550963446e+00	-6.526560516184407579e-01
-6.875782431087213986e+00	-6.623818772636809182e-01
-6.809164863961614245e+00	-6.717897072066107977e-01
-6.742381070521723530e+00	-6.808741200361148049e-01
-6.675431103471574090e+00	-6.896308539119637704e-01
-6.608313945030543479e+00	-6.980567814163327611e-01
-6.541027733587643667e+00	-7.061498740625788972e-01
-6.473570003594893763e+00	-7.139091567967958962e-01
-6.405937933389523664e+00	-7.213346525365837980e-01
-6.338128595653024000e+00	-7.284273165499417502e-01
-6.270139205304543495e+00	-7.351889603163228593e-01
-6.201967359788583600e+00	-7.416221644557339232e-01
-6.133611266952973651e+00	-7.477301803764329069e-01
-6.065069956026634124e+00	-7.535168204836089068e-01
-5.996343467596453536e+00	-7.589863371067977482e-01
-5.927433018951523636e+00	-7.641432907295049315e-01
-5.858341141705253996e+00	-7.689924086184158902e-01
-5.789071789219013553e+00	-7.735384355226777586e-01
-5.719630412024684141e+00	-7.777859787115328771e-01
-5.650024000166923521e+00	-7.817393502036469322e-01
-5.580261092145053503e+00	-7.854024095757488055e-01
-5.510351750910434276e+00	-7.887784111846807278e-01
-5.440307508150533877e+00	-7.918698599625777490e-01
-5.370141278843493460e+00	-7.946783801216468213e-01
-5.299867248775453454e+00	-7.972046011120959008e-01
-5.229500738356444245e+00	-7.994480650016178025e-01
-5.159058046628284266e+00	-8.014071590842317683e-01
-5.088556279810843463e+00	-8.030790769861997358e-01
-5.018013169067564228e+00	-8.044598108326739272e-01
-4.947446882373073507e+00	-8.055441761940749235e-01
-4.876875835430953821e+00	-8.063258705764688727e-01
-4.806318506514403843e+00	-8.067975651905328061e-01
-4.735793259890823670e+00	-8.069510286673557964e-01
-4.665318182152224047e+00	-8.067772803251218594e-01
-4.594910935319093781e+00	-8.062667695665788337e-01
-4.524588630033823833e+00	-8.054095770382758701e-01
-4.454367721529533419e+00	-8.041956323405359264e-01
-4.384263930373854201e+00	-8.026149423695458918e-01
-4.314292189265233723e+00	-8.006578238229369315e-01
-4.244466616424223737e+00	-7.983151330265847445e-01
-4.174800515393764400e+00	-7.955784860573118511e-01
-4.105306400361294017e+00	-7.924404621534317794e-01
-4.035996045457114434e+00	-7.888947836275519432e-01
-3.966880555885854420e+00	-7.849364659235458230e-01
-3.897970458222723700e+00	-7.805619320866767907e-01
-3.829275806765424228e+00	-7.757690867315918393e-01
-3.760806302484604124e+00	-7.705573455810379446e-01
-3.692571420866483933e+00	-7.649276177872847970e-01
-3.624580544794544501e+00	-7.588822395124708020e-01
-3.556843098574813844e+00	-7.524248586036907938e-01
-3.489368679269404083e+00	-7.455602716206899405e-01
-3.422167181663944291e+00	-7.382942159235768020e-01
-3.355248913450793680e+00	-7.306331209685739125e-01
-3.288624697554704213e+00	-7.225838243543758477e-01
-3.222305958952834004e+00	-7.141532594731758721e-01
-3.156304793836183897e+00	-7.053481228125857427e-01
-3.090634019512884301e+00	-6.961745299924948505e-01
-3.025307204052394283e+00	-6.866376704718408774e-01
-2.960338675298664235e+00	-6.767414714942387999e-01
-2.895743509524933756e+00	-6.664882822324678102e-01
-2.831537500645524119e+00	-6.558785892179848087e-01
-2.767737111525824467e+00	-6.449107739862307564e-01
-2.704359409521804203e+00	-6.335809234202607332e-01
-2.641421988919244512e+00	-6.218827025291258082e-01
-2.578942883413644083e+00	-6.098072983550018034e-01
-2.516940472159133968e+00	-5.973434423728058995e-01
-2.455433383204574049e+00	-5.844775171437819328e-01
-2.394440398315094143e+00	-5.711937511335598572e-01
-2.333980363236974220e+00	-5.574745035362298484e-01
-2.274072107395824105e+00	-5.433006386971999113e-01
-2.214734376816443806e+00	-5.286519873440327366e-01
-2.155985783717143889e+00	-5.135078893676618961e-01
-2.097844775761763536e+00	-4.978478104034447793e-01
-2.040329627355863984e+00	-4.816520220043048472e-01
-1.983458454657893943e+00	-4.649023328418978029e-01
-1.927249255155693897e+00	-4.475828561835978880e-01
-1.871719971749953748e+00	-4.296807969408858452e-01
-1.816888580311723844e+00	-4.111872399348258100e-01
-1.762773198664324026e+00	-3.920979197400548677e-01
-1.709392213910823743e+00	-3.724139516084127854e-01
-1.656764424016734072e+00	-3.521425025883408444e-01
-1.604909188598004022e+00	-3.312973820888748810e-01
-1.553846582991174063e+00	-3.098995318193508708e-01
-1.503597548931953742e+00	-2.879773962871138848e-01
-1.454184034575123796e+00	-2.655671568610848965e-01
-1.405629116186434047e+00	-2.427128147993378726e-01
-1.357957093657323977e+00	-2.194661115680349162e-01
-1.311193552062174028e+00	-1.958862782046548734e-01
-1.265365381816673906e+00	-1.720396093409689020e-01
-1.220500750619724073e+00	-1.479988617246548732e-01
-1.176629021274624876e+00	-1.238424815706808957e-01
-1.133780610686067947e+00	-9.965366972791189770e-02
-1.091986786801514953e+00	-7.551929834299286881e-02
-1.051279401983841844e+00	-5.152869731168288614e-02
-1.011690563227782835e+00	-2.777233318853888910e-02
-9.732522417154979566e-01	-4.340407235345900006e-03
-9.359958263843090043e-01	1.867859721818909691e-02
-8.999516283796649141e-01	4.119938509306111940e-02
-8.651483454073599644e-01	6.314130250759411589e-02
-8.316124969937929157e-01	8.442973616994460528e-02
-7.993678434220780060e-01	1.049974229160434147e-01
-7.684348025476299693e-01	1.247856340608047010e-01
-7.388298797289289954e-01	1.437452013266386219e-01
-7.105651266690389267e-01	1.618373543397577108e-01
-6.836476449999999705e-01	1.790343440000000119e-01
-6.580791499257159227e-01	1.953198313453848034e-01
-6.338556081648889506e-01	2.106890277121553079e-01
-6.109669628262259788e-01	2.251485788525136034e-01
-5.893969557533229597e-01	2.387161929923471149e-01
-5.691230553715479479e-01	2.514200203333437078e-01
-5.501164952508699191e-01	2.632977989488881065e-01
-5.323424255795029536e-01	2.743957891031720830e-01
-5.157601766438040247e-01	2.847675244571981068e-01
-5.003236303502149873e-01	2.944724141560911002e-01
-4.859816929168859767e-01	3.035742341997541005e-01
-4.726788592035629510e-01	3.121395496137731040e-01
-4.603558568175969423e-01	3.202361106483631037e-01
-4.489503561908029794e-01	3.279312664914931230e-01
-4.383977313058749492e-01	3.352904388024741111e-01
-4.286318546837829535e-01	3.423756948283150914e-01
-4.195859096318279580e-01	3.492444560844261137e-01
-4.111932025908909827e-01	3.559483737355660926e-01
-4.033879586961529595e-01	3.625323961082320690e-01
-3.961060843573239731e-01	3.690340474310010999e-01
-3.892858817449099673e-01	3.754829301757370841e-01
-3.828687015040279640e-01	3.819004565023901288e-01
-3.767995217656879836e-01	3.882998075276961059e-01
-3.710274435381999414e-01	3.946861126612121184e-01
-3.655060947827139528e-01	4.010568352753741128e-01
-3.601939378444229956e-01	4.074023456659930931e-01
-3.550544773578769853e-01	4.137066577498991204e-01
-3.500563682013189681e-01	4.199483023373331014e-01
-3.451734254708909710e-01	4.261013071731051260e-01
-3.403845407127669698e-01	4.321362522928621219e-01
-3.356735107262509565e-01	4.380213685861961137e-01
-3.310287870770859397e-01	4.437236477634450837e-01
-3.264431559903469560e-01	4.492099331268971096e-01
-3.219133594901290030e-01	4.544479625651041133e-01
-3.174396694950129549e-01	4.594073379170691140e-01
-3.130254270534809646e-01	4.640603981722460913e-01
-3.086765590149949667e-01	4.683829777532381167e-01
-3.044010841962409564e-01	4.723550352360411098e-01
-3.002086205458929791e-01	4.759611421614751148e-01
-2.961099039729899740e-01	4.791908259480990862e-01
-2.921163284298539664e-01	4.820387652049490934e-01
-2.882395155818079369e-01	4.845048398455281125e-01
-2.844909210075933781e-01	4.865940422187501335e-01
-2.808814824112823572e-01	4.883162589090150885e-01
-2.774213138417496727e-01	4.896859358432620879e-01
-2.741194484583989732e-01	4.907216418221720944e-01
-2.709836309949668620e-01	4.914455475271051199e-01
-2.680201597929430801e-01	4.918828384228940975e-01
-2.652337771306054748e-01	4.920610807743850956e-01
-2.626276055828317690e-01	4.920095602322451245e-01
-2.602031273225332564e-01	4.917586121451001380e-01
-2.579602026209902865e-01	4.913389619567641309e-01
-2.558971233189199501e-01	4.907810927953071278e-01
-2.540106967144225569e-01	4.901146557094021028e-01
-2.522963551350386746e-01	4.893679360177011217e-01
-2.507482864127400513e-01	4.885673869746240960e-01
-2.493595805444412949e-01	4.877372394900020836e-01
-2.481223879774074881e-01	4.868991940418911368e-01
-2.470280851899037677e-01	4.860721982634090832e-01
-2.460674435249211589e-01	4.852723110377291094e-01
-2.452307975631132786e-01	4.845126513703570947e-01
-2.445082096768422808e-01	4.838034278921621301e-01
-2.438896277796922529e-01	4.831520426438081217e-01
-2.433650336667056435e-01	4.825632608602851148e-01
-2.429245797239559801e-01	4.820394368647550887e-01
-2.425587121677777458e-01	4.815807849373230920e-01
-2.422582793513510802e-01	4.811856831806791135e-01
-2.420146240477073496e-01	4.808509979840671078e-01
-2.418196589824806453e-01	4.805724167008720848e-01
-2.416659252460315876e-01	4.803447766011241238e-01
-2.415466335620519711e-01	4.801623790219731180e-01
