# Supplementary material for: Agile perching maneuvers in birds and morphing-wing drones
Source: Nat Commun. 2024 Sep 27;15:8330. doi: 10.1038/s41467-024-52369-4 (PMC11437188; doi:10.1038/s41467-024-52369-4)
Supplement: Supplementary file 11 — Source Data [file 41467_2024_52369_MOESM11_ESM.zip › figure_source_data/suppl_fig_2/harris_hawk_151.csv]

# horizontal_pos	altitude
-1.214897779064314776e+01	4.849489443040209125e-01
-1.215113680041134891e+01	4.840264469226079336e-01
-1.215328008906854862e+01	4.831171357405119049e-01
-1.215537954199344917e+01	4.822271372067559181e-01
-1.215740459090264913e+01	4.813621233883469408e-01
-1.215932252553254855e+01	4.805271952981519101e-01
-1.216109887739224860e+01	4.797267748228339346e-01
-1.216269787184414852e+01	4.789645077188839362e-01
-1.216408294259544753e+01	4.782431799861779353e-01
-1.216521730051734806e+01	4.775646497178199223e-01
-1.216606454663454784e+01	4.769297962652809253e-01
-1.216658931722214909e+01	4.763384882535809384e-01
-1.216675794726694804e+01	4.757895716379969553e-01
-1.216653913718024782e+01	4.752808786185749312e-01
-1.216590460664344775e+01	4.748092578290499244e-01
-1.216482971887404929e+01	4.743706258010389476e-01
-1.216329405846804868e+01	4.739600392811009200e-01
-1.216128194631784787e+01	4.735717875560399581e-01
-1.215878287594284757e+01	4.731995035289199292e-01
-1.215579185688274855e+01	4.728362918925079206e-01
-1.215230965258234797e+01	4.724748723753279256e-01
-1.214834290237654812e+01	4.721077356944479164e-01
-1.214390411973224815e+01	4.717273095441449349e-01
-1.213901156173024809e+01	4.713261316852459526e-01
-1.213368896780564832e+01	4.708970269801969200e-01
-1.212796516891974896e+01	4.704332850471999450e-01
-1.212187357152584788e+01	4.699288350859179286e-01
-1.211545152381764900e+01	4.693784143599429304e-01
-1.210873957474914775e+01	4.687777268098039518e-01
-1.210178063908654877e+01	4.681235883169149181e-01
-1.209461908424934862e+01	4.674140552454459363e-01
-1.208729975684364888e+01	4.666485330570869228e-01
-1.207986696854134756e+01	4.658278620241719237e-01
-1.207236346227514900e+01	4.649543773599459362e-01
-1.206482938056574916e+01	4.640319414403899501e-01
-1.205730125815604836e+01	4.630659462084309452e-01
-1.204981106099684851e+01	4.620632843256919364e-01
-1.204238529299034788e+01	4.610322881649969173e-01
-1.203504419078934795e+01	4.599826363127299533e-01
-1.202780102536284801e+01	4.589252278663719098e-01
-1.202066152702764867e+01	4.578720254598179218e-01
-1.201362344822964801e+01	4.568358686162789506e-01
-1.200667627559684902e+01	4.558302597030999270e-01
-1.199980109972394793e+01	4.548691254302019149e-01
-1.199297064785144862e+01	4.539665574786389546e-01
-1.198614948113994849e+01	4.531365364511219518e-01
-1.197929435467524861e+01	4.523926438851519349e-01
-1.197235473476324863e+01	4.517477675439279250e-01
-1.196527346455344798e+01	4.512138055834599148e-01
-1.195798756565374887e+01	4.508013754697929310e-01
-1.195042916024924828e+01	4.505195336733409106e-01
-1.194252649539104816e+01	4.503755121852109355e-01
-1.193420504865944842e+01	4.503744777733889593e-01
-1.192538869239214883e+01	4.505193196182429305e-01
-1.191600089217734926e+01	4.508104705346759333e-01
-1.190596591438474761e+01	4.512457664046229389e-01
-1.189521001719324822e+01	4.518203477156049197e-01
-1.188366259989484774e+01	4.525266062412719448e-01
-1.187125728621854925e+01	4.533541789260949195e-01
-1.185793291901934765e+01	4.542899899720239110e-01
-1.184363444588084846e+01	4.553183409982659580e-01
-1.182831367794254795e+01	4.564210479893129335e-01
-1.181192990750384908e+01	4.575776225976329048e-01
-1.179445037359504767e+01	4.587654942650829515e-01
-1.177585056862454849e+01	4.599602686114509509e-01
-1.175611438328904867e+01	4.611360166488819301e-01
-1.173523409103944815e+01	4.622655886537079262e-01
-1.171321017738294756e+01	4.633209459930889285e-01
-1.169005102304764776e+01	4.642735038856399266e-01
-1.166577245340314839e+01	4.650944779849269239e-01
-1.164039716942474811e+01	4.657552278127469192e-01
-1.161395407781404820e+01	4.662275904230149259e-01
-1.158647753959774818e+01	4.664841982227309058e-01
-1.155800655758154782e+01	4.664987755799949176e-01
-1.152858392344064775e+01	4.662464096689359350e-01
-1.149825534500514834e+01	4.657037918931619114e-01
-1.146706857349744801e+01	4.648494271474869488e-01
-1.143507254916434768e+01	4.636638090804099388e-01
-1.140231658200884901e+01	4.621295603706019328e-01
-1.136884958224974795e+01	4.602315378006419100e-01
-1.133471935282914878e+01	4.579569025803409410e-01
-1.129997195383774766e+01	4.552951569288089528e-01
-1.126465114623814756e+01	4.522381483663119317e-01
-1.122879791981364761e+01	4.487800434992519349e-01
-1.119245010793114758e+01	4.449172733162829463e-01
-1.115564208954844894e+01	4.406484521682349498e-01
-1.111840457694234807e+01	4.359742727006749585e-01
-1.108076448594014884e+01	4.308973790689519245e-01
-1.104274488399324916e+01	4.254222208149509576e-01
-1.100436501026084812e+01	4.195548898433728580e-01
-1.096564036095104910e+01	4.133029430196768494e-01
-1.092658283249894779e+01	4.066752130316239056e-01
-1.088720091471644835e+01	3.996816103138118859e-01
-1.084749992581904898e+01	3.923329190236619080e-01
-1.080748228119184873e+01	3.846405902640188668e-01
-1.076714778789074778e+01	3.766165359518138800e-01
-1.072649395716314835e+01	3.682729269090919133e-01
-1.068551632769174908e+01	3.596219988755698926e-01
-1.064420879281614774e+01	3.506758701841569126e-01
-1.060256392562504857e+01	3.414463747793088921e-01
-1.056057329654514909e+01	3.319449140742739002e-01
-1.051822777884124882e+01	3.221823308255908902e-01
-1.047551783826664895e+01	3.121688077480099244e-01
-1.043243380394834929e+01	3.019137930048029217e-01
-1.038896611840564788e+01	2.914259540004139337e-01
-1.034510556538294779e+01	2.807131600955788953e-01
-1.030084347486614860e+01	2.697824939874319261e-01
-1.025617190524104849e+01	2.586402905826403198e-01
-1.021108380299674856e+01	2.472922012783441148e-01
-1.016557314066995765e+01	2.357432806942299230e-01
-1.011963503384567886e+01	2.239980921107485035e-01
-1.007326583798929853e+01	2.120608272035282016e-01
-1.002646322569906800e+01	1.999354351597368018e-01
-9.979226244674649138e+00	1.876257559505138117e-01
-9.931555356347537611e+00	1.751356524384196089e-01
-9.883452454765889073e+00	1.624691361323196137e-01
-9.834920865025589265e+00	1.496304817623363981e-01
-9.785965320336888595e+00	1.366243264176391081e-01
-9.736591916746498043e+00	1.234557497394198067e-01
-9.686808044623838043e+00	1.101303325492832136e-01
-9.636622296276698307e+00	9.665419227127061697e-02
-9.586044349487307770e+00	8.303399452257051450e-02
-9.535084827342888758e+00	6.927694125280170478e-02
-9.483755135453387553e+00	5.539073675729891399e-02
-9.432067278472498373e+00	4.138353373486491904e-02
-9.380033658724768131e+00	2.726386227160290665e-02
-9.327666860644239222e+00	1.304054518547190233e-02
-9.274979425594757743e+00	-1.277396453748108618e-03
-9.221983622411809023e+00	-1.568084361262109261e-02
-9.168691219623449129e+00	-3.016068134714808280e-02
-9.115113265721287661e+00	-4.470789871488808909e-02
-9.061259884013837862e+00	-5.931368292407210308e-02
-9.007140088472167960e+00	-7.396950450566908142e-02
-8.952761626552618424e+00	-8.866719079968710115e-02
-8.898130854257498612e+00	-1.033989856199150625e-01
-8.843252647696248303e+00	-1.181575935696590474e-01
-8.788130354186387549e+00	-1.329362080919410660e-01
-8.732765784551498101e+00	-1.477285229196270699e-01
-8.677159246811527282e+00	-1.625287271172770609e-01
-8.621309619999337315e+00	-1.773314843583840839e-01
-8.565214465450166514e+00	-1.921318974501620702e-01
-8.508870171660586124e+00	-2.069254594046110451e-01
-8.452272127748047481e+00	-2.217079925688280606e-01
-8.395414919696976952e+00	-2.364755774845700431e-01
-8.338292542973887223e+00	-2.512244732641170653e-01
-8.280898624745006487e+00	-2.659510313629580569e-01
-8.223226648834437214e+00	-2.806516047130970803e-01
-8.165270176712967398e+00	-2.953224542623090754e-01
-8.107023058189287923e+00	-3.099596550472950574e-01
-8.048479626063947734e+00	-3.245590040093120909e-01
-7.989634869771596648e+00	-3.391159318309510673e-01
-7.930484583944436672e+00	-3.536254211197070174e-01
-7.871025488841786988e+00	-3.680819332724120652e-01
-7.811255320665446256e+00	-3.824793463083530631e-01
-7.751172890879506561e+00	-3.968109058426390612e-01
-7.690778114733346271e+00	-4.110691911727430425e-01
-7.630072010212886724e+00	-4.252460981617460223e-01
-7.569056669580116470e+00	-4.393328402191260529e-01
-7.507735206476386480e+00	-4.533199682074770531e-01
-7.446111682235436291e+00	-4.671974095520300962e-01
-7.384191015559056659e+00	-4.809545262164681145e-01
-7.321978880039986315e+00	-4.945801905567820955e-01
-7.259481594168566865e+00	-5.080628774031550332e-01
-7.196706008433316981e+00	-5.213907700799620404e-01
-7.133659393930816606e+00	-5.345518774888919911e-01
-7.070349336551596586e+00	-5.475341588822060235e-01
-7.006783640328156260e+00	-5.603256525713640190e-01
-6.942970242943516723e+00	-5.729146045743791493e-01
-6.878917145733256966e+00	-5.852895931204089575e-01
-6.814632359800966377e+00	-5.974396450107251066e-01
-6.750123869137646615e+00	-6.093543400812719835e-01
-6.685399610918676849e+00	-6.210239004144351149e-01
-6.620467472475106696e+00	-6.324392614890710362e-01
-6.555335303821376414e+00	-6.435921231141039645e-01
-6.490010944088926870e+00	-6.544749787319221745e-01
-6.424502259778056334e+00	-6.650811224699240132e-01
-6.358817192408007024e+00	-6.754046341259669628e-01
-6.292963812922416800e+00	-6.854403430603090985e-01
-6.226950380093036586e+00	-6.951837726985530264e-01
-6.160785400154257019e+00	-7.046310679956679923e-01
-6.094477684986376431e+00	-7.137789087438071167e-01
-6.028036406334756236e+00	-7.226244120054661213e-01
-5.961471143790846305e+00	-7.311650272048551003e-01
-5.894791924555026874e+00	-7.393984275083200775e-01
-5.828009253332856687e+00	-7.473224010715660004e-01
-5.761134131072466857e+00	-7.549347455376149707e-01
-5.694178061614416642e+00	-7.622331688520900261e-01
-5.627153045686896782e+00	-7.692151990447870791e-01
-5.560071562026716485e+00	-7.758781051353109692e-01
-5.492946535734146707e+00	-7.822188307847091071e-01
-5.425791294271906651e+00	-7.882339417632231449e-01
-5.358619511793426327e+00	-7.939195877631071152e-01
-5.291445142732656315e+00	-7.992714785782881748e-01
-5.224282345807276684e+00	-8.042848742184600663e-01
-5.157145399782026907e+00	-8.089545881381610126e-01
-5.090048612510146953e+00	-8.132750024511150588e-01
-5.023006224921196861e+00	-8.172400937719150882e-01
-4.956032311754466235e+00	-8.208434681824221535e-01
-4.889140680949636497e+00	-8.240784037574202525e-01
-4.822344773700177001e+00	-8.269378990981652855e-01
-4.755657567250136886e+00	-8.294147264062232683e-01
-4.689091482568466418e+00	-8.315014877733852838e-01
-4.622658299064456244e+00	-8.331906735542011777e-01
-4.556369078509586501e+00	-8.344747219119801329e-01
-4.490234100300156683e+00	-8.353460788713371610e-01
-4.424262810127476797e+00	-8.357972584550130701e-01
-4.358463784012876374e+00	-8.358209027139742453e-01
-4.292844709510077017e+00	-8.354098416633892743e-01
-4.227412385673376960e+00	-8.345571533004771947e-01
-4.162172743134997077e+00	-8.332562239931091685e-01
-4.097130885328186700e+00	-8.315008095833011925e-01
-4.032291151534496798e+00	-8.292850975430072769e-01
-3.967657202027356611e+00	-8.266037704499031857e-01
-3.903232125133716757e+00	-8.234520709202741706e-01
-3.839018565547976714e+00	-8.198258679497700818e-01
-3.775018872715026674e+00	-8.157217243787990846e-01
-3.711235267563086637e+00	-8.111369649280750771e-01
-3.647670025322466536e+00	-8.060697439541280040e-01
-3.584325671627246912e+00	-8.005191117685801494e-01
-3.521205188576646883e+00	-7.944850780641350418e-01
-3.458312226946296697e+00	-7.879686707103690235e-01
-3.395651320302427223e+00	-7.809719879393450803e-01
-3.333228096399047047e+00	-7.734982417500180230e-01
-3.271049480945157129e+00	-7.655517902353030646e-01
-3.209123888629187071e+00	-7.571381564889041460e-01
-3.147461396195266659e+00	-7.482640317905651095e-01
-3.086073892391167028e+00	-7.389372609058431074e-01
-3.024975199760066680e+00	-7.291668075742241406e-01
-2.964181163534476582e+00	-7.189626985986381502e-01
-2.903709703313857027e+00	-7.083359453878730339e-01
-2.843580823768366628e+00	-6.972984423352031058e-01
-2.783816581305976534e+00	-6.858628420324031083e-01
-2.724441004461946925e+00	-6.740424080052911382e-01
-2.665479966707566817e+00	-6.618508463990120383e-01
-2.606961011413487128e+00	-6.493021188192149573e-01
-2.548913129824397217e+00	-6.364102393275561376e-01
-2.491366494082496885e+00	-6.231890593725051275e-01
-2.434352148552976658e+00	-6.096520451841169752e-01
-2.377901663925427123e+00	-5.958120528477430788e-01
-2.322046759761536627e+00	-5.816811068702729681e-01
-2.266818902296726890e+00	-5.672701885374340502e-01
-2.212248885349397121e+00	-5.525890407073790200e-01
-2.158366403110297149e+00	-5.376459958717971777e-01
-2.105199624344186837e+00	-5.224478343214931098e-01
-2.052774778102467224e+00	-5.069996790630479921e-01
-2.001115761391116799e+00	-4.913049337351780843e-01
-1.950243779335887107e+00	-4.753652691615210535e-01
-1.900177028215586761e+00	-4.591806633500231105e-01
-1.850930431279126820e+00	-4.427494987133780424e-01
-1.802515436512687197e+00	-4.260687190518721024e-01
-1.754939884479876921e+00	-4.091340474282040840e-01
-1.708207953025197012e+00	-3.919402644982930561e-01
-1.662320184025626979e+00	-3.744815451746000279e-01
-1.617273595520817064e+00	-3.567518497264760557e-01
-1.573061880482776953e+00	-3.387453636088881281e-01
-1.529675691243757019e+00	-3.204569785043330787e-01
-1.487103006237357139e+00	-3.018828053146850876e-01
-1.445329573282256863e+00	-2.830207082044190470e-01
-1.404339421216067141e+00	-2.638708473299460899e-01
-1.364115429340297059e+00	-2.444362166471930609e-01
-1.324639941941437193e+00	-2.247231622249170613e-01
-1.285895413184157121e+00	-2.047418658549360893e-01
-1.247865066006807133e+00	-1.845067784878370865e-01
-1.210533547358957129e+00	-1.640369881720670775e-01
-1.173887561271941049e+00	-1.433565077656510645e-01
-1.137916460903706017e+00	-1.224944687425450485e-01
-1.102612780893702960e+00	-1.014852089376260813e-01
-1.067972692133488000e+00	-8.036824405986509046e-02
-1.033996362417949122e+00	-5.918811523212508252e-02
-1.000688208386245837e+00	-3.799410765252209110e-02
-9.680570266657120282e-01	-1.683983866444810351e-02
-9.361159951503880139e-01	4.217282997862892291e-03
-9.048825388113900248e-01	2.511672133797590578e-02
-8.743780582612880048e-01	4.579559136158992128e-02
-8.446275233722619902e-01	6.618953845695360605e-02
-8.156589384540360310e-01	8.623370222072160307e-02
-7.875026896949179900e-01	1.058637446688015099e-01
-7.601907896099159290e-01	1.250169197785870046e-01
-7.337560369713629349e-01	1.436331588478836074e-01
-7.082311139676800149e-01	1.616561443567977041e-01
-6.836476449999999705e-01	1.790343440000000119e-01
-6.600352434542668956e-01	1.957219764171895249e-01
-6.374205738701430590e-01	2.116798809611395993e-01
-6.158264570904909974e-01	2.268762656414822221e-01
-5.952710451772349476e-01	2.412873101606802240e-01
-5.757670911256099755e-01	2.548976046591179268e-01
-5.573213357505409915e-01	2.677004093000568963e-01
-5.399340306521309696e-01	2.796977249953038758e-01
-5.235986120280600176e-01	2.909001712020009012e-01
-5.083015354551789766e-01	3.013266725857358663e-01
-4.940222767970389728e-01	3.110039622079469046e-01
-4.807334993025519920e-01	3.199659145201458887e-01
-4.684013819353719521e-01	3.282527266116829212e-01
-4.569860991942499839e-01	3.359099706640719107e-01
-4.464424383135589536e-01	3.429875442486228776e-01
-4.367205359084819771e-01	3.495385478394639200e-01
-4.277667129623159425e-01	3.556181206178349319e-01
-4.195243846259220089e-01	3.612822662766639326e-01
-4.119350196640969575e-01	3.665867001019949001e-01
-4.049391235638110098e-01	3.715857471569189441e-01
-3.984772193104549887e-01	3.763313190096259087e-01
-3.924908006102310054e-01	3.808719932490579052e-01
-3.869232338363799428e-01	3.852522161650818733e-01
-3.817205871308209653e-01	3.895116446002548916e-01
-3.768323678106609842e-01	3.936846382835559321e-01
-3.722121524075759913e-01	3.977999091117818686e-01
-3.678180971938229682e-01	4.018803290257929040e-01
-3.636133208022719887e-01	4.059428934982708959e-01
-3.595661544075989813e-01	4.099988333515909300e-01
-3.556502587812129801e-01	4.140538637815058820e-01
-3.518446112482359611e-01	4.181085561727289068e-01
-3.481333690537269376e-01	4.221588156281759208e-01
-3.445056187916479828e-01	4.261964451400779286e-01
-3.409550242819729959e-01	4.302097760278399408e-01
-3.374793875331859594e-01	4.341843436495759212e-01
-3.340801391512219776e-01	4.381035874344169079e-01
-3.307617757221279486e-01	4.419495549346599272e-01
-3.275312622940039775e-01	4.457035907978039169e-01
-3.243974181219749786e-01	4.493469932334279160e-01
-3.213703033435059697e-01	4.528616226141679579e-01
-3.184606232615719845e-01	4.562304492141019407e-01
-3.156791654847089790e-01	4.594380296594169355e-01
-3.130362833716719972e-01	4.624709043545749410e-01
-3.105414371280699748e-01	4.653179108649669327e-01
-3.082028015819339717e-01	4.679704109035399129e-01
-3.060269472058059770e-01	4.704224311115249302e-01
-3.040185984351789772e-01	4.726707201793329260e-01
-3.021804708343469592e-01	4.747147269711319284e-01
-3.005131862534619613e-01	4.765565061547799575e-01
-2.990152628702479887e-01	4.782005593683629208e-01
-2.976831749739189958e-01	4.796536211570679442e-01
-2.965114755759449827e-01	4.809243997810349058e-01
-2.954929734610586833e-01	4.820232835269459559e-01
-2.946189551511596560e-01	4.829620233621539360e-01
-2.938794414630606644e-01	4.837534026660879061e-01
-2.932634679063549910e-01	4.844109043813909499e-01
-2.927593780882693508e-01	4.849483852739699397e-01
-2.923551195562351657e-01	4.853797661084989223e-01
-2.920385320950036889e-01	4.857187454690569117e-01
-2.917976193736846469e-01	4.859785437215779491e-01
-2.916207959716752840e-01	4.861716822656679260e-01
-2.914971031570013915e-01	4.863098017993739419e-01
-2.914163882966250840e-01	4.864035218634209512e-01
-2.913694443921595045e-01	4.864623424825389453e-01
-2.913481078998508833e-01	4.864945873211449223e-01
-2.913453146530635696e-01	4.865073864572919127e-01
-2.913551153015168649e-01	4.865066956884699367e-01
-2.913726531587403912e-01	4.864973482484339362e-01
-2.913941086556068871e-01	4.864831339647879282e-01
