# Supplementary material for: Agile perching maneuvers in birds and morphing-wing drones
Source: Nat Commun. 2024 Sep 27;15:8330. doi: 10.1038/s41467-024-52369-4 (PMC11437188; doi:10.1038/s41467-024-52369-4)
Supplement: Supplementary file 11 — Source Data [file 41467_2024_52369_MOESM11_ESM.zip › figure_source_data/suppl_fig_2/harris_hawk_186.csv]

# horizontal_pos	altitude
-1.166127922290017338e+01	4.275871215620237198e-01
-1.164234439205827343e+01	4.274066638421326614e-01
-1.162310188926407406e+01	4.271804730113046844e-01
-1.160357338794737281e+01	4.269036485186417096e-01
-1.158378036192687333e+01	4.265712673803416788e-01
-1.156374396035267438e+01	4.261784083715867144e-01
-1.154348488809307405e+01	4.257201759652287087e-01
-1.152302329241597434e+01	4.251917238038027125e-01
-1.150237865673977389e+01	4.245882775012936872e-01
-1.148156970214477290e+01	4.239051565835887381e-01
-1.146061429725457437e+01	4.231377953915437251e-01
-1.143952937700187356e+01	4.222817627876667146e-01
-1.141833087070267361e+01	4.213327805261887216e-01
-1.139703363976697403e+01	4.202867401665817404e-01
-1.137565142527877349e+01	4.191397184316796865e-01
-1.135419680558067412e+01	4.178879909334186626e-01
-1.133268116390697422e+01	4.165280442111277126e-01
-1.131111466601327287e+01	4.150565860491366998e-01
-1.128950624766477340e+01	4.134705540616536723e-01
-1.126786361175887308e+01	4.117671225532146817e-01
-1.124619323477627297e+01	4.099437076821267345e-01
-1.122450038218157431e+01	4.079979709719676606e-01
-1.120278913232577267e+01	4.059278212321016932e-01
-1.118106240833937370e+01	4.037314149622487358e-01
-1.115932201745187413e+01	4.014071553280906812e-01
-1.113756869712517350e+01	3.989536898047857383e-01
-1.111580216734857274e+01	3.963699065929466858e-01
-1.109402118841417284e+01	3.936549299171356875e-01
-1.107222362346377409e+01	3.908081143203616659e-01
-1.105040650508757416e+01	3.878290380693726891e-01
-1.102856610524457359e+01	3.847174957850276744e-01
-1.100669800777507312e+01	3.814734904097126789e-01
-1.098479718278577444e+01	3.780972246199176823e-01
-1.096285806219847281e+01	3.745890917869176828e-01
-1.094087461577837317e+01	3.709496665821946926e-01
-1.091884042698297286e+01	3.671796953171156952e-01
-1.089674876800457426e+01	3.632800860986197256e-01
-1.087459267341877300e+01	3.592518988746007391e-01
-1.085236501189107372e+01	3.550963354344727207e-01
-1.083005855543757434e+01	3.508147294223377122e-01
-1.080766604578597345e+01	3.464085364124857014e-01
-1.078518025742967268e+01	3.418793240897006758e-01
-1.076259405701937411e+01	3.372287625703946912e-01
-1.073990045878877275e+01	3.324586148947507036e-01
-1.071709267576157387e+01	3.275707277152747343e-01
-1.069416416653727353e+01	3.225670222030836976e-01
-1.067110867750407444e+01	3.174494851902627257e-01
-1.064792028037387439e+01	3.122201605643937228e-01
-1.062459340498377358e+01	3.068811409300277182e-01
-1.060112286734677411e+01	3.014345595512167297e-01
-1.057750389298197291e+01	2.958825825892706929e-01
-1.055373213558697287e+01	2.902274016503987308e-01
-1.052980369115597270e+01	2.844712266587877125e-01
-1.050571510767307437e+01	2.786162790717577331e-01
-1.048146339054517284e+01	2.726647854548165384e-01
-1.045704600395947281e+01	2.666189714354562090e-01
-1.043246086837507391e+01	2.604810560553902921e-01
-1.040770635437747416e+01	2.542532465413139819e-01
-1.038278127313827426e+01	2.479377335142071148e-01
-1.035768486373837405e+01	2.415366866564767068e-01
-1.033241677762097410e+01	2.350522508548403278e-01
-1.030697706044777284e+01	2.284865428346842253e-01
-1.028136613163877300e+01	2.218416482986947103e-01
-1.025558476187617352e+01	2.151196195788411258e-01
-1.022963404885507366e+01	2.083224738063234049e-01
-1.020351539156237308e+01	2.014521915989503087e-01
-1.017723046335971304e+01	1.945107162596653172e-01
-1.015078118414501418e+01	1.874999534737167017e-01
-1.012416969185845339e+01	1.804217714853973142e-01
-1.009739831359198270e+01	1.732780017285276142e-01
-1.007046953655334320e+01	1.660704398780995239e-01
-1.004338597912525444e+01	1.588008472839103069e-01
-1.001615036225019395e+01	1.514709527408057144e-01
-9.988765481359424214e+00	1.440824545444990279e-01
-9.961234179052652848e+00	1.366370227770325185e-01
-9.933559318721533415e+00	1.291363017619779063e-01
-9.905743759296184336e+00	1.215819126265846040e-01
-9.877790331279443947e+00	1.139754559064186101e-01
-9.849701814218162710e+00	1.063185141276965090e-01
-9.821480915744963625e+00	9.861265430356461192e-02
-9.793130252307314265e+00	9.085943028304981073e-02
-9.764652331684112951e+00	8.306038489529561641e-02
-9.736049537372114315e+00	7.521705183693971897e-02
-9.707324114907162738e+00	6.733095725700571910e-02
-9.678478160167143685e+00	5.940362100133970980e-02
-9.649513609685273607e+00	5.143655748722969490e-02
-9.620432232984864385e+00	4.343127618826470027e-02
-9.591235626927954172e+00	3.538928171941668754e-02
-9.561925212053433043e+00	2.731207352262970955e-02
-9.532502230862434089e+00	1.920114516347970479e-02
-9.502967747992544290e+00	1.105798325967868867e-02
-9.473322652206453753e+00	2.884066071820706734e-03
-9.443567660105744110e+00	-5.319138204144313598e-03
-9.413703321466764251e+00	-1.355017339514430486e-02
-9.383730026082844233e+00	-2.180759750534430608e-02
-9.353648011985963961e+00	-3.008998500630130635e-02
-9.323457374911193085e+00	-3.839592919828330175e-02
-9.293158078859002913e+00	-4.672404457531229016e-02
-9.262749967604314350e+00	-5.507296912530929012e-02
-9.232232776996433188e+00	-6.344136649712331377e-02
-9.201606147891114418e+00	-7.182792796826126258e-02
-9.170869639555103703e+00	-8.023137415073128276e-02
-9.140022743384333737e+00	-8.865045637745627705e-02
-9.109064896779543119e+00	-9.708395771813826958e-02
-9.077995497027654181e+00	-1.055306935810392810e-01
-9.046813915043124155e+00	-1.139895118657582862e-01
-9.015519508831314255e+00	-1.224592926414812544e-01
-8.984111636544662716e+00	-1.309389473351662558e-01
-8.952589669013082840e+00	-1.394274174244312658e-01
-8.920953001641192870e+00	-1.479236726402962665e-01
-8.889201065577234218e+00	-1.564267086952042529e-01
-8.857333338071644135e+00	-1.649355445615262594e-01
-8.825349351956603527e+00	-1.734492193350062883e-01
-8.793248704191583442e+00	-1.819667887259242556e-01
-8.761031063433863508e+00	-1.904873212280912553e-01
-8.728696176606463908e+00	-1.990098940219022783e-01
-8.696243874449223199e+00	-2.075335886724582468e-01
-8.663674076051734119e+00	-2.160574866871552979e-01
-8.630986792378584127e+00	-2.245806649989852688e-01
-8.598182128809012781e+00	-2.331021914422272689e-01
-8.565260286722823579e+00	-2.416211202860672480e-01
-8.532221564173934070e+00	-2.501364878892192722e-01
-8.499066355700714226e+00	-2.586473085347802958e-01
-8.465795151328952883e+00	-2.671525704995252881e-01
-8.432408534828883973e+00	-2.756512324058292829e-01
-8.398907181291383139e+00	-2.841422198974882796e-01
-8.365291854091744028e+00	-2.926244226731892772e-01
-8.331563401310614125e+00	-3.010966919034092637e-01
-8.297722751682153230e+00	-3.095578380483292591e-01
-8.263770910138573456e+00	-3.180066290861932599e-01
-8.229708953018393558e+00	-3.264417891535832950e-01
-8.195538023002944428e+00	-3.348619975915372859e-01
-8.161259323842003255e+00	-3.432658883845522424e-01
-8.126874114925282555e+00	-3.516520499733182814e-01
-8.092383705751613476e+00	-3.600190254168493253e-01
-8.057789450342543347e+00	-3.683653128753972550e-01
-8.023092741641653092e+00	-3.766893663824562588e-01
-7.988295005935572846e+00	-3.849895968721733230e-01
-7.953397697326982652e+00	-3.932643734276462522e-01
-7.918402292285252386e+00	-4.015120247159112421e-01
-7.883310284294783088e+00	-4.097308405768012585e-01
-7.848123178617353091e+00	-4.179190737352372342e-01
-7.812842487180412299e+00	-4.260749416097822651e-01
-7.777469723600062501e+00	-4.341966281943053230e-01
-7.742006398344662976e+00	-4.422822859941902274e-01
-7.706454014043123024e+00	-4.503300380035822337e-01
-7.670814060940392309e+00	-4.583379797154013002e-01
-7.635088012502052379e+00	-4.663041811612052556e-01
-7.599277321169872756e+00	-4.742266889831652787e-01
-7.563383414270732352e+00	-4.821035285452943131e-01
-7.527407690082502434e+00	-4.899327060954802859e-01
-7.491351514062052352e+00	-4.977122109935872563e-01
-7.455216215242693067e+00	-5.054400180238942664e-01
-7.419003082810553096e+00	-5.131140898121542282e-01
-7.382713362872133089e+00	-5.207323793686493563e-01
-7.346348255427963103e+00	-5.282928327785982869e-01
-7.309908911569842793e+00	-5.357933920602022670e-01
-7.273396430922142386e+00	-5.432319982084332644e-01
-7.236811859349592702e+00	-5.506065944394342715e-01
-7.200156186956633064e+00	-5.579151296461792864e-01
-7.163430346404792814e+00	-5.651555620709312056e-01
-7.126635211576152429e+00	-5.723258631941272601e-01
-7.089771596611482707e+00	-5.794240218328283731e-01
-7.052840255352242238e+00	-5.864480484348681966e-01
-7.015841881214722520e+00	-5.933959795476082544e-01
-6.978777107523992385e+00	-6.002658824328963583e-01
-6.941646508333272791e+00	-6.070558597926112299e-01
-6.904450599752053108e+00	-6.137640545623213040e-01
-6.867189841803202910e+00	-6.203886547242811744e-01
-6.829864640825632272e+00	-6.269278980853592032e-01
-6.792475352434952818e+00	-6.333800769607753622e-01
-6.755022285049472330e+00	-6.397435427008781872e-01
-6.717505703984302912e+00	-6.460167099956832804e-01
-6.679925836110302662e+00	-6.521980608906652321e-01
-6.642282875069112968e+00	-6.582861484474522573e-01
-6.604576987029393109e+00	-6.642795999845363397e-01
-6.566808316963702374e+00	-6.701771198360442217e-01
-6.528976995418952711e+00	-6.759774915708582910e-01
-6.491083145748092420e+00	-6.816795796199162094e-01
-6.453126891764442874e+00	-6.872823302663233491e-01
-6.415108365775282984e+00	-6.927847719607331811e-01
-6.377027716945902647e+00	-6.981860149333112275e-01
-6.338885119940933066e+00	-7.034852500831731970e-01
-6.300680783785882255e+00	-7.086817471364523779e-01
-6.262414960888103010e+00	-7.137748520747853043e-01
-6.224087956153613099e+00	-7.187639838469062070e-01
-6.185700136134292926e+00	-7.236486303869182901e-01
-6.147251938137862304e+00	-7.284283439735481647e-01
-6.108743879232642726e+00	-7.331027359750041938e-01
-6.070176565078642561e+00	-7.376714710337801684e-01
-6.031550698517012421e+00	-7.421342607546952408e-01
-5.992867087850892283e+00	-7.464908569674852945e-01
-5.954126654752352366e+00	-7.507410446420912375e-01
-5.915330441732383093e+00	-7.548846345404722769e-01
-5.876479619113512243e+00	-7.589214556930201638e-01
-5.837575491447742237e+00	-7.628513477904883544e-01
-5.798619503326172264e+00	-7.666741535836962829e-01
-5.759613244530402909e+00	-7.703897113830602272e-01
-5.720558454479842680e+00	-7.739978477483113739e-01
-5.681457025933662308e+00	-7.774983704555822328e-01
-5.642311007910272735e+00	-7.808910618244613300e-01
-5.603122607792002441e+00	-7.841756724817292579e-01
-5.563894192587063081e+00	-7.873519156314183753e-01
-5.524628289325693054e+00	-7.904194618927111726e-01
-5.485327584571682458e+00	-7.933779347582252672e-01
-5.445994923035182289e+00	-7.962269067155092195e-01
-5.406633305277022572e+00	-7.989658960644063779e-01
-5.367245884499022957e+00	-8.015943644523693123e-01
-5.327835962419382732e+00	-8.041117151391683482e-01
-5.288406984235942687e+00	-8.065172919917913408e-01
-5.248962532684622317e+00	-8.088103791999072811e-01
-5.209506321204272261e+00	-8.109902016922923007e-01
-5.170042186223352765e+00	-8.130559262250591779e-01
-5.130574078587942566e+00	-8.150066631037642395e-01
-5.091106054154702854e+00	-8.168414684933802405e-01
-5.051642263576622938e+00	-8.185593472629821843e-01
-5.012186941313983013e+00	-8.201592563058093255e-01
-4.972744393906892491e+00	-8.216401082701783043e-01
-4.933318987550992851e+00	-8.230007756326254142e-01
-4.893915135022032459e+00	-8.242400950416655103e-01
-4.854537282000392473e+00	-8.253568718587853681e-01
-4.815189892851342357e+00	-8.263498848224253290e-01
-4.775877435922222247e+00	-8.272178907612455223e-01
-4.736604368422762334e+00	-8.279596292845454730e-01
-4.697375120960672668e+00	-8.285738273801155351e-01
-4.658194081809382325e+00	-8.290592038537454300e-01
-4.619065580991112974e+00	-8.294144735490054376e-01
-4.579993874263352360e+00	-8.296383512916654102e-01
-4.540983127102482975e+00	-8.297295555093153752e-01
-4.502037398783683031e+00	-8.296868114841153830e-01
-4.463160626660972241e+00	-8.295088542040753854e-01
-4.424356610756112751e+00	-8.291944307869254516e-01
-4.385628998769762532e+00	-8.287423024589253284e-01
-4.346981271631612742e+00	-8.281512460803155395e-01
-4.308416729710033088e+00	-8.274200552180455137e-01
-4.269938479804222808e+00	-8.265475407756255333e-01
-4.231549423043833080e+00	-8.255325311991055237e-01
-4.193252243822002789e+00	-8.243738722869753399e-01
-4.155049399888202544e+00	-8.230704266403654490e-01
-4.116943113726152959e+00	-8.216210727978514594e-01
-4.078935365340482733e+00	-8.200247041069943510e-01
-4.041027886572472916e+00	-8.182802273911542468e-01
-4.003222157061323117e+00	-8.163865614766503409e-01
-3.965519401961542734e+00	-8.143426356502823094e-01
-3.927920591520733140e+00	-8.121473881217302626e-01
-3.890426442613552638e+00	-8.097997645686842993e-01
-3.853037422318632998e+00	-8.072987168448593209e-01
-3.815753753614252730e+00	-8.046432019323803697e-01
-3.778575423256683052e+00	-8.018321812201332222e-01
-3.741502191892083218e+00	-7.988646201887543707e-01
-3.704533606437762749e+00	-7.957394885808193319e-01
-3.667669014753682788e+00	-7.924557611316023209e-01
-3.630907582607703077e+00	-7.890124189314513536e-01
-3.594248312920782951e+00	-7.854084514854402510e-01
-3.557690067259362543e+00	-7.816428595295752402e-01
-3.521231589523043048e+00	-7.777146586553962404e-01
-3.484871531755443286e+00	-7.736228837865692931e-01
-3.448608481985543150e+00	-7.693665945419032592e-01
-3.412440993986312954e+00	-7.649448815093633502e-01
-3.376367618815822702e+00	-7.603568734451473521e-01
-3.340386937985672766e+00	-7.556017454007772916e-01
-3.304497598080333276e+00	-7.506787277696793659e-01
-3.268698346630922735e+00	-7.455871162328422397e-01
-3.232988069026992761e+00	-7.403262825711212081e-01
-3.197365826231262531e+00	-7.348956862995943418e-01
-3.161830893044022872e+00	-7.292948870672841810e-01
-3.126382796647613205e+00	-7.235235577536363039e-01
-3.091021355146042815e+00	-7.175814981815002991e-01
-3.055746715801412883e+00	-7.114686493551543034e-01
-3.020559392657142794e+00	-7.051851081212443528e-01
-2.985460303228272494e+00	-6.987311421405582035e-01
-2.950450803932152866e+00	-6.921072050493022321e-01
-2.915532723927392489e+00	-6.853139516803283815e-01
-2.880708397027002654e+00	-6.783522532074122147e-01
-2.845980691351702951e+00	-6.712232120695913462e-01
-2.811353036392732818e+00	-6.639281765275673042e-01
-2.776829447159252950e+00	-6.564687547005152446e-01
-2.742414545094912448e+00	-6.488468279293473362e-01
-2.708113575459832667e+00	-6.410645633115863440e-01
-2.673932420889673089e+00	-6.331244252535601635e-01
-2.639877610861782742e+00	-6.250291858877583540e-01
-2.605956326819383051e+00	-6.167819342067561994e-01
-2.572176402729373201e+00	-6.083860837703152225e-01
-2.538546320876212903e+00	-5.998453788489181981e-01
-2.505075202724582617e+00	-5.911638988752152546e-01
-2.471772794715582755e+00	-5.823460610845443419e-01
-2.438649448896772931e+00	-5.733966212367702653e-01
-2.405716098323082974e+00	-5.643206723241842582e-01
-2.372984227204942620e+00	-5.551236411839373108e-01
-2.340465835820943141e+00	-5.458112829484331741e-01
-2.308173400254313279e+00	-5.363896732831332503e-01
-2.276119827055913092e+00	-5.268651983781802439e-01
-2.244318402980533200e+00	-5.172445426781062672e-01
-2.212782739987352976e+00	-5.075346743523212467e-01
-2.181526715739853017e+00	-4.977428285281212950e-01
-2.150564409884192951e+00	-4.878764883272972974e-01
-2.119910036427842925e+00	-4.779433637669912582e-01
-2.089577872581902973e+00	-4.679513686049532883e-01
-2.059582184470182931e+00	-4.579085952287242356e-01
-2.029937150145863178e+00	-4.478232877072262919e-01
-2.000656780391152800e+00	-4.377038131416172706e-01
-1.971754837807702998e+00	-4.275586314698903156e-01
-1.943244754733462809e+00	-4.173962638963282790e-01
-1.915139550546722802e+00	-4.072252601324462540e-01
-1.887451748938032914e+00	-3.970541646501592470e-01
-1.860193295746942921e+00	-3.868914821606032617e-01
-1.833375477971352918e+00	-3.767456425429592248e-01
-1.807008844563222860e+00	-3.666249654568022875e-01
-1.781103129625342785e+00	-3.565376248786373270e-01
-1.755667178618892876e+00	-3.464916138083912744e-01
-1.730708878181472787e+00	-3.364947093945292456e-01
-1.706235090139542887e+00	-3.265544387271302473e-01
-1.682251590277732856e+00	-3.166780455465732502e-01
-1.658763012400812809e+00	-3.068724581115292449e-01
-1.635772798192082877e+00	-2.971442584635992645e-01
-1.613283153334722941e+00	-2.874996533173342916e-01
-1.591295010320632919e+00	-2.779444467934922836e-01
-1.569807998325012832e+00	-2.684840152003972746e-01
-1.548820420474372961e+00	-2.591232840531742521e-01
-1.528329238781662935e+00	-2.498667075037722674e-01
-1.508330066965232863e+00	-2.407182503360152936e-01
-1.488817171308622900e+00	-2.316813726598152545e-01
-1.469783479657162939e+00	-2.227590174173282866e-01
-1.451220598584302968e+00	-2.139536007913792615e-01
-1.433118838698042907e+00	-2.052670055833742957e-01
-1.415467247994462996e+00	-1.967005776042582976e-01
-1.398253653103452843e+00	-1.882551250982552604e-01
-1.381464708211052939e+00	-1.799309211953622478e-01
-1.365085951384092944e+00	-1.717277093652012643e-01
-1.349101867967302804e+00	-1.636447118220022978e-01
-1.333495960669782932e+00	-1.556806408086082727e-01
-1.318250825909282886e+00	-1.478337126665152934e-01
-1.303348235937342947e+00	-1.401016645793992654e-01
-1.288769226227922893e+00	-1.324817738594982752e-01
-1.274494187576352910e+00	-1.249708796296632451e-01
-1.260502962324312914e+00	-1.175654067391792568e-01
-1.246774944100562887e+00	-1.102613917384332454e-01
-1.233289180446693001e+00	-1.030545107264752569e-01
-1.220024477680772934e+00	-9.594010887635229246e-02
-1.206959507342052929e+00	-8.891323143586526978e-02
-1.194072913553562820e+00	-8.196865599611929953e-02
-1.181343420639267894e+00	-7.510092581681127033e-02
-1.168749940336367033e+00	-6.830438399562530072e-02
-1.156271677951902888e+00	-6.157320826926929169e-02
-1.143888236825741034e+00	-5.490144623552631331e-02
-1.131579720478931961e+00	-4.828305078907929593e-02
-1.119326831847119896e+00	-4.171191556867828720e-02
-1.107110969022775837e+00	-3.518191021936428742e-02
-1.094914316957369849e+00	-2.868691528073930019e-02
-1.082719934604718937e+00	-2.222085652061830952e-02
-1.070511837019466839e+00	-1.577773854259328923e-02
-1.058275071959595026e+00	-9.351677506002298301e-03
-1.045995790578791995e+00	-2.936932807347303331e-03
-1.033661311833042884e+00	3.472062416797705442e-03
-1.021260180265787909e+00	9.880672093993708716e-03
-1.008782216877065041e+00	1.629402944434771294e-02
-9.962185628239978996e-01	2.271701073858670150e-02
-9.835617157425959878e-01	2.915421067969770075e-02
-9.708055585238288820e-01	3.560991949055769545e-02
-9.579453804201698564e-01	4.208810177877569947e-02
-9.449778904020329495e-01	4.859237723901871364e-02
-9.319012227266409987e-01	5.512600324253771888e-02
-9.187149347246219566e-01	6.169185935344571881e-02
-9.054199968519489605e-01	6.829243380162171306e-02
-8.920187750965309359e-01	7.492981193289170727e-02
-8.785150058697388520e-01	8.160566664845081419e-02
-8.649137635532120338e-01	8.832125083731251491e-02
-8.512214209104289608e-01	9.507739179788181338e-02
-8.374456026104679651e-01	1.018744876376024150e-01
-8.235951321481789211e-01	1.087125056329264206e-01
-8.096799724803849241e-01	1.155909825256351137e-01
-7.957111607316640356e-01	1.225090267257296084e-01
-7.817007373556239536e-01	1.294653223856929158e-01
-7.676616701681688859e-01	1.364581353058541002e-01
-7.536077736980468789e-01	1.434853206258136227e-01
-7.395536243266669363e-01	1.505443322523828120e-01
-7.255144717138168886e-01	1.576322339701949071e-01
-7.115061470281349720e-01	1.647457121770262156e-01
-6.975449685210448614e-01	1.718810901818803027e-01
-6.836476449999999705e-01	1.790343440000000119e-01
-6.698311777712468995e-01	1.862011195751506198e-01
-6.561127616337210089e-01	1.933767513557353157e-01
-6.425096855138889840e-01	2.005562821475448954e-01
-6.290392333363069577e-01	2.077344841621872051e-01
-6.157185857260689676e-01	2.149058811764903987e-01
-6.025647231371860091e-01	2.220647717144239031e-01
-5.895943309949679412e-01	2.292052531593401221e-01
-5.768237074306719059e-01	2.363212467006332029e-01
-5.642686741728989430e-01	2.434065230152488990e-01
-5.519444911423658784e-01	2.504547285809104462e-01
-5.398657752747559879e-01	2.574594125144676338e-01
-5.280464240703319767e-01	2.644140538254921013e-01
-5.164995443389008845e-01	2.713120889721651885e-01
-5.052373865746289106e-01	2.781469396036957420e-01
-4.942712853572659437e-01	2.849120403710196925e-01
-4.836116061346719674e-01	2.916008666854187359e-01
-4.732676986963889609e-01	2.982069623030287331e-01
-4.632478575996599734e-01	3.047239666120217239e-01
-4.535592897580569272e-01	3.111456414986146779e-01
-4.442080893491359705e-01	3.174658976680306832e-01
-4.351992201417629325e-01	3.236788202971256911e-01
-4.265365052863369089e-01	3.297786938967217085e-01
-4.182226245527859154e-01	3.357600262636777355e-01
-4.102591189422759577e-01	3.416175714054857093e-01
-4.026464025398869273e-01	3.473463513237127209e-01
-3.953837814175799603e-01	3.529416765468736950e-01
-3.884694793402799773e-01	3.583991653083666851e-01
-3.819006699735269517e-01	3.637147612709157318e-01
-3.756735152395639377e-01	3.688847497054577040e-01
-3.697832094204269726e-01	3.739057720396816720e-01
-3.642240285623879470e-01	3.787748386992627059e-01
-3.589893846962699531e-01	3.834893401734046914e-01
-3.540718843533489091e-01	3.880470562453157135e-01
-3.494633908270929346e-01	3.924461633378807379e-01
-3.451550896072129726e-01	3.966852399348086977e-01
-3.411375563946669187e-01	4.007632700479427101e-01
-3.374008270945139110e-01	4.046796447121777107e-01
-3.339344691779359553e-01	4.084341615003816983e-01
-3.307276538054049198e-01	4.120270220618617030e-01
-3.277692281096419302e-01	4.154588276991246776e-01
-3.250477870497329169e-01	4.187305730089596612e-01
-3.225517442661209877e-01	4.218436376249766750e-01
-3.202694013900619363e-01	4.247997761098616931e-01
-3.181890152900099800e-01	4.276011060563766897e-01
-3.162988627709979461e-01	4.302500944667547178e-01
-3.145873022808869379e-01	4.327495424903657351e-01
-3.130428322188599788e-01	4.351025686093987210e-01
-3.116541454862989391e-01	4.373125903717397511e-01
-3.104101799674839346e-01	4.393833047791717017e-01
-3.093001646770039414e-01	4.413186674474537385e-01
-3.083136613616219712e-01	4.431228706627077241e-01
-3.074406013960929718e-01	4.448003204658237397e-01
-3.066713178644419613e-01	4.463556129032317243e-01
-3.059965727699209270e-01	4.477935095884167382e-01
-3.054075793676869210e-01	4.491189127237987244e-01
-3.048960196635999154e-01	4.503368397372617404e-01
-3.044540571699739795e-01	4.514523976913507042e-01
-3.040743450540489556e-01	4.524707576262557152e-01
-3.037500298569619783e-01	4.533971289998247056e-01
-3.034747509997129389e-01	4.542367343891507425e-01
-3.032426363275469439e-01	4.549947846185857236e-01
-3.030482939751399374e-01	4.556764544783777349e-01
-3.028868008615789309e-01	4.562868591963197273e-01
-3.027536881462169482e-01	4.568310318219187538e-01
-3.026449239939029701e-01	4.573139016784407151e-01
-3.025568940106869720e-01	4.577402740327767283e-01
-3.024863797188639403e-01	4.581148111262827172e-01
-3.024305354431909287e-01	4.584420147015717539e-01
-3.023868639782809620e-01	4.587262101505457101e-01
-3.023531914007679400e-01	4.589715323977367478e-01
-3.023276413789599548e-01	4.591819136202917040e-01
-3.023086093176379219e-01	4.593610728915527019e-01
-3.022947366566839378e-01	4.595125078192267010e-01
-3.022848856197009604e-01	4.596394882316527375e-01
-3.022781146830709753e-01	4.597450519465587360e-01
-3.022736550074299755e-01	4.598320026361887303e-01
-3.022708880428309763e-01	4.599029097807787458e-01
-3.022693244862949546e-01	4.599601106791857408e-01
-3.022685847367269640e-01	4.600057144612887394e-01
-3.022683809576189318e-01	4.600416080217177295e-01
-3.022685008233699788e-01	4.600694637688307331e-01
-3.022687929907969528e-01	4.600907490570057545e-01
