# Supplementary material for: Agile perching maneuvers in birds and morphing-wing drones
Source: Nat Commun. 2024 Sep 27;15:8330. doi: 10.1038/s41467-024-52369-4 (PMC11437188; doi:10.1038/s41467-024-52369-4)
Supplement: Supplementary file 11 — Source Data [file 41467_2024_52369_MOESM11_ESM.zip › figure_source_data/suppl_fig_2/harris_hawk_192.csv]

# horizontal_pos	altitude
-1.219523299107510361e+01	4.717610755895232377e-01
-1.219526317979680385e+01	4.716904111885042439e-01
-1.219528965538620291e+01	4.716224228749731906e-01
-1.219531215305690353e+01	4.715572842697672296e-01
-1.219533045267670346e+01	4.714951154968742286e-01
-1.219534438722550362e+01	4.714359757554671959e-01
-1.219535385122570403e+01	4.713798557340282414e-01
-1.219535880884840395e+01	4.713266700998302583e-01
-1.219535930135340251e+01	4.712762503569432604e-01
-1.219535545348140282e+01	4.712283384211051751e-01
-1.219534747838700284e+01	4.711825813068221680e-01
-1.219533568068660401e+01	4.711385273572801791e-01
-1.219532045719300406e+01	4.710956244679342375e-01
-1.219530229492780293e+01	4.710532207568502439e-01
-1.219528176603650316e+01	4.710105681167222058e-01
-1.219525951929010255e+01	4.709668290431311966e-01
-1.219523626792860327e+01	4.709210870700732410e-01
-1.219521277370460410e+01	4.708723610569071627e-01
-1.219518982709140253e+01	4.708196234614932529e-01
-1.219516822375710419e+01	4.707618226040392595e-01
-1.219514873754260265e+01	4.706979087778922488e-01
-1.219513209033700285e+01	4.706268639007122334e-01
-1.219511891939700376e+01	4.705477342268132301e-01
-1.219510974281120319e+01	4.704596654641492459e-01
-1.219510492395730417e+01	4.703619394636451845e-01
-1.219510463593370275e+01	4.702540114807672311e-01
-1.219510882706360277e+01	4.701355468563911955e-01
-1.219511718865570415e+01	4.700064558331871756e-01
-1.219512912626690415e+01	4.698669251218721699e-01
-1.219514373573480270e+01	4.697174447653532092e-01
-1.219515978522810329e+01	4.695588288238601860e-01
-1.219517570450270405e+01	4.693922284256822341e-01
-1.219518958244230333e+01	4.692191357996381984e-01
-1.219519917380830343e+01	4.690413780293642421e-01
-1.219520191592170377e+01	4.688610994463341952e-01
-1.219519495575630330e+01	4.686807318072722661e-01
-1.219517518763590402e+01	4.685029516793141613e-01
-1.219513930141040348e+01	4.683306247782751952e-01
-1.219508384063830420e+01	4.681667373653592423e-01
-1.219500526993860312e+01	4.680143151976741689e-01
-1.219490005029830293e+01	4.678763309386421709e-01
-1.219476472075310269e+01	4.677556013552622294e-01
-1.219459598449290283e+01	4.676546760486672283e-01
-1.219439079711460394e+01	4.675757198702771844e-01
-1.219414645444340373e+01	4.675203915554091982e-01
-1.219386067709730348e+01	4.674897214468752282e-01
-1.219353168878070370e+01	4.674839914702752508e-01
-1.219315828517740385e+01	4.675026207488962027e-01
-1.219273989027510297e+01	4.675440603983622156e-01
-1.219227659700670330e+01	4.676057011103602057e-01
-1.219176918923780306e+01	4.676837971131702631e-01
-1.219121914236900395e+01	4.677734099788111721e-01
-1.219062860016300398e+01	4.678683755291742075e-01
-1.219000032583930349e+01	4.679612967757162401e-01
-1.218933762600400250e+01	4.680435654109462162e-01
-1.218864424658990409e+01	4.681054138597661729e-01
-1.218792424066330327e+01	4.681359993017462640e-01
-1.218718180869220369e+01	4.681235204017171747e-01
-1.218642111265260297e+01	4.680553667478392632e-01
-1.218564606615670343e+01	4.679183002082832332e-01
-1.218486010359520400e+01	4.676986665963502321e-01
-1.218406593207720334e+01	4.673826351975572391e-01
-1.218326527069900322e+01	4.669564628804732664e-01
-1.218245858235550294e+01	4.664067787063562176e-01
-1.218164480389570414e+01	4.657208841919222020e-01
-1.218082108090240290e+01	4.648870636857811989e-01
-1.217998251371310303e+01	4.638948987128652113e-01
-1.217912192148490291e+01	4.627355796420911660e-01
-1.217822963111360401e+01	4.614022076587612209e-01
-1.217729329764620338e+01	4.598900797911532057e-01
-1.217629776245590278e+01	4.581969496642782080e-01
-1.217522495488740297e+01	4.563232567440122511e-01
-1.217405384232530352e+01	4.542723170997431947e-01
-1.217276043270380370e+01	4.520504691574742107e-01
-1.217131783237380382e+01	4.496671685385352224e-01
-1.216969636100690266e+01	4.471350268777432579e-01
-1.216786372386150283e+01	4.444697904804111865e-01
-1.216578524031710273e+01	4.416902557966511655e-01
-1.216342412612210389e+01	4.388181199449162073e-01
-1.216074182535470349e+01	4.358777658807131972e-01
-1.215769838670220260e+01	4.328959832515802408e-01
-1.215425287737670423e+01	4.299016274723272413e-01
-1.215036382683580385e+01	4.269252210581082618e-01
-1.214598969152650376e+01	4.239985027276712559e-01
-1.214108933114560251e+01	4.211539311944851871e-01
-1.213562248644810282e+01	4.184241518588661668e-01
-1.212955024847140351e+01	4.158414357605622058e-01
-1.212283550918460406e+01	4.134371011125822504e-01
-1.211544338403590260e+01	4.112409284812451604e-01
-1.210734159764510309e+01	4.092805811782732617e-01
-1.209850082496100399e+01	4.075810426686572452e-01
-1.208889498152700348e+01	4.061640827611402438e-01
-1.207850145803020325e+01	4.050477640334412266e-01
-1.206730129597520396e+01	4.042459993573231936e-01
-1.205527930303780337e+01	4.037681705435862689e-01
-1.204242410833740351e+01	4.036188170450192292e-01
-1.202872815943400298e+01	4.037974023629562481e-01
-1.201418766423170403e+01	4.042981643301571948e-01
-1.199880248211740330e+01	4.051100538212871749e-01
-1.198257596953840398e+01	4.062167647054751862e-01
-1.196551478581800332e+01	4.075968560368592453e-01
-1.194762866533720391e+01	4.092239656128552339e-01
-1.192893016228480363e+01	4.110671121504752001e-01
-1.190943437404210314e+01	4.130910814730401892e-01
-1.188915864896030250e+01	4.152568902983582166e-01
-1.186812228386310331e+01	4.175223195104892371e-01
-1.184634621610270422e+01	4.198425072166842575e-01
-1.182385271448190345e+01	4.221705904755091998e-01
-1.180066507284400323e+01	4.244583833676952578e-01
-1.177680730968690348e+01	4.266570781036461701e-01
-1.175230387677540378e+01	4.287179551546922429e-01
-1.172717937943580324e+01	4.305930879903902553e-01
-1.170145831100370337e+01	4.322360279285161755e-01
-1.167516480375740251e+01	4.336024548788322552e-01
-1.164832239857050311e+01	4.346507803994102415e-01
-1.162095383544290250e+01	4.353426904883102577e-01
-1.159308086697630280e+01	4.356436168947782073e-01
-1.156472409672690382e+01	4.355231274305592648e-01
-1.153590284416270251e+01	4.349552277565861824e-01
-1.150663503766660334e+01	4.339185693623122675e-01
-1.147693713663700343e+01	4.323965608802531890e-01
-1.144682408326190348e+01	4.303773824117672064e-01
-1.141630928397210276e+01	4.278539050988202641e-01
-1.138540461994810293e+01	4.248235206733682601e-01
-1.135412048537550334e+01	4.212878880640502643e-01
-1.132246585145250251e+01	4.172526062565342642e-01
-1.129044835348000397e+01	4.127268244147491716e-01
-1.125807439774100338e+01	4.077228017128942117e-01
-1.122534928434480328e+01	4.022554303543391940e-01
-1.119227734178280365e+01	3.963417358313222616e-01
-1.115886206866370323e+01	3.900003685940631737e-01
-1.112510627796840268e+01	3.832511009523792422e-01
-1.109101223920210266e+01	3.761143422474462206e-01
-1.105658181403360274e+01	3.686106841429291903e-01
-1.102181658138780307e+01	3.607604863453401922e-01
-1.098671794848040406e+01	3.525835112385642400e-01
-1.095128724494940364e+01	3.440986138828112106e-01
-1.091552579799870415e+01	3.353234916671942178e-01
-1.087943498730990299e+01	3.262744957050341954e-01
-1.084301627935280266e+01	3.169665039092942060e-01
-1.080627124159490293e+01	3.074128536659141986e-01
-1.076920153793830259e+01	2.976253302109772014e-01
-1.073180890746010263e+01	2.876142052778801750e-01
-1.069409512915850335e+01	2.773883193626311972e-01
-1.065606197590080306e+01	2.669552000916802226e-01
-1.061771116108860369e+01	2.563212086818181801e-01
-1.057904428171070421e+01	2.454917063516242060e-01
-1.054006276142820298e+01	2.344712327571101262e-01
-1.050076779713990405e+01	2.232636890433871146e-01
-1.046116031213400355e+01	2.118725188790600011e-01
-1.042124091844470257e+01	2.003008818108512057e-01
-1.038100989045740263e+01	1.885518143771311994e-01
-1.034046715114920367e+01	1.766283755831469238e-01
-1.029961227166350390e+01	1.645337745023995046e-01
-1.025844448423370281e+01	1.522714788677967113e-01
-1.021696270781810334e+01	1.398453045012163221e-01
-1.017516558522470405e+01	1.272594862598819265e-01
-1.013305153001778258e+01	1.145187318235537099e-01
-1.009061878112479249e+01	1.016282600921189216e-01
-1.004786546281730253e+01	8.859382620606791325e-02
-1.000478964763412293e+01	7.542173525265641332e-02
-9.961389419836823578e+00	6.211884659997281288e-02
-9.917662937137404100e+00	4.869257054119402461e-02
-9.873608488691113294e+00	3.515085857109423451e-02
-9.829224547685694091e+00	2.150218820013122256e-02
-9.784509817253653097e+00	7.755542783479202340e-03
-9.739463268858964184e+00	-6.079613553224783029e-03
-9.694084172734983795e+00	-1.999336613416577424e-02
-9.648372120350332537e+00	-3.397538556467177839e-02
-9.602327039229663797e+00	-4.801496973711877336e-02
-9.555949200740553096e+00	-6.210109253943979501e-02
-9.509239221661333730e+00	-7.622245962586876589e-02
-9.462198060462544191e+00	-9.036757132121181479e-02
-9.414827009266963032e+00	-1.045247923444237448e-01
-9.367127682404653655e+00	-1.186824275862828348e-01
-9.319102002362543047e+00	-1.328288026968397761e-01
-9.270752183758133924e+00	-1.469523477714347881e-01
-9.222080715762572822e+00	-1.610416820099317969e-01
-9.173090343180883011e+00	-1.750856968993597662e-01
-9.123784046187513042e+00	-1.890736352666588238e-01
-9.074165018533962623e+00	-2.029951634884868406e-01
-9.024236643909343769e+00	-2.168404342420547359e-01
-8.974002470058493941e+00	-2.306001374366637990e-01
-8.923466180254964186e+00	-2.442655373712087630e-01
-8.872631561791592958e+00	-2.578284946988617654e-01
-8.821502471288313885e+00	-2.712814724182427972e-01
-8.770082796817852966e+00	-2.846175258147607967e-01
-8.718376417104053644e+00	-2.978302770060047844e-01
-8.666387158336704033e+00	-3.109138754580357822e-01
-8.614118749453833601e+00	-3.238629464925488199e-01
-8.561574777043462703e+00	-3.366725303584668372e-01
-8.508758641291523261e+00	-3.493380148617228342e-01
-8.455673514628474052e+00	-3.618550648075287701e-01
-8.402322304885952775e+00	-3.742195515941598161e-01
-8.348707624850103315e+00	-3.864274862006918387e-01
-8.294831770079493793e+00	-3.984749585394898319e-01
-8.240696706735503696e+00	-4.103580857149478622e-01
-8.186304070952033385e+00	-4.220729711706538434e-01
-8.131655180953233142e+00	-4.336156760538877886e-01
-8.076751062724222052e+00	-4.449822034211257660e-01
-8.021592489564833173e+00	-4.561684951961348378e-01
-7.966180035330792109e+00	-4.671704411182838190e-01
-7.910514140614632872e+00	-4.779838983245298656e-01
-7.854595190563272489e+00	-4.886047197298927780e-01
-7.798423602499752860e+00	-4.990287890348417688e-01
-7.741999921036102350e+00	-5.092520600105487905e-01
-7.685324917957852442e+00	-5.192705976993627903e-01
-7.628399693847312868e+00	-5.290806193115398237e-01
-7.571225778209152324e+00	-5.386785328830567821e-01
-7.513805224777252434e+00	-5.480609721564337899e-01
-7.456140698722402149e+00	-5.572248266236028424e-01
-7.398235552643602553e+00	-5.661672661887207081e-01
-7.340093888506412867e+00	-5.748857604295598556e-01
-7.281720603076282217e+00	-5.833780929194007925e-01
-7.223121414868422185e+00	-5.916423714810008505e-01
-7.164302871178902521e+00	-5.996770355491487514e-01
-7.105272334353762709e+00	-6.074808619948148802e-01
-7.046037947072442797e+00	-6.150529707970027182e-01
-6.986608577047772606e+00	-6.223928318332687670e-01
-6.926993742156652090e+00	-6.295002738025028410e-01
-6.867203517593622131e+00	-6.363754959106597830e-01
-6.807248427167372107e+00	-6.430190824684547390e-01
-6.747139321321942163e+00	-6.494320200046848068e-01
-6.686887244847782519e+00	-6.556157159306437165e-01
-6.626503297544872773e+00	-6.615720172442698388e-01
-6.565998491304012141e+00	-6.673032272808798737e-01
-6.505383607183002681e+00	-6.728121181413089236e-01
-6.444669056072452662e+00	-6.781019361919728983e-01
-6.383864746476812790e+00	-6.831763979605547377e-01
-6.322979962786512864e+00	-6.880396738601988194e-01
-6.262023257196392301e+00	-6.926963574679398938e-01
-6.201002358142522652e+00	-6.971514185511518136e-01
-6.139924097794332347e+00	-7.014101386602777932e-01
-6.078794360759412818e+00	-7.054780288583757386e-01
-6.017618055742002703e+00	-7.093607300021897988e-01
-5.956399111449532491e+00	-7.130638968833427072e-01
-5.895140497567332716e+00	-7.165930684363717162e-01
-5.833844271126512382e+00	-7.199535270753658622e-01
-5.772511648073892054e+00	-7.231501509862028332e-01
-5.711143099322332439e+00	-7.261872638331987595e-01
-5.649738470016042235e+00	-7.290684867987549111e-01
-5.588297120195192313e+00	-7.317965981313359070e-01
-5.526818084492532535e+00	-7.343734054090869101e-01
-5.465300247949402390e+00	-7.367996355229609051e-01
-5.403742534510122653e+00	-7.390748469457657510e-01
-5.342144104252482428e+00	-7.411973681956567361e-01
-5.280504554953622254e+00	-7.431642655500627637e-01
-5.218824123188922748e+00	-7.449713420551418164e-01
-5.157103879836382632e+00	-7.466131687518977600e-01
-5.095345914628532036e+00	-7.480831478543819024e-01
-5.033553504279042912e+00	-7.493736064228737614e-01
-4.971731258732012826e+00	-7.504759179305577899e-01
-4.909885240258712535e+00	-7.513806480783498110e-01
-4.848023050474312257e+00	-7.520777203159927371e-01
-4.786153880881312439e+00	-7.525565958175177705e-01
-4.724288523271462203e+00	-7.528064621652117427e-01
-4.662439337234882686e+00	-7.528164247373687612e-01
-4.600620173122552892e+00	-7.525756947790707141e-01
-4.538846250065002863e+00	-7.520737683579428179e-01
-4.477133990029882327e+00	-7.513005908529877264e-01
-4.415500810357742445e+00	-7.502467022680798792e-01
-4.353964878689052576e+00	-7.489033594676228756e-01
-4.292544835623782085e+00	-7.472626323597357789e-01
-4.231259491775142045e+00	-7.453174720593278568e-01
-4.170127507036302639e+00	-7.430617501078917719e-01
-4.109167060827852325e+00	-7.404902688697148072e-01
-4.048395522799762780e+00	-7.375987442302818220e-01
-3.987829133900143042e+00	-7.343837626607028213e-01
-3.927482707879132562e+00	-7.308427155548717913e-01
-3.867369363163922991e+00	-7.269737144712888899e-01
-3.807500294621203096e+00	-7.227754915006798786e-01
-3.747884594025762794e+00	-7.182472894203697500e-01
-3.688529127093882920e+00	-7.133887465779007453e-01
-3.629438473739252657e+00	-7.081997815654708095e-01
-3.570614936794192396e+00	-7.026804827039108137e-01
-3.512058622841532696e+00	-6.968310071547327844e-01
-3.453767597057752603e+00	-6.906514941302757116e-01
-3.395738112115132878e+00	-6.841419961875367939e-01
-3.337964909270552560e+00	-6.773024319868388154e-01
-3.280441587824542538e+00	-6.701325631904497815e-01
-3.223161037211702329e+00	-6.626319973895997695e-01
-3.166115924125763037e+00	-6.548002181032477331e-01
-3.109299225336703110e+00	-6.466366420120688296e-01
-3.052704795265162474e+00	-6.381407027004397658e-01
-2.996327955983883129e+00	-6.293119593018068336e-01
-2.940166096156672459e+00	-6.201502276022017313e-01
-2.884219264536972638e+00	-6.106557303754098776e-01
-2.828490743062852530e+00	-6.008292630223708297e-01
-2.772987584329152710e+00	-5.906723699858207333e-01
-2.717721098309352712e+00	-5.801875269256369094e-01
-2.662707273654442819e+00	-5.693783232847828835e-01
-2.607967119717352844e+00	-5.582496396610798772e-01
-2.553526916637852917e+00	-5.468078143338097608e-01
-2.499418362362572754e+00	-5.350607933806237337e-01
-2.445678607347502975e+00	-5.230182590593448477e-01
-2.392350169866762855e+00	-5.106917315176588978e-01
-2.339480727293643092e+00	-4.980946394234067598e-01
-2.287122781379702818e+00	-4.852423557678568478e-01
-2.235333198381302733e+00	-4.721521958685657716e-01
-2.184172627806713063e+00	-4.588433754685638521e-01
-2.133704806513012642e+00	-4.453369277731057951e-01
-2.083995757796443193e+00	-4.316555792600008101e-01
-2.035112897916502739e+00	-4.178235851188018546e-01
-1.987124065095142944e+00	-4.038665261907397608e-01
-1.940096488360602889e+00	-3.898110702678528328e-01
-1.894095715588382856e+00	-3.756847015390388234e-01
-1.849184521660322877e+00	-3.615154228166607697e-01
-1.805421818758442987e+00	-3.473314359157758102e-01
-1.762861591384393023e+00	-3.331608061674307675e-01
-1.721551878711812922e+00	-3.190311175099687646e-01
-1.681533826318962976e+00	-3.049691249039057639e-01
-1.642840828209532811e+00	-2.910004109478357415e-01
-1.605497778326502978e+00	-2.771490535311147974e-01
-1.569520448534452939e+00	-2.634373111458007677e-01
-1.534915007343932825e+00	-2.498853321029407826e-01
-1.501677690553402833e+00	-2.365108933702917970e-01
-1.469794631580592981e+00	-2.233291740883427967e-01
-1.439241855652273028e+00	-2.103525680523808394e-01
-1.409985438334852903e+00	-1.975905385969478067e-01
-1.381981825237582839e+00	-1.850495184143708394e-01
-1.355178306223382867e+00	-1.727328559105897887e-01
-1.329513634229202879e+00	-1.606408087779407912e-01
-1.304918775922992991e+00	-1.487705845720437847e-01
-1.281317778985452849e+00	-1.371164272411487528e-01
-1.258628738857052953e+00	-1.256697477896247528e-01
-1.236764846367932824e+00	-1.144192965763228265e-01
-1.215635496781382940e+00	-1.033513741621577831e-01
-1.195147440421232998e+00	-9.245007713346781175e-02
-1.175205955190672835e+00	-8.169757493846480090e-02
-1.155716021881279865e+00	-7.107441347939275067e-02
-1.136583484158174784e+00	-6.055984099593478276e-02
-1.117716176424853991e+00	-5.013215164664877599e-02
-1.099025004346305900e+00	-3.976904213398077537e-02
-1.080424964567493928e+00	-2.944797671312279763e-02
-1.061836092032297785e+00	-1.914655596420178352e-02
-1.043184325215684938e+00	-8.842884780056792238e-03
-1.024402281465909059e+00	1.484064881170227279e-03
-1.005429936458690943e+00	1.185410081607821131e-02
-9.862152034467359663e-01	2.228547118199719623e-02
-9.667144095115579594e-01	3.279454297036821231e-02
-9.468926673681609119e-01	4.339550229017660743e-02
-9.267241424259339277e-01	5.410008025656951047e-02
-9.061922157717339221e-01	6.491730811951101909e-02
-8.852895445242339179e-01	7.585330508837671848e-02
-8.640180216321798889e-01	8.691110210322561258e-02
-8.423886376801299480e-01	9.809050456358511805e-02
-8.204212476564098910e-01	1.093879967419555121e-01
-7.981442459653559363e-01	1.207966902730581160e-01
-7.755941532668109151e-01	1.323063187131397200e-01
-7.528151190367908807e-01	1.439032796998871155e-01
-7.298583440976619263e-01	1.555707257083149275e-01
-7.067814277926709465e-01	1.672887037896292062e-01
-6.836476449999999705e-01	1.790343440000000119e-01
-6.605251588094249726e-01	1.907820954793483237e-01
-6.374861754246609058e-01	2.025040083354697207e-01
-6.146060487010218676e-01	2.141700586387363103e-01
-5.919623426656448473e-01	2.257485129537485091e-01
-5.696338613705358433e-01	2.372063279467745978e-01
-5.476996564623078934e-01	2.485095797349242130e-01
-5.262380238737569549e-01	2.596239168106652118e-01
-5.053255020018749821e-01	2.705150296112742159e-01
-4.850358845807319352e-01	2.811491291357752220e-01
-4.654392621298069077e-01	2.914934264704321931e-01
-4.466011063036119388e-01	3.015166046951052170e-01
-4.285814116348609093e-01	3.111892744314932457e-01
-4.114339090057619330e-01	3.204844042813012051e-01
-3.952053646641449092e-01	3.293777176034552445e-01
-3.799349776993129479e-01	3.378480475042472397e-01
-3.656538875973949221e-01	3.458776425649702224e-01
-3.523848018147479610e-01	3.534524167023712082e-01
-3.401417512652689101e-01	3.605621376338732365e-01
-3.289299792561599101e-01	3.672005496787902334e-01
-3.187459667864569468e-01	3.733654280374522072e-01
-3.095775943183259327e-01	3.790585632134072513e-01
-3.014044372293919194e-01	3.842856758349701973e-01
-2.941981892489099470e-01	3.890562637427421588e-01
-2.879232053673429492e-01	3.933833847890022550e-01
-2.825371530809789311e-01	3.972833802937532077e-01
-2.779917584759319382e-01	4.007755454742442103e-01
-2.742336316435997068e-01	4.038817543686832323e-01
-2.712051543125052477e-01	4.066260477758951719e-01
-2.688454114239230419e-01	4.090341935036452270e-01
-2.670911476984585420e-01	4.111332287403631769e-01
-2.658777300486996342e-01	4.129509946276842536e-01
-2.651400969839243227e-01	4.145156731123582627e-01
-2.648136769063037521e-01	4.158553359012941986e-01
-2.648352583803825211e-01	4.169975148457961689e-01
-2.651437970237155994e-01	4.179688023593202129e-01
-2.656811455619131346e-01	4.187944895520852029e-01
-2.663926957544663354e-01	4.194982486743091821e-01
-2.672279232621710410e-01	4.201018652300062550e-01
-2.681408290236380054e-01	4.206250237899321620e-01
-2.690902732675314324e-01	4.210851501315472367e-01
-2.700402008403635090e-01	4.214973109027562170e-01
-2.709597590115004895e-01	4.218741705814411658e-01
-2.718233112668004270e-01	4.222260041201502112e-01
-2.726103527653650493e-01	4.225607623587152029e-01
-2.733053350628984468e-01	4.228841860884762216e-01
-2.738974093610102023e-01	4.231999635884131639e-01
-2.743800988943911889e-01	4.235099255501192372e-01
-2.747509120964622964e-01	4.238142705853061853e-01
-2.750109088778872057e-01	4.241118139814562538e-01
-2.751642327098429153e-01	4.244002520484472241e-01
-2.752176212329339178e-01	4.246764342860361863e-01
-2.751799078294508982e-01	4.249366356982982040e-01
-2.750615260252595173e-01	4.251768218801031951e-01
-2.748740277583907043e-01	4.253928999910802089e-01
-2.746296255000048037e-01	4.255809493977091851e-01
-2.743407669791759207e-01	4.257374265831531668e-01
-2.740197498874826221e-01	4.258593398720021961e-01
-2.736783824652236907e-01	4.259443905646822515e-01
-2.733276943403871173e-01	4.259910781923632594e-01
-2.729777004450925082e-01	4.259987687546392676e-01
-2.726372193107247099e-01	4.259677259546451600e-01
-2.723137455779900407e-01	4.258991065657942166e-01
-2.720133751837980340e-01	4.257949221180792332e-01
-2.717407804313567432e-01	4.256579700497712393e-01
-2.714992310371002193e-01	4.254917383052682078e-01
-2.712906562976183933e-01	4.253002880490291959e-01
-2.711157427467610903e-01	4.250881196907502213e-01
-2.709740610882825917e-01	4.248600277651681800e-01
-2.708642157991821287e-01	4.246209503732571999e-01
-2.707840106054950069e-01	4.243758188678512511e-01
-2.707306230338648034e-01	4.241294132587821730e-01
-2.707007814330799067e-01	4.238862284285441762e-01
-2.706909382305480172e-01	4.236503557021442656e-01
-2.706974337264931307e-01	4.234253836215522426e-01
-2.707166454172141856e-01	4.232143209572661879e-01
-2.707451186583103020e-01	4.230195440721562505e-01
-2.707796754062417044e-01	4.228427697643412086e-01
-2.708174987853408933e-01	4.226850536879092068e-01
-2.708561922873607974e-01	4.225468134171812551e-01
-2.708938134885101046e-01	4.224278742183842361e-01
-2.709288832284141302e-01	4.223275346604682401e-01
