# Supplementary material for: Agile perching maneuvers in birds and morphing-wing drones
Source: Nat Commun. 2024 Sep 27;15:8330. doi: 10.1038/s41467-024-52369-4 (PMC11437188; doi:10.1038/s41467-024-52369-4)
Supplement: Supplementary file 11 — Source Data [file 41467_2024_52369_MOESM11_ESM.zip › figure_source_data/suppl_fig_2/harris_hawk_409.csv]

# horizontal_pos	altitude
-1.197446331975501366e+01	3.514795878439639920e-01
-1.195913304575731395e+01	3.514878432480900150e-01
-1.194357233348991443e+01	3.514264615943040182e-01
-1.192779926452721462e+01	3.512892515370670266e-01
-1.191183164583501330e+01	3.510701014038770107e-01
-1.189568690061411438e+01	3.507630117902730271e-01
-1.187938196407821323e+01	3.503621273141779846e-01
-1.186293318492961468e+01	3.498617672492210229e-01
-1.184635623323311471e+01	3.492564547685920173e-01
-1.182966601531881423e+01	3.485409445461890021e-01
-1.181287659627541409e+01	3.477102484800220217e-01
-1.179600113051321308e+01	3.467596593239650193e-01
-1.177905180080191450e+01	3.456847720375240129e-01
-1.176203976610021407e+01	3.444815026891879794e-01
-1.174497511841451391e+01	3.431461047765699823e-01
-1.172786684883621433e+01	3.416751828558080017e-01
-1.171072282282541366e+01	3.400657034029029857e-01
-1.169354976472181384e+01	3.383150028605880211e-01
-1.167635325138641456e+01	3.364207928554320270e-01
-1.165913771479281458e+01	3.343811626007849869e-01
-1.164190645331721363e+01	3.321945785313730193e-01
-1.162466165139871421e+01	3.298598812445610040e-01
-1.160740440717751376e+01	3.273762798509979866e-01
-1.159013476765571404e+01	3.247433438632489899e-01
-1.157285177086811423e+01	3.219609927747770217e-01
-1.155555349450121305e+01	3.190294835029039988e-01
-1.153823711035411392e+01	3.159493958879679987e-01
-1.152089894399911429e+01	3.127216164565750356e-01
-1.150353453896871336e+01	3.093473206693770350e-01
-1.148613872477651299e+01	3.058279538832570088e-01
-1.146870568805991297e+01	3.021652112638750221e-01
-1.145122904613091386e+01	2.983610168874289981e-01
-1.143370192221641446e+01	2.944175022701070454e-01
-1.141611702167981335e+01	2.903369845601990185e-01
-1.139846670852791455e+01	2.861219446213399964e-01
-1.138074308153001368e+01	2.817750052260230009e-01
-1.136293804930171447e+01	2.772989095665890358e-01
-1.134504340373971409e+01	2.726965002766240098e-01
-1.132705089123201425e+01	2.679706991393780435e-01
-1.130895228111181439e+01	2.631244876417480061e-01
-1.129073943086921439e+01	2.581608885129210162e-01
-1.127240434768621391e+01	2.530829483662900281e-01
-1.125393924591551453e+01	2.478937215420949913e-01
-1.123533660017461422e+01	2.425962552268099981e-01
-1.121658919378881336e+01	2.371935759039620062e-01
-1.119769016236991455e+01	2.316886771701370251e-01
-1.117863303237591310e+01	2.260845089298519905e-01
-1.115941175455361467e+01	2.203839679640020033e-01
-1.114002073222031441e+01	2.145898898489880247e-01
-1.112045484439321363e+01	2.087050421877640338e-01
-1.110070946382581347e+01	2.027321191000009959e-01
-1.108078047005661304e+01	1.966737369065620356e-01
-1.106066425762101346e+01	1.905324309336410282e-01
-1.104035773961231470e+01	1.843106533542920311e-01
-1.101985834681881293e+01	1.780107719796339971e-01
-1.099916402268951465e+01	1.716350699088038112e-01
-1.097827321441091364e+01	1.651857459455756127e-01
-1.095718486039571360e+01	1.586649156903839342e-01
-1.093589837450521429e+01	1.520746132191241329e-01
-1.091441362733481313e+01	1.454167932643029015e-01
-1.089273092490351402e+01	1.386933338196959242e-01
-1.087085098509001391e+01	1.319060390963563145e-01
-1.084877491215691414e+01	1.250566427653538315e-01
-1.082650416970251328e+01	1.181468114307291095e-01
-1.080404055236711436e+01	1.111781482845535241e-01
-1.078138615661581312e+01	1.041521969044199164e-01
-1.075854335089941394e+01	9.707044516190152517e-02
-1.073551474548321316e+01	8.993432921826481630e-02
-1.071230316221431345e+01	8.274523759079761842e-02
-1.068891160447611455e+01	7.550451527932582063e-02
-1.066534322756131381e+01	6.821346794768722022e-02
-1.064160130967011320e+01	6.087336615899281711e-02
-1.061768922372131385e+01	5.348544966634022346e-02
-1.059361041013841387e+01	4.605093176221353168e-02
-1.056936835075531356e+01	3.857100369009380803e-02
-1.054496654396341349e+01	3.104683912084882369e-02
-1.052040848119971450e+01	2.347959869432503233e-02
-1.049569762486201441e+01	1.587043462335110955e-02
-1.047083738771291372e+01	8.220495353185697240e-03
-1.044583111382321405e+01	5.309302645013225241e-04
-1.042068206108691442e+01	-7.197105597547992506e-03
-1.039539338532641466e+01	-1.496244679153918566e-02
-1.036996812599661411e+01	-2.276391277469738683e-02
-1.034440919348151411e+01	-3.060030325991097699e-02
-1.031871935797031448e+01	-3.847039367586896352e-02
-1.029290123989011363e+01	-4.637293077640297634e-02
-1.026695730186321320e+01	-5.430662844940198353e-02
-1.024088984215471321e+01	-6.227016377892896637e-02
-1.021470098956391404e+01	-7.026217341630996982e-02
-1.018839269971561379e+01	-7.828125031677296564e-02
-1.016196675269552330e+01	-8.632594089765099898e-02
-1.013542475197667336e+01	-9.439474267208997071e-02
-1.010876812457664364e+01	-1.024861024087229677e-01
-1.008199812238364323e+01	-1.105984148627299768e-01
-1.005511582458735376e+01	-1.187300221173570036e-01
-1.002812214114761424e+01	-1.268792135672590082e-01
-1.000101781723236449e+01	-1.350442265661989660e-01
-9.973803438554094569e+00	-1.432232477518279867e-01
-9.946479437532483203e+00	-1.514144150496509744e-01
-9.919046100209554240e+00	-1.596158203471739756e-01
-9.891503573841664121e+00	-1.678255128177719713e-01
-9.863851875092223054e+00	-1.760415028623709688e-01
-9.836090898746974176e+00	-1.842617666257639897e-01
-9.808220426873763387e+00	-1.924842510337029799e-01
-9.780240138347373602e+00	-2.007068792868900164e-01
-9.752149618660233443e+00	-2.089275567390490029e-01
-9.723948369939554581e+00	-2.171441770785619840e-01
-9.695635821092214002e+00	-2.253546287268329840e-01
-9.667211337999583876e+00	-2.335568013618959937e-01
-9.638674233686144177e+00	-2.417485924728730029e-01
-9.610023778387823512e+00	-2.499279138497830233e-01
-9.581259209448983682e+00	-2.580926979140549804e-01
-9.552379740980493139e+00	-2.662409037978140103e-01
-9.523384573215274429e+00	-2.743705230846310017e-01
-9.494272901502924356e+00	-2.824795851308419814e-01
-9.465043924890334637e+00	-2.905661618946319691e-01
-9.435696854241683695e+00	-2.986283722096759741e-01
-9.406230919857634376e+00	-3.066643854510769929e-01
-9.376645378561013544e+00	-3.146724245533150111e-01
-9.346939520223923381e+00	-3.226507683527489179e-01
-9.317112673718883187e+00	-3.305977532405869890e-01
-9.287164212284924503e+00	-3.385117741258019675e-01
-9.257093558307474268e+00	-3.463912847210129375e-01
-9.226900187518983998e+00	-3.542347971774890136e-01
-9.196583632634883543e+00	-3.620408811079209310e-01
-9.166143486446893363e+00	-3.698081620471360131e-01
-9.135579404402554005e+00	-3.775353194112289201e-01
-9.104891106705963466e+00	-3.852210840245000045e-01
-9.074078379980193176e+00	-3.928642352907810165e-01
-9.043141078536564237e+00	-4.004635980912119586e-01
-9.012079125299633731e+00	-4.080180394940070010e-01
-8.980892512439373476e+00	-4.155264653632749217e-01
-8.949581301763974039e+00	-4.229878169534099785e-01
-8.918145624927094062e+00	-4.304010675730140512e-01
-8.886585683503033906e+00	-4.377652193977509820e-01
-8.854901748981994558e+00	-4.450793005051349449e-01
-8.823094162734854251e+00	-4.523423621960540042e-01
-8.791163335993564587e+00	-4.595534766581669817e-01
-8.759109749888853713e+00	-4.667117350151879784e-01
-8.726933955581833047e+00	-4.738162457939720240e-01
-8.694636574519874372e+00	-4.808661338283209408e-01
-8.662218298840842934e+00	-4.878605396049609522e-01
-8.629679891942632963e+00	-4.947986190434399689e-01
-8.597022189227253364e+00	-5.016795436881280601e-01
-8.564246099021323388e+00	-5.085025012773700670e-01
-8.531352603666853440e+00	-5.152666966424170880e-01
-8.498342760768483828e+00	-5.219713528774760913e-01
-8.465217704575744406e+00	-5.286157127121620114e-01
-8.431978647471904509e+00	-5.351990400092350164e-01
-8.398626881534173805e+00	-5.417206213038729956e-01
-8.365163780124174053e+00	-5.481797672961079559e-01
-8.331590799462393448e+00	-5.545758142055290385e-01
-8.297909480136043570e+00	-5.609081248970639866e-01
-8.264121448486564603e+00	-5.671760896886191006e-01
-8.230228417820683262e+00	-5.733791267555299331e-01
-8.196232189388243938e+00	-5.795166820531729712e-01
-8.162134653069703205e+00	-5.855882286874700693e-01
-8.127937787718172657e+00	-5.915932656733859929e-01
-8.093643661102882803e+00	-5.975313160334649876e-01
-8.059254429405093845e+00	-6.034019242019039719e-01
-8.024772336221904112e+00	-6.092046527142440659e-01
-7.990199711039583264e+00	-6.149390781781480797e-01
-7.955538967144582863e+00	-6.206047865367110283e-01
-7.920792598948183105e+00	-6.262013676518609628e-01
-7.885963178708692567e+00	-6.317284092513770766e-01
-7.851053352644282946e+00	-6.371854902985860658e-01
-7.816065836438442993e+00	-6.425721738584850851e-01
-7.781003410149422983e+00	-6.478879995476720666e-01
-7.745868912544862539e+00	-6.531324756677219234e-01
-7.710665234891583175e+00	-6.583050711323039650e-01
-7.675395314239993105e+00	-6.634052073071279310e-01
-7.640062126250782626e+00	-6.684322498886821062e-01
-7.604668677619942585e+00	-6.733855009523519453e-01
-7.569217998164752714e+00	-6.782641913029920921e-01
-7.533713132640432519e+00	-6.830674732611270450e-01
-7.498157132361653154e+00	-6.877944140158080977e-01
-7.462553046708123361e+00	-6.924439896706460207e-01
-7.426903914595972545e+00	-6.970150801028400789e-01
-7.391212755998973094e+00	-7.015064647462010416e-01
-7.355482563604073043e+00	-7.059168193983229589e-01
-7.319716294685423286e+00	-7.102447141395089591e-01
-7.283916863278863119e+00	-7.144886124368359237e-01
-7.248087132736372951e+00	-7.186468714912999101e-01
-7.212229908735323214e+00	-7.227177438694138978e-01
-7.176347932812553232e+00	-7.266993804433259374e-01
-7.140443876486712860e+00	-7.305898346457568859e-01
-7.104520336025363036e+00	-7.343870680280719654e-01
-7.068579827905383084e+00	-7.380889570920159404e-01
-7.032624785006802881e+00	-7.416933013481599168e-01
-6.996657553571203003e+00	-7.451978325374399859e-01
-6.960680390946572871e+00	-7.486002249363339356e-01
-6.924695464131272793e+00	-7.518981066516310374e-01
-6.888704849120292906e+00	-7.550890717975149435e-01
-6.852710531047812914e+00	-7.581706934360219474e-01
-6.816714405111152786e+00	-7.611405371519419649e-01
-6.780718278252702902e+00	-7.639961751251080901e-01
-6.744723871568362839e+00	-7.667352005567380502e-01
-6.708732823403813050e+00	-7.693552423021638997e-01
-6.672746693092863168e+00	-7.718539795599239639e-01
-6.636766965286692965e+00	-7.742291564666949899e-01
-6.600795054816803287e+00	-7.764785964490379389e-01
-6.564832312030932648e+00	-7.786002161860821058e-01
-6.528880028536763191e+00	-7.805920390423259914e-01
-6.492939443286092960e+00	-7.824522078362179389e-01
-6.457011748929812889e+00	-7.841789968182879544e-01
-6.421098098372993057e+00	-7.857708227419750724e-01
-6.385199611458882707e+00	-7.872262549209019245e-01
-6.349317381711243158e+00	-7.885440241780370396e-01
-6.313452483065022491e+00	-7.897230306047009485e-01
-6.277605976517492969e+00	-7.907623500607350309e-01
-6.241778916633952790e+00	-7.916612393610000797e-01
-6.205972357845072729e+00	-7.924191401077469443e-01
-6.170187360476132810e+00	-7.930356811429690733e-01
-6.134424996452253254e+00	-7.935106796095678927e-01
-6.098686354627672834e+00	-7.938441406248439858e-01
-6.062972545691533099e+00	-7.940362555842730430e-01
-6.027284706607252573e+00	-7.940873991276640176e-01
-5.991624004547462690e+00	-7.939981248134020397e-01
-5.955991640291192546e+00	-7.937691595594669192e-01
-5.920388851055292889e+00	-7.934013969221709317e-01
-5.884816912737083072e+00	-7.928958892948569925e-01
-5.849277141550063064e+00	-7.922538391191988882e-01
-5.813770895039873210e+00	-7.914765892109869583e-01
-5.778299572472592516e+00	-7.905656123103699251e-01
-5.742864614592113170e+00	-7.895224999734249405e-01
-5.707467502748462707e+00	-7.883489509274539397e-01
-5.672109757403353214e+00	-7.870467590166669858e-01
-5.636792936023752532e+00	-7.856178008677630054e-01
-5.601518630378722996e+00	-7.840640234064439884e-01
-5.566288463258753261e+00	-7.823874313559959770e-01
-5.531104084640962704e+00	-7.805900748478369344e-01
-5.495967167327292735e+00	-7.786740372713780722e-01
-5.460879402086252554e+00	-7.766414234866410027e-01
-5.425842492332322742e+00	-7.744943485179869302e-01
-5.390858148380282877e+00	-7.722349268409809397e-01
-5.355928081314762501e+00	-7.698652623670170225e-01
-5.321053996517802531e+00	-7.673874392218720253e-01
-5.286237586900222496e+00	-7.648035134049420147e-01
-5.251480525884482553e+00	-7.621155054057049405e-01
-5.216784460189042960e+00	-7.593253938429340710e-01
-5.182151002466082623e+00	-7.564351101805730782e-01
-5.147581723845792823e+00	-7.534465345620680043e-01
-5.113078146442212812e+00	-7.503614927923720757e-01
-5.078641735876212593e+00	-7.471817544840591019e-01
-5.044273893872342818e+00	-7.439090323709749430e-01
-5.009975950986572890e+00	-7.405449827798689100e-01
-4.975749159522212750e+00	-7.370912072375179758e-01
-4.941594686691052729e+00	-7.335492551781490622e-01
-4.907513608076563116e+00	-7.299206277035970025e-01
-4.873506901454752516e+00	-7.262067823367250874e-01
-4.839575441027593072e+00	-7.224091386972730788e-01
-4.805719992121942674e+00	-7.185290850186298872e-01
-4.771941206405402980e+00	-7.145679854141469001e-01
-4.738239617667803216e+00	-7.105271877925869450e-01
-4.704615638214852957e+00	-7.064080323142800655e-01
-4.671069555917013005e+00	-7.022118602725699876e-01
-4.637601531953432499e+00	-6.979400232792989378e-01
-4.604211599286992751e+00	-6.935938926284090922e-01
-4.570899661902102729e+00	-6.891748687083700808e-01
-4.537665494832772595e+00	-6.846843903320229963e-01
-4.504508745003183101e+00	-6.801239438516919478e-01
-4.471428932898223074e+00	-6.754950719279890770e-01
-4.438425455075632797e+00	-6.707993818227260263e-01
-4.405497587525962544e+00	-6.660385530896699713e-01
-4.372644489880483043e+00	-6.612143445415938903e-01
-4.339865210461122835e+00	-6.563286003780970379e-01
-4.307158692160192537e+00	-6.513832553659899549e-01
-4.274523779131462753e+00	-6.463803389726430204e-01
-4.241959224267572992e+00	-6.413219783624231063e-01
-4.209463697432532570e+00	-6.362104001772359574e-01
-4.177035794411682268e+00	-6.310479310340479930e-01
-4.144674046535422818e+00	-6.258369966850869659e-01
-4.112376930926642693e+00	-6.205801197999900598e-01
-4.080142881316692893e+00	-6.152799163434718999e-01
-4.047970299368402358e+00	-6.099390905368939908e-01
-4.015857566440552695e+00	-6.045604284073340384e-01
-3.983803055722602515e+00	-5.991467899432441069e-01
-3.951805144665102354e+00	-5.937010998912930493e-01
-3.919862227627042728e+00	-5.882263372445228899e-01
-3.887972728658702692e+00	-5.827255234871029366e-01
-3.856135114336102454e+00	-5.772017096758190746e-01
-3.824347906561282429e+00	-5.716579624526099135e-01
-3.792609695242163070e+00	-5.660973490958769450e-01
-3.760919150765012375e+00	-5.605229217308200784e-01
-3.729275036173512525e+00	-5.549377008304110515e-01
-3.697676218969682793e+00	-5.493446581487428926e-01
-3.666121682454102526e+00	-5.437466992372459451e-01
-3.634610536525862301e+00	-5.381466457014099092e-01
-3.603142027866502950e+00	-5.325472173612439963e-01
-3.571715549436632386e+00	-5.269510144824729458e-01
-3.540330649219122883e+00	-5.213605002474979155e-01
-3.508987038148792870e+00	-5.157779836352660574e-01
-3.477684597174732772e+00	-5.102056028775030505e-01
-3.446423383408682817e+00	-5.046453096551128947e-01
-3.415203635320122721e+00	-4.990988541931509759e-01
-3.384025776946602448e+00	-4.935677714055680121e-01
-3.352890421096052620e+00	-4.880533682320609690e-01
-3.321798371525782834e+00	-4.825567122988920210e-01
-3.290750624091532295e+00	-4.770786220237570041e-01
-3.259748366867972535e+00	-4.716196582715819763e-01
-3.228792979250102668e+00	-4.661801176540299463e-01
-3.197886030053332718e+00	-4.607600275503749843e-01
-3.167029274636912639e+00	-4.553591429116629619e-01
-3.136224651083122872e+00	-4.499769448939119898e-01
-3.105474275470712975e+00	-4.446126413495929408e-01
-3.074780436287382734e+00	-4.392651691901990341e-01
-3.044145588031352823e+00	-4.339331986163849630e-01
-3.013572344056703045e+00	-4.286151391962300106e-01
-2.983063468720922984e+00	-4.233091477568489691e-01
-2.952621868896722290e+00	-4.180131380399429442e-01
-2.922250584911862958e+00	-4.127247920581569862e-01
-2.891952780982983029e+00	-4.074415730764469612e-01
-2.861731735210012673e+00	-4.021607401310379193e-01
-2.831590829197722314e+00	-3.968793639882389201e-01
-2.801533537370892724e+00	-3.915943444362289250e-01
-2.771563416047842843e+00	-3.863024287951569158e-01
-2.741684092335813006e+00	-3.810002315243090076e-01
-2.711899252908922975e+00	-3.756842547998759385e-01
-2.682212632727102974e+00	-3.703509099327779164e-01
-2.652628003750852947e+00	-3.649965394931249940e-01
-2.623149163703562881e+00	-3.596174400060879184e-01
-2.593779924929072944e+00	-3.542098850831900125e-01
-2.564524103388603038e+00	-3.487701488531059213e-01
-2.535385507836902974e+00	-3.432945295570610234e-01
-2.506367929213653145e+00	-3.377793731755500128e-01
-2.477475130282173144e+00	-3.322210969554719173e-01
-2.448710835543542963e+00	-3.266162127096359780e-01
-2.420078721450612758e+00	-3.209613497639969837e-01
-2.391582406942923011e+00	-3.152532774317740039e-01
-2.363225444320202762e+00	-3.094889268977940033e-01
-2.335011310469452983e+00	-3.036654124008449918e-01
-2.306943398457702799e+00	-2.977800516066200220e-01
-2.279025009500662780e+00	-2.918303850687369860e-01
-2.251259345315372862e+00	-2.858141946805359823e-01
-2.223649500863722928e+00	-2.797295210256299791e-01
-2.196198457492453127e+00	-2.735746795406480136e-01
-2.168909076474872855e+00	-2.673482754091699998e-01
-2.141784092959043040e+00	-2.610492171114640048e-01
-2.114826110327272968e+00	-2.546767285604020215e-01
-2.088037594972552924e+00	-2.482303597596329792e-01
-2.061420871497812612e+00	-2.417099959259579878e-01
-2.034978118345413201e+00	-2.351158650236889747e-01
-2.008711363865372856e+00	-2.284485436646560008e-01
-1.982622482832322897e+00	-2.217089613334949916e-01
-1.956713193422872976e+00	-2.148984029038250032e-01
-1.930985054666843004e+00	-2.080185094169789695e-01
-1.905439464387672865e+00	-2.010712771011139988e-01
-1.880077657648782985e+00	-1.940590546147459849e-01
-1.854900705724752852e+00	-1.869845385051370212e-01
-1.829909515617393012e+00	-1.798507668784630198e-01
-1.805104830138422933e+00	-1.726611112853699836e-01
-1.780487228581082881e+00	-1.654192668324089843e-01
-1.756057128004412826e+00	-1.581292405369109644e-01
-1.731814785153672931e+00	-1.507953379501629776e-01
-1.707760299040762986e+00	-1.434221480813209770e-01
-1.683893614207902845e+00	-1.360145266622739824e-01
-1.660214524696692839e+00	-1.285775778017159698e-01
-1.636722678743443016e+00	-1.211166340850050038e-01
-1.613417584219323020e+00	-1.136372351848989881e-01
-1.590298614831382906e+00	-1.061451050570320076e-01
-1.567365017097222868e+00	-9.864612780292697503e-02
-1.544615918102382857e+00	-9.114632229248997852e-02
-1.522050334045152997e+00	-8.365181564713197737e-02
-1.499667179568462849e+00	-7.616881569399397423e-02
-1.477465277873333038e+00	-6.870358251109698333e-02
-1.455443371602152869e+00	-6.126239919244597099e-02
-1.433600134473993037e+00	-5.385154197133495968e-02
-1.411934183647072905e+00	-4.647724984894296973e-02
-1.390444092776492946e+00	-3.914569388399097294e-02
-1.369128405728122999e+00	-3.186294630738098488e-02
-1.347985650901422972e+00	-2.463494963345647104e-02
-1.327014356106762882e+00	-1.746748594656727382e-02
-1.306213063934583030e+00	-1.036614654795428581e-02
-1.285580347546172897e+00	-3.336302153415376948e-03
-1.265114826808192872e+00	3.616926163297229380e-03
-1.244815184685522880e+00	1.048869508301542020e-02
-1.224680183800192834e+00	1.727446600913221109e-02
-1.204708683057212903e+00	2.397003068967570871e-02
-1.184899654232352884e+00	3.057153529274220238e-02
-1.165252198411032891e+00	3.707550273668192009e-02
-1.145765562163155948e+00	4.347885308020260631e-02
-1.126439153334383825e+00	4.977892178303952586e-02
-1.107272556331509783e+00	5.597347565509991352e-02
-1.088265546777394954e+00	6.206072632109602139e-02
-1.069418105409846831e+00	6.803934103865251493e-02
-1.050730431098861883e+00	7.390845072074621325e-02
-1.032202952857729894e+00	7.966765502809872168e-02
-1.013836340725864815e+00	8.531702441377961299e-02
-9.956315154046369020e-01	9.085709902074812216e-02
-9.775896565322179654e-01	9.628888435328961104e-02
-9.597122094892979183e-01	1.016138436652151145e-01
-9.420008906345569422e-01	1.068338870311597161e-01
-9.244576908770218981e-01	1.119513570922120171e-01
-9.070848775016778776e-01	1.169690114932705194e-01
-8.898849941750999193e-01	1.218900020567603160e-01
-8.728608590691668834e-01	1.267178507654664332e-01
-8.560155610531419157e-01	1.314564226559978288e-01
-8.393524539174759269e-01	1.361098957535627207e-01
-8.228751486063908827e-01	1.406827282080231334e-01
-8.065875034506648777e-01	1.451796228203362238e-01
-7.904936124068538961e-01	1.496054891771704254e-01
-7.745977913243449198e-01	1.539654036394019210e-01
-7.589045622770229649e-01	1.582645674570233307e-01
-7.434186360118049119e-01	1.625082633084126149e-01
-7.281448925816849105e-01	1.667018105855818111e-01
-7.130883602461699500e-01	1.708505197686216170e-01
-6.982541927368178802e-01	1.749596462517650219e-01
-6.836476449999999705e-01	1.790343440000000119e-01
-6.692740475427589875e-01	1.830796194286440359e-01
-6.551387795206219389e-01	1.871002859085340031e-01
-6.412472407183920087e-01	1.911009193061410372e-01
-6.276048225859839347e-01	1.950858149708390166e-01
-6.142168785014169297e-01	1.990589465805029934e-01
-6.010886934417649652e-01	2.030239272514109961e-01
-5.882254532503199407e-01	2.069839733089990363e-01
-5.756322136941929291e-01	2.109418711022240100e-01
-5.633138695110999628e-01	2.148999472261340360e-01
-5.512751236470219141e-01	2.188600424947340084e-01
-5.395204568878099183e-01	2.228234899794340196e-01
-5.280540980875629842e-01	2.267910973973290001e-01
-5.168799951946978499e-01	2.307631340986300295e-01
-5.060017872731870092e-01	2.347393228636930340e-01
-4.954227777113259235e-01	2.387188366779000037e-01
-4.851459088037329281e-01	2.427003006071360436e-01
-4.751737378841659476e-01	2.466817988484120150e-01
-4.655084151771369250e-01	2.506608869796320138e-01
-4.561516635253439200e-01	2.546346093800980204e-01
-4.471047601377649561e-01	2.585995217395870016e-01
-4.383685204898189469e-01	2.625517185194179981e-01
-4.299432844926279196e-01	2.664868651742179906e-01
-4.218289050330189527e-01	2.704002348890029994e-01
-4.140247389697929714e-01	2.742867495331020034e-01
-4.065296406550099606e-01	2.781410244812670407e-01
-3.993419580318099404e-01	2.819574169034710365e-01
-3.924595313427429177e-01	2.857300770793060329e-01
-3.858796944649099392e-01	2.894530022509900213e-01
-3.795992788706029630e-01	2.931200924916000372e-01
-3.736146201947219136e-01	2.967252080327389963e-01
-3.679215673732239011e-01	3.002622274690930348e-01
-3.625154943004149644e-01	3.037251062366579935e-01
-3.573913139370629155e-01	3.071079347474139909e-01
-3.525434947863289592e-01	3.104049955560750362e-01
-3.479660796403819534e-01	3.136108189348270070e-01
-3.436527064874049242e-01	3.167202362396420168e-01
-3.395966314565159183e-01	3.197284304671750288e-01
-3.357907536669629267e-01	3.226309834243070163e-01
-3.322276418378259377e-01	3.254239189631180085e-01
-3.288995625052359428e-01	3.281037417722559857e-01
-3.257985096859469243e-01	3.306674712610589983e-01
-3.229162358187379622e-01	3.331126701249900179e-01
-3.202442838085959309e-01	3.354374672395720181e-01
-3.177740199929279252e-01	3.376405745943369952e-01
-3.154966678439409256e-01	3.397212980478320210e-01
-3.134033422169439365e-01	3.416795417585570260e-01
-3.114850839504429425e-01	3.435158062240860066e-01
-3.097328946205979427e-01	3.452311799405810011e-01
-3.081377712497529453e-01	3.468273247764639966e-01
-3.066907407664529184e-01	3.483064552361440080e-01
-3.053828940125119518e-01	3.496713118712510004e-01
-3.042054190914449396e-01	3.509251291767530034e-01
-3.031496338519099609e-01	3.520715983863790255e-01
-3.022070172998689297e-01	3.531148256548189979e-01
-3.013692397341019014e-01	3.540592861820699988e-01
-3.006281914016069035e-01	3.549097748967919852e-01
-2.999760094725149040e-01	3.556713543696359836e-01
-2.994051031386369410e-01	3.563493006729799850e-01
-2.989081766458879241e-01	3.569490479394740179e-01
-2.984782500787879211e-01	3.574761323971940019e-01
-2.981086777253679210e-01	3.579361366732720096e-01
-2.977931638633039002e-01	3.583346351598429846e-01
-2.975257758232149330e-01	3.586771412253890179e-01
-2.973009542030929375e-01	3.589690570307529915e-01
-2.971135201289619165e-01	3.592156266717739799e-01
-2.969586794811989172e-01	3.594218933197390053e-01
-2.968320240338059302e-01	3.595926609667209894e-01
-2.967295294851269305e-01	3.597324613056839815e-01
-2.966475503932369251e-01	3.598455261856799980e-01
-2.965828120672689416e-01	3.599357659813339771e-01
-2.965323995071199592e-01	3.600067541042940022e-01
-2.964937435278879319e-01	3.600617177639000022e-01
