# Supplementary material for: Agile perching maneuvers in birds and morphing-wing drones
Source: Nat Commun. 2024 Sep 27;15:8330. doi: 10.1038/s41467-024-52369-4 (PMC11437188; doi:10.1038/s41467-024-52369-4)
Supplement: Supplementary file 11 — Source Data [file 41467_2024_52369_MOESM11_ESM.zip › figure_source_data/suppl_fig_2/harris_hawk_347.csv]

# horizontal_pos	altitude
-1.228542741927543602e+01	4.249071112255905502e-01
-1.228524142083073478e+01	4.257461105719495542e-01
-1.228507766709633486e+01	4.265951455949035243e-01
-1.228494424459293555e+01	4.274351250411194680e-01
-1.228484961071153592e+01	4.282453518898705624e-01
-1.228480238585073536e+01	4.290037954275615073e-01
-1.228481111181463525e+01	4.296874059050614925e-01
-1.228488397898973616e+01	4.302724681029164722e-01
-1.228502852586763616e+01	4.307349891904275196e-01
-1.228525131549843508e+01	4.310511153678884821e-01
-1.228555759442243556e+01	4.311975709453375050e-01
-1.228595094049463476e+01	4.311521127545475118e-01
-1.228643290675263522e+01	4.308939921319445143e-01
-1.228700266906903593e+01	4.304044161667445190e-01
-1.228765668572723513e+01	4.296669994978384866e-01
-1.228838837726763522e+01	4.286681976807145134e-01
-1.228918783493503497e+01	4.273977130459065688e-01
-1.229004156582583462e+01	4.258488640447195550e-01
-1.229093228237553603e+01	4.240189093348185612e-01
-1.229183874315643621e+01	4.219093183028215233e-01
-1.229273565108193544e+01	4.195259803541585564e-01
-1.229359361406523554e+01	4.168793461187435545e-01
-1.229437917198383623e+01	4.139844947163545674e-01
-1.229505489248483485e+01	4.108611223850905381e-01
-1.229557953678593485e+01	4.075334490826395539e-01
-1.229590829519903572e+01	4.040300411015965709e-01
-1.229599309069333479e+01	4.003835492714685751e-01
-1.229578294744003486e+01	3.966303639234255440e-01
-1.229522441998043547e+01	3.928101894400325422e-01
-1.229426207745153476e+01	3.889655428722065267e-01
-1.229283903619713492e+01	3.851411827517845499e-01
-1.229089753309043509e+01	3.813834758332415031e-01
-1.228837953099713509e+01	3.777397110345135367e-01
-1.228522734701323493e+01	3.742573712829545540e-01
-1.228138429344433469e+01	3.709833752717125455e-01
-1.227679532096793480e+01	3.679633022523535191e-01
-1.227140765308633519e+01	3.652406138864184859e-01
-1.226517140087143609e+01	3.628558878062685400e-01
-1.225804014716953461e+01	3.608460778525794943e-01
-1.224997148990023632e+01	3.592438159277625553e-01
-1.224092753486643481e+01	3.580767700087315042e-01
-1.223087532957333501e+01	3.573670720903255327e-01
-1.221978723089713625e+01	3.571308286905355289e-01
-1.220764120097813610e+01	3.573777250651735127e-01
-1.219442102735733613e+01	3.581107324922985224e-01
-1.218011646504063528e+01	3.593259259466935474e-01
-1.216472329977063538e+01	3.610124172504345363e-01
-1.214824333326233585e+01	3.631524064193745183e-01
-1.213068429244833624e+01	3.657213514901915263e-01
-1.211205966588013538e+01	3.686882546697874963e-01
-1.209238847132253625e+01	3.720160602566034980e-01
-1.207169495927683478e+01	3.756621574953805665e-01
-1.205000825769713479e+01	3.795789793910625542e-01
-1.202736196355133558e+01	3.837146865658285222e-01
-1.200379368715483608e+01	3.880139235309074675e-01
-1.197934455541883558e+01	3.924186332910934993e-01
-1.195405868031983587e+01	3.968689150278925659e-01
-1.192798259906163594e+01	4.013039087350854794e-01
-1.190116469257023546e+01	4.056626901216885406e-01
-1.187365458915743588e+01	4.098851588616625463e-01
-1.184550256041593563e+01	4.139129033634425525e-01
-1.181675891664873568e+01	4.176900256587825488e-01
-1.178747340939693622e+01	4.211639107689445494e-01
-1.175769464886233528e+01	4.242859259924445237e-01
-1.172746954421393539e+01	4.270120369626915213e-01
-1.169684277487753477e+01	4.293033290296404680e-01
-1.166585630089623571e+01	4.311264245033444853e-01
-1.163454892027753473e+01	4.324537885264534975e-01
-1.160295588088853513e+01	4.332639187755334964e-01
-1.157110855387783488e+01	4.335414167767234761e-01
-1.153903417478893623e+01	4.332769413000495118e-01
-1.150675565747193474e+01	4.324670470021164670e-01
-1.147429148460123471e+01	4.311139141466545088e-01
-1.144165567708933473e+01	4.292249777714575165e-01
-1.140885784298473560e+01	4.268124670134525456e-01
-1.137590330459443599e+01	4.238928673783924905e-01
-1.134279330065093561e+01	4.204863204813095168e-01
-1.130952525840503498e+01	4.166159771301165549e-01
-1.127609312865923563e+01	4.123073205303985356e-01
-1.124248777503003538e+01	4.075874768203214815e-01
-1.120869740723343533e+01	4.024845300817695426e-01
-1.117470804698693598e+01	3.970268584148155533e-01
-1.114050401428453618e+01	3.912425066225254655e-01
-1.110606842136983552e+01	3.851586095649275343e-01
-1.107138366173733601e+01	3.788008783546115144e-01
-1.103643188193813529e+01	3.721931593476814903e-01
-1.100119542484303636e+01	3.653570734115185181e-01
-1.096565723428293460e+01	3.583117403141404811e-01
-1.092980121259683557e+01	3.510735903745565434e-01
-1.089361252448643569e+01	3.436562628372165085e-01
-1.085707784264063491e+01	3.360705878820665071e-01
-1.082018553273603523e+01	3.283246468439064980e-01
-1.078292577757073545e+01	3.204239031688704831e-01
-1.074529064213763618e+01	3.123713949463855499e-01
-1.070727408331973507e+01	3.041679785698265248e-01
-1.066887190950603603e+01	2.958126122283245563e-01
-1.063008169673823566e+01	2.873026675272185582e-01
-1.059090266894453514e+01	2.786342575681984846e-01
-1.055133555038903559e+01	2.698025702673215176e-01
-1.051138239864493507e+01	2.608021965086565475e-01
-1.047104642620753623e+01	2.516274438684334980e-01
-1.043033181832653611e+01	2.422726280332885285e-01
-1.038924355380673603e+01	2.327323356031285040e-01
-1.034778723445953474e+01	2.230016536363525204e-01
-1.030596892765833594e+01	2.130763629845364160e-01
-1.026379502513453623e+01	2.029530940994808130e-01
-1.022127211981773520e+01	1.926294455086422219e-01
-1.017840690126310577e+01	1.821040664854040037e-01
-1.013520606906413590e+01	1.713767065408032253e-01
-1.009167626269877616e+01	1.604482352000087264e-01
-1.004782400552500476e+01	1.493206360830033053e-01
-1.000365566016211538e+01	1.379969795842425073e-01
-9.959177392274416007e+00	1.264813784566255206e-01
-9.914395139805515456e+00	1.147789303817903089e-01
-9.869314584972736171e+00	1.028956511945795099e-01
-9.823941126786944977e+00	9.083840187628181018e-02
-9.778279852466594591e+00	7.861481179532311958e-02
-9.732335506814674631e+00	6.623320001246930933e-02
-9.686112459367166139e+00	5.370249583393832404e-02
-9.639614669845634864e+00	4.103215923704742196e-02
-9.592845653103225345e+00	2.823210134660231185e-02
-9.545808445295344669e+00	1.531260483206450806e-02
-9.498505573397045154e+00	2.284243938731500556e-03
-9.450939030401656282e+00	-1.084219613927747683e-02
-9.403110258554265855e+00	-2.405580070313148577e-02
-9.355020142799165939e+00	-3.734560772071648937e-02
-9.306669016262064886e+00	-5.070069030385548903e-02
-9.258056679071556161e+00	-6.411023869261547881e-02
-9.209182431185135798e+00	-7.756364056575548727e-02
-9.160045119167365968e+00	-9.105055814879448040e-02
-9.110643196121705145e+00	-1.045610003145415190e-01
-9.060974793255955007e+00	-1.180853876960855087e-01
-9.011037800911585904e+00	-1.316146087824934807e-01
-8.960829956353785875e+00	-1.451400650572355344e-01
-8.910348935234965850e+00	-1.586537034729554874e-01
-8.859592443432646292e+00	-1.721480349271005128e-01
-8.808558305934605315e+00	-1.856161378941365014e-01
-8.757244549599464634e+00	-1.990516469549025169e-01
-8.705649476946986098e+00	-2.124487266078005088e-01
-8.653771728608026237e+00	-2.258020314104015047e-01
-8.601610332658115254e+00	-2.391066541414325064e-01
-8.549164739735415353e+00	-2.523580642500035109e-01
-8.496434843562825634e+00	-2.655520393319685257e-01
-8.443420987213574591e+00	-2.786845927084485308e-01
-8.390123956139685646e+00	-2.917519003519695175e-01
-8.336544959585145520e+00	-3.047502303940475277e-01
-8.282685602498444766e+00	-3.176758782477975274e-01
-8.228547850416475740e+00	-3.305251099955634486e-01
-8.174133989996365202e+00	-3.432941161421864673e-01
-8.119446587915305713e+00	-3.559789771481294829e-01
-8.064488450741514214e+00	-3.685756413725474467e-01
-8.009262588113275072e+00	-3.810799152212184793e-01
-7.953772181165974509e+00	-3.934874644600874771e-01
-7.898020557646684203e+00	-4.057938248758345412e-01
-7.842011174584534672e+00	-4.179944197925605232e-01
-7.785747608779664652e+00	-4.300845814358865149e-01
-7.729233554772364734e+00	-4.420595728118965062e-01
-7.672472829394044957e+00	-4.539146066669845214e-01
-7.615469381517114833e+00	-4.656448582315654838e-01
-7.558227305239704208e+00	-4.772454688268675249e-01
-7.500750854485614738e+00	-4.887115380161815570e-01
-7.443044456881994897e+00	-5.000381027817584201e-01
-7.385112724803634343e+00	-5.112201031652385819e-01
-7.326960461638084787e+00	-5.222523348714305236e-01
-7.268592661620184359e+00	-5.331293904430964847e-01
-7.210014501988724511e+00	-5.438455917042464005e-01
-7.151231326708054503e+00	-5.543949171759385841e-01
-7.092248621545274467e+00	-5.647709290285425343e-01
-7.033071980867574347e+00	-5.749667047898145977e-01
-6.973707067092074219e+00	-5.849747794294424263e-01
-6.914159564250934586e+00	-5.947871035498564218e-01
-6.854435127596894439e+00	-6.043950232057124783e-01
-6.794539331544005023e+00	-6.137892863420595368e-01
-6.734477618493034612e+00	-6.229600799921615195e-01
-6.674255251216524520e+00	-6.318971012357346151e-01
-6.613877271465154806e+00	-6.405896635288295116e-01
-6.553348467304664915e+00	-6.490268384342825492e-01
-6.492673351406024196e+00	-6.571976310751825867e-01
-6.431856152103534896e+00	-6.650911858805665933e-01
-6.370900818526584963e+00	-6.726970174750506182e-01
-6.309811040523974235e+00	-6.800052599655854735e-01
-6.248590283464994677e+00	-6.870069264790594765e-01
-6.187241837349814588e+00	-6.936941696767335852e-01
-6.125768879023994806e+00	-7.000605331772735695e-01
-6.064174545700174335e+00	-7.061011834071095894e-01
-6.002462017469614608e+00	-7.118131113963035439e-01
-5.940634606063014189e+00	-7.171952944638764205e-01
-5.878695846810424896e+00	-7.222488085841205496e-01
-5.816649590567604555e+00	-7.269768834729315454e-01
-5.754500092327314853e+00	-7.313848940423666178e-01
-5.692252093319434714e+00	-7.354802837895204615e-01
-5.629910893618244927e+00	-7.392724178473204510e-01
-5.567482412608814712e+00	-7.427723657548404024e-01
-5.504973235102094797e+00	-7.459926164214814026e-01
-5.442390641411494201e+00	-7.489467301770575958e-01
-5.379742620291565025e+00	-7.516489351322486190e-01
-5.317037864267624592e+00	-7.541136772374574804e-01
-5.254285747530364148e+00	-7.563551353452804271e-01
-5.191496287207164606e+00	-7.583867141836344583e-01
-5.128680089427684941e+00	-7.602205293759705107e-01
-5.065848282154384208e+00	-7.618668994580084508e-01
-5.003012437227864595e+00	-7.633338602085935065e-01
-4.940184484466564996e+00	-7.646267165224884810e-01
-4.877376620946074937e+00	-7.657476465084374073e-01
-4.814601218756904721e+00	-7.666953715143685066e-01
-4.751870734595604162e+00	-7.674649043950554361e-01
-4.689197624482744686e+00	-7.680473865890575791e-01
-4.626594266727764193e+00	-7.684300225139664153e-01
-4.564072895982044464e+00	-7.685961174811704044e-01
-4.501645550852034994e+00	-7.685252228368204541e-01
-4.439324037096514353e+00	-7.681933894194625800e-01
-4.377119907924064357e+00	-7.675735277512194532e-01
-4.315044462355114518e+00	-7.666358707104834469e-01
-4.253108762035114232e+00	-7.653485318283224093e-01
-4.191323666298294448e+00	-7.636781498623355091e-01
-4.129699884701154566e+00	-7.615906079798344663e-01
-4.068248045685584735e+00	-7.590518137716155689e-01
-4.006978779506074950e+00	-7.560285244578686115e-01
-3.945902813076115123e+00	-7.524892000739176190e-01
-3.885031073963545190e+00	-7.484048661660995805e-01
-3.824374800403144370e+00	-7.437499666132194598e-01
-3.763945653902484700e+00	-7.385031866389495381e-01
-3.703755830800115056e+00	-7.326482259135205233e-01
-3.643818168997714935e+00	-7.261745018733785084e-01
-3.584146246033594885e+00	-7.190777640256125203e-01
-3.524754464696535194e+00	-7.113606010556434711e-01
-3.465658122498644467e+00	-7.030328240228014280e-01
-3.406873461534704717e+00	-6.941117108042615946e-01
-3.348417695554214646e+00	-6.846220992219305135e-01
-3.290309011459314981e+00	-6.745963189409704963e-01
-3.232566542915754404e+00	-6.640739552359795628e-01
-3.175210314320264793e+00	-6.531014410462494535e-01
-3.118261154000374624e+00	-6.417314773402074124e-01
-3.061740576223824561e+00	-6.300222856266515237e-01
-3.005670632353204752e+00	-6.180367004222695471e-01
-2.950073732284134387e+00	-6.058411135370935785e-01
-2.894972438136265147e+00	-5.935042860885495486e-01
-2.840389233007214465e+00	-5.810960481090194918e-01
-2.786346268429285011e+00	-5.686859093728084957e-01
-2.732865094965345243e+00	-5.563416085321775117e-01
-2.679966381118715102e+00	-5.441276307120714861e-01
-2.627669626388315027e+00	-5.321037262618955044e-01
-2.575992874848604952e+00	-5.203234652957835493e-01
-2.524952436050615034e+00	-5.088328638712324992e-01
-2.474562620301455240e+00	-4.976691180705904993e-01
-2.424835495466414859e+00	-4.868594817843315270e-01
-2.375780672330904952e+00	-4.764203225898674954e-01
-2.327405125248555251e+00	-4.663563877359704901e-01
-2.279713054277795248e+00	-4.566603088654424547e-01
-2.232705794271895083e+00	-4.473123697494484907e-01
-2.186381775441665010e+00	-4.382805560073845252e-01
-2.140736538769635100e+00	-4.295208996192834694e-01
-2.095762808339235228e+00	-4.209781241097295124e-01
-2.051450621182635103e+00	-4.125865887321855108e-01
-2.007787513682164793e+00	-4.042715219826485407e-01
-1.964758761928015129e+00	-3.959505265242974636e-01
-1.922347671790645141e+00	-3.875353293410154776e-01
-1.880535912866365011e+00	-3.789337429111604982e-01
-1.839303888962134925e+00	-3.700517956749364568e-01
-1.798631136462744973e+00	-3.607959833399335126e-01
-1.758496740835274963e+00	-3.510755869111304439e-01
-1.718879760732095141e+00	-3.408049990146265196e-01
-1.679759648708815112e+00	-3.299059973561894732e-01
-1.641116657520865108e+00	-3.183099032267225348e-01
-1.602932221331055063e+00	-3.059595639942335188e-01
-1.565189301958914925e+00	-2.928111015933195227e-01
-1.527872691517555115e+00	-2.788353741411835340e-01
-1.490969264374355063e+00	-2.640191048797805307e-01
-1.454468173272444931e+00	-2.483656414737114848e-01
-1.418360986572325011e+00	-2.318953189965314854e-01
-1.382641765813225065e+00	-2.146454113496085170e-01
-1.347307085038504937e+00	-1.966696679547705329e-01
-1.312355995465084968e+00	-1.780374448855664982e-01
-1.277789940995245122e+00	-1.588324516796165153e-01
-1.243612631673605140e+00	-1.391511464433545231e-01
-1.209829883406485118e+00	-1.191008220904105075e-01
-1.176449433026959923e+00	-9.879743527136747305e-02
-1.143480738080060899e+00	-7.836323645792148129e-02
-1.110934770514540038e+00	-5.792426453315246970e-02
-1.078823812827889084e+00	-3.760777200655049390e-02
-1.047161264168479988e+00	-1.753964760993748095e-02
-1.015961462523494951e+00	2.158098381926515374e-03
-9.852395274976599726e-01	2.136972407290141374e-02
-9.550112264088939096e-01	3.998796407775201400e-02
-9.252928645893960802e-01	5.791600527844020796e-02
-8.961011989796299204e-01	7.506918723145281080e-02
-8.674533724277488922e-01	9.137639274719591698e-02
-8.393668646385430421e-01	1.067811032448812147e-01
-8.118594545219168790e-01	1.212421028705957110e-01
-7.849491878246048771e-01	1.347338247791476096e-01
-7.586543434270178743e-01	1.472463421679043316e-01
-7.329933915695490132e-01	1.587850153835157208e-01
-7.079849375409330570e-01	1.693698144982399012e-01
-6.836476449999999705e-01	1.790343440000000119e-01
-6.600001340793849591e-01	1.878246025194919011e-01
-6.370608506886109579e-01	1.957975157212298034e-01
-6.148479049350059622e-01	2.030192845381733058e-01
-5.933788782441740128e-01	2.095635937877439181e-01
-5.726706005100519192e-01	2.155097278568674224e-01
-5.527389003566729464e-01	2.209406405996695022e-01
-5.335983332673509549e-01	2.259410258942285143e-01
-5.152618938529269776e-01	2.305954335187635207e-01
-4.977407198159840007e-01	2.349864722185385224e-01
-4.810437961594419831e-01	2.391931381469575013e-01
-4.651776688355459544e-01	2.432893023983555281e-01
-4.501461773005499545e-01	2.473423862395225103e-01
-4.359502153143799408e-01	2.514122470362665229e-01
-4.225875288052189926e-01	2.555502919118765037e-01
-4.100525587266379834e-01	2.597988300217675128e-01
-3.983363356078060136e-01	2.641906681393295098e-01
-3.874264309889919877e-01	2.687489481750625075e-01
-3.773069692107789974e-01	2.734872194409475599e-01
-3.679587011606169633e-01	2.784097330602635090e-01
-3.593591396532099802e-01	2.835119410314185240e-01
-3.514827542108969749e-01	2.887811781872154926e-01
-3.443012211920200016e-01	2.941975017333274822e-01
-3.377837235580130049e-01	2.997346602651624892e-01
-3.318972931326289455e-01	3.053611621923145170e-01
-3.266071870370839680e-01	3.110414123633434835e-01
-3.218772891177239526e-01	3.167368853779125581e-01
-3.176705266397930050e-01	3.224073045748275246e-01
-3.139492923100120070e-01	3.280117969501785136e-01
-3.106758618074189626e-01	3.335099962296125264e-01
-3.078127974295709612e-01	3.388630689169255250e-01
-3.053233291728799648e-01	3.440346412793605091e-01
-3.031717055255069848e-01	3.489916088091735147e-01
-3.013235074160519611e-01	3.537048136144985144e-01
-2.997459200831139592e-01	3.581495793288785312e-01
-2.984079590585009822e-01	3.623060973742525115e-01
-2.972806479377370081e-01	3.661596626541205324e-01
-2.963371470936179697e-01	3.697007608824355307e-01
-2.955528339218879696e-01	3.729250136662305426e-01
-2.949053365464949783e-01	3.758329910603804835e-01
-2.943745241143339575e-01	3.784299045160355313e-01
-2.939424578409080002e-01	3.807251958760424770e-01
-2.935933078014999476e-01	3.827320402706315683e-01
-2.933132410771099874e-01	3.844667823881474655e-01
-2.930902872492309741e-01	3.859483266073885366e-01
-2.929141873890889758e-01	3.871975018646095501e-01
-2.927762326104279555e-01	3.882364218898345376e-01
-2.926690979636209500e-01	3.890878606001084705e-01
-2.925866769635219744e-01	3.897746610135345291e-01
-2.925239213921809744e-01	3.903191940939525484e-01
