# Supplementary material for: Agile perching maneuvers in birds and morphing-wing drones
Source: Nat Commun. 2024 Sep 27;15:8330. doi: 10.1038/s41467-024-52369-4 (PMC11437188; doi:10.1038/s41467-024-52369-4)
Supplement: Supplementary file 11 — Source Data [file 41467_2024_52369_MOESM11_ESM.zip › figure_source_data/suppl_fig_2/harris_hawk_421.csv]

# horizontal_pos	altitude
-1.224922342613858106e+01	3.510244574111220373e-01
-1.224634196286598176e+01	3.496013042276930327e-01
-1.224336979593338093e+01	3.481716371904920448e-01
-1.224030578230618183e+01	3.467402954688110217e-01
-1.223714869822298112e+01	3.453122350026250342e-01
-1.223389722993008100e+01	3.438925041046210218e-01
-1.223054996427218200e+01	3.424862180387530097e-01
-1.222710537916738183e+01	3.410985327037640014e-01
-1.222356183400728113e+01	3.397346175558060288e-01
-1.221991756003048124e+01	3.383996279091960324e-01
-1.221617065073188080e+01	3.370986767585610333e-01
-1.221231905237868176e+01	3.358368062689840450e-01
-1.220836055471858117e+01	3.346189590834670047e-01
-1.220429278197608092e+01	3.334499495988920148e-01
-1.220011318424518088e+01	3.323344353629100190e-01
-1.219581902939678208e+01	3.312768887446559951e-01
-1.219140739563038167e+01	3.302815690320320408e-01
-1.218687516480628119e+01	3.293524951075240126e-01
-1.218221901670388085e+01	3.284934188530870269e-01
-1.217743542435348125e+01	3.277077994326690336e-01
-1.217252065059558142e+01	3.269987785984320161e-01
-1.216747074601678236e+01	3.263691571636490041e-01
-1.216228154841378206e+01	3.258213727817140248e-01
-1.215694868392918160e+01	3.253574791666100086e-01
-1.215146756999338074e+01	3.249791268856120352e-01
-1.214583342019838241e+01	3.246875458499099976e-01
-1.214004125121278221e+01	3.244835296232180255e-01
-1.213408589183118202e+01	3.243674216622410289e-01
-1.212796199423078214e+01	3.243391035961600277e-01
-1.212166404748688109e+01	3.243979856448920285e-01
-1.211518639337158199e+01	3.245429992678759978e-01
-1.210852324443668238e+01	3.247725921264820181e-01
-1.210166870435198128e+01	3.250847254336620140e-01
-1.209461679043918103e+01	3.254768737543590196e-01
-1.208736145831388242e+01	3.259460273092250060e-01
-1.207989662851688095e+01	3.264886968224330333e-01
-1.207221621498338138e+01	3.271009209418649921e-01
-1.206431415517098138e+01	3.277782762465430433e-01
-1.205618444163758163e+01	3.285158898420190154e-01
-1.204782115483408234e+01	3.293084545295060228e-01
-1.203921849684818213e+01	3.301502465188000390e-01
-1.203037082581778172e+01	3.310351456387490288e-01
-1.202127269070888183e+01	3.319566579819870356e-01
-1.201191886613818127e+01	3.329079409032369985e-01
-1.200230438690678092e+01	3.338818302725909959e-01
-1.199242458190528104e+01	3.348708698670440076e-01
-1.198227510704268184e+01	3.358673427653610100e-01
-1.197185197685468161e+01	3.368633045931669900e-01
-1.196115159444898168e+01	3.378506184472290230e-01
-1.195017077945788131e+01	3.388209913104840432e-01
-1.193890679367978080e+01	3.397660117525370116e-01
-1.192735736410928205e+01	3.406771886945240135e-01
-1.191552070308278211e+01	3.415459910024700174e-01
-1.190339552528708111e+01	3.423638876599420233e-01
-1.189098106141548072e+01	3.431223882590890284e-01
-1.187827706828488239e+01	3.438130835393000129e-01
-1.186528383526838226e+01	3.444276856950070353e-01
-1.185200218693348084e+01	3.449580681687340333e-01
-1.183843348182128175e+01	3.453963046426610228e-01
-1.182457960734028113e+01	3.457347069418110208e-01
-1.181044297079438188e+01	3.459658615647250302e-01
-1.179602648660518227e+01	3.460826645632110177e-01
-1.178133355983278108e+01	3.460783545015920226e-01
-1.176636806613748121e+01	3.459465432377570315e-01
-1.175113432836678129e+01	3.456812442833940291e-01
-1.173563708998348076e+01	3.452768985187980033e-01
-1.171988148558988208e+01	3.447283970586630386e-01
-1.170387300882688209e+01	3.440311010889430254e-01
-1.168761747795768180e+01	3.431808585211530427e-01
-1.167112099946318082e+01	3.421740173389319906e-01
-1.165438992999818169e+01	3.410074355421350289e-01
-1.163743083706498105e+01	3.396784876256390140e-01
-1.162025045877458140e+01	3.381850675632400161e-01
-1.160285566306398231e+01	3.365255883008060334e-01
-1.158525340674188087e+01	3.346989777970060254e-01
-1.156745069472348142e+01	3.327046716838570339e-01
-1.154945453981178183e+01	3.305426026525680183e-01
-1.153127192336228113e+01	3.282131867022970440e-01
-1.151290975715328102e+01	3.257173064199619938e-01
-1.149437484676318100e+01	3.230562914877170289e-01
-1.147567385672808093e+01	3.202318966408040368e-01
-1.145681327772968139e+01	3.172462773217180065e-01
-1.143779939603248152e+01	3.141019632967579911e-01
-1.141863826535758086e+01	3.108018305177460139e-01
-1.139933568135078090e+01	3.073490715247770289e-01
-1.137989715876798158e+01	3.037471646951190318e-01
-1.136032791146968179e+01	2.999998426487600067e-01
-1.134063283528238131e+01	2.961110601224780092e-01
-1.132081649375598076e+01	2.920849616217899847e-01
-1.130088310681298225e+01	2.879258491537289855e-01
-1.128083654225958199e+01	2.836381503332799925e-01
-1.126068031009978121e+01	2.792263871426730049e-01
-1.124041755957168220e+01	2.746951456058410179e-01
-1.122005107880158192e+01	2.700490466204770179e-01
-1.119958329695258215e+01	2.652927181676710267e-01
-1.117901628872968089e+01	2.604307690944320242e-01
-1.115835178108748238e+01	2.554677646379139855e-01
-1.113759116197768151e+01	2.504082038323690584e-01
-1.111673549096388136e+01	2.452564989111400140e-01
-1.109578551152838166e+01	2.400169567869520071e-01
-1.107474166488968237e+01	2.346937626647260244e-01
-1.105360410515128144e+01	2.292909658127240125e-01
-1.103237271560328203e+01	2.238124674903810285e-01
-1.101104712600008106e+01	2.182620110051610163e-01
-1.098962673064558082e+01	2.126431738466000310e-01
-1.096811070712018221e+01	2.069593618236460209e-01
-1.094649803549328126e+01	2.012138051118410043e-01
-1.092478751787308155e+01	1.954095560999630221e-01
-1.090297779815298185e+01	1.895494889117090298e-01
-1.088106738182358235e+01	1.836363004668880305e-01
-1.085905465572978201e+01	1.776725129384870150e-01
-1.083693790765888210e+01	1.716604774568680214e-01
-1.081471534565718073e+01	1.656023789100990184e-01
-1.079238511697968228e+01	1.595002416899630182e-01
-1.076994532658628145e+01	1.533559362362862111e-01
-1.074739405510538148e+01	1.471711862376426372e-01
-1.072472937619248157e+01	1.409475763539984050e-01
-1.070194937321898188e+01	1.346865603360721253e-01
-1.067905215523068208e+01	1.283894694268747361e-01
-1.065603587212218173e+01	1.220575209426271179e-01
-1.063289872897748189e+01	1.156918269427308077e-01
-1.060963899953158140e+01	1.092934029113308142e-01
-1.058625503871128082e+01	1.028631763859093190e-01
-1.056274529421818187e+01	9.640199548097351523e-02
-1.053910831711938201e+01	8.991063726694172031e-02
-1.051534277141398199e+01	8.338981597552491687e-02
-1.049144744254968131e+01	7.684019101300321175e-02
-1.046742124486388192e+01	7.026237477161101364e-02
-1.044326322792968220e+01	6.365694023662221701e-02
-1.041897258179148089e+01	5.702442839254072415e-02
-1.039454864107718102e+01	5.036535543600181852e-02
-1.036999088798208213e+01	4.368021980554520622e-02
-1.034529895412168088e+01	3.696950903936641053e-02
-1.032047262126038234e+01	3.023370647154971502e-02
-1.029551182092548167e+01	2.347329777526141470e-02
-1.027041663292598095e+01	1.668877735807772211e-02
-1.024518728280058077e+01	9.880654610222222578e-03
-1.021982413822968105e+01	3.049460001225634542e-03
-1.019432770445058090e+01	-3.804248985391084359e-03
-1.016869861872457115e+01	-1.067988209609388450e-02
-1.014293764391464236e+01	-1.757681075306716245e-02
-1.011704566123513160e+01	-2.449436273105998207e-02
-1.009102366224703218e+01	-3.143181710057518785e-02
-1.006487274017649192e+01	-3.838839947786018558e-02
-1.003859408064156078e+01	-4.536327762652259121e-02
-1.001218895187765234e+01	-5.235555745890396739e-02
-9.985658694556692083e+00	-5.936427948743999705e-02
-9.959004711299302315e+00	-6.638841577696696916e-02
-9.932228455981281456e+00	-7.342686744825294154e-02
-9.905331422938161268e+00	-8.047846278083398142e-02
-9.878315136171352151e+00	-8.754195595955899245e-02
-9.851181138659240943e+00	-9.461602650411699011e-02
-9.823930981874211099e+00	-1.016992794142489998e-01
-9.796566215603570882e+00	-1.087902460555750239e-01
-9.769088378167982256e+00	-1.158873858019869862e-01
-9.741498987125162046e+00	-1.229890884406709683e-01
-9.713799530540411453e+00	-1.300936773351589748e-01
-9.685991458897481365e+00	-1.371994133306719821e-01
-9.658076177714912447e+00	-1.443044993745439819e-01
-9.630055040923721776e+00	-1.514070858130739938e-01
-9.601929345052061748e+00	-1.585052763149729649e-01
-9.573700324252081728e+00	-1.655971343608209634e-01
-9.545369146193651844e+00	-1.726806902280880185e-01
-9.516936908837990927e+00	-1.797539483922709902e-01
-9.488404638093951959e+00	-1.868148952570389820e-01
-9.459773286348411858e+00	-1.938615071199659701e-01
-9.431043731851850964e+00	-2.008917582757159814e-01
-9.402216778930441166e+00	-2.079036291555579896e-01
-9.373293158986420792e+00	-2.148951144008939829e-01
-9.344273532240341851e+00	-2.218642307691219839e-01
-9.315158490161120852e+00	-2.288090247727359583e-01
-9.285948558523530849e+00	-2.357275799568899766e-01
-9.256644201027262042e+00	-2.426180237267889783e-01
-9.227245823407860925e+00	-2.494785336440619727e-01
-9.197753777966811484e+00	-2.563073431204999642e-01
-9.168168368446382388e+00	-2.631027464480890088e-01
-9.138489855174730891e+00	-2.698631031159309801e-01
-9.108718460407411399e+00	-2.765868413770419809e-01
-9.078854373793211252e+00	-2.832724610410599642e-01
-9.048897757895661087e+00	-2.899185354821789962e-01
-9.018848753704972410e+00	-2.965237128649169662e-01
-8.988707486080391718e+00	-3.030867166033349713e-01
-8.958474069068071088e+00	-3.096063450817869711e-01
-8.928148611045831018e+00	-3.160814706769239923e-01
-8.897731219652561307e+00	-3.225110381312819574e-01
-8.867222006466921158e+00	-3.288940623381069739e-01
-8.836621091406630768e+00	-3.352296256049839829e-01
-8.805928606826810778e+00	-3.415168744701309600e-01
-8.775144701302581396e+00	-3.477550161498050296e-01
-8.744269543087391128e+00	-3.539433146981139644e-01
-8.713303323245082055e+00	-3.600810869614880505e-01
-8.682246258459061394e+00	-3.661676984092880338e-01
-8.651098593527141389e+00	-3.722025589194370432e-01
-8.619860603555091316e+00	-3.781851185936899173e-01
-8.588532595865512320e+00	-3.841148636713929698e-01
-8.557114911641731325e+00	-3.899913126033120458e-01
-8.525607927328511693e+00	-3.958140123387539622e-01
-8.494012055812500961e+00	-4.015825348697639741e-01
-8.462327747406201084e+00	-4.072964740660759975e-01
-8.430555490658692364e+00	-4.129554428238410568e-01
-8.398695813015361722e+00	-4.185590705403359757e-01
-8.366749281347331646e+00	-4.241070009160760601e-01
-8.334716502368662461e+00	-4.295988900753169859e-01
-8.302598122956931448e+00	-4.350344049860949691e-01
-8.270394830389191654e+00	-4.404132221519640455e-01
-8.238107352501831571e+00	-4.457350265396939348e-01
-8.205736457779231330e+00	-4.509995107005609349e-01
-8.173282955372000558e+00	-4.562063740376899879e-01
-8.140747695041950394e+00	-4.613553221683530103e-01
-8.108131567027180964e+00	-4.664460663281800312e-01
-8.075435501817361583e+00	-4.714783227641299868e-01
-8.042660469826181213e+00	-4.764518120645870325e-01
-8.009807480945671188e+00	-4.813662583782710169e-01
-7.976877583964780527e+00	-4.862213884785279716e-01
-7.943871865833530777e+00	-4.910169306359510322e-01
-7.910791450753200671e+00	-4.957526132700549870e-01
-7.877637499072920768e+00	-5.004281633595488721e-01
-7.844411205973861101e+00	-5.050433046005760040e-01
-7.811113799923441015e+00	-5.095977553127020165e-01
-7.777746540884161064e+00	-5.140912261032959396e-01
-7.744310718263980320e+00	-5.185234173118649093e-01
-7.710807648598910546e+00	-5.228940162667190528e-01
-7.677238672961810728e+00	-5.272026943966410251e-01
-7.643605154095951093e+00	-5.314491042498799001e-01
-7.609908473276240315e+00	-5.356328764814239918e-01
-7.576150026906200985e+00	-5.397536168769290210e-01
-7.542331222863520424e+00	-5.438109034877400827e-01
-7.508453476612520383e+00	-5.478042839558230348e-01
-7.474518207106870982e+00	-5.517332731101409760e-01
-7.440526832511101141e+00	-5.555973509168110613e-01
-7.406480765774110964e+00	-5.593959608642788961e-01
-7.372381410092670784e+00	-5.631285088616679868e-01
-7.338230154307000319e+00	-5.667943627234570680e-01
-7.304028368274121163e+00	-5.703928523066759126e-01
-7.269777398267970980e+00	-5.739232703581220729e-01
-7.235478562457481111e+00	-5.773848741186269340e-01
-7.201133146515930505e+00	-5.807768877195609303e-01
-7.166742399415540810e+00	-5.840985053934830695e-01
-7.132307529461870743e+00	-5.873488955066650252e-01
-7.097829700621540283e+00	-5.905272054061099229e-01
-7.063310029195880801e+00	-5.936325670582138780e-01
-7.028749580890440996e+00	-5.966641034404529531e-01
-6.994149368327420291e+00	-5.996209356319179840e-01
-6.959510349044200517e+00	-6.025021905333480809e-01
-6.924833424016671124e+00	-6.053070091329408875e-01
-6.890119436740680392e+00	-6.080345552208479276e-01
-6.855369172899290930e+00	-6.106840244432989451e-01
-6.820583360637330728e+00	-6.132546535768690354e-01
-6.785762671457710837e+00	-6.157457298948669777e-01
-6.750907721747400281e+00	-6.181566004912599777e-01
-6.716019074933631039e+00	-6.204866814232050665e-01
-6.681097244263570545e+00	-6.227354665312150317e-01
-6.646142696193661159e+00	-6.249025357962900706e-01
-6.611155854367720686e+00	-6.269875630960670687e-01
-6.576137104155990620e+00	-6.289903232271079059e-01
-6.541086797720990553e+00	-6.309106980678620413e-01
-6.506005259569610288e+00	-6.327486817663909857e-01
-6.470892792545830829e+00	-6.345043848485620863e-01
-6.435749684212730415e+00	-6.361780371558829472e-01
-6.400576213568681005e+00	-6.377699895372119787e-01
-6.365372658038350728e+00	-6.392807142350560579e-01
-6.330139300676520975e+00	-6.407108039246769415e-01
-6.294876437520110279e+00	-6.420609693826229147e-01
-6.259584385022391118e+00	-6.433320357801199929e-01
-6.224263487502510905e+00	-6.445249376158470600e-01
-6.188914124543500428e+00	-6.456407123215559540e-01
-6.153536718272510697e+00	-6.466804925925500047e-01
-6.118131740458480294e+00	-6.476454975128789204e-01
-6.082699719364720536e+00	-6.485370225619899731e-01
-6.047241246296400696e+00	-6.493564286052000423e-01
-6.011756981786541054e+00	-6.501051299845690412e-01
-5.976247661367940722e+00	-6.507845818392190562e-01
-5.940714100882880544e+00	-6.513962667948289820e-01
-5.905157201287310365e+00	-6.519416811706850723e-01
-5.869577952911490648e+00	-6.524223208592099255e-01
-5.833977439144581112e+00	-6.528396670372749178e-01
-5.798356839516141115e+00	-6.531951718707360577e-01
-5.762717432153700692e+00	-6.534902443735679523e-01
-5.727060595601081161e+00	-6.537262365807030573e-01
-5.691387809988071034e+00	-6.539044301893208733e-01
-5.655700657547910737e+00	-6.540260238169559592e-01
-5.620000822484350955e+00	-6.540921210164940547e-01
-5.584290090195530354e+00	-6.541037191782099747e-01
-5.548570345866711051e+00	-6.540616994374310877e-01
-5.512843572448741014e+00	-6.539668176936159760e-01
-5.477111848043000997e+00	-6.538196968326459579e-01
-5.441377342717681032e+00	-6.536208202293010139e-01
-5.405642314783150937e+00	-6.533705265913520854e-01
-5.369909106557410716e+00	-6.530690061908259736e-01
-5.334180139654351116e+00	-6.527162985117949123e-01
-5.298457909829800805e+00	-6.523122913279870705e-01
-5.262744981421410451e+00	-6.518567212076140649e-01
-5.227043981419400964e+00	-6.513491754273819101e-01
-5.191357593205500720e+00	-6.507890952628059278e-01
-5.155688549997790915e+00	-6.501757806078869439e-01
-5.120039628038540513e+00	-6.495083958640959221e-01
-5.084413639561710774e+00	-6.487859770264530201e-01
-5.048813425576170744e+00	-6.480074398835580229e-01
-5.013241848499510489e+00	-6.471715892386529223e-01
-4.977701784676270336e+00	-6.462771290503059873e-01
-4.942196116813380335e+00	-6.453226733841510576e-01
-4.906727726364120912e+00	-6.443067580613028866e-01
-4.871299485891160685e+00	-6.432278528845720711e-01
-4.835914251437520406e+00	-6.420843743204849297e-01
-4.800574854934020586e+00	-6.408746985133579877e-01
-4.765284096670210801e+00	-6.395971745071340475e-01
-4.730044737855540582e+00	-6.382501375515319264e-01
-4.694859493296791086e+00	-6.368319223710430244e-01
-4.659731024217340867e+00	-6.353408762784920061e-01
-4.624661931244141044e+00	-6.337753720191789952e-01
-4.589654747587601058e+00	-6.321338202369199966e-01
-4.554711932440611122e+00	-6.304146814595750214e-01
-4.519835864622581134e+00	-6.286164775087910161e-01
-4.485028836495470905e+00	-6.267378022465439624e-01
-4.450293048178850519e+00	-6.247773315796549820e-01
-4.415630602092290857e+00	-6.227338326525060364e-01
-4.381043497853390534e+00	-6.206061721677400556e-01
-4.346533627560910773e+00	-6.183933237845680164e-01
-4.312102771492741127e+00	-6.160943745543590033e-01
-4.277752594248941165e+00	-6.137085303633280642e-01
-4.243484641370300459e+00	-6.112351203622619078e-01
-4.209300336463000392e+00	-6.086736003731889610e-01
-4.175200978859760603e+00	-6.060235552726709329e-01
-4.141187741847221382e+00	-6.032847003607579861e-01
-4.107261671488930510e+00	-6.004568817336899400e-01
-4.073423686071780736e+00	-5.975400756868309848e-01
-4.039674576202741285e+00	-5.945343871822790227e-01
-4.006015005580611188e+00	-5.914400474227778925e-01
-3.972445512465631268e+00	-5.882574105801419151e-01
-3.938966511867111109e+00	-5.849869497321629197e-01
-3.905578298466521048e+00	-5.816292520670209854e-01
-3.872281050290080628e+00	-5.781850134184118861e-01
-3.839074833141610910e+00	-5.746550321980350429e-01
-3.805959605802001100e+00	-5.710402027946870351e-01
-3.772935225998151232e+00	-5.673415085110169453e-01
-3.740001457138951046e+00	-5.635600141100760574e-01
-3.707157975811750994e+00	-5.596968580440779828e-01
-3.674404380027120887e+00	-5.557532444374220226e-01
-3.641740198195070555e+00	-5.517304348950009540e-01
-3.609164898809760658e+00	-5.476297402051839569e-01
-3.576677900814680733e+00	-5.434525120046589386e-01
-3.544278584613970828e+00	-5.392001344696819576e-01
-3.511966303690020830e+00	-5.348740160951430678e-01
-3.479740396781330958e+00	-5.304755816193780227e-01
-3.447600200568381013e+00	-5.260062641488969515e-01
-3.415545062809671073e+00	-5.214674975331099471e-01
-3.383574355863561145e+00	-5.168607090349439659e-01
-3.351687490526100710e+00	-5.121873123388609450e-01
-3.319883930108851189e+00	-5.074487009333199516e-01
-3.288163204675420559e+00	-5.026462419003190352e-01
-3.256524925349820521e+00	-4.977812701401410078e-01
-3.224968798604880504e+00	-4.928550830551030049e-01
-3.193494640434121123e+00	-4.878689357118119463e-01
-3.162102390306340993e+00	-4.828240364973110377e-01
-3.130792124798240650e+00	-4.777215432805480000e-01
-3.099564070797161008e+00	-4.725625600868739729e-01
-3.068418618163531342e+00	-4.673481342897059521e-01
-3.037356331740530990e+00	-4.620792543202499325e-01
-3.006377962597230891e+00	-4.567568478931199327e-01
-2.975484458391190579e+00	-4.513817807429239548e-01
-2.944676972736861131e+00	-4.459548558643970373e-01
-2.913956873467620667e+00	-4.404768132464089159e-01
-2.883325749681440620e+00	-4.349483300882470149e-01
-2.852785417463771012e+00	-4.293700214848200081e-01
-2.822337924185460700e+00	-4.237424415660319688e-01
-2.791985551279270616e+00	-4.180660850743369017e-01
-2.761730815404910722e+00	-4.123413893635090033e-01
-2.731576467920421081e+00	-4.065687368009020530e-01
-2.701525492586671184e+00	-4.007484575548820316e-01
-2.671581101441501183e+00	-3.948808327487080549e-01
-2.641746728791340537e+00	-3.889660979618840275e-01
-2.612026023280191289e+00	-3.830044470598589768e-01
-2.582422838009090782e+00	-3.769960363329209474e-01
-2.552941218693280945e+00	-3.709409889251839565e-01
-2.523585389859291261e+00	-3.648393995346559948e-01
-2.494359739100200812e+00	-3.586913393655430382e-01
-2.465268799423660617e+00	-3.524968613140650464e-01
-2.436317229744600965e+00	-3.462560053692370077e-01
-2.407509793592210734e+00	-3.399688042101929875e-01
-2.378851336118721349e+00	-3.336352889817159606e-01
-2.350346759515820949e+00	-3.272554952296919395e-01
-2.322000996962830577e+00	-3.208294689781809872e-01
-2.293818985248851305e+00	-3.143572729297059998e-01
-2.265805636229180742e+00	-3.078389927702019913e-01
-2.237965807293581300e+00	-3.012747435597969980e-01
-2.210304271040961055e+00	-2.946646761902829703e-01
-2.182825684370750530e+00	-2.880089838896839893e-01
-2.155534557216650882e+00	-2.813079087538359890e-01
-2.128435221161790736e+00	-2.745617482842999668e-01
-2.101531798186910827e+00	-2.677708619112539878e-01
-2.074828169814050938e+00	-2.609356774792839784e-01
-2.048327946917070985e+00	-2.540566976731870041e-01
-2.022034440477550987e+00	-2.471345063600839942e-01
-1.995950633569640864e+00	-2.401697748232339835e-01
-1.970079154860211013e+00	-2.331632678620609855e-01
-1.944422253910900844e+00	-2.261158497320159833e-01
-1.918981778566680951e+00	-2.190284898969829808e-01
-1.893759154710850989e+00	-2.119022685661239858e-01
-1.868755368658721050e+00	-2.047383819862079735e-01
-1.843970952452431034e+00	-1.975381474597979747e-01
-1.819405972305900843e+00	-1.903030080589829809e-01
-1.795060020433620895e+00	-1.830345370038560238e-01
-1.770932210477921043e+00	-1.757344416745489912e-01
-1.747021176728280834e+00	-1.684045672254139703e-01
-1.723325077302100938e+00	-1.610468997698780158e-01
-1.699841601429660898e+00	-1.536635691046829844e-01
-1.676567980956740866e+00	-1.462568509425729579e-01
-1.653501006147030994e+00	-1.388291686230959665e-01
-1.630637045832700860e+00	-1.313830942720509709e-01
-1.607972071925780844e+00	-1.239213493812259537e-01
-1.585501688266000908e+00	-1.164468047814610219e-01
-1.563221163741500996e+00	-1.089624799837479729e-01
-1.541125469579290863e+00	-1.014715418650369849e-01
-1.519209320661300877e+00	-9.397730267765097567e-02
-1.497467220680510858e+00	-8.648321736378700164e-02
-1.475893510910391004e+00	-7.899288015934397000e-02
-1.454482422319270940e+00	-7.151002047447302390e-02
-1.433228130720700877e+00	-6.403849804154099212e-02
-1.412124814611180890e+00	-5.658229732485198227e-02
-1.391166715308130852e+00	-4.914552119026299737e-02
-1.370348198964350894e+00	-4.173238383690058839e-02
-1.349663820001120840e+00	-3.434720299736199189e-02
-1.329108385470040954e+00	-2.699439141719767177e-02
-1.308677019825140952e+00	-1.967844762892090316e-02
-1.288365229561550862e+00	-1.240394604038819182e-02
-1.268168967155480997e+00	-5.175526362014071236e-03
-1.248084693723210847e+00	2.002117598073616112e-03
-1.228109439803920955e+00	9.124249737211209688e-03
-1.208240863663710973e+00	1.618610402142131588e-02
-1.188477306515520970e+00	2.318289736593343031e-02
-1.168817844052616906e+00	3.010984298593161190e-02
-1.149262333702029792e+00	3.696216416631131763e-02
-1.129811457018941034e+00	4.373510839528640948e-02
-1.110466756663496035e+00	5.042396180300051656e-02
-1.091230667428320977e+00	5.702406384288341568e-02
-1.072106540817787890e+00	6.353082215039541902e-02
-1.053098662718997991e+00	6.993972751104261809e-02
-1.034212263749375804e+00	7.624636886716121276e-02
-1.015453521916466872e+00	8.244644829096571537e-02
-9.968295572818709482e-01	8.853579584978010786e-02
-9.783484183828559111e-01	9.451038428822021442e-02
-9.600190602317039135e-01	1.003663434513959174e-01
-9.418513137838819826e-01	1.060999743729674205e-01
-9.238558468410928981e-01	1.117077629521201210e-01
-9.060441164336668907e-01	1.171863931442343187e-01
-8.884283128078819258e-01	1.225327595912113210e-01
-8.710212952270599551e-01	1.277439796190823207e-01
-8.538365198798029132e-01	1.328174045326608321e-01
-8.368879602738199530e-01	1.377506301395921007e-01
-8.201900205784989906e-01	1.425415064391988285e-01
-8.037574424629049252e-01	1.471881464149939200e-01
-7.876052060572569236e-01	1.516889338736194248e-01
-7.717484257442319695e-01	1.560425302772380229e-01
-7.562022415606989290e-01	1.602478805210440227e-01
-7.409817070597729538e-01	1.643042176125200093e-01
-7.261016745463819699e-01	1.682110662143480040e-01
-7.115766786560109303e-01	1.719682450184010225e-01
-6.974208192949019613e-01	1.755758679240540243e-01
-6.836476449999999705e-01	1.790343440000000119e-01
-6.702700378074260001e-01	1.823443762149430103e-01
-6.573001007385099737e-01	1.855069589288130261e-01
-6.447490490217748782e-01	1.885233741425700049e-01
-6.326271061670558638e-01	1.913951865110970207e-01
-6.209434059937439798e-01	1.941242371302600300e-01
-6.097059016885160165e-01	1.967126361156720238e-01
-5.989212829286330031e-01	1.991627539972660177e-01
-5.885949020547189825e-01	2.014772119602160072e-01
-5.787307102120199387e-01	2.036588709691450061e-01
-5.693312043014480128e-01	2.057108198188810078e-01
-5.603973854917239095e-01	2.076363621611750088e-01
-5.519287299419168846e-01	2.094390025628660168e-01
-5.439231722704699346e-01	2.111224316568490189e-01
-5.363771021829749630e-01	2.126905104529250301e-01
-5.292853745376779884e-01	2.141472538811290127e-01
-5.226413329860200019e-01	2.154968136454630256e-01
-5.164368471767020186e-01	2.167434604710630208e-01
-5.106623633574589594e-01	2.178915658327370275e-01
-5.053069680504018724e-01	2.189455832574790095e-01
-5.003584643163598855e-01	2.199100292980110116e-01
-4.958034599630509187e-01	2.207894642786240313e-01
-4.916274668931409630e-01	2.215884729185870206e-01
-4.878150106336229253e-01	2.223116449421470298e-01
-4.843497489395909295e-01	2.229635557876540053e-01
-4.812145982259189436e-01	2.235487475315950101e-01
-4.783918664517959329e-01	2.240717101463210181e-01
-4.758633909681249663e-01	2.245368632128540154e-01
-4.736106797386649414e-01	2.249485382124740140e-01
-4.716150542649989452e-01	2.253109615225300233e-01
-4.698577924851179421e-01	2.256282382431980260e-01
-4.683202698777369499e-01	2.259043369823650060e-01
-4.669840969914509365e-01	2.261430757254710155e-01
-4.658312516311249318e-01	2.263481089156280102e-01
-4.648442039750389498e-01	2.265229158665330311e-01
-4.640060329664439376e-01	2.266707906262330208e-01
-4.633005324230419220e-01	2.267948334034770308e-01
-4.627123054380109513e-01	2.268979436598270172e-01
-4.622268458063479302e-01	2.269828149596370137e-01
-4.618306054000139160e-01	2.270519316561290246e-01
-4.615110466333919303e-01	2.271075674748460060e-01
-4.612566794052269659e-01	2.271517860354900220e-01
-4.610570821718979473e-01	2.271864433294630281e-01
-4.609029070965189323e-01	2.272131921431790047e-01
