# Supplementary material for: Agile perching maneuvers in birds and morphing-wing drones
Source: Nat Commun. 2024 Sep 27;15:8330. doi: 10.1038/s41467-024-52369-4 (PMC11437188; doi:10.1038/s41467-024-52369-4)
Supplement: Supplementary file 11 — Source Data [file 41467_2024_52369_MOESM11_ESM.zip › figure_source_data/suppl_fig_2/harris_hawk_435.csv]

# horizontal_pos	altitude
-1.224754732990563966e+01	3.457267917899670140e-01
-1.224121003995784029e+01	3.444732299560240296e-01
-1.223472756885133883e+01	3.432428569725700096e-01
-1.222809919939373913e+01	3.420403815884160426e-01
-1.222132386795384029e+01	3.408703160657390319e-01
-1.221440015848443927e+01	3.397369353709610018e-01
-1.220732630051004008e+01	3.386442372276400326e-01
-1.220010017110304013e+01	3.375959033718139990e-01
-1.219271930083523969e+01	3.365952623460060078e-01
-1.218518088364913865e+01	3.356452541606350093e-01
-1.217748179055513980e+01	3.347483971412010262e-01
-1.216961858702573984e+01	3.339067572661570393e-01
-1.216158755391733948e+01	3.331219202840970395e-01
-1.215338471172033863e+01	3.323949668798440449e-01
-1.214500584790203952e+01	3.317264511373579916e-01
-1.213644654708063975e+01	3.311163825233240376e-01
-1.212770222373693940e+01	3.305642115889210197e-01
-1.211876815714943945e+01	3.300688195589290275e-01
-1.210963952821443890e+01	3.296285119471630276e-01
-1.210031145779453965e+01	3.292410163054610428e-01
-1.209077904622363953e+01	3.289034841804230336e-01
-1.208103741358653949e+01	3.286124973179480047e-01
-1.207108174037854020e+01	3.283640781207720072e-01
-1.206090730815223999e+01	3.281537043287880429e-01
-1.205050953975303862e+01	3.279763278563700424e-01
-1.203988403875013979e+01	3.278263976854400297e-01
-1.202902662767943909e+01	3.276978866779360344e-01
-1.201793338472053918e+01	3.275843221369520442e-01
-1.200660067845163859e+01	3.274788199125090449e-01
-1.199502520033933983e+01	3.273741218158350286e-01
-1.198320399464803998e+01	3.272626360756910047e-01
-1.197113448547443859e+01	3.271364805417460442e-01
-1.195881450064673857e+01	3.269875283138239941e-01
-1.194624229225683898e+01	3.268074554520490338e-01
-1.193341655363043863e+01	3.265877904019710010e-01
-1.192033643257723874e+01	3.263199647508049916e-01
-1.190700154080033890e+01	3.259953649162279921e-01
-1.189341195938663986e+01	3.256053843579810314e-01
-1.187956824034093906e+01	3.251414758949550121e-01
-1.186547140416523938e+01	3.245952037067220131e-01
-1.185112293353213886e+01	3.239582945986529960e-01
-1.183652476313433866e+01	3.232226881140020103e-01
-1.182167926584083872e+01	3.223805850846089838e-01
-1.180658923532043936e+01	3.214244942242270309e-01
-1.179125786533473885e+01	3.203472763848510541e-01
-1.177568872593353966e+01	3.191421861166939822e-01
-1.175988573681683924e+01	3.178029101965200165e-01
-1.174385313815363929e+01	3.163236028166760416e-01
-1.172759545917304003e+01	3.146989171580930056e-01
-1.171111748485923876e+01	3.129240331045189949e-01
-1.169442422110024005e+01	3.109946808918940264e-01
-1.167752085864954026e+01	3.089071605257029951e-01
-1.166041273626533936e+01	3.066583568399759985e-01
-1.164310530339593974e+01	3.042457501137770248e-01
-1.162560408277653856e+01	3.016674222041449971e-01
-1.160791463329444007e+01	2.989220581979530333e-01
-1.159004251347274028e+01	2.960089436285300302e-01
-1.157199324590303924e+01	2.929279573455780272e-01
-1.155377228294273984e+01	2.896795601684730159e-01
-1.153538497396913876e+01	2.862647794928230294e-01
-1.151683653445893896e+01	2.826851900577740384e-01
-1.149813201713183908e+01	2.789428911165040548e-01
-1.147927628537133948e+01	2.750404802841810437e-01
-1.146027398910013950e+01	2.709810243659930284e-01
-1.144112954325843923e+01	2.667680274924150163e-01
-1.142184710899853961e+01	2.624053969092670080e-01
-1.140243057767454005e+01	2.578974067862099817e-01
-1.138288355767634030e+01	2.532486604189220225e-01
-1.136320936411873994e+01	2.484640512071920049e-01
-1.134341101137023955e+01	2.435487227935730081e-01
-1.132349120837243994e+01	2.385080287450230263e-01
-1.130345235667494030e+01	2.333474921533310042e-01
-1.128329655108233887e+01	2.280727655191420178e-01
-1.126302558278954002e+01	2.226895912693560298e-01
-1.124264094485844012e+01	2.172037632388760242e-01
-1.122214383987253861e+01	2.116210894253850172e-01
-1.120153518958983874e+01	2.059473563005350116e-01
-1.118081564640614012e+01	2.001882949329760186e-01
-1.115998560642743875e+01	1.943495491485680016e-01
-1.113904522394923902e+01	1.884366459213110134e-01
-1.111799442713483899e+01	1.824549681556820180e-01
-1.109683293468743948e+01	1.764097299874270164e-01
-1.107556027331043857e+01	1.703059546962715221e-01
-1.105417579576023890e+01	1.641484552907014338e-01
-1.103267869929763911e+01	1.579418177926363298e-01
-1.101106804435853981e+01	1.516903872187887192e-01
-1.098934277327014009e+01	1.453982562263058109e-01
-1.096750172885533914e+01	1.390692563632314194e-01
-1.094554367277753926e+01	1.327069518397727133e-01
-1.092346730349354011e+01	1.263146357145658039e-01
-1.090127127369553861e+01	1.198953283713158208e-01
-1.087895420713653927e+01	1.134517781454778274e-01
-1.085651471474983865e+01	1.069864639481374197e-01
-1.083395140998304029e+01	1.005015997249305154e-01
-1.081126292328503880e+01	9.399914058169442366e-02
-1.078844791569254014e+01	8.748079040541521800e-02
-1.076550509147613965e+01	8.094801080880391353e-02
-1.074243320981874028e+01	7.440203122924202161e-02
-1.071923109550373887e+01	6.784386001765181640e-02
-1.069589764860533876e+01	6.127429635976042177e-02
-1.067243185317553866e+01	5.469394288090451139e-02
-1.064883278493253904e+01	4.810321879563850267e-02
-1.062509961795903912e+01	4.150237347458640702e-02
-1.060123163042383965e+01	3.489150031286392117e-02
-1.057722820934483998e+01	2.827055079663101655e-02
-1.055308885441153954e+01	2.163934867658440231e-02
-1.052881318089113982e+01	1.499760416912090943e-02
-1.050440092164054029e+01	8.344928117225813846e-03
-1.047985192824933875e+01	1.680846053583429089e-03
-1.045516617134023996e+01	-4.995187882241985955e-03
-1.043034374005123865e+01	-1.168377721263286206e-02
-1.040538484072883918e+01	-1.838556961016429847e-02
-1.038028979485773995e+01	-2.510124363351198817e-02
-1.035505903625673874e+01	-3.183149573563198720e-02
-1.032969310757033909e+01	-3.857702756669598165e-02
-1.030419265608643897e+01	-4.533853359361497692e-02
-1.027855842891363913e+01	-5.211668905866798096e-02
-1.025279126755403958e+01	-5.891213830166397436e-02
-1.022689210190773856e+01	-6.572548347295298354e-02
-1.020086194375223876e+01	-7.255727366837100289e-02
-1.017470187973853868e+01	-7.940799452144398085e-02
-1.014841306395445919e+01	-8.627805829281898209e-02
-1.012199671010465885e+01	-9.316779450148598984e-02
-1.009545408336416017e+01	-1.000774411468169922e-01
-1.006878649196387876e+01	-1.070071365743179848e-01
-1.004199527857128871e+01	-1.139569120412249892e-01
-1.001508181153213961e+01	-1.209266850402470062e-01
-9.988047476042240191e+00	-1.279162534408279650e-01
-9.960893665320519119e+00	-1.349252905070090214e-01
-9.933621771856730120e+00	-1.419533408491839843e-01
-9.906233178807569928e+00	-1.489998173637479550e-01
-9.878729251615910201e+00	-1.560639992097039852e-01
-9.851111329926839133e+00	-1.631450308647209857e-01
-9.823380719873028966e+00	-1.702419222950999900e-01
-9.795538686799188710e+00	-1.773535502644369988e-01
-9.767586448492659557e+00	-1.844786607949369661e-01
-9.739525168982138936e+00	-1.916158727831339670e-01
-9.711355952962380300e+00	-1.987636827587779820e-01
-9.683079840895798540e+00	-2.059204707617710017e-01
-9.654697804835938868e+00	-2.130845072977760046e-01
-9.626210745009679215e+00	-2.202539613186519918e-01
-9.597619487187269982e+00	-2.274269091594650072e-01
-9.568924780860600166e+00	-2.346013443498730089e-01
-9.540127298240809850e+00	-2.417751882044049672e-01
-9.511227634077549453e+00	-2.489463010838690038e-01
-9.482226306292059093e+00	-2.561124942091269618e-01
-9.453123757407519534e+00	-2.632715418989659550e-01
-9.423920356750359772e+00	-2.704211940960959959e-01
-9.394616403387368919e+00	-2.775591890394749628e-01
-9.365212129755089876e+00	-2.846832659374909924e-01
-9.335707705930058609e+00	-2.917911774950679993e-01
-9.306103244481349179e+00	-2.988807021485589965e-01
-9.276398805840509354e+00	-3.059496558654319909e-01
-9.246594404119170107e+00	-3.129959033711769978e-01
-9.216690013299778883e+00	-3.200173686735010015e-01
-9.186685573722408904e+00	-3.270120447636159500e-01
-9.156580998788339087e+00	-3.339780023861400049e-01
-9.126376181800639031e+00	-3.409133977825439810e-01
-9.096071002862188948e+00	-3.478164793280270062e-01
-9.065665335753569920e+00	-3.546855929978879884e-01
-9.035159054715560245e+00	-3.615191866165529677e-01
-9.004552041064949108e+00	-3.683158128601730641e-01
-8.973844189577018682e+00	-3.750741310017369767e-01
-8.943035414573518693e+00	-3.817929074056400363e-01
-8.912125655661279566e+00	-3.884710147962730509e-01
-8.881114883073459865e+00	-3.951074303421610590e-01
-8.850003102572570057e+00	-4.017012326131459976e-01
-8.818790359882118679e+00	-4.082515974827680139e-01
-8.787476744621599778e+00	-4.147577930612549868e-01
-8.756062393727068738e+00	-4.212191737559019544e-01
-8.724547494347639542e+00	-4.276351735652338948e-01
-8.692932286215519611e+00	-4.340052987208120050e-01
-8.661217063494447643e+00	-4.403291197959208758e-01
-8.629402176117977774e+00	-4.466062634035349865e-01
-8.597488030635346945e+00	-4.528364036069880139e-01
-8.565475090588067886e+00	-4.590192531655789554e-01
-8.533363876444987284e+00	-4.651545547341390807e-01
-8.501154965127698304e+00	-4.712420721304579341e-01
-8.468848989161138263e+00	-4.772815817775150626e-01
-8.436446635486497314e+00	-4.832728644189589473e-01
-8.403948643975057919e+00	-4.892156971964760070e-01
-8.371355805681627515e+00	-4.951098461666720296e-01
-8.338668960876708169e+00	-5.009550593233760285e-01
-8.305888996894577048e+00	-5.067510601789180225e-01
-8.273016845833327082e+00	-5.124975419453670078e-01
-8.240053482139916952e+00	-5.181941623441550515e-01
-8.206999920110668256e+00	-5.238405390602900447e-01
-8.173857211333707795e+00	-5.294362458456889353e-01
-8.140626442096458248e+00	-5.349808092653620673e-01
-8.107308730776557226e+00	-5.404737060704070117e-01
-8.073905225230967986e+00	-5.459143611732579782e-01
-8.040417100193277378e+00	-5.513021461935201373e-01
-8.006845554685467548e+00	-5.566363785371859496e-01
-7.973191809446147360e+00	-5.619163209679929327e-01
-7.939457104373997431e+00	-5.671411816274061213e-01
-7.905642695981867973e+00	-5.723101144589639588e-01
-7.871749854854327211e+00	-5.774222199935989952e-01
-7.837779863099577859e+00	-5.824765464548540272e-01
-7.803734011785177671e+00	-5.874720911466151385e-01
-7.769613598346347239e+00	-5.924078020907470599e-01
-7.735419923955677568e+00	-5.972825798878209635e-01
-7.701154290843817307e+00	-6.020952797806140566e-01
-7.666817999561967412e+00	-6.068447139070280993e-01
-7.632412346179298090e+00	-6.115296537362719942e-01
-7.597938619410867567e+00	-6.161488326893049816e-01
-7.563398097674967957e+00	-6.207009489514079270e-01
-7.528792046082487310e+00	-6.251846684910180585e-01
-7.494121713364837234e+00	-6.295986283045229559e-01
-7.459388328751377806e+00	-6.339414399112099918e-01
-7.424593098811697267e+00	-6.382116931259180781e-01
-7.389737204282857519e+00	-6.424079601389220961e-01
-7.354821796905887332e+00	-6.465287999331359448e-01
-7.319847996300527626e+00	-6.505727630676709783e-01
-7.284816886910967959e+00	-6.545383968541791386e-01
-7.249729515059177842e+00	-6.584242509481730288e-01
-7.214586886145697875e+00	-6.622288833717191459e-01
-7.179389962040067630e+00	-6.659508669765901168e-01
-7.144139658705557672e+00	-6.695887963483171390e-01
-7.108836844103477937e+00	-6.731412951416739787e-01
-7.073482336423307260e+00	-6.766070238272130499e-01
-7.038076902684017533e+00	-6.799846878167821185e-01
-7.002621257750857531e+00	-6.832730459236799891e-01
-6.967116063809637438e+00	-6.864709191006279632e-01
-6.931561930337197808e+00	-6.895771993862060967e-01
-6.895959414602937265e+00	-6.925908589783000835e-01
-6.860309022731227557e+00	-6.955109593415540470e-01
-6.824611211348887707e+00	-6.983366602452929506e-01
-6.788866389835657600e+00	-7.010672286189960634e-01
-6.753074923188247425e+00	-7.037020471046240289e-01
-6.717237135501487266e+00	-7.062406221789749861e-01
-6.681353314061757587e+00	-7.086825917151680088e-01
-6.645423714040108010e+00	-7.110277318503759325e-01
-6.609448563764007467e+00	-7.132759630272480500e-01
-6.573428070538717805e+00	-7.154273550791760972e-01
-6.537362426981188079e+00	-7.174821312346759683e-01
-6.501251817821967371e+00	-7.194406709237279873e-01
-6.465096427123417477e+00	-7.213035112788139802e-01
-6.428896445856008057e+00	-7.230713472356000704e-01
-6.392652079768637918e+00	-7.247450301525160121e-01
-6.356363557484177917e+00	-7.263255648847339874e-01
-6.320031138746947441e+00	-7.278141052659610200e-01
-6.283655122745837929e+00	-7.292119479708529806e-01
-6.247235856434797618e+00	-7.305205247513260058e-01
-6.210773742770747674e+00	-7.317413930613509976e-01
-6.174269248789187259e+00	-7.328762251065761291e-01
-6.137722913438447669e+00	-7.339267953770289843e-01
-6.101135355095287593e+00	-7.348949667427739918e-01
-6.064507278687517378e+00	-7.357826752134750681e-01
-6.027839482352807643e+00	-7.365919134829810311e-01
-5.991132863567467659e+00	-7.373247133988780622e-01
-5.954388424684347925e+00	-7.379831275143089453e-01
-5.917607277824947332e+00	-7.385692098948091200e-01
-5.880790649077477283e+00	-7.390849963662531330e-01
-5.843939881959827609e+00	-7.395324844010631171e-01
-5.807056440113957940e+00	-7.399136128482899366e-01
-5.770141909205837472e+00	-7.402302417190940176e-01
-5.733197998013667807e+00	-7.404841322421740202e-01
-5.696226538694618036e+00	-7.406769274039950446e-01
-5.659229486229047978e+00	-7.408101331860850181e-01
-5.622208917048747701e+00	-7.408851007062819960e-01
-5.585167026863827822e+00	-7.409030094627411245e-01
-5.548106127710077828e+00	-7.408648518687639406e-01
-5.511028644245807406e+00	-7.407714192534420317e-01
-5.473937109333677498e+00	-7.406232894876749739e-01
-5.436834158948917306e+00	-7.404208163777761253e-01
-5.399722526460737804e+00	-7.401641209497940022e-01
-5.362605036338178088e+00	-7.398530847270889943e-01
-5.325484597335798043e+00	-7.394873450820360627e-01
-5.288364195217448049e+00	-7.390662927202089616e-01
-5.251246885079098092e+00	-7.385890713323919332e-01
-5.214135783332867646e+00	-7.380545794265680470e-01
-5.177034059415928091e+00	-7.374614743289951146e-01
-5.139944927287487531e+00	-7.368081783208999536e-01
-5.102871636777097208e+00	-7.360928868554379445e-01
-5.065817464846087859e+00	-7.353135787787179467e-01
-5.028785706822527679e+00	-7.344680284590541230e-01
-4.991779667667607612e+00	-7.335538197104500835e-01
-4.954802653329148043e+00	-7.325683613797471239e-01
-4.917857962234377212e+00	-7.315089044521101425e-01
-4.880948876971348049e+00	-7.303725605165980461e-01
-4.844078656204257705e+00	-7.291563214226630674e-01
-4.807250526864518037e+00	-7.278570799494370469e-01
-4.770467676655307798e+00	-7.264716513028219858e-01
-4.733733246903357283e+00	-7.249967952504710045e-01
-4.697050325787897940e+00	-7.234292387018599335e-01
-4.660421941972257898e+00	-7.217656985397269409e-01
-4.623851058660338076e+00	-7.200029045100300173e-01
-4.587340568095688020e+00	-7.181376219803370375e-01
-4.550893286517957215e+00	-7.161666743809169677e-01
-4.514511949587247663e+00	-7.140869651488479519e-01
-4.478199208284407540e+00	-7.118954990028940610e-01
-4.441957625291557576e+00	-7.095894023857740596e-01
-4.405789671854777545e+00	-7.071659429204639746e-01
-4.369697725128087740e+00	-7.046225477383700753e-01
-4.333684065995417889e+00	-7.019568205493009749e-01
-4.297750877365407618e+00	-6.991665573361180996e-01
-4.261900242931887739e+00	-6.962497605705499915e-01
-4.226134146390977619e+00	-6.932046518608281360e-01
-4.190454471104867906e+00	-6.900296829562899692e-01
-4.154863000200538004e+00	-6.867235450489679316e-01
-4.119361417091077726e+00	-6.832851763270200163e-01
-4.083951306405977810e+00	-6.797137677498119590e-01
-4.048634155316677585e+00	-6.760087670291781148e-01
-4.013411355242237910e+00	-6.721698808159020100e-01
-3.978284203920438244e+00	-6.681970751045749335e-01
-3.943253907828587757e+00	-6.640905738836500039e-01
-3.908321584938347470e+00	-6.598508560705960146e-01
-3.873488267788707695e+00	-6.554786507845260513e-01
-3.838754906860858185e+00	-6.509749310203849504e-01
-3.804122374238847470e+00	-6.463409057997491214e-01
-3.769591467539557428e+00	-6.415780108834230333e-01
-3.735162914095537801e+00	-6.366878981402659399e-01
-3.700837375374197435e+00	-6.316724236750330679e-01
-3.666615451616378252e+00	-6.265336348254231247e-01
-3.632497686677518267e+00	-6.212737561449790391e-01
-3.598484573054237856e+00	-6.158951744939951123e-01
-3.564576557078807717e+00	-6.104004233650890399e-01
-3.530774044263957911e+00	-6.047921665736699648e-01
-3.497077404779657783e+00	-5.990731814461189852e-01
-3.463486979043707947e+00	-5.932463416401390077e-01
-3.430003083406917952e+00	-5.873145997324820122e-01
-3.396626015913548180e+00	-5.812809697090310923e-01
-3.363356062117057732e+00	-5.751485094911710227e-01
-3.330193500930567652e+00	-5.689203036304699701e-01
-3.297138610490898181e+00	-5.625994463009149626e-01
-3.264191674014478295e+00	-5.561890247144809507e-01
-3.231352985622687690e+00	-5.496921030814740927e-01
-3.198622856113617630e+00	-5.431117072321749450e-01
-3.166001618656728134e+00	-5.364508100106151200e-01
-3.133489634386127598e+00	-5.297123175450759724e-01
-3.101087297867727521e+00	-5.228990564930380280e-01
-3.068795042415118246e+00	-5.160137623509000182e-01
-3.036613345228458272e+00	-5.090590689109391054e-01
-3.004542732330407695e+00	-5.020374989395850474e-01
-2.972583783272927604e+00	-4.949514561424090409e-01
-2.940737135588507911e+00	-4.878032184720750286e-01
-2.909003488959688077e+00	-4.805949328261469033e-01
-2.877383609080427895e+00	-4.733286111719380851e-01
-2.845878331183877563e+00	-4.660061281257789623e-01
-2.814488563210837846e+00	-4.586292200039700506e-01
-2.783215288594607983e+00	-4.511994853526290483e-01
-2.752059568638387965e+00	-4.437183869533609104e-01
-2.721022544462647907e+00	-4.361872552915199708e-01
-2.690105438501277924e+00	-4.286072934636230847e-01
-2.659309555526987445e+00	-4.209795834903999334e-01
-2.628636283187978151e+00	-4.133050939920219213e-01
-2.598087092040437973e+00	-4.055846891722780234e-01
-2.567663535063338109e+00	-3.978191390489509982e-01
-2.537367246644858021e+00	-3.900091308584049954e-01
-2.507199941032547841e+00	-3.821552815534889347e-01
-2.477163410242337882e+00	-3.742581513053179765e-01
-2.447259521424918205e+00	-3.663182579114359627e-01
-2.417490213691567469e+00	-3.583360920051819609e-01
-2.387857494405097647e+00	-3.503121329540339057e-01
-2.358363434945657922e+00	-3.422468653281320328e-01
-2.329010165965137880e+00	-3.341407958142639800e-01
-2.299799872148217794e+00	-3.259944704453539566e-01
-2.270734786502317526e+00	-3.178084920108809608e-01
-2.241817184203247493e+00	-3.095835375098779929e-01
-2.213049376027547588e+00	-3.013203755050909982e-01
-2.184433701407267669e+00	-2.930198832346619930e-01
-2.155972521147088372e+00	-2.846830633363439667e-01
-2.127668209847938030e+00	-2.763110600387819749e-01
-2.099523148085657986e+00	-2.679051746748399854e-01
-2.071539714397007792e+00	-2.594668803733419793e-01
-2.043720277129118301e+00	-2.509978357879839583e-01
-2.016067186212137763e+00	-2.424998977254889665e-01
-1.988582764917587786e+00	-2.339751325394610060e-01
-1.961269301668137954e+00	-2.254258261617099746e-01
-1.934129041966407891e+00	-2.168544926492139702e-01
-1.907164180512597840e+00	-2.082638811322160000e-01
-1.880376853581928076e+00	-1.996569810573219916e-01
-1.853769131733508102e+00	-1.910370256287509672e-01
-1.827343012922727938e+00	-1.824074933611619653e-01
-1.801100416088478040e+00	-1.737721076686469801e-01
-1.775043175285478059e+00	-1.651348344264609858e-01
-1.749173034430128171e+00	-1.564998774549539728e-01
-1.723491642725628159e+00	-1.478716718887119752e-01
-1.698000550828917765e+00	-1.392548754082259532e-01
-1.672701207817667957e+00	-1.306543573263139746e-01
-1.647594959010927784e+00	-1.220751855369670014e-01
-1.622683044691358045e+00	-1.135226113501889844e-01
-1.597966599770507923e+00	-1.050020522526919908e-01
-1.573446654431858160e+00	-9.651907265081599574e-02
-1.549124135778177980e+00	-8.807936266875399101e-02
-1.524999870501948074e+00	-7.968871509189295876e-02
-1.501074588587948178e+00	-7.135300056173898842e-02
-1.477348928048427990e+00	-6.307814114539497807e-02
-1.453823440680538148e+00	-5.487008241868099323e-02
-1.430498598826058121e+00	-4.673476421771499689e-02
-1.407374803102478200e+00	-3.867809022887397363e-02
-1.384452391063777821e+00	-3.070589660144498745e-02
-1.361731646738627788e+00	-2.282391978081257933e-02
-1.339212810982428170e+00	-1.503776377253138175e-02
-1.316896092569587839e+00	-7.352867059022383245e-03
-1.294781679941388042e+00	2.255305992871214915e-04
-1.272869753515367908e+00	7.692421237883328988e-03
-1.251160498452298153e+00	1.504306138952432592e-02
-1.229654117768367971e+00	2.227300415995853156e-02
-1.208350845671987805e+00	2.937813042125161922e-02
-1.187250960997698002e+00	3.635467886417903527e-02
-1.166354800603771835e+00	4.319927465132811228e-02
-1.145662772595007928e+00	4.990895641479470290e-02
-1.125175369228941014e+00	5.648120134671372194e-02
-1.104893179361349898e+00	6.291394813738461489e-02
-1.084816900286278862e+00	6.920561752446502402e-02
-1.064947348826543960e+00	7.535513022762742319e-02
-1.045285471533107913e+00	8.136192205619781348e-02
-1.025832353855635981e+00	8.722595599259061472e-02
-1.006589228152182880e+00	9.294773107179891969e-02
-9.875574804131519446e-01	9.852828789669691723e-02
-9.687386555835090229e-01	1.039692106504163105e-01
-9.501344613775899450e-01	1.092726254904366201e-01
-9.317467704927069327e-01	1.144411952341775202e-01
-9.135776211410149283e-01	1.194781102726420186e-01
-8.956292158336389697e-01	1.243870756768734182e-01
-8.779039183667809443e-01	1.291722944914721061e-01
-8.604042489762599999e-01	1.338384472399528069e-01
-8.431328776445089490e-01	1.383906676981040973e-01
-8.260926155623299350e-01	1.428345150234721084e-01
-8.092864047664339866e-01	1.471759423613903106e-01
-7.927173059928119825e-01	1.514212620803260245e-01
-7.763884848050679466e-01	1.555771078214251979e-01
-7.603031960757159480e-01	1.596503935787140227e-01
-7.444647669170150195e-01	1.636482700571299242e-01
-7.288765781757540196e-01	1.675780785851023191e-01
-7.135420446234930214e-01	1.714473028864488269e-01
-6.984645939897059508e-01	1.752635190425700373e-01
-6.836476449999999705e-01	1.790343440000000119e-01
-6.690945845947489090e-01	1.827673829999760247e-01
-6.548087445150250208e-01	1.864701763255240119e-01
-6.407933774523509873e-01	1.901501457773420167e-01
-6.270516329664770350e-01	1.938145413022050179e-01
-6.135865333808470101e-01	1.974703882064940130e-01
-6.004009498687139512e-01	2.011244353925400186e-01
-5.874975789437260065e-01	2.047831050565790123e-01
-5.748789195673749131e-01	2.084524442841240166e-01
-5.625472510817419725e-01	2.121380789713150083e-01
-5.505046121697330097e-01	2.158451704893040168e-01
-5.387527810362500169e-01	2.195783754929000187e-01
-5.272932569928470148e-01	2.233418092546260170e-01
-5.161272436152160026e-01	2.271390128810480136e-01
-5.052556336276919913e-01	2.309729247399150143e-01
-4.946789956518959919e-01	2.348458563944230137e-01
-4.843975629379229653e-01	2.387594733051150164e-01
-4.744112241763279725e-01	2.427147805206860132e-01
-4.647195164678069590e-01	2.467121135368080254e-01
-4.553216205052639798e-01	2.507511344571780043e-01
-4.462163579999939844e-01	2.548308335439590233e-01
-4.374021913605379841e-01	2.589495361959069930e-01
-4.288772256094239843e-01	2.631049153423280496e-01
-4.206392124999509541e-01	2.672940091901280235e-01
-4.126855567726589458e-01	2.715132442100249843e-01
-4.050133244693769896e-01	2.757584631972009870e-01
-3.976192532021219916e-01	2.800249581916740560e-01
-3.904997642548480030e-01	2.843075079951850048e-01
-3.836509763783739757e-01	2.886004199748960497e-01
-3.770687211230099867e-01	2.928975758002340113e-01
-3.707485595396650124e-01	2.971924807184380124e-01
-3.646858000687099866e-01	3.014783159371110521e-01
-3.588755174268080106e-01	3.057479936490100081e-01
-3.533125722953979753e-01	3.099942142057050543e-01
-3.479916316105949869e-01	3.142095249231270371e-01
-3.429071892530719534e-01	3.183863799836010311e-01
-3.380535869379399649e-01	3.225172008861529882e-01
-3.334250351087250097e-01	3.265944368897490402e-01
-3.290156336462459752e-01	3.306106248929220337e-01
-3.248193922122589727e-01	3.345584481979860247e-01
-3.208302500591480033e-01	3.384307936187250232e-01
-3.170420951504049900e-01	3.422208064070439981e-01
-3.134487824519469612e-01	3.459219424963700384e-01
-3.100441512712969749e-01	3.495280175874120321e-01
-3.068220415398389411e-01	3.530332526349599931e-01
-3.037763089527200089e-01	3.564323153323120108e-01
-3.009008389009120155e-01	3.597203572322560383e-01
-2.981895591504030163e-01	3.628930461898970394e-01
-2.956364512439669801e-01	3.659465938623669978e-01
-2.932355606212269650e-01	3.688777780530569927e-01
-2.909810054724819572e-01	3.716839597429379971e-01
-2.888669843605949916e-01	3.743630947079760185e-01
-2.868877826630810146e-01	3.769137396791180095e-01
-2.850377779028099856e-01	3.793350530590480219e-01
-2.833114440505429821e-01	3.816267902672459966e-01
-2.817033548953309929e-01	3.837892938412080235e-01
-2.802081865896192681e-01	3.858234784762760161e-01
-2.788207194845003789e-01	3.877308112388480055e-01
-2.775358393767136667e-01	3.895132872371160349e-01
-2.763485382927746148e-01	3.911734010794400418e-01
-2.752539149367786986e-01	3.927141144924239935e-01
-2.742471749270581904e-01	3.941388205082640428e-01
-2.733236309429154520e-01	3.954513046636120022e-01
-2.724787028961898061e-01	3.966557036796030111e-01
-2.717079182335041532e-01	3.977564621145739943e-01
-2.710069124638291860e-01	3.987582874970559965e-01
-2.703714299926489595e-01	3.996661044567200172e-01
-2.697973253287395679e-01	4.004850083748690004e-01
-2.692805647126280677e-01	4.012202190738420327e-01
-2.688172281974717803e-01	4.018770350562290150e-01
-2.684035121937252688e-01	4.024607887901880399e-01
-2.680357324689031651e-01	4.029768035165600115e-01
-2.677103275733933030e-01	4.034303520270560162e-01
-2.674238626430629484e-01	4.038266178307930443e-01
-2.671730335097599607e-01	4.041706590892960027e-01
-2.669546710322147076e-01	4.044673756580570156e-01
-2.667657455427692725e-01	4.047214795264100218e-01
-2.666033712902692865e-01	4.049374688973040315e-01
-2.664648107468308713e-01	4.051196060951859912e-01
-2.663474786364938840e-01	4.052718994342610070e-01
-2.662489455374330571e-01	4.053980891215780424e-01
-2.661669409068180836e-01	4.055016372105050282e-01
-2.660993553789560151e-01	4.055857215609390276e-01
-2.660442421933070789e-01	4.056532337039150393e-01
-2.659998176195689790e-01	4.057067804510340325e-01
-2.659644602624136045e-01	4.057486890341590047e-01
-2.659367091486795620e-01	4.057810155090740278e-01
-2.659152605247917522e-01	4.058055561091989949e-01
