# Supplementary material for: Agile perching maneuvers in birds and morphing-wing drones
Source: Nat Commun. 2024 Sep 27;15:8330. doi: 10.1038/s41467-024-52369-4 (PMC11437188; doi:10.1038/s41467-024-52369-4)
Supplement: Supplementary file 11 — Source Data [file 41467_2024_52369_MOESM11_ESM.zip › figure_source_data/suppl_fig_2/harris_hawk_353.csv]

# horizontal_pos	altitude
-1.216680193461578696e+01	4.232613122564202746e-01
-1.216111674817448574e+01	4.241228469118393241e-01
-1.215576151782478576e+01	4.249624185910972907e-01
-1.215073863392098552e+01	4.257759117915322911e-01
-1.214603868871568615e+01	4.265598400150003022e-01
-1.214163994870738605e+01	4.273114275660703232e-01
-1.213750805540628619e+01	4.280286789345392751e-01
-1.213359597095818643e+01	4.287104335067692951e-01
-1.212984418034928602e+01	4.293564035008732849e-01
-1.212618115666048624e+01	4.299671932269202856e-01
-1.212252409015548693e+01	4.305442980360463245e-01
-1.211877987596858652e+01	4.310900816413553160e-01
-1.211484634894068613e+01	4.316077308671342760e-01
-1.211061374786838662e+01	4.321011873078672849e-01
-1.210596638524028634e+01	4.325750558499272813e-01
-1.210078449260058697e+01	4.330344905199082772e-01
-1.209494620617108573e+01	4.334850586657262861e-01
-1.208832965245328595e+01	4.339325850396053008e-01
-1.208081508939768689e+01	4.343829779236352828e-01
-1.207228705552508607e+01	4.348420400050942991e-01
-1.206263647727098665e+01	4.353152672549402968e-01
-1.205176268393068639e+01	4.358076395724813090e-01
-1.203957528001548560e+01	4.363234074151052799e-01
-1.202599582666368683e+01	4.368658790164243189e-01
-1.201095928703508697e+01	4.374372130919322865e-01
-1.199441519533308664e+01	4.380382221212392735e-01
-1.197632851521708552e+01	4.386681913646462982e-01
-1.195668016077748597e+01	4.393247187055143166e-01
-1.193546716179938549e+01	4.400035801975782923e-01
-1.191270246454048554e+01	4.406986258304753101e-01
-1.188841436943698682e+01	4.414017095041902761e-01
-1.186264561772248527e+01	4.421026565257112906e-01
-1.183545214957298697e+01	4.427892711171392826e-01
-1.180690156667758650e+01	4.434473854688723016e-01
-1.177707134171868653e+01	4.440609508071752809e-01
-1.174604682569658642e+01	4.446121698038322800e-01
-1.171391911100288574e+01	4.450816684760462993e-01
-1.168078281326458701e+01	4.454487045541212775e-01
-1.164673383796428574e+01	4.456914081842203168e-01
-1.161186719848368654e+01	4.457870498367023093e-01
-1.157627495039258569e+01	4.457123294571883054e-01
-1.154004430252718549e+01	4.454436802700103004e-01
-1.150325595878968699e+01	4.449575802529062707e-01
-1.146598273590908690e+01	4.442308641646682821e-01
-1.142828849199168673e+01	4.432410291257782853e-01
-1.139022738900568577e+01	4.419665271137332985e-01
-1.135184349990448638e+01	4.403870383150613188e-01
-1.131317075843538689e+01	4.384837200400972801e-01
-1.127423323737798633e+01	4.362394268123263030e-01
-1.123504572951578595e+01	4.336388982445603113e-01
-1.119561459557048622e+01	4.306689123607562730e-01
-1.115593883501588657e+01	4.273184030673222722e-01
-1.111601132944758596e+01	4.235785414768603041e-01
-1.107582020421388691e+01	4.194427817020143223e-01
-1.103535025238778644e+01	4.149068725359852938e-01
-1.099458436582998644e+01	4.099688370965243189e-01
-1.095350492090978634e+01	4.046289230179863083e-01
-1.091209507115738653e+01	3.988895261266722780e-01
-1.087033990541338646e+01	3.927550907323293372e-01
-1.082822743753428618e+01	3.862319897256413226e-01
-1.078574940203458610e+01	3.793283876067973237e-01
-1.074290183879668525e+01	3.720540894083912975e-01
-1.069968545877708621e+01	3.644203782452303253e-01
-1.065610579114718526e+01	3.564398439541353047e-01
-1.061217312020538550e+01	3.481262050085763282e-01
-1.056790222744458596e+01	3.394941256340353042e-01
-1.052331196014078607e+01	3.305590298345603140e-01
-1.047842465260588618e+01	3.213369138881083109e-01
-1.043326542974638649e+01	3.118441587901792933e-01
-1.038786142473858654e+01	3.020973441267812976e-01
-1.034224094352488699e+01	2.921130649357502884e-01
-1.029643260849528552e+01	2.819077532588313284e-01
-1.025046451227278688e+01	2.714975062777433279e-01
-1.020436341010258552e+01	2.608979231418143141e-01
-1.015815397611435600e+01	2.501239528048883054e-01
-1.011185814487243562e+01	2.391897553650974007e-01
-1.006549455532300641e+01	2.281085795129257909e-01
-1.001907810969470525e+01	2.168926587127757155e-01
-9.972619655275066108e+00	2.055531286475030250e-01
-9.926125792448646123e+00	1.940999682264299142e-01
-9.879598808090806372e+00	1.825419660856884008e-01
-9.833036729493326078e+00	1.708867139951115999e-01
-9.786433490560755288e+00	1.591406279381471223e-01
-9.739779199135675469e+00	1.473089968705135200e-01
-9.693060492038126696e+00	1.353960583191958222e-01
-9.646260962761605384e+00	1.234050990935919162e-01
-9.599361645752646055e+00	1.113385784888892144e-01
-9.552341540786636997e+00	9.919827051507160154e-02
-9.505178161093216005e+00	8.698542093070281422e-02
-9.457848089517986168e+00	7.470091424350511211e-02
-9.410327528058976654e+00	6.234544539896560988e-02
-9.362592827504697013e+00	4.991969064489060193e-02
-9.314620985539825426e+00	3.742447205493631968e-02
-9.266390103489685615e+00	2.486091042667032402e-02
-9.217879793764035767e+00	1.223056173571129834e-02
-9.169071531961206389e+00	-4.644669902986731103e-04
-9.119948949439717012e+00	-1.322142564574169121e-02
-9.070498063904796737e+00	-2.603685512350567555e-02
-9.020707447150895675e+00	-3.890654864018466830e-02
-8.970568330521665246e+00	-5.182554030955166535e-02
-8.920074649881556184e+00	-6.478811983777871264e-02
-8.869223032934836937e+00	-7.778787116662866374e-02
-8.818012732584955771e+00	-9.081773197677267540e-02
-8.766445510712756573e+00	-1.038700702294577116e-01
-8.714525477285315347e+00	-1.169367734077417231e-01
-8.662258890109075793e+00	-1.300093458430436888e-01
-8.609653920833256535e+00	-1.430790094893277242e-01
-8.556720393013476311e+00	-1.561368037319337265e-01
-8.503469498179045516e+00	-1.691736802724186917e-01
-8.449913495924116447e+00	-1.821805897834177235e-01
-8.396065404073395300e+00	-1.951485578358747031e-01
-8.341938684960346961e+00	-2.080687485144896987e-01
-8.287546933799585958e+00	-2.209325150999387199e-01
-8.232903575030146470e+00	-2.337314381506916949e-01
-8.178021572343256551e+00	-2.464573522060307109e-01
-8.122913157876736179e+00	-2.591023631022736917e-01
-8.067589585747196423e+00	-2.716588584996166844e-01
-8.012060914689635993e+00	-2.841195146199106958e-01
-7.956335824076535168e+00	-2.964773023696586907e-01
-7.900421466989205221e+00	-3.087254959541557153e-01
-7.844323363317804443e+00	-3.208576867785536968e-01
-7.788045335077025122e+00	-3.328678048951126400e-01
-7.731589485256784577e+00	-3.447501495224066237e-01
-7.674956220596455658e+00	-3.564994292744506077e-01
-7.618144317699074186e+00	-3.681108117485976661e-01
-7.561151030913443982e+00	-3.795799810916206662e-01
-7.503972239433704949e+00	-3.909032011583216115e-01
-7.446602630128105638e+00	-4.020773809612086525e-01
-7.389035911740184481e+00	-4.131001383442255981e-01
-7.331265055335983938e+00	-4.239698572515316344e-01
-7.273282555225883961e+00	-4.346857336465546617e-01
-7.215080704092254216e+00	-4.452478050960396172e-01
-7.156651875720544176e+00	-4.556569592825336357e-01
-7.097988808574243969e+00	-4.659149172444076448e-01
-7.039084883476804499e+00	-4.760241879469386261e-01
-6.979934388866454675e+00	-4.859879918282426492e-01
-6.920532767464014690e+00	-4.958101521940976864e-01
-6.860876838727445026e+00	-5.054949547001597043e-01
-6.800964992142074728e+00	-5.150469765955445478e-01
-6.740797347189885436e+00	-5.244708888409126413e-01
-6.680375876730614060e+00	-5.337712355887147542e-01
-6.619704491484074360e+00	-5.429521967565655860e-01
-6.558789084297825589e+00	-5.520173404754695756e-01
-6.497637533889455419e+00	-5.609693729993445732e-01
-6.436259668738904871e+00	-5.698098941782936411e-01
-6.374667192747494049e+00	-5.785391667957646700e-01
-6.312873575152944561e+00	-5.871559079344286225e-01
-6.250893907972105090e+00	-5.956571100683136777e-01
-6.188744734918064871e+00	-6.040378987964165614e-01
-6.126443856293195545e+00	-6.122914330677016181e-01
-6.064010114783415339e+00	-6.204088524441795371e-01
-6.001463167367155016e+00	-6.283792744637235472e-01
-5.938823248702905566e+00	-6.361898435609156799e-01
-5.876110931372974910e+00	-6.438258313502727148e-01
-5.813346888243205335e+00	-6.512707864397655477e-01
-5.750551661955934257e+00	-6.585067303886567025e-01
-5.687745446218094081e+00	-6.655143950107476059e-01
-5.624947883090915646e+00	-6.722734950012867472e-01
-5.562177879951014425e+00	-6.787630288709085580e-01
-5.499453449192045262e+00	-6.849616004289276194e-01
-5.436791573093604946e+00	-6.908477525851686174e-01
-5.374208095617494685e+00	-6.964003050377547410e-01
-5.311717642220114222e+00	-7.015986874776005688e-01
-5.249333568108105474e+00	-7.064232602541227202e-01
-5.187067934728314178e+00	-7.108556149885376652e-01
-5.124931513682795092e+00	-7.148788483621486556e-01
-5.062933816707984924e+00	-7.184778032127345782e-01
-5.001083149862645350e+00	-7.216392721045246095e-01
-4.939386689639465366e+00	-7.243521596564397314e-01
-4.877850578356905054e+00	-7.266076010800437412e-01
-4.816480035902384493e+00	-7.283990355558487284e-01
-4.755279484686215419e+00	-7.297222342305036413e-01
-4.694252684526504460e+00	-7.305752837182175607e-01
-4.633402874114144865e+00	-7.309585270118976741e-01
-4.572732915701195111e+00	-7.308744646314275784e-01
-4.512245439711315420e+00	-7.303276196411656596e-01
-4.451942986082115361e+00	-7.293243708431775829e-01
-4.391828139313635582e+00	-7.278727589886075933e-01
-4.331903654409665627e+00	-7.259822712425076929e-01
-4.272172571155665288e+00	-7.236636093868635822e-01
-4.212638314475875667e+00	-7.209284473549617545e-01
-4.153304778949214793e+00	-7.177891836626375532e-01
-4.094176395936624857e+00	-7.142586941457675920e-01
-4.035258182178575126e+00	-7.103500901374786292e-01
-3.976555769157444686e+00	-7.060764868342526146e-01
-3.918075412981394834e+00	-7.014507861200736105e-01
-3.859823985028005389e+00	-6.964854775572366652e-01
-3.801808944080184993e+00	-6.911924606284827188e-01
-3.744038291183715117e+00	-6.855828906470995410e-01
-3.686520508943135432e+00	-6.796670500603936294e-01
-3.629264487437635189e+00	-6.734542461795225421e-01
-3.572279439365185105e+00	-6.669527356973925514e-01
-3.515574807396545154e+00	-6.601696757275936633e-01
-3.459160167025104649e+00	-6.531111005309857553e-01
-3.403045128419464938e+00	-6.457819226096286336e-01
-3.347239240910584890e+00	-6.381859564533627349e-01
-3.291751903763945108e+00	-6.303259629315225432e-01
-3.236592286793505302e+00	-6.222037121343786392e-01
-3.181769264164184818e+00	-6.138200623845735393e-01
-3.127291364405884622e+00	-6.051750531506765451e-01
-3.073166739227935373e+00	-5.962680096913055561e-01
-3.019403153189045064e+00	-5.870976574227977363e-01
-2.966007995655354890e+00	-5.776622442170626925e-01
-2.912988315784224902e+00	-5.679596690783017543e-01
-2.860350880520795336e+00	-5.579876158964367505e-01
-2.808102254809624831e+00	-5.477436912112545464e-01
-2.756248902424134783e+00	-5.372255651260526843e-01
-2.704797305026595211e+00	-5.264311146674716113e-01
-2.653754096313135413e+00	-5.153585689871815756e-01
-2.603126207394624636e+00	-5.040066558328426538e-01
-2.552921018937815312e+00	-4.923747486761706482e-01
-2.503146515062875110e+00	-4.804630137751106367e-01
-2.453811433581964963e+00	-4.682725562690656651e-01
-2.404925406885585204e+00	-4.558055641691265980e-01
-2.356499087652604629e+00	-4.430654488208476960e-01
-2.308544253586974904e+00	-4.300569801003216175e-01
-2.261073885574664821e+00	-4.167864142724866938e-01
-2.214102214012624970e+00	-4.032616121132135967e-01
-2.167644728585664815e+00	-3.894921445941156857e-01
-2.121718147451234771e+00	-3.754893831720606534e-01
-2.076340342627885249e+00	-3.612665715341986661e-01
-2.031530219356385114e+00	-3.468388755428066239e-01
-1.987307548295764947e+00	-3.322234081190326704e-01
-1.943692750609625097e+00	-3.174392259145977224e-01
-1.900706637266734944e+00	-3.025072948557426811e-01
-1.858370105196684996e+00	-2.874504220103297203e-01
-1.816703794278295092e+00	-2.722931517282797254e-01
-1.775727710462815079e+00	-2.570616246338167099e-01
-1.735460821613185045e+00	-2.417833987961887088e-01
-1.695920633840344971e+00	-2.264872332594077275e-01
-1.657122757202194929e+00	-2.112028350514676966e-01
-1.619080470564985053e+00	-1.959605717951317105e-01
-1.581804296176644975e+00	-1.807911530768167019e-01
-1.545301595034044961e+00	-1.657252847651407013e-01
-1.509576194412385108e+00	-1.507933014712227182e-01
-1.474628058940494979e+00	-1.360247832724287287e-01
-1.440453016330774938e+00	-1.214481636434286971e-01
-1.407042548293494955e+00	-1.070903362180787299e-01
-1.374383656276245036e+00	-9.297626851057766428e-02
-1.342458810470654962e+00	-7.912863102728967535e-02
-1.311245989030185077e+00	-6.556745027993970965e-02
-1.280718812662164918e+00	-5.230979405292768281e-02
-1.250846777722355085e+00	-3.936949687663870989e-02
-1.221595588688354939e+00	-2.675693301877268837e-02
-1.192927588465914956e+00	-1.447884344007871471e-02
-1.164802282447042980e+00	-2.538222091670705449e-03
-1.137176949655609004e+00	9.065734311005324564e-03
-1.110007331757167925e+00	2.033761028025132811e-02
-1.083248388253488015e+00	3.128568802817632832e-02
-1.056855103906700011e+00	4.192179665248629838e-02
-1.030783332422656962e+00	5.226109579291560170e-02
-1.004990658740922971e+00	6.232179699790681149e-02
-9.794372609959109965e-01	7.212482744313770955e-02
-9.540867523851009890e-01	8.169344192876620836e-02
-9.289069828485360114e-01	9.105279022062962024e-02
-9.038707806570159820e-01	1.002294477675521045e-01
-8.789566147374849869e-01	1.092509186041343144e-01
-8.541491598303669885e-01	1.181451198235886069e-01
-8.294397483564690532e-01	1.269398573718000245e-01
-8.048266951370199873e-01	1.356623030705243205e-01
-7.803154838112059677e-01	1.443384827279695082e-01
-7.559188068699159713e-01	1.529927849465499146e-01
-7.316564545988559765e-01	1.616474998015225151e-01
-7.075550518154299917e-01	1.703223959546057154e-01
-6.836476449999999705e-01	1.790343440000000119e-01
-6.599731461657120102e-01	1.877969929347578226e-01
-6.365756434806140174e-01	1.966205056208528146e-01
-6.135035921489420119e-01	2.055113579831911175e-01
-5.908089022743739926e-01	2.144722054874493300e-01
-5.685459432703900973e-01	2.235018191856290026e-01
-5.467704867625390319e-01	2.325950923273650273e-01
-5.255386117654159417e-01	2.417431172330373190e-01
-5.049055971473419557e-01	2.509333308322223011e-01
-4.849248269675789924e-01	2.601497260092573427e-01
-4.656467341517020464e-01	2.693731246876073238e-01
-4.471178071477709959e-01	2.785815074466693186e-01
-4.293796826881079998e-01	2.877503934183383016e-01
-4.124683456002510296e-01	2.968532632749283362e-01
-3.964134538205830172e-01	3.058620173125503050e-01
-3.812378034419680040e-01	3.147474599712082877e-01
-3.669569448704530501e-01	3.234798016292033118e-01
-3.535789570914470437e-01	3.320291681774713011e-01
-3.411043827829560171e-01	3.403661087291893206e-01
-3.295263227012240059e-01	3.484620918583473115e-01
-3.188306835439990161e-01	3.562899809918212979e-01
-3.089965695057029782e-01	3.638244800027503056e-01
-2.999968041040150246e-01	3.710425406650272873e-01
-2.917985656895670243e-01	3.779237244214723179e-01
-2.843641174408790273e-01	3.844505118796823218e-01
-2.776516106640954384e-01	3.906085545629643385e-01
-2.716159389065468388e-01	3.963868646880943092e-01
-2.662096197757803928e-01	4.017779400911882792e-01
-2.613836814293589161e-01	4.067778228478283187e-01
-2.570885314413587919e-01	4.113860915998083234e-01
-2.532747871152891128e-01	4.156057890716353120e-01
-2.498940482386778905e-01	4.194432876963303247e-01
-2.468995956856463447e-01	4.229080976327063146e-01
-2.442470020822147259e-01	4.260126227069582772e-01
-2.418946438577589397e-01	4.287718709145083018e-01
-2.398041073119870914e-01	4.312031270423232754e-01
-2.379404847243609122e-01	4.333255956916383100e-01
-2.362725599166985990e-01	4.351600234768923103e-01
-2.347728859477239416e-01	4.367283094366563034e-01
-2.334177606745627132e-01	4.380531127119022816e-01
-2.321871086732869016e-01	4.391574663291413216e-01
-2.310642803921071353e-01	4.400644054810022854e-01
-2.300357813532096229e-01	4.407966180415632818e-01
-2.290909456735547023e-01	4.413761242109782712e-01
-2.282215691080506925e-01	4.418239911811753240e-01
-2.274215172139046337e-01	4.421600875831512845e-01
-2.266863240931267232e-01	4.424028812508343234e-01
-2.260127965085645951e-01	4.425692825524732976e-01
-2.253986370212014978e-01	4.426745342346772860e-01
-2.248420982117318445e-01	4.427321474326043060e-01
-2.243416780903167984e-01	4.427538822576482791e-01
-2.238958645395028313e-01	4.427497702144223002e-01
-2.235029341609857112e-01	4.427281746530503104e-01
-2.231608082992992403e-01	4.426958845589242797e-01
-2.228669663919655153e-01	4.426582362453942987e-01
-2.226184142462926396e-01	4.426192569665283183e-01
-2.224117024680801191e-01	4.425818241239172779e-01
