# Supplementary material for: Agile perching maneuvers in birds and morphing-wing drones
Source: Nat Commun. 2024 Sep 27;15:8330. doi: 10.1038/s41467-024-52369-4 (PMC11437188; doi:10.1038/s41467-024-52369-4)
Supplement: Supplementary file 11 — Source Data [file 41467_2024_52369_MOESM11_ESM.zip › figure_source_data/suppl_fig_2/harris_hawk_384.csv]

# horizontal_pos	altitude
-1.163747740848529943e+01	4.345722523812302063e-01
-1.160276573546419954e+01	4.344616862947942026e-01
-1.156799411307000014e+01	4.343728190304892434e-01
-1.153323413280820020e+01	4.342777324130522310e-01
-1.149854641289429935e+01	4.341475366758552057e-01
-1.146398013356459877e+01	4.339528542439522463e-01
-1.142957281643059986e+01	4.336642901924772087e-01
-1.139535034365739996e+01	4.332528780390642043e-01
-1.136132720736059909e+01	4.326904910064932053e-01
-1.132750697460419964e+01	4.319502106558142374e-01
-1.129388294887239930e+01	4.310066467520532463e-01
-1.126043900497719896e+01	4.298362042896252122e-01
-1.122715057113369852e+01	4.284172956772992480e-01
-1.119398572946359849e+01	4.267304980712692264e-01
-1.116090640451019844e+01	4.247586576665582370e-01
-1.112786960850059970e+01	4.224869443409712266e-01
-1.109482871207099919e+01	4.199028613371442176e-01
-1.106173470996319885e+01	4.169962156293832156e-01
-1.102853745275749908e+01	4.137590552342682026e-01
-1.099518681797369979e+01	4.101855799872962116e-01
-1.096163379675649985e+01	4.062720322399392403e-01
-1.092783147576979985e+01	4.020165735661752060e-01
-1.089373589773959949e+01	3.974191529522892452e-01
-1.085930678818099970e+01	3.924813711360652380e-01
-1.082450814008839934e+01	3.872063448258152296e-01
-1.078930865263049910e+01	3.815985735326382078e-01
-1.075368202403259943e+01	3.756638107560242301e-01
-1.071760710273349915e+01	3.694089403333712385e-01
-1.068106790445439991e+01	3.628418579495542029e-01
-1.064405350592219968e+01	3.559713571442811864e-01
-1.060655782856599849e+01	3.488070186809272277e-01
-1.056857932750499884e+01	3.413591018663162391e-01
-1.053012060252850013e+01	3.336384363384952145e-01
-1.049118794853239933e+01	3.256563129583672223e-01
-1.045179086302729843e+01	3.174243727292221928e-01
-1.041194152791639915e+01	3.089544930940502088e-01
-1.037165428180419902e+01	3.002586714855142169e-01
-1.033094509771559899e+01	2.913489065840171865e-01
-1.028983107937149910e+01	2.822370783301682007e-01
-1.024832998715669952e+01	2.729348282945812110e-01
-1.020645980275129894e+01	2.634534424892612248e-01
-1.016423833915551889e+01	2.538037390755852329e-01
-1.012168290062006903e+01	2.439959636569722368e-01
-1.007880999488846996e+01	2.340396949218231937e-01
-1.003563509822670952e+01	2.239437633167551955e-01
-9.992172472024869023e+00	2.137161851846642313e-01
-9.948435028342679232e+00	2.033641144098092268e-01
-9.904434240662149946e+00	1.928938130955324126e-01
-9.860180095312438553e+00	1.823106421893936069e-01
-9.815681078537259907e+00	1.716190723015348085e-01
-9.770944193960229285e+00	1.608227142741422144e-01
-9.725975005236350057e+00	1.499243683931276161e-01
-9.680777698915688845e+00	1.389260905256365086e-01
-9.635355162943598728e+00	1.278292729523723137e-01
-9.589709076732459536e+00	1.166347372689725131e-01
-9.543840009317149153e+00	1.053428364745376128e-01
-9.497747522707030043e+00	9.395356325729511959e-02
-9.451430278133900131e+00	8.246666152699301533e-02
-9.404886143435559731e+00	7.088173842109640743e-02
-9.358112300283799811e+00	5.919837430879640316e-02
-9.311105350347769871e+00	4.741622870760031638e-02
-9.263861419766810101e+00	3.553514048119882363e-02
-9.216376261492159827e+00	2.355522117091513046e-02
-9.168645355146448850e+00	1.147694079250222154e-02
-9.120664004057038809e+00	-6.987941265848007788e-04
-9.072427429058919301e+00	-1.297057011524177517e-02
-9.023930858555019086e+00	-2.533640348602678172e-02
-8.975169614189129064e+00	-3.779368358745377465e-02
-8.926139191351149194e+00	-5.033912187191280641e-02
-8.876835333618879886e+00	-6.296870610982979732e-02
-8.827254100165060180e+00	-7.567765923027880426e-02
-8.777391925138898543e+00	-8.846040251493181295e-02
-8.727245668080328755e+00	-1.013105231970977682e-01
-8.676812654548738735e+00	-1.142207468961498051e-01
-8.626090706346730030e+00	-1.271829157211897821e-01
-8.575078160985968978e+00	-1.401879732748887997e-01
-8.523773880366139366e+00	-1.532259581461567488e-01
-8.472177248999029686e+00	-1.662860077670097469e-01
-8.420288162486759376e+00	-1.793563746951727933e-01
-8.368107007330749525e+00	-1.924244574456967505e-01
-8.315634633479568549e+00	-2.054768479146177884e-01
-8.262872321295798628e+00	-2.184993972070047863e-01
-8.209821744813678990e+00	-2.314773013014587710e-01
-8.156484933255839564e+00	-2.443952074641277949e-01
-8.102864232770789599e+00	-2.572373416874227936e-01
-8.048962270242608241e+00	-2.699876566993597571e-01
-7.994781920816538268e+00	-2.826299993019527612e-01
-7.940326280492458366e+00	-2.951482949877277662e-01
-7.885598644779178379e+00	-3.075267469896117989e-01
-7.830602493998048530e+00	-3.197500461770187985e-01
-7.775341485396048746e+00	-3.318035875526417766e-01
-7.719819451799028620e+00	-3.436736885577757472e-01
-7.664040406126248151e+00	-3.553478039809668254e-01
-7.608008550716578000e+00	-3.668147320010228252e-01
-7.551728290102098562e+00	-3.780648057909217763e-01
-7.495204245619968120e+00	-3.890900651682268063e-01
-7.438441270090478064e+00	-3.998844030002018379e-01
-7.381444460716008571e+00	-4.104436814530817990e-01
-7.324219168377118727e+00	-4.207658137065118376e-01
-7.266771001620208281e+00	-4.308508074237548668e-01
-7.209105823841958305e+00	-4.407007670602707816e-01
-7.151229742473388384e+00	-4.503198529886378032e-01
-7.093149089339318536e+00	-4.597141963947887766e-01
-7.034870391801238299e+00	-4.688917699342998735e-01
-6.976400334765998856e+00	-4.778622152014188607e-01
-6.917745714136248836e+00	-4.866366291292148483e-01
-6.858913382769128653e+00	-4.952273124778338587e-01
-6.799910190472818527e+00	-5.036474845509117948e-01
-6.740742919984148429e+00	-5.119109691807268714e-01
-6.681418221213948350e+00	-5.200318578164389027e-01
-6.621942546302698851e+00	-5.280241562156788859e-01
-6.562322088185048585e+00	-5.359014217609507913e-01
-6.502562725408938427e+00	-5.436763987861328307e-01
-6.442669975890358280e+00	-5.513606594967237484e-01
-6.382648962109158219e+00	-5.589642580967728591e-01
-6.322504389971008720e+00	-5.664954055962208024e-01
-6.262240543184828034e+00	-5.739601724694438634e-01
-6.201861294548618453e+00	-5.813622258772477291e-01
-6.141370135014458498e+00	-5.887026075619037346e-01
-6.080770220835558071e+00	-5.959795577921078724e-01
-6.020064438503928805e+00	-6.031883898881278405e-01
-5.959255486586938488e+00	-6.103214189148429281e-01
-5.898345972985858054e+00	-6.173679471106319205e-01
-5.837338525588258165e+00	-6.243143075428019273e-01
-5.776235913786428533e+00	-6.311439663650817433e-01
-5.715041177902248748e+00	-6.378376829191139130e-01
-5.653757763206498588e+00	-6.443737257886528180e-01
-5.592389654958388689e+00	-6.507281418004777773e-01
-5.530941510724208143e+00	-6.568750738869018058e-01
-5.469418786166148294e+00	-6.627871226974348939e-01
-5.407827850523028168e+00	-6.684357458871348356e-01
-5.346176088130588866e+00	-6.737916881314398587e-01
-5.284471982545378310e+00	-6.788254341370638656e-01
-5.222725180136828627e+00	-6.835076762515477355e-01
-5.160946530388017983e+00	-6.878097877372368885e-01
-5.099148100591658128e+00	-6.917042923866527637e-01
-5.037343163134788249e+00	-6.951653209342567585e-01
-4.975546154127628462e+00	-6.981690446828037189e-01
-4.913772602741898865e+00	-7.006940769276088776e-01
-4.852039031273678305e+00	-7.027218331422928621e-01
-4.790362826627668547e+00	-7.042368414929047749e-01
-4.728762084622338158e+00	-7.052269960747228339e-01
-4.667255429227549435e+00	-7.056837463109668640e-01
-4.605861809552989072e+00	-7.056022172000258053e-01
-4.544600278091309065e+00	-7.049812565252029373e-01
-4.483489754367028901e+00	-7.038234067186257548e-01
-4.422548778732269703e+00	-7.021348007635608290e-01
-4.361795261565529103e+00	-6.999249832869658405e-01
-4.301246233551239584e+00	-6.972066597935788757e-01
-4.240917603030079697e+00	-6.939953787791057760e-01
-4.180823926596259454e+00	-6.903091531875047426e-01
-4.120978199168279232e+00	-6.861680293007879072e-01
-4.061391669661748693e+00	-6.815936126258088645e-01
-4.002073688143418906e+00	-6.766085616299768457e-01
-3.943031589941218940e+00	-6.712360612391319314e-01
-3.884270621629549503e+00	-6.654992888116848526e-01
-3.825793913108468836e+00	-6.594208858141468177e-01
-3.767602499161869289e+00	-6.530224486196058997e-01
-3.709695392928009205e+00	-6.463240517140187436e-01
-3.652069712664179235e+00	-6.393438161133238040e-01
-3.594720862057529054e+00	-6.320975349633437546e-01
-3.537642763147808900e+00	-6.245983671187347319e-01
-3.480828139709228886e+00	-6.168566079911779187e-01
-3.424268847711209318e+00	-6.088795451451787244e-01
-3.367956248265459251e+00	-6.006714040374507846e-01
-3.311881617292239177e+00	-5.922333869889648827e-01
-3.256036585026219399e+00	-5.835638060033208063e-01
-3.200413597453549031e+00	-5.746583074665148061e-01
-3.145006390850639377e+00	-5.655101841545089325e-01
-3.089810469804128878e+00	-5.561107674147849345e-01
-3.034823578453509363e+00	-5.464498899583087876e-01
-2.980046154234758937e+00	-5.365164074807888817e-01
-2.925481753136699226e+00	-5.262987654055528708e-01
-2.871137435429479190e+00	-5.157855954766608075e-01
-2.817024101003759107e+00	-5.049663257913608039e-01
-2.763156763880589395e+00	-4.938317871936427905e-01
-2.709554756123538688e+00	-4.823747987868158282e-01
-2.656241852307869244e+00	-4.705907156764658761e-01
-2.603246306871849214e+00	-4.584779229206317752e-01
-2.550600798082629517e+00	-4.460382610184918106e-01
-2.498342273977379513e+00	-4.332773700714958598e-01
-2.446511697465918900e+00	-4.202049419460178181e-01
-2.395153689777049344e+00	-4.068348722847258681e-01
-2.344316073562349168e+00	-3.931853069751727880e-01
-2.294049319199879200e+00	-3.792785806008597826e-01
-2.244405900122279363e+00	-3.651410473801428025e-01
-2.195439565281189331e+00	-3.508028080483677758e-01
-2.147204539100508569e+00	-3.362973389675638081e-01
-2.099754661410599077e+00	-3.216610323698987917e-01
-2.053142481835449118e+00	-3.069326589785327797e-01
-2.007418324868758930e+00	-2.921527662357197852e-01
-1.962629343362739087e+00	-2.773630269489917866e-01
-1.918818579311049044e+00	-2.626055543027277506e-01
-1.876024051582738883e+00	-2.479221998498638002e-01
-1.834277890613348783e+00	-2.333538512887917693e-01
-1.793605539946309113e+00	-2.189397465506507934e-01
-1.754025043920658833e+00	-2.047168199946237666e-01
-1.715546439709058957e+00	-1.907190953695017677e-01
-1.678171270328848941e+00	-1.769771386971277782e-01
-1.641892233202439044e+00	-1.635175824258487953e-01
-1.606692976368519155e+00	-1.503627301560877538e-01
-1.572548051599548913e+00	-1.375302490269108002e-01
-1.539423030532799164e+00	-1.250329545454068048e-01
-1.507274786554169133e+00	-1.128786903124318064e-01
-1.476051941675908807e+00	-1.010703028178228102e-01
-1.445695474117218993e+00	-8.960570930868677619e-02
-1.416139478822909137e+00	-7.847805473084779049e-02
-1.387312069831188932e+00	-6.767595195167580568e-02
-1.359136410307778764e+00	-5.718379792763877978e-02
-1.331531853271688881e+00	-4.698215720670878559e-02
-1.304415173607178957e+00	-3.704820316820378601e-02
-1.277701869933758783e+00	-2.735620670475580329e-02
-1.251307513325579102e+00	-1.787806163764277256e-02
-1.225149118756259092e+00	-8.583836014183776619e-03
-1.199146514505379013e+00	5.576614559952286498e-04
-1.173223684601878869e+00	9.578310236126208466e-03
-1.147310059687961958e+00	1.851011195154489419e-02
-1.121341732452155959e+00	2.738463872575211400e-02
-1.095262574979361858e+00	3.623250423786672503e-02
-1.069025236973378146e+00	4.508286496342112093e-02
-1.042592005792362109e+00	5.396295808616902168e-02
-1.015935511565416061e+00	6.289768156314090586e-02
-9.890392632909780213e-01	7.190922081616310524e-02
-9.618980047142269285e-01	8.101672553437551383e-02
-9.345178818976679347e-01	9.023603912376002012e-02
-9.069164176902110297e-01	9.957948244685481398e-02
-8.791222917165559814e-01	1.090556926697814066e-01
-8.511749279989380135e-01	1.186695172813419102e-01
-8.231238958329549771e-01	1.284219626731227248e-01
-7.950281330114069567e-01	1.383101960696195287e-01
-7.669550038654240343e-01	1.483275990697095204e-01
-7.389792078091900196e-01	1.584638705992801044e-01
-7.111815570704439482e-01	1.687051766717637125e-01
-6.836476449999999705e-01	1.790343440000000119e-01
-6.564664287167889523e-01	1.894310941903091239e-01
-6.297287517991539962e-01	1.998723149693641121e-01
-6.035258342205500615e-01	2.103323646389450019e-01
-5.779477576962209762e-01	2.207834057170401931e-01
-5.530819750120170575e-01	2.311957635021822111e-01
-5.290118717121989889e-01	2.415383050898002315e-01
-5.058154077070300403e-01	2.517788341756951875e-01
-4.835638649143420009e-01	2.618844968058322009e-01
-4.623207249799299867e-01	2.718221930792592000e-01
-4.421406984553929442e-01	2.815589896897742195e-01
-4.230689235942969861e-01	2.910625281112242391e-01
-4.051403492236479442e-01	3.003014232012571894e-01
-3.883793120430499846e-01	3.092456470294472348e-01
-3.727993143023600187e-01	3.178668928379432268e-01
-3.584030032301759872e-01	3.261389142249052076e-01
-3.451823489618509599e-01	3.340378349096082000e-01
-3.331190131854249725e-01	3.415424247970542115e-01
-3.221848964251670111e-01	3.486343385097822045e-01
-3.123428479466879848e-01	3.552983130919972199e-01
-3.035475188126139923e-01	3.615223222090702127e-01
-2.957463357425779704e-01	3.672976848530072336e-01
-2.888805712118684976e-01	3.726191273075262211e-01
-2.828864837106810914e-01	3.774847979081472071e-01
-2.776965013054325526e-01	3.818962349344732221e-01
-2.732404215945272719e-01	3.858582887741502376e-01
-2.694466018081994596e-01	3.893790002810372242e-01
-2.662431141187284744e-01	3.924694379949862366e-01
-2.635588431374271678e-01	3.951434975796482285e-01
-2.613245049969491474e-01	3.974176674521602282e-01
-2.594735702586172810e-01	3.993107651108932510e-01
-2.579430760440137860e-01	4.008436491034192417e-01
-2.566743161636602655e-01	4.020389119081292373e-01
-2.556134014989864811e-01	4.029205592233232047e-01
-2.547116863861336733e-01	4.035136812640582327e-01
-2.539260601570854647e-01	4.038441216588942173e-01
-2.532191062296494932e-01	4.039381494180092069e-01
-2.525591341282003577e-01	4.038221392158422018e-01
-2.519200924991419899e-01	4.035222649025292374e-01
-2.512813735088708644e-01	4.030642107386412376e-01
-2.506275209407168858e-01	4.024729043488002311e-01
-2.499478558166988718e-01	4.017722748250562304e-01
-2.492360344478860013e-01	4.009850387955022355e-01
-2.484895544628581976e-01	4.001325166232282404e-01
-2.477092245867107967e-01	3.992344802318242292e-01
-2.468986137619849641e-01	3.983090333825662355e-01
-2.460634946448270743e-01	3.973725245710092446e-01
-2.452112956086690554e-01	3.964394920817702062e-01
-2.443505741839429590e-01	3.955226401532832003e-01
-2.434905234008571950e-01	3.946328446710012372e-01
-2.426405208319658002e-01	3.937791863373742429e-01
-2.418097283037750067e-01	3.929690088676132120e-01
-2.410067483151812628e-01	3.922079994366142186e-01
-2.402393412189325894e-01	3.915002883573592274e-01
-2.395142052438035685e-01	3.908485648050222250e-01
-2.388368195115103676e-01	3.902542053121392240e-01
-2.382113483826757694e-01	3.897174117450702413e-01
-2.376406037958923023e-01	3.892373555251012474e-01
-2.371260607839930090e-01	3.888123249724472208e-01
-2.366679200972636732e-01	3.884398728204732087e-01
-2.362652108631881909e-01	3.881169611623322413e-01
-2.359159254876581624e-01	3.878401013446532430e-01
-2.356171785665426843e-01	3.876054866042872304e-01
-2.353653814336481020e-01	3.874091155464962077e-01
-2.351564241170887581e-01	3.872469048787682278e-01
-2.349858568977241657e-01	3.871147901368372501e-01
-2.348490643387300958e-01	3.870088134625382370e-01
-2.347414255544776895e-01	3.869251978118132262e-01
