# Supplementary material for: Agile perching maneuvers in birds and morphing-wing drones
Source: Nat Commun. 2024 Sep 27;15:8330. doi: 10.1038/s41467-024-52369-4 (PMC11437188; doi:10.1038/s41467-024-52369-4)
Supplement: Supplementary file 11 — Source Data [file 41467_2024_52369_MOESM11_ESM.zip › figure_source_data/suppl_fig_2/harris_hawk_390.csv]

# horizontal_pos	altitude
-1.168992499605876745e+01	4.083101117436085947e-01
-1.165307020984746700e+01	4.103660016352156381e-01
-1.161620251885186761e+01	4.123722791454065839e-01
-1.157940090318266613e+01	4.142802415796206228e-01
-1.154273257361376714e+01	4.160414825639126013e-01
-1.150625244174656636e+01	4.176087334680926300e-01
-1.147000284204756682e+01	4.189366629064246172e-01
-1.143401350216506707e+01	4.199826152646526367e-01
-1.139830175277546687e+01	4.207072713543226206e-01
-1.136287296342356612e+01	4.210752169286046120e-01
-1.132772118649856630e+01	4.210554078071496176e-01
-1.129282998770516677e+01	4.206215236376485977e-01
-1.125817343819696781e+01	4.197522057478316193e-01
-1.122371724100096735e+01	4.184311779900706241e-01
-1.118941996249996684e+01	4.166472528309266288e-01
-1.115523433858196611e+01	4.143942280765456343e-01
-1.112110862462086658e+01	4.116706824508176155e-01
-1.108698795870836662e+01	4.084796806715005890e-01
-1.105281570849786732e+01	4.048284006338725982e-01
-1.101853477360956646e+01	4.007276967665965861e-01
-1.098408881772876633e+01	3.961916145469556172e-01
-1.094942340724816709e+01	3.912368715506295835e-01
-1.091448703647876606e+01	3.858823202839376521e-01
-1.087923202300176762e+01	3.801484074421556114e-01
-1.084361526055116620e+01	3.740566432108406447e-01
-1.080759882080806733e+01	3.676290928465226204e-01
-1.077115039954266607e+01	3.608879011171076123e-01
-1.073424360653986653e+01	3.538548583353156030e-01
-1.069685810259866621e+01	3.465510147672655750e-01
-1.065897959047686605e+01	3.389963482272336237e-01
-1.062059966988936743e+01	3.312094877570556095e-01
-1.058171556945876723e+01	3.232074945035915969e-01
-1.054232977080556743e+01	3.150056993064815902e-01
-1.050244954169606615e+01	3.066175951335385896e-01
-1.046208639631436732e+01	2.980547813793785750e-01
-1.042125550127416744e+01	2.893269561856506300e-01
-1.037997504596286724e+01	2.804419523448146156e-01
-1.033826559522976751e+01	2.714058119967556193e-01
-1.029614944136346644e+01	2.622228951901476313e-01
-1.025364997080566631e+01	2.528960174211136169e-01
-1.021079105921136687e+01	2.434266114375656098e-01
-1.016759650637571610e+01	2.338149088630087080e-01
-1.012408952030197717e+01	2.240601375036531118e-01
-1.008029225738385648e+01	2.141607305156870145e-01
-1.003622542340282742e+01	2.041145438903249065e-01
-9.991907937890156077e+00	1.939190789354758027e-01
-9.947356662438387787e+00	1.835717065774294943e-01
-9.902586191830396345e+00	1.730698903671618050e-01
-9.857608705426326168e+00	1.624114050578569224e-01
-9.812433875133196537e+00	1.515945475373147167e-01
-9.767068825486406425e+00	1.406183367741890011e-01
-9.721518140886157511e+00	1.294826993006146232e-01
-9.675783914829107601e+00	1.181886366403770150e-01
-9.629865836019426695e+00	1.067383710377524109e-01
-9.583761306484666065e+00	9.513546588254220837e-02
-9.537465587208487250e+00	8.338491739245582068e-02
-9.490971967266146336e+00	7.149321442859631059e-02
-9.444271952956546201e+00	5.946836379785651328e-02
-9.397355473914707602e+00	4.731987904097600950e-02
-9.350211103618667252e+00	3.505873150839960983e-02
-9.302826292040377254e+00	2.269726346751860246e-02
-9.255187608410317068e+00	1.024906403290962165e-02
-9.207280992159397215e+00	-2.271190174839399223e-03
-9.159092010071377743e+00	-1.484792660391340280e-02
-9.110606117536887538e+00	-2.746489644280039610e-02
-9.061808921568317743e+00	-4.010541723833538352e-02
-9.012686442941987508e+00	-5.275263243245439937e-02
-8.963225374512417076e+00	-6.538978109302137631e-02
-8.913413332427957414e+00	-7.800047063501641675e-02
-8.863239096700896269e+00	-9.056894509398838444e-02
-8.812692837378287791e+00	-1.030803415391143840e-01
-8.761766322446977284e+00	-1.155209275008013958e-01
-8.710453103607507686e+00	-1.278783128271374081e-01
-8.658748676176447390e+00	-1.401416301520274077e-01
-8.606650609631996574e+00	-1.523016791221754040e-01
-8.554158645698496599e+00	-1.643510306484033956e-01
-8.501274761364216559e+00	-1.762840886711004029e-01
-8.448003194827897744e+00	-1.880971082085584056e-01
-8.394350433054807326e+00	-1.997881697386453825e-01
-8.340325160369806312e+00	-2.113571111989873685e-01
-8.285938168300146955e+00	-2.228054200334343982e-01
-8.231202227679446537e+00	-2.341360887251803802e-01
-8.176131924813097029e+00	-2.453534381104343631e-01
-8.120743464262115907e+00	-2.564629134419563750e-01
-8.065054441508156202e+00	-2.674708586606523997e-01
-8.009083589399956793e+00	-2.783842746368954124e-01
-7.952850502840146163e+00	-2.892105672713604081e-01
-7.896375346639525894e+00	-2.999572913141174135e-01
-7.839678551840186138e+00	-3.106318955915413627e-01
-7.782780506083936345e+00	-3.212414750458623680e-01
-7.725701243777585603e+00	-3.317925346144733889e-01
-7.668460141880205860e+00	-3.422907695261023231e-01
-7.611075627109306296e+00	-3.527408660859853717e-01
-7.553564900231226176e+00	-3.631463264761744525e-01
-7.495943682866526458e+00	-3.735093205203873779e-01
-7.438225991902515766e+00	-3.838305667628504891e-01
-7.380423946164036408e+00	-3.941092445931344002e-01
-7.322547609453756046e+00	-4.043429385185683400e-01
-7.264604873439186150e+00	-4.145276150472074206e-01
-7.206601383143346418e+00	-4.246576320025063356e-01
-7.148540507000666011e+00	-4.347257794522804697e-01
-7.090423352581916028e+00	-4.447233508066594232e-01
-7.032248828187335654e+00	-4.546402420319363702e-01
-6.974013749573535925e+00	-4.644650763499644230e-01
-6.915712990136846372e+00	-4.741853512583333319e-01
-6.857339671944125747e+00	-4.837876042278594357e-01
-6.798885394103026059e+00	-4.932575930247644069e-01
-6.740340494120175663e+00	-5.025804862791714012e-01
-6.681694337127775718e+00	-5.117410596924454325e-01
-6.622935627188575758e+00	-5.207238931557434114e-01
-6.564052734334175909e+00	-5.295135640511603459e-01
-6.505034030568896064e+00	-5.380948321328185013e-01
-6.445868227795526373e+00	-5.464528116426783377e-01
-6.386544710499745925e+00	-5.545731267051985380e-01
-6.327053856074585703e+00	-5.624420465624775378e-01
-6.267387335876795973e+00	-5.700465978483855167e-01
-6.207538390482346458e+00	-5.773746518425113550e-01
-6.147502073141575707e+00	-5.844149854737563654e-01
-6.087275456116396199e+00	-5.911573157350604735e-01
-6.026857795395995865e+00	-5.975923080970284573e-01
-5.966250650217766349e+00	-6.037115604371583455e-01
-5.905457954842775692e+00	-6.095075648983554473e-01
-5.844486041127956000e+00	-6.149736509192385014e-01
-5.783343611572155929e+00	-6.201039134027555022e-01
-5.722041663663095967e+00	-6.248931305733993469e-01
-5.660593367488665706e+00	-6.293366764843304484e-01
-5.599013899668126015e+00	-6.334304333462894565e-01
-5.537320237680225965e+00	-6.371707088393685492e-01
-5.475530919587286327e+00	-6.405541633244864475e-01
-5.413665774953486221e+00	-6.435777513920355464e-01
-5.351745633409776381e+00	-6.462386814804763624e-01
-5.289792017809525682e+00	-6.485343963894893982e-01
-5.227826829235025841e+00	-6.504625764339413418e-01
-5.165872031245656082e+00	-6.520211657804804162e-01
-5.103949340701776194e+00	-6.532084212303954640e-01
-5.042079932254045715e+00	-6.540229814196394376e-01
-4.980284163163296363e+00	-6.544639531617364447e-01
-4.918581324523636056e+00	-6.545310105243833387e-01
-4.856989424215676365e+00	-6.542245012654415159e-01
-4.795525006040605831e+00	-6.535455545118493692e-01
-4.734203008502095855e+00	-6.524961830898714510e-01
-4.673036665639545895e+00	-6.510793737391074032e-01
-4.612037451203516270e+00	-6.492991585840763857e-01
-4.551215066331286252e+00	-6.471606616991434358e-01
-4.490577469761405816e+00	-6.446701153725504785e-01
-4.430130948549655834e+00	-6.418348417261103833e-01
-4.369880226247666144e+00	-6.386631966377693814e-01
-4.309828604606655844e+00	-6.351644743925624059e-01
-4.249978134100966365e+00	-6.313487730923275087e-01
-4.190329807950655905e+00	-6.272268225190884561e-01
-4.130883773880915655e+00	-6.228097778014525243e-01
-4.071639557601756110e+00	-6.181089838086983868e-01
-4.012596291932565506e+00	-6.131357166278494919e-01
-3.953752945635585547e+00	-6.079009097061454092e-01
-3.895108546352875400e+00	-6.024148732148744134e-01
-3.836662392551955847e+00	-5.966870158710384509e-01
-3.778414250054686008e+00	-5.907255788132843577e-01
-3.720364529526845487e+00	-5.845373911525983956e-01
-3.662514442210875742e+00	-5.781276565035955439e-01
-3.604866132154045388e+00	-5.714997791581184483e-01
-3.547422784181486044e+00	-5.646552376098923354e-01
-3.490188707846115790e+00	-5.575935119080435154e-01
-3.433169398514655413e+00	-5.503120698482244499e-01
-3.376371577581945616e+00	-5.428064153502474287e-01
-3.319803214507276223e+00	-5.350702005733325439e-01
-3.263473533904635460e+00	-5.270954014413624655e-01
-3.207393011267876126e+00	-5.188725543495693593e-01
-3.151573361052805389e+00	-5.103910499599293438e-01
-3.096027520760135765e+00	-5.016394782222683979e-01
-3.040769634365496188e+00	-4.926060171353114359e-01
-2.985815037932545657e+00	-4.832788563351503863e-01
-2.931180249541806226e+00	-4.736466454096234791e-01
-2.876882964797905728e+00	-4.636989559200003774e-01
-2.822942058179055635e+00	-4.534267454917363938e-01
-2.769377589408395401e+00	-4.428228120301593296e-01
-2.716210812908605554e+00	-4.318822261321503819e-01
-2.663464187302396091e+00	-4.206027300993384066e-01
-2.611161380898145978e+00	-4.089850926021302846e-01
-2.559327268207275630e+00	-3.970334089789643861e-01
-2.507987911828445604e+00	-3.847553383569052854e-01
-2.457170523549995877e+00	-3.721622702167703411e-01
-2.406903398304486075e+00	-3.592694146618564122e-01
-2.357215814687515731e+00	-3.460958124426513627e-01
-2.308137896146235768e+00	-3.326642626955413351e-01
-2.259700427659655730e+00	-3.190011683232744089e-01
-2.211934623768005537e+00	-3.051363009290004036e-01
-2.164871845145565743e+00	-2.911024891632164047e-01
-2.118543262521796144e+00	-2.769352362036823778e-01
-2.072979468596836128e+00	-2.626722738138884128e-01
-2.028210040616675869e+00	-2.483530619705183740e-01
-1.984263058407176095e+00	-2.340182443737504059e-01
-1.941164584841226004e+00	-2.197090712208963903e-01
-1.898938117850456075e+00	-2.054668014055023861e-01
-1.857604025108525958e+00	-1.913320967799493899e-01
-1.817178974321635776e+00	-1.773444212774684114e-01
-1.777675373582275897e+00	-1.635414575261193715e-01
-1.739100837397206112e+00	-1.499585531081094048e-01
-1.701457694725235781e+00	-1.366282078379074116e-01
-1.664742555600076113e+00	-1.235796123752204156e-01
-1.628945952632885774e+00	-1.108382471860964169e-01
-1.594052072868465952e+00	-9.842554935623537560e-02
-1.560038594110916055e+00	-8.635865309060636319e-02
-1.526876637960186134e+00	-7.465020795280635779e-02
-1.494530849453115984e+00	-6.330827705941038941e-02
-1.462959610441715963e+00	-5.233631560315238351e-02
-1.432115390744495897e+00	-4.173322828712938692e-02
-1.401945237763126073e+00	-3.149350256066238418e-02
-1.372391401764875951e+00	-2.160741300081439609e-02
-1.343392090492665947e+00	-1.206129082044937739e-02
-1.314882343282186117e+00	-2.837851334418384219e-03
-1.286795011536405742e+00	6.083428698212600683e-03
-1.259061829324225723e+00	1.472589260363760255e-02
-1.231614555114246112e+00	2.311525335602360176e-02
-1.204386163298735823e+00	3.127912050205061689e-02
-1.177312062267305892e+00	3.924651370846191090e-02
-1.150331314403374883e+00	4.704737191133201435e-02
-1.123387832535458042e+00	5.471206657260471728e-02
-1.096431527102979864e+00	6.227092691452050521e-02
-1.069419378605009907e+00	6.975378423726820432e-02
-1.042316410789084991e+00	7.718954156264661026e-02
-1.015096541494310944e+00	8.460577391992681051e-02
-9.877432900649149028e-01	9.202836363176392087e-02
-9.602503227630219129e-01	9.948117399821421181e-02
-9.326218205883659573e-01	1.069857638430763147e-01
-9.048726573034199250e-01	1.145611445027029107e-01
-8.770283792016129176e-01	1.222235800227561148e-01
-8.491249821720159296e-01	1.299864305982640078e-01
-8.212084858263178910e-01	1.378600386572258196e-01
-7.933343087771809188e-01	1.458516564537096216e-01
-7.655664534992598913e-01	1.539654136041751220e-01
-7.379765134698099693e-01	1.622023226677766217e-01
-7.106425193767919035e-01	1.705603206310531139e-01
-6.836476449999999705e-01	1.790343440000000119e-01
-6.570787968180539229e-01	1.876164351158277066e-01
-6.310251143777509952e-01	1.962958772807903152e-01
-6.055764108954719838e-01	2.050593562923574975e-01
-5.808215853653099225e-01	2.138911460224686145e-01
-5.568470385592079186e-01	2.227733157289231158e-01
-5.337351256693518842e-01	2.316859568345551179e-01
-5.115626779280528780e-01	2.406074269449295921e-01
-4.903996243310479453e-01	2.495146088874146129e-01
-4.703077425938338996e-01	2.583831825368655966e-01
-4.513395657183769116e-01	2.671879071421036089e-01
-4.335374670945629227e-01	2.759029117822126009e-01
-4.169329429870279324e-01	2.845019914651115700e-01
-4.015461066667509460e-01	2.929589062383295972e-01
-3.873854034625959231e-01	3.012476805218856080e-01
-3.744475507724109309e-01	3.093428997061906105e-01
-3.627177017402299364e-01	3.172200008964226048e-01
-3.521698260344479081e-01	3.248555545424516300e-01
-3.427672961090949544e-01	3.322275335840636501e-01
-3.344636626449549177e-01	3.393155666786715763e-01
-3.272035986829079368e-01	3.461011720753935927e-01
-3.209239883921309322e-01	3.525679687660185913e-01
-3.155551335503739008e-01	3.587018616881796351e-01
-3.110220487163659620e-01	3.644911979842426208e-01
-3.072458147819769336e-01	3.699268916329776502e-01
-3.041449601140839287e-01	3.750025141688035912e-01
-3.016368388172568915e-01	3.797143496806676399e-01
-2.996389767296189222e-01	3.840614128317466069e-01
-2.980703575458569232e-01	3.880454292515426173e-01
-2.968526238670119444e-01	3.916707783100996099e-01
-2.959111709161159065e-01	3.949443989743036121e-01
-2.951761140319129062e-01	3.978756601506935886e-01
-2.945831147533999328e-01	4.004761976188976336e-01
-2.940740542261809365e-01	4.027597203347306198e-01
-2.935975466882398965e-01	4.047417895125856035e-01
-2.931092898212329101e-01	4.064395744641156050e-01
-2.925722526826189385e-01	4.078715896572245869e-01
-2.919567056704729380e-01	4.090574178512366155e-01
-2.912401004326579113e-01	4.100174244487785891e-01
-2.904068107420569311e-01	4.107724683735506366e-01
-2.894477480590239571e-01	4.113436148302735962e-01
-2.883598677430929125e-01	4.117518552266266063e-01
-2.871455836239409365e-01	4.120178393381236370e-01
-2.858121098757909206e-01	4.121616244801166173e-01
-2.843707498526439337e-01	4.122024460239286370e-01
-2.828361517396109082e-01	4.121585130667196339e-01
-2.812255505763139318e-01	4.120468324499266255e-01
-2.795580154411659302e-01	4.118830636338955964e-01
-2.778537193899385249e-01	4.116814061937246194e-01
-2.761332481667775340e-01	4.114545209215605959e-01
-2.744169618064222216e-01	4.112134847234776291e-01
-2.727244210843551286e-01	4.109677787046795983e-01
-2.710738884124319070e-01	4.107253080657056188e-01
-2.694819102891670148e-01	4.104924517048605948e-01
-2.679629858648938101e-01	4.102741387576286369e-01
-2.665293236402461186e-01	4.100739487206446210e-01
-2.651906858471234085e-01	4.098942313223286060e-01
-2.639543177259423556e-01	4.097362419285165980e-01
-2.628249567676942400e-01	4.096002880208846064e-01
-2.618049150838100414e-01	4.094858821665116055e-01
-2.608942264432361213e-01	4.093918969132316343e-01
-2.600908482082574524e-01	4.093167171979296137e-01
-2.593909074333586307e-01	4.092583861402006029e-01
-2.587889797803532010e-01	4.092147405040466035e-01
-2.582783896542392155e-01	4.091835326337036061e-01
-2.578515200743893288e-01	4.091625362903136276e-01
-2.575001212520866556e-01	4.091496345140845925e-01
-2.572156076264363600e-01	4.091428883885506185e-01
-2.569893341861665403e-01	4.091405863627836093e-01
