# Supplementary material for: Agile perching maneuvers in birds and morphing-wing drones
Source: Nat Commun. 2024 Sep 27;15:8330. doi: 10.1038/s41467-024-52369-4 (PMC11437188; doi:10.1038/s41467-024-52369-4)
Supplement: Supplementary file 11 — Source Data [file 41467_2024_52369_MOESM11_ESM.zip › figure_source_data/suppl_fig_2/harris_hawk_233.csv]

# horizontal_pos	altitude
-1.214994224426199843e+01	3.987237170470877556e-01
-1.213785303221319900e+01	3.972438297458127376e-01
-1.212581142612219942e+01	3.958093687237956848e-01
-1.211380771266279943e+01	3.944481009992266696e-01
-1.210182505749979853e+01	3.931876775761496967e-01
-1.208983980033729999e+01	3.920550835153987501e-01
-1.207782186971729921e+01	3.910760837705457016e-01
-1.206573530664719840e+01	3.902746763622406689e-01
-1.205353888462610001e+01	3.896725644377176945e-01
-1.204118681246769995e+01	3.892886584771657610e-01
-1.202862950547099885e+01	3.891386193787437220e-01
-1.201581440992419836e+01	3.892344523968367387e-01
-1.200268686562549902e+01	3.895841609442257658e-01
-1.198919099102560004e+01	3.901914681204317059e-01
-1.197527057571609888e+01	3.910556125192157229e-01
-1.196086996529179913e+01	3.921712234223336813e-01
-1.194593492407419966e+01	3.935282789292287031e-01
-1.193041346179969864e+01	3.951121489291666844e-01
-1.191425661114169898e+01	3.969037231200557292e-01
-1.189741914384729959e+01	3.988796225447547306e-01
-1.187986021433729888e+01	4.010124913802787239e-01
-1.186154392084149833e+01	4.032713640089967688e-01
-1.184243977552429961e+01	4.056221007562816894e-01
-1.182252307659979884e+01	4.080278841306397286e-01
-1.180177517713409863e+01	4.104497659859567271e-01
-1.178018364707480004e+01	4.128472547781487645e-01
-1.175774232700779898e+01	4.151789310473986694e-01
-1.173445127419489964e+01	4.174030784587676735e-01
-1.171031660354469928e+01	4.194783172126337334e-01
-1.168535022827069980e+01	4.213642264226187262e-01
-1.165956950702579853e+01	4.230219421771357347e-01
-1.163299680622449905e+01	4.244147184679687435e-01
-1.160565898799349860e+01	4.255084389917087595e-01
-1.157758683567929836e+01	4.262720690009706992e-01
-1.154881443002959962e+01	4.266780378819927666e-01
-1.151937849001269853e+01	4.267025449281977023e-01
-1.148931769271530001e+01	4.263257828160517127e-01
-1.145867198685189869e+01	4.255320755074106787e-01
-1.142748191412289849e+01	4.243099296280566923e-01
-1.139578795199399863e+01	4.226520007247117627e-01
-1.136362989045789895e+01	4.205549780983327546e-01
-1.133104625402619980e+01	4.180193940668377461e-01
-1.129807377863089890e+01	4.150493654474066707e-01
-1.126474695134539949e+01	4.116522766979376913e-01
-1.123109761894139957e+01	4.078384154619246749e-01
-1.119715466932439973e+01	4.036205721785387501e-01
-1.116294378792369990e+01	3.990136159239336955e-01
-1.112848728920379848e+01	3.940340587318986731e-01
-1.109380402167399993e+01	3.886996203106297676e-01
-1.105890934315349838e+01	3.830288043528866648e-01
-1.102381516164059860e+01	3.770404965700656641e-01
-1.098853003597089995e+01	3.707535932209327090e-01
-1.095305932954159900e+01	3.641866673184177561e-01
-1.091740540974409868e+01	3.573576779561656869e-01
-1.088156788537839859e+01	3.502837263784607247e-01
-1.084554387419529853e+01	3.429808606016857553e-01
-1.080932829282069996e+01	3.354639286586597047e-01
-1.077291416161269844e+01	3.277464789484787477e-01
-1.073629291745889880e+01	3.198407047932617098e-01
-1.069945472810049836e+01	3.117574291755137450e-01
-1.066238880223159846e+01	3.035061247867797407e-01
-1.062508369032939903e+01	2.950949639741847208e-01
-1.058752757189529881e+01	2.865308929244027025e-01
-1.054970852549519833e+01	2.778197244566676938e-01
-1.051161477865969829e+01	2.689662440760387518e-01
-1.047323493532959837e+01	2.599743244225907191e-01
-1.043455817908509964e+01	2.508470438907867139e-01
-1.039557445089499943e+01	2.415868059312237248e-01
-1.035627460054849891e+01	2.321954563285757167e-01
-1.031665051130289967e+01	2.226743965220347177e-01
-1.027669519760659966e+01	2.130246917505589088e-01
-1.023640287604729870e+01	2.032471734254668039e-01
-1.019576900994549895e+01	1.933425356276987084e-01
-1.015479032827630945e+01	1.833114259777227084e-01
-1.011346481986778834e+01	1.731545313249860107e-01
-1.007179170410123881e+01	1.628726587547831284e-01
-1.002977137962208865e+01	1.524668123274826037e-01
-9.987405352868778508e+00	1.419382657714353124e-01
-9.944696148524178270e+00	1.312886310770599030e-01
-9.901647204285129789e+00	1.205199226209668073e-01
-9.858262752615008395e+00	1.096346161232338162e-01
-9.814547692378198462e+00	9.863570144513131299e-02
-9.770507453438979084e+00	8.752672800229810424e-02
-9.726147857427768884e+00	7.631184142713620666e-02
-9.681474977922189140e+00	6.499581008354371470e-02
-9.636495003252669278e+00	5.358404012707790320e-02
-9.591214105015700042e+00	4.208257801428591516e-02
-9.545638315162898735e+00	3.049809968638031443e-02
-9.499773414234029545e+00	1.883788606580910630e-02
-9.453624832925168420e+00	7.109784983257705360e-03
-9.407197568740819804e+00	-4.677839834512281803e-03
-9.360496118986999292e+00	-1.651617157355828036e-02
-9.313524430840148582e+00	-2.839601331998328759e-02
-9.266285868694019712e+00	-4.030786920015627661e-02
-9.218783198466669049e+00	-5.224203133930627185e-02
-9.171018588063388322e+00	-6.418867011415826940e-02
-9.122993622758629684e+00	-7.613792511896427806e-02
-9.074709333899999564e+00	-8.807999434593727361e-02
-9.026166239061449659e+00	-1.000052192956822905e-01
-8.977364391592329795e+00	-1.119041640664102943e-01
-8.928303437425338274e+00	-1.237676868996773205e-01
-8.878982677020239578e+00	-1.355870031557342981e-01
-8.829401130422498412e+00	-1.473537392188893347e-01
-8.779557603597208271e+00	-1.590599773560293362e-01
-8.729450754442078519e+00	-1.706982920331643339e-01
-8.679079157172017389e+00	-1.822617786016972885e-01
-8.628441364081737674e+00	-1.937440755694783134e-01
-8.577535964012296787e+00	-2.051393818499633315e-01
-8.526361637153287987e+00	-2.164424704230543117e-01
-8.474917206087306809e+00	-2.276486997405393065e-01
-8.423201683212457880e+00	-2.387540239744243009e-01
-8.371214314850456972e+00	-2.497550028550413193e-01
-8.318954622454738157e+00	-2.606488114034283265e-01
-8.266422441371448215e+00	-2.714332493623233256e-01
-8.213617957576467177e+00	-2.821067496103162875e-01
-8.160541742719827241e+00	-2.926683843450902933e-01
-8.107194787663308588e+00	-3.031178673844253102e-01
-8.053578534511597553e+00	-3.134555505953133259e-01
-7.999694906927137694e+00	-3.236824122535922332e-01
-7.945546338301577194e+00	-3.338000350829212759e-01
-7.891135797150867326e+00	-3.438105718367083230e-01
-7.836466808923287175e+00	-3.537166965733413160e-01
-7.781543473276107292e+00	-3.635215402259773243e-01
-7.726370475799066995e+00	-3.732286096648723128e-01
-7.670953093151477553e+00	-3.828416901645652071e-01
-7.615297190637557279e+00	-3.923647319840452563e-01
-7.559409211374497062e+00	-4.018017226033372968e-01
-7.503296156403347794e+00	-4.111565469891722002e-01
-7.446965555348637800e+00	-4.204328390395112858e-01
-7.390425427535787684e+00	-4.296338280370982088e-01
-7.333684233812607367e+00	-4.387621844859612152e-01
-7.276750819676247595e+00	-4.478198700783572739e-01
-7.219634350662787803e+00	-4.568079967179012324e-01
-7.162344241295117264e+00	-4.657266994924462167e-01
-7.104890079190657737e+00	-4.745750282429582190e-01
-7.047281546186547452e+00	-4.833508619187762423e-01
-6.989528338534217511e+00	-4.920508492621452068e-01
-6.931640088337327477e+00	-5.006703785525152828e-01
-6.873626288448646982e+00	-5.092035781985011500e-01
-6.815496223000817366e+00	-5.176433489334613114e-01
-6.757258905620997069e+00	-5.259814272939962176e-01
-6.698923027176607370e+00	-5.342084789853382976e-01
-6.640496914623757796e+00	-5.423142197083883342e-01
-6.581988502194326962e+00	-5.502875600818541990e-01
-6.523405315773667112e+00	-5.581167704758462911e-01
-6.464754470904227723e+00	-5.657896609104122732e-01
-6.406042684417127653e+00	-5.732937706861791494e-01
-6.347276299259426935e+00	-5.806165621189882664e-01
-6.288461321666397374e+00	-5.877456126527282887e-01
-6.229603469439137342e+00	-5.946687997236712597e-01
-6.170708229742237094e+00	-6.013744730375691905e-01
-6.111780924544467197e+00	-6.078516093837773582e-01
-6.052826781595807226e+00	-6.140899457294233255e-01
-5.993851008672727687e+00	-6.200800870871923109e-01
-5.934858868733137172e+00	-6.258135865053302549e-01
-5.875855753603286935e+00	-6.312829954576042457e-01
-5.816847253869037004e+00	-6.364818838824481961e-01
-5.757839222759177034e+00	-6.414048301020531806e-01
-5.698837831982787705e+00	-6.460473818119931710e-01
-5.639849617709017160e+00	-6.504059902400891602e-01
-5.580881515147697591e+00	-6.544779204022062036e-01
-5.521940880494007331e+00	-6.582611411083032493e-01
-5.463035499332177025e+00	-6.617541989741333452e-01
-5.404173580941647792e+00	-6.649560811565022878e-01
-5.345363738306676993e+00	-6.678660718415532216e-01
-5.286614953988677534e+00	-6.704836076694622449e-01
-5.227936532371437295e+00	-6.728081372732572785e-01
-5.169338039126217588e+00	-6.748389899466773478e-01
-5.110829229060037449e+00	-6.765752581429813617e-01
-5.052419963799197333e+00	-6.780156980540241740e-01
-4.994120121018107206e+00	-6.791586519410213185e-01
-4.935939497143997379e+00	-6.800019952023452774e-01
-4.877887705648547012e+00	-6.805431103892831679e-01
-4.819974073174657647e+00	-6.807788895395783246e-01
-4.762207535836827432e+00	-6.807057653142531972e-01
-4.704596538076897261e+00	-6.803197705197852052e-01
-4.647148936450547829e+00	-6.796166247000012817e-01
-4.589871910665078047e+00	-6.785918456145663136e-01
-4.532771884084678682e+00	-6.772408826076072863e-01
-4.475854455768528695e+00	-6.755592681334141592e-01
-4.419124345909768437e+00	-6.735427830672813254e-01
-4.362585356304518491e+00	-6.711876309069633173e-01
-4.306240347201608643e+00	-6.684906155799201777e-01
-4.250091231571148320e+00	-6.654493173263271721e-01
-4.194138987488428505e+00	-6.620622610369613081e-01
-4.138383688964988316e+00	-6.583290714941092414e-01
-4.082824555178008019e+00	-6.542506101940281926e-01
-4.027460017660297709e+00	-6.498290888184572456e-01
-3.972287804623688245e+00	-6.450681549633863199e-01
-3.917305041207888472e+00	-6.399729464143473212e-01
-3.862508364083158341e+00	-6.345501110635423103e-01
-3.807894048498288164e+00	-6.288077904756661507e-01
-3.753458145562947657e+00	-6.227555661030412804e-01
-3.699196627295478379e+00	-6.164043682000832636e-01
-3.645105536760338438e+00	-6.097663485626403368e-01
-3.591181140470758315e+00	-6.028547192877662386e-01
-3.537420080148177881e+00	-5.956835607809223276e-01
-3.483819520913607803e+00	-5.882676031972002839e-01
-3.430377293041647846e+00	-5.806219863581871810e-01
-3.377092024533998149e+00	-5.727620039062613078e-01
-3.323963261966717653e+00	-5.647028380162573136e-01
-3.270991577329017908e+00	-5.564592913586743350e-01
-3.218178658895658018e+00	-5.480455231827952023e-01
-3.165527384551907630e+00	-5.394747963539903157e-01
-3.113041876408128239e+00	-5.307592419363582614e-01
-3.060727535988277737e+00	-5.219096474680011699e-01
-3.008591059737658391e+00	-5.129352744478121728e-01
-2.956640435055177818e+00	-5.038437097635601880e-01
-2.904884917496797669e+00	-4.946407548716713065e-01
-2.853334990205677713e+00	-4.853303555242442502e-01
-2.802002306984517688e+00	-4.759145737666312104e-01
-2.750899620726188211e+00	-4.663936028379802035e-01
-2.700040699149657719e+00	-4.567658245353032886e-01
-2.649440229943878400e+00	-4.470279075836132709e-01
-2.599113717500848075e+00	-4.371749446208082479e-01
-2.549077373421238413e+00	-4.272006245808452340e-01
-2.499348002906607746e+00	-4.170974365604973033e-01
-2.449942889019728121e+00	-4.068569006950142897e-01
-2.400879676607478252e+00	-3.964698211512372450e-01
-2.352176257452957664e+00	-3.859265560719642996e-01
-2.303850657966398430e+00	-3.752172991666343216e-01
-2.255920930452828266e+00	-3.643323676302932523e-01
-2.208405048721448161e+00	-3.532624911721702898e-01
-2.161320808540557969e+00	-3.419990971315482464e-01
-2.114685733204107798e+00	-3.305345869352472321e-01
-2.068516984272448234e+00	-3.188625994906663097e-01
-2.022831277388608129e+00	-3.069782574937133246e-01
-1.977644802959237946e+00	-2.948783930456332913e-01
-1.932973151430098069e+00	-2.825617494014913134e-01
-1.888831242881138017e+00	-2.700291561028392850e-01
-1.845233260714717938e+00	-2.572836751670833366e-01
-1.802192589309208115e+00	-2.443307164086573335e-01
-1.759721755651278086e+00	-2.311781203475032909e-01
-1.717832375137288148e+00	-2.178362075171643153e-01
-1.676535101934008010e+00	-2.043177933191213103e-01
-1.635839584501218136e+00	-1.906381678859083162e-01
-1.595754427088648120e+00	-1.768150407185853368e-01
-1.556287158213828015e+00	-1.628684501617962965e-01
-1.517444207291128055e+00	-1.488206380796993078e-01
-1.479230890702577961e+00	-1.346958904067452889e-01
-1.441651408665417966e+00	-1.205203445761082737e-01
-1.404708854249107963e+00	-1.063217651818743059e-01
-1.368405235818207943e+00	-9.212928961344929446e-02
-1.332741514021428042e+00	-7.797314581429731772e-02
-1.297717654209378013e+00	-6.388434476161727882e-02
-1.263332694846007964e+00	-4.989435073546527599e-02
-1.229584832086408008e+00	-3.603473293861628179e-02
-1.196471520235688146e+00	-2.233680253240327707e-02
-1.163989587292640904e+00	-8.831239656337280808e-03
-1.132135364234233998e+00	4.452284514701698726e-03
-1.100904826130733927e+00	1.748548517004069880e-02
-1.070293742618118937e+00	3.024183481502509818e-02
-1.040297834716858993e+00	4.269692154496790293e-02
-1.010912934497147919e+00	5.482878817903130697e-02
-9.821351436738019469e-01	6.661824567319780954e-02
-9.539609868912370949e-01	7.804915424471721430e-02
-9.263875552508860078e-01	8.910866580186591057e-02
-8.994126355577320986e-01	9.978742159577430604e-02
-8.730348208334559601e-01	1.100796995049001109e-01
-8.472535978708068960e-01	1.199835060322490127e-01
-8.220694079912660435e-01	1.295006089401274096e-01
-7.974836777143499145e-01	1.386365074605382108e-01
-7.734988167435090656e-01	1.474003381883710051e-01
-7.501181815054280833e-01	1.558047160696012234e-01
-7.273460034247469785e-01	1.638655113113844097e-01
-7.051872821464890695e-01	1.716015645322834238e-01
-6.836476449999999705e-01	1.790343440000000119e-01
-6.627331750927749621e-01	1.861875503270495058e-01
-6.424502114891870175e-01	1.930866754641940020e-01
-6.228051259256069949e-01	1.997585241974663139e-01
-6.038040813987000099e-01	2.062307075674141010e-01
-5.854527786995280536e-01	2.125311186409102049e-01
-5.677561975192469967e-01	2.186874018328447133e-01
-5.507183390963910075e-01	2.247264274600537237e-01
-5.343419774931109645e-01	2.306737833842447127e-01
-5.186284264702190061e-01	2.365532954459937109e-01
-5.035773285810579702e-01	2.423865879011857238e-01
-4.891864725352089716e-01	2.481926942497147126e-01
-4.754516441177960018e-01	2.539877277114067078e-01
-4.623665150202219687e-01	2.597846191848787178e-01
-4.499225728804809865e-01	2.655929288610446859e-01
-4.381090946866900149e-01	2.714187358022187579e-01
-4.269131645069429992e-01	2.772646077952947152e-01
-4.163197353120630106e-01	2.831296517027237503e-01
-4.063117334915949952e-01	2.890096424302797118e-01
-3.968702035602890144e-01	2.948972265685777527e-01
-3.879744895405209948e-01	3.007821948077047391e-01
-3.796024486093969585e-01	3.066518154297787069e-01
-3.717306918374320146e-01	3.124912196068947434e-01
-3.643348462344099814e-01	3.182838279197857112e-01
-3.573898318696679954e-01	3.240118065060547115e-01
-3.508701475573380302e-01	3.296565405777667213e-01
-3.447501584975010136e-01	3.351991127380337110e-01
-3.390043793429869945e-01	3.406207735855597551e-01
-3.336077464156930183e-01	3.459033925235457385e-01
-3.285358732174389895e-01	3.510298774713936920e-01
-3.237652839548619821e-01	3.559845532884797215e-01
-3.192736205064469757e-01	3.607534901219867085e-01
-3.150398190786070085e-01	3.653247745379527567e-01
-3.110442536988339834e-01	3.696887181307897396e-01
-3.072688446469429846e-01	3.738380002694766668e-01
-3.036971308987950202e-01	3.777677436626236673e-01
-3.003143066192229815e-01	3.814755234423337082e-01
-2.971072226628069801e-01	3.849613124121616936e-01
-2.940643548958190023e-01	3.882273669148647022e-01
-2.911757419174055839e-01	3.912780593944706897e-01
-2.884328954144398938e-01	3.941196651053296973e-01
-2.858286869191487001e-01	3.967601115189106631e-01
-2.833572151429247787e-01	3.992086997680847071e-01
-2.810136583299543966e-01	4.014758079309627137e-01
-2.787941162109012772e-01	4.035725860861447689e-01
-2.766954461442595048e-01	4.055106528740036742e-01
-2.747150979187032993e-01	4.073018027910507710e-01
-2.728509514641147549e-01	4.089577326530526857e-01
-2.711011613943816734e-01	4.104897946229617567e-01
-2.694640118956230790e-01	4.119087819545557139e-01
-2.679377849945274725e-01	4.132247522006117224e-01
-2.665206447090809894e-01	4.144468911274916678e-01
-2.652105390146303199e-01	4.155834190206156853e-01
-2.640051209685025935e-01	4.166415395116267462e-01
-2.629016897424926169e-01	4.176274295607287357e-01
-2.618971517299544804e-01	4.185462678361316913e-01
-2.609880013375647789e-01	4.194022974912386958e-01
-2.601703205543253739e-01	4.201989182879537488e-01
-2.594397959238388118e-01	4.209388021827357163e-01
-2.587917511403373672e-01	4.216240259047097094e-01
-2.582211931525383863e-01	4.222562137276937300e-01
-2.577228693982221985e-01	4.228366835769906684e-01
-2.572913336104943882e-01	4.233665898151717233e-01
-2.569210175358387915e-01	4.238470565077767649e-01
-2.566063058839909150e-01	4.242792956604086729e-01
-2.563416118879908723e-01	4.246647058156917121e-01
-2.561214509851292842e-01	4.250049474670337668e-01
-2.559405103296581996e-01	4.253019929449086689e-01
-2.557937121082369814e-01	4.255581497134497404e-01
-2.556762689397891197e-01	4.257760573295107376e-01
-2.555837299922696926e-01	4.259586596087536758e-01
-2.555120168283884774e-01	4.261091547581317140e-01
