# Supplementary material for: Agile perching maneuvers in birds and morphing-wing drones
Source: Nat Commun. 2024 Sep 27;15:8330. doi: 10.1038/s41467-024-52369-4 (PMC11437188; doi:10.1038/s41467-024-52369-4)
Supplement: Supplementary file 11 — Source Data [file 41467_2024_52369_MOESM11_ESM.zip › figure_source_data/suppl_fig_2/harris_hawk_227.csv]

# horizontal_pos	altitude
-1.217996311110380070e+01	4.111913562187752280e-01
-1.217597099724480003e+01	4.079028278285892206e-01
-1.217195148747740063e+01	4.046187841549492292e-01
-1.216787108547710083e+01	4.013648196350662056e-01
-1.216369176483410008e+01	3.981675036926771716e-01
-1.215937141651390085e+01	3.950540733488672185e-01
-1.215486437068109993e+01	3.920520918041141556e-01
-1.215012198252200015e+01	3.891890763552942056e-01
-1.214509327056150134e+01	3.864921000775651816e-01
-1.213972559512240146e+01	3.839873727528082537e-01
-1.213396536400269987e+01	3.816998075236932575e-01
-1.212775875217710109e+01	3.796525806546822146e-01
-1.212105242234250113e+01	3.778666925490932194e-01
-1.211379423342190087e+01	3.763605387682201764e-01
-1.210593392469700014e+01	3.751495001930421624e-01
-1.209742376403560016e+01	3.742455616356311632e-01
-1.208821914968510036e+01	3.736569681281372013e-01
-1.207827915628280024e+01	3.733879277821652298e-01
-1.206756701705610091e+01	3.734383695190361951e-01
-1.205605053560080009e+01	3.738037631288931850e-01
-1.204370242210150010e+01	3.744750080388852265e-01
-1.203050055035280153e+01	3.754383958799891730e-01
-1.201642813341149996e+01	3.766756504671862071e-01
-1.200147381713910022e+01	3.781640471826142047e-01
-1.198563169224960134e+01	3.798766120144022596e-01
-1.196890122674070156e+01	3.817823986966921712e-01
-1.195128712176060048e+01	3.838468405633121971e-01
-1.193279909502770053e+01	3.860321719146182495e-01
-1.191345159689290156e+01	3.882979119513442212e-01
-1.189326346500900122e+01	3.906014026983452014e-01
-1.187225752435510095e+01	3.928983908719152485e-01
-1.185046014006180037e+01	3.951436423822851651e-01
-1.182790073109390150e+01	3.972915771510612259e-01
-1.180461125336629991e+01	3.992969112006492516e-01
-1.178062566128390110e+01	4.011152925730041563e-01
-1.175597935700550067e+01	4.027039175848822206e-01
-1.173070863689530086e+01	4.040221142439611723e-01
-1.170485014465260143e+01	4.050318803417302105e-01
-1.167844034045110035e+01	4.056983647992702391e-01
-1.165151499508590049e+01	4.059902822516192611e-01
-1.162410871759150055e+01	4.058802525811542328e-01
-1.159625452406250012e+01	4.053450591020562044e-01
-1.156798345448640042e+01	4.043658212944871710e-01
-1.153932424330040085e+01	4.029280803157752056e-01
-1.151030304813530059e+01	4.010217978955602502e-01
-1.148094323984150122e+01	3.986412715669082063e-01
-1.145126525544130125e+01	3.957849714105081684e-01
-1.142128651416430074e+01	3.924553055127162349e-01
-1.139102139524490021e+01	3.886583230876061723e-01
-1.136048127473480029e+01	3.844033656272631827e-01
-1.132967461726290104e+01	3.797026774770062563e-01
-1.129860711749980062e+01	3.745709878532972326e-01
-1.126728188509060047e+01	3.690250765195451921e-01
-1.123569966604549997e+01	3.630833351142281895e-01
-1.120385909303869987e+01	3.567653355088732381e-01
-1.117175695677900116e+01	3.500914155981512121e-01
-1.113938849058320102e+01	3.430822916419402069e-01
-1.110674766049790030e+01	3.357587047520811940e-01
-1.107382745375080013e+01	3.281411074157352115e-01
-1.104062015895889992e+01	3.202493941490681673e-01
-1.100711763231580065e+01	3.121026785580212071e-01
-1.097331154491280003e+01	3.037191173240222364e-01
-1.093919360734730084e+01	2.951157800034782119e-01
-1.090475576880790065e+01	2.863085620936601794e-01
-1.086999038885070057e+01	2.773121376252402071e-01
-1.083489038105430069e+01	2.681399466299462242e-01
-1.079944932862590079e+01	2.588042122212992346e-01
-1.076366157280860136e+01	2.493159817213002061e-01
-1.072752227557840143e+01	2.396851862539712275e-01
-1.069102745861910009e+01	2.299207134807152164e-01
-1.065417402090980126e+01	2.200304886323725118e-01
-1.061695973746770072e+01	2.100215596490293268e-01
-1.057938324185669998e+01	1.999001830145296088e-01
-1.054144399503340068e+01	1.896719077095614103e-01
-1.050314224296030119e+01	1.793416555469691254e-01
-1.046447896520940013e+01	1.689137969420604068e-01
-1.042545581652900033e+01	1.583922218629029155e-01
-1.038607506307690009e+01	1.477804062645426963e-01
-1.034633951475930047e+01	1.370814747118301313e-01
-1.030625245487770059e+01	1.262982601257197079e-01
-1.026581756808980117e+01	1.154333616477575125e-01
-1.022503886754370050e+01	1.044892015192914192e-01
-1.018392062195260017e+01	9.346808163883511822e-02
-1.014246728334153147e+01	8.237224012488221503e-02
-1.010068341620312005e+01	7.120390781063411223e-02
-1.005857362884294126e+01	5.996536417332612445e-02
-1.001614250776110104e+01	4.865899179631752447e-02
-9.973394555983711385e+00	3.728732811632651245e-02
-9.930334136317711113e+00	2.585311295508990748e-02
-9.886965420533250892e+00	1.435933020032220675e-02
-9.843292345470119997e+00	2.809242001426209834e-03
-9.799318577006390640e+00	-8.793586013567805670e-03
-9.755047482713610663e+00	-2.044526971745980193e-02
-9.710482113851270469e+00	-3.214160248297279199e-02
-9.665625197126161083e+00	-4.387806253730178185e-02
-9.620479136367320550e+00	-5.564983146093779864e-02
-9.575046023955581020e+00	-6.745182305097180420e-02
-9.529327661512370540e+00	-7.927872121971479835e-02
-9.483325589013920975e+00	-9.112502510920877929e-02
-9.437041121172230262e+00	-1.029850992076497551e-01
-9.390475389633181180e+00	-1.148532259854757598e-01
-9.343629389303680810e+00	-1.267236584488538043e-01
-9.296504026949051536e+00	-1.385906700489327736e-01
-9.249100170113031538e+00	-1.504485995874377813e-01
-9.201418694413209920e+00	-1.622918891130117891e-01
-9.153460527358260990e+00	-1.741151132873937635e-01
-9.105226687018250331e+00	-1.859129992858447600e-01
-9.056718314147850890e+00	-1.976804369448957877e-01
-9.007936696702630641e+00	-2.094124795399837646e-01
-8.958883286084290631e+00	-2.211043362215257546e-01
-8.909559704881630182e+00	-2.327513577167867886e-01
-8.859967746318460513e+00	-2.443490173765267559e-01
-8.810109366053939794e+00	-2.558928899763917575e-01
-8.759986667383250492e+00	-2.673786308481927443e-01
-8.709601881235091270e+00	-2.788019579011507543e-01
-8.658957342639631349e+00	-2.901586388947947626e-01
-8.608055465531741390e+00	-3.014444859524207376e-01
-8.556898717849170666e+00	-3.126553587774487664e-01
-8.505489598879110602e+00	-3.237871773855867663e-01
-8.453830620699600118e+00	-3.348359444332868473e-01
-8.401924295359100014e+00	-3.457977764532487730e-01
-8.349773129149379969e+00	-3.566689425500907951e-01
-8.297379624967520684e+00	-3.674459084130257680e-01
-8.244746293350949884e+00	-3.781253829140328038e-01
-8.191875672326141000e+00	-3.887043641199447452e-01
-8.138770355758170538e+00	-3.991801812871497712e-01
-8.085433029448530817e+00	-4.095505293493417187e-01
-8.031866513822860654e+00	-4.198134925614068202e-01
-7.978073811698060069e+00	-4.299675543227217678e-01
-7.924058159335709561e+00	-4.400115907554907335e-01
-7.869823078788529713e+00	-4.499448463313807101e-01
-7.815372429435670121e+00	-4.597668906865298166e-01
-7.760710456585959705e+00	-4.694775566970837422e-01
-7.705841835103029780e+00	-4.790768608563167885e-01
-7.650771706168759678e+00	-4.885649079489847169e-01
-7.595505705541529373e+00	-4.979417829083597202e-01
-7.540049981971019832e+00	-5.072074335189817873e-01
-7.484411204787780214e+00	-5.163615482517007749e-01
-7.428596560075959587e+00	-5.254034339533126818e-01
-7.372613735245379551e+00	-5.343318983370137776e-01
-7.316470892226429434e+00	-5.431451422190927136e-01
-7.260176629902539425e+00	-5.518406662207546720e-01
-7.203739936754219642e+00	-5.604151962121677322e-01
-7.147170135004289548e+00	-5.688646311402496547e-01
-7.090476817813510024e+00	-5.771840160831667177e-01
-7.033669781273680144e+00	-5.853675424510138559e-01
-6.976758953075569814e+00	-5.934085762468757075e-01
-6.919754319790439645e+00	-6.012997142607416912e-01
-6.862665854698589918e+00	-6.090328670358766683e-01
-6.805503448029539548e+00	-6.165993664658546702e-01
-6.748276841353219702e+00	-6.239900949886878490e-01
-6.690995567687149759e+00	-6.311956325744987328e-01
-6.633668898671220227e+00	-6.382064170799077729e-01
-6.576305799917129491e+00	-6.450129130835466906e-01
-6.518914895376239471e+00	-6.516057840331148654e-01
-6.461504441294939838e+00	-6.579760624285326820e-01
-6.404082310051109950e+00	-6.641153128352097479e-01
-6.346655983897609765e+00	-6.700157827578117065e-01
-6.289232558384560079e+00	-6.756705367949766838e-01
-6.231818754999999932e+00	-6.810735700220298394e-01
-6.174420942360409725e+00	-6.862198971912216727e-01
-6.117045165104180171e+00	-6.911056150743357662e-01
-6.059697179492019359e+00	-6.957279360756807307e-01
-6.002382494600869478e+00	-7.000851920886916879e-01
-5.945106417909479468e+00	-7.041768084305968234e-01
-5.887874104015449639e+00	-7.080032485416707377e-01
-5.830690605189939646e+00	-7.115659309546498168e-01
-5.773560922468590206e+00	-7.148671208040806579e-01
-5.716490055989639885e+00	-7.179097988355986892e-01
-5.659483053323099533e+00	-7.206975114748936928e-01
-5.602545054584549433e+00	-7.232342060122987082e-01
-5.545681333191899931e+00	-7.255240553416038018e-01
-5.488897331203189900e+00	-7.275712769543947189e-01
-5.432198688265489572e+00	-7.293799510308287548e-01
-5.375591263310699475e+00	-7.309538424844508331e-01
-5.319081148251389557e+00	-7.322962317156307410e-01
-5.262674673061209951e+00	-7.334097586115497780e-01
-5.206378401767850050e+00	-7.342962840087547960e-01
-5.150199119044459373e+00	-7.349567724176206962e-01
-5.094143807255719913e+00	-7.353911993085997523e-01
-5.038219613998649926e+00	-7.355984856908868164e-01
-4.982433810373279925e+00	-7.355764620887776939e-01
-4.926793740422609424e+00	-7.353218633534288617e-01
-4.871306762392410228e+00	-7.348303550517247817e-01
-4.815980182674420185e+00	-7.340965914631076839e-01
-4.760821183508229915e+00	-7.331143045025978466e-01
-4.705836745720120007e+00	-7.318764221862528174e-01
-4.651033567968169358e+00	-7.303752145760626924e-01
-4.596417984133060131e+00	-7.286024644959676611e-01
-4.541995880639530192e+00	-7.265496597103737741e-01
-4.487772615606290039e+00	-7.242082027117027199e-01
-4.433752941799100178e+00	-7.215696337843706676e-01
-4.379940935395679524e+00	-7.186258626090717971e-01
-4.326339932561030110e+00	-7.153694033525876961e-01
-4.272952475772400227e+00	-7.117936079634268332e-01
-4.219780271724610010e+00	-7.078928922698337622e-01
-4.166824162487870353e+00	-7.036629494609256685e-01
-4.114084111381499653e+00	-6.991009456285808277e-01
-4.061559204771599596e+00	-6.942056922608836889e-01
-4.009247670700539778e+00	-6.889777909086758356e-01
-3.957146914917229807e+00	-6.834197456944888227e-01
-3.905253574504979674e+00	-6.775360398948928609e-01
-3.853563588905870141e+00	-6.713331734973537746e-01
-3.802072287726690369e+00	-6.648196594028248363e-01
-3.750774494290149974e+00	-6.580059768041217616e-01
-3.699664643478350001e+00	-6.509044812032658278e-01
-3.648736912014079792e+00	-6.435292715210467751e-01
-3.597985358951100388e+00	-6.358960157784667722e-01
-3.547404073809150127e+00	-6.280217378692907193e-01
-3.496987329503929764e+00	-6.199245689696857298e-01
-3.446729736997739657e+00	-6.116234681169947507e-01
-3.396626398441550343e+00	-6.031379174056836767e-01
-3.346673055503409877e+00	-5.944875980643697932e-01
-3.296866229585510233e+00	-5.856920543640837806e-01
-3.247203350729369831e+00	-5.767703528365517585e-01
-3.197682872194720360e+00	-5.677407446273776692e-01
-3.148304367973469908e+00	-5.586203389520387752e-01
-3.099068610860250317e+00	-5.494247955479008017e-01
-3.049977629139029922e+00	-5.401680437154088299e-01
-3.001034740450520211e+00	-5.308620350168906654e-01
-2.952244561964300296e+00	-5.215165359612516927e-01
-2.903612996577090044e+00	-5.121389660654747100e-01
-2.855147195475709943e+00	-5.027342855758227813e-01
-2.806855498021030293e+00	-4.933049358871007262e-01
-2.758747350506670415e+00	-4.838508343572127113e-01
-2.710833205903109722e+00	-4.743694238209747449e-01
-2.663124407196409749e+00	-4.648557757079987973e-01
-2.615633057352590107e+00	-4.553027443108727534e-01
-2.568371879271640346e+00	-4.457011684760978087e-01
-2.521354069326900316e+00	-4.360401158412227640e-01
-2.474593148210900040e+00	-4.263071637517347745e-01
-2.428102812823490275e+00	-4.164887101873587238e-01
-2.381896792843379629e+00	-4.065703074288047891e-01
-2.335988715424790030e+00	-3.965370108134207983e-01
-2.290391981163129920e+00	-3.863737347645957443e-01
-2.245119654089269723e+00	-3.760656083306527786e-01
-2.200184367991579570e+00	-3.655983227232238453e-01
-2.155598250844839914e+00	-3.549584637862537861e-01
-2.111372868558369920e+00	-3.441338229335638155e-01
-2.067519188660839724e+00	-3.331136808406138239e-01
-2.024047563931250071e+00	-3.218890590371477622e-01
-1.980967735382469952e+00	-3.104529354923457607e-01
-1.938288853422210023e+00	-2.988004212824847405e-01
-1.896019515472850081e+00	-2.869288964521437557e-01
-1.854167817843139998e+00	-2.748381041935797908e-01
-1.812741419225390116e+00	-2.625302034462857481e-01
-1.771747612857039966e+00	-2.500097809333407528e-01
-1.731193404145950021e+00	-2.372838244790937412e-01
-1.691085590426480101e+00	-2.243616601733897653e-01
-1.651430839494220093e+00	-2.112548565443187476e-01
-1.612235763666209909e+00	-1.979770993616077890e-01
-1.573506986331620006e+00	-1.845440410085997796e-01
-1.535251198290239927e+00	-1.709731285292817593e-01
-1.497475201615819929e+00	-1.572834144806857792e-01
-1.460185939314960102e+00	-1.434953546083217457e-01
-1.423390509661540015e+00	-1.296305961268627849e-01
-1.387096164750829974e+00	-1.157117600491617826e-01
-1.351310293509200067e+00	-1.017622205875937658e-01
-1.316040390087169998e+00	-8.780588418021978425e-02
-1.281294009223959973e+00	-7.386697020049476370e-02
-1.247078710771720056e+00	-5.996979492417878199e-02
-1.213401996076830081e+00	-4.613855988142778752e-02
-1.180271239309861109e+00	-3.239714534355078723e-02
-1.147693617092726992e+00	-1.876890940684078357e-02
-1.115676039877449899e+00	-5.276492958049799897e-03
-1.084225088476733934e+00	8.058369251060210070e-03
-1.053346958932344979e+00	2.121503112629022358e-02
-1.023047418539781983e+00	3.417411087192831487e-02
-9.933317753413389850e-01	4.691765898118011036e-02
-9.642048627752209944e-01	5.942931743284710078e-02
-9.356710404523880253e-01	7.169446851919722419e-02
-9.077342112561049836e-01	8.370037127277302202e-02
-8.803978541555900206e-01	9.543628301211251608e-02
-8.536650713301200399e-01	1.068935631242895201e-01
-8.275386474488940491e-01	1.180657558815017133e-01
-8.020211182791230353e-01	1.289486488830517141e-01
-7.771148452316050115e-01	1.395403036523501228e-01
-7.528220920267970628e-01	1.498410550248105988e-01
-7.291450993972100614e-01	1.598534762534318254e-01
-7.060861536494750235e-01	1.695823072429450129e-01
-6.836476449999999705e-01	1.790343440000000119e-01
-6.618321118724170837e-01	1.882182882456073236e-01
-6.406422677953120814e-01	1.971445571568441191e-01
-6.200810081496780368e-01	2.058250543581528202e-01
-6.001513947639560698e-01	2.142729045302985136e-01
-5.808566172109070891e-01	2.225021553017816067e-01
-5.621999305895999388e-01	2.305274513821142235e-01
-5.441845705381520570e-01	2.383636871340292229e-01
-5.268136471767170814e-01	2.460256449062062090e-01
-5.100900205828929890e-01	2.535276274041822209e-01
-4.940161612119859935e-01	2.608830931134362152e-01
-4.785939993542830395e-01	2.681043042598472148e-01
-4.638247682381539949e-01	2.752019969628571872e-01
-4.497088457160089980e-01	2.821850830807842159e-01
-4.362455995939090170e-01	2.890603927543282103e-01
-4.234332415789919812e-01	2.958324658264862017e-01
-4.112686945272050476e-01	3.025033991730061711e-01
-3.997474771929560022e-01	3.090727555501202040e-01
-3.888636100381970273e-01	3.155375379016902015e-01
-3.786095448846850120e-01	3.218922312234241967e-01
-3.689761203298310144e-01	3.281289121229482020e-01
-3.599525439367400326e-01	3.342374242121551875e-01
-3.515264012976360153e-01	3.402056154951121902e-01
-3.436836911999060495e-01	3.460196320426311978e-01
-3.364088853353360276e-01	3.516642605407812039e-01
-3.296850103191509840e-01	3.571233108255462141e-01
-3.234937492522410030e-01	3.623800283204652306e-01
-3.178155596840340213e-01	3.674175254181322181e-01
-3.126298046222559801e-01	3.722192203170652247e-01
-3.079148931868059824e-01	3.767692716565561595e-01
-3.036484276072120014e-01	3.810529974844831802e-01
-2.998073534975910226e-01	3.850572676344331535e-01
-2.963681106849160307e-01	3.887708594547791829e-01
-2.933067822859960483e-01	3.921847679887222604e-01
-2.905992401941860370e-01	3.952924631068651662e-01
-2.882212856157780334e-01	3.980900876915222097e-01
-2.861487837572980197e-01	4.005765927084432576e-01
-2.843577921806340059e-01	4.027538068179702391e-01
-2.828246826897997113e-01	4.046264400142811635e-01
-2.815262568740237170e-01	4.062020225804061635e-01
-2.804398555962216988e-01	4.074907823539092311e-01
-2.795434627804378458e-01	4.085054648646192499e-01
-2.788158038202325217e-01	4.092611022892812533e-01
-2.782364388124349830e-01	4.097747383341882044e-01
-2.777858506328894084e-01	4.100651170796761891e-01
-2.774455276327515985e-01	4.101523444827581688e-01
-2.771980404682634069e-01	4.100575316279582161e-01
-2.770271123076242237e-01	4.098024289418772392e-01
-2.769176814091425243e-01	4.094090604528491939e-01
-2.768559548570620477e-01	4.088993667988891634e-01
-2.768294520941830261e-01	4.082948650875222185e-01
-2.768270368186659947e-01	4.076163329174702366e-01
-2.768389358267532296e-01	4.068835229166402057e-01
-2.768567434892801327e-01	4.061149130679801988e-01
-2.768734107484713269e-01	4.053274969212902201e-01
-2.768832178084191242e-01	4.045366165618101695e-01
-2.768817300589413444e-01	4.037558399618511595e-01
-2.768657372050424836e-01	4.029968831146781838e-01
-2.768331760561174026e-01	4.022695761726712282e-01
-2.767830379404396246e-01	4.015818717138811556e-01
-2.767152622293601039e-01	4.009398922681481903e-01
-2.766306179587365022e-01	4.003480133677391750e-01
-2.765305759989907797e-01	3.998089776655051608e-01
-2.764171746273145214e-01	3.993240350987882215e-01
-2.762928816751932803e-01	3.988931036781712125e-01
-2.761604566437332320e-01	3.985149452505322154e-01
-2.760228162838642141e-01	3.981873505249582390e-01
-2.758829071182186121e-01	3.979073277529482366e-01
-2.757435882308203468e-01	3.976712897119402124e-01
-2.756075273691728222e-01	3.974752340406941808e-01
-2.754771129956149478e-01	3.973149125003042625e-01
-2.753543844008914387e-01	3.971859853666771523e-01
-2.752409813679387307e-01	3.970841578775121672e-01
-2.751381141680527831e-01	3.970052964360222258e-01
-2.750465539096951240e-01	3.969455230897162012e-01
-2.749666424711039170e-01	3.969012876299822246e-01
-2.748983204640943478e-01	3.968694174706982603e-01
