# Supplementary material for: Agile perching maneuvers in birds and morphing-wing drones
Source: Nat Commun. 2024 Sep 27;15:8330. doi: 10.1038/s41467-024-52369-4 (PMC11437188; doi:10.1038/s41467-024-52369-4)
Supplement: Supplementary file 11 — Source Data [file 41467_2024_52369_MOESM11_ESM.zip › figure_source_data/suppl_fig_2/harris_hawk_019.csv]

# horizontal_pos	altitude
-1.217340032420257678e+01	5.061470059104449248e-01
-1.217278911660607754e+01	5.058993053494129644e-01
-1.217220041961467736e+01	5.056717827823890010e-01
-1.217164092764867789e+01	5.054720710208500112e-01
-1.217111652135397648e+01	5.053073766001490164e-01
-1.217063207957207815e+01	5.051842574076730319e-01
-1.217019130509057767e+01	5.051083999129899471e-01
-1.216979656910827678e+01	5.050844010214999846e-01
-1.216944877925287649e+01	5.051155597900629513e-01
-1.216914727578277677e+01	5.052036843581930725e-01
-1.216888976026567804e+01	5.053489194517439831e-01
-1.216867226057147811e+01	5.055495996990930774e-01
-1.216848913542247779e+01	5.058021337566929176e-01
-1.216833312102587783e+01	5.061009238680039823e-01
-1.216819542147467814e+01	5.064383249768600326e-01
-1.216806584364437782e+01	5.068046468861650000e-01
-1.216793297625917702e+01	5.071882022017130121e-01
-1.216778441165947733e+01	5.075754019386630178e-01
-1.216760700760347724e+01	5.079508997078430177e-01
-1.216738718519397722e+01	5.082977843567859644e-01
-1.216711125777727709e+01	5.085978198353269253e-01
-1.216676578443447809e+01	5.088317299092209867e-01
-1.216633794052197715e+01	5.089795241814060178e-01
-1.216581589663897667e+01	5.090208607246700101e-01
-1.216518919645767660e+01	5.089354395089880079e-01
-1.216444912306587689e+01	5.087034197500639454e-01
-1.216358904289657694e+01	5.083058533422910585e-01
-1.216260471596937798e+01	5.077251256991779371e-01
-1.216149456109467764e+01	5.069453946366679897e-01
-1.216025986490587663e+01	5.059530174276219983e-01
-1.215890492411647728e+01	5.047369558544579915e-01
-1.215743711125507787e+01	5.032891490135169565e-01
-1.215586685532347744e+01	5.016048437966409423e-01
-1.215420753033987822e+01	4.996828734048069931e-01
-1.215247524656027700e+01	4.975258749411080039e-01
-1.215068854129017772e+01	4.951404380846849973e-01
-1.214886796857067708e+01	4.925371780542899813e-01
-1.214703558959807772e+01	4.897307275130670101e-01
-1.214521436846947822e+01	4.867396437197090142e-01
-1.214342748065267763e+01	4.835862290624309834e-01
-1.214169754441097737e+01	4.802962650809839973e-01
-1.214004578816557789e+01	4.768986621416509974e-01
-1.213849116938657779e+01	4.734250290293369745e-01
-1.213704946296967790e+01	4.699091688042340009e-01
-1.213573233909757754e+01	4.663865092810199897e-01
-1.213454645221877648e+01	4.628934783685059728e-01
-1.213349256392507769e+01	4.594668362008429985e-01
-1.213256472310147771e+01	4.561429774443199747e-01
-1.213174952670927809e+01	4.529572183276669994e-01
-1.213102548389517743e+01	4.499430837758799928e-01
-1.213036250478607769e+01	4.471316104928400037e-01
-1.212972153331777747e+01	4.445506819104000362e-01
-1.212905434078947664e+01	4.422244105853130325e-01
-1.212830349357227711e+01	4.401725828754279868e-01
-1.212740250460817748e+01	4.384101795700079962e-01
-1.212627617409957814e+01	4.369469846046170058e-01
-1.212484112024047711e+01	4.357872920899339975e-01
-1.212300649610037695e+01	4.349297196690850020e-01
-1.212067488399797810e+01	4.343671337437249869e-01
-1.211774335405607772e+01	4.340866894396799847e-01
-1.211410466926647800e+01	4.340699853912919903e-01
-1.210964861547857652e+01	4.342933305892129892e-01
-1.210426343139527816e+01	4.347281177426129961e-01
-1.209783731104167792e+01	4.353412949379860120e-01
-1.209025994934967763e+01	4.360959249150609951e-01
-1.208142410053277693e+01	4.369518191025790199e-01
-1.207122711882247756e+01	4.378662317310990093e-01
-1.205957245186297655e+01	4.387945979235760019e-01
-1.204637105856117785e+01	4.396912987003130380e-01
-1.203154272534467673e+01	4.405104353500229886e-01
-1.201501725748487814e+01	4.412065956226410290e-01
-1.199673552524867759e+01	4.417355946831750257e-01
-1.197665034801977768e+01	4.420551747030669887e-01
-1.195472720304087666e+01	4.421256483142499971e-01
-1.193094474897667823e+01	4.419104728575259933e-01
-1.190529515796217730e+01	4.413767443582360395e-01
-1.187778425314197683e+01	4.404956023910450158e-01
-1.184843145185227797e+01	4.392425393823630175e-01
-1.181726951753277710e+01	4.375976103746360146e-01
-1.178434412617207805e+01	4.355455417749899971e-01
-1.174971325558477808e+01	4.330757400691200298e-01
-1.171344640811567750e+01	4.301822038421440064e-01
-1.167562367947017776e+01	4.268633446592720038e-01
-1.163633468831137741e+01	4.231217243739460176e-01
-1.159567738303417705e+01	4.189637182088660206e-01
-1.155375674374727701e+01	4.143991144607530042e-01
-1.151068339893407710e+01	4.094406628834830197e-01
-1.146657217751797653e+01	4.041035846822210176e-01
-1.142154061808717813e+01	3.984050575857400189e-01
-1.137570745779997772e+01	3.923636896436680233e-01
-1.132919112395867778e+01	3.859989952163930260e-01
-1.128210825136267736e+01	3.793308860925420078e-01
-1.123457224830007739e+01	3.723791897970660236e-01
-1.118669193338327794e+01	3.651632059666160002e-01
-1.113857026436627784e+01	3.577013102034020120e-01
-1.109030317859667747e+01	3.500106131186090375e-01
-1.104197856286567792e+01	3.421066803953760060e-01
-1.099367536815437774e+01	3.340033176998140063e-01
-1.094546288215947705e+01	3.257124222124050394e-01
-1.089740016958807800e+01	3.172439005102540288e-01
-1.084953568707097737e+01	3.086056505723550059e-01
-1.080190707625687807e+01	2.998036038723735919e-01
-1.075454113525837663e+01	2.908418219283028794e-01
-1.070745396523207660e+01	2.817226403497160026e-01
-1.066065128554967778e+01	2.724468524040665196e-01
-1.061412890783967811e+01	2.630139234434287210e-01
-1.056787335622727753e+01	2.534222272066946058e-01
-1.052186261843987758e+01	2.436692950379512057e-01
-1.047606701013907760e+01	2.337520694214616224e-01
-1.043045013293677670e+01	2.236671538936321202e-01
-1.038496990510757811e+01	2.134110523049693176e-01
-1.033957964303037791e+01	2.029803915117511237e-01
-1.029422917092077761e+01	1.923721228121374194e-01
-1.024886593643517685e+01	1.815836987358868115e-01
-1.020343611025057662e+01	1.706132230831990115e-01
-1.015788564871502686e+01	1.594595733240881108e-01
-1.011216130010662795e+01	1.481224955613565097e-01
-1.006621153688355719e+01	1.366026731849508957e-01
-1.001998739851291731e+01	1.249017710734055125e-01
-9.973443231968907696e+00	1.130224577130545111e-01
-9.926537319729797915e+00	1.009684079054380124e-01
-9.879232388006597532e+00	8.874428882873101887e-02
-9.831495990929717266e+00	7.635573213294001571e-02
-9.783300769424887022e+00	6.380929451391099960e-02
-9.734624586449417194e+00	5.111240886821100116e-02
-9.685450543055747374e+00	3.827332772475799949e-02
-9.635766882329937388e+00	2.530106022571199098e-02
-9.585566790551547811e+00	1.220530353273202584e-02
-9.534848106881726792e+00	-1.003630796545973425e-03
-9.483612954462747879e+00	-1.431489515297901249e-02
-9.431867306973487075e+00	-2.771718875394796333e-02
-9.379620505412937348e+00	-4.119884486672398261e-02
-9.326884740175616528e+00	-5.474792206993300825e-02
-9.273674513349737580e+00	-6.835229902406797509e-02
-9.220006095636858134e+00	-8.199977192206997501e-02
-9.165896991397087135e+00	-9.567815344496899410e-02
-9.111365424115886569e+00	-1.093753716916759933e-01
-9.056429853122017093e+00	-1.230795672239949901e-01
-9.001108530724916790e+00	-1.367791861036680157e-01
-8.945419107148618210e+00	-1.504630666292829932e-01
-8.889378288784577364e+00	-1.641205174316299753e-01
-8.833001553432056951e+00	-1.777413846721019874e-01
-8.776302924400727790e+00	-1.913161063156760267e-01
-8.719294803668207194e+00	-2.048357518125379917e-01
-8.661987862759735535e+00	-2.182920460052630296e-01
-8.604390988679744723e+00	-2.316773766566079806e-01
-8.546511281100835689e+00	-2.449847856339200103e-01
-8.488354096114985481e+00	-2.582079444516380273e-01
-8.429923131177876172e+00	-2.713411155223470206e-01
-8.371220545422415782e+00	-2.843791010581139811e-01
-8.312247109267035583e+00	-2.973171820591439807e-01
-8.253002377177105942e+00	-3.101510501933599784e-01
-8.193484877527565047e+00	-3.228767355839339825e-01
-8.133692313734936619e+00	-3.354905335672369593e-01
-8.073621771147186266e+00	-3.479889333578459198e-01
-8.013269924575535441e+00	-3.603685512681949477e-01
-7.952633241796205787e+00	-3.726260706975029202e-01
-7.891708178823935604e+00	-3.847581905570719996e-01
-7.830491363245335457e+00	-3.967615831740039511e-01
-7.768979762386565291e+00	-4.086328620554899316e-01
-7.707170833571395541e+00	-4.203685592457919173e-01
-7.645062654198025776e+00	-4.319651114117969981e-01
-7.582654029828155728e+00	-4.434188532903689528e-01
-7.519944578943746016e+00	-4.547260167544689424e-01
-7.456934793489075730e+00	-4.658827335286589988e-01
-7.393626074785115243e+00	-4.768850395208749648e-01
-7.330020744881675654e+00	-4.877288788370739980e-01
-7.266122033901865507e+00	-4.984101057980729332e-01
-7.201934044432115378e+00	-5.089244836621089618e-01
-7.137461694512786003e+00	-5.192676792421899723e-01
-7.072710641280765209e+00	-5.294352531568018438e-01
-7.007687187794915396e+00	-5.394226460245490351e-01
-6.942398176021835177e+00	-5.492251614648520075e-01
-6.876850869358005269e+00	-5.588379472563278494e-01
-6.811052828396135794e+00	-5.682559763947818698e-01
-6.745011783893025914e+00	-5.774740300532699155e-01
-6.678735511045805318e+00	-5.864866845559619790e-01
-6.612231709221285669e+00	-5.952883044244789978e-01
-6.545507891198025341e+00	-6.038730433403318720e-01
-6.478571285766855148e+00	-6.122348545018259092e-01
-6.411428757191675487e+00	-6.203675113609088410e-01
-6.344086744561885816e+00	-6.282646391366328853e-01
-6.276551223481405373e+00	-6.359197568556669289e-01
-6.208827691850075325e+00	-6.433263290093058639e-01
-6.140921180724675743e+00	-6.504778252842509101e-01
-6.072836290420995375e+00	-6.573677862628970470e-01
-6.004577251166315577e+00	-6.639898925347909042e-01
-5.936148006762615559e+00	-6.703380343441158740e-01
-5.867552318907045539e+00	-6.764063787388399085e-01
-5.798793889067665575e+00	-6.821894311958069945e-01
-5.729876494157555733e+00	-6.876820888717189995e-01
-5.660804131714345822e+00	-6.928796829615799791e-01
-5.591581169893765413e+00	-6.977780081133000412e-01
-5.522212497340945880e+00	-7.023733374215388459e-01
-5.452703667919975850e+00	-7.066624221714510323e-01
-5.383061035363305713e+00	-7.106424761859728711e-01
-5.313291873145085553e+00	-7.143111453097470420e-01
-5.243404475277805510e+00	-7.176664632005720357e-01
-5.173408234266245742e+00	-7.207067951611039192e-01
-5.103313693108875171e+00	-7.234307722003838759e-01
-5.033132568992765954e+00	-7.258372178448779799e-01
-4.962877747159615716e+00	-7.279250704088948698e-01
-4.892563244300235148e+00	-7.296933034800749951e-01
-4.822204141735825900e+00	-7.311408472818119453e-01
-4.751816489538305710e+00	-7.322665133539938420e-01
-4.681417183603815424e+00	-7.330689246661719061e-01
-4.611023818498635407e+00	-7.335464528684070284e-01
-4.540654519626005303e+00	-7.336971639232030551e-01
-4.470327758897305159e+00	-7.335187728765628634e-01
-4.400062158619845398e+00	-7.330086080463629195e-01
-4.329876288725365896e+00	-7.321635844583138653e-01
-4.259788462751905591e+00	-7.309801859665310264e-01
-4.189816538153655401e+00	-7.294544551756749762e-01
-4.119977726546435903e+00	-7.275819900482669578e-01
-4.050288419402455986e+00	-7.253579459429468912e-01
-3.980764034488665892e+00	-7.227770417913539358e-01
-3.911418888003355576e+00	-7.198335691823980476e-01
-3.842266096910496032e+00	-7.165214032783049358e-01
-3.773317515408575851e+00	-7.128340147278089400e-01
-3.704583708808765863e+00	-7.087644820552658764e-01
-3.636073967345125446e+00	-7.043055043736048404e-01
-3.567796361610255929e+00	-6.994494146745469099e-01
-3.499757840414456034e+00	-6.941881943697358892e-01
-3.431964370920785434e+00	-6.885134901686920106e-01
-3.364421119927605730e+00	-6.824166347611599903e-01
-3.297132674172405409e+00	-6.758886731006359394e-01
-3.230103296534135637e+00	-6.689203963426060273e-01
-3.163337214036896050e+00	-6.615023856580588557e-01
-3.096838932625595397e+00	-6.536250682058208916e-01
-3.030613572816506007e+00	-6.452787874958758607e-01
-2.964667219543275500e+00	-6.364538902037188972e-01
-2.899007278843925839e+00	-6.271408312010400277e-01
-2.833642833485925827e+00	-6.173302981534110057e-01
-2.768584989224735615e+00	-6.070133565086068828e-01
-2.703847203152005996e+00	-5.961816150716969798e-01
-2.639445585528215510e+00	-5.848274116514409204e-01
-2.575399166621605396e+00	-5.729440174870479296e-01
-2.511730120398896204e+00	-5.605258583485239754e-01
-2.448463937436965665e+00	-5.475687493736358658e-01
-2.385629540147945704e+00	-5.340701398880638440e-01
-2.323259334326735370e+00	-5.200293636812158837e-01
-2.261389192130025982e+00	-5.054478895075789069e-01
-2.200058362863416050e+00	-4.903295659802959228e-01
-2.139309309366826284e+00	-4.746808545464439866e-01
-2.079187469323065862e+00	-4.585110439059329468e-01
-2.019740942439216091e+00	-4.418324390786019795e-01
-1.961020106130306084e+00	-4.246605183532929373e-01
-1.903077164032495938e+00	-4.070140515799959835e-01
-1.845965633346005719e+00	-3.889151736980169249e-01
-1.789739778615415888e+00	-3.703894080300999536e-01
-1.734454001051475958e+00	-3.514656347091939526e-01
-1.680162193842675844e+00	-3.321760006296018974e-01
-1.626917075054076012e+00	-3.125557685099650262e-01
-1.574769510628116098e+00	-2.926431039980280091e-01
-1.523767840652876071e+00	-2.724788012072970056e-01
-1.473957222419806090e+00	-2.521059486186720267e-01
-1.425379003834415848e+00	-2.315695388672069921e-01
-1.378070140456256087e+00	-2.109160275227370263e-01
-1.332062668825745977e+00	-1.901928475184980205e-01
-1.287383247789505969e+00	-1.694478873379859918e-01
-1.244052778278966098e+00	-1.487289423912250275e-01
-1.202086110454605894e+00	-1.280831501527969762e-01
-1.161491845334457818e+00	-1.075564205535050055e-01
-1.122272236023116765e+00	-8.719287377799200822e-02
-1.084423191498499861e+00	-6.703429798975701903e-02
-1.047934383651005774e+00	-4.711963955793196934e-02
-1.012789455965343866e+00	-2.748453807943701532e-02
-9.789663299479238745e-01	-8.160917867548966864e-03
-9.464376031924449650e-01	1.082335338557999238e-02
-9.151710308988548759e-01	2.944472935828501559e-02
-8.851300807673658788e-01	4.768416544864401141e-02
-8.562745495246588678e-01	6.552720879140801202e-02
-8.285612279426238791e-01	8.296399412642400939e-02
-8.019446001137049418e-01	9.998914400393101032e-02
-7.763775619782109505e-01	1.166015742396022126e-01
-7.518121436794599211e-01	1.328042080184992091e-01
-7.282002202689439319e-01	1.486036045194008004e-01
-7.054941956061498987e-01	1.640095103127678089e-01
-6.836476449999999705e-01	1.790343440000000119e-01
-6.626159032157119544e-01	1.936926265341931130e-01
-6.423565859065278882e-01	2.080003713249514163e-01
-6.228300342963779546e-01	2.219744495227191083e-01
-6.039996749967568856e-01	2.356319467539887968e-01
-5.858322891358769269e-01	2.489895280036971137e-01
-5.682981874464938521e-01	2.620628272958790417e-01
-5.513712905272658560e-01	2.748658783042599030e-01
-5.350291160810269897e-01	2.874106010420781065e-01
-5.192526774583618998e-01	2.997063583607288972e-01
-5.040263002123228642e-01	3.117595941689840222e-01
-4.893373655193409277e-01	3.235735631197600437e-01
-4.751759911680938919e-01	3.351481590612510053e-01
-4.615346622980628921e-01	3.464798468835180167e-01
-4.484078251313008967e-01	3.575616995864779879e-01
-4.357914575485108966e-01	3.683835395305510296e-01
-4.236826304953259514e-01	3.789321799886060105e-01
-4.120790738668249076e-01	3.891917603779750379e-01
-4.009787597272179149e-01	3.991441659918469886e-01
-3.903795145154679291e-01	4.087695207426960131e-01
-3.802786703220879527e-01	4.180467394414080218e-01
-3.706727634677908778e-01	4.269541245204420132e-01
-3.615572865528979274e-01	4.354699909126940049e-01
-3.529264979656608903e-01	4.435733020528689896e-01
-3.447732906283949017e-01	4.512442996955760011e-01
-3.370891196099928822e-01	4.584651104506179964e-01
-3.298639862225939412e-01	4.652203126146070011e-01
-3.230864744193299165e-01	4.714974480087220088e-01
-3.167438337770659418e-01	4.772874650822949705e-01
-3.108221021265439310e-01	4.825850814662949739e-01
-3.053062600112019243e-01	4.873890564045960105e-01
-3.001804086289959206e-01	4.917023659904889987e-01
-2.954279627379459150e-01	4.955322768208120232e-01
-2.910318501714408979e-01	4.988903164753639707e-01
-2.869747100868089151e-01	5.017921420572630797e-01
-2.832390828228769086e-01	5.042573108128030057e-01
-2.798075852231168836e-01	5.063089595106869956e-01
-2.766630664379139404e-01	5.079734017274070146e-01
-2.737887404955490211e-01	5.092796543900930395e-01
-2.711682932678387004e-01	5.102589068092769908e-01
-2.687859627945826113e-01	5.109439469383419974e-01
-2.666265932152511176e-01	5.113685606801939842e-01
-2.646756637357219333e-01	5.115669206910590239e-01
-2.629192950880345214e-01	5.115729812843670121e-01
-2.613442367859015181e-01	5.114198957043399885e-01
-2.599378391112515119e-01	5.111394712226309256e-01
-2.586880141704931968e-01	5.107616762289399759e-01
-2.575831905268567423e-01	5.103142117688330703e-01
-2.566122658505064491e-01	5.098221578736499282e-01
-2.557645617441330899e-01	5.093077025865280216e-01
-2.550297844200077324e-01	5.087899588857039967e-01
-2.543979942541246264e-01	5.082848718232280127e-01
-2.538595864591733364e-01	5.078052152249310502e-01
-2.534052842403594075e-01	5.073606743341479985e-01
-2.530261448692388004e-01	5.069580079295370467e-01
-2.527135781750685095e-01	5.066012808099609188e-01
-2.524593760553278110e-01	5.062921552185219998e-01
-2.522557507908047003e-01	5.060302278694490674e-01
