# Supplementary material for: Agile perching maneuvers in birds and morphing-wing drones
Source: Nat Commun. 2024 Sep 27;15:8330. doi: 10.1038/s41467-024-52369-4 (PMC11437188; doi:10.1038/s41467-024-52369-4)
Supplement: Supplementary file 11 — Source Data [file 41467_2024_52369_MOESM11_ESM.zip › figure_source_data/suppl_fig_2/harris_hawk_031.csv]

# horizontal_pos	altitude
-1.216336671068486552e+01	4.031475007239351260e-01
-1.216013552889436689e+01	3.988512414111371474e-01
-1.215747972878306626e+01	3.946997905484100899e-01
-1.215542530368556662e+01	3.907235185704130975e-01
-1.215398526406936597e+01	3.869508524296221275e-01
-1.215315844316916660e+01	3.834077404537511446e-01
-1.215292851486056591e+01	3.801171307243461639e-01
-1.215326325685426667e+01	3.770984739434330990e-01
-1.215411408876316557e+01	3.743672622514780945e-01
-1.215541591010496703e+01	3.719346157049890911e-01
-1.215708725787676592e+01	3.698069280713210949e-01
-1.215903079704886558e+01	3.679855832137360894e-01
-1.216113415027296618e+01	3.664667525928561043e-01
-1.216327106541886671e+01	3.652412832840571388e-01
-1.216530291141086551e+01	3.642946844003190909e-01
-1.216708048442456658e+01	3.636072179274481009e-01
-1.216844609806206634e+01	3.631540977502780709e-01
-1.216923592288046585e+01	3.629057981175241032e-01
-1.216928253288256556e+01	3.628284700184890577e-01
-1.216841760954726581e+01	3.628844610011131566e-01
-1.216647474795846584e+01	3.630329309358351075e-01
-1.216329230483116675e+01	3.632305532220511113e-01
-1.215871622496606719e+01	3.634322880503401132e-01
-1.215260278108176628e+01	3.635922116839961360e-01
-1.214482116220686692e+01	3.636643834166650713e-01
-1.213525584795636725e+01	3.636037300018231111e-01
-1.212380871006046590e+01	3.633669260262031298e-01
-1.211040078840696665e+01	3.629132479895721408e-01
-1.209497369644226694e+01	3.622053798142831349e-01
-1.207749061985586714e+01	3.612101481740080944e-01
-1.205793688274936670e+01	3.598991674099790705e-01
-1.203632006665276677e+01	3.582493758753491075e-01
-1.201266967941366559e+01	3.562434482650150835e-01
-1.198703638277636685e+01	3.538700717719370781e-01
-1.195949079898206691e+01	3.511240776569051203e-01
-1.193012192759286627e+01	3.480064238992621184e-01
-1.189903521361046579e+01	3.445240288655551097e-01
-1.186635031652096650e+01	3.406894602358201407e-01
-1.183219863689396689e+01	3.365204876055261085e-01
-1.179672066240216566e+01	3.320395110841640740e-01
-1.176006319848526616e+01	3.272728817031180792e-01
-1.172237655029936576e+01	3.222501324104801168e-01
-1.168381172209426566e+01	3.170031407792081035e-01
-1.164451769781716628e+01	3.115652462252811450e-01
-1.160463886269956646e+01	3.059703454903210940e-01
-1.156431262002956650e+01	3.002519903813811175e-01
-1.152366725047476592e+01	2.944425112967071212e-01
-1.148282005345796719e+01	2.885721889392360850e-01
-1.144187580147336725e+01	2.826684948862820956e-01
-1.140092552915256618e+01	2.767554194160841141e-01
-1.136004566962046702e+01	2.708529022727090840e-01
-1.131929754150256606e+01	2.649763789714471018e-01
-1.127872718110066685e+01	2.591364519041311487e-01
-1.123836550598796613e+01	2.533386919968181328e-01
-1.119822878877086580e+01	2.475835731004681073e-01
-1.115831941321016707e+01	2.418665377556431240e-01
-1.111862687941026628e+01	2.361781895577401147e-01
-1.107912902047126558e+01	2.305046041465371176e-01
-1.103979338991286596e+01	2.248277479318861183e-01
-1.100057877734116651e+01	2.191259911158681128e-01
-1.096143680921656660e+01	2.133746994400551045e-01
-1.092231359214896713e+01	2.075468874223811155e-01
-1.088315135780486642e+01	2.016139146869750931e-01
-1.084389007114716641e+01	1.955462063543969009e-01
-1.080446896721356609e+01	1.893139783578468016e-01
-1.076482798580746625e+01	1.828879489777173184e-01
-1.072490907817606676e+01	1.762400188231761089e-01
-1.068465736479406658e+01	1.693439029019053188e-01
-1.064402212860076702e+01	1.621757002607865095e-01
-1.060295763328586638e+01	1.547143888912744236e-01
-1.056142376132486582e+01	1.469422361016183287e-01
-1.051938647130616644e+01	1.388451172820351076e-01
-1.047681807854646685e+01	1.304127388386658037e-01
-1.043369736696716643e+01	1.216387639532576087e-01
-1.039000954363646656e+01	1.125208426425197139e-01
-1.034574605022136673e+01	1.030605502513601140e-01
-1.030090424782086700e+01	9.326324093192531195e-02
-1.025548699326266622e+01	8.313782476018460876e-02
-1.020950212595976581e+01	7.269647886211091925e-02
-1.016296188487458707e+01	6.195430421677620980e-02
-1.011588227507380644e+01	5.092894064628122885e-02
-1.006828240283351583e+01	3.964015288338151866e-02
-1.002018379733607567e+01	2.810940053674232386e-02
-9.971609735752316794e+00	1.635940427864601698e-02
-9.922584586992396538e+00	4.413719704796426058e-03
-9.873133187699346891e+00	-7.703670881199886633e-03
-9.823280262209506120e+00	-1.996873995573589244e-02
-9.773049896267705705e+00	-3.235776235793288991e-02
-9.722465072307965528e+00	-4.484762351053589446e-02
-9.671547272133706130e+00	-5.741608455922289633e-02
-9.620316150889125950e+00	-7.004200238947189128e-02
-9.568789284335275980e+00	-8.270550403577386911e-02
-9.516981989655425522e+00	-9.538811637771887897e-02
-9.464907218337986095e+00	-1.080728531831259276e-01
-9.412575518140306130e+00	-1.207442624873169001e-01
-9.359995059741716972e+00	-1.333884379830308498e-01
-9.307171722464845587e+00	-1.459929985447768752e-01
-9.254109232395595797e+00	-1.585470402449228877e-01
-9.200809345376045556e+00	-1.710410652661999431e-01
-9.147272066693405534e+00	-1.834668920133868952e-01
-9.093495898849546677e+00	-1.958175505155468898e-01
-9.039478108576865623e+00	-2.080871669294828696e-01
-8.985215004270386885e+00	-2.202708406422669296e-01
-8.930702215231436369e+00	-2.323645171575418611e-01
-8.875934964559975882e+00	-2.443648596612028601e-01
-8.820908328179326574e+00	-2.562691219126728703e-01
-8.765617473310935992e+00	-2.680750249049229095e-01
-8.710057870715996131e+00	-2.797806395771738619e-01
-8.654225476155174235e+00	-2.913842777386588812e-01
-8.598116877754454990e+00	-3.028843932534349137e-01
-8.541729407264384122e+00	-3.142794954241709404e-01
-8.485061214522223949e+00	-3.255680763745519291e-01
-8.428111305725684232e+00	-3.367485540432449409e-01
-8.370879547363214712e+00	-3.478192321479738891e-01
-8.313366638774015271e+00	-3.587782781420529310e-01
-8.255574057295785195e+00	-3.696237197601529023e-01
-8.197503980764613729e+00	-3.803534602359029404e-01
-8.139159192733114168e+00	-3.909653116805189010e-01
-8.080542976150095313e+00	-4.014570454570089431e-01
-8.021659001386524324e+00	-4.118264576946339406e-01
-7.962511214395974868e+00	-4.220714473955138879e-01
-7.903103730470324884e+00	-4.321901039262749378e-01
-7.843440738508894228e+00	-4.421808001010079647e-01
-7.783526419987044420e+00	-4.520422865853169214e-01
-7.723364885920874556e+00	-4.617737830192069626e-01
-7.662960134117094313e+00	-4.713750610971729205e-01
-7.602316027916044661e+00	-4.808465148775039055e-01
-7.541436296527684213e+00	-4.901892138300409374e-01
-7.480324555972615030e+00	-4.994049345727158973e-01
-7.418984348620224267e+00	-5.084961678815809183e-01
-7.357419198406004668e+00	-5.174660983662859870e-01
-7.295632678049404518e+00	-5.263185551534819151e-01
-7.233628484014574589e+00	-5.350579329775189130e-01
-7.171410514583454798e+00	-5.436890841986969924e-01
-7.108982946261904523e+00	-5.522171834081359698e-01
-7.046350303822814354e+00	-5.606475673876158972e-01
-6.983517519606534663e+00	-5.689855542258219767e-01
-6.920489978238154372e+00	-5.772362463056499582e-01
-6.857273543666004834e+00	-5.854043226322489524e-01
-6.793874566348244493e+00	-5.934938265368858712e-01
-6.730299869476344732e+00	-6.015079551448279105e-01
-6.666556714278384810e+00	-6.094488571222960172e-01
-6.602652745632714648e+00	-6.173174451138598862e-01
-6.538595920377564319e+00	-6.251132289516949658e-01
-6.474394421753484785e+00	-6.328341751747179611e-01
-6.410056564294074555e+00	-6.404765976595778731e-01
-6.345590694129304765e+00	-6.480350832646708525e-01
-6.281005090042344641e+00	-6.555024553571688894e-01
-6.216307870704954830e+00	-6.628697769700999665e-01
-6.151506913305134994e+00	-6.701263941631159238e-01
-6.086609788290614276e+00	-6.772600189782469471e-01
-6.021623714213484746e+00	-6.842568502308028489e-01
-5.956555535716794303e+00	-6.911017292930738964e-01
-5.891411726606814447e+00	-6.977783270479849254e-01
-5.826198418761194375e+00	-7.042693573404419372e-01
-5.760921456395854179e+00	-7.105568115596789802e-01
-5.695586474013584422e+00	-7.166222084648898871e-01
-5.630198995243364202e+00	-7.224468530315679704e-01
-5.564764548807184852e+00	-7.280120979537518799e-01
-5.499288797064634693e+00	-7.332996014881119073e-01
-5.433777672022884531e+00	-7.382915755634238408e-01
-5.368237513381884263e+00	-7.429710184908659976e-01
-5.302675203120554848e+00	-7.473219271778248629e-01
-5.237098291310034348e+00	-7.513294844457218957e-01
-5.171515108238994962e+00	-7.549802178506288541e-01
-5.105934858513694330e+00	-7.582621272705118987e-01
-5.040367693504705038e+00	-7.611647794201408246e-01
-4.974824759303764665e+00	-7.636793683507410169e-01
-4.909318218184844262e+00	-7.657987418570288973e-01
-4.843861242397395017e+00	-7.675173945250208796e-01
-4.778467979930704601e+00	-7.688314288909228189e-01
-4.713153492656344312e+00	-7.697384868308210226e-01
-4.647933667969124549e+00	-7.702376538538209250e-01
-4.582825105697065027e+00	-7.703293394231478519e-01
-4.517844982633874906e+00	-7.700151367796759239e-01
-4.453010897562214687e+00	-7.692976659927479588e-01
-4.388340700081474921e+00	-7.681804041189068677e-01
-4.323852306932814749e+00	-7.666675064171708520e-01
-4.259563509826064909e+00	-7.647636225580858316e-01
-4.195491779019874912e+00	-7.624737116821489469e-01
-4.131654067087985105e+00	-7.598028600210209316e-01
-4.068066617419514586e+00	-7.567561046018658200e-01
-4.004744782048774709e+00	-7.533382663205399066e-01
-3.941702853386295224e+00	-7.495537954019368954e-01
-3.878953914326024766e+00	-7.454066319735559443e-01
-3.816509711028494678e+00	-7.409000841680180027e-01
-3.754380552423755013e+00	-7.360367258478448527e-01
-3.692575240137724535e+00	-7.308183157157188692e-01
-3.631101032118224659e+00	-7.252457392394069391e-01
-3.569963642722584929e+00	-7.193189744849588507e-01
-3.509167281427584939e+00	-7.130370826162908404e-01
-3.448714731637545050e+00	-7.063982234848509290e-01
-3.388607470304684455e+00	-6.993996963999289385e-01
-3.328845828244864968e+00	-6.920380058385218192e-01
-3.269429190144614417e+00	-6.843089515233800046e-01
-3.210356232326454951e+00	-6.762077419689598301e-01
-3.151625195386504430e+00	-6.677291302676349183e-01
-3.093234187861145124e+00	-6.588675705629769563e-01
-3.035181516137845037e+00	-6.496173933337439088e-01
-2.977466034921954829e+00	-6.399729972924599330e-01
-2.920087511727614604e+00	-6.299290553877008314e-01
-2.863046998099465057e+00	-6.194807320921988936e-01
-2.806347199615794707e+00	-6.086239088631160143e-01
-2.749992836193684731e+00	-5.973554143814499007e-01
-2.693990983835564457e+00	-5.856732559206458966e-01
-2.638351388742715020e+00	-5.735768479674450138e-01
-2.583086744693535053e+00	-5.610672340294298177e-01
-2.528212924758065139e+00	-5.481472974227379336e-01
-2.473749158806374915e+00	-5.348219567498448956e-01
-2.419718148877155084e+00	-5.210983417609218460e-01
-2.366146115305275188e+00	-5.069859453524778736e-01
-2.313062767563284883e+00	-4.924967476023249247e-01
-2.260501195043405076e+00	-4.776453079774199417e-01
-2.208497674479314998e+00	-4.624488221860709181e-01
-2.157091392360975135e+00	-4.469271405809059350e-01
-2.106324082503005179e+00	-4.311027455537608799e-01
-2.056239580853764792e+00	-4.150006859946238635e-01
-2.006883301638914929e+00	-3.986484676071038735e-01
-1.958301640974735136e+00	-3.820758986720648731e-01
-1.910541316113975041e+00	-3.653148917153728470e-01
-1.863648650448495037e+00	-3.483992224480689237e-01
-1.817668816235245011e+00	-3.313642482880188589e-01
-1.772645048679885038e+00	-3.142465897188699286e-01
-1.728617846453045059e+00	-2.970837786708268591e-01
-1.685624174876005021e+00	-2.799138789929119242e-01
-1.643696688849105136e+00	-2.627750849017648771e-01
-1.602862993065625075e+00	-2.457053040118549192e-01
-1.563144957122394985e+00	-2.287417321510158419e-01
-1.524558102781665037e+00	-2.119204276203809356e-01
-1.487111079840955030e+00	-1.952758928483859235e-01
-1.450805245827035073e+00	-1.788406714974429268e-01
-1.415634363054665057e+00	-1.626449689964279410e-01
-1.381584424503075059e+00	-1.467163041847138749e-01
-1.348633617498845139e+00	-1.310791992625259250e-01
-1.316752431399855094e+00	-1.157549145529788714e-01
-1.285903912412815098e+00	-1.007612337054058504e-01
-1.256044065416435096e+00	-8.611230392675389700e-02
-1.227122399285375032e+00	-7.181853464443188617e-02
-1.199082608802854999e+00	-5.788655671283787774e-02
-1.171863382905887985e+00	-4.431924291536287752e-02
-1.145399325819346004e+00	-3.111578912665488583e-02
-1.119621974695659938e+00	-1.827185413100090861e-02
-1.094460894772554038e+00	-5.779754786745888717e-03
-1.069844830869639996e+00	6.371287974050121594e-03
-1.045702892331735079e+00	1.819485787937480392e-02
-1.021965747344733000e+00	2.970701323692520601e-02
-9.985668019351510161e-01	4.092592517856979972e-02
-9.754433389374990160e-01	5.187149184254119527e-02
-9.525375927785639796e-01	6.256493636160331828e-02
-9.297977370727110724e-01	7.302839656412241087e-02
-9.071787637208839072e-01	8.328451412695640765e-02
-8.846432344175809703e-01	9.335603056122540599e-02
-8.621618881419230718e-01	1.032653968871149186e-01
-8.397140912775169497e-01	1.130344031893089074e-01
-8.172881203984259102e-01	1.226838334711775058e-01
-7.948812713953790077e-01	1.322331503761595140e-01
-7.724997924120950987e-01	1.417002134521396228e-01
-7.501586419273020834e-01	1.511010337315843166e-01
-7.278810771633130727e-01	1.604495665173505947e-01
-7.056980817364499892e-01	1.697575434289361196e-01
-6.836476449999999705e-01	1.790343440000000119e-01
-6.617739087825039723e-01	1.882869064439114115e-01
-6.401262001144299996e-01	1.975196766331354103e-01
-6.187579709939070582e-01	2.067345938778851200e-01
-5.977256682054820081e-01	2.159311117411011061e-01
-5.770875576244079985e-01	2.251062518860021122e-01
-5.569025282747189776e-01	2.342546888090501211e-01
-5.372289016383460236e-01	2.433688632500211058e-01
-5.181232713260149891e-01	2.524391220724251372e-01
-4.996393972259710048e-01	2.614538824490191260e-01
-4.818271766677109658e-01	2.703998182438661080e-01
-4.647317130158599707e-01	2.792620665292361304e-01
-4.483924995013610082e-01	2.880244521888301046e-01
-4.328427330760979963e-01	2.966697285183921284e-01
-4.181087697292059646e-01	3.051798316260151411e-01
-4.042097291261349534e-01	3.135361462510181108e-01
-3.911572527300840041e-01	3.217197803643710996e-01
-3.789554158485649582e-01	3.297118455979031193e-01
-3.676007904237239554e-01	3.374937401950021121e-01
-3.570826519564659907e-01	3.450474308106201149e-01
-3.473833208146069884e-01	3.523557291455341467e-01
-3.384786254043309905e-01	3.594025591127970598e-01
-3.303384723465540018e-01	3.661732100347311336e-01
-3.229275069423249711e-01	3.726545712842300739e-01
-3.162058458635069735e-01	3.788353438353790903e-01
-3.101298631780660120e-01	3.847062243885751576e-01
-3.046530105084309659e-01	3.902600580891990578e-01
-2.997266523060519994e-01	3.954919563624861301e-01
-2.953008978719550148e-01	4.003993770288830634e-01
-2.913254128168100143e-01	4.049821646251171581e-01
-2.877501940810670011e-01	4.092425497121101596e-01
-2.845262943658158905e-01	4.131851068732050880e-01
-2.816064837937561904e-01	4.168166720638951661e-01
-2.789458387606950085e-01	4.201462209350190768e-01
-2.765022501850019632e-01	4.231847106834470962e-01
-2.742368456513336605e-01	4.259448888572561209e-01
-2.721143222149530749e-01	4.284410733288430695e-01
-2.701031888285218008e-01	4.306889083254221151e-01
-2.681759194247579914e-01	4.327051019523120989e-01
-2.663090195932301674e-01	4.345071510454360797e-01
-2.644830114927967935e-01	4.361130594355831502e-01
-2.626823431157465083e-01	4.375410557931710964e-01
-2.608952292465974709e-01	4.388093171482861377e-01
-2.591134324267703182e-01	4.399357039509241285e-01
-2.573319929425901820e-01	4.409375121590721203e-01
-2.555489173019468985e-01	4.418312473298700582e-01
-2.537648348644135909e-01	4.426324250570941587e-01
-2.519826322561111720e-01	4.433554013650310988e-01
-2.502070749540304950e-01	4.440132358553041114e-01
-2.484444249883687728e-01	4.446175895316451521e-01
-2.467020631117567975e-01	4.451786583216580939e-01
-2.449881230487365724e-01	4.457051423982781313e-01
-2.433111445959165176e-01	4.462042505006800774e-01
-2.416797514211683762e-01	4.466817375881160790e-01
-2.401023584364733732e-01	4.471419733522951634e-01
-2.385869126194055667e-01	4.475880383847860577e-01
-2.371406701565442754e-01	4.480218441634971627e-01
-2.357700117995190081e-01	4.484442725023721210e-01
-2.344802973793335688e-01	4.488553297138330733e-01
-2.332757595325076760e-01	4.492543104743311200e-01
-2.321594358658746748e-01	4.496399662662340924e-01
-2.311331380351736020e-01	4.500106732978331192e-01
-2.301974555427808711e-01	4.503645949771901136e-01
-2.293517914765889065e-01	4.506998343314050914e-01
-2.285944269176501953e-01	4.510145722132770651e-01
-2.279226103396201908e-01	4.513071877113570829e-01
-2.273326680078250894e-01	4.515763578625500707e-01
-2.268201311586919844e-01	4.518211345405800938e-01
-2.263798755995258816e-01	4.520409972373201080e-01
-2.260062693122684152e-01	4.522358813424381396e-01
-2.256933236710916835e-01	4.524061824322191394e-01
-2.254348439909548696e-01	4.525527379705970854e-01
-2.252245753114761051e-01	4.526767886718811584e-01
-2.250563395870193162e-01	4.527799225420550688e-01
