# Supplementary material for: Agile perching maneuvers in birds and morphing-wing drones
Source: Nat Commun. 2024 Sep 27;15:8330. doi: 10.1038/s41467-024-52369-4 (PMC11437188; doi:10.1038/s41467-024-52369-4)
Supplement: Supplementary file 11 — Source Data [file 41467_2024_52369_MOESM11_ESM.zip › figure_source_data/suppl_fig_2/harris_hawk_025.csv]

# horizontal_pos	altitude
-1.212063702615066774e+01	5.224510901157878306e-01
-1.212117477931636778e+01	5.225221563432768113e-01
-1.212172286832886847e+01	5.226019656787548318e-01
-1.212228168064076783e+01	5.226901959818478494e-01
-1.212285158028906729e+01	5.227862930441877776e-01
-1.212343287085566779e+01	5.228894624647898448e-01
-1.212402575835066720e+01	5.229986664749948222e-01
-1.212463031518396761e+01	5.231126261546178435e-01
-1.212524644638446780e+01	5.232298293890598195e-01
-1.212587385917506744e+01	5.233485448089858494e-01
-1.212651203693036805e+01	5.234668418305538085e-01
-1.212716021843306713e+01	5.235826167763297789e-01
-1.212781738320196823e+01	5.236936249070498484e-01
-1.212848224349676762e+01	5.237975180351458482e-01
-1.212915324342156786e+01	5.238918872260058812e-01
-1.212982856534846832e+01	5.239743099266038762e-01
-1.213050614367366720e+01	5.240424006985537897e-01
-1.213118368571346828e+01	5.240938645790848005e-01
-1.213185869934026861e+01	5.241265519549018759e-01
-1.213252852677076810e+01	5.241385137160198271e-01
-1.213319038374086745e+01	5.241280553650768947e-01
-1.213384140315386794e+01	5.240937886972598658e-01
-1.213447868216036873e+01	5.240346796410377816e-01
-1.213509933154116816e+01	5.239500908636038901e-01
-1.213570052619866857e+01	5.238398177992027449e-01
-1.213627955554446736e+01	5.237041168542657665e-01
-1.213683387257726842e+01	5.235437246798628763e-01
-1.213736114049446790e+01	5.233598675775288367e-01
-1.213785927575516865e+01	5.231542603158287896e-01
-1.213832648662136826e+01	5.229290938776227637e-01
-1.213876130633396855e+01	5.226870119260788039e-01
-1.213916262023156811e+01	5.224310760643497975e-01
-1.213952968628446705e+01	5.221647202617687444e-01
-1.213986214869256841e+01	5.218916951199017440e-01
-1.214016004437006835e+01	5.216160029462127978e-01
-1.214042380231816765e+01	5.213418248823388224e-01
-1.214065423605266858e+01	5.210734415893808480e-01
-1.214085252941176840e+01	5.208151492157389040e-01
-1.214102021621086713e+01	5.205711725563157977e-01
-1.214115915433596804e+01	5.203455774483398688e-01
-1.214127149497386782e+01	5.201421845330288507e-01
-1.214135964776046706e+01	5.199644865391418458e-01
-1.214142624269616810e+01	5.198155712110598126e-01
-1.214147408971746778e+01	5.196980519086868977e-01
-1.214150613684066826e+01	5.196140077492398257e-01
-1.214152542779436850e+01	5.195649349436437525e-01
-1.214153506004446825e+01	5.195517107064677731e-01
-1.214153814408316734e+01	5.195745707936118007e-01
-1.214153776480146796e+01	5.196331013538717514e-01
-1.214153694570436848e+01	5.197262453783048075e-01
-1.214153861664406797e+01	5.198523236060117458e-01
-1.214154558565696718e+01	5.200090693091478089e-01
-1.214156051538276770e+01	5.201936759470917604e-01
-1.214158590442506735e+01	5.204028562643439049e-01
-1.214162407388476872e+01	5.206329110233848256e-01
-1.214167715915566781e+01	5.208798052269107970e-01
-1.214174710692266856e+01	5.211392494070998804e-01
-1.214183567714586864e+01	5.214067833552007425e-01
-1.214194444964856778e+01	5.216778595428658294e-01
-1.214207483476196714e+01	5.219479234551358537e-01
-1.214222808731226877e+01	5.222124881182668155e-01
-1.214240532307216824e+01	5.224672002650467828e-01
-1.214260753664466819e+01	5.227078958331538017e-01
-1.214283561960666802e+01	5.229306428324658196e-01
-1.214309037761256782e+01	5.231317700352937639e-01
-1.214337254506366826e+01	5.233078804266868556e-01
-1.214368279587496779e+01	5.234558488851788205e-01
-1.214402174883376873e+01	5.235728041307068370e-01
-1.214438996604806853e+01	5.236560955580088494e-01
-1.214478794302426756e+01	5.237032461521178295e-01
-1.214521608900126814e+01	5.237118932391118253e-01
-1.214567469630376806e+01	5.236797193421458552e-01
-1.214616389765896720e+01	5.236043758728218256e-01
-1.214668361064856761e+01	5.234834027752457430e-01
-1.214723346874246879e+01	5.233141475405207466e-01
-1.214781273867726874e+01	5.230936872105648172e-01
-1.214842022429916746e+01	5.228187570822948604e-01
-1.214905415737936778e+01	5.224856897993117588e-01
-1.214971207632956762e+01	5.220903683743367552e-01
-1.215039069418636863e+01	5.216281964212178268e-01
-1.215108575768476840e+01	5.210940884934418538e-01
-1.215179189969866869e+01	5.204824829332438396e-01
-1.215250248777656772e+01	5.197873790419977880e-01
-1.215320947193156798e+01	5.190023997021717683e-01
-1.215390323524256821e+01	5.181208798306348173e-01
-1.215457245117606710e+01	5.171359802422228480e-01
-1.215520395182646851e+01	5.160408256729478449e-01
-1.215578261148566774e+01	5.148286648779398789e-01
-1.215629125007356848e+01	5.134930499044068064e-01
-1.215671056096696745e+01	5.120280308695958071e-01
-1.215701906766346774e+01	5.104283618718408189e-01
-1.215719311346696863e+01	5.086897130521967902e-01
-1.215720688800606730e+01	5.068088833252778480e-01
-1.215703249386846707e+01	5.047840079285408343e-01
-1.215664005595926866e+01	5.026147547136557980e-01
-1.215599787538116772e+01	5.003025030322798550e-01
-1.215507262868136706e+01	4.978504991579768002e-01
-1.215382961224286795e+01	4.952639824383728295e-01
-1.215223303042706782e+01	4.925502767854228470e-01
-1.215024632482626821e+01	4.897188426812068007e-01
-1.214783254069226714e+01	4.867812855934008365e-01
-1.214495472530146714e+01	4.837513175461468085e-01
-1.214157635174106709e+01	4.806446695632988209e-01
-1.213766176039536759e+01	4.774789537734568379e-01
-1.213317660932176878e+01	4.742734751182398067e-01
-1.212808832377526791e+01	4.710489938126328213e-01
-1.212236653441506817e+01	4.678274409419838076e-01
-1.211598349324326840e+01	4.646315908154438068e-01
-1.210891445612266715e+01	4.614846948999478116e-01
-1.210113802082416790e+01	4.584100833009548404e-01
-1.209263640998786826e+01	4.554307408048868244e-01
-1.208339568915426732e+01	4.525688654230668462e-01
-1.207340591113906747e+01	4.498454181490008086e-01
-1.206266117946596772e+01	4.472796732338808479e-01
-1.205115962533256813e+01	4.448887786760958307e-01
-1.203890329460686814e+01	4.426873367907878110e-01
-1.202589794360916819e+01	4.406870146613918182e-01
-1.201215274485996787e+01	4.388961939688648117e-01
-1.199767990649936777e+01	4.373196691444668494e-01
-1.198249421163446726e+01	4.359584020034808494e-01
-1.196661248637466812e+01	4.348093400018248067e-01
-1.195005300767756751e+01	4.338653040328108168e-01
-1.193283486428426876e+01	4.331149502709638055e-01
-1.191497728589736838e+01	4.325428090025738026e-01
-1.189649895727356821e+01	4.321294016920377845e-01
-1.187741733503206731e+01	4.318514357566918260e-01
-1.185774798565436861e+01	4.316820747021598015e-01
-1.183750396335436861e+01	4.315912794495957994e-01
-1.181669524620436817e+01	4.315462149124227875e-01
-1.179532824810426739e+01	4.315117142016878238e-01
-1.177340542287936742e+01	4.314507913048928334e-01
-1.175092497499866795e+01	4.313251917416158210e-01
-1.172788068914646864e+01	4.310959695968228367e-01
-1.170426188818106716e+01	4.307240785122308235e-01
-1.168005352591896795e+01	4.301709637148408150e-01
-1.165523641775126862e+01	4.293991420093228317e-01
-1.162978760837976822e+01	4.283727568772528471e-01
-1.160368087205126741e+01	4.270580964188398498e-01
-1.157688733664246783e+01	4.254240628355108189e-01
-1.154937621893226840e+01	4.234425834631788121e-01
-1.152111565450196728e+01	4.210889549890058370e-01
-1.149207360207526740e+01	4.183421143673178300e-01
-1.146221879889136730e+01	4.151848320279888371e-01
-1.143152174104836760e+01	4.116038251679288162e-01
-1.139995566080636813e+01	4.075897911515408145e-01
-1.136749747173506719e+01	4.031373632351358260e-01
-1.133412865244026868e+01	3.982449928916698134e-01
-1.129983604047436785e+01	3.929147648709427898e-01
-1.126461250997726715e+01	3.871521527220768144e-01
-1.122845750956996724e+01	3.809657237787368311e-01
-1.119137744098076759e+01	3.743668035275938277e-01
-1.115338586368606855e+01	3.673691098277418465e-01
-1.111450351632966793e+01	3.599883676206337979e-01
-1.107475815161596877e+01	3.522419145801638507e-01
-1.103418418751506813e+01	3.441483076290657861e-01
-1.099282218367996755e+01	3.357269394322958123e-01
-1.095071815770816848e+01	3.269976729226667933e-01
-1.090792276101086777e+01	3.179805006791358579e-01
-1.086449033838386846e+01	3.086952346291478300e-01
-1.082047789873586829e+01	2.991612301504077975e-01
-1.077594402672746732e+01	2.893971472693128155e-01
-1.073094776626286873e+01	2.794207503520635960e-01
-1.068554750686086763e+01	2.692487465098022392e-01
-1.063979990297386813e+01	2.588966619283188941e-01
-1.059375885440566734e+01	2.483787545093307236e-01
-1.054747457322766735e+01	2.377079605829642006e-01
-1.050099275914666741e+01	2.268958730149359115e-01
-1.045435390129106779e+01	2.159527477701893017e-01
-1.040759272002896729e+01	2.048875358812371206e-01
-1.036073775786626783e+01	1.937079377718128048e-01
-1.031381112386556786e+01	1.824204769694560135e-01
-1.026682839153066773e+01	1.710305903693911111e-01
-1.021979864585366826e+01	1.595427323546955156e-01
-1.017272467134484870e+01	1.479604902077756023e-01
-1.012560326946701750e+01	1.362867083461353213e-01
-1.007842569104408703e+01	1.245236189699709117e-01
-1.003117816697579734e+01	1.126729767175092128e-01
-9.983842518985248660e+00	1.007361948919480166e-01
-9.936396831165428267e+00	8.871448076483491596e-02
-9.888816162753917283e+00	7.660896739462680349e-02
-9.841073282814358336e+00	6.442083935033980635e-02
-9.793139408281207992e+00	5.215144972492782860e-02
-9.744984928062217833e+00	3.980242588675081405e-02
-9.696580097509777119e+00	2.737576157175281022e-02
-9.647895689483497961e+00	1.487389317880982720e-02
-9.598903590345447157e+00	2.299758502595811160e-03
-9.549577331472237418e+00	-1.034316338114116274e-02
-9.499892549155468657e+00	-2.305083178731717752e-02
-9.449827368023397511e+00	-3.581864371148718584e-02
-9.399362705289457054e+00	-4.864145210929918250e-02
-9.348482495166907214e+00	-6.151360184076218318e-02
-9.297173834643807311e+00	-7.442898129168518118e-02
-9.245427053459657429e+00	-8.738108709320119294e-02
-9.193235712547727090e+00	-1.003630988760271792e-01
-9.140596536397307403e+00	-1.133679606488601777e-01
-9.087509285748888388e+00	-1.263884652024291899e-01
-9.033976577769887939e+00	-1.394173379245821631e-01
-8.980003661382127689e+00	-1.524473165697821653e-01
-8.925598155739338679e+00	-1.654712238497461629e-01
-8.870769760000808191e+00	-1.784820301819171617e-01
-8.815529942532968732e+00	-1.914729045209122016e-01
-8.759891617510117356e+00	-2.044372518699441588e-01
-8.703868816593278268e+00	-2.173687367842991880e-01
-8.647476362956227902e+00	-2.302612928951731641e-01
-8.590729554411337787e+00	-2.431091191578981792e-01
-8.533643861776498696e+00	-2.559066641259521990e-01
-8.476234647928837518e+00	-2.686486000390461704e-01
-8.418516912221917892e+00	-2.813297888662121826e-01
-8.360505064113088025e+00	-2.939452426490771764e-01
-8.302212728969337263e+00	-3.064900805427311914e-01
-8.243652588108828283e+00	-3.189594848588371834e-01
-8.184836254208228468e+00	-3.313486581948442145e-01
-8.125774182281448432e+00	-3.436527834097222178e-01
-8.066475615534338672e+00	-3.558669878123622010e-01
-8.006948564543888480e+00	-3.679863124991872847e-01
-7.947199817422178292e+00	-3.800056873492201892e-01
-7.887234977927267465e+00	-3.919199117923592435e-01
-7.827058527895988327e+00	-4.037236411400742520e-01
-7.766673909916637975e+00	-4.154113780302112757e-01
-7.706083625847417906e+00	-4.269774684037242474e-01
-7.645289346629398075e+00	-4.384161014058672312e-01
-7.584292028845847966e+00	-4.497213126830172381e-01
-7.523092033641267662e+00	-4.608869907148042677e-01
-7.461689243925837545e+00	-4.719068860578701785e-01
-7.400083176240367600e+00	-4.827746236544221969e-01
-7.338273084224117504e+00	-4.934837186442992407e-01
-7.276258051288007955e+00	-5.040275963804652370e-01
-7.214037070821987641e+00	-5.143996175530072268e-01
-7.151609113025827469e+00	-5.245931094477243040e-01
-7.088973178216387616e+00	-5.346014043797553406e-01
-7.026128337199337714e+00	-5.444178862358013404e-01
-6.963073759968947840e+00	-5.540360458244961706e-01
-6.899808734588427583e+00	-5.634495453774053253e-01
-6.836332678581007904e+00	-5.726522920768402081e-01
-6.772645145509088138e+00	-5.816385199343472312e-01
-6.708745829622597689e+00	-5.904028787363713171e-01
-6.644634571509437926e+00	-5.989405281485002952e-01
-6.580311367580117476e+00	-6.072472344673063294e-01
-6.515776385971648210e+00	-6.153194669706771869e-01
-6.451029991073047754e+00	-6.231544903825911863e-01
-6.386072778374948022e+00	-6.307504496704883223e-01
-6.320905620752148124e+00	-6.381064432591061486e-01
-6.255529726625347564e+00	-6.452225807907963073e-01
-6.189946709748167741e+00	-6.521000217954553424e-01
-6.124158669655368037e+00	-6.587409920490632231e-01
-6.058168281120657639e+00	-6.651487749839972707e-01
-5.991978890333268026e+00	-6.713276762430311351e-01
-5.925594614940267846e+00	-6.772829603109222774e-01
-5.859020444636438008e+00	-6.830207590752701563e-01
-5.792262338635858043e+00	-6.885479531207512327e-01
-5.725327316140697675e+00	-6.938720275044663044e-01
-5.658223535843517560e+00	-6.990009046524041647e-01
-5.590960360561087583e+00	-7.039427578173762523e-01
-5.523548403300067910e+00	-7.087058092119882247e-01
-5.455999551390737778e+00	-7.132981174474122277e-01
-5.388326965784507649e+00	-7.177273592496622445e-01
-5.320545053179787764e+00	-7.220006105790921502e-01
-5.252669409303307724e+00	-7.261241322449802915e-01
-5.184716732410977968e+00	-7.301031648945501829e-01
-5.116704706864307894e+00	-7.339417378823172022e-01
-5.048651857465677573e+00	-7.376424960165002265e-01
-4.980577376077097718e+00	-7.412065475649152191e-01
-4.912500922883797472e+00	-7.446333362169752501e-01
-4.844442405476867997e+00	-7.479205389757532796e-01
-4.776421739700038138e+00	-7.510639912278722630e-01
-4.708458596918948302e+00	-7.540576395396592080e-01
-4.640572143009838335e+00	-7.568935220814503317e-01
-4.572780774915227830e+00	-7.595617760090402903e-01
-4.505101861062348334e+00	-7.620506706470622227e-01
-4.437551492273428266e+00	-7.643466649333161556e-01
-4.370144250004657671e+00	-7.664344873001951441e-01
-4.302892998821017834e+00	-7.682972359891662162e-01
-4.235808709940467764e+00	-7.699164977124182130e-01
-4.168900322454017981e+00	-7.712724825842962595e-01
-4.102174648444427696e+00	-7.723441733326772418e-01
-4.035636327681878299e+00	-7.731094869529602231e-01
-3.969287836869538566e+00	-7.735454471684672928e-01
-3.903129557548008499e+00	-7.736283662928682414e-01
-3.837159905751247990e+00	-7.733340353338442608e-01
-3.771375525346107871e+00	-7.726379214137881757e-01
-3.705771545697787772e+00	-7.715153717948652901e-01
-3.640341902899647764e+00	-7.699418239659372443e-01
-3.575079722312078268e+00	-7.678930213636152580e-01
-3.509977758594557962e+00	-7.653452343482263220e-01
-3.445028887820288155e+00	-7.622754860300713364e-01
-3.380226644664918290e+00	-7.586617824382881903e-01
-3.315565796098527862e+00	-7.544833463439821752e-01
-3.251042941522007901e+00	-7.497208537951263185e-01
-3.186657127916018517e+00	-7.443566721009973186e-01
-3.122410467355877906e+00	-7.383750976300422764e-01
-3.058308743229898319e+00	-7.317625913719252306e-01
-2.994361990723217737e+00	-7.245080097793272778e-01
-2.930585036631038420e+00	-7.166028279675122903e-01
-2.866997983378777981e+00	-7.080413519303352388e-01
-2.803626622280738445e+00	-6.988209160519462948e-01
-2.740502761584708402e+00	-6.889420618749582115e-01
-2.677664455743568261e+00	-6.784086938489062302e-01
-2.615156123630217877e+00	-6.672282076459481459e-01
-2.553028545067228094e+00	-6.554115866103262800e-01
-2.491338727061537917e+00	-6.429734620173361836e-01
-2.430149633493638106e+00	-6.299321330658071982e-01
-2.369529774673388545e+00	-6.163095429208202969e-01
-2.309552656093938339e+00	-6.021312076609572905e-01
-2.250296088834957686e+00	-5.874260956627801455e-01
-2.191841367318148492e+00	-5.722264557649912042e-01
-2.134272323428027640e+00	-5.565675934819263038e-01
-2.077674269296108100e+00	-5.404875955617742811e-01
-2.022132844220178249e+00	-5.240270042862742450e-01
-1.967732784162117943e+00	-5.072284440588792354e-01
-1.914556634947168101e+00	-4.901362039979652585e-01
-1.862683432587257881e+00	-4.727957814086592436e-01
-1.812187375987537985e+00	-4.552533921183282151e-01
-1.763136518594927926e+00	-4.375554546931751942e-01
-1.715591506246967990e+00	-4.197480564739592412e-01
-1.669604388530617989e+00	-4.018764101464882832e-01
-1.625217530331847904e+00	-3.839843101688182325e-01
-1.582462648937218219e+00	-3.661135987875862585e-01
-1.541360000047228063e+00	-3.483036515709221903e-01
-1.501917733411238132e+00	-3.305908923514902509e-01
-1.464131435550858118e+00	-3.130083472034042025e-01
-1.427983873281287952e+00	-2.955852465721241495e-01
-1.393444947567608061e+00	-2.783466839453471731e-01
-1.360471862781738039e+00	-2.613133385120091634e-01
-1.329009511786968023e+00	-2.445012681293391998e-01
-1.298991072606688224e+00	-2.279217776342101764e-01
-1.270338807871008058e+00	-2.115813661291601755e-01
-1.242965053910708217e+00	-1.954817553823251508e-01
-1.216773382400497816e+00	-1.796199999420951543e-01
-1.191659913944847826e+00	-1.639886780185511594e-01
-1.167514760028665055e+00	-1.485761606597241768e-01
-1.144223567380211914e+00	-1.333669552832612015e-01
-1.121669137049337017e+00	-1.183421182415032025e-01
-1.099733089403588160e+00	-1.034797298245691555e-01
-1.078297545781466971e+00	-8.875542396195018613e-02
-1.057246797691778983e+00	-7.414296388476115940e-02
-1.036468935172113026e+00	-5.961485417068318471e-02
-1.015857407167870985e+00	-4.514297892101618026e-02
-9.953124885073499906e-01	-3.069925532040518323e-02
-9.747426301643919988e-01	-1.625629150836918613e-02
-9.540656719513169737e-01	-1.788037549180165886e-03
-9.332098995046650414e-01	1.272958167751181424e-02
-9.121149303496900451e-01	2.731806263064281981e-02
-8.907324168951850085e-01	4.199575888651982392e-02
-8.690265573613660255e-01	5.677736656934380399e-02
-8.469744088289410389e-01	7.167346874517481481e-02
-8.245659997715809597e-01	8.669014722118070781e-02
-8.018042425571240139e-01	1.018286691766601137e-01
-7.787046494404979979e-01	1.170852549019023164e-01
-7.552948584939570553e-01	1.324509316481717047e-01
-7.316139787019859675e-01	1.479114772114148990e-01
-7.077117660663120313e-01	1.634474554007694092e-01
-6.836476449999999705e-01	1.790343440000000119e-01
-6.594895915187379831e-01	1.946427542376828190e-01
-6.353128967422410067e-01	2.102387391650002157e-01
-6.111988309791189788e-01	2.257841867256157042e-01
-5.872332301629510365e-01	2.412372917197924127e-01
-5.635050276135320502e-01	2.565530993461299092e-01
-5.401047549916020429e-01	2.716841115818195984e-01
-5.171230368739880845e-01	2.865809463696057935e-01
-4.946491035754010390e-01	3.011930384499338365e-01
-4.727693466609080297e-01	3.154693697420638543e-01
-4.515659410102770277e-01	3.293592164678658119e-01
-4.311155562973590372e-01	3.428128997526368460e-01
-4.114881793263740484e-01	3.557825262496618346e-01
-3.927460668226560037e-01	3.682227054344547890e-01
-3.749428460185549872e-01	3.800912306081618564e-01
-3.581227777281430491e-01	3.913497113366978253e-01
-3.423201936024690140e-01	4.019641460227838525e-01
-3.275591159498990046e-01	4.119054245422968386e-01
-3.138530649567939923e-01	4.211497523447378377e-01
-3.012050544290260090e-01	4.296789890814047830e-01
-2.896077733825740408e-01	4.374808966372608077e-01
-2.790439470375840059e-01	4.445492933506998146e-01
-2.694868671155424833e-01	4.508841131530678115e-01
-2.609010779034940941e-01	4.564913702901228221e-01
-2.532432014279806243e-01	4.613830321461768191e-01
-2.464628823604781971e-01	4.655768044293838170e-01
-2.405038310290346093e-01	4.690958345516578198e-01
-2.353049411955150383e-01	4.719683404157258289e-01
-2.308014581154497202e-01	4.742271729808638092e-01
-2.269261718511524362e-01	4.759093219027488164e-01
-2.236106108638757917e-01	4.770553742252188201e-01
-2.207862115550769389e-01	4.777089365436738011e-01
-2.183854406315846042e-01	4.779160312693718216e-01
-2.163428488904954872e-01	4.777244776145118110e-01
-2.145960371994486970e-01	4.771832677077578189e-01
-2.130865180176926277e-01	4.763419478600068313e-01
-2.117604586854540116e-01	4.752500144538878146e-01
-2.105692958198485121e-01	4.739563332517298111e-01
-2.094702134079647893e-01	4.725085901293338275e-01
-2.084264804943739002e-01	4.709527803693838166e-01
-2.074076476358637233e-01	4.693327427095788096e-01
-2.063896044599968227e-01	4.676897433552767991e-01
-2.053545036421464132e-01	4.660621141508338172e-01
-2.042905593425103916e-01	4.644849480723678425e-01
-2.031917305647146232e-01	4.629898541696688130e-01
-2.020573019664931858e-01	4.616047730578438091e-01
-2.008913763379069906e-01	4.603538530505438264e-01
-1.997022942430842218e-01	4.592573860469688074e-01
-1.985019971890111257e-01	4.583318013452488127e-01
-1.973053511421195005e-01	4.575897146674648419e-01
-1.961294472728057348e-01	4.570400288595128369e-01
-1.949928964901896378e-01	4.566880819866998009e-01
-1.939151336615377308e-01	4.565358378982617982e-01
-1.929157464252038157e-01	4.565821137954678144e-01
-1.920138422394486177e-01	4.568228389219138319e-01
-1.912274658025708285e-01	4.572513382112048386e-01
-1.905730772759738345e-01	4.578586345831128224e-01
-1.900650998869672370e-01	4.586337635765287968e-01
-1.897155435294098913e-01	4.595640941435418236e-01
-1.895337089651638052e-01	4.606356496965558489e-01
-1.895259752043627066e-01	4.618334238882197962e-01
-1.896956706525972369e-01	4.631416860969528315e-01
-1.900430267005679963e-01	4.645442721709968081e-01
-1.905652106354637221e-01	4.660248566305797979e-01
-1.912564331080583990e-01	4.675672032189698291e-01
-1.921081239253014106e-01	4.691553914060808128e-01
-1.931091686795922135e-01	4.707740171602918244e-01
-1.942461976917054245e-01	4.724083669940418173e-01
-1.955039179468248123e-01	4.740445649372298509e-01
-1.968654781482402916e-01	4.756696926835998207e-01
-1.983128567004229237e-01	4.772718836765718065e-01
-1.998272623561030414e-01	4.788403923441278409e-01
-2.013895374095686086e-01	4.803656400527248072e-01
-2.029805536760961870e-01	4.818392396268618150e-01
-2.045815920484886363e-01	4.832540004757048258e-01
-2.061746971482106283e-01	4.846039164854278325e-01
-2.077429994722895246e-01	4.858841388817918272e-01
-2.092709984596605177e-01	4.870909362494147965e-01
-2.107448010436605013e-01	4.882216438208148435e-01
-2.121523115023151163e-01	4.892746040286258258e-01
-2.134833697454570078e-01	4.902491001580108199e-01
-2.147298365663938835e-01	4.911452847528948173e-01
-2.158856258118498350e-01	4.919641042288968036e-01
-2.169466848591100061e-01	4.927072209375208400e-01
-2.179109261997522196e-01	4.933769337201318050e-01
-2.187781142736516249e-01	4.939760977966968225e-01
-2.195497129259827984e-01	4.945080446639628091e-01
-2.202286999193567851e-01	4.949765025412028452e-01
-2.208193557695294351e-01	4.953855178078758192e-01
-2.213270347414253991e-01	4.957393778320898226e-01
-2.217579261126514378e-01	4.960425355921297963e-01
-2.221188137722598932e-01	4.962995365410268200e-01
-2.224168418788560198e-01	4.965149482464248365e-01
-2.226592936751050078e-01	4.966932934419488466e-01
-2.228533896787838198e-01	4.968389872359358361e-01
-2.230061103869623307e-01	4.969562793222258024e-01
-2.231240473901833221e-01	4.970492021089098489e-01
