# Supplementary material for: Agile perching maneuvers in birds and morphing-wing drones
Source: Nat Commun. 2024 Sep 27;15:8330. doi: 10.1038/s41467-024-52369-4 (PMC11437188; doi:10.1038/s41467-024-52369-4)
Supplement: Supplementary file 11 — Source Data [file 41467_2024_52369_MOESM11_ESM.zip › figure_source_data/suppl_fig_2/harris_hawk_024.csv]

# horizontal_pos	altitude
-1.222420907978018789e+01	4.917917289466779973e-01
-1.222398095105188887e+01	4.921062003193539813e-01
-1.222364689022508877e+01	4.924213092721489993e-01
-1.222318898854268809e+01	4.927265838566030065e-01
-1.222259084977668842e+01	4.930107761470459704e-01
-1.222183811376818774e+01	4.932620364890449860e-01
-1.222091895602898859e+01	4.934681089025099721e-01
-1.221982454832748921e+01	4.936165442991670149e-01
-1.221854946535598785e+01	4.936949276288979949e-01
-1.221709202313228815e+01	4.936911145801959888e-01
-1.221545453572048778e+01	4.935934730374759716e-01
-1.221364347815538842e+01	4.933911241531199754e-01
-1.221166954509798863e+01	4.930741776363939954e-01
-1.220954759672598833e+01	4.926339557061850116e-01
-1.220729648562548775e+01	4.920632001112130172e-01
-1.220493876098358754e+01	4.913562567006379833e-01
-1.220250024912568776e+01	4.905092322393440063e-01
-1.220000951237148890e+01	4.895201185128090215e-01
-1.219749719122408926e+01	4.883888792609070162e-01
-1.219499523802118901e+01	4.871174961190170016e-01
-1.219253605328668755e+01	4.857099705248529853e-01
-1.219015153905998794e+01	4.841722794624340187e-01
-1.218787208637818864e+01	4.825122839475500247e-01
-1.218572551676198756e+01	4.807395902940829746e-01
-1.218373599993378775e+01	4.788653654150230032e-01
-1.218192297200178764e+01	4.769021086785900088e-01
-1.218030007989398911e+01	4.748633841270120115e-01
-1.217887417886178802e+01	4.727635181370050121e-01
-1.217764441031718903e+01	4.706172688173910212e-01
-1.217660138707058870e+01	4.684394745576420105e-01
-1.217572651214308799e+01	4.662446901171509728e-01
-1.217499145571068908e+01	4.640468194344860020e-01
-1.217435781237568904e+01	4.618587548966039957e-01
-1.217377695785078906e+01	4.596920331024489936e-01
-1.217319012031628844e+01	4.575565171522349983e-01
-1.217252867721508913e+01	4.554601151706709761e-01
-1.217171468315228822e+01	4.534085441172099884e-01
-1.217066162898298920e+01	4.514051469492800228e-01
-1.216927542621748870e+01	4.494507698985629740e-01
-1.216745560471078846e+01	4.475437050229890135e-01
-1.216509670540838783e+01	4.456797013490950143e-01
-1.216208984388678793e+01	4.438520458748390074e-01
-1.215832441475918912e+01	4.420517135273029918e-01
-1.215368990193778842e+01	4.402675829380490180e-01
-1.214807775544668900e+01	4.384867126926960124e-01
-1.214138329216918777e+01	4.366946706155739877e-01
-1.213350757576038852e+01	4.348759067493589980e-01
-1.212435923008898797e+01	4.330141590628759918e-01
-1.211385614108928799e+01	4.310928796383610151e-01
-1.210192700383728770e+01	4.290956682098699959e-01
-1.208851267499638915e+01	4.270066994890510115e-01
-1.207356729541888818e+01	4.248111307462680286e-01
-1.205705915350678836e+01	4.224954766181200361e-01
-1.203897126671818896e+01	4.200479390707970162e-01
-1.201930166613208861e+01	4.174586818277600253e-01
-1.199806337696738900e+01	4.147200403184529982e-01
-1.197528409611148881e+01	4.118266602566180157e-01
-1.195100557576938805e+01	4.087755602366019980e-01
-1.192528273001048866e+01	4.055661161617439836e-01
-1.189818248803238809e+01	4.021999678057440186e-01
-1.186978242416228824e+01	3.986808502721480574e-01
-1.184016919980228799e+01	3.950143554785430222e-01
-1.180943685657718767e+01	3.912076309769360050e-01
-1.177768500276758878e+01	3.872690253642020464e-01
-1.174501693668198854e+01	3.832076911803850017e-01
-1.171153775093648797e+01	3.790331574924520330e-01
-1.167735246071618782e+01	3.747548852828810340e-01
-1.164256419707068879e+01	3.703818192840840351e-01
-1.160727250325568782e+01	3.659219500108310541e-01
-1.157157176820118849e+01	3.613818994451780120e-01
-1.153554982653438898e+01	3.567665431346900284e-01
-1.149928674935248907e+01	3.520786803987170366e-01
-1.146285384432768772e+01	3.473187629323790659e-01
-1.142631287788608851e+01	3.424846903962149858e-01
-1.138971552631968898e+01	3.375716796310230250e-01
-1.135310305692248889e+01	3.325722119987090108e-01
-1.131650623474198802e+01	3.274760610823640450e-01
-1.127994544543918920e+01	3.222704006472050242e-01
-1.124343102017018836e+01	3.169399904352430131e-01
-1.120696374443898868e+01	3.114674351077090231e-01
-1.117053552958988760e+01	3.058335095260760195e-01
-1.113413022306268907e+01	3.000175416375400195e-01
-1.109772453174758766e+01	2.939978425618849922e-01
-1.106128903174908906e+01	2.877521721150729794e-01
-1.102478923757648843e+01	2.812582269939010171e-01
-1.098818670418178911e+01	2.744941382192799262e-01
-1.095144013630108759e+01	2.674389642157699032e-01
-1.091450648114558852e+01	2.600731661023317209e-01
-1.087734198253928852e+01	2.523790523810671149e-01
-1.083990317702888895e+01	2.443411812203795108e-01
-1.080214781517258871e+01	2.359467099057324102e-01
-1.076403569407808902e+01	2.271856827305316073e-01
-1.072552939018118856e+01	2.180512505643319165e-01
-1.068659488417638848e+01	2.085398174972065144e-01
-1.064720207283268927e+01	1.986511122406884045e-01
-1.060732516510398860e+01	1.883881842844767063e-01
-1.056694296241648878e+01	1.777573270792858207e-01
-1.052603902526008817e+01	1.667679326567235165e-01
-1.048460173018918873e+01	1.554322840294597163e-01
-1.044262422306508853e+01	1.437652933710294179e-01
-1.040010427582358865e+01	1.317841952985900067e-01
-1.035704405525628857e+01	1.195082055328780118e-01
-1.031344981325778853e+01	1.069581557629189078e-01
-1.026933150873998812e+01	9.415611569146600801e-02
-1.022470237196218790e+01	8.112501299067831351e-02
-1.017957842240267752e+01	6.788826128282100802e-02
-1.013397795151326797e+01	5.446940531966901200e-02
-1.008792098176916774e+01	4.089179132197601207e-02
-1.004142871336699905e+01	2.717826902251901933e-02
-9.994522969730807560e+00	1.335093040592102986e-02
-9.947225652667668783e+00	-5.691114678009756567e-04
-9.899558217565328277e+00	-1.456190175542598775e-02
-9.851541178443238067e+00	-2.860878093382998588e-02
-9.803193651951039200e+00	-4.269248075383297314e-02
-9.754532948555548089e+00	-5.679718122784097045e-02
-9.705574218167807743e+00	-7.090853174496297706e-02
-9.656330156343528870e+00	-8.501364006771799930e-02
-9.606810775951938552e+00	-9.910103337492598419e-02
-9.557023247865437554e+00	-1.131605956906540089e-01
-9.506971812796148669e+00	-1.271834860070870099e-01
-9.456657764920247899e+00	-1.411620412071549757e-01
-9.406079506416698877e+00	-1.550896675641499911e-01
-9.355232670536658190e+00	-1.689607241863200215e-01
-9.304110309348688546e+00	-1.827704013292670293e-01
-9.252703140909819268e+00	-1.965145960585120144e-01
-9.200999849329077662e+00	-2.101897873424730112e-01
-9.148987430053058034e+00	-2.237929123173579837e-01
-9.096651571743628040e+00	-2.373212452052400057e-01
-9.043977065362968304e+00	-2.507722801896660192e-01
-8.990948230553199139e+00	-2.641436194548210104e-01
-8.937549349112789088e+00	-2.774328675610330253e-01
-8.883765095340718787e+00	-2.906375333414620288e-01
-8.829580953244558827e+00	-3.037549405377730216e-01
-8.774983611087009194e+00	-3.167821484207860028e-01
-8.719961324466789065e+00	-3.297158836405459925e-01
-8.664504240074826669e+00	-3.425524844976430283e-01
-8.608604673411276664e+00	-3.552878587076810368e-01
-8.552257335058467191e+00	-3.679174555344370545e-01
-8.495459501538727309e+00	-3.804362528924580267e-01
-8.438211128293737318e+00	-3.928387596726279907e-01
-8.380514903845137198e+00	-4.051190331377239606e-01
-8.322376245674487194e+00	-4.172707107884319755e-01
-8.263803239733176653e+00	-4.292870556384479896e-01
-8.204806526710676451e+00	-4.411610133878330342e-01
-8.145399139218007178e+00	-4.528852795762850492e-01
-8.085596294864936695e+00	-4.644523744605630333e-01
-8.025415150823377530e+00	-4.758547231176750159e-01
-7.964874525887386980e+00	-4.870847381464669668e-01
-7.903994596283866692e+00	-4.981349023360480133e-01
-7.842796571583626530e+00	-5.089978487927750983e-01
-7.781302357039116657e+00	-5.196664362619038968e-01
-7.719534208561326771e+00	-5.301338177310699340e-01
-7.657514386368366566e+00	-5.403935008384339600e-01
-7.595264813113556279e+00	-5.504393991011979903e-01
-7.532806742046566306e+00	-5.602658734985399569e-01
-7.470160440486916187e+00	-5.698677644535070641e-01
-7.407344893600416924e+00	-5.792404147278600313e-01
-7.344377533165596716e+00	-5.883796841419071111e-01
-7.281273995694886203e+00	-5.972819573324530396e-01
-7.218047913927756909e+00	-6.059441459473700053e-01
-7.154710745330416621e+00	-6.143636867348059027e-01
-7.091271640809866383e+00	-6.225385369173159766e-01
-7.027737356368176869e+00	-6.304671680547369039e-01
-6.964112209878396520e+00	-6.381485593113460641e-01
-6.900398084549966171e+00	-6.455821906775749408e-01
-6.836594479966926485e+00	-6.527680362846950413e-01
-6.772698610827916355e+00	-6.597065575263980630e-01
-6.708705552700546804e+00	-6.663986952988509849e-01
-6.644608433233856637e+00	-6.728458603237790214e-01
-6.580398666368626692e+00	-6.790499202563060610e-01
-6.516066226164336506e+00	-6.850131821235019292e-01
-6.451599955946647036e+00	-6.907383686055670324e-01
-6.386987907594326330e+00	-6.962285867653379423e-01
-6.322217704956036854e+00	-7.014872880499689600e-01
-6.257276924641156590e+00	-7.065182187191050289e-01
-6.192153486791617034e+00	-7.113253602767490857e-01
-6.126836047940326324e+00	-7.159128599732269560e-01
-6.061314387718546470e+00	-7.202849519690659452e-01
-5.995579781013116616e+00	-7.244458702817129225e-01
-5.929625347210246922e+00	-7.283997551368550649e-01
-5.863446368409046983e+00	-7.321505547885260867e-01
-5.797040568951766559e+00	-7.357019252303569345e-01
-5.730408349298496518e+00	-7.390571304738100533e-01
-5.663552968165646462e+00	-7.422189462041510755e-01
-5.596480667935286313e+00	-7.451895696344670306e-01
-5.529200739602946335e+00	-7.479705382625418952e-01
-5.461725524932086628e+00	-7.505626600016119809e-01
-5.394070354982076765e+00	-7.529659568157081040e-01
-5.326253425718946666e+00	-7.551796235592829198e-01
-5.258295612948066911e+00	-7.572020032174389126e-01
-5.190220230263596690e+00	-7.590305791880309627e-01
-5.122052735039266835e+00	-7.606619846626860859e-01
-5.053820388646046879e+00	-7.620920285745280687e-01
-4.985551878046396546e+00	-7.633157370106788964e-01
-4.917276906667786385e+00	-7.643274084611140218e-01
-4.849025762996226341e+00	-7.651206808139350279e-01
-4.780828875661106814e+00	-7.656886076289619592e-01
-4.712716363919206231e+00	-7.660237409416359444e-01
-4.644717592407396900e+00	-7.661182176783349895e-01
-4.576860738841996401e+00	-7.659638467090139624e-01
-4.509172383019977026e+00	-7.655521936259970239e-01
-4.441677125043916874e+00	-7.648746605171099500e-01
-4.374397240167867018e+00	-7.639225582909570100e-01
-4.307352377058896842e+00	-7.626871695020160935e-01
-4.240559305603087026e+00	-7.611598000990529300e-01
-4.174031719661466688e+00	-7.593318190646689558e-01
-4.107780099408786967e+00	-7.571946855062599013e-01
-4.041811637066986762e+00	-7.547399633769991123e-01
-3.976130228979926962e+00	-7.519593246263600594e-01
-3.910736536063256885e+00	-7.488445421798310964e-01
-3.845628113706206719e+00	-7.453874747040059034e-01
-3.780799611198336407e+00	-7.415800456049050915e-01
-3.716243039705716456e+00	-7.374142191149850589e-01
-3.651948106731096821e+00	-7.328819766310870065e-01
-3.587902613864876855e+00	-7.279752966582488938e-01
-3.524092913477316458e+00	-7.226861417827949996e-01
-3.460504418827836659e+00	-7.170064560365190243e-01
-3.397122160888816467e+00	-7.109281758202019574e-01
-3.333931384017437161e+00	-7.044432572314989205e-01
-3.270918171481056902e+00	-6.975437221959810419e-01
-3.208070090774056915e+00	-6.902217252413560544e-01
-3.145376847684146604e+00	-6.824696420978400013e-01
-3.082830937204357191e+00	-6.742801805699341067e-01
-3.020428278672786959e+00	-6.656465133269049428e-01
-2.958168821988437003e+00	-6.565624314238140968e-01
-2.896057111428106623e+00	-6.470225165166780812e-01
-2.834102793506446893e+00	-6.370223288998428934e-01
-2.772321055504276544e+00	-6.265586076970959262e-01
-2.710732981762936866e+00	-6.156294788063298995e-01
-2.649365815621087084e+00	-6.042346655555630441e-01
-2.588253115966106854e+00	-5.923756964991599983e-01
-2.527434798789127246e+00	-5.800561043881748979e-01
-2.466957055865826920e+00	-5.672816101059889871e-01
-2.406872144720376916e+00	-5.540602852846840953e-01
-2.347238046345477169e+00	-5.404026874195879682e-01
-2.288117989713747136e+00	-5.263219615857490652e-01
-2.229579844882267015e+00	-5.118339033323520137e-01
-2.171695389412886978e+00	-4.969569779860189551e-01
-2.114539455843306825e+00	-4.817122924228440239e-01
-2.058188970982226973e+00	-4.661235163580360052e-01
-2.002721900789977028e+00	-4.502167513317820169e-01
-1.948216117465267017e+00	-4.340203468161179523e-01
-1.894748208006657109e+00	-4.175646642009190335e-01
-1.842392245870646983e+00	-4.008817908042289768e-01
-1.791218549324857134e+00	-3.840052074561170481e-01
-1.741292451618467130e+00	-3.669694145864150214e-01
-1.692673109090337080e+00	-3.498095230640910214e-01
-1.645412373749947088e+00	-3.325608172479300184e-01
-1.599553756646286962e+00	-3.152582987742340026e-01
-1.555131507455077111e+00	-2.979362204889680066e-01
-1.512169834146666947e+00	-2.806276205946969804e-01
-1.470682284351377156e+00	-2.633638674972689775e-01
-1.430671307139857129e+00	-2.461742259805350108e-01
-1.392128010429316998e+00	-2.290854551940599837e-01
-1.355032125181367064e+00	-2.121214485022679952e-01
-1.319352183063636996e+00	-1.953029245164810135e-01
-1.285045909414147092e+00	-1.786471776268940270e-01
-1.252060828302287154e+00	-1.621678950924110296e-01
-1.220335071362927071e+00	-1.458750462648319979e-01
-1.189798377039813948e+00	-1.297748478610469824e-01
-1.160373262061902944e+00	-1.138698074001320282e-01
-1.131976342540661928e+00	-9.815884504400601562e-02
-1.104519778153983056e+00	-8.263749217505800271e-02
-1.077912809595410915e+00	-6.729816316669498533e-02
-1.052063356916113968e+00	-5.213049500560798521e-02
-1.026879644647646028e+00	-3.712174775651697067e-02
-1.002271818716550911e+00	-2.225725736500996921e-02
-9.781535201705320315e-01	-7.520931009293962966e-03
-9.544433816276420846e-01	7.104225831879029673e-03
-9.310664141066768984e-01	2.163556220674303643e-02
-9.079552544475850695e-01	3.609022652314702873e-02
-8.850512468130360411e-01	5.048461570436302281e-02
-8.623053356861889451e-01	6.483384090343201345e-02
-8.396787522396349512e-01	7.915122164296990726e-02
-8.171434808291819785e-01	9.344781960496201245e-02
-7.946824975372150934e-01	1.077320223966481139e-01
-7.722897780222319764e-01	1.220091864872650117e-01
-7.499700772895558920e-01	1.362813471742638227e-01
-7.277384892499290103e-01	1.505470019286688221e-01
-7.056197989481229893e-01	1.648009718230238063e-01
-6.836476449999999705e-01	1.790343440000000119e-01
-6.618635139601060091e-01	1.932344963352460032e-01
-6.403155919514120775e-01	2.073852036255769138e-01
-6.190575018368709159e-01	2.214668228345678114e-01
-5.981469564283399265e-01	2.354565531929330158e-01
-5.776443596594629248e-01	2.493287653203036247e-01
-5.576113882628639384e-01	2.630553920454997141e-01
-5.381095862769099680e-01	2.766063722884449794e-01
-5.191990036740820047e-01	2.899501382589090293e-01
-5.009369085847780179e-01	3.030541353510500246e-01
-4.833766000425919751e-01	3.158853634886310546e-01
-4.665663449770209859e-01	3.284109283180099981e-01
-4.505484594243719942e-01	3.405985905622800347e-01
-4.353585497325500042e-01	3.524173020407890267e-01
-4.210249250299880064e-01	3.638377173172180346e-01
-4.075681875528819886e-01	3.748326706526510232e-01
-3.950010027225829834e-01	3.853776088871450067e-01
-3.833280462792210130e-01	3.954509720275400375e-01
-3.725461214436039947e-01	4.050345146485699876e-01
-3.626444351188460313e-01	4.141135626826220051e-01
-3.536050186596090272e-01	4.226772017412420146e-01
-3.454032758127000280e-01	4.307183947376019839e-01
-3.380086381275009821e-01	4.382340282215430038e-01
-3.313853064840600049e-01	4.452248884560849884e-01
-3.254930564035759533e-01	4.516955698162389843e-01
-3.202880844819220307e-01	4.576543195401279740e-01
-3.157238735936209739e-01	4.631128241742339946e-01
-3.117520554066809946e-01	4.680859441990710135e-01
-3.083232501688569771e-01	4.725914042729850162e-01
-3.053878656033069960e-01	4.766494472703570184e-01
-3.028968390078700113e-01	4.802824608017969843e-01
-3.008023092031719692e-01	4.835145851803410166e-01
-2.990582077333869826e-01	4.863713118376760125e-01
-2.976207616015429935e-01	4.888790810032699885e-01
-2.964489027320290071e-01	4.910648870486289952e-01
-2.955045822128259947e-01	4.929558992867659750e-01
-2.947529901004579678e-01	4.945791052269419841e-01
-2.941626841001270254e-01	4.959609823459589784e-01
-2.937056326987709798e-01	4.971272033828609827e-01
-2.933571802764020076e-01	4.981023790303840126e-01
-2.930959433090346011e-01	4.989098407220949882e-01
-2.929036479744807631e-01	4.995714650373929699e-01
-2.927649202632278680e-01	5.001075401046389812e-01
-2.926670400762826918e-01	5.005366733097389442e-01
-2.925996707695361909e-01	5.008757386433930758e-01
-2.925545752016165957e-01	5.011398611693780314e-01
-2.925253285930835001e-01	5.013424353866590133e-01
