# Supplementary material for: Agile perching maneuvers in birds and morphing-wing drones
Source: Nat Commun. 2024 Sep 27;15:8330. doi: 10.1038/s41467-024-52369-4 (PMC11437188; doi:10.1038/s41467-024-52369-4)
Supplement: Supplementary file 11 — Source Data [file 41467_2024_52369_MOESM11_ESM.zip › figure_source_data/suppl_fig_2/harris_hawk_030.csv]

# horizontal_pos	altitude
-1.213912442255683999e+01	4.948649010671037907e-01
-1.213970563840774020e+01	4.944910840028808319e-01
-1.214028290705893909e+01	4.941204828724717890e-01
-1.214085912353653995e+01	4.937586223136168351e-01
-1.214143779583234029e+01	4.934111217425597995e-01
-1.214202298433123950e+01	4.930836031257108121e-01
-1.214261922535354010e+01	4.927815965360858308e-01
-1.214323143975093977e+01	4.925104450893827979e-01
-1.214386482781933907e+01	4.922752108154008210e-01
-1.214452475211044025e+01	4.920805829500528028e-01
-1.214521661001483999e+01	4.919307900371507891e-01
-1.214594569826394022e+01	4.918295171138807875e-01
-1.214671707173904025e+01	4.917798291255918164e-01
-1.214753539918913994e+01	4.917841015801968085e-01
-1.214840481862603916e+01	4.918439593156347933e-01
-1.214932879530094034e+01	4.919602241199768078e-01
-1.215030998524503936e+01	4.921328718168327954e-01
-1.215135010739613897e+01	4.923609993114618222e-01
-1.215244982731143963e+01	4.926428019874077857e-01
-1.215360865539623880e+01	4.929755617504857912e-01
-1.215482486244683891e+01	4.933556459367928193e-01
-1.215609541512163894e+01	4.937785172332858075e-01
-1.215741593370423956e+01	4.942387547021948047e-01
-1.215878067422433872e+01	4.947300859519748184e-01
-1.216018253663733972e+01	4.952454304552277864e-01
-1.216161310035193921e+01	4.957769539748828058e-01
-1.216306268792613920e+01	4.963161340205607952e-01
-1.216452045724093978e+01	4.968538362135718200e-01
-1.216597452190293893e+01	4.973804013874368324e-01
-1.216741209903853971e+01	4.978857431870847838e-01
-1.216881968302243955e+01	4.983594558500388239e-01
-1.217018324304593868e+01	4.987909317532348008e-01
-1.217148844178863953e+01	4.991694881865877953e-01
-1.217272087181303952e+01	4.994845026666397958e-01
-1.217386630567943939e+01	4.997255559293198313e-01
-1.217491095518554012e+01	4.998825815399637884e-01
-1.217584173458683949e+01	4.999460208327088373e-01
-1.217664652217314014e+01	4.999069816434837943e-01
-1.217731441416724003e+01	4.997573990358807894e-01
-1.217783596460713902e+01	4.994901959441928052e-01
-1.217820340467393869e+01	4.990994413814218156e-01
-1.217841083486293918e+01	4.985805035923888129e-01
-1.217845438347073994e+01	4.979301952848538271e-01
-1.217833232510614039e+01	4.971469078574338174e-01
-1.217804515333133963e+01	4.962307313753788196e-01
-1.217759560211544034e+01	4.951835569372557977e-01
-1.217698861153193945e+01	4.940091580403278004e-01
-1.217623123405934038e+01	4.927132476017668239e-01
-1.217533247893944015e+01	4.913035074372598121e-01
-1.217430309330053895e+01	4.897895872462528222e-01
-1.217315528014733950e+01	4.881830705094697964e-01
-1.217190235482904015e+01	4.864974051718128356e-01
-1.217055834319804042e+01	4.847477975609957856e-01
-1.216913752632413903e+01	4.829510686739947878e-01
-1.216765393830204012e+01	4.811254727404198350e-01
-1.216612082533093897e+01	4.792904788306178165e-01
-1.216455007581543946e+01	4.774665171991248069e-01
-1.216295163268564039e+01	4.756746930194107881e-01
-1.216133290041043935e+01	4.739364711485657966e-01
-1.215969816023604011e+01	4.722733365325337829e-01
-1.215804800797463869e+01	4.707064357932168042e-01
-1.215637882915143919e+01	4.692562063963198193e-01
-1.215468232645823932e+01	4.679420005506718105e-01
-1.215294511422503909e+01	4.667817116040647862e-01
-1.215114839398894020e+01	4.657914111469307894e-01
-1.214926772419473977e+01	4.649850052858547911e-01
-1.214727289560804024e+01	4.643739185801087910e-01
-1.214512792216593873e+01	4.639668139271387881e-01
-1.214279115475033954e+01	4.637693562244077916e-01
-1.214021552279204030e+01	4.637840269192108344e-01
-1.213734890573073955e+01	4.640099955872787896e-01
-1.213413463324103958e+01	4.644430534661138088e-01
-1.213051210985173967e+01	4.650756124305358008e-01
-1.212641755622114026e+01	4.658967712664457972e-01
-1.212178485597294042e+01	4.668924493148248200e-01
-1.211654649375183901e+01	4.680455856721308372e-01
-1.211063456711693931e+01	4.693364002053928008e-01
-1.210398185217654010e+01	4.707427107382647913e-01
-1.209652290056154023e+01	4.722402989624588376e-01
-1.208819514355963953e+01	4.738033160048077952e-01
-1.207893997805163977e+01	4.754047172116377951e-01
-1.206870380840083889e+01	4.770167146725398100e-01
-1.205743901868033952e+01	4.786112353588587998e-01
-1.204510485063303982e+01	4.801603725471088047e-01
-1.203166816453243904e+01	4.816368184617167980e-01
-1.201710406262924025e+01	4.830142668071998324e-01
-1.200139635807443916e+01	4.842677750407318182e-01
-1.198453787600474030e+01	4.853740778067918149e-01
-1.196653057774664042e+01	4.863118448355858159e-01
-1.194738550370273877e+01	4.870618786955138169e-01
-1.192712253525894006e+01	4.876072499752698297e-01
-1.190576998084733873e+01	4.879333696395667941e-01
-1.188336399593363879e+01	4.880280003476508144e-01
-1.185994785103783933e+01	4.878812103550638213e-01
-1.183557106578833995e+01	4.874852751669708217e-01
-1.181028843034553866e+01	4.868345333309437861e-01
-1.178415893821293992e+01	4.859252036292358023e-01
-1.175724465641103933e+01	4.847551714601507911e-01
-1.172960956017893963e+01	4.833237524109638139e-01
-1.170131835977063872e+01	4.816314409617458159e-01
-1.167243534653493953e+01	4.796796519708387829e-01
-1.164302328433304012e+01	4.774704621316318010e-01
-1.161314237051854015e+01	4.750063580072518277e-01
-1.158284928824003934e+01	4.722899965886968032e-01
-1.155219636882813994e+01	4.693239836171548274e-01
-1.152123087959413894e+01	4.661106741869328052e-01
-1.148999444861173913e+01	4.626519994158668214e-01
-1.145852263410693972e+01	4.589493222412748263e-01
-1.142684464206173978e+01	4.550033246714887958e-01
-1.139498319167473994e+01	4.508139280927268011e-01
-1.136295452453653887e+01	4.463802474945368082e-01
-1.133076854988103932e+01	4.417005797321058025e-01
-1.129842911515523873e+01	4.367724251910418132e-01
-1.126593438850933993e+01	4.315925414650468306e-01
-1.123327733768094028e+01	4.261570269088468255e-01
-1.120044628820394017e+01	4.204614312023448042e-01
-1.116742554290183875e+01	4.145008893760427915e-01
-1.113419604425333986e+01	4.082702751244428052e-01
-1.110073606139233959e+01	4.017643686979198159e-01
-1.106702188420604038e+01	3.949780342398437893e-01
-1.103302850813753899e+01	3.879064011490718222e-01
-1.099873029483264020e+01	3.805450439203058033e-01
-1.096410159558313957e+01	3.728901549634667800e-01
-1.092911732654694035e+01	3.649387051387718017e-01
-1.089375348686123957e+01	3.566885871684418174e-01
-1.085798761293373893e+01	3.481387376910408116e-01
-1.082179916432133915e+01	3.392892344916468295e-01
-1.078516983861933909e+01	3.301413663416777888e-01
-1.074808381464063878e+01	3.206976738785648484e-01
-1.071052792482034022e+01	3.109619610032767767e-01
-1.067249175922014004e+01	3.009392773246267749e-01
-1.063396770470894026e+01	2.906358731842678123e-01
-1.059495092387813919e+01	2.800591297085298081e-01
-1.055543927900243872e+01	2.692174671111268180e-01
-1.051543320691913941e+01	2.581202350801855006e-01
-1.047493555107713981e+01	2.467775894995529185e-01
-1.043395135723803868e+01	2.352003599640108966e-01
-1.039248763941623999e+01	2.233999125486388071e-01
-1.035055312264503868e+01	2.113880120933588069e-01
-1.030815796907523918e+01	1.991766878850818046e-01
-1.026531349376483959e+01	1.867781060921559211e-01
-1.022203187630623944e+01	1.742044516674381149e-01
-1.017832587418043921e+01	1.614678217313251229e-01
-1.013420854340770028e+01	1.485801317211538075e-01
-1.008969297169301882e+01	1.355530348944744001e-01
-1.004479202883275946e+01	1.223978551426572192e-01
-9.999518138648380017e+00	1.091255325428466122e-01
-9.953883076150470188e+00	9.574658067558611263e-02
-9.907897793004948994e+00	8.227105447657971637e-02
-9.861572273681439071e+00	6.870852727637900836e-02
-9.814915423920179904e+00	5.506807570231081472e-02
-9.767934992370738811e+00	4.135827125363381040e-02
-9.720637525451589767e+00	2.758717758660381159e-02
-9.673028354674629625e+00	1.376235282819279759e-02
-9.625111614896599832e+00	-1.091434597271789819e-04
-9.576890291224920304e+00	-1.402073875480919218e-02
-9.528366291644879027e+00	-2.796633133343717770e-02
-9.479540541871259052e+00	-4.194026899057318181e-02
-9.430413098482858913e+00	-5.593732231788117737e-02
-9.380983276089279954e+00	-6.995265216203219727e-02
-9.331249784117190416e+00	-8.398177101316217641e-02
-9.281210868793369428e+00	-9.802049829720521634e-02
-9.230864456041450339e+00	-1.120649098484391981e-01
-9.180208291289929434e+00	-1.261112821963372155e-01
-9.129240072594519972e+00	-1.401560326842001825e-01
-9.077957573987038842e+00	-1.541956568139831729e-01
-9.026358756550068918e+00	-1.682266645492291879e-01
-8.974441865352059011e+00	-1.822455175752731860e-01
-8.922205511031719993e+00	-1.962485696863661699e-01
-8.869648735462449807e+00	-2.102320125231472159e-01
-8.816771061529919962e+00	-2.241918288089652100e-01
-8.763572527593670003e+00	-2.381237550274971637e-01
-8.710053707655399435e+00	-2.520232551536151777e-01
-8.656215718609729493e+00	-2.658855066110141774e-01
-8.602060216196390385e+00	-2.797053991078631840e-01
-8.547589381405739317e+00	-2.934775464267702083e-01
-8.492805899115019486e+00	-3.071963106525671949e-01
-8.437712930661000144e+00	-3.208558377476931622e-01
-8.382314081901158787e+00	-3.344501028659521702e-01
-8.326613368099218704e+00	-3.479729633632951402e-01
-8.270615176713828731e+00	-3.614182171453182435e-01
-8.214324228894460234e+00	-3.747796638039421757e-01
-8.157745540218739322e+00	-3.880511659499502053e-01
-8.100884380961169029e+00	-4.012267082440021393e-01
-8.043746235981659609e+00	-4.143004518572532269e-01
-7.986336764176858338e+00	-4.272667824363081679e-01
-7.928661757355998319e+00	-4.401203500810291769e-01
-7.870727098389028953e+00	-4.528561003375842220e-01
-7.812538718526238490e+00	-4.654692957294752076e-01
-7.754102553898158945e+00	-4.779555278614591729e-01
-7.695424501361798342e+00	-4.903107206016182329e-01
-7.636510374049268357e+00	-5.025311252453232846e-01
-7.577365857182358333e+00	-5.146133088664992528e-01
-7.517996464923038857e+00	-5.265541372491351346e-01
-7.458407499219548598e+00	-5.383507538560901029e-01
-7.398604011764108535e+00	-5.500005562332961340e-01
-7.338590770287608755e+00	-5.615011710746091733e-01
-7.278372230469088322e+00	-5.728504289037432695e-01
-7.217952514725058499e+00	-5.840463389898791213e-01
-7.157335399063418535e+00	-5.950870647329071783e-01
-7.096524309039208944e+00	-6.059708993658792231e-01
-7.035522325639758989e+00	-6.166962414595942299e-01
-6.974332201664228847e+00	-6.272615694085801330e-01
-6.912956388858628287e+00	-6.376654138557862339e-01
-6.851397075737768461e+00	-6.479063268956481991e-01
-6.789656235685288976e+00	-6.579828468946822273e-01
-6.727735684589638332e+00	-6.678934578901380981e-01
-6.665637146962478887e+00	-6.776365427667421226e-01
-6.603362329211198478e+00	-6.872103297577141223e-01
-6.540912998511558385e+00	-6.966128322503652992e-01
-6.478291065559059092e+00	-7.058417823741791608e-01
-6.415498669375558904e+00	-7.148945593815652089e-01
-6.352538262313768946e+00	-7.237681143666541139e-01
-6.289412693435838975e+00	-7.324588933725710849e-01
-6.226125288540628411e+00	-7.409627613802121093e-01
-6.162679925267668501e+00	-7.492749300215550967e-01
-6.099081101905309055e+00	-7.573898920920680844e-01
-6.035333998760638252e+00	-7.653013660299952114e-01
-5.971444531195358785e+00	-7.730022534726110894e-01
-5.907419393677399100e+00	-7.804846127868851902e-01
-5.843266094428148705e+00	-7.877396511090661857e-01
-5.778992980446278516e+00	-7.947577369277620818e-01
-5.714609252850388899e+00	-8.015284346289892614e-01
-5.650124972598508322e+00	-8.080405617164512222e-01
-5.585551056709118889e+00	-8.142822686571842272e-01
-5.520899265128628386e+00	-8.202411405152461032e-01
-5.456182178368108815e+00	-8.259043187580132894e-01
-5.391413165977338551e+00	-8.312586408827322693e-01
-5.326606345847338275e+00	-8.362907948440982953e-01
-5.261776534246688897e+00	-8.409874846910392332e-01
-5.196939186416338785e+00	-8.453356033621792776e-01
-5.132110327486228307e+00	-8.493224082592292223e-01
-5.067306473448238258e+00	-8.529356950245192692e-01
-5.002544541936148725e+00	-8.561639648993593088e-01
-4.937841752633108428e+00	-8.589965811321391698e-01
-4.873215517258969065e+00	-8.614239101372993535e-01
-4.808683319286498836e+00	-8.634374434697591472e-01
-4.744262583797378419e+00	-8.650298971632193190e-01
-4.679970538213438225e+00	-8.661952855702892418e-01
-4.615824065018109046e+00	-8.669289675207791923e-01
-4.551839548007448499e+00	-8.672276633605693341e-01
-4.488032714066618745e+00	-8.670894422273991431e-01
-4.424418472938659086e+00	-8.665136797370192046e-01
-4.361010757921828684e+00	-8.655009870722591980e-01
-4.297822370877748988e+00	-8.640531132639992506e-01
-4.234864835337118549e+00	-8.621728232074992171e-01
-4.172148261830388449e+00	-8.598637546474192650e-01
-4.109681229830008498e+00	-8.571302579739892291e-01
-4.047470690848868458e+00	-8.539772231847393424e-01
-3.985521897281339321e+00	-8.504098987678192501e-01
-3.923838361485048942e+00	-8.464337075442092129e-01
-3.862421849372778659e+00	-8.420540646606291535e-01
-3.801272412408049028e+00	-8.372762029476492618e-01
-3.740388461372468498e+00	-8.321050107480953972e-01
-3.679766884598448584e+00	-8.265448870816172189e-01
-3.619403212545019066e+00	-8.205996186467541254e-01
-3.559291829645618854e+00	-8.142722826802812897e-01
-3.499426233292108890e+00	-8.075651791051441375e-01
-3.439799338656738925e+00	-8.004797947159201232e-01
-3.380403826818239033e+00	-7.930168013891281120e-01
-3.321232532376138913e+00	-7.851760894816792735e-01
-3.262278865440588760e+00	-7.769568367123731445e-01
-3.203537261605968745e+00	-7.683576119279731387e-01
-3.145003652291478602e+00	-7.593765122569582360e-01
-3.086675946697038597e+00	-7.500113312711331748e-01
-3.028554515614828802e+00	-7.402597549281761946e-01
-2.970642666492368633e+00	-7.301195812771061888e-01
-2.912947098495559217e+00	-7.195889591927582263e-01
-2.855478325901798620e+00	-7.086666407827511005e-01
-2.798251057991539170e+00	-6.973522415977870814e-01
-2.741284523723819255e+00	-6.856465023877882370e-01
-2.684602729894568718e+00	-6.735515458948011513e-01
-2.628234642195798720e+00	-6.610711220683331835e-01
-2.572214279621328537e+00	-6.482108351363802257e-01
-2.516580713994819085e+00	-6.349783461694442632e-01
-2.461377968014849316e+00	-6.213835451350711025e-01
-2.406654807094779081e+00	-6.074386869532382160e-01
-2.352464422392078980e+00	-5.931584867207662093e-01
-2.298864004730258870e+00	-5.785601700644491530e-01
-2.245914211568468488e+00	-5.636634754928051549e-01
-2.193678531713298518e+00	-5.484906066265631264e-01
-2.142222555030988573e+00	-5.330661332763821925e-01
-2.091613156940509199e+00	-5.174168414778801406e-01
-2.041917609877159201e+00	-5.015715337617940861e-01
-1.993202636141848894e+00	-4.855607821018232406e-01
-1.945533418522268798e+00	-4.694166371145822025e-01
-1.898972586721518807e+00	-4.531722981547471885e-01
-1.853579198895329183e+00	-4.368617499245742164e-01
-1.809407738427488921e+00	-4.205193720725311501e-01
-1.766507146420969177e+00	-4.041795289656381907e-01
-1.724919910218288832e+00	-3.878761473625572109e-01
-1.684681227573759044e+00	-3.716422900722821665e-01
-1.645818264882028981e+00	-3.555097338444722088e-01
-1.608349526140278929e+00	-3.395085596961701646e-01
-1.572284347121679193e+00	-3.236667636362771661e-01
-1.537622526620618935e+00	-3.080098953110091964e-01
-1.504354103667778997e+00	-2.925607314747791787e-01
-1.472459286393808853e+00	-2.773389904119332172e-01
-1.441908534844588807e+00	-2.623610925220491996e-01
-1.412662796629688966e+00	-2.476399712661281893e-01
-1.384673890929969176e+00	-2.331849375874421870e-01
-1.357885033211688963e+00	-2.190015998048782109e-01
-1.332231490094408777e+00	-2.050918398636651929e-01
-1.307641351285008913e+00	-1.914538457511552050e-01
-1.284036403389849035e+00	-1.780821988728472083e-01
-1.261333088799458935e+00	-1.649680142596701704e-01
-1.239443531731018844e+00	-1.520991306597331838e-01
-1.218276612918339108e+00	-1.394603468681211988e-01
-1.197739074341499066e+00	-1.270337000727471688e-01
-1.177736635755239014e+00	-1.147987815431661951e-01
-1.158175105557756934e+00	-1.027330846578691781e-01
-1.138961469680715988e+00	-9.081238004521918761e-02
-1.120004943606157877e+00	-7.901111249168418782e-02
-1.101217974255487952e+00	-6.730281423420220177e-02
-1.082517180272844826e+00	-5.566052928558318236e-02
-1.063824221067943832e+00	-4.405724352715820191e-02
-1.045066586822911869e+00	-3.246631542596820075e-02
-1.026178303442436990e+00	-2.086190238088420079e-02
-1.007100548084576941e+00	-9.219377861543198716e-03
-9.877821724092510358e-01	2.484265333371815654e-03
-9.681801319930269933e-01	1.427003021193282151e-02
-9.482598214646089652e-01	2.615655347772380401e-02
-9.279953158098990240e-01	3.815977038061479920e-02
-9.073695189846670006e-01	5.029261058986381205e-02
-8.863742214733220104e-01	6.256472899538481625e-02
-8.650100687698060176e-01	7.498227517365431416e-02
-8.432864429646279580e-01	8.754770505949940884e-02
-8.212212597392499758e-01	1.002596381314785068e-01
-7.988406831377340422e-01	1.131127631341242168e-01
-7.761787605490489961e-01	1.260977950124129165e-01
-7.532769804339549680e-01	1.392014853113137107e-01
-7.301837555066780228e-01	1.524066877868265057e-01
-7.069538343671040170e-01	1.656924803781017197e-01
-6.836476449999999705e-01	1.790343440000000119e-01
-6.603305741309779542e-01	1.924043978328675020e-01
-6.370721871617819332e-01	2.057716899169395042e-01
-6.139453942960829691e-01	2.191025409130304968e-01
-5.910255694963839623e-01	2.323609378843575213e-01
-5.683896300565580706e-01	2.455089739066225185e-01
-5.461150857962909777e-01	2.585073282495641278e-01
-5.242790681369189354e-01	2.713157808217648292e-01
-5.029573505488039720e-01	2.838937535635688292e-01
-4.822233730083450021e-01	2.962008705447908286e-01
-4.621472841044839686e-01	3.081975277099908150e-01
-4.427950152259430006e-01	3.198454625497568204e-01
-4.242274017792709850e-01	3.311083134954698193e-01
-4.064993665777030252e-01	3.419521585681518094e-01
-3.896591803535989773e-01	3.523460227851877846e-01
-3.737478137465859995e-01	3.622623440619308077e-01
-3.587983940834850172e-01	3.716773878506748341e-01
-3.448357787895020010e-01	3.805716015407017982e-01
-3.318762553665559611e-01	3.889299006936798309e-01
-3.199273755770749572e-01	3.967418804918527719e-01
-3.089879288328170048e-01	4.040019473049057952e-01
-2.990480568794279814e-01	4.107093669975148131e-01
-2.900895087754409851e-01	4.168682284570188190e-01
-2.820860319882589895e-01	4.224873227654628027e-01
-2.750038922750492887e-01	4.275799404136748083e-01
-2.688025119906369831e-01	4.321635908959968186e-01
-2.634352136700535141e-01	4.362596508720757993e-01
-2.588500532640694018e-01	4.398929487789928205e-01
-2.549907253421636044e-01	4.430912952702358298e-01
-2.517975209833434036e-01	4.458849701021608269e-01
-2.492083179975136953e-01	4.483061770464907836e-01
-2.471595825864211782e-01	4.503884790521868187e-01
-2.455873615724816772e-01	4.521662261952498207e-01
-2.444282448868642099e-01	4.536739889356057875e-01
-2.436202790890462655e-01	4.549460088517808254e-01
-2.431038142476372732e-01	4.560156783625727850e-01
-2.428222684926076846e-01	4.569150599952327974e-01
-2.427227968876213837e-01	4.576744545545418097e-01
-2.427568538953512878e-01	4.583220261255327999e-01
-2.428806415403823582e-01	4.588834902480138367e-01
-2.430554383325047030e-01	4.593818698803108225e-01
-2.432478070162621964e-01	4.598373219712117987e-01
-2.434296821805240763e-01	4.602670356318477873e-01
-2.435783416182035754e-01	4.606852010912058093e-01
-2.436762679999726622e-01	4.611030468765088264e-01
-2.437109098526396012e-01	4.615289410261897984e-01
-2.436743529565472688e-01	4.619685506586098112e-01
-2.435629150497335971e-01	4.624250529195207959e-01
-2.433766781123997691e-01	4.628993892462148207e-01
-2.431189734766421862e-01	4.633905540411418222e-01
-2.427958355475103858e-01	4.638959082617188368e-01
-2.424154400274456944e-01	4.644115081182808025e-01
-2.419875422133573872e-01	4.649324390347208125e-01
-2.415229302012280588e-01	4.654531452646678003e-01
-2.410329067149287741e-01	4.659677460619358058e-01
-2.405288118113341200e-01	4.664703300615017922e-01
-2.400215969491097945e-01	4.669552205141578316e-01
-2.395214588975033143e-01	4.674172052048408132e-01
-2.390375397640300825e-01	4.678517262365448071e-01
-2.385776971007043112e-01	4.682550263380438338e-01
-2.381483456750648209e-01	4.686242499095927827e-01
-2.377543701339845938e-01	4.689574986081317953e-01
-2.373991055145673879e-01	4.692538428419137930e-01
-2.370843804355857731e-01	4.695132920429498369e-01
-2.368106159006008182e-01	4.697367279636738280e-01
-2.365769710218327826e-01	4.699258064533378132e-01
-2.363815256881537930e-01	4.700828341648677910e-01
