# Supplementary material for: Agile perching maneuvers in birds and morphing-wing drones
Source: Nat Commun. 2024 Sep 27;15:8330. doi: 10.1038/s41467-024-52369-4 (PMC11437188; doi:10.1038/s41467-024-52369-4)
Supplement: Supplementary file 11 — Source Data [file 41467_2024_52369_MOESM11_ESM.zip › figure_source_data/suppl_fig_2/harris_hawk_018.csv]

# horizontal_pos	altitude
-1.216590019435590087e+01	4.117659133220042955e-01
-1.216706388403260064e+01	4.114489624680243152e-01
-1.216814591478780017e+01	4.110907126303363079e-01
-1.216913125012160002e+01	4.106770502717663196e-01
-1.217000617275790120e+01	4.101936737457083093e-01
-1.217075857252870108e+01	4.096264144389973327e-01
-1.217137819872730020e+01	4.089615688261183379e-01
-1.217185686764950070e+01	4.081862336734973229e-01
-1.217218861656650120e+01	4.072886362631453205e-01
-1.217236979615880088e+01	4.062584513236813244e-01
-1.217239909448060153e+01	4.050870963727453145e-01
-1.217227748681900046e+01	4.037679973928492982e-01
-1.217200810733720040e+01	4.022968171833243289e-01
-1.217159604013050078e+01	4.006716393509033303e-01
-1.217104802924300166e+01	3.988931017136043145e-01
-1.217037210926040025e+01	3.969644738861893285e-01
-1.216957716027070013e+01	3.948916749761433032e-01
-1.216867239321230088e+01	3.926832286285453222e-01
-1.216766677387250084e+01	3.903501540940463310e-01
-1.216656839598760165e+01	3.879057935299353166e-01
-1.216538381597350060e+01	3.853655773492053460e-01
-1.216411736372570118e+01	3.827467310717163063e-01
-1.216277044559510045e+01	3.800679287663963346e-01
-1.216134085701750145e+01	3.773488997618203444e-01
-1.215982212328460044e+01	3.746099968002383207e-01
-1.215820288753970146e+01	3.718717351712523267e-01
-1.215646636521070079e+01	3.691543135398783204e-01
-1.215458988372080107e+01	3.664771281346543286e-01
-1.215254452541490160e+01	3.638582926423893360e-01
-1.215029489018750120e+01	3.613141765287993246e-01
-1.214779899230520144e+01	3.588589745365393102e-01
-1.214500830339230042e+01	3.565043197794492968e-01
-1.214186795052750156e+01	3.542589521396802832e-01
-1.213831707494000156e+01	3.521284525794002862e-01
-1.213428935295320166e+01	3.501150525105592992e-01
-1.212971367670220069e+01	3.482175255476342990e-01
-1.212451498784070125e+01	3.464311668365502861e-01
-1.211861525306770027e+01	3.447478627586262889e-01
-1.211193456597669993e+01	3.431562512152572797e-01
-1.210439235558220084e+01	3.416419699824883027e-01
-1.209590867804830161e+01	3.401879878699863302e-01
-1.208640556477230099e+01	3.387750107188193249e-01
-1.207580839717950028e+01	3.373819517239883270e-01
-1.206404727649640130e+01	3.359864532685463145e-01
-1.205105835548420146e+01	3.345654455006513150e-01
-1.203678509872490032e+01	3.330957253591633194e-01
-1.202117943862240068e+01	3.315545387311142900e-01
-1.200420279583690153e+01	3.299201479622003164e-01
-1.198582693543680122e+01	3.281723670760672840e-01
-1.196603463356660058e+01	3.262930478031872972e-01
-1.194482013385700014e+01	3.242665008649622815e-01
-1.192218937800570089e+01	3.220798388679922963e-01
-1.189816000081670033e+01	3.197232295776313293e-01
-1.187276108630020133e+01	3.171900511770923137e-01
-1.184603268801060061e+01	3.144769442770672940e-01
-1.181802512339500133e+01	3.115837588042613127e-01
-1.178879805829710037e+01	3.085133973382763184e-01
-1.175841940366310112e+01	3.052715598541833053e-01
-1.172696405170550094e+01	3.018663980349863274e-01
-1.169451248308930147e+01	2.983080902270053292e-01
-1.166114927996700068e+01	2.946083506208543312e-01
-1.162696158180060024e+01	2.907798882711182809e-01
-1.159203752182370017e+01	2.868358330610283335e-01
-1.155646468171860164e+01	2.827891466391113107e-01
-1.152032860067230047e+01	2.786520366888493028e-01
-1.148371137251210072e+01	2.744353926454323189e-01
-1.144669036124790118e+01	2.701482601691793106e-01
-1.140933706119740165e+01	2.657973703622042994e-01
-1.137171612312770108e+01	2.613867379262252988e-01
-1.133388456267640088e+01	2.569173402692133124e-01
-1.129589116191470133e+01	2.523868870503923056e-01
-1.125777606944930120e+01	2.477896868873323277e-01
-1.121957059911630061e+01	2.431166150208433074e-01
-1.118129722224350076e+01	2.383551827309923210e-01
-1.114296974379950100e+01	2.334897063089982905e-01
-1.110459364862240150e+01	2.285015705016993082e-01
-1.106616660041879996e+01	2.233695786404403250e-01
-1.102767907342850151e+01	2.180703792215333003e-01
-1.098911509458580049e+01	2.125789565903483114e-01
-1.095045307270039991e+01	2.068691716552213122e-01
-1.091166669061660066e+01	2.009143372696174934e-01
-1.087272583644500124e+01	1.946878121074372969e-01
-1.083359755074440045e+01	1.881635965392682019e-01
-1.079424696787630111e+01	1.813169142043516979e-01
-1.075463823157690157e+01	1.741247636558236056e-01
-1.071473536697649998e+01	1.665664256114683106e-01
-1.067450309374830120e+01	1.586239129289220007e-01
-1.063390756767560141e+01	1.502823523880019996e-01
-1.059291704058760075e+01	1.415302896348241135e-01
-1.055150243125170029e+01	1.323599111420977192e-01
-1.050963780232719991e+01	1.227671796780972074e-01
-1.046730074084880080e+01	1.127518824586009050e-01
-1.042447264184630029e+01	1.023175937855252127e-01
-1.038113889660630029e+01	9.147155645992560702e-02
-1.033728898872570134e+01	8.022448850941350795e-02
-1.029291650248130097e+01	6.859032371567011510e-02
-1.024801904917550033e+01	5.658589600562241584e-02
-1.020259811800760019e+01	4.423057893551068931e-02
-1.015665885871340102e+01	3.154589222423581640e-02
-1.011020980371788092e+01	1.855508757349300097e-02
-1.006326253790671998e+01	5.282725858326287049e-03
-1.001583132435316159e+01	-8.245742788551696512e-03
-9.967932694473711663e+00	-2.200438539762766821e-02
-9.919585011143450259e+00	-3.596716971405367058e-02
-9.870808013293990157e+00	-5.010831696736267604e-02
-9.821622350453020900e+00	-6.440261756973769680e-02
-9.772049115563390842e+00	-7.882570515744269368e-02
-9.722109384239120189e+00	-9.335428609834667268e-02
-9.671823768368120966e+00	-1.079663232280366758e-01
-9.621211991647321327e+00	-1.226411740839796760e-01
-9.570292494226430691e+00	-1.373596852298246684e-01
-9.519082073133571242e+00	-1.521042453627166613e-01
-9.467595564554411425e+00	-1.668588007534406725e-01
-9.415845573334390650e+00	-1.816088371759876918e-01
-9.363842254273121668e+00	-1.963413328476906750e-01
-9.311593148887800098e+00	-2.110446870443346556e-01
-9.259103080348211279e+00	-2.257086290073576640e-01
-9.206374108245340082e+00	-2.403241115601646993e-01
-9.153405543764970176e+00	-2.548831935392986692e-01
-9.100194024720050123e+00	-2.693789147655316629e-01
-9.046733648771491332e+00	-2.838051668694066554e-01
-8.993016162062080099e+00	-2.981565628795536660e-01
-8.939031199424301022e+00	-3.124283081074226698e-01
-8.884766571324140827e+00	-3.266160745375897290e-01
-8.830208591787341632e+00	-3.407158806680136709e-01
-8.775342440742610606e+00	-3.547239785399626810e-01
-8.720152553520071237e+00	-3.686367495449877629e-01
-8.664623029676450372e+00	-3.824506104814867080e-01
-8.608738052889261638e+00	-3.961619312362337220e-01
-8.552482313377030465e+00	-4.097669653641546339e-01
-8.495841424166570732e+00	-4.232617947096057320e-01
-8.438802322544340484e+00	-4.366422890334106799e-01
-8.381353648199461048e+00	-4.499040813654336390e-01
-8.323486089893110673e+00	-4.630425594821016566e-01
-8.265192692973441169e+00	-4.760528735096327124e-01
-8.206469120698621111e+00	-4.889299591827926394e-01
-8.147313863131030232e+00	-5.016685757606866858e-01
-8.087728388320680750e+00	-5.142633570383867703e-01
-8.027717231599270420e+00	-5.267088733256606314e-01
-7.967288020044310137e+00	-5.389997017261527468e-01
-7.906451430527489777e+00	-5.511305015783707351e-01
-7.845221081203270330e+00	-5.630960915492737584e-01
-7.783613357783949915e+00	-5.748915246338766050e-01
-7.721647177440459586e+00	-5.865121572355767032e-01
-7.659343694614739739e+00	-5.979537085992916445e-01
-7.596725954384130119e+00	-6.092123071512367538e-01
-7.533818500244089833e+00	-6.202845207634946068e-01
-7.470646944245159737e+00	-6.311673685963967717e-01
-7.407237508315599683e+00	-6.418583129550616828e-01
-7.343616546311650062e+00	-6.523552304963196047e-01
-7.279810056856939937e+00	-6.626563630989317222e-01
-7.215843197357940220e+00	-6.727602497171236706e-01
-7.151739809712659657e+00	-6.826656415249245935e-01
-7.087521968164179675e+00	-6.923714035751897811e-01
-7.023209559489119513e+00	-7.018764069927045934e-01
-6.958819905254800098e+00	-7.111794163499496335e-01
-6.894367435227399810e+00	-7.202789772987927552e-01
-6.829863420170680044e+00	-7.291733097225656657e-01
-6.765315771243069598e+00	-7.378602116134176381e-01
-6.700728911988599990e+00	-7.463369785646887244e-01
-6.636103727532299601e+00	-7.546003432058097093e-01
-6.571437594050229869e+00	-7.626464381195816600e-01
-6.506724489905839626e+00	-7.704707848023586436e-01
-6.441955188055540127e+00	-7.780683101008736280e-01
-6.377117527457450308e+00	-7.854333903377597181e-01
-6.312196759308389638e+00	-7.925599220789005805e-01
-6.247175962028209462e+00	-7.994414172599106916e-01
-6.182036517059150249e+00	-8.060711192351506238e-01
-6.116758635803940081e+00	-8.124421352960047304e-01
-6.051321926448720134e+00	-8.185475803734947320e-01
-5.985705988062510308e+00	-8.243807260327167263e-01
-5.919891018291739471e+00	-8.299351485111887694e-01
-5.853858420229140158e+00	-8.352048694664968576e-01
-5.787591393674599516e+00	-8.401844832853737621e-01
-5.721075496059009780e+00	-8.448692652592117991e-01
-5.654299158790969670e+00	-8.492552556315917656e-01
-5.587254145718699938e+00	-8.533393154425517046e-01
-5.519935941764179788e+00	-8.571191511930458251e-01
-5.452344061552309995e+00	-8.605933065842497065e-01
-5.384482269972940216e+00	-8.637611208955968678e-01
-5.316358709006649974e+00	-8.666226548945408226e-01
-5.247985927731449785e+00	-8.691785864603578382e-01
-5.179380815111690239e+00	-8.714300792972697884e-01
-5.110564437856200293e+00	-8.733786291575786898e-01
-5.041561788221009976e+00	-8.750258928503327205e-01
-4.972401449030310339e+00	-8.763735059418706896e-01
-4.903115185311530233e+00	-8.774228954394798219e-01
-4.833737473718799471e+00	-8.781750938789447680e-01
-4.764304982301729829e+00	-8.786305611148008676e-01
-4.694856014135940114e+00	-8.787890197545538129e-01
-4.625429928859899675e+00	-8.786493096113667800e-01
-4.556066556267840184e+00	-8.782092658076747771e-01
-4.486805615816679804e+00	-8.774656242838967390e-01
-4.417686155251379532e+00	-8.764139574932248156e-01
-4.348746020583660332e+00	-8.750486420370708895e-01
-4.280021368425400041e+00	-8.733628589560498146e-01
-4.211546230235139632e+00	-8.713486263755878536e-01
-4.143352136440290323e+00	-8.689968632465578935e-01
-4.075467806704780038e+00	-8.662974820486197824e-01
-4.007918910872850127e+00	-8.632395075610088675e-01
-3.940727903384470210e+00	-8.598112181711017321e-01
-3.873913932267059934e+00	-8.560003056985108216e-01
-3.807492822199920468e+00	-8.517940493695437265e-01
-3.741477129650990108e+00	-8.471794993862917789e-01
-3.675876266723510533e+00	-8.421436654936838018e-01
-3.610696689140610260e+00	-8.366737060494928713e-01
-3.545942142748540249e+00	-8.307571133351328019e-01
-3.481613962039520338e+00	-8.243818911945737238e-01
-3.417711413484759930e+00	-8.175367215377575825e-01
-3.354232075920769773e+00	-8.102111167744867615e-01
-3.291172249844140474e+00	-8.023955558351045791e-01
-3.228527387228989909e+00	-7.940816020649636986e-01
-3.166292533379340135e+00	-7.852620019306197907e-01
-3.104462772353009825e+00	-7.759307641273567313e-01
-3.043033667633130435e+00	-7.660832193116295930e-01
-2.982001689967709979e+00	-7.557160612808826450e-01
-2.921364624637040386e+00	-7.448273709712207591e-01
-2.861121950833660499e+00	-7.334166251260787472e-01
-2.801275186344570400e+00	-7.214846918937447562e-01
-2.741828191302640327e+00	-7.090338159274556240e-01
-2.682787425420450234e+00	-6.960675957802235914e-01
-2.624162153829780131e+00	-6.825909565012255875e-01
-2.565964597421490190e+00	-6.686101203480305788e-01
-2.508210024408700001e+00	-6.541325784284517386e-01
-2.450916780718880084e+00	-6.391670658798886961e-01
-2.394106257751250411e+00	-6.237235428881096055e-01
-2.337802797010899880e+00	-6.078131834500246633e-01
-2.282033532141039878e+00	-5.914483733072946059e-01
-2.226828169911410527e+00	-5.746427179333346569e-01
-2.172218712771930349e+00	-5.574110608612077300e-01
-2.118239126631629610e+00	-5.397695120118286560e-01
-2.064924958557989854e+00	-5.217354850400097721e-01
-2.012312910092640017e+00	-5.033277420807176217e-01
-1.960440372824830080e+00	-4.845664436704267275e-01
-1.909344933735129812e+00	-4.654732010599466618e-01
-1.859063858594549812e+00	-4.460711276459857211e-01
-1.809633562358680114e+00	-4.263848858482326976e-01
-1.761089076009700216e+00	-4.064407254638356393e-01
-1.713463519652479894e+00	-3.862665093562586693e-01
-1.666787591845530159e+00	-3.658917222916397427e-01
-1.621089085128220031e+00	-3.453474588304416559e-01
-1.576392437481919817e+00	-3.246663864190087456e-01
-1.532718329026300008e+00	-3.038826802039016894e-01
-1.490083332602409882e+00	-2.830319266068946904e-01
-1.448499626034890131e+00	-2.621509933411556581e-01
-1.407974772806530162e+00	-2.412778643063916983e-01
-1.368511576637089888e+00	-2.204514386558316663e-01
-1.330108014056420096e+00	-1.997112942607696673e-01
-1.292757247528620201e+00	-1.790974167861866806e-01
-1.256447720054299833e+00	-1.586498966088086826e-01
-1.221163330488760135e+00	-1.384085968306196790e-01
-1.186883687109129948e+00	-1.184127966395516762e-01
-1.153584435286393095e+00	-9.870081521813667269e-02
-1.121237653513246890e+00	-7.930962227477167392e-02
-1.089812310551113939e+00	-6.027444204643767067e-02
-1.059274775128588031e+00	-4.162835827378669196e-02
-1.029589368487255019e+00	-2.340192815881769750e-02
-1.000718949158771132e+00	-5.622813663200693091e-03
-9.726255186924980256e-01	1.168456132494580246e-02
-9.452708366501809678e-01	2.849931945120498522e-02
-9.186170330479740409e-01	4.480439570587041453e-02
-8.926272065527810495e-01	6.058675275365721369e-02
-8.672659971170040283e-01	7.583753861555550535e-02
-8.425001223442759590e-01	9.055218042570570280e-02
-8.182988676938840467e-01	1.047304090960238104e-01
-7.946345216253579702e-01	1.183762110416661101e-01
-7.714827479270610633e-01	1.314977046338761113e-01
-7.488228887338139739e-01	1.441069407276674985e-01
-7.266381930899130648e-01	1.562196284259260159e-01
-7.049159673292290096e-01	1.678547891460906993e-01
-6.836476449999999705e-01	1.790343440000000119e-01
-6.628287755378420298e-01	1.897826414245857019e-01
-6.424589323678080444e-01	2.001259338490234962e-01
-6.225415425778650924e-01	2.100918138885163045e-01
-6.030836417347549272e-01	2.197086220521682898e-01
-5.840955587911680347e-01	2.290048391815023010e-01
-5.655905373412730697e-01	2.380084777418682851e-01
-5.475843006991389927e-01	2.467464866245233091e-01
-5.300945693785290569e-01	2.552441842463922805e-01
-5.131405405187690061e-01	2.635247344341943299e-01
-4.967423396045990147e-01	2.716086788404742935e-01
-4.809204554431180112e-01	2.795135384668683276e-01
-4.656951697646550259e-01	2.872534952855452794e-01
-4.510859929861160134e-01	2.948391629887662790e-01
-4.371111175993109832e-01	3.022774536084333330e-01
-4.237869003132320178e-01	3.095715441943113211e-01
-4.111273834860720289e-01	3.167209449941262855e-01
-3.991438655363149790e-01	3.237216677222573002e-01
-3.878445289378590344e-01	3.305664896239923212e-01
-3.772341331063939762e-01	3.372453062300553306e-01
-3.673137780058540192e-01	3.437455630428842834e-01
-3.580807426844260233e-01	3.500527539904563223e-01
-3.495284012336350443e-01	3.561509724079943151e-01
-3.416462168983880332e-01	3.620234986360493235e-01
-3.344198132974640081e-01	3.676534071171103091e-01
-3.278311199881139837e-01	3.730241751792293114e-01
-3.218585879672740124e-01	3.781202755460333353e-01
-3.164774691837869969e-01	3.829277350220973153e-01
-3.116601527749590095e-01	3.874346427680683269e-01
-3.073765495664849690e-01	3.916315930800413070e-01
-3.035945154125110346e-01	3.955120495845222961e-01
-3.002803032232930214e-01	3.990726201992353395e-01
-2.973990330476640187e-01	4.023132350215473108e-01
-2.949151693577070077e-01	4.052372224074363150e-01
-2.927929947293730351e-01	4.078512818005403107e-01
-2.909970694253020129e-01	4.101653552598413244e-01
-2.894926669584360068e-01	4.121924030067622979e-01
-2.882461765342749782e-01	4.139480915554543117e-01
-2.872254643163730248e-01	4.154504059913213254e-01
-2.864001867081160113e-01	4.167192006127243276e-01
-2.857420502621570435e-01	4.177757043460383346e-01
-2.852250143803189975e-01	4.186419989904803240e-01
-2.848254346099020062e-01	4.193404893645503173e-01
