# Supplementary material for: Agile perching maneuvers in birds and morphing-wing drones
Source: Nat Commun. 2024 Sep 27;15:8330. doi: 10.1038/s41467-024-52369-4 (PMC11437188; doi:10.1038/s41467-024-52369-4)
Supplement: Supplementary file 11 — Source Data [file 41467_2024_52369_MOESM11_ESM.zip › figure_source_data/suppl_fig_2/harris_hawk_226.csv]

# horizontal_pos	altitude
-1.183877418212309962e+01	3.952301419619492773e-01
-1.180518031051719952e+01	3.974616047457772972e-01
-1.177155233847829940e+01	3.996322365112993102e-01
-1.173795038060980112e+01	4.016894561206212910e-01
-1.170442390516670095e+01	4.035812387535023249e-01
-1.167101147301469943e+01	4.052570405882062743e-01
-1.163774069595149996e+01	4.066686744060503123e-01
-1.160462840582500021e+01	4.077711152133092765e-01
-1.157168102167559987e+01	4.085232173806713218e-01
-1.153889509839570060e+01	4.088883277385302883e-01
-1.150625803721760043e+01	4.088347824266763131e-01
-1.147374893573459964e+01	4.083362789552172911e-01
-1.144133955317400009e+01	4.073721187562903134e-01
-1.140899536528170088e+01	4.059273193554622794e-01
-1.137667668243680019e+01	4.039925990321813210e-01
-1.134433980449760071e+01	4.015642403422363116e-01
-1.131193818633690107e+01	3.986438420272753191e-01
-1.127942358904389941e+01	3.952379715397513205e-01
-1.124674719328560002e+01	3.913577325903763171e-01
-1.121386065329770076e+01	3.870182637263622771e-01
-1.118071707233869994e+01	3.822381849444462798e-01
-1.114727188313699990e+01	3.770390097293173093e-01
-1.111348361981360000e+01	3.714445397056302944e-01
-1.107931457089340022e+01	3.654802583423673035e-01
-1.104473130626329969e+01	3.591727389129082959e-01
-1.100970507419770072e+01	3.525490802703163395e-01
-1.097421206779140057e+01	3.456363820342713278e-01
-1.093823356322790019e+01	3.384612686016333361e-01
-1.090175593519770025e+01	3.310494690876393253e-01
-1.086477055740430053e+01	3.234254579792223416e-01
-1.082727359838600023e+01	3.156121590297092938e-01
-1.078926572480260049e+01	3.076307128291513315e-01
-1.075075172583819949e+01	2.995003066165543015e-01
-1.071174007343820023e+01	2.912380633127653051e-01
-1.067224243372140080e+01	2.828589854805332870e-01
-1.063227314508140076e+01	2.743759489772152893e-01
-1.059184867824320087e+01	2.657997404530353380e-01
-1.055098709289330117e+01	2.571391325442213271e-01
-1.050970750449829971e+01	2.484009905818623243e-01
-1.046802957361530062e+01	2.395904048392933083e-01
-1.042597302844129992e+01	2.307108427212513080e-01
-1.038355722959800076e+01	2.217643158018457183e-01
-1.034080078428450022e+01	2.127515571907381275e-01
-1.029772121500420035e+01	2.036722052969373031e-01
-1.025433468616090060e+01	1.945249906228793124e-01
-1.021065578997060008e+01	1.853079227225715164e-01
-1.016669739141531004e+01	1.760184748715099001e-01
-1.012247053041143019e+01	1.666537643091120235e-01
-1.007798437801610980e+01	1.572107261242317033e-01
-1.003324624238106999e+01	1.476862789694106115e-01
-9.988261619294179994e+00	1.380774808278986132e-01
-9.943034281532300511e+00	1.283816730448024135e-01
-9.897566400876790738e+00	1.185966108008737196e-01
-9.851858696498521084e+00	1.087205781877165212e-01
-9.805910603479180310e+00	9.875248606918721195e-02
-9.759720455468769984e+00	8.869195101455040753e-02
-9.713285675853271073e+00	7.853935378727501526e-02
-9.666602972285170736e+00	6.829587618359231338e-02
-9.619668529980010874e+00	5.796351544160260882e-02
-9.572478199771650154e+00	4.754507597880702763e-02
-9.525027677518460578e+00	3.704413884705420879e-02
-9.477312672039669650e+00	2.646500999316730995e-02
-9.429329059315140427e+00	1.581264914718832904e-02
-9.381073021190520222e+00	5.092581888815339575e-03
-9.332541167284739814e+00	-5.689201876245664202e-03
-9.283730639195729495e+00	-1.652635920749767617e-02
-9.234639196444799580e+00	-2.741231090538270854e-02
-9.185265283896299593e+00	-3.834035919308770302e-02
-9.135608080646139939e+00	-4.930380162245767695e-02
-9.085667530599160102e+00	-6.029603662755067539e-02
-9.035444355164070629e+00	-7.131065646962969629e-02
-8.984940048693170311e+00	-8.234152384628068422e-02
-8.934156857492110859e+00	-9.338282915663870254e-02
-8.883097743427310178e+00	-1.044291262949226806e-01
-8.831766333368181066e+00	-1.154753458462897120e-01
-8.780166855917309832e+00	-1.265167856351737119e-01
-8.728304067100641106e+00	-1.375490796741686839e-01
-8.676183166904658961e+00	-1.485681476258997047e-01
-8.623809708749618608e+00	-1.595701278663406719e-01
-8.571189504166518702e+00	-1.705512980740426787e-01
-8.518328525089728487e+00	-1.815079879204806734e-01
-8.465232806275468036e+00	-1.924364888656777128e-01
-8.411908350398897838e+00	-2.033329662448887243e-01
-8.358361038360637707e+00	-2.141933787537096956e-01
-8.304596547241388294e+00	-2.250134101010897170e-01
-8.250620278177297706e+00	-2.357884170170176930e-01
-8.196437296188689103e+00	-2.465133970016136766e-01
-8.142052283684028779e+00	-2.571829782242536777e-01
-8.087469508985378752e+00	-2.677914328741006766e-01
-8.032692810792099181e+00	-2.783327140825127000e-01
-7.977725599027668757e+00	-2.888005153427927185e-01
-7.922570872016648558e+00	-2.991883502033537146e-01
-7.867231249431498874e+00	-3.094896489637736781e-01
-7.811709019950828115e+00	-3.196978682106667025e-01
-7.756006202100158120e+00	-3.298066083347246935e-01
-7.700124616320798587e+00	-3.398097337042376709e-01
-7.644065965949038421e+00	-3.497014899544466648e-01
-7.587831924499858438e+00	-3.594766128945857120e-01
-7.531424226448658388e+00	-3.691304238309436880e-01
-7.474844758598558236e+00	-3.786589066388386660e-01
-7.418095649114298418e+00	-3.880587626621356256e-01
-7.361179351396508252e+00	-3.973274404401176407e-01
-7.304098720159028169e+00	-4.064631383148166743e-01
-7.246857077349538656e+00	-4.154647791087986985e-01
-7.189458265909128620e+00	-4.243319572322156730e-01
-7.131906689786468689e+00	-4.330648597260975952e-01
-7.074207339090218483e+00	-4.416641638255726643e-01
-7.016365799762418476e+00	-4.501309145850676541e-01
-6.958388247666908555e+00	-4.584663869070076392e-01
-6.900281427492458874e+00	-4.666719369237445902e-01
-6.842052617351318311e+00	-4.747488480767746988e-01
-6.783709580395068883e+00	-4.826981774056566254e-01
-6.725260505154808222e+00	-4.905206075005596467e-01
-6.666713936630208615e+00	-4.982163092965676277e-01
-6.608078700391918581e+00	-5.057848204143047255e-01
-6.549363822117318712e+00	-5.132249431078597102e-01
-6.490578445048108769e+00	-5.205346651015325676e-01
-6.431731747839668500e+00	-5.277111057201586686e-01
-6.372832865170278360e+00	-5.347504887839347187e-01
-6.313890813300358396e+00	-5.416481427879116239e-01
-6.254914422527038553e+00	-5.483985279563425852e-01
-6.195912278179958932e+00	-5.549952888865716805e-01
-6.136892671462508275e+00	-5.614313307047915647e-01
-6.077863561074208221e+00	-5.676989159695595699e-01
-6.018832546167758757e+00	-5.737897789953927408e-01
-5.959806850813388124e+00	-5.796952538394046783e-01
-5.900793319776608925e+00	-5.854064119047457382e-01
-5.841798425074998136e+00	-5.909142049671876062e-01
-5.782828282475938941e+00	-5.962096094225035614e-01
-5.723888676838028822e+00	-6.012837676758455707e-01
-5.664985094990288239e+00	-6.061281228397017440e-01
-5.606122764689178695e+00	-6.107345432608466407e-01
-5.547306698094398136e+00	-6.150954338427796486e-01
-5.488541738160938266e+00	-6.192038316499577366e-01
-5.429832606353638624e+00	-6.230534838539336651e-01
-5.371183950147628394e+00	-6.266389066883575332e-01
-5.312600388878888857e+00	-6.299554246991176942e-01
-5.254086556646318407e+00	-6.329991901874056914e-01
-5.195647141134618785e+00	-6.357671833286666629e-01
-5.137286917417808851e+00	-6.382571939921917181e-01
-5.079010776009658557e+00	-6.404677867701056293e-01
-5.020823744642398445e+00	-6.423982511385857297e-01
-4.962731003472108604e+00	-6.440485390090586737e-01
-4.904737893622508338e+00	-6.454191921764866890e-01
-4.846849919182148803e+00	-6.465112623321256358e-01
-4.789072742959338491e+00	-6.473262263786887516e-01
-4.731412176470178643e+00	-6.478658997688706567e-01
-4.673874164784058927e+00	-6.481323504882257058e-01
-4.616464766976578815e+00	-6.481278161274446337e-01
-4.559190133039008330e+00	-6.478546262458886318e-01
-4.502056478166088560e+00	-6.473151319282577365e-01
-4.445070055388848473e+00	-6.465116440910827489e-01
-4.388237127537398585e+00	-6.454463817177715779e-01
-4.331563939509498695e+00	-6.441214308032385816e-01
-4.275056691786778273e+00	-6.425387143846956750e-01
-4.218721516082528211e+00	-6.406999736370355691e-01
-4.162564453925048369e+00	-6.386067596316056250e-01
-4.106591438881358691e+00	-6.362604350077316617e-01
-4.050808283010468358e+00	-6.336621844973455708e-01
-3.995220668005948994e+00	-6.308130329835766048e-01
-3.939834141348279140e+00	-6.277138695713986305e-01
-3.884654117641618498e+00	-6.243654760079067056e-01
-3.829685885160778902e+00	-6.207685577149666400e-01
-3.774934617486779054e+00	-6.169237756891916558e-01
-3.720405389966018994e+00	-6.128317775826066516e-01
-3.666103200593338940e+00	-6.084932263990565637e-01
-3.612032994796278373e+00	-6.039088254213156315e-01
-3.558199693488599102e+00	-5.990793382150345625e-01
-3.504608223670408584e+00	-5.940056028293536627e-01
-3.451263550779688494e+00	-5.886885396201335663e-01
-3.398170711949578759e+00	-5.831291524489856659e-01
-3.345334849297349145e+00	-5.773285233475746736e-01
-3.292761242365938479e+00	-5.712878010698887454e-01
-3.240455338857159084e+00	-5.650081842729977044e-01
-3.188422782837018410e+00	-5.584909003578415465e-01
-3.136669439656868619e+00	-5.517371812551126187e-01
-3.085201416918089024e+00	-5.447482376479786392e-01
-3.034025080910438987e+00	-5.375252332754947293e-01
-2.983147068072728558e+00	-5.300692610520525427e-01
-2.932574291155388480e+00	-5.223813227649867219e-01
-2.882313939905668754e+00	-5.144623140726636290e-01
-2.832373476242119104e+00	-5.063130164190396965e-01
-2.782760624032688312e+00	-4.979340973102786561e-01
-2.733483353735988608e+00	-4.893261201689066975e-01
-2.684549862302458401e+00	-4.804895646977536683e-01
-2.635968548858829141e+00	-4.714248583578166119e-01
-2.587747986809219025e+00	-4.621324192010636822e-01
-2.539896893077449036e+00	-4.526127099122076447e-01
-2.492424095282558927e+00	-4.428663025147566157e-01
-2.445338497681269097e+00	-4.328939527987206159e-01
-2.398649046724548928e+00	-4.226966831431746008e-01
-2.352364697058618948e+00	-4.122758720489426154e-01
-2.306494378753578989e+00	-4.016333483771796220e-01
-2.261046966464848929e+00	-3.907714880194776419e-01
-2.216031251125668788e+00	-3.796933105143225906e-01
-2.171455914634329076e+00	-3.684025729812176464e-01
-2.127329507841678957e+00	-3.569038586740996277e-01
-2.083660431966438686e+00	-3.452026574639296963e-01
-2.040456923373779041e+00	-3.333054356486517267e-01
-1.997727041452239005e+00	-3.212196926569446664e-01
-1.955478659122998897e+00	-3.089540024577757116e-01
-1.913719455321299057e+00	-2.965180378059537047e-01
-1.872456908610969029e+00	-2.839225758376276998e-01
-1.831698290938188922e+00	-2.711794839697356796e-01
-1.791450660409029005e+00	-2.583016855425316893e-01
-1.751720851895308906e+00	-2.453031051614166791e-01
-1.712515464243908880e+00	-2.321985942286367011e-01
-1.673840842892589054e+00	-2.190038376909627105e-01
-1.635703056788528897e+00	-2.057352435494627096e-01
-1.598107868667429043e+00	-1.924098171643326971e-01
-1.561060697985549028e+00	-1.790450228244186981e-01
-1.524566576103928872e+00	-1.656586354208077205e-01
-1.488630093700868962e+00	-1.522685853516727028e-01
-1.453255340829118891e+00	-1.388927999786037093e-01
-1.418445840527849056e+00	-1.255490450433127125e-01
-1.384204477431098868e+00	-1.122547694323716705e-01
-1.350533423365888996e+00	-9.902695654563670180e-02
-1.317434062479538870e+00	-8.588198528585266889e-02
-1.284906918951308930e+00	-7.283550335249766583e-02
-1.252951590797569015e+00	-5.990231510725968489e-02
-1.221566693641158885e+00	-4.709628580133168319e-02
-1.190749818554500017e+00	-3.443026343888466734e-02
-1.160497508172710912e+00	-2.191601902187068074e-02
-1.130805255184238911e+00	-9.564205404335668348e-03
-1.101667527023701965e+00	2.615665495560304254e-03
-1.073077820104437974e+00	1.461522779881330170e-02
-1.045028746235213024e+00	2.642725010165630772e-02
-1.017512152975013962e+00	3.804560851764909879e-02
-9.905192786100659452e-01	4.946524575978072935e-02
-9.640409412167689762e-01	6.068211776363401089e-02
-9.380677599405509159e-01	7.169312933380121711e-02
-9.125904052197599814e-01	8.249606020542971097e-02
-8.875998732680039360e-01	9.308948277086531720e-02
-8.630877787550729208e-01	1.034726725516667140e-01
-8.390466583553389812e-01	1.136455123247988169e-01
-8.154702767227549609e-01	1.236083906647315045e-01
-7.923539255598499587e-01	1.333620955648167072e-01
-7.696947058256199403e-01	1.429077037722022991e-01
-7.474917828167929601e-01	1.522464665257508010e-01
-7.257466038916049467e-01	1.613796925341811073e-01
-7.044630690053379496e-01	1.703086292724026174e-01
-6.836476449999999705e-01	1.790343440000000119e-01
-6.633094157295649218e-01	1.875576063010244154e-01
-6.434600615861019168e-01	1.958787743849599305e-01
-6.241137637858149567e-01	2.039976878445172170e-01
-6.052870308295199564e-01	2.119135700011099133e-01
-5.869984468100889474e-01	2.196249433444438237e-01
-5.692683436309429190e-01	2.271295618483465117e-01
-5.521184016485539692e-01	2.344243640817142982e-01
-5.355711856770859480e-01	2.415054509958043105e-01
-5.196496256115679113e-01	2.483680920277673287e-01
-5.043764530550459702e-01	2.550067626944703125e-01
-4.897736071964629567e-01	2.614152161500613025e-01
-4.758616247076369321e-01	2.675865902475613178e-01
-4.626590295473209657e-01	2.735135504947123208e-01
-4.501817392274369833e-01	2.791884679573783390e-01
-4.384425042746899481e-01	2.846036296838992952e-01
-4.274503972884729497e-01	2.897514776581313067e-01
-4.172103671482949583e-01	2.946248707055743044e-01
-4.077228725715649205e-01	2.992173622529493149e-01
-3.989836073924829529e-01	3.035234854589123343e-01
-3.909833276670309221e-01	3.075390360760703046e-01
-3.837077880639919725e-01	3.112613425532962941e-01
-3.771377920469749512e-01	3.146895124171513181e-01
-3.712493571679429394e-01	3.178246439452903083e-01
-3.660139934682469232e-01	3.206699926111082899e-01
-3.613990896141429654e-01	3.232310827657933205e-01
-3.573683980798929571e-01	3.255157565367883254e-01
-3.538826075332889287e-01	3.275341539397673141e-01
-3.508999876758789327e-01	3.292986206764333401e-01
-3.483770892401439889e-01	3.308235429464013166e-01
-3.462694797410379444e-01	3.321251117344022896e-01
-3.445324940061639252e-01	3.332210223148253103e-01
-3.431219775462199806e-01	3.341301179931412957e-01
-3.419950005448259556e-01	3.348719902098483137e-01
