# Supplementary material for: Agile perching maneuvers in birds and morphing-wing drones
Source: Nat Commun. 2024 Sep 27;15:8330. doi: 10.1038/s41467-024-52369-4 (PMC11437188; doi:10.1038/s41467-024-52369-4)
Supplement: Supplementary file 11 — Source Data [file 41467_2024_52369_MOESM11_ESM.zip › figure_source_data/suppl_fig_2/harris_hawk_232.csv]

# horizontal_pos	altitude
-1.220571094526146716e+01	4.308103128987569308e-01
-1.220585538518756863e+01	4.305400189742669137e-01
-1.220599660096616823e+01	4.302880518604869087e-01
-1.220613018063296806e+01	4.300603044031269251e-01
-1.220625146489476798e+01	4.298624813029409131e-01
-1.220635562085036874e+01	4.296999256215559004e-01
-1.220643772225916734e+01	4.295774366851159431e-01
-1.220649283460616807e+01	4.294990829917029185e-01
-1.220651610295346856e+01	4.294680141672789220e-01
-1.220650284034366884e+01	4.294862763904319092e-01
-1.220644861432856842e+01	4.295546360036779365e-01
-1.220634932905506886e+01	4.296724162345229026e-01
-1.220620130024686745e+01	4.298373520501369005e-01
-1.220600132038566876e+01	4.300454681544869096e-01
-1.220574671142576761e+01	4.302909849971029432e-01
-1.220543536247176775e+01	4.305662573921839043e-01
-1.220506575001506810e+01	4.308617499418359031e-01
-1.220463693856156873e+01	4.311660529178669155e-01
-1.220414855979436730e+01	4.314659415857769464e-01
-1.220360076878576727e+01	4.317464811593749174e-01
-1.220299417621726867e+01	4.319911786654669350e-01
-1.220232975606126757e+01	4.321821819896689010e-01
-1.220160872872486735e+01	4.323005252848708957e-01
-1.220083242024236725e+01	4.323264187748089293e-01
-1.220000209871706787e+01	4.322395798015169488e-01
-1.219911878983816855e+01	4.320196007747978961e-01
-1.219818307393026835e+01	4.316463485140759060e-01
-1.219719486760256721e+01	4.311003883594139441e-01
-1.219615319364706885e+01	4.303634254012169147e-01
-1.219505594336896870e+01	4.294187542690239279e-01
-1.219389963600146842e+01	4.282517081597729258e-01
-1.219267918024916852e+01	4.268500972038519192e-01
-1.219138764329906799e+01	4.252046258891959418e-01
-1.219001603282866775e+01	4.233092791119449361e-01
-1.218855309761156747e+01	4.211616665145489491e-01
-1.218698515226186885e+01	4.187633151210219395e-01
-1.218529593147126810e+01	4.161199008907598973e-01
-1.218346647875946864e+01	4.132414106865719416e-01
-1.218147507429886822e+01	4.101422272819659209e-01
-1.217929720577216735e+01	4.068411314024069081e-01
-1.217690558550406799e+01	4.033612163829419228e-01
-1.217427021627106853e+01	3.997297128005919409e-01
-1.217135850726976720e+01	3.959777223677299340e-01
-1.216813544071576736e+01	3.921398624095199237e-01
-1.216456378849536790e+01	3.882538243462399508e-01
-1.216060437720916809e+01	3.843598517078659071e-01
-1.215621639887286776e+01	3.805001452686299079e-01
-1.215135776349346841e+01	3.767182048472449418e-01
-1.214598548875766859e+01	3.730581191183588996e-01
-1.214005612117366795e+01	3.695638163690099232e-01
-1.213352618222836732e+01	3.662782904606329271e-01
-1.212635263248056816e+01	3.632428172785579501e-01
-1.211849334602406714e+01	3.604961776300368848e-01
-1.210990758743956874e+01	3.580739028607229368e-01
-1.210055648321456800e+01	3.560075593801199090e-01
-1.209040347964656803e+01	3.543240878119078840e-01
-1.207941477945956876e+01	3.530452116196838852e-01
-1.206755974972876722e+01	3.521869288188139158e-01
-1.205481129422536846e+01	3.517590987980279138e-01
-1.204114618392236835e+01	3.517651343775619055e-01
-1.202654534013276866e+01	3.522018070699639014e-01
-1.201099406555166738e+01	3.530591711376729336e-01
-1.199448221932086867e+01	3.543206095151099078e-01
-1.197700433311936763e+01	3.559630020419249363e-01
-1.195855966617816790e+01	3.579570137987319045e-01
-1.193915219803216843e+01	3.602674987072599366e-01
-1.191879055873376814e+01	3.628540110122889240e-01
-1.189748789717946842e+01	3.656714148597039471e-01
-1.187526168912986790e+01	3.686705799776689441e-01
-1.185213348743956807e+01	3.717991495072529018e-01
-1.182812861795886761e+01	3.750023643621359093e-01
-1.180327582550636834e+01	3.782239271672039327e-01
-1.177760687523886851e+01	3.814068878709259147e-01
-1.175115611563346718e+01	3.844945325782139212e-01
-1.172396001013016864e+01	3.874312570338049322e-01
-1.169605664522376820e+01	3.901634065170559440e-01
-1.166748522341006833e+01	3.926400646934229410e-01
-1.163828554985596853e+01	3.948137751995579037e-01
-1.160849752193076867e+01	3.966411813986659429e-01
-1.157816063080276869e+01	3.980835717964589238e-01
-1.154731348412806824e+01	3.991073210070119059e-01
-1.151599335845336824e+01	3.996842188390139494e-01
-1.148423578930626832e+01	3.997916829600349220e-01
-1.145207420607446736e+01	3.994128536031599230e-01
-1.141953961769996795e+01	3.985365718123269341e-01
-1.138666035396606802e+01	3.971572456828509345e-01
-1.135346186577046801e+01	3.952746118450229385e-01
-1.131996658630226804e+01	3.928934019702809421e-01
-1.128619385352516780e+01	3.900229262691959353e-01
-1.125215989285346829e+01	3.866765877297909104e-01
-1.121787785746126787e+01	3.828713421607459200e-01
-1.118335792231506787e+01	3.786271199222889239e-01
-1.114860742682836836e+01	3.739662255327719231e-01
-1.111363106003606838e+01	3.689127311351279026e-01
-1.107843108139926791e+01	3.634918791176059427e-01
-1.104300756981886877e+01	3.577295080478479217e-01
-1.100735869314606852e+01	3.516515145544898968e-01
-1.097148099045076819e+01	3.452833619451838865e-01
-1.093536965951916784e+01	3.386496442638168847e-01
-1.089901884249376884e+01	3.317737122492789292e-01
-1.086242190319816814e+01	3.246773653536749182e-01
-1.082557169048326884e+01	3.173806116990569026e-01
-1.078846078284276722e+01	3.099014956838839208e-01
-1.075108171053206796e+01	3.022559909701278968e-01
-1.071342715244366772e+01	2.944579548539159042e-01
-1.067549010599806714e+01	2.865191385962809201e-01
-1.063726402927436787e+01	2.784492471987459195e-01
-1.059874295547496814e+01	2.702560413658539051e-01
-1.055992158059826735e+01	2.619454740005989213e-01
-1.052079532582626875e+01	2.535218535097399362e-01
-1.048136037664346887e+01	2.449880264206529268e-01
-1.044161370105286757e+01	2.363455722847139229e-01
-1.040155304947476722e+01	2.275950045110269049e-01
-1.036117693898786740e+01	2.187359715812738914e-01
-1.032048462453856885e+01	2.097674539829459117e-01
-1.027947605960296862e+01	2.006879531084380108e-01
-1.023815184857806848e+01	1.914956692509526270e-01
-1.019651319291406821e+01	1.821886666420748091e-01
-1.015456183271801827e+01	1.727650241873400216e-01
-1.011229998527023888e+01	1.632229711426907148e-01
-1.006973028163488770e+01	1.535610074253720148e-01
-1.002685570231584755e+01	1.437780085674504049e-01
-9.983679512733308670e+00	1.338733155088286109e-01
-9.940205199172247319e+00	1.238468095081451115e-01
-9.896436405785628665e+00	1.136989724497614040e-01
-9.852376873216028841e+00	1.034309327729695110e-01
-9.808030379421497358e+00	9.304449717709301071e-02
-9.763400683340808683e+00	8.254216819385180870e-02
-9.718491472096587813e+00	7.192714769323710344e-02
-9.673306312496228188e+00	6.120332642257131361e-02
-9.627848607635648648e+00	5.037525978444090669e-02
-9.582121559426958868e+00	3.944813024346149888e-02
-9.536128137847018849e+00	2.842769701130681836e-02
-9.489871057632928597e+00	1.732023398264570524e-02
-9.443352763028087793e+00	6.132457262667923015e-03
-9.396575421009178086e+00	-5.128555985090099689e-03
-9.349540923204278542e+00	-1.645545526271308123e-02
-9.302250896452827433e+00	-2.784070858595510956e-02
-9.254706721671217551e+00	-3.927669573828007632e-02
-9.206909560387707359e+00	-5.075580003898011450e-02
-9.158860388013698284e+00	-6.227049567834608279e-02
-9.110560032642387895e+00	-7.381342775194910111e-02
-9.062009217928718385e+00	-8.537748234661807212e-02
-9.013208608421317436e+00	-9.695584439104809604e-02
-8.964158855601818132e+00	-1.085420414732310990e-01
-8.914860642848998040e+00	-1.201299724253541146e-01
-8.865314727590538624e+00	-1.317139201567421036e-01
-8.815521979034038225e+00	-1.432885489430090753e-01
-8.765483410078017457e+00	-1.548488871163420932e-01
-8.715200202283437392e+00	-1.663902968073720512e-01
-8.664673723124767690e+00	-1.779084330231880950e-01
-8.613905535119608103e+00	-1.893991948712280826e-01
-8.562897396839897368e+00	-2.008586721227340610e-01
-8.511651256214198824e+00	-2.122830905269491031e-01
-8.460169236920327407e+00	-2.236687593219900960e-01
-8.408453619020487935e+00	-2.350120242343030630e-01
-8.356506815288568646e+00	-2.463092289202230556e-01
-8.304331344907957657e+00	-2.575566872958320874e-01
-8.251929806363158093e+00	-2.687506685501060977e-01
-8.199304851404667360e+00	-2.798873958751600943e-01
-8.146459161927838366e+00	-2.909630591167960967e-01
-8.093395431474547763e+00	-3.019738406933270558e-01
-8.040116352847457293e+00	-3.129159532978560976e-01
-7.986624613028786790e+00	-3.237856871344761411e-01
-7.932922896234886778e+00	-3.345794637851700615e-01
-7.879013895530016853e+00	-3.452938932978901199e-01
-7.824900332988106832e+00	-3.559258307566701141e-01
-7.770584987951337119e+00	-3.664724284608900651e-01
-7.716070732508857333e+00	-3.769311799122631590e-01
-7.661360572929956980e+00	-3.872999520829240594e-01
-7.606457695450076884e+00	-3.975770029041251763e-01
-7.551365514542187185e+00	-4.077609815503280832e-01
-7.496087721621607081e+00	-4.178509098677551381e-01
-7.440628332037636739e+00	-4.278461441722161696e-01
-7.384991728204397532e+00	-4.377463175761911462e-01
-7.329182696816126885e+00	-4.475512639542891802e-01
-7.273206458273296704e+00	-4.572609255734931266e-01
-7.217068686708437042e+00	-4.668752472553280852e-01
-7.160775519331377126e+00	-4.763940606606670847e-01
-7.104333554199277145e+00	-4.858169628590381373e-01
-7.047749835940837038e+00	-4.951431937358681812e-01
-6.991031829407886811e+00	-5.043715169843652202e-01
-6.934187381674137285e+00	-5.135001094153031076e-01
-6.877224673231387087e+00	-5.225264630991670600e-01
-6.820152159630876731e+00	-5.314473044425032100e-01
-6.762978505166876708e+00	-5.402585337141261324e-01
-6.705712510487346734e+00	-5.489551878051881495e-01
-6.648363036232637135e+00	-5.575314281639740521e-01
-6.590938924940917154e+00	-5.659805549295642280e-01
-6.533448923515087436e+00	-5.742950473378620746e-01
-6.475901608520377550e+00	-5.824666295286340389e-01
-6.418305316479127498e+00	-5.904863599803460428e-01
-6.360668081155287368e+00	-5.983447419744321039e-01
-6.302997579585727372e+00	-6.060318517707330432e-01
-6.245301088329167527e+00	-6.135374805837592316e-01
-6.187585451079087306e+00	-6.208512860016850432e-01
-6.129857058436517292e+00	-6.279629481967812232e-01
-6.072121840275986671e+00	-6.348623261416910246e-01
-6.014385270775787440e+00	-6.415396090698830545e-01
-5.956652385833287155e+00	-6.479854585949220702e-01
-5.898927812260047254e+00	-6.541911372221680399e-01
-5.841215807856396935e+00	-6.601486194343590963e-01
-5.783520311211026943e+00	-6.658506820923622005e-01
-5.725844999860917106e+00	-6.712909715444230763e-01
-5.668193355284566692e+00	-6.764640455599091329e-01
-5.610568733087516691e+00	-6.813653889735660218e-01
-5.552974436671327396e+00	-6.859914027201861053e-01
-5.495413792653627283e+00	-6.903393667336772399e-01
-5.437890226321217213e+00	-6.944073779561912296e-01
-5.380407335447277006e+00	-6.981942654308950225e-01
-5.322968960879527422e+00	-7.016994851166620251e-01
-5.265579252404696931e+00	-7.049229976475490655e-01
-5.208242728509307362e+00	-7.078651327499871915e-01
-5.150964328783096846e+00	-7.105264444150432013e-01
-5.093749457846887374e+00	-7.129075611937940593e-01
-5.036604019826556922e+00	-7.150090361361312041e-01
-4.979534442540987094e+00	-7.168312009254411699e-01
-4.922547690720347369e+00	-7.183740286750830428e-01
-4.865651267726127216e+00	-7.196370096513151626e-01
-4.808853205403776698e+00	-7.206190438778210527e-01
-4.752162041866037079e+00	-7.213183541675260990e-01
-4.695586787180056731e+00	-7.217324226280641408e-01
-4.639136877115347168e+00	-7.218579531094622137e-01
-4.582822115302397137e+00	-7.216908614189780913e-01
-4.526652604353286868e+00	-7.212262944321992109e-01
-4.470638666703966813e+00	-7.204586784960480550e-01
-4.414790756151247386e+00	-7.193817967634932309e-01
-4.359119361272966842e+00	-7.179888943373531340e-01
-4.303634902133087081e+00	-7.162728093478800684e-01
-4.248347621880187219e+00	-7.142261273623831119e-01
-4.193267475042937065e+00	-7.118413558414951048e-01
-4.138404014503266559e+00	-7.091111147324762332e-01
-4.083766279281836553e+00	-7.060283387412120693e-01
-4.029362685394016985e+00	-7.025864863667801163e-01
-3.975200922122207103e+00	-6.987797504300170548e-01
-3.921287856096216551e+00	-6.946032645933410965e-01
-3.867629445572176472e+00	-6.900533002641431324e-01
-3.814230667247247020e+00	-6.851274483070750598e-01
-3.761095457839676470e+00	-6.798247801673391599e-01
-3.708226672497596965e+00	-6.741459833301561844e-01
-3.655626061875336674e+00	-6.680934665098861025e-01
-3.603294269432707253e+00	-6.616714305706892230e-01
-3.551230850172687248e+00	-6.548859019200732323e-01
-3.499434311640277073e+00	-6.477447259738171592e-01
-3.447902177565587145e+00	-6.402575192485391309e-01
-3.396631074055736832e+00	-6.324355796754681514e-01
-3.345616837731737014e+00	-6.242917558215490548e-01
-3.294854644681036504e+00	-6.158402768245190284e-01
-3.244339158565517245e+00	-6.070965459672401643e-01
-3.194064695703737300e+00	-5.980769019019891442e-01
-3.144025404449986461e+00	-5.887983525550042341e-01
-3.094215455736207154e+00	-5.792782876627591282e-01
-3.044629241242066797e+00	-5.695341766825230412e-01
-2.995261575327846870e+00	-5.595832594508352020e-01
-2.946107896616417143e+00	-5.494422374080520921e-01
-2.897164464957216801e+00	-5.391269734430101934e-01
-2.848428549453436709e+00	-5.286522084226041862e-01
-2.799898603290456478e+00	-5.180313022474840601e-01
-2.751574421268796478e+00	-5.072760068156800806e-01
-2.703457276218307115e+00	-4.963962775881131662e-01
-2.655550030844306519e+00	-4.854001295498851509e-01
-2.607857222021817023e+00	-4.742935422737001860e-01
-2.560385115098886999e+00	-4.630804175491571306e-01
-2.513141726377686958e+00	-4.517625916827230914e-01
-2.466136812597347294e+00	-4.403399031410661357e-01
-2.419381826927097023e+00	-4.288103147508871005e-01
-2.372889841676296463e+00	-4.171700882273011168e-01
-2.326675438622256564e+00	-4.054140074246581071e-01
-2.280754568533966520e+00	-3.935356454289701822e-01
-2.235144382116226680e+00	-3.815276694755241338e-01
-2.189863035202656683e+00	-3.693821767080030516e-01
-2.144929471578866931e+00	-3.570910530188830534e-01
-2.100363187308667001e+00	-3.446463466402880926e-01
-2.056183980860437188e+00	-3.320406477981110993e-01
-2.012411693680406621e+00	-3.192674656018530954e-01
-1.969065946129136879e+00	-3.063215934141260699e-01
-1.926165873882076829e+00	-2.931994542178340546e-01
-1.883729869989617001e+00	-2.798994179617890765e-01
-1.841775337793626788e+00	-2.664220834994270870e-01
-1.800318459801926840e+00	-2.527705185196990612e-01
-1.759373987428026975e+00	-2.389504517812940931e-01
-1.718955056209926946e+00	-2.249704129767930993e-01
-1.679073030728586824e+00	-2.108418166471020538e-01
-1.639737382957046963e+00	-1.965789877136640551e-01
-1.600955607189566976e+00	-1.821991273721440541e-01
-1.562733174032556960e+00	-1.677222192734330597e-01
-1.525073525195816959e+00	-1.531708770843031031e-01
-1.487978110015046873e+00	-1.385701356510101179e-01
-1.451446463778786944e+00	-1.239471890666800635e-01
-1.415476327042266780e+00	-1.093310799513360632e-01
-1.380063804205066802e+00	-9.475234517782810117e-02
-1.345203558729956894e+00	-8.024262410544508173e-02
-1.310889041507786956e+00	-6.583423610514710367e-02
-1.277112748050086788e+00	-5.155973476743608286e-02
-1.243866499438706974e+00	-3.745144666866406791e-02
-1.211141741301216879e+00	-2.354100292850808129e-02
-1.178929854530748944e+00	-9.858872016018094264e-03
-1.147222471047175008e+00	3.566097649047916818e-03
-1.116011787615222906e+00	1.670711680088460271e-02
-1.085290870606895997e+00	2.953986782602568972e-02
-1.055053944625250040e+00	4.204288266781469607e-02
-1.025296658098404867e+00	5.419787861124240880e-02
-9.960163193048179320e-01	6.599004501908831144e-02
-9.672120967987238860e-01	7.740827481805381827e-02
-9.388851788594430037e-01	8.844533538695160957e-02
-9.110388873780079777e-01	9.909797447074090992e-02
-8.836787425042269550e-01	1.093669578248232105e-01
-8.568124753890360434e-01	1.192570364717509129e-01
-8.304499874508759483e-01	1.287768427130372151e-01
-8.046032557489148918e-01	1.379387153651356057e-01
-7.792861852368468956e-01	1.467584560612550937e-01
-7.545144098741469740e-01	1.552550198570818996e-01
-7.303050457615258839e-01	1.634501447736494972e-01
-7.066764006178338775e-01	1.713679262768154077e-01
-6.836476449999999705e-01	1.790343440000000119e-01
-6.612384516591298667e-01	1.864767492329060250e-01
-6.394686102975959408e-01	1.937233227903039090e-01
-6.183576257179329572e-01	2.008025138074425175e-01
-5.979243079096129287e-01	2.077424707483502275e-01
-5.781863629818859707e-01	2.145704764279539045e-01
-5.591599940007009328e-01	2.213123991092499077e-01
-5.408595207108989333e-01	2.279921717179149154e-01
-5.232970268130849867e-01	2.346313109002629016e-01
-5.064820429165148852e-01	2.412484870256939029e-01
-4.904212725121039340e-01	2.478591553006959103e-01
-4.751183673188539291e-01	2.544752569277918819e-01
-4.605737571771679195e-01	2.611049977303889214e-01
-4.467845383265499626e-01	2.677527099058968907e-01
-4.337444224529009573e-01	2.744188006073798869e-01
-4.214437473671689416e-01	2.810997889407179096e-01
-4.098695486305889424e-01	2.877884307589889112e-01
-3.990056899211169572e-01	2.944739284031279158e-01
-3.888330484886149407e-01	3.011422203451818991e-01
-3.793297507178269301e-01	3.077763436054108959e-01
-3.704714516486559139e-01	3.143568599029569199e-01
-3.622316513278179828e-01	3.208623348236039341e-01
-3.545820401127839361e-01	3.272698579024799215e-01
-3.474928645384149362e-01	3.335555904711668962e-01
-3.409333051004699300e-01	3.396953274437479187e-01
-3.348718573102949514e-01	3.456650589390389272e-01
-3.292767076244609292e-01	3.514415177673528845e-01
-3.241160963354539071e-01	3.570026993467518839e-01
-3.193586602006219799e-01	3.623283415387039130e-01
-3.149737484552409539e-01	3.674003531759449381e-01
-3.109317068653069116e-01	3.722031816531189419e-01
-3.072041255865499698e-01	3.767241118097289232e-01
-3.037640477663089422e-01	3.809534903924849392e-01
-3.005861370125839649e-01	3.848848725715179331e-01
-2.976468030198839432e-01	3.885150892294449432e-01
-2.949242857481759739e-01	3.918442359705649469e-01
-2.923986995677159140e-01	3.948755869376449068e-01
-2.900520396834643799e-01	3.976154385087199428e-01
-2.878681539188752136e-01	4.000728897158639108e-01
-2.858326835578786640e-01	4.022595677310079054e-01
-2.839329774096245318e-01	4.041893079607229433e-01
-2.821579835729793317e-01	4.058777991549148978e-01
-2.804981235416022511e-01	4.073422044488099192e-01
-2.789451533146844464e-01	4.086007694217159147e-01
-2.774920160752452625e-01	4.096724280803079044e-01
-2.761326907817404641e-01	4.105764171801369322e-01
-2.748620407057298376e-01	4.113319085180939250e-01
-2.736756655555742657e-01	4.119576677997759395e-01
-2.725697603712157191e-01	4.124717474542219375e-01
-2.715409838757870675e-01	4.128912193832489086e-01
-2.705863384436812402e-01	4.132319521444999255e-01
-2.697030633088126628e-01	4.135084355269509349e-01
-2.688885421072840787e-01	4.137336539340389363e-01
-2.681402253404577274e-01	4.139190084885069343e-01
-2.674555678707907225e-01	4.140742863561869269e-01
-2.668319811350045589e-01	4.142076744897849050e-01
-2.662667993861611571e-01	4.143258138496539456e-01
-2.657572589643431571e-01	4.144338891920419377e-01
-2.653004893485340632e-01	4.145357487464199076e-01
-2.648935145608882769e-01	4.146340475463698994e-01
-2.645332633772945474e-01	4.147304078417309303e-01
-2.642165867411350177e-01	4.148255899060799279e-01
-2.639402807748324475e-01	4.149196666601709382e-01
-2.637011138292016388e-01	4.150121958499018993e-01
-2.634958560960123375e-01	4.151023840321358960e-01
-2.633213104263164572e-01	4.151892373129059122e-01
-2.631743431377298603e-01	4.152716946243239504e-01
-2.630519137498806281e-01	4.153487402879958990e-01
-2.629511027509037202e-01	4.154194936586539377e-01
-2.628691366620603542e-01	4.154832747330819420e-01
-2.628034098259519613e-01	4.155396457051359071e-01
-2.627515024912690511e-01	4.155884295050579214e-01
