# Supplementary material for: Agile perching maneuvers in birds and morphing-wing drones
Source: Nat Commun. 2024 Sep 27;15:8330. doi: 10.1038/s41467-024-52369-4 (PMC11437188; doi:10.1038/s41467-024-52369-4)
Supplement: Supplementary file 11 — Source Data [file 41467_2024_52369_MOESM11_ESM.zip › figure_source_data/suppl_fig_2/min_flight_time_11m_initial_distance.csv]

# horizontal_pos	altitude
-1.100000000000000000e+01	-0.000000000000000000e+00
-1.087752271825792505e+01	-9.094170765209949820e-04
-1.075428032240336762e+01	-3.492427942318991705e-03
-1.063026979708777553e+01	-7.554914922645483699e-03
-1.050549004860754643e+01	-1.293061603491352414e-02
-1.037994172361947776e+01	-1.947636635706317954e-02
-1.025362704027198291e+01	-2.706764208229162777e-02
-1.012654943812433928e+01	-3.559539752228665227e-02
-9.998711036055459189e+00	-4.497029397113831012e-02
-9.870113993656076445e+00	-5.511414702006880301e-02
-9.740763040856654342e+00	-6.595070933735767971e-02
-9.610665632351000909e+00	-7.740533339849768601e-02
-9.479832080962248497e+00	-8.940513197210517293e-02
-9.348275651322719426e+00	-1.018795933990224584e-01
-9.216012594789882328e+00	-1.147615928631853799e-01
-9.083062108308080695e+00	-1.279887325855518510e-01
-8.949446203292380275e+00	-1.415049369150960246e-01
-8.815189475927640572e+00	-1.552622219553524696e-01
-8.680318777598207802e+00	-1.692225534505978346e-01
-8.544862793192026018e+00	-1.833597014123873326e-01
-8.408851545089948587e+00	-1.976609959521819504e-01
-8.272315850745076915e+00	-2.121288866452237243e-01
-8.135286770598542105e+00	-2.267822079476277397e-01
-7.997795089256549694e+00	-2.416570556910218603e-01
-7.859870853108784416e+00	-2.568070872489766066e-01
-7.721543052631338000e+00	-2.723031282312229906e-01
-7.582841762565628585e+00	-2.882294897499740882e-01
-7.443800534913844302e+00	-3.046829054292581329e-01
-7.304454371964221870e+00	-3.217774206909232992e-01
-7.164837553218053046e+00	-3.396441016235311472e-01
-7.024983665905371488e+00	-3.584249498707377524e-01
-6.884925197912279415e+00	-3.782675387050403737e-01
-6.744690761259255929e+00	-3.993281334097908419e-01
-6.604305177205561428e+00	-4.217568921510013169e-01
-6.463789894281469550e+00	-4.456804028837368370e-01
-6.323161092861368182e+00	-4.711925818577392677e-01
-6.182427090849937912e+00	-4.983451441586449482e-01
-6.041585291164466298e+00	-5.271386236292919802e-01
-5.900619317925421825e+00	-5.575153908516400358e-01
-5.759498643284395314e+00	-5.893519774995620297e-01
-5.618184775604477821e+00	-6.224494678166253570e-01
-5.476633500787378317e+00	-6.565456265508603506e-01
-5.334792534242793316e+00	-6.913275565810327317e-01
-5.192605463916902586e+00	-7.264322824171604021e-01
-5.050020794108200484e+00	-7.614482096549415324e-01
-4.907007108245222682e+00	-7.959145697409308884e-01
-4.763553978365749231e+00	-8.293191074683410324e-01
-4.619670812040937768e+00	-8.611126295588543700e-01
-4.475400137072889528e+00	-8.907597361663843749e-01
-4.330826968760848494e+00	-9.177516377471847120e-01
-4.186086065060941053e+00	-9.415991254878839367e-01
-4.041368589259120903e+00	-9.618446107808300560e-01
-3.896925775940777825e+00	-9.780685645498912173e-01
-3.753066060497474155e+00	-9.899482828983930949e-01
-3.610143560835160859e+00	-9.972675687324917826e-01
-3.468546156259609603e+00	-9.998765065240644567e-01
-3.328683186089159030e+00	-9.977017331496488284e-01
-3.190978504275672645e+00	-9.907942186394355089e-01
-3.055849062077562905e+00	-9.793210731761368137e-01
-2.923681086412761143e+00	-9.635190348500687341e-01
-2.794806910277175316e+00	-9.437100006179208744e-01
-2.669478667484773915e+00	-9.203208055757234884e-01
-2.547890489950333404e+00	-8.937997665360236654e-01
-2.430192008241524704e+00	-8.645661937664000929e-01
-2.316503313517671359e+00	-8.329577010786594071e-01
-2.206902918988244977e+00	-7.992996428865768443e-01
-2.101413916258731973e+00	-7.639332693301214006e-01
-2.000005841791858696e+00	-7.272085660826103082e-01
-1.902618584960362513e+00	-6.894505453160394426e-01
-1.809179574725362505e+00	-6.509319432286220231e-01
-1.719589868271248267e+00	-6.119008708397019047e-01
-1.633701174091712005e+00	-5.726148274711883035e-01
-1.551321427298529176e+00	-5.333366335871242425e-01
-1.472256652235831798e+00	-4.942926601537533382e-01
-1.396326089165885964e+00	-4.556645230468311936e-01
-1.323355159838701889e+00	-4.176048825527383102e-01
-1.253165195372347940e+00	-3.802553611674984735e-01
-1.185564527070237961e+00	-3.437570817927252387e-01
-1.120357114908026697e+00	-3.082456744205844812e-01
-1.057346552013333163e+00	-2.738500462984704287e-01
-9.963361970168609361e-01	-2.406953435259578111e-01
-9.371374372598166858e-01	-2.089054421031633912e-01
-8.795772335162890254e-01	-1.786034377166797471e-01
-8.234985570424554480e-01	-1.499105704580116216e-01
-7.687593356020834268e-01	-1.229447383857197318e-01
-7.152276413478888539e-01	-9.781883725388745843e-02
-6.627797262223431574e-01	-7.463986288279290948e-02
-6.113027304145211005e-01	-5.350929862405359727e-02
-5.606967751534104316e-01	-3.452421161496516816e-02
-5.108762038133097816e-01	-1.777818035712164235e-02
-4.617696437491008443e-01	-3.361679526268078824e-03
-4.133190362685928987e-01	8.638722635943224884e-03
-3.654772687625312266e-01	1.814481468924553087e-02
-3.182025484056084652e-01	2.509207651639824149e-02
-2.714531913186402079e-01	2.943203746370313609e-02
-2.251901411911106932e-01	3.113515043605101854e-02
-1.793766808794651502e-01	3.018989754952638646e-02
-1.339792850864344742e-01	2.659710249959221576e-02
-8.896803671636581423e-02	2.036222838913811020e-02
-4.431556308766558538e-02	1.149204254359270302e-02
-6.838939758044282335e-07	-2.820336945598758693e-06
