# Supplementary material for: Agile perching maneuvers in birds and morphing-wing drones
Source: Nat Commun. 2024 Sep 27;15:8330. doi: 10.1038/s41467-024-52369-4 (PMC11437188; doi:10.1038/s41467-024-52369-4)
Supplement: Supplementary file 11 — Source Data [file 41467_2024_52369_MOESM11_ESM.zip › figure_source_data/suppl_fig_2/harris_hawk_391.csv]

# horizontal_pos	altitude
-1.176457528185277823e+01	3.966356577775994041e-01
-1.172889017308237847e+01	4.016523768153734131e-01
-1.169320268154727849e+01	4.066019762424104012e-01
-1.165758693603887686e+01	4.114267914360934530e-01
-1.162210562866747843e+01	4.160703965755554457e-01
-1.158680955833477810e+01	4.204785034903264496e-01
-1.155173741440017743e+01	4.245997973620244115e-01
-1.151691579569797774e+01	4.283866902473344451e-01
-1.148235945536047709e+01	4.317959758996084418e-01
-1.144807175759307682e+01	4.347893723412564193e-01
-1.141404532870307698e+01	4.373339419828304320e-01
-1.138026288134827801e+01	4.394023826879044359e-01
-1.134669818819477705e+01	4.409731869267014548e-01
-1.131331717897807820e+01	4.420306699222644187e-01
-1.128007913337027723e+01	4.425648713465264450e-01
-1.124693794108487843e+01	4.425713385500014141e-01
-1.121384340028817839e+01	4.420508023967434363e-01
-1.118074252564377780e+01	4.410087594279184509e-01
-1.114758083816287737e+01	4.394549762118024061e-01
-1.111430361044577708e+01	4.374029332947754201e-01
-1.108085704285077711e+01	4.348692271088954175e-01
-1.104718934855207735e+01	4.318729485026984172e-01
-1.101325172831067789e+01	4.284350562528674300e-01
-1.097899921899537823e+01	4.245777630182204221e-01
-1.094439140339647842e+01	4.203239497684834181e-01
-1.090939297257237683e+01	4.156966228313524470e-01
-1.087397413578407779e+01	4.107184254409064206e-01
-1.083811087689427843e+01	4.054112131379204453e-01
-1.080178505985377768e+01	3.997956996747884517e-01
-1.076498438945967706e+01	3.938911773230984181e-01
-1.072770223686007718e+01	3.877153127763404150e-01
-1.068993734221547776e+01	3.812840172822674067e-01
-1.065169340942577847e+01	3.746113873161404095e-01
-1.061297860983357744e+01	3.677097100897994131e-01
-1.057380501328297839e+01	3.605895265375234082e-01
-1.053418796579607708e+01	3.532597431648364372e-01
-1.049414543344607686e+01	3.457277833085004026e-01
-1.045369733173927784e+01	3.379997679343154093e-01
-1.041286485901147785e+01	3.300807160757304182e-01
-1.037166985103927708e+01	3.219747553573504284e-01
-1.033013417232357689e+01	3.136853337067344039e-01
-1.028827915740337851e+01	3.052154242794654082e-01
-1.024612511318247776e+01	2.965677167436563955e-01
-1.020369089070397806e+01	2.877447893249964195e-01
-1.016099353217043699e+01	2.787492573366054383e-01
-1.011804799639366692e+01	2.695838952470864247e-01
-1.007486696333935683e+01	2.602517306194654378e-01
-1.003146071610325762e+01	2.507561094362014131e-01
-9.987837096577278473e+00	2.411007333747733905e-01
-9.944001529293668540e+00	2.312896704897043909e-01
-9.899957106509967630e+00	2.213273414776984194e-01
-9.855704726537707572e+00	2.112184842515104077e-01
-9.811243276627457988e+00	2.009680999345164198e-01
-9.766569851388387846e+00	1.905813836295747188e-01
-9.721679997715257926e+00	1.800636434368148020e-01
-9.676567977479257010e+00	1.694202112232198187e-01
-9.631227039762528364e+00	1.586563486110300070e-01
-9.585649695125157521e+00	1.477771515786204248e-01
-9.539827985230656893e+00	1.367874569791350248e-01
-9.493753742065967671e+00	1.256917541948916195e-01
-9.447418831922867355e+00	1.144941050679922079e-01
-9.400815380215947314e+00	1.031980751799567164e-01
-9.353935974061377223e+00	9.180667948761830899e-02
-9.306773840307098311e+00	8.032234524373281503e-02
-9.259322997374848541e+00	6.874689501786791779e-02
-9.211578379844647557e+00	5.708155246178450715e-02
-9.163535935190017412e+00	4.532697320852252520e-02
-9.115192692472307456e+00	3.348330293238901967e-02
-9.066546803143197053e+00	2.155026410916349722e-02
-9.017597554409487515e+00	9.527272389997815116e-03
-8.968345355903958094e+00	-2.586417264646589942e-03
-8.918791700700968050e+00	-1.479153544641759188e-02
-8.868939102028557286e+00	-2.708859593013457356e-02
-8.818791007371277857e+00	-3.947766895671456222e-02
-8.768351692029217048e+00	-5.195813420918460324e-02
-8.717626134597738385e+00	-6.452841868660758040e-02
-8.666619877245826942e+00	-7.718572579613258711e-02
-8.615338874085118448e+00	-8.992576299376858762e-02
-8.563789331314787034e+00	-1.027424761521875674e-01
-8.511977543177037475e+00	-1.156277994634555828e-01
-8.459909728039146870e+00	-1.285714300463515758e-01
-8.407591869106978422e+00	-1.415606364808195683e-01
-8.355029564349518267e+00	-1.545801102069255806e-01
-8.302227890156828494e+00	-1.676118680869125854e-01
-8.249191283051217738e+00	-1.806352134365665774e-01
-8.195923443417317600e+00	-1.936267615024525601e-01
-8.142427264711256996e+00	-2.065605337270645658e-01
-8.088704790960546731e+00	-2.194081232527655967e-01
-8.034757204590897928e+00	-2.321389320292425729e-01
-7.980584845737246802e+00	-2.447204776813275973e-01
-7.926187263244257153e+00	-2.571187660454125612e-01
-7.871563296571486568e+00	-2.692987230788095876e-01
-7.816711186827876467e+00	-2.812246777729515701e-01
-7.761628714209046542e+00	-2.928608858403755622e-01
-7.706313358235027167e+00	-3.041720823716195787e-01
-7.650762476420537084e+00	-3.151240504353895466e-01
-7.594973496381836497e+00	-3.256841917737026137e-01
-7.538944115916207167e+00	-3.358220853577145726e-01
-7.482672505295997034e+00	-3.455100196370415877e-01
-7.426157505906786582e+00	-3.547234848358526427e-01
-7.369398819427527059e+00	-3.634416126063356178e-01
-7.312397181993777195e+00	-3.716475517118796312e-01
-7.255154518190346735e+00	-3.793287701319795757e-01
-7.197674070270107194e+00	-3.864772759990396378e-01
-7.139960498669727151e+00	-3.930897520244345800e-01
-7.082019950667197250e+00	-3.991676004698456182e-01
-7.023860094873916715e+00	-4.047168981877726224e-01
-6.965490120147456388e+00	-4.097482637083966206e-01
-6.906920698424117155e+00	-4.142766407066595380e-01
-6.848163911874596721e+00	-4.183210043667955902e-01
-6.789233145659086865e+00	-4.219039991030775760e-01
-6.730142948376586887e+00	-4.250515177374086240e-01
-6.670908863050057036e+00	-4.277922335315115787e-01
-6.611547232149186826e+00	-4.301570973923855568e-01
-6.552074980715047126e+00	-4.321788130971305208e-01
-6.492509382108456961e+00	-4.338913035138355911e-01
-6.432867811252267032e+00	-4.353291805388755376e-01
-6.373167490476197017e+00	-4.365272308496415676e-01
-6.313425233202466735e+00	-4.375199286181335467e-01
-6.253657190734976723e+00	-4.383409850865955248e-01
-6.193878607340217002e+00	-4.390229434203825609e-01
-6.134103588639576721e+00	-4.395968255795795199e-01
-6.074344888079797222e+00	-4.400918361470575468e-01
-6.014613715917416670e+00	-4.405351261756505488e-01
-5.954919574752996603e+00	-4.409516182294955233e-01
-5.895270125191077071e+00	-4.413638919510595726e-01
-5.835671084688057064e+00	-4.417921277390295942e-01
-5.776126162093406791e+00	-4.422541045213525535e-01
-5.716637029794457092e+00	-4.427652461946775531e-01
-5.657203334751196522e+00	-4.433387101116335605e-01
-5.597822749060716419e+00	-4.439855100586895253e-01
-5.538491060028266411e+00	-4.447146654996825821e-01
-5.479202299051157077e+00	-4.455333684749225864e-01
-5.419948907948517025e+00	-4.464471594465336257e-01
-5.360721940702457111e+00	-4.474601035623376188e-01
-5.301511297922306909e+00	-4.485749592606945169e-01
-5.242305990710057095e+00	-4.497933318373215639e-01
-5.183094430002347153e+00	-4.511158055159316116e-01
-5.123864736900176631e+00	-4.525420486755325489e-01
-5.064605068982267255e+00	-4.540708881515695405e-01
-5.005303957142336557e+00	-4.557003499053175477e-01
-4.945950647104156772e+00	-4.574276648028995917e-01
-4.886535439463016495e+00	-4.592492397174756102e-01
-4.827050021888116937e+00	-4.611605956206655255e-01
-4.767487787008127142e+00	-4.631562757181316159e-01
-4.707844129501016717e+00	-4.652297279675646213e-01
-4.648116716028297013e+00	-4.673731674562025540e-01
-4.588305721899336831e+00	-4.695774250747885570e-01
-4.528414028728897200e+00	-4.718317896759725572e-01
-4.468447377862657000e+00	-4.741238514236496004e-01
-4.408414474991777077e+00	-4.764393543086966054e-01
-4.348327042153957045e+00	-4.787620658155826159e-01
-4.288199814219766814e+00	-4.810736714710705519e-01
-4.228050477977146393e+00	-4.833537014954386035e-01
-4.167899553040976812e+00	-4.855794960211485267e-01
-4.107770215009336923e+00	-4.877262143636505454e-01
-4.047688062542307286e+00	-4.897668926512425691e-01
-3.987680831326766651e+00	-4.916725527790625772e-01
-3.927778059183746784e+00	-4.934123641856145714e-01
-3.868010707841917473e+00	-4.949538584024176235e-01
-3.808410748108147281e+00	-4.962631947456575543e-01
-3.749010716280446687e+00	-4.973054739524345735e-01
-3.689843250634207372e+00	-4.980450950631395979e-01
-3.630940617636957413e+00	-4.984461494646455493e-01
-3.572334238177156784e+00	-4.984728447827235231e-01
-3.514054224501166779e+00	-4.980899502882286112e-01
-3.456128938714177146e+00	-4.972632546965216060e-01
-3.398584583598776909e+00	-4.959600267217135205e-01
-3.341444836124857432e+00	-4.941494685166935574e-01
-3.284730533364206728e+00	-4.918031521964186248e-01
-3.228459419585637313e+00	-4.888954300048105606e-01
-3.172645962105026918e+00	-4.854038093331365933e-01
-3.117301242020547036e+00	-4.813092847071046010e-01
-3.062432924307996629e+00	-4.765966199984085772e-01
-3.008045309921497434e+00	-4.712545754425045419e-01
-2.954139470585946725e+00	-4.652760755097145595e-01
-2.900713464929567387e+00	-4.586583152286655696e-01
-2.847762632538826999e+00	-4.514028041447805673e-01
-2.795279960479766679e+00	-4.435153486576116078e-01
-2.743256514871856844e+00	-4.350059749674046183e-01
-2.691681928276516977e+00	-4.258887962256255322e-01
-2.640544932022437230e+00	-4.161818286847865367e-01
-2.589833921178956722e+00	-4.059067626452905198e-01
-2.539537538750747281e+00	-3.950886947750255618e-01
-2.489645264835086635e+00	-3.837558289137335543e-01
-2.440147995988916740e+00	-3.719391527606656367e-01
-2.391038599914606877e+00	-3.596720978816256298e-01
-2.342312430806336998e+00	-3.469901902702726137e-01
-2.293967791302367054e+00	-3.339306982770536281e-01
-2.246006327956837190e+00	-3.205322841033175774e-01
-2.198433348458187275e+00	-3.068346642810025893e-01
-2.151258050452677040e+00	-2.928782836573645687e-01
-2.104493653742946613e+00	-2.787040064211075974e-01
-2.058157429779116754e+00	-2.643528266840645680e-01
-2.012270624691566923e+00	-2.498656001144865524e-01
-1.966858274575107091e+00	-2.352827971456015743e-01
-1.921948914265467101e+00	-2.206442773946095670e-01
-1.877574183391127027e+00	-2.059890841561155539e-01
-1.833768335978206876e+00	-1.913552572077485969e-01
-1.790567662277487093e+00	-1.767796617048975616e-01
-1.748009833716956729e+00	-1.622978306590605602e-01
-1.706133183913466800e+00	-1.479438183952965780e-01
-1.664975940458326864e+00	-1.337500624656595694e-01
-1.624575423686006825e+00	-1.197472517465905661e-01
-1.584967229808326827e+00	-1.059641988511945687e-01
-1.546184416619647006e+00	-9.242771551797956953e-02
-1.508256710426716829e+00	-7.916249026656657639e-02
-1.471209752912766788e+00	-6.619096830472959159e-02
-1.435064406293976802e+00	-5.353323439372159598e-02
-1.399836134364246920e+00	-4.120690009308658475e-02
-1.365534475849746965e+00	-2.922699747510160151e-02
-1.332162624919676741e+00	-1.760588198766258050e-02
-1.299717131739456910e+00	-6.353147621233568021e-03
-1.268187733635226966e+00	4.524442126384614626e-03
-1.237557324799007041e+00	1.502300381506971316e-02
-1.207802069547296853e+00	2.514156047933840954e-02
-1.178891661007942959e+00	3.488204139304351692e-02
-1.150789723813637089e+00	4.424925202799290247e-02
-1.123454355999147891e+00	5.325081156930741577e-02
-1.096838801913710082e+00	6.189705601496431342e-02
-1.070892244655419878e+00	7.020090567459771891e-02
-1.045560703401565039e+00	7.817769676276020707e-02
-1.020788018136977948e+00	8.584497772025771745e-02
-9.965169017590839173e-01	9.322227185770411151e-02
-9.726900374431909357e-01	1.003308088620028099e-01
-9.492511975546918945e-01	1.071932286047715122e-01
-9.261463593527788918e-01	1.138332615107527090e-01
-9.033247922844839239e-01	1.202753904573429095e-01
-8.807400918431309567e-01	1.265444997618539180e-01
-8.583511357691289145e-01	1.326655172547476225e-01
-8.361229397936829066e-01	1.386630557240424166e-01
-8.140273921406929736e-01	1.445610601428918285e-01
-7.920438485660509231e-01	1.503824670584930079e-01
-7.701595727691709081e-01	1.561488823300889173e-01
-7.483700104877429871e-01	1.618802830650132307e-01
-7.266788894009239552e-01	1.675947491261091105e-01
-7.050981410260679372e-01	1.733082289859585179e-01
-6.836476449999999705e-01	1.790343440000000119e-01
-6.623548003826509323e-01	1.847842343803813292e-01
-6.412539328008679540e-01	1.905664492950699951e-01
-6.203855502553089485e-01	1.963868826128742084e-01
-5.997954641376489482e-01	2.022487548854204342e-01
-5.795337953480469428e-01	2.081526412225493949e-01
-5.596538882706119100e-01	2.140965437983114172e-01
-5.402111576742290033e-01	2.200760068403664338e-01
-5.212618952872589695e-01	2.260842711246944248e-01
-5.028620637917879943e-01	2.321124642374254310e-01
-4.850661062584999406e-01	2.381498221922944136e-01
-4.679257985779989304e-01	2.441839374198744306e-01
-4.514891712407909097e-01	2.502010276858224191e-01
-4.357995249002429294e-01	2.561862201602473910e-01
-4.208945615674239416e-01	2.621238446569243985e-01
-4.068056501027699223e-01	2.679977299951804004e-01
-3.935572409775649483e-01	2.737914975114214000e-01
-3.811664411880169023e-01	2.794888459614094378e-01
-3.696427558424109083e-01	2.850738224047664193e-01
-3.589879984453629436e-01	2.905310741427494237e-01
-3.491963674168769294e-01	2.958460773780374198e-01
-3.402546820519039006e-01	3.010053389660924394e-01
-3.321427670856349490e-01	3.059965684126323970e-01
-3.248339714051369231e-01	3.108088181182024345e-01
-3.182958033450919433e-01	3.154325907529184070e-01
-3.124906625086228962e-01	3.198599135342294342e-01
-3.073766462234269192e-01	3.240843800489874305e-01
-3.029084076137619208e-01	3.281011610795114275e-01
-2.990380418503589266e-01	3.319069866346174291e-01
-2.957159774193119373e-01	3.355001020264843925e-01
-2.928918501917579520e-01	3.388802013523883883e-01
-2.905153396235469199e-01	3.420483421210784303e-01
-2.885369484959919295e-01	3.450068449965014161e-01
-2.869087101398659634e-01	3.477591827120004031e-01
-2.855848099692169240e-01	3.503098621373374466e-01
-2.845221112866899160e-01	3.526643032661144206e-01
-2.836805786019389597e-01	3.548287185456824311e-01
-2.830235950229799125e-01	3.568099955140424107e-01
-2.825181735337799482e-01	3.586155851623244462e-01
-2.821350650624209200e-01	3.602533978346544319e-01
-2.818487690838689108e-01	3.617317078400444363e-01
-2.816374550114719155e-01	3.630590673151424252e-01
-2.814828047462709648e-01	3.642442292739964116e-01
-2.813697884218999135e-01	3.652960792415494429e-01
-2.812863865692549203e-01	3.662235744185514119e-01
-2.812232726095719171e-01	3.670356889896554398e-01
-2.811734697635249192e-01	3.677413639808374546e-01
-2.811319961502359299e-01	3.683494600075844505e-01
-2.810955110720839145e-01	3.688687113347424162e-01
-2.810619742822689227e-01	3.693076798879564304e-01
-2.810303284689749104e-01	3.696747082026874409e-01
-2.810002133315109285e-01	3.699778707492994423e-01
-2.809717175488539165e-01	3.702249236037474245e-01
-2.809451727362109463e-01	3.704232530084544117e-01
