# Supplementary material for: Agile perching maneuvers in birds and morphing-wing drones
Source: Nat Commun. 2024 Sep 27;15:8330. doi: 10.1038/s41467-024-52369-4 (PMC11437188; doi:10.1038/s41467-024-52369-4)
Supplement: Supplementary file 11 — Source Data [file 41467_2024_52369_MOESM11_ESM.zip › figure_source_data/suppl_fig_2/harris_hawk_385.csv]

# horizontal_pos	altitude
-1.170037381387795961e+01	4.368806485115099281e-01
-1.166444881086276020e+01	4.402250627595888921e-01
-1.162851754898685996e+01	4.435038887179689193e-01
-1.159265557211285902e+01	4.466629608455409128e-01
-1.155692715918116065e+01	4.496486775975949146e-01
-1.152138485949575930e+01	4.524088827247049194e-01
-1.148606926352285917e+01	4.548937005674298928e-01
-1.145100900423665991e+01	4.570563060801789423e-01
-1.141622097947226067e+01	4.588536124208709155e-01
-1.138171078158906013e+01	4.602468615248889172e-01
-1.134747331704395990e+01	4.612021060523588956e-01
-1.131349359529365906e+01	4.616905743546889096e-01
-1.127974766380715899e+01	4.616889135383779319e-01
-1.124620366391035908e+01	4.611793091958129032e-01
-1.121282298070766004e+01	4.601494838083619032e-01
-1.117956145945595914e+01	4.585925790948059411e-01
-1.114637066047685998e+01	4.565069305745428907e-01
-1.111319912500275997e+01	4.538957452485068989e-01
-1.107999362521366038e+01	4.507666954948288951e-01
-1.104670037312985897e+01	4.471314439727189227e-01
-1.101326616492795907e+01	4.430051154880459419e-01
-1.097963943960506050e+01	4.384057323802288963e-01
-1.094577123366815918e+01	4.333536300455539392e-01
-1.091161601661226044e+01	4.278708687406209132e-01
-1.087713239529695919e+01	4.219806568535959257e-01
-1.084228367885456024e+01	4.157067994489448970e-01
-1.080703829938856053e+01	4.090731841558029047e-01
-1.077137008734275980e+01	4.021033144634489354e-01
-1.073525840396925979e+01	3.948198982990159256e-01
-1.069868813668436047e+01	3.872444974843679555e-01
-1.066164956620765913e+01	3.793972413919519115e-01
-1.062413811713155987e+01	3.712966059290738752e-01
-1.058615400591346045e+01	3.629592569532479329e-01
-1.054770180214025999e+01	3.543999554232429294e-01
-1.050878992026535919e+01	3.456315200717479108e-01
-1.046943005981036023e+01	3.366648421809309566e-01
-1.042963661226976058e+01	3.275089461694549176e-01
-1.038942605265335928e+01	3.181710891596899460e-01
-1.034881633278356006e+01	3.086568924723719354e-01
-1.030782629217805990e+01	2.989704980637939435e-01
-1.026647510065206070e+01	2.891147432376369175e-01
-1.022478174475086021e+01	2.790913474804699312e-01
-1.018276456785116046e+01	2.689011059324829533e-01
-1.014044087134593042e+01	2.585440847564028921e-01
-1.009782658184798976e+01	2.480198144523609038e-01
-1.005493598689906953e+01	2.373274779335681206e-01
-1.001178153934987947e+01	2.264660908827156038e-01
-9.968373728453080673e+00	2.154346725172354149e-01
-9.924721013855480223e+00	2.042324053787530069e-01
-9.880829817137350091e+00	1.928587831159710164e-01
-9.836704564359939340e+00	1.813137454502686263e-01
-9.792347772265159733e+00	1.695977996102744079e-01
-9.747760170322150586e+00	1.577121275162550185e-01
-9.702940850717929777e+00	1.456586779161582190e-01
-9.657887438610940123e+00	1.334402425569548023e-01
-9.612596275462120587e+00	1.210605153547429091e-01
-9.567062608974069349e+00	1.085241334419176085e-01
-9.521280784044549250e+00	9.583669895338930989e-02
-9.475244430113219707e+00	8.300478049439971584e-02
-9.428946641287909713e+00	7.003589342978250309e-02
-9.382380146622070427e+00	5.693845845859571431e-02
-9.335537468827759255e+00	4.372173838794451983e-02
-9.288411070508759693e+00	3.039575358334090094e-02
-9.240993487656469441e+00	1.697117722726190769e-02
-9.193277450651889282e+00	3.459212230688929468e-03
-9.145255993354838964e+00	-1.012854762461407043e-02
-9.096922551045139471e+00	-2.378026902571409029e-02
-9.048271048026430563e+00	-3.748403902078309424e-02
-8.999295975637130240e+00	-5.122802900357908973e-02
-8.949992461264359989e+00	-6.500065794708409506e-02
-8.900356328758439517e+00	-7.879074984065209675e-02
-8.850384150429269070e+00	-9.258768028417607709e-02
-8.800073290601570619e+00	-1.063815074050030729e-01
-8.749421940537640552e+00	-1.201630826879611091e-01
-8.698429144423679205e+00	-1.339241379334050741e-01
-8.647094816070149292e+00	-1.476573453585630635e-01
-8.595419746002749051e+00	-1.613563487992930590e-01
-8.543405598716610427e+00	-1.750157650098400630e-01
-8.491054900022879437e+00	-1.886311551484750604e-01
-8.438371014620679844e+00	-2.021989676248510670e-01
-8.385358114260219153e+00	-2.157164545181390891e-01
-8.332021137105400044e+00	-2.291815647037060977e-01
-8.278365739135409740e+00	-2.425928176060910824e-01
-8.224398238625109769e+00	-2.559491620913250665e-01
-8.170125554897289533e+00	-2.692498253965930899e-01
-8.115555142631530217e+00	-2.824941571565930953e-01
-8.060694923038559168e+00	-2.956814735231410585e-01
-8.005553213162238890e+00	-3.088109061004560840e-01
-7.950138654458339005e+00	-3.218812599575660571e-01
-7.894460141630278649e+00	-3.348908843663001567e-01
-7.838526752492009031e+00	-3.478375591906441300e-01
-7.782347679395878792e+00	-3.607183990675381646e-01
-7.725932162530479097e+00	-3.735297767184550533e-01
-7.669289425180848774e+00	-3.862672659611111059e-01
-7.612428610871009305e+00	-3.989256042920880652e-01
-7.555358722193169285e+00	-4.114986743171271111e-01
-7.498088561079359060e+00	-4.239795028395911269e-01
-7.440626670296269118e+00	-4.363602760916210355e-01
-7.382981276039698670e+00	-4.486323694077781199e-01
-7.325160231665319266e+00	-4.607863895879640848e-01
-7.267170962802858902e+00	-4.728122282562950418e-01
-7.209020414345018501e+00	-4.846991246698360567e-01
-7.150715000059588711e+00	-4.964357366358720935e-01
-7.092260555823498791e+00	-5.080102184276060751e-01
-7.033662297699809329e+00	-5.194103048157341362e-01
-6.974924786255279230e+00	-5.306234005305581203e-01
-6.916051898632328943e+00	-5.416366746142100563e-01
-6.857046809933408760e+00	-5.524371591993171293e-01
-6.797911985441259297e+00	-5.630118522498821498e-01
-6.738649185082579152e+00	-5.733478237199891581e-01
-6.679259481347658678e+00	-5.834323244306920397e-01
-6.619743291608989111e+00	-5.932528967458221558e-01
-6.560100425449288508e+00	-6.027974858597191510e-01
-6.500330147224638644e+00	-6.120545502144911776e-01
-6.440431253666958789e+00	-6.210131692651050805e-01
-6.380402165889378807e+00	-6.296631465326030241e-01
-6.320241034714499051e+00	-6.379951056546531163e-01
-6.259945857817069026e+00	-6.460005769824190835e-01
-6.199514606777219328e+00	-6.536720722047519860e-01
-6.138945361791249056e+00	-6.610031445218191859e-01
-6.078236451499829052e+00	-6.679884320519631213e-01
-6.017386595177568687e+00	-6.746236824427800371e-01
-5.956395044390458970e+00	-6.809057570677801152e-01
-5.895261721174358982e+00	-6.868326137139910692e-01
-5.833987349817208568e+00	-6.924032672862430182e-01
-5.772573579438918578e+00	-6.976177287471321264e-01
-5.711023094749088536e+00	-7.024769232483181192e-01
-5.649339712615699227e+00	-7.069825891556851261e-01
-5.587528462388289263e+00	-7.111371603918721362e-01
-5.525595648272928706e+00	-7.149436351785141142e-01
-5.463548892443048643e+00	-7.184054348220649810e-01
-5.401397157974659358e+00	-7.215262566195070892e-01
-5.339150751105359305e+00	-7.243099252373110808e-01
-5.276821302720648532e+00	-7.267602470194560738e-01
-5.214421729358348578e+00	-7.288808715977090902e-01
-5.151966174382969221e+00	-7.306751649087721567e-01
-5.089469930309708623e+00	-7.321460972774991305e-01
-5.026949343547358673e+00	-7.332961496219509989e-01
-4.964421703077928960e+00	-7.341272401023171135e-01
-4.901905114797909135e+00	-7.346406727068441889e-01
-4.839418363413009239e+00	-7.348371083844751350e-01
-4.776980763907928917e+00	-7.347165584398320792e-01
-4.714612004711178805e+00	-7.342783990458561227e-01
-4.652331984746289173e+00	-7.335214049454630292e-01
-4.590160646612549300e+00	-7.324437997440651493e-01
-4.528117808175759151e+00	-7.310433196714400950e-01
-4.466222994878209285e+00	-7.293172873373401366e-01
-4.404495275100359208e+00	-7.272626918342590674e-01
-4.342953100926648879e+00	-7.248762715566949844e-01
-4.281614156685249029e+00	-7.221545963031441584e-01
-4.220495217642678654e+00	-7.190941455903450130e-01
-4.159612021237628632e+00	-7.156913806166960157e-01
-4.098979153226558481e+00	-7.119428079351259875e-01
-4.038609951082309024e+00	-7.078450336022750200e-01
-3.978516426927979133e+00	-7.033948073246660826e-01
-3.918709212194558589e+00	-6.985890568864221439e-01
-3.859197526056099115e+00	-6.934249138794061906e-01
-3.799989169512739018e+00	-6.878997324296660665e-01
-3.741090546755908797e+00	-6.820111031907480914e-01
-3.682506715156049104e+00	-6.757568653263670289e-01
-3.624241464860189055e+00	-6.691351195089720871e-01
-3.566297428573428796e+00	-6.621442451003241025e-01
-3.508676221627168523e+00	-6.547829246455509900e-01
-3.451378611910368654e+00	-6.470501786010411926e-01
-3.394404718665138709e+00	-6.389454128341180983e-01
-3.337754238529528905e+00	-6.304684808914771121e-01
-3.281426696558559009e+00	-6.216197623536010575e-01
-3.225421719277818511e+00	-6.124002577999441144e-01
-3.169739326134438429e+00	-6.028117000360850852e-01
-3.114380235019718945e+00	-5.928566803148009878e-01
-3.059346176861638789e+00	-5.825387873561320706e-01
-3.004640213640138668e+00	-5.718627560761131434e-01
-2.950267053582078525e+00	-5.608346221082209926e-01
-2.896233356766908962e+00	-5.494618774820509977e-01
-2.842548023940969060e+00	-5.377536222428029866e-01
-2.789222461020198551e+00	-5.257207063808360115e-01
-2.736270811582198981e+00	-5.133758562148171833e-01
-2.683710149630448960e+00	-5.007337793505830525e-01
-2.631560625076308835e+00	-4.878112425292840393e-01
-2.579845554745858749e+00	-4.746271170837700892e-01
-2.528591452290489094e+00	-4.612023873349820335e-01
-2.477827991171638988e+00	-4.475601180660560563e-01
-2.427587895902918902e+00	-4.337253781893901095e-01
-2.377906757962529039e+00	-4.197251188426010526e-01
-2.328822774223878955e+00	-4.055880053789770456e-01
-2.280376407371758951e+00	-3.913442040176700609e-01
-2.232609969545689133e+00	-3.770251252463430736e-01
-2.185567132343778862e+00	-3.626631273802390365e-01
-2.139292368280519163e+00	-3.482911849326571496e-01
-2.093830330767708858e+00	-3.339425275997821019e-01
-2.049225181617039038e+00	-3.196502566679230717e-01
-2.005519876882578600e+00	-3.054469464776110588e-01
-1.962755423506288954e+00	-2.913642391966180800e-01
-1.920970120635528966e+00	-2.774324415390000964e-01
-1.880198800591298847e+00	-2.636801322039291073e-01
-1.840472085226839027e+00	-2.501337886890470652e-01
-1.801815673787998895e+00	-2.368174417601751069e-01
-1.764249678340748861e+00	-2.237523652439160626e-01
-1.727788022351848918e+00	-2.109568079723840861e-01
-1.692437917099038902e+00	-1.984457736790931071e-01
-1.658199429262998903e+00	-1.862308534580711106e-01
-1.625065151350668868e+00	-1.743201140963390738e-01
-1.593019984566979019e+00	-1.627180442183390752e-01
-1.562041041453788859e+00	-1.514255587865210861e-01
-1.532097673124948933e+00	-1.404400611311120706e-01
-1.503151623325218900e+00	-1.297555603775920607e-01
-1.475157308913058962e+00	-1.193628409413690639e-01
-1.448062223792099035e+00	-1.092496796987740826e-01
-1.421807460868488970e+00	-9.940110554785008823e-02
-1.396328344353809037e+00	-8.979969536022008869e-02
-1.371555162717658982e+00	-8.042589980745007416e-02
-1.347413990855888866e+00	-7.125839222525609529e-02
-1.323827588605098970e+00	-6.227443355283607263e-02
-1.300716361609708827e+00	-5.345024644248808077e-02
-1.277999369733918922e+00	-4.476139186092109590e-02
-1.255595367696198839e+00	-3.618314187821908279e-02
-1.233423862367438950e+00	-2.769084283973308191e-02
-1.211406171192228820e+00	-1.926026371472408516e-02
-1.189466466435258996e+00	-1.086792508629008669e-02
-1.167532790393079889e+00	-2.491404963171073295e-03
-1.145538027313655061e+00	5.890381670768912725e-03
-1.123420818506518870e+00	1.429693192349290598e-02
-1.101126407978637811e+00	2.274593432929591930e-02
-1.078607406876742836e+00	3.125307944481389710e-02
-1.055824466039748888e+00	3.983190210449449875e-02
-1.032746847055376005e+00	4.849365521012530267e-02
-1.009352883367927056e+00	5.724721448587752337e-02
-9.856303241986459351e-01	6.609901327101200263e-02
-9.615765553190649406e-01	7.505300614681739702e-02
-9.371986920666128817e-01	8.411065999889291711e-02
-9.125135414171969828e-01	9.327097099388700907e-02
-8.875474314378659635e-01	1.025305058919942086e-01
-8.623359080390079479e-01	1.118834661116234058e-01
-8.369233006315879297e-01	1.213217729980028137e-01
-8.113621600680709367e-01	1.308351728096470157e-01
-7.857125740976679262e-01	1.404113600120404093e-01
-7.600413674825958754e-01	1.500361175435966088e-01
-7.344211958798209094e-01	1.596934727830397194e-01
-7.089295445625559688e-01	1.693658679896287156e-01
-6.836476449999999705e-01	1.790343440000000119e-01
-6.586593241877309879e-01	1.886787359422304189e-01
-6.340498033737569372e-01	1.982778796661369136e-01
-6.099044644003419613e-01	2.078098274888180996e-01
-5.863076032199938670e-01	2.172520717188382022e-01
-5.633411911848459352e-01	2.265817742568548010e-01
-5.410836653927668660e-01	2.357760003829600104e-01
-5.196087696456709315e-01	2.448119546417149017e-01
-4.989844673873409242e-01	2.536672165365969067e-01
-4.792719473013219433e-01	2.623199735591739135e-01
-4.605247410386029139e-01	2.707492489179289530e-01
-4.427879708002169235e-01	2.789351212101419120e-01
-4.260977422298989348e-01	2.868589332093349209e-01
-4.104806953048789619e-01	2.945034869304289371e-01
-3.959537226982989266e-01	3.018532221925669390e-01
-3.825238614954379335e-01	3.088943760299058816e-01
-3.701883602692029318e-01	3.156151205048559061e-01
-3.589349194675879318e-01	3.220056767537649023e-01
-3.487420989606669353e-01	3.280584034360329304e-01
-3.395798825697929346e-01	3.337678581551399293e-01
-3.314103855919249275e-01	3.391308308626139190e-01
-3.241886878677688877e-01	3.441463487304549096e-01
-3.178637719425679298e-01	3.488156524701029326e-01
-3.123795434350289391e-01	3.531421445727359054e-01
-3.076759089437849370e-01	3.571313104331859112e-01
-3.036898857391769346e-01	3.607906137856898843e-01
-3.003567171427519167e-01	3.641293683130338854e-01
-2.976109678941749603e-01	3.671585876819288830e-01
-2.953875749269659345e-01	3.698908165989629460e-01
-2.936228307789419123e-01	3.723399457677469271e-01
-2.922552792877339267e-01	3.745210138552659274e-01
-2.912265061848979264e-01	3.764499997429758826e-01
-2.904818106071489492e-01	3.781436084463939418e-01
-2.899707472811849374e-01	3.796190541381909145e-01
-2.896475330920349478e-01	3.808938437072639238e-01
-2.894713157914708956e-01	3.819855642336629220e-01
-2.894063066190809552e-01	3.829116776602149441e-01
-2.894217824722609134e-01	3.836893257995699358e-01
-2.894919668558479375e-01	3.843351486326029298e-01
-2.895958020585969184e-01	3.848651186323589490e-01
-2.897166277440069160e-01	3.852943935873959225e-01
-2.898417833222199369e-01	3.856371900988129209e-01
-2.899621530182749374e-01	3.859066795847109210e-01
