# Supplementary material for: Agile perching maneuvers in birds and morphing-wing drones
Source: Nat Commun. 2024 Sep 27;15:8330. doi: 10.1038/s41467-024-52369-4 (PMC11437188; doi:10.1038/s41467-024-52369-4)
Supplement: Supplementary file 11 — Source Data [file 41467_2024_52369_MOESM11_ESM.zip › figure_source_data/suppl_fig_2/harris_hawk_434.csv]

# horizontal_pos	altitude
-1.144663614789481443e+01	2.352448698063860089e-01
-1.142799569291621431e+01	2.294699403965620166e-01
-1.140897697216321482e+01	2.236262619628119896e-01
-1.138959753946621412e+01	2.177209500851489954e-01
-1.136987507502881378e+01	2.117609049951829914e-01
-1.134982728852471467e+01	2.057527699007770106e-01
-1.132947182494171479e+01	1.997028924201300071e-01
-1.130882617375851495e+01	1.936172894311430082e-01
-1.128790758200031519e+01	1.875016156035100023e-01
-1.126673297166251508e+01	1.813611358399269957e-01
-1.124531886194341368e+01	1.752007018096150004e-01
-1.122368129667411374e+01	1.690247327125850019e-01
-1.120183577727591384e+01	1.628372003671980095e-01
-1.117979720152411360e+01	1.566416186671210076e-01
-1.115757980834141350e+01	1.504410374074089951e-01
-1.113519712878941448e+01	1.442380404335660005e-01
-1.111266194337601476e+01	1.380347480227437917e-01
-1.108998624574401504e+01	1.318328233631554935e-01
-1.106718121275731370e+01	1.256334829569423217e-01
-1.104425718095501452e+01	1.194375107335396008e-01
-1.102122362929821442e+01	1.132452756255846044e-01
-1.099808916809311476e+01	1.070567523279662009e-01
-1.097486153393521491e+01	1.008715449331342023e-01
-1.095154759048221393e+01	9.468891311257229826e-02
-1.092815333483211404e+01	8.850780049563869434e-02
-1.090468390925071418e+01	8.232686488298779359e-02
-1.088114361796761465e+01	7.614450992260909934e-02
-1.085753594873571437e+01	6.995891787220040459e-02
-1.083386359882611494e+01	6.376808307209390347e-02
-1.081012850511711498e+01	5.756984575817380989e-02
-1.078633187791551507e+01	5.136192585397839072e-02
-1.076247423814151460e+01	4.514195639523180259e-02
-1.073855545749641394e+01	3.890751625808769321e-02
-1.071457480122561456e+01	3.265616188402090114e-02
-1.069053097308881384e+01	2.638545771917941152e-02
-1.066642216214361483e+01	2.009300511361650221e-02
-1.064224609095311358e+01	1.377646945571139869e-02
-1.061800006483091430e+01	7.433605348710792260e-03
-1.059368102174121518e+01	1.062279669167109919e-03
-1.056928558248181460e+01	-5.339507619427391605e-03
-1.054481010078611369e+01	-1.177360499083549006e-02
-1.052025071299211412e+01	-1.824169327782748651e-02
-1.049560338694171513e+01	-2.474527201878179428e-02
-1.047086396978791356e+01	-3.128564822532781120e-02
-1.044602823440331463e+01	-3.786392753788719867e-02
-1.042109192410651453e+01	-4.448100770878210541e-02
-1.039605079543771460e+01	-5.113757432786980583e-02
-1.037090065874211398e+01	-5.783409868371858220e-02
-1.034563741633721357e+01	-6.457083763436599622e-02
-1.032025709806921476e+01	-7.134783534587302301e-02
-1.029475589408601444e+01	-7.816492674429598164e-02
-1.026913018468051497e+01	-8.502174251735000743e-02
-1.024337656708641475e+01	-9.191771549595401103e-02
-1.021749187913311374e+01	-9.885208824287800011e-02
-1.019147321969721354e+01	-1.058239216757489998e-01
-1.016531796591334391e+01	-1.128321045544699586e-01
-1.013902378713436470e+01	-1.198753636684889989e-01
-1.011258865566107445e+01	-1.269522745669119934e-01
-1.008601085428416511e+01	-1.340612726839849889e-01
-1.005928898070984445e+01	-1.412006647235420354e-01
-1.003242194896371409e+01	-1.483686401783110287e-01
-1.000540898789116362e+01	-1.555632828730730277e-01
-9.978249636894354069e+00	-1.627825824342810090e-01
-9.950943739065515103e+00	-1.700244456024530004e-01
-9.923491431894843728e+00	-1.772867073171379704e-01
-9.895893135746584690e+00	-1.845671415172400187e-01
-9.868149540310904300e+00	-1.918634716116410233e-01
-9.840261589250324903e+00	-1.991733805862379580e-01
-9.812230463268305058e+00	-2.064945207233899738e-01
-9.784057561833694905e+00	-2.138245229183340368e-01
-9.755744483798544309e+00	-2.211610055841899958e-01
-9.727293007147803650e+00	-2.285015831427100186e-01
-9.698705068118103512e+00	-2.358438741019160401e-01
-9.669982739919165127e+00	-2.431855087242799640e-01
-9.641128211284783589e+00	-2.505241362901719504e-01
-9.612143765072543644e+00	-2.578574319610939525e-01
-9.583031757120155092e+00	-2.651831032458619730e-01
-9.553794595554624181e+00	-2.724988960706040131e-01
-9.524434720735964532e+00	-2.798026004503810227e-01
-9.494954586001673746e+00	-2.870920557567089859e-01
-9.465356639361294455e+00	-2.943651555714060231e-01
-9.435643306272593733e+00	-3.016198521133530153e-01
-9.405816973612154186e+00	-3.088541602211059556e-01
-9.375879974934013816e+00	-3.160661608710980119e-01
-9.345834577090863959e+00	-3.232540042086139986e-01
-9.315682968272614772e+00	-3.304159120670249750e-01
-9.285427247498525105e+00	-3.375501799500850164e-01
-9.255069415580244652e+00	-3.446551784525349604e-01
-9.224611367555663577e+00	-3.517293540959310350e-01
-9.194054886576964236e+00	-3.587712295596049983e-01
-9.163401639220344563e+00	-3.657794032909170157e-01
-9.132653172171204758e+00	-3.727525484844959602e-01
-9.101810910225815121e+00	-3.796894114269029896e-01
-9.070876155539624008e+00	-3.865888092109689977e-01
-9.039850088043094090e+00	-3.934496268327999924e-01
-9.008733766938414433e+00	-4.002708136939109873e-01
-8.977528133184884851e+00	-4.070513795410069524e-01
-8.946234012876605135e+00	-4.137903898861799434e-01
-8.914852121413874286e+00	-4.204869609606510239e-01
-8.883383068369115065e+00	-4.271402542652589784e-01
-8.851827362948824884e+00	-4.337494707904690494e-01
-8.820185419955594242e+00	-4.403138449874710036e-01
-8.788457566157454437e+00	-4.468326385796849709e-01
-8.756644046976864715e+00	-4.533051343104679831e-01
-8.724745033416924755e+00	-4.597306297278000442e-01
-8.692760629149065110e+00	-4.661084311100189281e-01
-8.660690877693381751e+00	-4.724378476381489445e-01
-8.628535769630403252e+00	-4.787181859198569867e-01
-8.596295249790513182e+00	-4.849487449675959350e-01
-8.563969224375473033e+00	-4.911288117288569732e-01
-8.531557567974012102e+00	-4.972576572598629840e-01
-8.499060130441142391e+00	-5.033345336253549629e-01
-8.466476743617873169e+00	-5.093586715965938705e-01
-8.433807227874911661e+00	-5.153292792073649320e-01
-8.401051398469903120e+00	-5.212455412138619071e-01
-8.368209071713232916e+00	-5.271066194890499101e-01
-8.335280070942111763e+00	-5.329116543657270721e-01
-8.302264232306352909e+00	-5.386597669252379816e-01
-8.269161410372271703e+00	-5.443500622111050458e-01
-8.235971483553242933e+00	-5.499816333288498615e-01
-8.202694359376161870e+00	-5.555535663755339915e-01
-8.169329979594172286e+00	-5.610649461252290582e-01
-8.135878325154452639e+00	-5.665148623802198635e-01
-8.102339421029492783e+00	-5.719024168824520249e-01
-8.068713340917613053e+00	-5.772267306660239239e-01
-8.035000211816303306e+00	-5.824869517195758739e-01
-8.001200218468703440e+00	-5.876822628175659702e-01
-7.967313607680322818e+00	-5.928118893718909987e-01
-7.933340692499092128e+00	-5.978751071502750314e-01
-7.899281856248432376e+00	-6.028712497054649067e-01
-7.865137556399092844e+00	-6.077997153596599311e-01
-7.830908328261622309e+00	-6.126599735917510614e-01
-7.796594788478592442e+00	-6.174515706809380333e-01
-7.762197638291902457e+00	-6.221741344689359909e-01
-7.727717666558672427e+00	-6.268273781143010037e-01
-7.693155752486762644e+00	-6.314111027261060105e-01
-7.658512868059612622e+00	-6.359251987801288752e-01
-7.623790080119712265e+00	-6.403696462386270216e-01
-7.588988552079352523e+00	-6.447445133142979401e-01
-7.554109545228632427e+00	-6.490499538398930568e-01
-7.519154419611762563e+00	-6.532862032268129671e-01
-7.484124634444802915e+00	-6.574535730184118965e-01
-7.449021748051072755e+00	-6.615524440664239947e-01
-7.413847417293562891e+00	-6.655832583813869885e-01
-7.378603396488072619e+00	-6.695465097298760604e-01
-7.343291535785072099e+00	-6.734427330724019889e-01
-7.307913779013602174e+00	-6.772724929555560269e-01
-7.272472160985792300e+00	-6.810363709901749996e-01
-7.236968804266262545e+00	-6.847349525635648693e-01
-7.201405915416832393e+00	-6.883688129479310636e-01
-7.165785780732662147e+00	-6.919385029789368868e-01
-7.130110761492072236e+00	-6.954445344874200519e-01
-7.094383288748422167e+00	-6.988873656737950579e-01
-7.058605857697772379e+00	-7.022673866182549407e-01
-7.022781021661662848e+00	-7.055849051206650735e-01
-6.986911385729522195e+00	-7.088401330619320539e-01
-6.950999600109442511e+00	-7.120331734736540241e-01
-6.915048353240312196e+00	-7.151640084952288756e-01
-6.879060364721422793e+00	-7.182324883872710508e-01
-6.843038378118532883e+00	-7.212383217575180083e-01
-6.806985153707192815e+00	-7.241810671405159994e-01
-6.770903461215182162e+00	-7.270601260554849787e-01
-6.734796072626312302e+00	-7.298747376483030180e-01
-6.698665755107382935e+00	-7.326239750036098730e-01
-6.662515264118562541e+00	-7.353067431921680441e-01
-6.626347336765472384e+00	-7.379217790969039292e-01
-6.590164685448182347e+00	-7.404676530391169909e-01
-6.553969991858982880e+00	-7.429427722042019067e-01
-6.517765901376062487e+00	-7.453453858445300284e-01
-6.481555017895692217e+00	-7.476735922158670444e-01
-6.445339899139842288e+00	-7.499253471834619322e-01
-6.409123052470462767e+00	-7.520984744147198864e-01
-6.372906931235282180e+00	-7.541906770576178864e-01
-6.336693931663742951e+00	-7.561995507878289668e-01
-6.300486390324962827e+00	-7.581225980930439423e-01
-6.264286582152912786e+00	-7.599572436504840045e-01
-6.228096719037552909e+00	-7.617008506429938652e-01
-6.191918948974052483e+00	-7.633507378506638741e-01
-6.155755355756062919e+00	-7.649041973484840273e-01
-6.119607959192982172e+00	-7.663585126362799649e-01
-6.083478715825592964e+00	-7.677109770249379572e-01
-6.047369520109382890e+00	-7.689589121027360363e-01
-6.011282206030212905e+00	-7.700996861073710065e-01
-5.975218549112872424e+00	-7.711307320329030546e-01
-5.939180268779612248e+00	-7.720495653062260377e-01
-5.903169031013182355e+00	-7.728538008747409815e-01
-5.867186451276322323e+00	-7.735411695554550437e-01
-5.831234097638582803e+00	-7.741095335056640270e-01
-5.795313494060302162e+00	-7.745569006865768991e-01
-5.759426123783682350e+00	-7.748814382034179271e-01
-5.723573432781312142e+00	-7.750814844187590147e-01
-5.687756833213762242e+00	-7.751555597496839756e-01
-5.651977706849722338e+00	-7.751023760738879886e-01
-5.616237408404332498e+00	-7.749208446846869158e-01
-5.580537268754622637e+00	-7.746100827500539410e-01
-5.544878597993712965e+00	-7.741694182460159279e-01
-5.509262688289792820e+00	-7.735983933498189469e-01
-5.473690816519262370e+00	-7.728967662931829352e-01
-5.438164246648212519e+00	-7.720645116903919192e-01
-5.402684231840422235e+00	-7.711018193699010759e-01
-5.367252016274982829e+00	-7.700090917513808808e-01
-5.331868836660832223e+00	-7.687869398225348760e-01
-5.296535923440492510e+00	-7.674361777815790209e-01
-5.261254501679522910e+00	-7.659578164218110441e-01
-5.226025791642632257e+00	-7.643530553441308939e-01
-5.190851009061662857e+00	-7.626232740917109343e-01
-5.155731365104722741e+00	-7.607700223081579338e-01
-5.120668066059322676e+00	-7.587950090263719805e-01
-5.085662312745922620e+00	-7.567000912000259039e-01
-5.050715299681552750e+00	-7.544872615929649751e-01
-5.015828214015792597e+00	-7.521586361440308899e-01
-4.981002234264112261e+00	-7.497164409257690565e-01
-4.946238528865452899e+00	-7.471629988152510560e-01
-4.911538254592772823e+00	-7.445007159938918928e-01
-4.876902554846762605e+00	-7.417320683906729606e-01
-4.842332557863542775e+00	-7.388595881796999887e-01
-4.807829374868092920e+00	-7.358858504386169841e-01
-4.773394098205282710e+00	-7.328134600690539013e-01
-4.739027799480112435e+00	-7.296450390741979763e-01
-4.704731527738462482e+00	-7.263832142817818749e-01
-4.670506307718582661e+00	-7.230306055933428677e-01
-4.636353138202742308e+00	-7.195898148326800303e-01
-4.602272990496712346e+00	-7.160634152581000222e-01
-4.568266807063132262e+00	-7.124539417943289710e-01
-4.534335500332922209e+00	-7.087638820311199517e-01
-4.500479951716722660e+00	-7.049956680265050402e-01
-4.466701010835622654e+00	-7.011516689436279037e-01
-4.432999494988422384e+00	-6.972341845410570116e-01
-4.399376188869452697e+00	-6.932454395276399506e-01
-4.365831844548532459e+00	-6.891875787843380063e-01
-4.332367181721432203e+00	-6.850626634471210785e-01
-4.298982888236552391e+00	-6.808726678371179730e-01
-4.265679620900302282e+00	-6.766194772166640448e-01
-4.232458006560802843e+00	-6.723048863429359479e-01
-4.199318643466572354e+00	-6.679305987843968673e-01
-4.166262102893853125e+00	-6.634982269594509319e-01
-4.133288931033642477e+00	-6.590092928515189907e-01
-4.100399651126492628e+00	-6.544652293502228879e-01
-4.067594765830842896e+00	-6.498673821645120086e-01
-4.034874759807842715e+00	-6.452170122504918837e-01
-4.002240102503702879e+00	-6.405152986942730386e-01
-3.969691251108022456e+00	-6.357633419884849424e-01
-3.937228653665083122e+00	-6.309621676401169221e-01
-3.904852752312832465e+00	-6.261127300470699097e-01
-3.872563986623102750e+00	-6.212159165811670380e-01
-3.840362797015022700e+00	-6.162725518164040572e-01
-3.808249628212633020e+00	-6.112834018428698890e-01
-3.776224932716682581e+00	-6.062491786089618806e-01
-3.744289174260043040e+00	-6.011705442372499153e-01
-3.712442831215742700e+00	-5.960481152625980439e-01
-3.680686399926463181e+00	-5.908824667447900580e-01
-3.649020397924473080e+00	-5.856741362119590733e-01
-3.617445367011372426e+00	-5.804236273955030168e-01
-3.585961876167692353e+00	-5.751314137218379585e-01
-3.554570524263192866e+00	-5.697979415312048879e-01
-3.523271942540192825e+00	-5.644236329988279177e-01
-3.492066796843242393e+00	-5.590088887388839911e-01
-3.460955789570792973e+00	-5.535540900769648776e-01
-3.429939661325822620e+00	-5.480596009819849179e-01
-3.399019192245222420e+00	-5.425257696536560648e-01
-3.368195202989492820e+00	-5.369529297667738899e-01
-3.337468555377662405e+00	-5.313414013785409118e-01
-3.306840152654443088e+00	-5.256914915099168972e-01
-3.276310939380162601e+00	-5.200034944165770057e-01
-3.245881900936752551e+00	-5.142776915693589856e-01
-3.215554062646522659e+00	-5.085143513680809857e-01
-3.185328488503502697e+00	-5.027137286163410046e-01
-3.155206279520712975e+00	-4.968760637881839970e-01
-3.125188571699943019e+00	-4.910015821205589437e-01
-3.095276533633902538e+00	-4.850904925679809243e-01
-3.065471363754213030e+00	-4.791429866580049768e-01
-3.035774287241582492e+00	-4.731592372878389852e-01
-3.006186552617942986e+00	-4.671393975036640112e-01
-2.976709428043172956e+00	-4.610835993051289328e-01
-2.947344197342053107e+00	-4.549919525178190427e-01
-2.918092155789542730e+00	-4.488645437764860469e-01
-2.888954605685173149e+00	-4.427014356612989920e-01
-2.859932851749483085e+00	-4.365026660284559434e-01
-2.831028196377312511e+00	-4.302682475751269942e-01
-2.802241934784692745e+00	-4.239981676769510321e-01
-2.773575350087202906e+00	-4.176923885341249920e-01
-2.745029708349052910e+00	-4.113508476596229868e-01
-2.716606253642612323e+00	-4.049734587401850328e-01
-2.688306203158893126e+00	-3.985601128975309604e-01
-2.660130742409212878e+00	-3.921106803737630098e-01
-2.632081020558382889e+00	-3.856250126611559526e-01
-2.604158145928842760e+00	-3.791029450925679778e-01
-2.576363181714353079e+00	-3.725442999045090464e-01
-2.548697141940612809e+00	-3.659488897805640018e-01
-2.521160987708352952e+00	-3.593165218783989645e-01
-2.493755623752583084e+00	-3.526470023390159692e-01
-2.466481895349332820e+00	-3.459401412722769575e-01
-2.439340585598583022e+00	-3.391957582081190359e-01
-2.412332413109293139e+00	-3.324136879981899884e-01
-2.385458030109023131e+00	-3.255937871480960033e-01
-2.358718020997573106e+00	-3.187359405558989889e-01
-2.332112901360162915e+00	-3.118400686281070366e-01
-2.305643117451842805e+00	-3.049061347401409994e-01
-2.279309046161282826e+00	-2.979341530041090258e-01
-2.253110995457363153e+00	-2.909241963028190159e-01
-2.227049205318452962e+00	-2.838764045452450424e-01
-2.201123849139693167e+00	-2.767909930951390485e-01
-2.175335035609692991e+00	-2.696682613212620372e-01
-2.149682811043732933e+00	-2.625086012147460068e-01
-2.124167162156672894e+00	-2.553125060163609628e-01
-2.098788019255082737e+00	-2.480805787941059992e-01
-2.073545259824102871e+00	-2.408135409094110391e-01
-2.048438712481412960e+00	-2.335122403084839982e-01
-2.023468161267683030e+00	-2.261776595738569928e-01
-1.998633350239742867e+00	-2.188109236700450100e-01
-1.973933988330873079e+00	-2.114133073164559673e-01
-1.949369754440122948e+00	-2.039862419201659560e-01
-1.924940302711672935e+00	-1.965313220010460049e-01
-1.900645267963843033e+00	-1.890503110419090027e-01
-1.876484271227103040e+00	-1.815451466967969996e-01
-1.852456925350662864e+00	-1.740179452914089597e-01
-1.828562840637502962e+00	-1.664710055507520048e-01
-1.804801630469492935e+00	-1.589068114905849982e-01
-1.781172916885312985e+00	-1.513280344110329856e-01
-1.757676336076883006e+00	-1.437375339328340051e-01
-1.734311543772232955e+00	-1.361383580191929954e-01
-1.711078220476363043e+00	-1.285337419290590311e-01
-1.687976076545052884e+00	-1.209271060508420037e-01
-1.665004857070812916e+00	-1.133220525692830161e-01
-1.642164346564142896e+00	-1.057223609222330274e-01
-1.619454373418062865e+00	-9.813198200869399646e-02
-1.596874814148202981e+00	-9.055503111453899745e-02
-1.574425597405322952e+00	-8.299577952795100799e-02
-1.552106707761933047e+00	-7.545864482282699237e-02
-1.529918189278532958e+00	-6.794817979518300022e-02
-1.507860148859502925e+00	-6.046906004507099364e-02
-1.485932759412023074e+00	-5.302607020458499631e-02
-1.464136262824802914e+00	-4.562408882134988408e-02
-1.442470972786052963e+00	-3.826807191630338112e-02
-1.420937277462283044e+00	-3.096303524473448254e-02
-1.399535642060852902e+00	-2.371403530031290785e-02
-1.378266611300043021e+00	-1.652614911325470115e-02
-1.357130811810483006e+00	-9.404452905753896141e-03
-1.336128954490932941e+00	-2.353999680310997489e-03
-1.315261836839962895e+00	4.620204170473818372e-03
-1.294530345283052997e+00	1.151322313080421766e-02
-1.273935457511373048e+00	1.832021758995389105e-02
-1.253478244845372958e+00	2.503646950298399343e-02
-1.233159874631613029e+00	3.165740854148541006e-02
-1.212981612676943044e+00	3.817863857863820765e-02
-1.192944825718682988e+00	4.459596434001339427e-02
-1.173050983923898949e+00	5.090541803927731146e-02
-1.153301663404839861e+00	5.710328580650640695e-02
-1.133698548731844946e+00	6.318613370637890525e-02
-1.114243435418357020e+00	6.915083313429110090e-02
-1.094938232346887919e+00	7.499458537066469588e-02
-1.075784964098543961e+00	8.071494506756160536e-02
-1.056785773142996820e+00	8.630984243741070261e-02
-1.037942921840337096e+00	9.177760391135750262e-02
-1.019258794201272078e+00	9.711697103464110581e-02
-1.000735897347736936e+00	1.023271173686461089e-01
-9.823768626122559855e-01	1.074076631739898091e-01
-9.641844462114419478e-01	1.123586876563113096e-01
-9.461615294268629350e-01	1.171807385663955065e-01
-9.283111182253839244e-01	1.218748389589673076e-01
-9.106363422508240157e-01	1.264424909299279032e-01
-8.931404531196479590e-01	1.308856761699901949e-01
-8.758268219553280165e-01	1.352068531935446960e-01
-8.586989360990480158e-01	1.394089511250710123e-01
-8.417603949386009976e-01	1.434953599513950073e-01
-8.250149048025869902e-01	1.474699171764080052e-01
-8.084662728734089976e-01	1.513368908453129880e-01
-7.921184000800339797e-01	1.551009589378399833e-01
-7.759752729398790017e-01	1.587671851638560172e-01
-7.600409543286119618e-01	1.623409912301159996e-01
-7.443195731668699189e-01	1.658281256832200012e-01
-7.288153130238419486e-01	1.692346294707169907e-01
-7.135323996492899390e-01	1.725667983994799981e-01
-6.984750874576119983e-01	1.758311427073039890e-01
-6.836476449999999705e-01	1.790343440000000119e-01
-6.690543394733170501e-01	1.821832098413589951e-01
-6.546994203269560497e-01	1.852846263169199981e-01
-6.405871020413920203e-01	1.883455089240320124e-01
-6.267215461642929863e-01	1.913727521696909906e-01
-6.131068427016830302e-01	1.943731782837579969e-01
-5.997469909726369508e-01	1.973534854778490055e-01
-5.866458800460649936e-01	2.003201961991269986e-01
-5.738072688872879468e-01	2.032796058430020036e-01
-5.612347663499879236e-01	2.062377323990459976e-01
-5.489318111557790481e-01	2.092002675098630082e-01
-5.369016520087579458e-01	2.121725294231640024e-01
-5.251473279960519047e-01	2.151594183124490023e-01
-5.136716494272659528e-01	2.181653744315290022e-01
-5.024771792660099878e-01	2.211943395525010070e-01
-4.915662153050929795e-01	2.242497221156520004e-01
-4.809407732336029584e-01	2.273343664932540031e-01
-4.706025707389609458e-01	2.304505267373979926e-01
-4.605530127800969709e-01	2.335998451450869984e-01
-4.507931781592529608e-01	2.367833359321249997e-01
-4.413238075097069557e-01	2.400013742610730139e-01
-4.321452928049039910e-01	2.432536908183519919e-01
-4.232576684814319812e-01	2.465393720816839995e-01
-4.146606042539229819e-01	2.498568663622260100e-01
-4.063533996846729890e-01	2.532039956464690045e-01
-3.983349805546669842e-01	2.565779732019349835e-01
-3.906038970660059562e-01	2.599754268486370035e-01
-3.831583238887559806e-01	2.633924277358820065e-01
-3.759960620481329618e-01	2.668245244021389961e-01
-3.691145426311159827e-01	2.702667818350670270e-01
-3.625108322750919543e-01	2.737138251902989650e-01
-3.561816403854589641e-01	2.771598877719669840e-01
-3.501233280143529747e-01	2.805988628259850071e-01
-3.443319183190669541e-01	2.840243586495869721e-01
-3.388031085065579817e-01	2.874297564782110070e-01
-3.335322831597949955e-01	2.908082705741580343e-01
-3.285145288327560031e-01	2.941530099111859808e-01
-3.237446497937519485e-01	2.974570408256960174e-01
-3.192171847914309635e-01	3.007134499889799750e-01
-3.149264247144289985e-01	3.039154070463470081e-01
-3.108664310140469844e-01	3.070562262680399668e-01
-3.070310547595889727e-01	3.101294265639249481e-01
-3.034139561979459776e-01	3.131287892288260322e-01
-3.000086246925309785e-01	3.160484128081310073e-01
-2.968083989216969698e-01	3.188827645036399483e-01
-2.938064872229420033e-01	3.216267275772880518e-01
-2.909959879765589563e-01	3.242756442549450391e-01
-2.883699099304779523e-01	3.268253536834589967e-01
-2.859211923768219532e-01	3.292722245509660528e-01
-2.836427250997959892e-01	3.316131820424420562e-01
-2.815273680237699860e-01	3.338457288689460345e-01
-2.795679704995379655e-01	3.359679601790539483e-01
-2.777573901755189811e-01	3.379785722338809473e-01
-2.760885114088418857e-01	3.398768648018150040e-01
-2.745542631786822563e-01	3.416627373048379823e-01
-2.731476364706660886e-01	3.433366788240299616e-01
-2.718617011064788924e-01	3.448997521465729799e-01
-2.706896219968932815e-01	3.463535721094249675e-01
-2.696246747991656867e-01	3.477002785647369532e-01
-2.686602609611020709e-01	3.489425043581270147e-01
-2.677899221340366842e-01	3.500833387723050194e-01
-2.670073539355456438e-01	3.511262869441860168e-01
-2.663064190400064590e-01	3.520752258129979939e-01
-2.656811595712277874e-01	3.529343571989790318e-01
-2.651258087664877805e-01	3.537081586466429561e-01
-2.646348018756268794e-01	3.544013326924599916e-01
-2.642027862526056814e-01	3.550187552339290065e-01
-2.638246305904319855e-01	3.555654236847199945e-01
-2.634954332439087832e-01	3.560464055988610266e-01
-2.632105295786003607e-01	3.564667884354140170e-01
-2.629654982791273521e-01	3.568316311138389763e-01
-2.627561665457697759e-01	3.571459179793019523e-01
-2.625786141057679934e-01	3.574145157566960274e-01
-2.624291759650598799e-01	3.576421340225129919e-01
-2.623044438278545609e-01	3.578332896653489970e-01
-2.622012661157773761e-01	3.579922757393230182e-01
-2.621167465256467599e-01	3.581231350407899638e-01
-2.620482410755270442e-01	3.582296386583140313e-01
-2.619933536027631571e-01	3.583152696599090081e-01
-2.619499296953528011e-01	3.583832119912160330e-01
-2.619160490592958856e-01	3.584363445648850455e-01
-2.618900163493849687e-01	3.584772404263489864e-01
