# Supplementary material for: Agile perching maneuvers in birds and morphing-wing drones
Source: Nat Commun. 2024 Sep 27;15:8330. doi: 10.1038/s41467-024-52369-4 (PMC11437188; doi:10.1038/s41467-024-52369-4)
Supplement: Supplementary file 11 — Source Data [file 41467_2024_52369_MOESM11_ESM.zip › figure_source_data/suppl_fig_2/harris_hawk_352.csv]

# horizontal_pos	altitude
-1.076507039061045390e+01	2.836868234876150918e-01
-1.071775923878645465e+01	2.732134782486050906e-01
-1.067034554112935396e+01	2.627381943872530989e-01
-1.062292616284415558e+01	2.522638653503251338e-01
-1.057558389446505487e+01	2.417902318556601204e-01
-1.052838687284845420e+01	2.313141619931572135e-01
-1.048138831129815429e+01	2.208299804190902993e-01
-1.043462653167435406e+01	2.103298353975104340e-01
-1.038812528478375441e+01	1.998040922641698136e-01
-1.034189433936085400e+01	1.892417420722300181e-01
-1.029593031466905551e+01	1.786308146827962073e-01
-1.025021772726495506e+01	1.679587863355554989e-01
-1.020473021888465404e+01	1.572129727179961134e-01
-1.015943192976804532e+01	1.463808996859390088e-01
-1.011427898007897497e+01	1.354506450143944107e-01
-1.006922102140895525e+01	1.244111458210311050e-01
-1.002420282064861468e+01	1.132524675563322120e-01
-9.979165839728855403e+00	1.019660316548359202e-01
-9.934049776802025278e+00	9.054480006041991380e-02
-9.888794037261904535e+00	7.898341585530771480e-02
-9.843339106477195344e+00	6.727830012707911034e-02
-9.797627800113705376e+00	5.542770599914641216e-02
-9.751606372307604076e+00	4.343173143383710633e-02
-9.705225466585394756e+00	3.129229300460312224e-02
-9.658440899162174631e+00	1.901306333903912682e-02
-9.611214268950874384e+00	6.599375372051130562e-03
-9.563513393149884578e+00	-5.941903068084897210e-03
-9.515312571530204266e+00	-1.860252047892990701e-02
-9.466592686412734992e+00	-3.137301454601187922e-02
-9.417341148730704603e+00	-4.424290222331989098e-02
-9.367551703449134237e+00	-5.720088238797987890e-02
-9.317224109921744102e+00	-7.023504625683391067e-02
-9.266363714486125502e+00	-8.333309064783889220e-02
-9.214980933730764434e+00	-9.648252914096189237e-02
-9.163090667431735170e+00	-1.096708962548558763e-01
-9.110711660187515548e+00	-1.228859399188578783e-01
-9.057865830327605394e+00	-1.361157977938038943e-01
-9.004577583793714979e+00	-1.493491533853849029e-01
-8.950873129459784749e+00	-1.625753684012669065e-01
-8.896779810841303870e+00	-1.757845884240749057e-01
-8.842325467418584495e+00	-1.889678196972838786e-01
-8.787537836935545243e+00	-2.021169756352689251e-01
-8.732444008101953870e+00	-2.152248925516799249e-01
-8.677069931183734042e+00	-2.282853150264939068e-01
-8.621439992065354829e+00	-2.412928522709669177e-01
-8.565576653552653852e+00	-2.542429077676389149e-01
-8.509500165987784470e+00	-2.671315853231419069e-01
-8.453228347693594102e+00	-2.799555754384838724e-01
-8.396776434369675357e+00	-2.927120265392759157e-01
-8.340156995331854617e+00	-3.053984060852849014e-01
-8.283379913424564478e+00	-3.180123568681659241e-01
-8.226452424533615471e+00	-3.305515538887788263e-01
-8.169379211877464186e+00	-3.430135670707039064e-01
-8.112162549644743592e+00	-3.553957347140369039e-01
-8.054802490060854581e+00	-3.676950520340748763e-01
-7.997297087593794096e+00	-3.799080783848898801e-01
-7.939642653736504130e+00	-3.920308658706648797e-01
-7.881834035621444023e+00	-4.040589110395808592e-01
-7.823864911627043561e+00	-4.159871302847668040e-01
-7.765728097121804119e+00	-4.278098584974368568e-01
-7.707415853563413854e+00	-4.395208694832238305e-01
-7.648920194328644229e+00	-4.511134157166747927e-01
-7.590233180901833521e+00	-4.625802842187438091e-01
-7.531347203399993973e+00	-4.739138647384288361e-01
-7.472255239864313836e+00	-4.851062260328768416e-01
-7.412951089303374097e+00	-4.961491958889178711e-01
-7.353429574128753643e+00	-5.070344406186317876e-01
-7.293686708373913419e+00	-5.177535400841768443e-01
-7.233719828920033734e+00	-5.282980548416187361e-01
-7.173527687854114099e+00	-5.386595827071949394e-01
-7.113110505035823650e+00	-5.488298028998237488e-01
-7.052469980928323778e+00	-5.588005068510417672e-01
-6.991609270731643733e+00	-5.685636157435658422e-01
-6.930532921817134095e+00	-5.781111857865048886e-01
-6.869246777373404278e+00	-5.874354031040138757e-01
-6.807757850010533573e+00	-5.965285708543739407e-01
-6.746074169804914256e+00	-6.053830917638818310e-01
-6.684204611881163771e+00	-6.139914496200058469e-01
-6.622158709099673857e+00	-6.223461933973568616e-01
-6.559946455735063964e+00	-6.304399275781218392e-01
-6.497578108181373935e+00	-6.382653118795067471e-01
-6.435063988698623838e+00	-6.458150730326137623e-01
-6.372414298022893497e+00	-6.530820305018119054e-01
-6.309638942302023601e+00	-6.600591371339927793e-01
-6.246747379303763559e+00	-6.667395347352529367e-01
-6.183748488188073544e+00	-6.731166235458627689e-01
-6.120650466363454001e+00	-6.791841435822818518e-01
-6.057460756084694253e+00	-6.849362648953849497e-01
-5.994186002525523804e+00	-6.903676830097698058e-01
-5.930832044106534084e+00	-6.954737152054388805e-01
-5.867403934905094154e+00	-7.002503929152679163e-01
-5.803905998050203685e+00	-7.046945453629709366e-01
-5.740341908136763927e+00	-7.088038696672238625e-01
-5.676714799902773834e+00	-7.125769829859038840e-01
-5.613027399720003530e+00	-7.160134528551778121e-01
-5.549282175866824041e+00	-7.191138026653198789e-01
-5.485481503093963873e+00	-7.218794901727938473e-01
-5.421627836665543931e+00	-7.243128580325157717e-01
-5.357723890863034022e+00	-7.264170564957057596e-01
-5.293772816877384102e+00	-7.281959396038568677e-01
-5.229778375081253650e+00	-7.296539373633998959e-01
-5.165745096862723429e+00	-7.307959074548668887e-01
-5.101678431504053535e+00	-7.316269709646128216e-01
-5.037584873995993640e+00	-7.321523373824558867e-01
-4.973472070175174231e+00	-7.323771246489447773e-01
-4.909348896149033692e+00	-7.323061803354828925e-01
-4.845225509612683723e+00	-7.319439100847398016e-01
-4.781113371351883856e+00	-7.312941192249118316e-01
-4.717025235947583717e+00	-7.303598730094658098e-01
-4.652975111434903610e+00	-7.291433802454878599e-01
-4.588978188405484104e+00	-7.276459041911398362e-01
-4.525050739761994123e+00	-7.258677035674567790e-01
-4.461209993022824172e+00	-7.238080053899078603e-01
-4.397473977721213956e+00	-7.214650101332957810e-01
-4.333861351035704246e+00	-7.188359285531569220e-01
-4.270391205318904149e+00	-7.159170483500687521e-01
-4.207082861651064043e+00	-7.127038278279218542e-01
-4.143955653927144489e+00	-7.091910128045988415e-01
-4.081028708284824447e+00	-7.053727723166338670e-01
-4.018320722890484475e+00	-7.012428481419439308e-01
-3.955849753215503917e+00	-6.967947128605429530e-01
-3.893633007951313729e+00	-6.920217310864638094e-01
-3.831686660625344132e+00	-6.869173186303298984e-01
-3.770025681788293781e+00	-6.814750946780459007e-01
-3.708663696344483895e+00	-6.756890225770968428e-01
-3.647612870193493784e+00	-6.695535354816508633e-01
-3.586883829843913851e+00	-6.630636438904757846e-01
-3.526485618054894466e+00	-6.562150229830947534e-01
-3.466425687865513972e+00	-6.490040785834787496e-01
-3.406709936594793930e+00	-6.414279915200398197e-01
-3.347342780550803809e+00	-6.334847410696589076e-01
-3.288327270288004200e+00	-6.251731090380019396e-01
-3.229665245317933753e+00	-6.164926668074217631e-01
-3.171357526225554224e+00	-6.074437483501777812e-01
-3.113404141195013963e+00	-5.980274127360247771e-01
-3.055804583024014143e+00	-5.882454000421537543e-01
-2.998558091827174366e+00	-5.781000847880437554e-01
-2.941663957819214303e+00	-5.675944310622218492e-01
-2.885121837846323700e+00	-5.567319533817278732e-01
-2.828932078722454335e+00	-5.455166870339978047e-01
-2.773096039941494340e+00	-5.339531712053569024e-01
-2.717616407995714134e+00	-5.220464476163408918e-01
-2.662497494348174065e+00	-5.098020766813817772e-01
-2.607745509093564173e+00	-4.972261724127908233e-01
-2.553368802507804070e+00	-4.843254564229228509e-01
-2.499378067034934148e+00	-4.711073304726308142e-01
-2.445786492792773714e+00	-4.575799660985728212e-01
-2.392609870393394012e+00	-4.437524089571558972e-01
-2.339866635763853786e+00	-4.296346946790008947e-01
-2.287577852705753756e+00	-4.152379722636898030e-01
-2.235767130134224345e+00	-4.005746303872928515e-01
-2.184460472268893838e+00	-3.856584214689138812e-01
-2.133686061487783725e+00	-3.705045779681798712e-01
-2.083473975073953710e+00	-3.551299151798918419e-01
-2.033855838653874315e+00	-3.395529147672658454e-01
-1.984864420713273736e+00	-3.237937834384929103e-01
-1.936533174145923963e+00	-3.078744815245839095e-01
-1.888895732305513997e+00	-2.918187167561768769e-01
-1.841985368454773786e+00	-2.756518992540848978e-01
-1.795834428798684046e+00	-2.594010546283468943e-01
-1.750473750414863749e+00	-2.430946931037759051e-01
-1.705932076316323931e+00	-2.267626337318389140e-01
-1.662235480567833878e+00	-2.104357839802719066e-01
-1.619406816795503801e+00	-1.941458762802649174e-01
-1.577465203556084106e+00	-1.779251644208879046e-01
-1.536425559846363864e+00	-1.618060839737339163e-01
-1.496298203521344128e+00	-1.458208821690619161e-01
-1.457088524544853936e+00	-1.300012237894018763e-01
-1.418796743820713857e+00	-1.143777806604678871e-01
-1.381417766854653895e+00	-9.897981316769888238e-02
-1.344941139697573895e+00	-8.383475287858288549e-02
-1.309351112545134033e+00	-6.896779577985590048e-02
-1.274626814056344148e+00	-5.440151582384589179e-02
-1.240742536948824082e+00	-4.015550840567189139e-02
-1.207668132786694049e+00	-2.624607305582088435e-02
-1.175369511158883995e+00	-1.268594403214690081e-02
-1.143809235721330086e+00	5.159233589271394749e-04
-1.112947206917255016e+00	1.335450397245310783e-02
-1.082741418673984990e+00	2.582878612671613006e-02
-1.053148774078704886e+00	3.794178303369633021e-02
-1.024125943036204855e+00	4.970047000815192018e-02
-9.956302432807949687e-01	6.111564680965150820e-02
-9.676205249170060085e-01	7.220172621947240632e-02
-9.400580379540829368e-01	8.297645169550921240e-02
-9.129072621188059067e-01	9.346054863453531758e-02
-8.861366786057489620e-01	1.036773153564320149e-01
-8.597194643621309806e-01	1.136521613678238146e-01
-8.336340909964019552e-01	1.234121017269884102e-01
-8.078648124179019785e-01	1.329852173883009914e-01
-7.824020278141059492e-01	1.424000922299259175e-01
-7.572425094906819476e-01	1.516852380469074224e-01
-7.323894883618569107e-01	1.608685191138808090e-01
-7.078525933963949468e-01	1.699765879843655181e-01
-6.836476449999999705e-01	1.790343440000000119e-01
-6.597963060438429839e-01	1.880644255415800103e-01
-6.363255979231510207e-01	1.970867463776237172e-01
-6.132672925410389553e-01	2.061180855729456973e-01
-5.906571943558189819e-01	2.151717393305261350e-01
-5.685343295058529201e-01	2.242572418790457212e-01
-5.469400614453989729e-01	2.333801611125531084e-01
-5.259171544112228869e-01	2.425419731665861001e-01
-5.055088073319409236e-01	2.517400185069570973e-01
-4.857576814471159521e-01	2.609675404447240887e-01
-4.667049448981539506e-01	2.702138053057621114e-01
-4.483893568865299772e-01	2.794643018082391128e-01
-4.308464126878089329e-01	2.887010155688241042e-01
-4.141075689053869135e-01	2.979027731008090929e-01
-3.981995659102369745e-01	3.070456482162421397e-01
-3.831438615258139224e-01	3.161034224304191120e-01
-3.689561867799029393e-01	3.250480898202011137e-01
-3.556462310688699446e-01	3.338503958352861400e-01
-3.432174604818599706e-01	3.424803988287831169e-01
-3.316670694320799639e-01	3.509080425815891413e-01
-3.209860622540759434e-01	3.591037278606221128e-01
-3.111594581564689488e-01	3.670388710840951085e-01
-3.021666099629219948e-01	3.746864384712791374e-01
-2.939816245094239444e-01	3.820214446252681029e-01
-2.865738704552669436e-01	3.890214053239091085e-01
-2.799085576524309449e-01	3.956667353577461022e-01
-2.739473711290469349e-01	4.019410835303611207e-01
-2.686491421845743632e-01	4.078315983958991087e-01
-2.639705390574992316e-01	4.133291199171510999e-01
-2.598667600851453652e-01	4.184282939475650887e-01
-2.562922131899100231e-01	4.231276082320791221e-01
-2.532011668454286490e-01	4.274293504425720758e-01
-2.505483593388144747e-01	4.313394905710630778e-01
-2.482895550830924725e-01	4.348674917543280949e-01
-2.463820388744592527e-01	4.380260552549961051e-01
-2.447850412570139467e-01	4.408308068356601161e-01
-2.434600904780915842e-01	4.432999330962630880e-01
-2.423712888174773816e-01	4.454537774665350836e-01
-2.414855132850119435e-01	4.473144064247621121e-01
-2.407725427408878849e-01	4.489051571267250740e-01
-2.402051153464987432e-01	4.502501779552320893e-01
-2.397589218552576562e-01	4.513739735281790955e-01
-2.394125415667686663e-01	4.523009654249851019e-01
-2.391473287693771654e-01	4.530550793078571004e-01
-2.389472581720475386e-01	4.536593682328540766e-01
-2.387987381746682347e-01	4.541356807807631069e-01
