# Supplementary material for: Agile perching maneuvers in birds and morphing-wing drones
Source: Nat Commun. 2024 Sep 27;15:8330. doi: 10.1038/s41467-024-52369-4 (PMC11437188; doi:10.1038/s41467-024-52369-4)
Supplement: Supplementary file 11 — Source Data [file 41467_2024_52369_MOESM11_ESM.zip › figure_source_data/suppl_fig_2/harris_hawk_346.csv]

# horizontal_pos	altitude
-1.164261112048317415e+01	3.738534186876636967e-01
-1.162554775336237434e+01	3.711925263633277239e-01
-1.160818850493367371e+01	3.684912470914747384e-01
-1.159055216084707318e+01	3.657510275528746968e-01
-1.157265739012437322e+01	3.629731406185047193e-01
-1.155452263537027413e+01	3.601586718446057045e-01
-1.153616600731827369e+01	3.573085076656457026e-01
-1.151760518444967296e+01	3.544233253882846935e-01
-1.149885731836097413e+01	3.515035850740737544e-01
-1.147993894548587335e+01	3.485495233825897099e-01
-1.146086590571027308e+01	3.455611494301027431e-01
-1.144165326833817353e+01	3.425382427017007458e-01
-1.142231526579477396e+01	3.394803530373496914e-01
-1.140286523536957297e+01	3.363868026944927259e-01
-1.138331556922677379e+01	3.332566904718847201e-01
-1.136367767282917285e+01	3.300888978612607216e-01
-1.134396193184427304e+01	3.268820971755197480e-01
-1.132417768752707410e+01	3.236347615843256920e-01
-1.130433322049967337e+01	3.203451769706207042e-01
-1.128443574277787320e+01	3.170114555046257276e-01
-1.126449139783077413e+01	3.136315508156827248e-01
-1.124450526839737385e+01	3.102032746268307273e-01
-1.122448139172687398e+01	3.067243147025787153e-01
-1.120442278186097340e+01	3.031922539470837119e-01
-1.118433145852907451e+01	2.996045904779587321e-01
-1.116420848218887407e+01	2.959587584905407076e-01
-1.114405399471117342e+01	2.922521497186196804e-01
-1.112386726518067448e+01	2.884821352907197545e-01
-1.110364674026227405e+01	2.846460877759827146e-01
-1.108339009856847390e+01	2.807414032108417334e-01
-1.106309430845197284e+01	2.767655228969326808e-01
-1.104275568864397350e+01	2.727159547623086988e-01
-1.102236997116087380e+01	2.685902940819256957e-01
-1.100193236590547308e+01	2.643862433597117256e-01
-1.098143762640307308e+01	2.601016311832047290e-01
-1.096088011612257418e+01	2.557344298727417531e-01
-1.094025387485657319e+01	2.512827717604647071e-01
-1.091955268465227391e+01	2.467449639497737157e-01
-1.089877013481267376e+01	2.421195014231617149e-01
-1.087789968551387432e+01	2.374050783854487201e-01
-1.085693472961337314e+01	2.326005977499707167e-01
-1.083586865225927376e+01	2.277051786970397118e-01
-1.081469488793777423e+01	2.227181622566597186e-01
-1.079340697463697296e+01	2.176391148907307060e-01
-1.077199860483487370e+01	2.124678300734005043e-01
-1.075046367305787420e+01	2.072043278916066156e-01
-1.072879631979017390e+01	2.018488527106554187e-01
-1.070699097155187296e+01	1.964018689717373090e-01
-1.068504237699667314e+01	1.908640552091224185e-01
-1.066294563891757363e+01	1.852362963941744101e-01
-1.064069624208017295e+01	1.795196747309474039e-01
-1.061829007683917325e+01	1.737154590437506030e-01
-1.059572345852437358e+01	1.678250929104632139e-01
-1.057299314261387302e+01	1.618501817063747183e-01
-1.055009633574217354e+01	1.557924787317850057e-01
-1.052703070261967433e+01	1.496538706024447274e-01
-1.050379436896607288e+01	1.434363620850873100e-01
-1.048038592058627394e+01	1.371420605608326126e-01
-1.045680439874177381e+01	1.307731602971532181e-01
-1.043304929199017295e+01	1.243319267045023130e-01
-1.040912052468987348e+01	1.178206807467352124e-01
-1.038501844237987370e+01	1.112417836652969116e-01
-1.036074379426757375e+01	1.045976221660134126e-01
-1.033629771306557288e+01	9.789059420444801152e-02
-1.031168169243657395e+01	9.112309549146120624e-02
-1.028689756231197450e+01	8.429750682512152093e-02
-1.026194746236057398e+01	7.741618233877320399e-02
-1.023683381388897295e+01	7.048143873820542082e-02
-1.021155929045957400e+01	6.349554558379880143e-02
-1.018612678751347289e+01	5.646071665658070060e-02
-1.016053939128594408e+01	4.937910243060300575e-02
-1.013480034729944457e+01	4.225278365826282134e-02
-1.010891302871294428e+01	3.508376606037380552e-02
-1.008288090480168364e+01	2.787397609919919916e-02
-1.005670750983044393e+01	2.062525780047630430e-02
-1.003039641257325343e+01	1.333937057984171948e-02
-1.000395118671943351e+01	6.017988020121711745e-03
-9.977375382390773595e+00	-1.337302461237283024e-03
-9.950672498978583747e+00	-8.724999120789278528e-03
-9.923845959490993351e+00	-1.614368464360327327e-02
-9.896899086582063632e+00	-2.359202421558728724e-02
-9.869835080413333017e+00	-3.106876298594127284e-02
-9.842656998477833596e+00	-3.857272299109829050e-02
-9.815367737493703615e+00	-4.610279960922028519e-02
-9.787970017452973792e+00	-5.365795761101627148e-02
-9.760466367887504546e+00	-6.123722686837429485e-02
-9.732859116391804122e+00	-6.883969777746429264e-02
-9.705150379419784201e+00	-7.646451644761231847e-02
-9.677342055350123928e+00	-8.411087970172731465e-02
-9.649435819793984237e+00	-9.177802992846628705e-02
-9.621433123097814288e+00	-9.946524982097532108e-02
-9.593335189974734334e+00	-1.071718570319663000e-01
-9.565143021180013250e+00	-1.148971987704112685e-01
-9.536857397129313796e+00	-1.226406463612073061e-01
-9.508478883343563837e+00	-1.304015897860152928e-01
-9.480007837590934017e+00	-1.381794322211242765e-01
-9.451444418585293050e+00	-1.459735845866362847e-01
-9.422788596090853730e+00	-1.537834601206122809e-01
-9.394040162275704375e+00	-1.616084689919162765e-01
-9.365198744151273402e+00	-1.694480129664182599e-01
-9.336263816931802850e+00	-1.773014801427482690e-01
-9.307234718146434105e+00	-1.851682397759872867e-01
-9.278110662337192949e+00	-1.930476372102312710e-01
-9.248890756178793637e+00	-2.009389889439112675e-01
-9.219574013860274420e+00	-2.088415778547962898e-01
-9.190159372574424168e+00	-2.167546486146652573e-01
-9.160645707968223306e+00	-2.246774033265293014e-01
-9.131031849416073598e+00	-2.326089974198122801e-01
-9.101316594987153508e+00	-2.405485358410052732e-01
-9.071498725989103562e+00	-2.484950695786962704e-01
-9.041577020981343082e+00	-2.564475925626042985e-01
-9.011550269163173255e+00	-2.644050389760322917e-01
-8.981417283053874101e+00	-2.723662810200782602e-01
-8.951176910394543995e+00	-2.803301271658192872e-01
-8.920828045213463398e+00	-2.882953209275972983e-01
-8.890369638008863262e+00	-2.962605401864452648e-01
-8.859800705014674094e+00	-3.042243970876152837e-01
-8.829120336526074198e+00	-3.121854385302592627e-01
-8.798327704272123739e+00	-3.201421472605772700e-01
-8.767422067832892907e+00	-3.280929435723703436e-01
-8.736402780107273003e+00	-3.360361876110503077e-01
-8.705269291846084556e+00	-3.439701822689213428e-01
-8.674021155272344075e+00	-3.518931766511413373e-01
-8.642658026816784300e+00	-3.598033700834462612e-01
-8.611179669002414272e+00	-3.676989166245153151e-01
-8.579585951516314424e+00	-3.755779300381883457e-01
-8.547876851510354257e+00	-3.834384891735923007e-01
-8.516052453175563031e+00	-3.912786436948792468e-01
-8.484112946636694019e+00	-3.990964200969093212e-01
-8.452058626214803638e+00	-4.068898279388012962e-01
-8.419889888106443010e+00	-4.146568662241732484e-01
-8.387607227528004472e+00	-4.223955298549362802e-01
-8.355211235373573686e+00	-4.301038160849352532e-01
-8.322702594433692980e+00	-4.377797309004803350e-01
-8.290082075221823388e+00	-4.454212952568373241e-01
-8.257350531453564457e+00	-4.530265511031052461e-01
-8.224508895222912841e+00	-4.605935671324263292e-01
-8.191558171917973752e+00	-4.681204442000743149e-01
-8.158499434917493076e+00	-4.756053203585793310e-01
-8.125333820108192384e+00	-4.830463754663702480e-01
-8.092062520261423586e+00	-4.904418353344663362e-01
-8.058686779306873049e+00	-4.977899753841573127e-01
-8.025207886539773128e+00	-5.050891237973003101e-01
-7.991627170797253044e+00	-5.123376641495882566e-01
-7.957945994638852660e+00	-5.195340375257093690e-01
-7.924165748565282996e+00	-5.266767441234823099e-01
-7.890287845309193138e+00	-5.337643443617772210e-01
-7.856313714230872769e+00	-5.407954595139303766e-01
-7.822244795851642785e+00	-5.477687718944863615e-01
-7.788082536556562907e+00	-5.546830246322123070e-01
-7.753828383498063026e+00	-5.615370210663792605e-01
-7.719483779730732742e+00	-5.683296238061703587e-01
-7.685050159606802822e+00	-5.750597534947943235e-01
-7.650528944460882386e+00	-5.817263873203892821e-01
-7.615921538610702868e+00	-5.883285573151122438e-01
-7.581229325699323063e+00	-5.948653484820443094e-01
-7.546453665402152566e+00	-6.013358967867252769e-01
-7.511595890519992658e+00	-6.077393870463903003e-01
-7.476657304476632682e+00	-6.140750507454872942e-01
-7.441639179236973156e+00	-6.203421638009132266e-01
-7.406542753658082567e+00	-6.265400442948412252e-01
-7.371369232282733108e+00	-6.326680501871893014e-01
-7.336119784580832359e+00	-6.387255770138542399e-01
-7.300795544640663159e+00	-6.447120555711272072e-01
-7.265397611307722769e+00	-6.506269495811842773e-01
-7.229927048765023123e+00	-6.564697533286671938e-01
-7.194384887544362783e+00	-6.622399892540051791e-01
-7.158772125954333099e+00	-6.679372054856882457e-01
-7.123089731906532940e+00	-6.735609732910652347e-01
-7.087338645117933211e+00	-6.791108844237223607e-01
-7.051519779663532717e+00	-6.845865483449662392e-01
-7.015634026850352534e+00	-6.899875892975613212e-01
-6.979682258380672799e+00	-6.953136432115551990e-01
-6.943665329770262851e+00	-7.005643544248512100e-01
-6.907584083984822598e+00	-7.057393722049112306e-01
-6.871439355256502957e+00	-7.108383470627501755e-01
-6.835231973041342890e+00	-7.158609268558362437e-01
-6.798962766077672804e+00	-7.208067526827592886e-01
-6.762632566505613063e+00	-7.256754545791843647e-01
-6.726242214008292919e+00	-7.304666470316922844e-01
-6.689792559936353022e+00	-7.351799243333592138e-01
-6.653284471378952958e+00	-7.398148558121262486e-01
-6.616718835146112809e+00	-7.443709809701313240e-01
-6.580096561630162988e+00	-7.488478045788522497e-01
-6.543418588516242806e+00	-7.532447917811162519e-01
-6.506685884315563051e+00	-7.575613632565432187e-01
-6.469899451698062798e+00	-7.617968905116931921e-01
-6.433060330605193222e+00	-7.659506913599092304e-01
-6.396169601127122739e+00	-7.700220256585343925e-01
-6.359228386132862454e+00	-7.740100913726903897e-01
-6.322237853645642502e+00	-7.779140210350783402e-01
-6.285199218959863110e+00	-7.817328786702932852e-01
-6.248113746500092880e+00	-7.854656572498692757e-01
-6.210982751425913051e+00	-7.891112767406922579e-01
-6.173807600990052435e+00	-7.926685828046542426e-01
-6.136589715660632827e+00	-7.961363462014132697e-01
-6.099330570020792486e+00	-7.995132629390762080e-01
-6.062031693461822357e+00	-8.027979552095811933e-01
-6.024694670687632758e+00	-8.059889731366551846e-01
-5.987321142049973233e+00	-8.090847973546932970e-01
-5.949912803734962452e+00	-8.120838424267462496e-01
-5.912471407821792369e+00	-8.149844610994372296e-01
-5.874998762234632466e+00	-8.177849493819273619e-01
-5.837496730608192408e+00	-8.204835524254971979e-01
-5.799967232086213009e+00	-8.230784711698373446e-01
-5.762412241071112717e+00	-8.255678697120802934e-01
-5.724833786940372704e+00	-8.279498833450054107e-01
-5.687233953743752402e+00	-8.302226272019093134e-01
-5.649614879891992736e+00	-8.323842054374854804e-01
-5.611978757845312415e+00	-8.344327208667403628e-01
-5.574327833806412613e+00	-8.363662849776853925e-01
-5.536664407419652711e+00	-8.381830282282514144e-01
-5.498990831474382723e+00	-8.398811105337002925e-01
-5.461309511607142397e+00	-8.414587318477653177e-01
-5.423622905993752852e+00	-8.429141427388173735e-01
-5.385933525019292567e+00	-8.442456548616403822e-01
-5.348243930910452804e+00	-8.454516512257224115e-01
-5.310556737311903142e+00	-8.465305961624642883e-01
-5.272874608785723005e+00	-8.474810448962344367e-01
-5.235200260210223000e+00	-8.483016526277424862e-01
-5.197536456052842979e+00	-8.489911830426863926e-01
-5.159886009489892622e+00	-8.495485161640223826e-01
-5.122251781344842492e+00	-8.499726554723494587e-01
-5.084636678816022659e+00	-8.502627342258304299e-01
-5.047043653964572663e+00	-8.504180209185614459e-01
-5.009475701933302716e+00	-8.504379238243673367e-01
-4.971935858868362423e+00	-8.503219945814854963e-01
-4.934427199516412621e+00	-8.500699307824204354e-01
-4.896952834472052984e+00	-8.496815775422914552e-01
-4.859515907052323058e+00	-8.491569280282122989e-01
-4.822119589777762450e+00	-8.484961229414174078e-01
-4.784767080442913212e+00	-8.476994489530533805e-01
-4.747461597762372421e+00	-8.467673361035463753e-01
-4.710206376582933174e+00	-8.457003541842302852e-01
-4.673004662656122576e+00	-8.444992081284135033e-01
-4.635859706970812510e+00	-8.431647324471163163e-01
-4.598774759650012811e+00	-8.416978847524123619e-01
-4.561753063421492449e+00	-8.400997384184083483e-01
-4.524797846677213187e+00	-8.383714744365364790e-01
-4.487912316142312896e+00	-8.365143725278754161e-01
-4.451099649179942830e+00	-8.345298015805864278e-01
-4.414362985764242353e+00	-8.324192094853934965e-01
-4.377705420159482941e+00	-8.301841124461313282e-01
-4.341129992349272548e+00	-8.278260838458952886e-01
-4.304639679265462426e+00	-8.253467427521494759e-01
-4.268237385871892720e+00	-8.227477421463162965e-01
-4.231925936163492885e+00	-8.200307569649423201e-01
-4.195708064146582927e+00	-8.171974720404333592e-01
-4.159586404870842635e+00	-8.142495700297012196e-01
-4.123563485587823152e+00	-8.111887194187972216e-01
-4.087641717115083395e+00	-8.080165626908333287e-01
-4.051823385488522611e+00	-8.047347047431783196e-01
-4.016110643988162643e+00	-8.013447016380992327e-01
-3.980505505625562712e+00	-7.978480497687991946e-01
-3.945009836182243212e+00	-7.942461755201062346e-01
-3.909625347889953417e+00	-7.905404254999912617e-01
-3.874353593843543386e+00	-7.867320574146992040e-01
-3.839195963237073350e+00	-7.828222316564543704e-01
-3.804153677512022824e+00	-7.788120036686971837e-01
-3.769227787504663141e+00	-7.747023171493852001e-01
-3.734419171676303328e+00	-7.704939981483482914e-01
-3.699728535506072724e+00	-7.661877501097833498e-01
-3.665156412121183038e+00	-7.617841499059472277e-01
-3.630703164233422875e+00	-7.572836449028041983e-01
-3.596368987443972820e+00	-7.526865510929783287e-01
-3.562153914970823010e+00	-7.479930523256792529e-01
-3.528057823844353180e+00	-7.432032006575461924e-01
-3.494080442606972703e+00	-7.383169178423611978e-01
-3.460221360542543145e+00	-7.333339979715762791e-01
-3.426480038449683185e+00	-7.282541112713483145e-01
-3.392855820961292679e+00	-7.230768090554813288e-01
-3.359347950400053406e+00	-7.178015298272621969e-01
-3.325955582145962985e+00	-7.124276065166383898e-01
-3.292677801478602895e+00	-7.069542748325932102e-01
-3.259513641842223031e+00	-7.013806827039272829e-01
-3.226462104467462844e+00	-6.957059007749002433e-01
-3.193522179268472705e+00	-6.899289339154752732e-01
-3.160692866919572630e+00	-6.840487336991123435e-01
-3.127973202000572606e+00	-6.780642117943411762e-01
-3.095362277085323299e+00	-6.719742542096363014e-01
-3.062859267633682769e+00	-6.657777363244543611e-01
-3.030463457533312699e+00	-6.594735386328243187e-01
-2.998174265124163185e+00	-6.530605631194472682e-01
-2.965991269526322860e+00	-6.465377501821023554e-01
-2.933914237080113452e+00	-6.399040960081763263e-01
-2.901943147696672831e+00	-6.331586703074532085e-01
-2.870078220908003352e+00	-6.263006342979422492e-01
-2.838319941397492663e+00	-6.193292588365462148e-01
-2.806669083785163110e+00	-6.122439425818162473e-01
-2.775126736437092845e+00	-6.050442300720382249e-01
-2.743694324065183210e+00	-5.977298295983282106e-01
-2.712373628882133403e+00	-5.903006307495672900e-01
-2.681166810076913265e+00	-5.827567215037612325e-01
-2.650076421378573244e+00	-5.750984047388683074e-01
-2.619105426481253218e+00	-5.673262140354122796e-01
-2.588257212109453143e+00	-5.594409286432373563e-01
-2.557535598512212793e+00	-5.514435874857053221e-01
-2.526944847185802701e+00	-5.433355020764292220e-01
-2.496489665637803057e+00	-5.351182682264152835e-01
-2.466175209021272963e+00	-5.267937764232153430e-01
-2.436007078485342703e+00	-5.183642207683691883e-01
-2.405991316108303302e+00	-5.098321063651711782e-01
-2.376134396301083029e+00	-5.012002550554752744e-01
-2.346443213592593224e+00	-4.924718094120012490e-01
-2.316925066733933392e+00	-4.836502349013092616e-01
-2.287587639085162827e+00	-4.747393201423212861e-01
-2.258438975276843230e+00	-4.657431751958532318e-01
-2.229487454168203264e+00	-4.566662278322062840e-01
-2.200741758153903049e+00	-4.475132177361832997e-01
-2.172210838903183117e+00	-4.382891886220682820e-01
-2.143903879646273047e+00	-4.289994782449662591e-01
-2.115830254155663059e+00	-4.196497063093753144e-01
-2.087999482600793044e+00	-4.102457602908602952e-01
-2.060421184487043256e+00	-4.007937792021372680e-01
-2.033105028920203061e+00	-3.913001353506233015e-01
-2.006060682467412981e+00	-3.817714141504163217e-01
-1.979297754914502994e+00	-3.722143920676613260e-01
-1.952825743245933054e+00	-3.626360127941622991e-01
-1.926653974198923036e+00	-3.530433617597673046e-01
-1.900791545765933011e+00	-3.434436391093293461e-01
-1.875247268039683002e+00	-3.338441312848303144e-01
-1.850029603812513024e+00	-3.242521813673143183e-01
-1.825146609355992933e+00	-3.146751583464942881e-01
-1.800605875817822943e+00	-3.051204254981322861e-01
-1.776414471680612950e+00	-2.955953080603592742e-01
-1.752578886730683072e+00	-2.861070604098892578e-01
-1.729104977985433056e+00	-2.766628329473843073e-01
-1.705997918023663074e+00	-2.672696389080632673e-01
-1.683262146155092953e+00	-2.579343213186982564e-01
-1.660901322853943096e+00	-2.486635203254742854e-01
-1.638918287864733037e+00	-2.394636411186683023e-01
-1.617315022369012922e+00	-2.303408226795852776e-01
-1.596092615577823004e+00	-2.213009075727943031e-01
-1.575251236086963047e+00	-2.123494130022152704e-01
-1.554790108301592921e+00	-2.034915033432102560e-01
-1.534707494201982936e+00	-1.947319643543922729e-01
-1.515000680685463008e+00	-1.860751792625632839e-01
-1.495665972679462996e+00	-1.775251069020352679e-01
-1.476698692178733063e+00	-1.690852620756843061e-01
-1.458093183315593011e+00	-1.607586982896372918e-01
-1.439842823526962912e+00	-1.525479929965462556e-01
-1.421940040835472985e+00	-1.444552354642402725e-01
-1.404376337214823023e+00	-1.364820173673222947e-01
-1.387142317963143023e+00	-1.286294261791893212e-01
-1.370227726961013026e+00	-1.208980414212872945e-01
-1.353621487645793042e+00	-1.132879338053432994e-01
-1.337311749489143109e+00	-1.057986672830972807e-01
-1.321285939722603109e+00	-9.842930399698829325e-02
-1.305530820015432969e+00	-9.117841210437727106e-02
-1.290032547771442939e+00	-8.404407642767930398e-02
-1.274776741676413083e+00	-7.702391186315127314e-02
-1.259748551096123048e+00	-7.011507946245329470e-02
-1.244932728896273044e+00	-6.331430508344729202e-02
-1.230313707231142972e+00	-5.661790049025727800e-02
-1.215875675826153079e+00	-5.002178676745727692e-02
-1.201602662262482912e+00	-4.352151989949229471e-02
-1.187478613758182977e+00	-3.711231835408829172e-02
-1.173487479930490185e+00	-3.078909249759728683e-02
-1.159613296018431994e+00	-2.454647566088927202e-02
-1.145840266042593036e+00	-1.837885666663427453e-02
-1.132152845380802964e+00	-1.228041362252427215e-02
-1.118535822243756028e+00	-6.245148780196302374e-03
-1.104974397543461162e+00	-2.669242562692852871e-04
-1.091454262659590002e+00	5.660501590051714160e-03
-1.077961674624178023e+00	1.154343732900170449e-02
-1.064483528263460155e+00	1.738822138750970026e-02
-1.051007424856813088e+00	2.320118493547151939e-02
-1.037521736896512170e+00	2.898861493202081752e-02
-1.024015668558166059e+00	3.475671752888992438e-02
-1.010479311520005030e+00	4.051158202321111790e-02
-9.969036957995099923e-01	4.625914554652771349e-02
-9.832808353078530406e-01	5.200515867047691976e-02
-9.696037678562230422e-01	5.775515210264681176e-02
-9.558665893829629834e-01	6.351440463858440411e-02
-9.420644822064240254e-01	6.928791252790170163e-02
-9.281937371453350405e-01	7.508036040397191024e-02
-9.142517693860640060e-01	8.089609391787822013e-02
-9.002371280141909793e-01	8.673909420813000204e-02
-8.861494991662169918e-01	9.261295432824211138e-02
-8.719897027956650115e-01	9.852085774461430412e-02
-8.577596830862630473e-01	1.044655590072907092e-01
-8.434624925829630193e-01	1.104493666861343093e-01
-8.291022701492489766e-01	1.164741286547466143e-01
-8.146842128961550022e-01	1.225412197941048165e-01
-8.002145422646380624e-01	1.286515321773830101e-01
-7.857004644781070413e-01	1.348054677867721041e-01
-7.711501256159130069e-01	1.410029338023227052e-01
-7.565725615912070046e-01	1.472433404918858102e-01
-7.419776433476700239e-01	1.535256017201286072e-01
-7.273760176189190130e-01	1.598481380833471077e-01
-7.127790436218459647e-01	1.662088826653743134e-01
-6.981987260804830564e-01	1.726052893983038017e-01
-6.836476449999999705e-01	1.790343440000000119e-01
-6.691388826311239768e-01	1.854925774484707246e-01
-6.546859480832100120e-01	1.919760819411339137e-01
-6.403027000594430085e-01	1.984805292748441086e-01
-6.260032681999040394e-01	2.050011915702793230e-01
-6.118019735274500270e-01	2.115329642519558073e-01
-5.977132484972600412e-01	2.180703911827847064e-01
-5.837515571535689674e-01	2.246076918397527100e-01
-5.699313158962170389e-01	2.311387904050557218e-01
-5.562668153552510208e-01	2.376573466349357067e-01
-5.427721438638430929e-01	2.441567883565927133e-01
-5.294611130080990602e-01	2.506303454319877000e-01
-5.163471857170520707e-01	2.570710850162377104e-01
-5.034434073371660823e-01	2.634719479276207421e-01
-4.907623401131730456e-01	2.698257859362247491e-01
-4.783160014710310382e-01	2.761253997689416817e-01
-4.661158064694250203e-01	2.823635776200627001e-01
-4.541725147536850304e-01	2.885331339492177571e-01
-4.424961823104410219e-01	2.946269483419526880e-01
-4.310961182831439809e-01	3.006380042030187272e-01
-4.199808470678860206e-01	3.065594270484817141e-01
-4.091580758662830553e-01	3.123845221602506994e-01
-3.986346678278009925e-01	3.181068113656007057e-01
-3.884166208682580113e-01	3.237200687048786829e-01
-3.785090522048630279e-01	3.292183547528497178e-01
-3.689161886014000191e-01	3.345960493632417210e-01
-3.596413622707240187e-01	3.398478826118896956e-01
-3.506870123359990266e-01	3.449689637216477589e-01
-3.420546917076430216e-01	3.499548077618717112e-01
-3.337450791903709968e-01	3.548013599268227125e-01
-3.257579965944240596e-01	3.595050172107177033e-01
-3.180924305876020597e-01	3.640626473124747298e-01
-3.107465589905350489e-01	3.684716046202287099e-01
-3.037177811870470090e-01	3.727297431444946962e-01
-2.970027522949050258e-01	3.768354262892696926e-01
-2.905974207198480097e-01	3.807875333722907096e-01
-2.844970686979190200e-01	3.845854628289587240e-01
-2.786963554176710156e-01	3.882291320589287276e-01
-2.731893623050762887e-01	3.917189738998927417e-01
-2.679696400496885955e-01	3.950559297394067304e-01
-2.630302569508864985e-01	3.982414393025277000e-01
-2.583638481675748499e-01	4.012774271802916903e-01
-2.539626654634092873e-01	4.041662861913887239e-01
-2.498186270521420282e-01	4.069108576965197455e-01
-2.459233671637697238e-01	4.095144090115747093e-01
-2.422682849714523079e-01	4.119806080915927038e-01
-2.388445925412961968e-01	4.143134956822387416e-01
-2.356433614916668140e-01	4.165174551588807228e-01
-2.326555680753089050e-01	4.185971802950197440e-01
-2.298721364257986233e-01	4.205576412215157323e-01
-2.272839797393273464e-01	4.224040488554697270e-01
-2.248820391931148355e-01	4.241418180926126991e-01
-2.226573204324966970e-01	4.257765300691846999e-01
-2.206009274895462391e-01	4.273138938086616934e-01
-2.187040940266445355e-01	4.287597075748247333e-01
-2.169582118283781003e-01	4.301198202557087180e-01
-2.153548564942298071e-01	4.314000931026327201e-01
-2.138858103124838261e-01	4.326063621449197094e-01
-2.125430823223499188e-01	4.337444015938977104e-01
-2.113189255963295321e-01	4.348198885395377356e-01
-2.102058517981258423e-01	4.358383692296107226e-01
-2.091966430927993947e-01	4.368052272046937246e-01
-2.082843615052746289e-01	4.377256535429127071e-01
-2.074623558406265000e-01	4.386046194462007164e-01
-2.067242662947521015e-01	4.394468513752436967e-01
-2.060640268970237998e-01	4.402568089135667218e-01
-2.054758659373110974e-01	4.410386655126287136e-01
-2.049543045383468987e-01	4.417962922396787007e-01
-2.044941535408288380e-01	4.425332446188346980e-01
-2.040905088729242367e-01	4.432527526238176918e-01
-2.037387455780538259e-01	4.439577138482196927e-01
-2.034345106750303223e-01	4.446506898467177393e-01
-2.031737150229326327e-01	4.453339056084047454e-01
-2.029525243595917128e-01	4.460092520919917147e-01
-2.027673496773936268e-01	4.466782917222517080e-01
-2.026148370933872345e-01	4.473422667181187196e-01
-2.024918573625802964e-01	4.480021100957367053e-01
-2.023954951739697083e-01	4.486584591646197162e-01
-2.023230383584494474e-01	4.493116713123467276e-01
-2.022719671264588959e-01	4.499618418530647035e-01
-2.022399434412392449e-01	4.506088236976827366e-01
-2.022248006210644045e-01	4.512522485892567214e-01
-2.022245332509754467e-01	4.518915496357246986e-01
-2.022372874715692159e-01	4.525259848640557081e-01
-2.022613516994536953e-01	4.531546615149537049e-01
-2.022951478212604015e-01	4.537765607956247282e-01
-2.023372228907684978e-01	4.543905628096926996e-01
-2.023862413469066368e-01	4.549954713880577373e-01
-2.024409777592948156e-01	4.555900385522796969e-01
-2.025003100977182946e-01	4.561729883527846918e-01
-2.025632135125819966e-01	4.567430398375857403e-01
-2.026287546051029897e-01	4.572989289232947119e-01
-2.026960861588099072e-01	4.578394289584536980e-01
-2.027644422979231198e-01	4.583633697897117054e-01
-2.028331340333999200e-01	4.588696551635677023e-01
-2.029015451538878079e-01	4.593572783202107268e-01
-2.029691284165162091e-01	4.598253356610036979e-01
-2.030354019913647168e-01	4.602730383971156969e-01
-2.030999461135224449e-01	4.606997221134027098e-01
-2.031623998978447920e-01	4.611048542084907331e-01
-2.032224582737351404e-01	4.614880391989217290e-01
-2.032798690004388176e-01	4.618490219017526988e-01
-2.033344297273261270e-01	4.621876885359257336e-01
-2.033859850683259474e-01	4.625040658077257394e-01
-2.034344236649385240e-01	4.627983180694337229e-01
-2.034796752179356960e-01	4.630707426626227141e-01
-2.035217074738324139e-01	4.633217635781237131e-01
-2.035605231583061392e-01	4.635519235833727159e-01
-2.035961568548229073e-01	4.637618749843517296e-01
-2.036286718326372203e-01	4.639523692034617230e-01
-2.036581568339393411e-01	4.641242453663796952e-01
-2.036847228350825989e-01	4.642784180999167121e-01
-2.037084998014266901e-01	4.644158647491807290e-01
-2.037296334592615943e-01	4.645376122257467433e-01
-2.037482821114497966e-01	4.646447236990687291e-01
-2.037646135257633051e-01	4.647382853409097181e-01
-2.037788019263447326e-01	4.648193933272307121e-01
-2.037910251192585065e-01	4.648891412936597134e-01
-2.038014617827105246e-01	4.649486084295046950e-01
-2.038102889512056204e-01	4.649988483813287110e-01
-2.038176797207295055e-01	4.650408791204747039e-01
-2.038238011990226028e-01	4.650756739098167447e-01
-2.038288127212430356e-01	4.651041534835327340e-01
-2.038328643468790280e-01	4.651271795301317180e-01
-2.038360956487736408e-01	4.651455495435987131e-01
-2.038386347996845038e-01	4.651599930805946914e-01
-2.038405979560521386e-01	4.651711694335987080e-01
