# Supplementary material for: Agile perching maneuvers in birds and morphing-wing drones
Source: Nat Commun. 2024 Sep 27;15:8330. doi: 10.1038/s41467-024-52369-4 (PMC11437188; doi:10.1038/s41467-024-52369-4)
Supplement: Supplementary file 11 — Source Data [file 41467_2024_52369_MOESM11_ESM.zip › figure_source_data/suppl_fig_2/harris_hawk_420.csv]

# horizontal_pos	altitude
-1.197798122638996432e+01	3.023455060970219876e-01
-1.196150108589746530e+01	3.035356941802910269e-01
-1.194475396883896501e+01	3.046417760629230309e-01
-1.192775894387036573e+01	3.056545735774089945e-01
-1.191053492228246569e+01	3.065651191490890159e-01
-1.189310054628566427e+01	3.073647075476160229e-01
-1.187547408156376427e+01	3.080449458347390146e-01
-1.185767331485916465e+01	3.085978010817830297e-01
-1.183971545729606589e+01	3.090156454496619798e-01
-1.182161705408536534e+01	3.092912982482440287e-01
-1.180339390119006460e+01	3.094180646201269980e-01
-1.178506096945776527e+01	3.093897705261570152e-01
-1.176663233665606434e+01	3.092007937458979838e-01
-1.174812112776846540e+01	3.088460906454459920e-01
-1.172953946383286450e+01	3.083212185069469924e-01
-1.171089841952556476e+01	3.076223532584950182e-01
-1.169220798961526420e+01	3.067463024891959877e-01
-1.167347706433396581e+01	3.056905136815309953e-01
-1.165471341363536517e+01	3.044530776411720208e-01
-1.163592368023346424e+01	3.030327271524920207e-01
-1.161711338124806581e+01	3.014288309355550033e-01
-1.159828691820536584e+01	2.996413830267670164e-01
-1.157944759508656496e+01	2.976709877500979817e-01
-1.156059764404516521e+01	2.955188404881660125e-01
-1.154173825836676492e+01	2.931867045020929985e-01
-1.152286963218486449e+01	2.906768840853359848e-01
-1.150399100642646566e+01	2.879921943692709818e-01
-1.148510072041526442e+01	2.851359281267200063e-01
-1.146619626853166451e+01	2.821118199435930229e-01
-1.144727436129416454e+01	2.789240081480869882e-01
-1.142833099021166454e+01	2.755769949012060183e-01
-1.140936149573666469e+01	2.720756048617209988e-01
-1.139036063764416440e+01	2.684249428429000273e-01
-1.137132266715586582e+01	2.646303508775720292e-01
-1.135224140013996497e+01	2.606973651023140048e-01
-1.133311029072216591e+01	2.566316728610630316e-01
-1.131392250466426574e+01	2.524390704133689933e-01
-1.129467099189036539e+01	2.481254216132590118e-01
-1.127534855756746524e+01	2.436966179015010170e-01
-1.125594793118256476e+01	2.391585399274979984e-01
-1.123646183309656443e+01	2.345170210874180095e-01
-1.121688303809686538e+01	2.297778132331240175e-01
-1.119720443551806532e+01	2.249465547723979997e-01
-1.117741908554716446e+01	2.200287413455500052e-01
-1.115752027138286451e+01	2.150296992271730212e-01
-1.113750154696896466e+01	2.099545615652550212e-01
-1.111735678007736539e+01	2.048082475335480102e-01
-1.109708019056976447e+01	1.995954444375979964e-01
-1.107666638371946455e+01	1.943205927806569977e-01
-1.105611037853026524e+01	1.889878742632680186e-01
-1.103540763103736566e+01	1.836012026601220037e-01
-1.101455405262726472e+01	1.781642174900660014e-01
-1.099354602345826493e+01	1.726802803703419986e-01
-1.097238040110836543e+01	1.671524739243460123e-01
-1.095105452461686468e+01	1.615836030936849965e-01
-1.092956621412256446e+01	1.559761986901020137e-01
-1.090791376633466570e+01	1.503325230109850141e-01
-1.088609594610086440e+01	1.446545773336480045e-01
-1.086411197436146558e+01	1.389441110982390093e-01
-1.084196151279666509e+01	1.332026325868450045e-01
-1.081964464549316496e+01	1.274314209069480064e-01
-1.079716185796236516e+01	1.216315390905310101e-01
-1.077451401385446594e+01	1.158038481256116053e-01
-1.075170232970996587e+01	1.099490217444081125e-01
-1.072872834809516540e+01	1.040675618014847009e-01
-1.070559390945566491e+01	9.815981408560760235e-02
-1.068230112302136448e+01	9.222598442043331013e-02
-1.065885233707826529e+01	8.626615492113211270e-02
-1.063525010891276423e+01	8.028030028632010540e-02
-1.061149717471466580e+01	7.426830401690590056e-02
-1.058759641970726584e+01	6.822997446537860944e-02
-1.056355084875476535e+01	6.216506063039541063e-02
-1.053936355767026534e+01	5.607326762207480442e-02
-1.051503770543206429e+01	4.995427173295660661e-02
-1.049057648748796545e+01	4.380773505803620127e-02
-1.046598311030536443e+01	3.763331961451701901e-02
-1.044126076730496422e+01	3.143070091789490483e-02
-1.041641261628896586e+01	2.519958097570820788e-02
-1.039144175845596507e+01	1.893970066377581585e-02
-1.036635121907456458e+01	1.265085145210681494e-02
-1.034114392986536579e+01	6.332886449001401408e-03
-1.031582271312466581e+01	-1.426926765979441569e-05
-1.029039026760736419e+01	-6.390609063148283697e-03
-1.026484915616786431e+01	-1.279603593453210175e-02
-1.023920179514706419e+01	-1.923035450807097924e-02
-1.021345044547946479e+01	-2.569326387917608701e-02
-1.018759720548396430e+01	-3.218435132953639810e-02
-1.016164400529223499e+01	-3.870308695639868013e-02
-1.013559260286081454e+01	-4.524881924875479022e-02
-1.010944458150503422e+01	-5.182077164417731030e-02
-1.008320134888906594e+01	-5.841804009807810560e-02
-1.005686413739963569e+01	-6.503959169414247343e-02
-1.003043400582862432e+01	-7.168426432051028252e-02
-1.000391184228599428e+01	-7.835076743089569584e-02
-9.977298368262825790e+00	-8.503768390325200377e-02
-9.950594143762165444e+00	-9.174347300081697743e-02
-9.923799573414685327e+00	-9.846647443148998091e-02
-9.896914913494985200e+00	-1.052049134916209772e-01
-9.869940279754205292e+00	-1.119569072695300038e-01
-9.842875655984405725e+00	-1.187204718726569963e-01
-9.815720903230264582e+00	-1.254935306302879527e-01
-9.788475769563495632e+00	-1.322739232116690311e-01
-9.761139900336155861e+00	-1.390594155870399917e-01
-9.733712848828744768e+00	-1.458477107472129775e-01
-9.706194087209885524e+00	-1.526364600857689768e-01
-9.678583017724564641e+00	-1.594232753372760159e-01
-9.650878984028535612e+00	-1.662057409551400133e-01
-9.623081282587275354e+00	-1.729814268042920156e-01
-9.595189174058804227e+00	-1.797479010368399632e-01
-9.567201894580545485e+00	-1.865027430135269837e-01
-9.539118666882425046e+00	-1.932435561303220140e-01
-9.510938711149744762e+00	-1.999679804079400047e-01
-9.482661255561955826e+00	-2.066737047026990237e-01
-9.454285546436155485e+00	-2.133584783997440337e-01
-9.425810857907505280e+00	-2.200201224546119994e-01
-9.397236501082804949e+00	-2.266565396560379919e-01
-9.368561832607845474e+00	-2.332657239919889713e-01
-9.339786262594515165e+00	-2.398457690119140118e-01
-9.310909261859535491e+00	-2.463948750909810137e-01
-9.281930368432725231e+00	-2.529113555164779759e-01
-9.252849193300084707e+00	-2.593936413323049694e-01
-9.223665425353955172e+00	-2.658402848943429708e-01
-9.194378835530654825e+00	-2.722499621071540199e-01
-9.164989280123965187e+00	-2.786214733306309754e-01
-9.135496703271165586e+00	-2.849537429635650154e-01
-9.105901138616665946e+00	-2.912458177292949757e-01
-9.076202710166825227e+00	-2.974968637063349908e-01
-9.046401632357605749e+00	-3.037061621637999753e-01
-9.016498209364774752e+00	-3.098731042773210098e-01
-8.986492833694025961e+00	-3.159971848156080121e-01
-8.956385984095234676e+00	-3.220779949007099296e-01
-8.926178222851795852e+00	-3.281152139560429837e-01
-8.895870192501524443e+00	-3.341086009652999844e-01
-8.865462612050684754e+00	-3.400579851722229097e-01
-8.834956272746515182e+00	-3.459632563558139862e-01
-8.804352033477155004e+00	-3.518243548179160185e-01
-8.773650815869354247e+00	-3.576412612200060015e-01
-8.742853599156074296e+00	-3.634139864038110068e-01
-8.711961414885614374e+00	-3.691425613257909855e-01
-8.680975341543174295e+00	-3.748270272289410676e-01
-8.649896499153525653e+00	-3.804674261668569701e-01
-8.618726043930605485e+00	-3.860637919847280108e-01
-8.587465163035815863e+00	-3.916161418501959424e-01
-8.556115069501984749e+00	-3.971244684140189940e-01
-8.524676997374525556e+00	-4.025887326665970600e-01
-8.493152197114705260e+00	-4.080088575418309715e-01
-8.461541931303505848e+00	-4.133847223049120223e-01
-8.429847470676854471e+00	-4.187161577457460537e-01
-8.398070090515775021e+00	-4.240029421851289615e-01
-8.366211067406775115e+00	-4.292447982867930167e-01
-8.334271676380405225e+00	-4.344413906553889482e-01
-8.302253188427924258e+00	-4.395923241885019705e-01
-8.270156868388395921e+00	-4.446971431402990116e-01
-8.237983973191754572e+00	-4.497553308454270149e-01
-8.205735750436664588e+00	-4.547663100446319162e-01
-8.173413437275774740e+00	-4.597294437481749818e-01
-8.141018259576256355e+00	-4.646440365697929731e-01
-8.108551431318876013e+00	-4.695093364624640109e-01
-8.076014154195474859e+00	-4.743245367877319540e-01
-8.043407617362316131e+00	-4.790887786527069925e-01
-8.010732997305476388e+00	-4.838011534528980362e-01
-7.977991457773724981e+00	-4.884607055647020579e-01
-7.945184149735375456e+00	-4.930664351383959310e-01
-7.912312211316935517e+00	-4.976173009506159040e-01
-7.879376767684014737e+00	-5.021122232843839850e-01
-7.846378930828665332e+00	-5.065500868144130475e-01
-7.813319799231265073e+00	-5.109297434854040976e-01
-7.780200457370475497e+00	-5.152500153810959382e-01
-7.747021975060125243e+00	-5.195096975916351223e-01
-7.713785406598194783e+00	-5.237075610960970629e-01
-7.680491789719595452e+00	-5.278423556854630050e-01
-7.647142144351074755e+00	-5.319128129588350795e-01
-7.613737471173514848e+00	-5.359176494318671491e-01
-7.580278750003385468e+00	-5.398555698011491266e-01
-7.546766938012265058e+00	-5.437252704114881041e-01
-7.513202967808894961e+00	-5.475254429744611517e-01
-7.479587745414785438e+00	-5.512547785862951244e-01
-7.445922148169114685e+00	-5.549119720909461151e-01
-7.412207022603625184e+00	-5.584957268302179756e-01
-7.378443182331935191e+00	-5.620047598169559677e-01
-7.344631406000805107e+00	-5.654378073597701171e-01
-7.310772435353115384e+00	-5.687936311586401228e-01
-7.276866973453454790e+00	-5.720710248801470499e-01
-7.242915683127755244e+00	-5.752688212092860187e-01
-7.208919185667604701e+00	-5.783858993620270006e-01
-7.174878059848454726e+00	-5.814211930292700892e-01
-7.140792841308274852e+00	-5.843736987089140911e-01
-7.106664022329924890e+00	-5.872424843686880891e-01
-7.072492052066094992e+00	-5.900266983685369393e-01
-7.038277337240774756e+00	-5.927255785580280989e-01
-7.004020243355244979e+00	-5.953384614517720497e-01
-6.969721096420115281e+00	-5.978647913745001041e-01
-6.935380185228164684e+00	-6.003041294575961473e-01
-6.900997764174904958e+00	-6.026561623607160634e-01
-6.866574056626455480e+00	-6.049207105859140121e-01
-6.832109258826134734e+00	-6.070977362476821515e-01
-6.797603544323175484e+00	-6.091873501605680197e-01
-6.763057068899224866e+00	-6.111898181067150215e-01
-6.728469975960525318e+00	-6.131055661488959974e-01
-6.693842402356154686e+00	-6.149351848602671033e-01
-6.659174484576064756e+00	-6.166794323502571284e-01
-6.624466365275955226e+00	-6.183392359765240709e-01
-6.589718200070724841e+00	-6.199156926457320971e-01
-6.554930164532895454e+00	-6.214100676206970597e-01
-6.520102461328704635e+00	-6.228237917682180047e-01
-6.485235327420984852e+00	-6.241584572001199760e-01
-6.450329041265975505e+00	-6.254158112796759372e-01
-6.415383929929754814e+00	-6.265977489861260796e-01
-6.380400376049775168e+00	-6.277063036512260386e-01
-6.345378824567664999e+00	-6.287436361033771348e-01
-6.310319789161175308e+00	-6.297120222763690212e-01
-6.275223858305724711e+00	-6.306138393609981296e-01
-6.240091700899735194e+00	-6.314515505983080423e-01
-6.204924071392184715e+00	-6.322276888326689992e-01
-6.169721814356044831e+00	-6.329448389610701220e-01
-6.134485868457445257e+00	-6.336056194315611290e-01
-6.099217269776414874e+00	-6.342126629584230457e-01
-6.063917154442824753e+00	-6.347685966342531128e-01
-6.028586760558044766e+00	-6.352760216293771300e-01
-5.993227429381045468e+00	-6.357374926768379897e-01
-5.957840605765585273e+00	-6.361554975463761252e-01
-5.922427837843135201e+00	-6.365324367133879946e-01
-5.886990775954565436e+00	-6.368706034286211182e-01
-5.851531170841314911e+00	-6.371721643915271294e-01
-5.816050871114804899e+00	-6.374391412246029898e-01
-5.780551820030154886e+00	-6.376733929379860832e-01
-5.745036051597325333e+00	-6.378765995630231167e-01
-5.709505686069185515e+00	-6.380502471207729620e-01
-5.673962924852225420e+00	-6.381956140765809860e-01
-5.638410044890335371e+00	-6.383137594152870076e-01
-5.602849392577295085e+00	-6.384055124534739889e-01
-5.567283377256694976e+00	-6.384714644858391352e-01
-5.531714464371574991e+00	-6.385119623424211355e-01
-5.496145168327965180e+00	-6.385271039125370862e-01
-5.460578045137914671e+00	-6.385167356699921193e-01
-5.425015684908404801e+00	-6.384804522129059468e-01
-5.389460704242095446e+00	-6.384175978105031124e-01
-5.353915738615304676e+00	-6.383272699288060625e-01
-5.318383434796794873e+00	-6.382083246875960292e-01
-5.282866443368664733e+00	-6.380593841824759860e-01
-5.247367411408305315e+00	-6.378788455885771036e-01
-5.211888975386314904e+00	-6.376648919466609833e-01
-5.176433754332275150e+00	-6.374155045180871504e-01
-5.141004343315454861e+00	-6.371284765825480090e-01
-5.105603307283395509e+00	-6.368014285417129550e-01
-5.070233175296385397e+00	-6.364318241828901268e-01
-5.034896435190894692e+00	-6.360169879496939682e-01
-4.999595528699835256e+00	-6.355541230613610537e-01
-4.964332847052505215e+00	-6.350403303188041360e-01
-4.929110727071424947e+00	-6.344726274337191274e-01
-4.893931447778615329e+00	-6.338479687168900867e-01
-4.858797227518034667e+00	-6.331632649633369692e-01
-4.823710221596654968e+00	-6.324154033748750070e-01
-4.788672520440974800e+00	-6.316012673650419629e-01
-4.753686148261874855e+00	-6.307177560969650099e-01
-4.718753062215685468e+00	-6.297618036115830709e-01
-4.683875152045555268e+00	-6.287303974114830663e-01
-4.649054240183264852e+00	-6.276205963744310168e-01
-4.614292082288074859e+00	-6.264295478802610617e-01
-4.579590368196194916e+00	-6.251545040450510182e-01
-4.544950723251284685e+00	-6.237928369673459983e-01
-4.510374709984595221e+00	-6.223420529023691028e-01
-4.475863830110605512e+00	-6.207998052916889886e-01
-4.441419526803024986e+00	-6.191639065874390280e-01
-4.407043187214415347e+00	-6.174323388218461162e-01
-4.372736145201915114e+00	-6.156032628844150256e-01
-4.338499684221265085e+00	-6.136750264804651245e-01
-4.304335040351075392e+00	-6.116461707557570016e-01
-4.270243405409795301e+00	-6.095154355825940229e-01
-4.236225930128554751e+00	-6.072817635129310609e-01
-4.202283727343955277e+00	-6.049443024135729985e-01
-4.168417875176625209e+00	-6.025024068075111039e-01
-4.134629420162815094e+00	-5.999556379536701289e-01
-4.100919380308654993e+00	-5.973037627049011533e-01
-4.067288748038764723e+00	-5.945467511908231195e-01
-4.033738493013884430e+00	-5.916847733781380736e-01
-4.000269564794645127e+00	-5.887181945663011451e-01
-3.966882895332124903e+00	-5.856475698808960573e-01
-3.933579401268595177e+00	-5.824736378308010831e-01
-3.900359986035755178e+00	-5.791973129982330715e-01
-3.867225541740815231e+00	-5.758196779330111426e-01
-3.834176950834584652e+00	-5.723419743240509838e-01
-3.801215087559254968e+00	-5.687655935220250480e-01
-3.768340819177304901e+00	-5.650920664875691557e-01
-3.735555006986114535e+00	-5.613230532392541328e-01
-3.702858507126914667e+00	-5.574603318749029590e-01
-3.670252171199504865e+00	-5.535057872388251532e-01
-3.637736846697794846e+00	-5.494613993060519785e-01
-3.605313377284074861e+00	-5.453292313529440882e-01
-3.572982602922564865e+00	-5.411114179815190717e-01
-3.540745359895755229e+00	-5.368101530626101514e-01
-3.508602480728755246e+00	-5.324276776606040595e-01
-3.476554794049325103e+00	-5.279662679999941322e-01
-3.444603124412474848e+00	-5.234282235314340337e-01
-3.412748292119904825e+00	-5.188158551524051365e-01
-3.380991113065294762e+00	-5.141314736350179881e-01
-3.349332398637074881e+00	-5.093773783109609710e-01
-3.317772955710014848e+00	-5.045558460611410112e-01
-3.286313586756694605e+00	-4.996691206551970299e-01
-3.254955090109165283e+00	-4.947194024838099113e-01
-3.223698260399424420e+00	-4.897088387245500107e-01
-3.192543889206034713e+00	-4.846395139800260821e-01
-3.161492765931654958e+00	-4.795134414251320254e-01
-3.130545678933804865e+00	-4.743325544984119957e-01
-3.099703416928324629e+00	-4.690986991708749332e-01
-3.068966770681364586e+00	-4.638136268239400617e-01
-3.038336535002084560e+00	-4.584789877666929914e-01
-3.007813511044495236e+00	-4.530963254210979563e-01
-2.977398508922014742e+00	-4.476670712023539944e-01
-2.947092350634204827e+00	-4.421925401201009520e-01
-2.916895873300274999e+00	-4.366739271246739551e-01
-2.886809932688825242e+00	-4.311123042210080469e-01
-2.856835407028464502e+00	-4.255086183711629944e-01
-2.826973201079025166e+00	-4.198636902046059549e-01
-2.797224250437515103e+00	-4.141782135534750053e-01
-2.767589526048534587e+00	-4.084527558279000270e-01
-2.738070038883504864e+00	-4.026877592441239773e-01
-2.708666844748594649e+00	-3.968835429156049588e-01
-2.679381049176694951e+00	-3.910403058144280020e-01
-2.650213812354414777e+00	-3.851581306072959232e-01
-2.621166354031334578e+00	-3.792369883669259312e-01
-2.592239958355384566e+00	-3.732767441560589927e-01
-2.563435978574714724e+00	-3.672771634772629690e-01
-2.534755841544464872e+00	-3.612379195774479412e-01
-2.506201051974424665e+00	-3.551586015914650063e-01
-2.477773196352225149e+00	-3.490387235042839431e-01
-2.449473946475984931e+00	-3.428777339061769847e-01
-2.421305062530074714e+00	-3.366750265099729966e-01
-2.393268395638274981e+00	-3.304299513939240041e-01
-2.365365889829694979e+00	-3.241418269280080255e-01
-2.337599583355005173e+00	-3.178099523356610057e-01
-2.309971609292884587e+00	-3.114336208369880010e-01
-2.282484195390335202e+00	-3.050121333135559776e-01
-2.255139663084515078e+00	-2.985448124289160066e-01
-2.227940425658505141e+00	-2.920310171331360061e-01
-2.200888985489404703e+00	-2.854701574738869874e-01
-2.173987930352985209e+00	-2.788617096310879728e-01
-2.147239928756475180e+00	-2.722052310868329772e-01
-2.120647724278365231e+00	-2.655003758374169798e-01
-2.094214128902614824e+00	-2.587469095496959803e-01
-2.067942015342954853e+00	-2.519447245599900076e-01
-2.041834308362594719e+00	-2.450938546101890103e-01
-2.015893975103934643e+00	-2.381944892128090019e-01
-1.990124014453074741e+00	-2.312469875344849712e-01
-1.964527445474015144e+00	-2.242518916858730060e-01
-1.939107294957844951e+00	-2.172099393051760141e-01
-1.913866584142934757e+00	-2.101220753226020199e-01
-1.888808314672264954e+00	-2.029894627940420082e-01
-1.863935453864925096e+00	-1.958134926941000331e-01
-1.839250919388575101e+00	-1.885957925614780151e-01
-1.814757563429895137e+00	-1.813382338934689808e-01
-1.790458156469344919e+00	-1.740429381911229867e-01
-1.766355370775525069e+00	-1.667122815623979792e-01
-1.742451763742854931e+00	-1.593488977973679943e-01
-1.718749761203725024e+00	-1.519556798373289941e-01
-1.695251640853004949e+00	-1.445357795683220314e-01
-1.671959515928684858e+00	-1.370926058792549806e-01
-1.648875319296985165e+00	-1.296298209353619613e-01
-1.626000788093925120e+00	-1.221513346291210333e-01
-1.603337449077614885e+00	-1.146612971829799599e-01
-1.580886604846785115e+00	-1.071640898911609963e-01
-1.558649321080444849e+00	-9.966431400143699326e-02
-1.536626414952205089e+00	-9.216677775194098698e-02
-1.514818444869264980e+00	-8.467648159271901065e-02
-1.493225701681574868e+00	-7.719860163680819509e-02
-1.471848201500514985e+00	-6.973847140090688734e-02
-1.450685680258585020e+00	-6.230156191116578701e-02
-1.429737590132464931e+00	-5.489346026512278987e-02
-1.409003097941234905e+00	-4.751984675615619769e-02
-1.388481085619084787e+00	-4.018647068195779770e-02
-1.368170152848755095e+00	-3.289912497324309903e-02
-1.348068621926695076e+00	-2.566361979308778851e-02
-1.328174544915185162e+00	-1.848575527075860259e-02
-1.308485713119225125e+00	-1.137129354652519075e-02
-1.288999668907825136e+00	-4.325930315559889383e-03
-1.269713719880185110e+00	2.644733930514897580e-03
-1.250624955357384938e+00	9.535222756722916415e-03
-1.231730265159534987e+00	1.634021251707540312e-02
-1.213026360607435183e+00	2.305456074466422089e-02
-1.194509797666544859e+00	2.967333397363769443e-02
-1.176177002129561888e+00	3.619183476466761307e-02
-1.158024296712810930e+00	4.260562770494011331e-02
-1.140047929920380954e+00	4.891056415517661127e-02
-1.122244106509695971e+00	5.510280551978960495e-02
-1.104609019372183809e+00	6.117884482205920849e-02
-1.087138882623837066e+00	6.713552637422570690e-02
-1.069829965682604023e+00	7.297006334264311000e-02
-1.052678628092964086e+00	7.868005302063060813e-02
-1.035681354842962865e+00	8.426348963635850453e-02
-1.018834791905576909e+00	8.971877453996440765e-02
-1.002135781724666996e+00	9.504472363303080595e-02
-9.855813983562339287e-01	1.002405719244525012e-01
-9.691689819682419715e-01	1.053059751194622140e-01
-9.528961723971609565e-01	1.102410081729853081e-01
-9.367609414566430148e-01	1.150461607643849110e-01
-9.207616236935469711e-01	1.197223296778190116e-01
-9.048969452889079612e-01	1.242708081006200088e-01
-8.891660508065090118e-01	1.286932718810840093e-01
-8.735685274994309246e-01	1.329917628164999921e-01
-8.581044268954589604e-01	1.371686690719390034e-01
-8.427742833953669743e-01	1.412267028598450103e-01
-8.275791296340350156e-01	1.451688755396060015e-01
-8.125205083728049837e-01	1.489984703246390041e-01
-7.976004807126260143e-01	1.527190128117640044e-01
-7.828216304410399173e-01	1.563342395734819978e-01
-7.681870643519970177e-01	1.598480650778349998e-01
-7.537004084055799469e-01	1.632645472224920069e-01
-7.393657996248529374e-01	1.665878517892979971e-01
-7.251878736590560148e-01	1.698222161423739995e-01
-7.111717479759889216e-01	1.729719125068080177e-01
-6.973230006814740145e-01	1.760412111756280151e-01
-6.836476449999999705e-01	1.790343440000000119e-01
-6.701520994877598891e-01	1.819554685212189937e-01
-6.568431540870279806e-01	1.848086331028410134e-01
-6.437279321688609279e-01	1.875977434172469982e-01
-6.308138487491870006e-01	1.903265306328480178e-01
-6.181085651011168913e-01	1.929985216360440015e-01
-6.056199400234170138e-01	1.956170116060280129e-01
-5.933559780612689405e-01	1.981850392404740091e-01
-5.813247750102730205e-01	2.007053649063910150e-01
-5.695344610678558794e-01	2.031804519629260009e-01
-5.579931420274100162e-01	2.056124514720400198e-01
-5.467088389393629511e-01	2.080031904788730013e-01
-5.356894266894699497e-01	2.103541640066910190e-01
-5.249425719677869306e-01	2.126665308718260206e-01
-5.144756711214579781e-01	2.149411133824140063e-01
-5.042957884005678793e-01	2.171784009414360062e-01
-4.944095951182869708e-01	2.193785575300320201e-01
-4.848233102543219597e-01	2.215414330017470013e-01
-4.755426430338319799e-01	2.236665780728900044e-01
-4.665727380123129708e-01	2.257532628489599957e-01
-4.579181231902699767e-01	2.278004986828180145e-01
-4.495826616695269839e-01	2.298070631173479983e-01
-4.415695073458019704e-01	2.317715276245519984e-01
-4.338810651093779613e-01	2.336922878146709959e-01
-4.265189559975209876e-01	2.355675957538440057e-01
-4.194839877085959623e-01	2.373955939972990092e-01
-4.127761308488009373e-01	2.391743509178640148e-01
-4.063945012381429689e-01	2.409018968870220156e-01
-4.003373485530779541e-01	2.425762608483290061e-01
-3.946020515292709696e-01	2.441955068112439953e-01
-3.891851198897119390e-01	2.457577697874979983e-01
-3.840822031013699789e-01	2.472612906925090170e-01
-3.792881059981069725e-01	2.487044497411879940e-01
-3.747968112394899354e-01	2.500857978809150062e-01
-3.706015085048949276e-01	2.514040858246809895e-01
-3.666946302507579913e-01	2.526582902742069980e-01
-3.630678937866629319e-01	2.538476369563570367e-01
-3.597123493540849704e-01	2.549716201359349954e-01
-3.566184338207210036e-01	2.560300183138660146e-01
-3.537760295345279693e-01	2.570229058712280024e-01
-3.511745278155209427e-01	2.579506604761729882e-01
-3.488028965011449323e-01	2.588139661317430118e-01
-3.466497509034679458e-01	2.596138118072680023e-01
-3.447034274844189561e-01	2.603514856634270291e-01
-3.429520595097879654e-01	2.610285649503699679e-01
-3.413836539045509433e-01	2.616469017283490350e-01
-3.399861685020769686e-01	2.622086046300350359e-01
-3.387475888588249440e-01	2.627160169519280331e-01
-3.376560037948389548e-01	2.631716914276940322e-01
-3.366996788195349977e-01	2.635783620976800412e-01
-3.358671266123859356e-01	2.639389137449349998e-01
-3.351471737497679904e-01	2.642563494175700356e-01
-3.345290229027579887e-01	2.645337565988600259e-01
-3.340023097763249460e-01	2.647742726190760454e-01
-3.335571541183549593e-01	2.649810499253679730e-01
-3.331842041970879409e-01	2.651572218371259781e-01
-3.328746742278129722e-01	2.653058694132680029e-01
-3.326203743234799615e-01	2.654299900440040272e-01
-3.324137326487969224e-01	2.655324683523769824e-01
-3.322478095723429559e-01	2.656160499498150251e-01
-3.321163037353519476e-01	2.656833185351299975e-01
-3.320135500875419643e-01	2.657366767579230071e-01
-3.319345100781209701e-01	2.657783311858850084e-01
