# Supplementary material for: Agile perching maneuvers in birds and morphing-wing drones
Source: Nat Commun. 2024 Sep 27;15:8330. doi: 10.1038/s41467-024-52369-4 (PMC11437188; doi:10.1038/s41467-024-52369-4)
Supplement: Supplementary file 11 — Source Data [file 41467_2024_52369_MOESM11_ESM.zip › figure_source_data/suppl_fig_2/harris_hawk_408.csv]

# horizontal_pos	altitude
-1.212436137408737125e+01	2.849529550285549995e-01
-1.211146524738107288e+01	2.881934476126100098e-01
-1.209832465832057125e+01	2.914574986520700461e-01
-1.208495254442407152e+01	2.947362464129660298e-01
-1.207136186376187226e+01	2.980205875017659656e-01
-1.205756551997957260e+01	3.013012136085070347e-01
-1.204357628927297164e+01	3.045686495571150454e-01
-1.202940674977747193e+01	3.078132924407830373e-01
-1.201506921380807213e+01	3.110254516103120315e-01
-1.200057566335547143e+01	3.141953892747240129e-01
-1.198593768920847147e+01	3.173133614663220525e-01
-1.197116643403987268e+01	3.203696591169059582e-01
-1.195627253975517235e+01	3.233546489880859687e-01
-1.194126609936947148e+01	3.262588141967419642e-01
-1.192615661363587165e+01	3.290727940767360638e-01
-1.191095295261447262e+01	3.317874231201289881e-01
-1.189566332233097157e+01	3.343937687453679697e-01
-1.188029523663497145e+01	3.368831676464090208e-01
-1.186485549433247222e+01	3.392472604853360441e-01
-1.184935016162787136e+01	3.414780247019799653e-01
-1.183378455987327271e+01	3.435678052270839666e-01
-1.181816325858957129e+01	3.455093429007800587e-01
-1.180249007368587222e+01	3.472958004154139688e-01
-1.178676807077207123e+01	3.489207856209110004e-01
-1.177099957342527148e+01	3.503783720518129918e-01
-1.175518617623987261e+01	3.516631165576130646e-01
-1.173932876246197132e+01	3.527700739418709874e-01
-1.172342752598007287e+01	3.536948085405330344e-01
-1.170748199741697171e+01	3.544334026956890149e-01
-1.169149107404657251e+01	3.549824621073740527e-01
-1.167545305323247185e+01	3.553391180726229726e-01
-1.165936566906877125e+01	3.555010266476480441e-01
-1.164322613188467237e+01	3.554663647952019945e-01
-1.162703117025817257e+01	3.552338236048719899e-01
-1.161077707517277169e+01	3.548025986986760305e-01
-1.159445974594027184e+01	3.541723779577590214e-01
-1.157807473750567162e+01	3.533433267278550671e-01
-1.156161730874557136e+01	3.523160706812390464e-01
-1.154508247136977239e+01	3.510916765308880194e-01
-1.152846503903727182e+01	3.496716308082750135e-01
-1.151175967630337205e+01	3.480578169294180624e-01
-1.149496094701977178e+01	3.462524907843780309e-01
-1.147806336182207154e+01	3.442582550931350127e-01
-1.146106142435227149e+01	3.420780327757010353e-01
-1.144394967587897227e+01	3.397150395862230665e-01
-1.142672273799967186e+01	3.371727562598819672e-01
-1.140937535312847118e+01	3.344549004174499629e-01
-1.139190242250007223e+01	3.315653984656500297e-01
-1.137429904144477177e+01	3.285083577219489737e-01
-1.135656053172087177e+01	3.252880389804140293e-01
-1.133868247071917246e+01	3.219088297208350102e-01
-1.132066071738847235e+01	3.183752181468160192e-01
-1.130249143476257245e+01	3.146917682201679778e-01
-1.128417110900527121e+01	3.108630958390879995e-01
-1.126569656492247162e+01	3.068938462865610228e-01
-1.124706497792807269e+01	3.027886730536020199e-01
-1.122827388248047242e+01	2.985522181197119984e-01
-1.120932117704537134e+01	2.941890937507219972e-01
-1.119020512566807213e+01	2.897038658523060084e-01
-1.117092435627257174e+01	2.851010388964270170e-01
-1.115147785583147133e+01	2.803850424180139855e-01
-1.113186496258027169e+01	2.755602190607040480e-01
-1.111208535546957243e+01	2.706308141337789852e-01
-1.109213904107477155e+01	2.656009666276740178e-01
-1.107202633819637150e+01	2.604747016229009837e-01
-1.105174786040357127e+01	2.552559240169740007e-01
-1.103130449678117131e+01	2.499484134860580076e-01
-1.101069739115197166e+01	2.445558205925780215e-01
-1.098992792004837149e+01	2.390816639469090232e-01
-1.096899766971137247e+01	2.335293283303600254e-01
-1.094790841238967261e+01	2.279020636878900108e-01
-1.092666208221057289e+01	2.222029849020900061e-01
-1.090526075088257230e+01	2.164350722647660208e-01
-1.088370660347937147e+01	2.106011725686000036e-01
-1.086200191454417130e+01	2.047040007487120061e-01
-1.084014902473187192e+01	1.987461420119980005e-01
-1.081815031819437145e+01	1.927300544007670147e-01
-1.079600820088957214e+01	1.866580717459590255e-01
-1.077372507997817230e+01	1.805324069739200066e-01
-1.075130334444707181e+01	1.743551557389910189e-01
-1.072874534707727179e+01	1.681283003617510263e-01
-1.070605338785137128e+01	1.618537140594989987e-01
-1.068322969887347185e+01	1.555331654611360193e-01
-1.066027643085177168e+01	1.491683234029499983e-01
-1.063719564117367256e+01	1.427607620047432191e-01
-1.061398928358247140e+01	1.363119660271983058e-01
-1.059065919944687195e+01	1.298233365113404258e-01
-1.056720711059817219e+01	1.232961966993940117e-01
-1.054363461369157129e+01	1.167317982333616055e-01
-1.051994317603937290e+01	1.101313276233303190e-01
-1.049613413284767205e+01	1.034959129720217086e-01
-1.047220868578317265e+01	9.682663093560571477e-02
-1.044816790278447272e+01	9.012451389354821096e-02
-1.042401271903077209e+01	8.339055729248270876e-02
-1.039974393897487204e+01	7.662572712109091966e-02
-1.037536223934557178e+01	6.983096746500701280e-02
-1.035086817302417117e+01	6.300720808313921284e-02
-1.032626217370167154e+01	5.615537193979971975e-02
-1.030154456122257223e+01	4.927638262093381183e-02
-1.027671554752797256e+01	4.237117155778361011e-02
-1.025177524311117239e+01	3.544068497772870363e-02
-1.022672366390677290e+01	2.848589050000971401e-02
-1.020156073853497247e+01	2.150778329367952768e-02
-1.017628631583451160e+01	1.450739171656581505e-02
-1.015090017261517197e+01	7.485782357294912259e-03
-1.012540202157369151e+01	4.440644075293098680e-04
-1.009979151931667118e+01	-6.616606701535798774e-03
-1.007406827444187236e+01	-1.369502645578338229e-02
-1.004823185563273213e+01	-2.078993925511918306e-02
-1.002228179972529176e+01	-2.790003728646128778e-02
-9.996217619710172642e+00	-3.502396029580898129e-02
-9.970038812635252157e+00	-4.216029626884429393e-02
-9.943744867377091623e+00	-4.930758301530246968e-02
-9.917335272251101230e+00	-5.646431063778600823e-02
-9.890809522431561973e+00	-6.362892485110699381e-02
-9.864167127153551817e+00	-7.079983110391496748e-02
-9.837407616669352706e+00	-7.797539944065695616e-02
-9.810530548931632566e+00	-8.515397002904095958e-02
-9.783535515975902541e+00	-9.233385926652398767e-02
-9.756422149973982272e+00	-9.951336636910596001e-02
-9.729190128929962711e+00	-1.066907803371149877e-01
-9.701839181989942773e+00	-1.138643871860059997e-01
-9.674369094336412900e+00	-1.210324773254780051e-01
-9.646779711638561849e+00	-1.281933529677289907e-01
-9.619070944030012171e+00	-1.353453354453569846e-01
-9.591242769586791894e+00	-1.424867723213449899e-01
-9.563295237279822558e+00	-1.496160441777950045e-01
-9.535228469378212779e+00	-1.567315709763649756e-01
-9.507042663282771144e+00	-1.638318178917819723e-01
-9.478738092772221790e+00	-1.709153005300349526e-01
-9.450315108649251172e+00	-1.779805894547819567e-01
-9.421774138777822216e+00	-1.850263139588509964e-01
-9.393115687508771572e+00	-1.920511650322129782e-01
-9.364340334496601415e+00	-1.990538974931320149e-01
-9.335448732916331593e+00	-2.060333312650710069e-01
-9.306441607096092028e+00	-2.129883517979340168e-01
-9.277319749587771724e+00	-2.199179096481629903e-01
-9.248084017704771398e+00	-2.268210192475390019e-01
-9.218735329562651515e+00	-2.336967569051659477e-01
-9.189274659665141343e+00	-2.405442581005269864e-01
-9.159703034083701567e+00	-2.473627141376169569e-01
-9.130021525285132000e+00	-2.541513682405180385e-01
-9.100231246666131923e+00	-2.609095111793910404e-01
-9.070333346858602042e+00	-2.676364765223840370e-01
-9.040329003872741964e+00	-2.743316356133589928e-01
-9.010219419147622588e+00	-2.809943923775390373e-01
-8.980005811580742403e+00	-2.876241780570800155e-01
-8.949689411608561684e+00	-2.942204459763319568e-01
-8.919271455409722549e+00	-3.007826664320500387e-01
-8.888753179301112084e+00	-3.073103217973939816e-01
-8.858135814394362484e+00	-3.138029019201679648e-01
-8.827420581576761904e+00	-3.202598998857279500e-01
-8.796608686875931227e+00	-3.266808082035679850e-01
-8.765701317261992642e+00	-3.330651154639429623e-01
-8.734699636934621481e+00	-3.394123034974830255e-01
-8.703604784134942207e+00	-3.457218450566949541e-01
-8.672417868514452621e+00	-3.519932020241049453e-01
-8.641139969084722594e+00	-3.582258241376949370e-01
-8.609772132762531172e+00	-3.644191482106759472e-01
-8.578315373516012698e+00	-3.705725978098570184e-01
-8.546770672108221945e+00	-3.766855833451189794e-01
-8.515138976425051354e+00	-3.827575025121779384e-01
-8.483421202365532210e+00	-3.887877410221249330e-01
-8.451618235263861578e+00	-3.947756735443380127e-01
-8.419730931804172869e+00	-4.007206647845669711e-01
-8.387760122381852312e+00	-4.066220706172450350e-01
-8.355706613858231435e+00	-4.124792391906700328e-01
-8.323571192649902528e+00	-4.182915119254159708e-01
-8.291354628089061762e+00	-4.240582243304140131e-01
-8.259057675987792280e+00	-4.297787065672130091e-01
-8.226681082336691375e+00	-4.354522837011600145e-01
-8.194225587066901184e+00	-4.410782755881699768e-01
-8.161691927804932689e+00	-4.466559963573930037e-01
-8.129080843550381630e+00	-4.521847534629729881e-01
-8.096393078209661809e+00	-4.576638462920940564e-01
-8.063629383921941951e+00	-4.630925643311820106e-01
-8.030790524118241791e+00	-4.684701849071550295e-01
-7.997877276260352275e+00	-4.737959705357260298e-01
-7.964890434212382075e+00	-4.790691659234769806e-01
-7.931830810205392268e+00	-4.842889946844480265e-01
-7.898699236362961784e+00	-4.894546558450360574e-01
-7.865496565764182435e+00	-4.945653202226610312e-01
-7.832223673029061750e+00	-4.996201267736860019e-01
-7.798881454420191872e+00	-5.046181790142709733e-01
-7.765470827463492043e+00	-5.095585416238430643e-01
-7.731992730099501721e+00	-5.144402373446639309e-01
-7.698448119385361998e+00	-5.192622442922700809e-01
-7.664837969775692095e+00	-5.240234937903789358e-01
-7.631163271018161609e+00	-5.287228688401470755e-01
-7.597425025706622037e+00	-5.333592033273220068e-01
-7.563624246540822327e+00	-5.379312820621400260e-01
-7.529761953347121839e+00	-5.424378417356541249e-01
-7.495839169919071843e+00	-5.468775728628949562e-01
-7.461856920740071786e+00	-5.512491227679350292e-01
-7.427816227652812131e+00	-5.555510996489330111e-01
-7.393718106541411927e+00	-5.597820777427340300e-01
-7.359563564092302279e+00	-5.639406035890690561e-01
-7.325353594699011595e+00	-5.680252033740429418e-01
-7.291089177574002100e+00	-5.720343913119509960e-01
-7.256771274127581606e+00	-5.759666790037301087e-01
-7.222400825669802238e+00	-5.798205856901650357e-01
-7.187978751486261864e+00	-5.835946492984380729e-01
-7.153505947333061776e+00	-5.872874381624129114e-01
-7.118983284389331700e+00	-5.908975632802970779e-01
-7.084411608698862217e+00	-5.944236909585309814e-01
-7.049791741124471933e+00	-5.978645556781689852e-01
-7.015124477830852356e+00	-6.012189730098420615e-01
-6.980410591303471968e+00	-6.044858523960019436e-01
-6.945650831902692168e+00	-6.076642096145730143e-01
-6.910845929943961963e+00	-6.107531787365521048e-01
-6.875996598287201778e+00	-6.137520233916169410e-01
-6.841103535410302250e+00	-6.166601471603561091e-01
-6.806167428934702279e+00	-6.194771029192909229e-01
-6.771188959564022447e+00	-6.222026009753980347e-01
-6.736168805390631675e+00	-6.248365158400599473e-01
-6.701107646519662175e+00	-6.273788915082159079e-01
-6.666006169955141836e+00	-6.298299451265700899e-01
-6.630865074689162419e+00	-6.321900689548929364e-01
-6.595685076932121582e+00	-6.344598305462560983e-01
-6.560466915419912226e+00	-6.366399710952479474e-01
-6.525211356732752321e+00	-6.387314019273930832e-01
-6.489919200560241741e+00	-6.407351991277909775e-01
-6.454591284847931654e+00	-6.426525963320011137e-01
-6.419228490762002082e+00	-6.444849757270829649e-01
-6.383831747411312207e+00	-6.462338573349790671e-01
-6.348402036269082060e+00	-6.479008866738609207e-01
-6.312940395240562275e+00	-6.494878209152190607e-01
-6.277447922327461960e+00	-6.509965136749951142e-01
-6.241925778845342165e+00	-6.524288985957589215e-01
-6.206375192155602072e+00	-6.537869718933730923e-01
-6.170797457880271786e+00	-6.550727740557040768e-01
-6.135193941573851895e+00	-6.562883708923750170e-01
-6.099566079833621757e+00	-6.574358341432740005e-01
-6.063915380836331970e+00	-6.585172218593871030e-01
-6.028243424296592323e+00	-6.595345587723719927e-01
-5.992551860848702283e+00	-6.604898168693240645e-01
-5.956842410860952342e+00	-6.613848963861579389e-01
-5.921116862697542338e+00	-6.622216074272919695e-01
-5.885377070449831827e+00	-6.630016524108399700e-01
-5.849624951164281939e+00	-6.637266095274729771e-01
-5.813862481599901599e+00	-6.643979173878180600e-01
-5.778091694552902169e+00	-6.650168610178031070e-01
-5.742314674790372386e+00	-6.655845593441560570e-01
-5.706533554638512307e+00	-6.661019542934609738e-01
-5.670750509273812412e+00	-6.665698016082339805e-01
-5.634967751767941735e+00	-6.669886634625330490e-01
-5.599187527938381592e+00	-6.673589029381921112e-01
-5.563412111057922438e+00	-6.676806804009660645e-01
-5.527643796475832261e+00	-6.679539517942201243e-01
-5.491884896203502286e+00	-6.681784688463561217e-01
-5.456137733515392441e+00	-6.683537811674520324e-01
-5.420404637614781862e+00	-6.684792401906580750e-01
-5.384687938411081731e+00	-6.685540048950671110e-01
-5.348989961452391917e+00	-6.685770492292550937e-01
-5.313313023053622075e+00	-6.685471711385830851e-01
-5.277659425656612058e+00	-6.684630030848359716e-01
-5.242031453454272238e+00	-6.683230239339450485e-01
-5.206431368306342122e+00	-6.681255720764509576e-01
-5.170861405969612079e+00	-6.678688596361099794e-01
-5.135323772660472130e+00	-6.675509876145790944e-01
-5.099820641962922174e+00	-6.671699618144630861e-01
-5.064354152089972416e+00	-6.667237093792170999e-01
-5.028926403501651876e+00	-6.662100957862870931e-01
-4.993539456878061777e+00	-6.656269421295180067e-01
-4.958195331441442200e+00	-6.649720425281560043e-01
-4.922896003616732408e+00	-6.642431815025910957e-01
-4.887643406016492165e+00	-6.634381511613600679e-01
-4.852439426732082062e+00	-6.625547680496060021e-01
-4.817285908910082348e+00	-6.615908895162270209e-01
-4.782184650589852204e+00	-6.605444294651250381e-01
-4.747137404776242242e+00	-6.594133733652121077e-01
-4.712145879719251695e+00	-6.581957924040269248e-01
-4.677211739371461618e+00	-6.568898566808361039e-01
-4.642336603993012289e+00	-6.554938473467950555e-01
-4.607522050873742003e+00	-6.540061676120010326e-01
-4.572769615142371791e+00	-6.524253525519569941e-01
-4.538080790633101991e+00	-6.507500776589361102e-01
-4.503457030781332193e+00	-6.489791660968329268e-01
-4.468899749521762388e+00	-6.471115946312260281e-01
-4.434410322163942375e+00	-6.451464982193451103e-01
-4.399990086222682173e+00	-6.430831732574089354e-01
-4.365640342183581879e+00	-6.409210794951389900e-01
-4.331362354186341967e+00	-6.386598406391550409e-01
-4.297157350612142324e+00	-6.362992436782579642e-01
-4.263026524564091702e+00	-6.338392369742260612e-01
-4.228971034233461879e+00	-6.312799271715821003e-01
-4.194992003147931747e+00	-6.286215749888690585e-01
-4.161090520301131690e+00	-6.258645899620460806e-01
-4.127267640166762064e+00	-6.230095242178590453e-01
-4.093524382603692224e+00	-6.200570653612320626e-01
-4.059861732661731892e+00	-6.170080285659660380e-01
-4.026280640301231450e+00	-6.138633479622150890e-01
-3.992782020042431768e+00	-6.106240674174070460e-01
-3.959366750563481752e+00	-6.072913308094340934e-01
-3.926035674268631759e+00	-6.038663718921140067e-01
-3.892789596850411371e+00	-6.003505038531309346e-01
-3.859629286871832043e+00	-5.967451086639039559e-01
-3.826555475396132167e+00	-5.930516263192149307e-01
-3.793568855693541408e+00	-5.892715440619449296e-01
-3.760670083055141610e+00	-5.854063856849909264e-01
-3.727859774745001964e+00	-5.814577009984340794e-01
-3.695138510122052189e+00	-5.774270555453839826e-01
-3.662506830963291549e+00	-5.733160206446830109e-01
-3.629965242019421723e+00	-5.691261638329119243e-01
-3.597514211833281905e+00	-5.648590397719519540e-01
-3.565154173850562103e+00	-5.605161816818520215e-01
-3.532885527850312180e+00	-5.560990933519480706e-01
-3.500708641721261394e+00	-5.516092417761890854e-01
-3.468623853607211593e+00	-5.470480504515409237e-01
-3.436631474442371825e+00	-5.424168933711570606e-01
-3.404731790894171439e+00	-5.377170897369241143e-01
-3.372925068727561815e+00	-5.329498994089361119e-01
-3.341211556601031418e+00	-5.281165191025829486e-01
-3.309591490300231698e+00	-5.232180793373009120e-01
-3.278065097410491902e+00	-5.182556421346349307e-01
-3.246632602424751823e+00	-5.132301994572199266e-01
-3.215294232278042230e+00	-5.081426723745749996e-01
-3.184050222294411370e+00	-5.029939109363599226e-01
-3.152900822526541802e+00	-4.977846947288650514e-01
-3.121846304462342125e+00	-4.925157340861690547e-01
-3.090886968067241725e+00	-4.871876719234940478e-01
-3.060023149124791786e+00	-4.818010861569519965e-01
-3.029255226832181513e+00	-4.763564926709960567e-01
-2.998583631601781541e+00	-4.708543487925759830e-01
-2.968008853013671455e+00	-4.652950572291680298e-01
-2.937531447859151434e+00	-4.596789704265399901e-01
-2.907152048209571404e+00	-4.540063953012969944e-01
-2.876871369440151760e+00	-4.482775983028839950e-01
-2.846690218134241945e+00	-4.424928107598339877e-01
-2.816609499789051618e+00	-4.366522344655519583e-01
-2.786630226240961683e+00	-4.307560474598089439e-01
-2.756753522725682082e+00	-4.248044099633720427e-01
-2.726980634486172228e+00	-4.187974704247329760e-01
-2.697312932840452149e+00	-4.127353716397010319e-01
-2.667751920620542005e+00	-4.066182569066890129e-01
-2.638299236894361854e+00	-4.004462761826949602e-01
-2.608956660883651857e+00	-3.942195922073779557e-01
-2.579726114993131869e+00	-3.879383865650119501e-01
-2.550609666869532166e+00	-3.816028656566449739e-01
-2.521609530412971978e+00	-3.752132665572430192e-01
-2.492728065668852189e+00	-3.687698627350969871e-01
-2.463967777533992098e+00	-3.622729696131319899e-01
-2.435331313218572102e+00	-3.557229499540849882e-01
-2.406821458413232140e+00	-3.491202190536349392e-01
-2.378441132119802237e+00	-3.424652497276189922e-01
-2.350193380114451891e+00	-3.357585770812309689e-01
-2.322081367022541976e+00	-3.290008030497660330e-01
-2.294108366996522097e+00	-3.221926007018490190e-01
-2.266277753000302209e+00	-3.153347182972729423e-01
-2.238592984716792245e+00	-3.084279830925469867e-01
-2.211057595108722129e+00	-3.014733048879620347e-01
-2.183675175676941915e+00	-2.944716793104939501e-01
-2.156449360474762322e+00	-2.874241908271620294e-01
-2.129383808951311963e+00	-2.803320154835419742e-01
-2.102482187711582018e+00	-2.731964233620500226e-01
-2.075748151295401911e+00	-2.660187807543309968e-01
-2.049185322091731987e+00	-2.588005520416989946e-01
-2.022797269518782137e+00	-2.515433012770749710e-01
-1.996587488613902117e+00	-2.442486934612299598e-01
-1.970559378189741917e+00	-2.369184955055429476e-01
-1.944716218725482060e+00	-2.295545768727629832e-01
-1.919061150172552077e+00	-2.221589098866610379e-01
-1.893597149864272078e+00	-2.147335697008399547e-01
-1.868327010727381943e+00	-2.072807339164879914e-01
-1.843253320000471929e+00	-1.998026818384570080e-01
-1.818378438669862041e+00	-1.923017933588990203e-01
-1.793704481837582021e+00	-1.847805474576200147e-01
-1.769233300237641915e+00	-1.772415203085900282e-01
-1.744966463117451960e+00	-1.696873829824869784e-01
-1.720905242699001914e+00	-1.621208987359439857e-01
-1.697050600430532130e+00	-1.545449198792309686e-01
-1.673403175233372009e+00	-1.469623842155019511e-01
-1.649963273940151964e+00	-1.393763110464559807e-01
-1.626730864110172092e+00	-1.317897967413410032e-01
-1.603705569394912045e+00	-1.242060098686499914e-01
-1.580886667611691943e+00	-1.166281858925750092e-01
-1.558273091666382060e+00	-1.090596214394020103e-01
-1.535863433446791992e+00	-1.015036681423699960e-01
-1.513655950787172078e+00	-9.396372607719799541e-02
-1.491648577581172086e+00	-8.644323680438997792e-02
-1.469838937095412135e+00	-7.894567603853497317e-02
-1.448224358509822007e+00	-7.147454596912500291e-02
-1.426801896682222015e+00	-6.403336726179198468e-02
-1.405568355106102008e+00	-5.662567077332597565e-02
-1.384520311999902109e+00	-4.925498901830988041e-02
-1.363654149435302054e+00	-4.192484742954588617e-02
-1.342966085380421948e+00	-3.463875545873057460e-02
-1.322452208502302051e+00	-2.740019756782419158e-02
-1.302108515541082090e+00	-2.021262416530678063e-02
-1.281930951037381972e+00	-1.307944254486570479e-02
-1.261915449163321989e+00	-6.004007886969198182e-03
-1.242057977378462130e+00	1.010385613827824436e-03
-1.222354581603302126e+00	7.960513431212512536e-03
-1.202801432576602103e+00	1.484322913331290184e-02
-1.183394873038061013e+00	2.165547248660201762e-02
-1.164131465355469075e+00	2.839427717172079979e-02
-1.145008039195946958e+00	3.505677804663942521e-02
-1.126021738823901996e+00	4.164021789464050771e-02
-1.107170069594830997e+00	4.814195359756551218e-02
-1.088450943203975951e+00	5.455946167860631357e-02
-1.069862721242397008e+00	6.089034316367350486e-02
-1.051404256610525945e+00	6.713232771599250692e-02
-1.033074932340910079e+00	7.328327700504130848e-02
-1.014874697387655011e+00	7.934118727821320993e-02
-9.968040989503770266e-01	8.530419111158640821e-02
-9.788643109150960697e-01	9.117055832484372013e-02
-9.610571580136990644e-01	9.693869605461161165e-02
-9.433851353272419971e-01	1.026071479901757150e-01
-9.258514227864489410e-01	1.081745927855634060e-01
-9.084598943551660533e-01	1.136398416722312066e-01
-8.912151216191970260e-01	1.190018353069228069e-01
-8.741223715435568753e-01	1.242596398995268192e-01
-8.571875982056220700e-01	1.294124426758102020e-01
-8.404174283595720052e-01	1.344595467395848232e-01
-8.238191407386499243e-01	1.394003654080255283e-01
-8.074006390556269785e-01	1.442344161023400018e-01
-7.911704187181680670e-01	1.489613138836570205e-01
-7.751375273339899952e-01	1.535807647306680068e-01
-7.593115191403358999e-01	1.580925586611749978e-01
-7.437024035527979304e-01	1.624965628039770071e-01
-7.283205880893730555e-01	1.667927145305579950e-01
-7.131768159862150736e-01	1.709810147575200057e-01
-6.982820988812510343e-01	1.750615215306680073e-01
-6.836476449999999705e-01	1.790343440000000119e-01
-6.692847833340109798e-01	1.828996368914830029e-01
-6.552048843555429158e-01	1.866575955764609995e-01
-6.414192778619629554e-01	1.903084518327520236e-01
-6.279391685890359787e-01	1.938524703830340201e-01
-6.147755502733489585e-01	1.972899462859790121e-01
-6.019391188798419723e-01	2.006212032438830228e-01
-5.894401857403139822e-01	2.038465928773230129e-01
-5.772885913722469731e-01	2.069664950027950145e-01
-5.654936207638869838e-01	2.099813189334649999e-01
-5.540639209207849358e-01	2.128915058062990084e-01
-5.430074214705369329e-01	2.156975319211100195e-01
-5.323312591159519158e-01	2.183999130586970205e-01
-5.220417067121119192e-01	2.209992097264730226e-01
-5.121441077194639480e-01	2.234960332611070077e-01
-5.026428167533210090e-01	2.258910526989330037e-01
-4.935411469096739889e-01	2.281850023065929989e-01
-4.848413244983829640e-01	2.303786896468560108e-01
-4.765444517575609940e-01	2.324730040380770246e-01
-4.686504780577569473e-01	2.344689252507610178e-01
-4.611581800316399415e-01	2.363675322714100246e-01
-4.540651509848349643e-01	2.381700119526150017e-01
-4.473677998568839631e-01	2.398776673596280107e-01
-4.410613599087929715e-01	2.414919256175620255e-01
-4.351399072159529702e-01	2.430143450603360067e-01
-4.295963889433889737e-01	2.444466214827840100e-01
-4.244226612751949568e-01	2.457905933010870181e-01
-4.196095367628649431e-01	2.470482454342240175e-01
-4.151468407490749302e-01	2.482217117304830190e-01
-4.110234764156529552e-01	2.493132757784050080e-01
-4.072274978983139726e-01	2.503253699607970173e-01
-4.037461908075269390e-01	2.512605726336569756e-01
-4.005661593961969968e-01	2.521216033388090083e-01
-3.976734195219299717e-01	2.529113159895789997e-01
-3.950534964661669424e-01	2.536326900025690501e-01
-3.926915265956669732e-01	2.542888193851330358e-01
-3.905723617852319696e-01	2.548828998270020185e-01
-3.886806754655139917e-01	2.554182138849939721e-01
-3.870010691174839979e-01	2.558981143911910339e-01
-3.855181780069509845e-01	2.563260062566020125e-01
-3.842167749394709286e-01	2.567053268832010238e-01
-3.830818708190280031e-01	2.570395254364910009e-01
-3.820988108139349304e-01	2.573320412673120172e-01
-3.812533649710719841e-01	2.575862818045350222e-01
-3.805318121753759608e-01	2.578056002684590009e-01
-3.799210164257579292e-01	2.579932735771530150e-01
-3.794084944912669566e-01	2.581524808336119747e-01
-3.789824741222939664e-01	2.582862827894900071e-01
-3.786319421202629654e-01	2.583976026804640225e-01
-3.783466817149439554e-01	2.584892088180880121e-01
-3.781172988599239559e-01	2.585636993029150066e-01
-3.779352372325139875e-01	2.586234891929140023e-01
-3.777927819124710096e-01	2.586708004198909894e-01
-3.776830519119759311e-01	2.587076546944420130e-01
