# Supplementary material for: Agile perching maneuvers in birds and morphing-wing drones
Source: Nat Commun. 2024 Sep 27;15:8330. doi: 10.1038/s41467-024-52369-4 (PMC11437188; doi:10.1038/s41467-024-52369-4)
Supplement: Supplementary file 11 — Source Data [file 41467_2024_52369_MOESM11_ESM.zip › figure_source_data/suppl_fig_2/harris_hawk_193.csv]

# horizontal_pos	altitude
-1.218132655935148811e+01	4.161513222530376366e-01
-1.218141922022818768e+01	4.110108594373816371e-01
-1.218148588800268683e+01	4.059524797721756340e-01
-1.218150141221268790e+01	4.010161097713025868e-01
-1.218143559244088792e+01	3.962405932294386091e-01
-1.218125300371638708e+01	3.916630764210146110e-01
-1.218091291826738676e+01	3.873184031378066328e-01
-1.218036933176948722e+01	3.832385303986106106e-01
-1.217957109931638726e+01	3.794519758127006259e-01
-1.217846218319188800e+01	3.759833075192385854e-01
-1.217698201127328694e+01	3.728526873326576396e-01
-1.217506594170848722e+01	3.700754771788226094e-01
-1.217264582650748750e+01	3.676619180939135756e-01
-1.216965066403368745e+01	3.656168899714545839e-01
-1.216600732815808783e+01	3.639397588866776223e-01
-1.216164136015998665e+01	3.626243172175706020e-01
-1.215647780834228797e+01	3.616588199472166032e-01
-1.215044209979448731e+01	3.610261185140266060e-01
-1.214346092872778726e+01	3.607038914278096198e-01
-1.213546314625648748e+01	3.606649686515026043e-01
-1.212638063730288707e+01	3.608777445272516315e-01
-1.211614917135738700e+01	3.613066718695726043e-01
-1.210470921502288810e+01	3.619128278246256381e-01
-1.209200669551138674e+01	3.626545402665926066e-01
-1.207799370547848739e+01	3.634880619273935798e-01
-1.206262914070358683e+01	3.643682781845996033e-01
-1.204587926312968804e+01	3.652494335059905950e-01
-1.202771818265258830e+01	3.660858609992856394e-01
-1.200812825180368826e+01	3.668326993634226096e-01
-1.198710036813648827e+01	3.674465817935436140e-01
-1.196463417974658761e+01	3.678862820543705725e-01
-1.194073818997648750e+01	3.681133039934276208e-01
-1.191542975804488691e+01	3.680924021926605949e-01
-1.188873499313438664e+01	3.677920232195955874e-01
-1.186068854043388754e+01	3.671846589919076087e-01
-1.183133325877858688e+01	3.662471060571206305e-01
-1.180071979089698786e+01	3.649606270486586146e-01
-1.176890602883728754e+01	3.633110131398615827e-01
-1.173595647890508786e+01	3.612885489030885910e-01
-1.170194153233528667e+01	3.588878835126796396e-01
-1.166693664990338775e+01	3.561078146294216484e-01
-1.163102147066508785e+01	3.529509934940936455e-01
-1.159427885692858773e+01	3.494235616687696444e-01
-1.155679388931788765e+01	3.455347314364796141e-01
-1.151865282731298734e+01	3.412963230539386439e-01
-1.147994205186028793e+01	3.367222728142506005e-01
-1.144074700750608820e+01	3.318281261976345764e-01
-1.140115116194378686e+01	3.266305302652116049e-01
-1.136123500087838778e+01	3.211467388963886171e-01
-1.132107507567438809e+01	3.153941435117956216e-01
-1.128074312037788829e+01	3.093898406023886105e-01
-1.124030525341028763e+01	3.031502457543746032e-01
-1.119982127755628731e+01	2.966907619821266273e-01
-1.115934408985518722e+01	2.900255081279635716e-01
-1.111891921072218814e+01	2.831671109340556103e-01
-1.107858443912498814e+01	2.761265622156365840e-01
-1.103836963801018811e+01	2.689131404431875927e-01
-1.099829665147268720e+01	2.615343940478546125e-01
-1.095837935247498685e+01	2.539961819659425912e-01
-1.091862381731798770e+01	2.463027653926176119e-01
-1.087902862060388820e+01	2.384569434676764299e-01
-1.083958524218088826e+01	2.304602246995381964e-01
-1.080027857554808790e+01	2.223130253646806165e-01
-1.076108752548588754e+01	2.140148859011672955e-01
-1.072198568126668761e+01	2.055646964352502160e-01
-1.068294205072088765e+01	1.969609230154119039e-01
-1.064392183969608752e+01	1.882018268439591135e-01
-1.060488726103648816e+01	1.792856697487207052e-01
-1.056579835714388693e+01	1.702109002757319078e-01
-1.052661382042398763e+01	1.609763160520109038e-01
-1.048729179648318777e+01	1.515811994065064949e-01
-1.044779065577188781e+01	1.420254245869056187e-01
-1.040806972047868761e+01	1.323095362115129237e-01
-1.036808993480738827e+01	1.224347997939638083e-01
-1.032781446830938776e+01	1.124032262255810072e-01
-1.028720924365188694e+01	1.022175729559935131e-01
-1.024624338204118779e+01	9.188132524822990865e-02
-1.020488956146368764e+01	8.139866128331690875e-02
-1.016312428489470676e+01	7.077440504807601396e-02
-1.012092805763781733e+01	6.001397086830310978e-02
-1.007828547492816718e+01	4.912330317048990702e-02
-1.003518522283756731e+01	3.810881460257259379e-02
-9.991619997297506828e+00	2.697732506079561499e-02
-9.947586347675146712e+00	1.573600350478659982e-02
-9.903084452753207145e+00	4.392313748347614899e-03
-9.858117838142558043e+00	-7.046035259457378297e-03
-9.812693045069147857e+00	-1.857113475258140300e-02
-9.766819261101627347e+00	-3.017491765129839965e-02
-9.720507923712666809e+00	-4.184919719428839557e-02
-9.673772307591587349e+00	-5.358570384542837850e-02
-9.626627106356908214e+00	-6.537612166201439701e-02
-9.579088018771196644e+00	-7.721212519744141689e-02
-9.531171348763267659e+00	-8.908541776169237592e-02
-9.482893627547976934e+00	-1.009877715056273773e-01
-9.434271264942728052e+00	-1.129110693658894049e-01
-9.385320235657218291e+00	-1.248473484468133887e-01
-9.336055804929406676e+00	-1.367888439664193823e-01
-9.286492296446176908e+00	-1.487280324963403677e-01
-9.236642904072677851e+00	-1.606576729172263795e-01
-9.186519547567266741e+00	-1.725708433217804094e-01
-9.136132771223737237e+00	-1.844609720483013637e-01
-9.085491683294486975e+00	-1.963218611290863946e-01
-9.034603933138788179e+00	-2.081477006896743642e-01
-8.983475722328437385e+00	-2.199330732248214182e-01
-8.932111845439937525e+00	-2.316729471825254016e-01
-8.880515755970497693e+00	-2.433626598766523985e-01
-8.828689652725296710e+00	-2.549978903827904153e-01
-8.776634582120246719e+00	-2.665746237073133851e-01
-8.724350552104228385e+00	-2.780891081112453755e-01
-8.671836653797678096e+00	-2.895378079745943856e-01
-8.619091187438487012e+00	-3.009173549642173984e-01
-8.566111789784708108e+00	-3.122245004869463880e-01
-8.512895560712667731e+00	-3.234560724472714255e-01
-8.459439187334368171e+00	-3.346089391740724728e-01
-8.405739064508978231e+00	-3.456799830351033331e-01
-8.351791411113907770e+00	-3.566660857346473645e-01
-8.297592381850558141e+00	-3.675641266149504705e-01
-8.243138174673147134e+00	-3.783709944918244861e-01
-8.188425134138878292e+00	-3.890836126941354389e-01
-8.133449851080017723e+00	-3.996989760961994764e-01
-8.078209259000287190e+00	-4.102141980845734337e-01
-8.022700727506846263e+00	-4.206265646386204149e-01
-7.966922152921336320e+00	-4.309335920757463856e-01
-7.910872045987106915e+00	-4.411330845584084392e-01
-7.854549616325297023e+00	-4.512231872120794907e-01
-7.797954853012396548e+00	-4.612024306809043295e-01
-7.741088600377216800e+00	-4.710697631574444766e-01
-7.683952627866516671e+00	-4.808245663582004226e-01
-7.626549692622926813e+00	-4.904666525581584113e-01
-7.568883593270886223e+00	-4.999962406148114602e-01
-7.510959213326116490e+00	-5.094139098644554497e-01
-7.452782552638536728e+00	-5.187205318135044152e-01
-7.394360745348667052e+00	-5.279171806226403696e-01
-7.335702062983146199e+00	-5.370050244376154414e-01
-7.276815901529236186e+00	-5.459852006041054917e-01
-7.217712751604036470e+00	-5.548586786654754466e-01
-7.158404151160796758e+00	-5.636261157385065168e-01
-7.098902620539756292e+00	-5.722877093582274810e-01
-7.039221580061786554e+00	-5.808430531549684250e-01
-6.979375250766306493e+00	-5.892910007621383617e-01
-6.919378539297306396e+00	-5.976295431519873524e-01
-6.859246908330216996e+00	-6.058557041709564661e-01
-6.798996234297556285e+00	-6.139654584195044507e-01
-6.738642654502636553e+00	-6.219536748266694115e-01
-6.678202406000516511e+00	-6.298140883476415208e-01
-6.617691658869896187e+00	-6.375393012087393618e-01
-6.557126346694096775e+00	-6.451208140860644757e-01
-6.496521997213486443e+00	-6.525490865785055217e-01
-6.435893566205026950e+00	-6.598136253662825190e-01
-6.375255277688456346e+00	-6.669030975706413678e-01
-6.314620473551346258e+00	-6.738054660792613948e-01
-6.254001475629576312e+00	-6.805081429978585561e-01
-6.193409463171896334e+00	-6.869981569454643999e-01
-6.132854368458206196e+00	-6.932623296348974229e-01
-6.072344793127846252e+00	-6.992874570698695003e-01
-6.011887947505566210e+00	-7.050604907383535291e-01
-5.951489614886626534e+00	-7.105687143754393365e-01
-5.891154142358596246e+00	-7.157999121907594464e-01
-5.830884459294586541e+00	-7.207425248851844213e-01
-5.770682124153746706e+00	-7.253857902960243464e-01
-5.710547399672186941e+00	-7.297198660850663376e-01
-5.650479355927976677e+00	-7.337359324948433681e-01
-5.590476000126176181e+00	-7.374262738216084134e-01
-5.530534431285506258e+00	-7.407843378663194756e-01
-5.470651017333936217e+00	-7.438047732081645158e-01
-5.410821591453486512e+00	-7.464834446827104397e-01
-5.351041663878126187e+00	-7.488174279265114031e-01
-5.291306644765546352e+00	-7.508049842640884819e-01
-5.231612073260926365e+00	-7.524455175573694365e-01
-5.171953847474356714e+00	-7.537395149115655446e-01
-5.112328449827886701e+00	-7.546884733372514198e-01
-5.052733162117866605e+00	-7.552948146111233552e-01
-4.993166264700146684e+00	-7.555617906637215331e-01
-4.933627214455636789e+00	-7.554933818589384398e-01
-4.874116796634816673e+00	-7.550941905247723351e-01
-4.814637246311527008e+00	-7.543693320542794734e-01
-4.755192335980567009e+00	-7.533243258250983398e-01
-4.695787426785756224e+00	-7.519649880875085568e-01
-4.636429481922596629e+00	-7.502973288442873478e-01
-4.577127041875236557e+00	-7.483274545875593375e-01
-4.517890162265036480e+00	-7.460614785647123881e-01
-4.458730316158186824e+00	-7.435054400149483378e-01
-4.399660263657866999e+00	-7.406652335507584173e-01
-4.340693892459186465e+00	-7.375465495589363929e-01
-4.281846033751346425e+00	-7.341548261712624868e-01
-4.223132258397567007e+00	-7.304952130156745493e-01
-4.164568658704646431e+00	-7.265725466160464219e-01
-4.106171621313646547e+00	-7.223913369744663360e-01
-4.047957596806186942e+00	-7.179557645556184919e-01
-3.989942871539047253e+00	-7.132696866090684207e-01
-3.932143347006316958e+00	-7.083366515210105518e-01
-3.874574331697786533e+00	-7.031599196901894278e-01
-3.817250349992287184e+00	-6.977424892792425393e-01
-3.760184972112377011e+00	-6.920871251071274433e-01
-3.703390668589366719e+00	-6.861963889231403879e-01
-3.646878692063566518e+00	-6.800726693389753663e-01
-3.590658988589696676e+00	-6.737182097911524892e-01
-3.534740139947596838e+00	-6.671351330588315420e-01
-3.479129337788936738e+00	-6.603254610668474189e-01
-3.423832389793406428e+00	-6.532911289542384647e-01
-3.368853757375647184e+00	-6.460339926767313390e-01
-3.314196623885316662e+00	-6.385558297285034435e-01
-3.259862991686036437e+00	-6.308583329039565424e-01
-3.205853805990236616e+00	-6.229430973635154967e-01
-3.152169102870066908e+00	-6.148116016077793677e-01
-3.098808178463887231e+00	-6.064651832905254558e-01
-3.045769776053567135e+00	-5.979050111027575110e-01
-2.993052287402006684e+00	-5.891320542269324889e-01
-2.940653964511897200e+00	-5.801470510838293571e-01
-2.888573137796286439e+00	-5.709504792662514205e-01
-2.836808436537737066e+00	-5.615425286677184769e-01
-2.785359007455416425e+00	-5.519230798658365522e-01
-2.734224727198316884e+00	-5.420916898063063982e-01
-2.683406404636906828e+00	-5.320475867536293979e-01
-2.632905968935376428e+00	-5.217896763290943429e-01
-2.582726639551927050e+00	-5.113165602480564953e-01
-2.532873074535507030e+00	-5.006265691007465435e-01
-2.483351493764236473e+00	-4.897178101994103527e-01
-2.434169774102926453e+00	-4.785882311460213923e-01
-2.385337513844587143e+00	-4.672356993672743264e-01
-2.336866064242117069e+00	-4.556580974257684047e-01
-2.288768526429876715e+00	-4.438534334581553664e-01
-2.241059712577036400e+00	-4.318199656229053107e-01
-2.193756070701676997e+00	-4.195563389732903103e-01
-2.146875573200646592e+00	-4.070617327164224863e-01
-2.100437569808256910e+00	-3.943360153881282915e-01
-2.054462606377796874e+00	-3.813799050773993282e-01
-2.008972211573456512e+00	-3.681951314840303247e-01
-1.963988654255296895e+00	-3.547845962993463886e-01
-1.919534675021316916e+00	-3.411525281721423108e-01
-1.875633196026327054e+00	-3.273046283687694458e-01
-1.832307013809087115e+00	-3.132482031651354082e-01
-1.789578480413306805e+00	-2.989922790250523765e-01
-1.747469178566187109e+00	-2.845476967283193659e-01
-1.705999597065167128e+00	-2.699271808155284114e-01
-1.665188812803616969e+00	-2.551453810153023749e-01
-1.625054186024726732e+00	-2.402188827119454140e-01
-1.585611075417407090e+00	-2.251661839933764009e-01
-1.546872579548246751e+00	-2.100076373849533717e-01
-1.508849310852447001e+00	-1.947653550158683911e-01
-1.471549207979296892e+00	-1.794630766712093650e-01
-1.434977391705366756e+00	-1.641260009418094024e-01
-1.399136068894086815e+00	-1.487805804814523736e-01
-1.364024488103857013e+00	-1.334542832007223900e-01
-1.329638949440756779e+00	-1.181753220511364000e-01
-1.295972870135096766e+00	-1.029723568635873554e-01
-1.263016906116726901e+00	-8.787417248193235553e-02
-1.230759128597836760e+00	-7.290933815611938540e-02
-1.199185253376486848e+00	-5.810585380984639725e-02
-1.168278919281383832e+00	-4.349078935656239264e-02
-1.138022010925112903e+00	-2.908992368702839615e-02
-1.108395019755493927e+00	-1.492739027597339563e-02
-1.079377436329056916e+00	-1.025336541296384407e-03
-1.050948165811874890e+00	1.259639587346261802e-02
-1.023085957972412086e+00	2.592056284123261944e-02
-9.957698423962219048e-01	3.893277474372461300e-02
-9.689795593451679956e-01	5.162171237626389519e-02
-9.426959766195379675e-01	6.397929601894840335e-02
-9.169014829682079482e-01	7.600080266607531221e-02
-8.915803490297319334e-01	8.768492727899751538e-02
-8.667190474677659573e-01	9.903378492096860664e-02
-8.423065248709759034e-01	1.100528517286054053e-01
-8.183344190960739617e-01	1.207508438538190121e-01
-7.947972170115299440e-01	1.311395347514326126e-01
-7.716923490112919115e-01	1.412335124690542176e-01
-7.490202181709989526e-01	1.510498798940434206e-01
-7.267841634692749908e-01	1.606079022036115134e-01
-7.049903580485989973e-01	1.699286070232666201e-01
-6.836476449999999705e-01	1.790343440000000119e-01
-6.627673145819239497e-01	1.879483116127393105e-01
-6.423628280892159648e-01	1.966940600457057209e-01
-6.224494947417419377e-01	2.052949798117227054e-01
-6.030441089387309495e-01	2.137737865034317064e-01
-5.841645560062459497e-01	2.221520125426333092e-01
-5.658293951396429211e-01	2.304495170652077207e-01
-5.480574286048229826e-01	2.386840250980589162e-01
-5.308672664109219674e-01	2.468707069366786189e-01
-5.142768956059968755e-01	2.550218081048026275e-01
-4.983032630828479470e-01	2.631463394662645894e-01
-4.829618803231309210e-01	2.712498359669806014e-01
-4.682664578660729604e-01	2.793341911246826070e-01
-4.542285764775009227e-01	2.873975727775506250e-01
-4.408574010329909254e-01	2.954344237816616259e-01
-4.281594420368859399e-01	3.034355493514826474e-01
-4.161383685019299783e-01	3.113882906160185815e-01
-4.047948746421909383e-01	3.192767817710886469e-01
-3.941266015186679628e-01	3.270822860068176019e-01
-3.841281134605039060e-01	3.347836032436956044e-01
-3.747909278052359294e-01	3.423575406871856019e-01
-3.661035953000649767e-01	3.497794353760745878e-01
-3.580518274220369501e-01	3.570237163165216332e-01
-3.506186659431549391e-01	3.640644925194526094e-01
-3.437846893152069483e-01	3.708761523428226181e-01
-3.375282498979609302e-01	3.774339590213056095e-01
-3.318257357134889451e-01	3.837146271712166268e-01
-3.266518502785659139e-01	3.896968654015905975e-01
-3.219799041366179226e-01	3.953618709431865885e-01
-3.177821119624389401e-01	4.006937634111846225e-01
-3.140298895212809693e-01	4.056799464161215951e-01
-3.106941452985829688e-01	4.103113876894756151e-01
-3.077455622436349181e-01	4.145828106416696301e-01
-3.051548657549369437e-01	4.184927927570196160e-01
-3.028930747428979497e-01	4.220437688798726050e-01
-3.009317333050629539e-01	4.252419401800416332e-01
-2.992431212126799300e-01	4.280970923212276125e-01
-2.978004420124509277e-01	4.306223290093116329e-01
-2.965779880767629439e-01	4.328337295854646216e-01
-2.955512823787839194e-01	4.347499415725116223e-01
-2.946971971206749363e-01	4.363917210082186027e-01
-2.939940496049359142e-01	4.377814349403196248e-01
-2.934216759171609512e-01	4.389425415586575840e-01
-2.929614830943629289e-01	4.398990640548375852e-01
-2.925964805022119308e-01	4.406750743963366301e-01
-2.923112911554889282e-01	4.412942027611536089e-01
