# Supplementary material for: Agile perching maneuvers in birds and morphing-wing drones
Source: Nat Commun. 2024 Sep 27;15:8330. doi: 10.1038/s41467-024-52369-4 (PMC11437188; doi:10.1038/s41467-024-52369-4)
Supplement: Supplementary file 11 — Source Data [file 41467_2024_52369_MOESM11_ESM.zip › figure_source_data/suppl_fig_2/harris_hawk_187.csv]

# horizontal_pos	altitude
-1.184570681057975072e+01	5.040193157807978386e-01
-1.182942350800775166e+01	5.069642595680587949e-01
-1.181286702229945185e+01	5.098720200946798009e-01
-1.179605525636805119e+01	5.127322324509218099e-01
-1.177900600401045139e+01	5.155346148636877901e-01
-1.176173684819195131e+01	5.182690193621477537e-01
-1.174426506315455221e+01	5.209254810719368134e-01
-1.172660752101265125e+01	5.234942657624297446e-01
-1.170878060344615079e+01	5.259659152887318223e-01
-1.169080011904855176e+01	5.283312905906338841e-01
-1.167268122682975218e+01	5.305816119347237514e-01
-1.165443836630965180e+01	5.327084961128678575e-01
-1.163608519457975099e+01	5.347039903401948902e-01
-1.161763453064055085e+01	5.365606026282088159e-01
-1.159909830725985103e+01	5.382713284433628953e-01
-1.158048753052695190e+01	5.398296734980277956e-01
-1.156181224721515122e+01	5.412296725588198187e-01
-1.154308151999295085e+01	5.424659041962988093e-01
-1.152430341046445150e+01	5.435335014395967779e-01
-1.150548496995205205e+01	5.444281583391907819e-01
-1.148663223787365162e+01	5.451461324801618602e-01
-1.146775024750845162e+01	5.456842435265347735e-01
-1.144884303888665222e+01	5.460398679141118539e-01
-1.142991367848925144e+01	5.462109298441497618e-01
-1.141096428539095164e+01	5.461958887628768355e-01
-1.139199606343765048e+01	5.459937235418328427e-01
-1.137300933900875144e+01	5.456039136009327439e-01
-1.135400360387805208e+01	5.450264172398128215e-01
-1.133497756265795076e+01	5.442616474630448398e-01
-1.131592918428685124e+01	5.433104456011718097e-01
-1.129685575699875066e+01	5.421740530419518755e-01
-1.127775394620075211e+01	5.408540813947347869e-01
-1.125861985467585136e+01	5.393524814154427860e-01
-1.123944908452525127e+01	5.376715110203198478e-01
-1.122023680026775061e+01	5.358137027134028951e-01
-1.120097779251935144e+01	5.337818307458987999e-01
-1.118166654169495189e+01	5.315788783152637365e-01
-1.116229728118505093e+01	5.292080050982538308e-01
-1.114286405949125225e+01	5.266725153956488548e-01
-1.112336080082625145e+01	5.239758271470927875e-01
-1.110378136371865132e+01	5.211214420529668434e-01
-1.108411959719755124e+01	5.181129170166538511e-01
-1.106436939417245213e+01	5.149538370954267474e-01
-1.104452474166085096e+01	5.116477901219338431e-01
-1.102457976756605085e+01	5.081983431311828392e-01
-1.100452878374685106e+01	5.046090207005928807e-01
-1.098436632517185174e+01	5.008832852834028682e-01
-1.096408718499435153e+01	4.970245195889828049e-01
-1.094368644543335201e+01	4.930360110377458027e-01
-1.092315950439055072e+01	4.889209382938268234e-01
-1.090250209777835089e+01	4.846823598556987966e-01
-1.088171031757745055e+01	4.803232046638908348e-01
-1.086078062568295088e+01	4.758462646660248097e-01
-1.083970986363685185e+01	4.712541892627848394e-01
-1.081849525837865222e+01	4.665494815442918219e-01
-1.079713442418025160e+01	4.617344962146497922e-01
-1.077562536095705070e+01	4.568114390933107893e-01
-1.075396644917395150e+01	4.517823680751578141e-01
-1.073215644158475079e+01	4.466491954268718145e-01
-1.071019445206225207e+01	4.414136912949678249e-01
-1.068807994178645160e+01	4.360774883007207947e-01
-1.066581270307265150e+01	4.306420870988688088e-01
-1.064339284112165096e+01	4.251088627801158371e-01
-1.062082075398185133e+01	4.194790720019587749e-01
-1.059809711100715113e+01	4.137538607378558053e-01
-1.057522283009655162e+01	4.079342725409947912e-01
-1.055219905398875113e+01	4.020212572257038097e-01
-1.052902712588025125e+01	3.960156798765918085e-01
-1.050570856462275060e+01	3.899183301025778148e-01
-1.048224503974235056e+01	3.837299314599078026e-01
-1.045863834650945101e+01	3.774511509748927907e-01
-1.043489038127145108e+01	3.710826087032128018e-01
-1.041100311724485117e+01	3.646248872682528175e-01
-1.038697858094645099e+01	3.580785413258028016e-01
-1.036281882942395072e+01	3.514441069066988055e-01
-1.033852592843125073e+01	3.447221105924288542e-01
-1.031410193167525158e+01	3.379130784815128075e-01
-1.028954886124405199e+01	3.310175449065377862e-01
-1.026486868931155172e+01	3.240360608632347761e-01
-1.024006332119435214e+01	3.169692021139428051e-01
-1.021513457982715067e+01	3.098175769284058356e-01
-1.019008419170475221e+01	3.025818334251958452e-01
-1.016491377432689092e+01	2.952626664772398102e-01
-1.013962482517023211e+01	2.878608241452828009e-01
-1.011421871220134072e+01	2.803771136035128064e-01
-1.008869666593153092e+01	2.728124065225348005e-01
-1.006305977300696064e+01	2.651676438761479959e-01
-1.003730897131721100e+01	2.574438401404487431e-01
-1.001144504659739098e+01	2.496420868564921125e-01
-9.985468630490810682e+00	2.417635555312924178e-01
-9.959380200031830555e+00	2.338094998563670091e-01
-9.933180078501331778e+00	2.257812572282874020e-01
-9.906868437600691024e+00	2.176802495618051225e-01
-9.880445300883572202e+00	2.095079833929838209e-01
-9.853910548378621570e+00	2.012660492772971044e-01
-9.827263922330441659e+00	1.929561204956951048e-01
-9.800505033980401848e+00	1.845799510900582030e-01
-9.773633371303711570e+00	1.761393732580363025e-01
-9.746648307613881457e+00	1.676362941458267031e-01
-9.719549110941342107e+00	1.590726920857514215e-01
-9.692334954088490662e+00	1.504506123333517187e-01
-9.665004925260051394e+00	1.417721623658880215e-01
-9.637558039164161983e+00	1.330395068104514023e-01
-9.609993248477321615e+00	1.242548620751390137e-01
-9.582309455564431033e+00	1.154204907607904035e-01
-9.554505524344280687e+00	1.065386959334715111e-01
-9.526580292190841348e+00	9.761181533914001229e-02
-9.498532581761560678e+00	8.864221564166241407e-02
-9.470361212645810767e+00	7.963228676354620894e-02
-9.442065012729560891e+00	7.058443640541652020e-02
-9.413642829176390947e+00	6.150108481545281391e-02
-9.385093538930030732e+00	5.238465987378379540e-02
-9.356416058649960732e+00	4.323759254935879981e-02
-9.327609353998431274e+00	3.406231277819382619e-02
-9.298672448205751451e+00	2.486124580234980175e-02
-9.269604429849451321e+00	1.563680899870181773e-02
-9.240404459792630476e+00	6.391409215792814846e-03
-9.211071777237361147e+00	-2.872559374026195655e-03
-9.181605704859700623e+00	-1.215271691101618701e-02
-9.152005653004112062e+00	-2.144669898774917427e-02
-9.122271122926571607e+00	-3.075215731715519318e-02
-9.092401709086962214e+00	-4.006675996369118975e-02
-9.062397100502641578e+00	-4.938819118108919715e-02
-9.032257081185990799e+00	-5.871415090784118385e-02
-9.001981529698960927e+00	-6.804235397784919037e-02
-8.971570417867811287e+00	-7.737052910861319521e-02
-8.941023808709660514e+00	-8.669641773275416075e-02
-8.910341853630981745e+00	-9.601777274043116206e-02
-8.879524788964792137e+00	-1.053323572004911668e-01
-8.848572931919310491e+00	-1.146379431267892102e-01
-8.817486676015381164e+00	-1.239323103532731785e-01
-8.786266486093492034e+00	-1.332132455770961843e-01
-8.754912892973001348e+00	-1.424785416234871649e-01
-8.723426487847500965e+00	-1.517259969793811614e-01
-8.691807916499191933e+00	-1.609534156351891676e-01
-8.660057873413899543e+00	-1.701586072657761961e-01
-8.628177095875539493e+00	-1.793393877728381991e-01
-8.596166358114690098e+00	-1.884935802018151696e-01
-8.564026465581429548e+00	-1.976190160373341720e-01
-8.531758249406818706e+00	-2.067135368722521904e-01
-8.499362561111119874e+00	-2.157749964368801954e-01
-8.466840267609969217e+00	-2.248012629670391727e-01
-8.434192246562320250e+00	-2.337902218824882139e-01
-8.401419382096818822e+00	-2.427397787410991992e-01
-8.368522560945230282e+00	-2.516478624289462118e-01
-8.335502669004439369e+00	-2.605124285425161612e-01
-8.302360588340869541e+00	-2.693314629163661711e-01
-8.269097194644610127e+00	-2.781029852479011688e-01
-8.235713355133420066e+00	-2.868250527704752084e-01
-8.202209926901339543e+00	-2.954957639266221903e-01
-8.168587755700729147e+00	-3.041132619949181715e-01
-8.134847675142070855e+00	-3.126757386265291982e-01
-8.100990506291729787e+00	-3.211814372508952631e-01
-8.067017057644410016e+00	-3.296286563140312098e-01
-8.032928125444600553e+00	-3.380157523173911716e-01
-7.998724494329109369e+00	-3.463411426300992413e-01
-7.964406938261599400e+00	-3.546033080522462133e-01
-7.929976221729239327e+00	-3.628007951119351371e-01
-7.895433101171629886e+00	-3.709322180834221938e-01
-7.860778326611959521e+00	-3.789962607181552312e-01
-7.826012643461639939e+00	-3.869916776844111728e-01
-7.791136794470119753e+00	-3.949172957145981600e-01
-7.756151521793099413e+00	-4.027720144620262066e-01
-7.721057569153699340e+00	-4.105548070709252317e-01
-7.685855684072529392e+00	-4.182647204648001771e-01
-7.650546620144159427e+00	-4.259008753587581464e-01
-7.615131139338799926e+00	-4.334624660013061681e-01
-7.579610014309499988e+00	-4.409487596503712248e-01
-7.543984030685899178e+00	-4.483590957870112192e-01
-7.508253989337009493e+00	-4.556928850685321719e-01
-7.472420708585919336e+00	-4.629496080207611830e-01
-7.436485026359839878e+00	-4.701288134670021379e-01
-7.400447802259489727e+00	-4.772301166890521862e-01
-7.364309919531629944e+00	-4.842531973136232071e-01
-7.328072286928669854e+00	-4.911977969157532153e-01
-7.291735840439229399e+00	-4.980637163295242309e-01
-7.255301544873129949e+00	-5.048508126556441322e-01
-7.218770395284209940e+00	-5.115589959554180943e-01
-7.182143418214189445e+00	-5.181882256213172777e-01
-7.145421672740789987e+00	-5.247385064158971435e-01
-7.108606251313599245e+00	-5.312098841732082466e-01
-7.071698280361559341e+00	-5.376024411600972552e-01
-7.034698920656689225e+00	-5.439162910988490918e-01
-6.997609367420009718e+00	-5.501515738575091241e-01
-6.960430850156929417e+00	-5.563084498197272687e-01
-6.923164632211629588e+00	-5.623870939520931866e-01
-6.885812010032219987e+00	-5.683876895934321105e-01
-6.848374312141479514e+00	-5.743104219973362845e-01
-6.810852897811209949e+00	-5.801554716660941580e-01
-6.773249155441939173e+00	-5.859230075209351796e-01
-6.735564500653879350e+00	-5.916131799600241603e-01
-6.697800374099299958e+00	-5.972261138616472564e-01
-6.659958239010999925e+00	-6.027619015953871173e-01
-6.622039578506559998e+00	-6.082205961085931367e-01
-6.584045892672439670e+00	-6.136022041589652698e-01
-6.545978695457109531e+00	-6.189066797664721786e-01
-6.507839511406879218e+00	-6.241339179589131536e-01
-6.469629872282409266e+00	-6.292837488852891514e-01
-6.431351313598109520e+00	-6.343559323694891727e-01
-6.393005371130219494e+00	-6.393501529738261357e-01
-6.354593577442409824e+00	-6.442660156375352720e-01
-6.316117458480469793e+00	-6.491030419495742443e-01
-6.277578530289170011e+00	-6.538606671080422483e-01
-6.238978295905779348e+00	-6.585382376103372515e-01
-6.200318242484879505e+00	-6.631350097089780959e-01
-6.161599838708369248e+00	-6.676501486579831113e-01
-6.122824532533299724e+00	-6.720827287640120939e-01
-6.083993749327769152e+00	-6.764317342453871618e-01
-6.045108890441639460e+00	-6.806960608907921539e-01
-6.006171332254949924e+00	-6.848745184981812617e-01
-5.967182425741919261e+00	-6.889658340634072786e-01
-5.928143496582449323e+00	-6.929686556775751516e-01
-5.889055845846949744e+00	-6.968815570823001515e-01
-5.849920751272979835e+00	-7.007030428231821872e-01
-5.810739469144799330e+00	-7.044315539339602861e-01
-5.771513236779029832e+00	-7.080654740772822642e-01
-5.732243275611169864e+00	-7.116031360628232161e-01
-5.692930794869719868e+00	-7.150428286597472205e-01
-5.653576995815889461e+00	-7.183828036183130816e-01
-5.614183076518919790e+00	-7.216212828147741121e-01
-5.574750237128859531e+00	-7.247564654345641788e-01
-5.535279685601189215e+00	-7.277865351111942882e-01
-5.495772643820159509e+00	-7.307096669420360957e-01
-5.456230354061689880e+00	-7.335240343072941815e-01
-5.416654085730139734e+00	-7.362278154248032003e-01
-5.377045142298919167e+00	-7.388191995806081547e-01
-5.337404868380049905e+00	-7.412963929835332255e-01
-5.297734656845059398e+00	-7.436576242008512416e-01
-5.258035955916959381e+00	-7.459011491415952211e-01
-5.218310276151899352e+00	-7.480252555637660894e-01
-5.178559197229049893e+00	-7.500282670915081606e-01
-5.138784374467899596e+00	-7.519085467380250964e-01
-5.098987544994029619e+00	-7.536644999394481736e-01
-5.059170533477499454e+00	-7.552945771137351549e-01
-5.019335257371709602e+00	-7.567972757669902961e-01
-4.979483731585359507e+00	-7.581711421769881110e-01
-4.939618072525889581e+00	-7.594147726901412376e-01
-4.899740501458889952e+00	-7.605268146735602031e-01
-4.859853347135349999e+00	-7.615059671680131093e-01
-4.819959047645819616e+00	-7.623509812906061889e-01
-4.780060151468989993e+00	-7.630606604376470870e-01
-4.740159317690110008e+00	-7.636338603385872670e-01
-4.700259315373749303e+00	-7.640694890110792947e-01
-4.660363022083629403e+00	-7.643665066651221807e-01
-4.620473421551249515e+00	-7.645239256010651907e-01
-4.580593600503359397e+00	-7.645408101420212432e-01
-4.540726744666759629e+00	-7.644162766361142225e-01
-4.500876133976849935e+00	-7.641494935580932513e-01
-4.461045137023879725e+00	-7.637396817333161891e-01
-4.421237204777969332e+00	-7.631861147001832713e-01
-4.381455863640729476e+00	-7.624881192198402768e-01
-4.341704707876849589e+00	-7.616450759346391486e-01
-4.301987391484919598e+00	-7.606564201695411587e-01
-4.262307619570870010e+00	-7.595216428635942485e-01
-4.222669139291979512e+00	-7.582402916118862191e-01
-4.183075730442309847e+00	-7.568119717921781842e-01
-4.143531195753380025e+00	-7.552363477448202911e-01
-4.104039350985699386e+00	-7.535131439696922673e-01
-4.064604014888320016e+00	-7.516421462998641445e-01
-4.025228999104229821e+00	-7.496232030084981623e-01
-3.985918098099329399e+00	-7.474562258032941831e-01
-3.946675079192769608e+00	-7.451411906615612590e-01
-3.907503672764749858e+00	-7.426781384587390900e-01
-3.868407562717099957e+00	-7.400671753440042355e-01
-3.829390377259299427e+00	-7.373084728183671999e-01
-3.790455680090709656e+00	-7.344022674734811407e-01
-3.751606962046639460e+00	-7.313488603531392851e-01
-3.712847633272810199e+00	-7.281486159040670980e-01
-3.674181015989209875e+00	-7.248019604882061095e-01
-3.635610337900679667e+00	-7.213093804349131055e-01
-3.597138726307139933e+00	-7.176714196185531858e-01
-3.558769202962409395e+00	-7.138886765545322532e-01
-3.520504679725879882e+00	-7.099618010148771585e-01
-3.482347955046550148e+00	-7.058914901729622660e-01
-3.444301711314309955e+00	-7.016784842956251822e-01
-3.406368513108019691e+00	-6.973235620097291143e-01
-3.368550806365179895e+00	-6.928275351790171843e-01
-3.330850918492710200e+00	-6.881912434356822761e-01
-3.293271059432819392e+00	-6.834155484194242014e-01
-3.255813323693259598e+00	-6.785013277846081436e-01
-3.218479693345099868e+00	-6.734494690434951192e-01
-3.181272041986630050e+00	-6.682608633201121417e-01
-3.144192139665889840e+00	-6.629363990952021890e-01
-3.107241658749550162e+00	-6.574769560276252367e-01
-3.070422180720039584e+00	-6.518833989415322439e-01
-3.033735203877899522e+00	-6.461565720715300998e-01
-2.997182151920649851e+00	-6.402972936598161358e-01
-2.960764383364679730e+00	-6.343063509998101424e-01
-2.924483201771120200e+00	-6.281844960202080941e-01
-2.888339866731909567e+00	-6.219324415014462204e-01
-2.852335605567049903e+00	-6.155508580134800845e-01
-2.816471625679399793e+00	-6.090403716593761896e-01
-2.780749127508459928e+00	-6.024015627036520826e-01
-2.745169318020139748e+00	-5.956349651575580939e-01
-2.709733424665089707e+00	-5.887410673856101617e-01
-2.674442709733759749e+00	-5.817203137887700937e-01
-2.639298485032590236e+00	-5.745731076097790879e-01
-2.604302126801619544e+00	-5.672998148953862785e-01
-2.569455090790460083e+00	-5.599007696386530952e-01
-2.534758927406049800e+00	-5.523762801123262012e-01
-2.500215296842649870e+00	-5.447266363914851084e-01
-2.465825984101839730e+00	-5.369521190505330832e-01
-2.431592913807639533e+00	-5.290530090061071888e-01
-2.397518164720049860e+00	-5.210295984638972921e-01
-2.363603983848509671e+00	-5.128822029137392047e-01
-2.329852800065279617e+00	-5.046111741038881160e-01
-2.296267237118259530e+00	-4.962169139121562211e-01
-2.262850125941939794e+00	-4.876998890188391500e-01
-2.229604516165530015e+00	-4.790606462741391902e-01
-2.196533686717660139e+00	-4.702998286412702345e-01
-2.163641155428309482e+00	-4.614181915857472061e-01
-2.130930687530069534e+00	-4.524166197716302240e-01
-2.098406302963259584e+00	-4.432961439168621731e-01
-2.066072282392039661e+00	-4.340579576523501681e-01
-2.033933171842219778e+00	-4.247034342232852144e-01
-2.001993785875419540e+00	-4.152341428663932077e-01
-1.970259209219060059e+00	-4.056518646934771932e-01
-1.938734796776800051e+00	-3.959586079097911493e-01
-1.907426171950260096e+00	-3.861566221955681777e-01
-1.876339223209489981e+00	-3.762484120804052146e-01
-1.845480098856929763e+00	-3.662367491432441668e-01
-1.814855199937549957e+00	-3.561246828753831806e-01
-1.784471171256729827e+00	-3.459155500502942293e-01
-1.754334890476389797e+00	-3.356129824520251437e-01
-1.724453455269969959e+00	-3.252209128235372115e-01
-1.694834168527099783e+00	-3.147435789075181956e-01
-1.665484521610039792e+00	-3.041855254648411777e-01
-1.636412175674979874e+00	-2.935516041699322010e-01
-1.607624941083679815e+00	-2.828469712977351724e-01
-1.579130754942829729e+00	-2.720770831335911910e-01
-1.550937656821170130e+00	-2.612476890551461706e-01
-1.523053762707569980e+00	-2.503648222541151602e-01
-1.495487237285820115e+00	-2.394347880853691657e-01
-1.468246264615389762e+00	-2.284641500510631862e-01
-1.441339017320490079e+00	-2.174597134483791661e-01
-1.414773624402779983e+00	-2.064285067306022015e-01
-1.388558137806089832e+00	-1.953777606526431732e-01
-1.362700497874119954e+00	-1.843148852934282100e-01
-1.337208497854579736e+00	-1.732474450687501721e-01
-1.312089747614889834e+00	-1.621831318689082035e-01
-1.287351636746099981e+00	-1.511297364755931905e-01
-1.263001297242239751e+00	-1.400951184318272036e-01
-1.239045565952349826e+00	-1.290871745570751905e-01
-1.215490947011369727e+00	-1.181138063167871954e-01
-1.192343574464399758e+00	-1.071828862713491981e-01
-1.169609175305730941e+00	-9.630222384352316034e-02
-1.147293033160218023e+00	-8.547953065588020927e-02
-1.125399952838974871e+00	-7.472238570008321590e-02
-1.103934226005073960e+00	-6.403820060826817540e-02
-1.082899598186709778e+00	-5.343418530282117995e-02
-1.062299237375879946e+00	-4.291731430461417918e-02
-1.042135704449562938e+00	-3.249429398100417421e-02
-1.022410925647704083e+00	-2.217153101366317602e-02
-1.003126167337975883e+00	-1.195510236236918544e-02
-9.842820132911689335e-01	-1.850726994406193260e-03
-9.658783446832749364e-01	8.136260359987823598e-03
-9.479143230306049661e-01	1.800093317752582411e-02
-9.303883762528639689e-01	2.773879460292280608e-02
-9.132981880457838875e-01	3.734579618388481070e-02
-8.966406907297859163e-01	4.681835368220779725e-02
-8.804120617242718883e-01	5.615335978485481994e-02
-8.646077237784288716e-01	6.534819356276380664e-02
-8.492223490691008791e-01	7.440072655099491672e-02
-8.342498672542739691e-01	8.330932535144801310e-02
-8.196834775472239265e-01	9.207285068858121757e-02
-8.055156648514069095e-01	1.006906528790733196e-01
-7.917382199700299106e-01	1.091625637078979111e-01
-7.783422638768239255e-01	1.174888847355847199e-01
-7.653182760063549361e-01	1.256703720941831082e-01
-7.526561264931018735e-01	1.337082178623255069e-01
-7.403451122590108957e-01	1.416040281424766067e-01
-7.283739968193538861e-01	1.493597979956208244e-01
-7.167310536468038951e-01	1.569778834199492268e-01
-7.054041129039179125e-01	1.644609705902161101e-01
-6.943806113250139411e-01	1.718120426030209091e-01
-6.836476449999999705e-01	1.790343440000000119e-01
-6.731920247853329098e-01	1.861313433654647187e-01
-6.630003340413649360e-01	1.931066943171098060e-01
-6.530589883710089527e-01	1.999641952277342039e-01
-6.433542970124188631e-01	2.067077480322161154e-01
-6.338725255183719209e-01	2.133413164870288092e-01
-6.245999593375659575e-01	2.198688842591633996e-01
-6.155229678984889263e-01	2.262944132272711184e-01
-6.066280687848308872e-01	2.326218023800269985e-01
-5.979019915830889875e-01	2.388548476950492216e-01
-5.893317409779859073e-01	2.449972033761434187e-01
-5.809046586697989012e-01	2.510523448171778083e-01
-5.726084836897429309e-01	2.570235336475700239e-01
-5.644314106952359467e-01	2.629137851972709328e-01
-5.563621458360559213e-01	2.687258386983952252e-01
-5.483899597952849314e-01	2.744621305164448022e-01
-5.405047376251469471e-01	2.801247706766157863e-01
-5.326970250175229182e-01	2.857155229202158475e-01
-5.249580706717529299e-01	2.912357884930538154e-01
-5.172798644481888530e-01	2.966865938321028295e-01
-5.096551710246188804e-01	3.020685822791198127e-01
-5.020775588038889348e-01	3.073820099106657766e-01
-4.945414238545698948e-01	3.126267455333928136e-01
-4.870420087019989297e-01	3.178022748521368013e-01
-4.795754158242069298e-01	3.229077087764968268e-01
-4.721386157458489219e-01	3.279417957898428382e-01
-4.647294496627888960e-01	3.329029382633518219e-01
-4.573466265703119427e-01	3.377892125572518056e-01
-4.499897149085649306e-01	3.425983927124238160e-01
-4.426591287794079399e-01	3.473279774981777868e-01
-4.353561088291389436e-01	3.519752205469528494e-01
-4.280826979311089242e-01	3.565371632741648478e-01
-4.208417118407059565e-01	3.610106702518828259e-01
-4.136367050323709327e-01	3.653924666787857767e-01
-4.064719319637059014e-01	3.696791775662138235e-01
-3.993523040452169326e-01	3.738673682414338506e-01
-3.922833426254109246e-01	3.779535857546628130e-01
-3.852711283296149092e-01	3.819344007661518159e-01
-3.783222471168089518e-01	3.858064494838908121e-01
-3.714437334416479386e-01	3.895664752213268134e-01
-3.646430109286499244e-01	3.932113691480028095e-01
-3.579278309819569071e-01	3.967382098140928015e-01
-3.513062097670999195e-01	4.001443010425578262e-01
-3.447863640107179384e-01	4.034272077997927974e-01
-3.383766460700649015e-01	4.065847896771198067e-01
-3.320854787264849173e-01	4.096152316410288097e-01
-3.259212901557339004e-01	4.125170717394498476e-01
-3.198924495232199350e-01	4.152892254841787922e-01
-3.140072036439068848e-01	4.179310066655618217e-01
-3.082736151350019549e-01	4.204421443941738223e-01
-3.026995024746229057e-01	4.228227962051918087e-01
-2.972923823617489303e-01	4.250735571037518312e-01
-2.920594147519109396e-01	4.271954644735538320e-01
-2.870073509196738870e-01	4.291899988155548074e-01
-2.821424848730736956e-01	4.310590803283858019e-01
-2.774706084171523202e-01	4.328050613865548346e-01
-2.729969701337991994e-01	4.344307150159887887e-01
-2.687262385135218423e-01	4.359392195085328159e-01
-2.646624694418142076e-01	4.373341393571698044e-01
-2.608090782087514325e-01	4.386194027314528343e-01
-2.571688161755582014e-01	4.397992757475118197e-01
-2.537437521964915343e-01	4.408783338186688106e-01
-2.505352588586788332e-01	4.418614304007538185e-01
-2.475440035668591277e-01	4.427536634703918006e-01
-2.447699444645342060e-01	4.435603400946128150e-01
-2.422123311481111374e-01	4.442869394658507942e-01
-2.398697100964672368e-01	4.449390747877378094e-01
-2.377399347052236434e-01	4.455224544038728363e-01
-2.358201797831184221e-01	4.460428425640108330e-01
-2.341069603374487107e-01	4.465060202199327977e-01
-2.325961544468134190e-01	4.469177462366378251e-01
-2.312830299925378030e-01	4.472837193937218014e-01
-2.301622749953807223e-01	4.476095415369787944e-01
-2.292280312815901389e-01	4.479006822216667905e-01
-2.284739311822312491e-01	4.481624451668357878e-01
-2.278931369520981187e-01	4.483999368149148013e-01
-2.274783825795470005e-01	4.486180372627748270e-01
-2.272220176463541352e-01	4.488213738001338160e-01
-2.271160528872601114e-01	4.490142972587727876e-01
-2.271522070922763481e-01	4.492008613421548113e-01
-2.273219549911017490e-01	4.493848050699608132e-01
-2.276165757581397053e-01	4.495695384362717872e-01
-2.280272017785764938e-01	4.497581313441298412e-01
-2.285448673207391979e-01	4.499533058432887977e-01
-2.291605567674089294e-01	4.501574316626248407e-01
-2.298652520688347911e-01	4.503725249943107967e-01
-2.306499790927482030e-01	4.506002504537517939e-01
-2.315058525615798501e-01	4.508419261078688289e-01
-2.324241192841816073e-01	4.510985314348798236e-01
-2.333961994084692293e-01	4.513707180515018069e-01
-2.344137254423547256e-01	4.516588230188458009e-01
-2.354685788129253221e-01	4.519628845162638187e-01
-2.365529237578397059e-01	4.522826596533258137e-01
-2.376592383681436216e-01	4.526176441740598078e-01
-2.387803426279223040e-01	4.529670937945968201e-01
-2.399094233231932050e-01	4.533300469056348314e-01
-2.410400557199566252e-01	4.537053483645437923e-01
-2.421662219391483295e-01	4.540916740985518341e-01
-2.432823259841310204e-01	4.544875562401978208e-01
-2.443832054041121249e-01	4.548914085190288170e-01
-2.454641396042362977e-01	4.553015516392368012e-01
-2.465208548398858390e-01	4.557162383814578055e-01
-2.475495259586791286e-01	4.561336781780758187e-01
-2.485467749786292035e-01	4.565520609249358319e-01
-2.495096666146706110e-01	4.569695798081648275e-01
-2.504357008881477054e-01	4.573844529425258321e-01
-2.513228029746727987e-01	4.577949436372588110e-01
-2.521693104648862205e-01	4.581993791263327953e-01
-2.529739582299191936e-01	4.585961676222158334e-01
-2.537358610986689134e-01	4.589838135754388260e-01
-2.544544945672236880e-01	4.593609310460338158e-01
-2.551296737718516949e-01	4.597262551171208411e-01
-2.557615309657995106e-01	4.600786513052778082e-01
-2.563504917466999378e-01	4.604171229465038317e-01
-2.568972502856223250e-01	4.607408165603787964e-01
-2.574027438106903376e-01	4.610490252181638215e-01
-2.578681265977528225e-01	4.613411899628407919e-01
-2.582947437178398919e-01	4.616168993502168250e-01
-2.586841047861002107e-01	4.618758872000587878e-01
-2.590378579496631084e-01	4.621180286645147905e-01
-2.593577643424699319e-01	4.623433347376998404e-01
-2.596456732236627207e-01	4.625519453451388263e-01
-2.599034980027200015e-01	4.627441211645408337e-01
-2.601331933393115081e-01	4.629202343401138120e-01
-2.603367334889556406e-01	4.630807582612078144e-01
-2.605160920471618069e-01	4.632262565823447864e-01
-2.606732232250090209e-01	4.633573716657238273e-01
-2.608100447682434320e-01	4.634748126289878201e-01
-2.609284226101907245e-01	4.635793431803907905e-01
-2.610301573262887032e-01	4.636717694205718110e-01
-2.611169724351080079e-01	4.637529277849248288e-01
-2.611905045675794179e-01	4.638236732931448336e-01
-2.612522955030625038e-01	4.638848682629987952e-01
-2.613037860481273178e-01	4.639373716337837905e-01
-2.613463117117593160e-01	4.639820290315417872e-01
-2.613811001094230035e-01	4.640196636928768381e-01
-2.614092700082919496e-01	4.640510683474978193e-01
-2.614318319072725383e-01	4.640769981414878398e-01
-2.614496900284745129e-01	4.640981646640128244e-01
-2.614636455817839211e-01	4.641152311199738256e-01
-2.614744011514328337e-01	4.641288086702448079e-01
-2.614825660431684407e-01	4.641394539398198127e-01
-2.614886624230204348e-01	4.641476676728538142e-01
