# Supplementary material for: Agile perching maneuvers in birds and morphing-wing drones
Source: Nat Commun. 2024 Sep 27;15:8330. doi: 10.1038/s41467-024-52369-4 (PMC11437188; doi:10.1038/s41467-024-52369-4)
Supplement: Supplementary file 11 — Source Data [file 41467_2024_52369_MOESM11_ESM.zip › figure_source_data/suppl_fig_2/harris_hawk_150.csv]

# horizontal_pos	altitude
-1.212892098739019175e+01	5.558964029177293487e-01
-1.212840287037469089e+01	5.552976723012224003e-01
-1.212786117953569054e+01	5.547565121404204325e-01
-1.212729387332379183e+01	5.542852123937573872e-01
-1.212669932472299195e+01	5.538953479487893627e-01
-1.212607641157279126e+01	5.535974265105964021e-01
-1.212542459526659044e+01	5.534005288512233722e-01
-1.212474398451129076e+01	5.533119494188274423e-01
-1.212403538107139056e+01	5.533368459998694311e-01
-1.212330030475979115e+01	5.534779076582554413e-01
-1.212254099534909102e+01	5.537350505133213918e-01
-1.212176038957189128e+01	5.541051510382154488e-01
-1.212096207193009079e+01	5.545818264402474496e-01
-1.212015019863119036e+01	5.551552713082523738e-01
-1.211932939460769099e+01	5.558121590682694180e-01
-1.211850462422269104e+01	5.565356158733364422e-01
-1.211768103691609078e+01	5.573052733688863558e-01
-1.211686378968669153e+01	5.580974053325824524e-01
-1.211605784890469195e+01	5.588851515050994312e-01
-1.211526777451479120e+01	5.596388300331853749e-01
-1.211449749018629163e+01	5.603263378734113509e-01
-1.211375004339979178e+01	5.609136362970423839e-01
-1.211302735980849121e+01	5.613653163433685034e-01
-1.211232999647249109e+01	5.616452367465434303e-01
-1.211165689873289075e+01	5.617172245700944311e-01
-1.211100516556389195e+01	5.615458265877494304e-01
-1.211036982821209129e+01	5.610970974140494505e-01
-1.210974364681029058e+01	5.603394085782404943e-01
-1.210911692943579077e+01	5.592442612122163759e-01
-1.210847737777959132e+01	5.577870838459244585e-01
-1.210780996320759151e+01	5.559479960235824691e-01
-1.210709683653849034e+01	5.537125181159854304e-01
-1.210631727434479110e+01	5.510722078435723592e-01
-1.210544766400899164e+01	5.480252046673455002e-01
-1.210446152915759122e+01	5.445766643639113891e-01
-1.210332959645059070e+01	5.407390677783174837e-01
-1.210201990404129191e+01	5.365323899317654410e-01
-1.210049795134849049e+01	5.319841183243934069e-01
-1.209872688911519134e+01	5.271291123750874164e-01
-1.209666774806629164e+01	5.220092994248624052e-01
-1.209427970384419204e+01	5.166732065268193619e-01
-1.209152037529689139e+01	5.111753312690964224e-01
-1.208834615263539192e+01	5.055753590288873944e-01
-1.208471255146939072e+01	4.999372382249454017e-01
-1.208057458829159181e+01	4.943281292030324292e-01
-1.207588717261179134e+01	4.888172462264254170e-01
-1.207060551065729115e+01	4.834746155225034259e-01
-1.206468551535319200e+01	4.783697753285664489e-01
-1.205808421718849033e+01	4.735704462648314128e-01
-1.205076017054939186e+01	4.691412020321134024e-01
-1.204267385016009051e+01	4.651421712969623923e-01
-1.203378803240789097e+01	4.616278016239453996e-01
-1.202406815652369154e+01	4.586457154089393917e-01
-1.201348266083559047e+01	4.562356859583424074e-01
-1.200200328959779128e+01	4.544287591821773997e-01
-1.198960536619849115e+01	4.532465428952314190e-01
-1.197626802887629083e+01	4.527006815548044183e-01
-1.196197442541279088e+01	4.527925295415424212e-01
-1.194671186361979132e+01	4.535130309698894302e-01
-1.193047191483259084e+01	4.548428086704164319e-01
-1.191325046804519161e+01	4.567524595967344392e-01
-1.189504773281859151e+01	4.592030486504994347e-01
-1.187586818966459035e+01	4.621467879542924262e-01
-1.185572048727199146e+01	4.655278840821784336e-01
-1.183461728670859081e+01	4.692835318089354502e-01
-1.181257505360399129e+01	4.733450296644714506e-01
-1.178961380027919148e+01	4.776389900570254254e-01
-1.176575678082979159e+01	4.820886150078964039e-01
-1.174103014324669125e+01	4.866150076454494044e-01
-1.171546254374519158e+01	4.911384895355364044e-01
-1.168908472950649191e+01	4.955798946537924299e-01
-1.166192909697889135e+01	4.998618122855654211e-01
-1.163402923367239161e+01	5.039097533053664701e-01
-1.160541945196729152e+01	5.076532170564733715e-01
-1.157613432381379148e+01	5.110266393250124661e-01
-1.154620822527759039e+01	5.139702055717434437e-01
-1.151567489969219160e+01	5.164305175300043516e-01
-1.148456704769989045e+01	5.183611053755864395e-01
-1.145291595171899068e+01	5.197227817980814013e-01
-1.142075114139289127e+01	5.204838383308434402e-01
-1.138810010540059103e+01	5.206200881132383440e-01
-1.135498805367869046e+01	5.201147627609623569e-01
-1.132143773269139153e+01	5.189582741198354165e-01
-1.128746929492869100e+01	5.171478543052203669e-01
-1.125310022239019148e+01	5.146870895322803729e-01
-1.121834530246339057e+01	5.115853647911474678e-01
-1.118321665338989135e+01	5.078572374053054173e-01
-1.114772379546759140e+01	5.035217579402384569e-01
-1.111187376329019116e+01	4.986017568297474445e-01
-1.107567125370669103e+01	4.931231145025604112e-01
-1.103911880378259092e+01	4.871140317789344198e-01
-1.100221699287319055e+01	4.806043159341204518e-01
-1.096496466294749084e+01	4.736246961687544110e-01
-1.092735915150799109e+01	4.662061803659424131e-01
-1.088939653179629197e+01	4.583794630321104124e-01
-1.085107185542749164e+01	4.501743922913744034e-01
-1.081237939310149088e+01	4.416195018020404039e-01
-1.077331286957999090e+01	4.327416115494563953e-01
-1.073386568963789145e+01	4.235654996896414115e-01
-1.069403115219609113e+01	4.141136460069714254e-01
-1.065380265027909168e+01	4.044060461265204243e-01
-1.061317385482819198e+01	3.944600943945184013e-01
-1.057213888071689034e+01	3.842905323045064381e-01
-1.053069243359169072e+01	3.739094584895283901e-01
-1.048882993638389038e+01	3.633263956036084097e-01
-1.044654763454469126e+01	3.525484088572793939e-01
-1.040384267925179174e+01	3.415802705301854147e-01
-1.036071318804379082e+01	3.304246644385574472e-01
-1.031715828257399181e+01	3.190824240699304259e-01
-1.027317810344929150e+01	3.075527978999224032e-01
-1.022877380243949119e+01	2.958337352698671152e-01
-1.018394751271082121e+01	2.839221861289541460e-01
-1.013870229814049040e+01	2.718144079352645126e-01
-1.009304208320864049e+01	2.595062730762971448e-01
-1.004697156540452063e+01	2.469935703240819236e-01
-1.000049611251888138e+01	2.342722940969771961e-01
-9.953621647589560695e+00	2.213389156730212193e-01
-9.906354524601670875e+00	2.081906309982418102e-01
-9.858701398294691387e+00	1.948255803621005144e-01
-9.810669091577191026e+00	1.812430359683562253e-01
-9.762264464082571536e+00	1.674435543016793149e-01
-9.713494285309941745e+00	1.534290911580649119e-01
-9.664365115582711496e+00	1.392030782418847146e-01
-9.614883197731291631e+00	1.247704612987794170e-01
-9.565054361978202024e+00	1.101377008111624062e-01
-9.514883945994320413e+00	9.531273728930240996e-02
-9.464376731525140585e+00	8.030492410378541057e-02
-9.413536898385940432e+00	6.512493158619540867e-02
-9.362367996019951732e+00	4.978462674159339629e-02
-9.310872932235731980e+00	3.429693334486338951e-02
-9.259053978213870550e+00	1.867567741895043154e-02
-9.206912788423961658e+00	2.935423113294421960e-03
-9.154450433737741477e+00	-1.290869617669959668e-02
-9.101667445777541943e+00	-2.884114696465456262e-02
-9.048563870404791487e+00	-4.484616112497258333e-02
-8.995139328230761677e+00	-6.090789428448556420e-02
-8.941393080112810310e+00	-7.701057449008458233e-02
-8.887324095770020804e+00	-9.313863920881659819e-02
-8.832931123893201786e+00	-1.092768594201316001e-01
-8.778212762414820958e+00	-1.254104502047995728e-01
-8.723167527920251629e+00	-1.415251677859585833e-01
-8.667793923498921416e+00	-1.576073934077505956e-01
-8.612090504632242016e+00	-1.736442047289255552e-01
-8.556055942972541573e+00	-1.896234355564865859e-01
-8.499689088070971010e+00	-2.055337247527925792e-01
-8.442989027248501088e+00	-2.213645550340645474e-01
-8.385955143868521589e+00	-2.371062821633895812e-01
-8.328587174259562076e+00	-2.527501547586045727e-01
-8.270885263456781544e+00	-2.682883246208715988e-01
-8.212850019789131650e+00	-2.837138471809535489e-01
-8.154482568149081345e+00	-2.990206713936335303e-01
-8.095784601559172344e+00	-3.142036182189505977e-01
-8.036758430412461962e+00	-3.292583467383766727e-01
-7.977407028533479938e+00	-3.441813069829995908e-01
-7.917734074999560612e+00	-3.589696787083666574e-01
-7.857743990498751607e+00	-3.736212956361585902e-01
-7.797441966894470333e+00	-3.881345550858596449e-01
-7.736833988629769898e+00	-4.025083134210356017e-01
-7.675926844643151448e+00	-4.167417683078396551e-01
-7.614728129585890848e+00	-4.308343293957075937e-01
-7.553246233325800141e+00	-4.447854796459155824e-01
-7.491490317987520520e+00	-4.585946301154705806e-01
-7.429470282104820633e+00	-4.722609715155056676e-01
-7.367196711832060707e+00	-4.857833262717995981e-01
-7.304680819562840988e+00	-4.991600050923736265e-01
-7.241934370717081570e+00	-5.123886721722796800e-01
-7.178969599863370910e+00	-5.254662231258426797e-01
-7.115799117722620970e+00	-5.383886795278276516e-01
-7.052435810935469895e+00	-5.511511035724936391e-01
-6.988892736752190693e+00	-5.637475358373627010e-01
-6.925183015008701481e+00	-5.761709584886696156e-01
-6.861319719875731415e+00	-5.884132855161656739e-01
-6.797315773905780567e+00	-6.004653807691626710e-01
-6.733183846852500487e+00	-6.123171037186676546e-01
-6.668936261604220483e+00	-6.239573820276826943e-01
-6.604584909363011569e+00	-6.353743092070676113e-01
-6.540141175924950367e+00	-6.465552648977315187e-01
-6.475615880587271000e+00	-6.574870546767477286e-01
-6.411019228839321293e+00	-6.681560657546845583e-01
-6.346360779601151414e+00	-6.785484345277916773e-01
-6.281649427371081451e+00	-6.886502216794936349e-01
-6.216893399246640861e+00	-6.984475903937485963e-01
-6.152100266404981532e+00	-7.079269832462995460e-01
-6.087276969280421390e+00	-7.170752934728246153e-01
-6.022429855368630847e+00	-7.258800265662135320e-01
-5.957564728325970727e+00	-7.343294485162805696e-01
-5.892686906823651150e+00	-7.424127174592276557e-01
-5.827801291462290756e+00	-7.501199960340525497e-01
-5.762912437952640410e+00	-7.574425423300457094e-01
-5.698024634720780135e+00	-7.643727779339275497e-01
-5.633141983096030536e+00	-7.709043322268775977e-01
-5.568268478281720668e+00	-7.770320627210356434e-01
-5.503408089385410484e+00	-7.827520518434005758e-01
-5.438564836889709930e+00	-7.880615811552487138e-01
-5.373742866070871038e+00	-7.929590845223686291e-01
-5.308946515014251410e+00	-7.974440822130386408e-01
-5.244180376029890844e+00	-8.015170982868486949e-01
-5.179449349433791205e+00	-8.051795639412986372e-01
-5.114758688829160072e+00	-8.084337097000986461e-01
-5.050114037195661432e+00	-8.112824494559986999e-01
-4.985521453271529957e+00	-8.137292594234586396e-01
-4.920987427894380595e+00	-8.157780550149686949e-01
-4.856518890149390977e+00	-8.174330685366686389e-01
-4.792123203359850869e+00	-8.186987304105686203e-01
-4.727808151142730786e+00	-8.195795563808987438e-01
-4.663581913940481272e+00	-8.200800428623187255e-01
-4.599453036628701419e+00	-8.202045722463586763e-01
-4.535430387984900946e+00	-8.199573296131286160e-01
-4.471523112983981640e+00	-8.193422319074485927e-01
-4.407740579059121089e+00	-8.183628702450886916e-01
-4.344092317628271083e+00	-8.170224656253886053e-01
-4.280587962333680885e+00	-8.153238379531486668e-01
-4.217237185570641422e+00	-8.132693879234687007e-01
-4.154049634988140838e+00	-8.108610910076987643e-01
-4.091034871724620992e+00	-8.081005025037386602e-01
-4.028202312192081358e+00	-8.049887723852386934e-01
-3.965561175238351055e+00	-8.015266685067385932e-01
-3.903120436496631207e+00	-7.977146065975686540e-01
-3.840888791670670876e+00	-7.935526854089587356e-01
-3.778874630400991030e+00	-7.890407253652886865e-01
-3.717086022211600671e+00	-7.841783091109175707e-01
-3.655530715846111001e+00	-7.789648224361325202e-01
-3.594216153068851227e+00	-7.733994942053985522e-01
-3.533149497731680633e+00	-7.674814340929165812e-01
-3.472337680593541087e+00	-7.612096671494645861e-01
-3.411787460031461272e+00	-7.545831644728027143e-01
-3.351505498404550920e+00	-7.476008695245597302e-01
-3.291498453432311067e+00	-7.402617199209866605e-01
-3.231773083533001412e+00	-7.325646648147297046e-01
-3.172336365645860745e+00	-7.245086782708176631e-01
-3.113195623641670906e+00	-7.160927693134226946e-01
-3.054358665019191399e+00	-7.073159895716656376e-01
-2.995833923202020799e+00	-6.981774396743096744e-01
-2.937630602400530755e+00	-6.886762757265396662e-01
-2.879758821699090809e+00	-6.788117173400045612e-01
-2.822229754779111310e+00	-6.685830587734435948e-01
-2.765055761503401044e+00	-6.579896847706316887e-01
-2.708250507476971158e+00	-6.470310926511047001e-01
-2.651829067669790874e+00	-6.357069221151445682e-01
-2.595808010246520858e+00	-6.240169940673936377e-01
-2.540205456899880865e+00	-6.119613595445936305e-01
-2.485041116232411085e+00	-5.995403595558255194e-01
-2.430336287075350654e+00	-5.867546963133987159e-01
-2.376113829073091210e+00	-5.736055159563626660e-01
-2.322398098391270871e+00	-5.600945024553405371e-01
-2.269214847021740589e+00	-5.462239819471745861e-01
-2.216591084847401305e+00	-5.319970362924635321e-01
-2.164554904383650946e+00	-5.174176241910235508e-01
-2.113135268917480936e+00	-5.024907077429616731e-01
-2.062361765602811037e+00	-4.872223819203265749e-01
-2.012264325925170905e+00	-4.716200040299086127e-01
-1.962872916799860867e+00	-4.556923199155636373e-01
-1.914217206395461002e+00	-4.394495833812085972e-01
-1.866326209557920945e+00	-4.229036651256786183e-01
-1.819227918428460988e+00	-4.060681473785086593e-01
-1.772948924480400867e+00	-3.889584004207336521e-01
-1.727514038726990941e+00	-3.715916372740946660e-01
-1.682945917255701085e+00	-3.539869430506186743e-01
-1.639264699509910939e+00	-3.361652757747445874e-01
-1.596487666852951071e+00	-3.181494359215776280e-01
-1.554628928903770912e+00	-2.999640024536405214e-01
-1.513699144922030948e+00	-2.816352337777465742e-01
-1.473705287142290876e+00	-2.631909327725925896e-01
-1.434650452415690891e+00	-2.446602758424295532e-01
-1.396533727819500914e+00	-2.260736068152935929e-01
-1.359350115053320929e+00	-2.074621974053795781e-01
-1.323090517469670990e+00	-1.888579768752515764e-01
-1.287741792506520877e+00	-1.702932344397615760e-01
-1.253286871120731005e+00	-1.518002988233685957e-01
-1.219704944588960949e+00	-1.334112001891455956e-01
-1.186971717771133861e+00	-1.151573203743465612e-01
-1.155059726645865981e+00	-9.706903796852955901e-02
-1.123938716653293923e+00	-7.917537523248358022e-02
-1.093576077140844038e+00	-6.150365415930558743e-02
-1.063937326024432029e+00	-4.407916910689058110e-02
-1.034986637670652021e+00	-2.692488337248760688e-02
-1.006687405992531925e+00	-1.006115682939856537e-02
-9.790028338479139780e-01	6.494488696081435197e-03
-9.518965390494289469e-01	2.272756025600441987e-02
-9.253331666512379927e-01	3.862673556707241218e-02
-8.992789966823340198e-01	5.418395144986841439e-02
-8.737025361612549279e-01	6.939443570010740692e-02
-8.485750840648529358e-01	8.425668035513041165e-02
-8.238712579467150077e-01	9.877235557681941780e-02
-7.995694711216919659e-01	1.129461646735964164e-01
-7.756523497641250042e-01	1.267856420987591992e-01
-7.521070799200969548e-01	1.403008975603760033e-01
-7.289256753176889259e-01	1.535043106308890959e-01
-7.061051579795319943e-01	1.664101814253233225e-01
-6.836476449999999705e-01	1.790343440000000119e-01
-6.615603364397149022e-01	1.913937500846687179e-01
-6.398554010994059738e-01	2.035060315771097250e-01
-6.185497589417499054e-01	2.153890508790654024e-01
-5.976647611019410000e-01	2.270604486159833180e-01
-5.772257707244299318e-01	2.385371985428409169e-01
-5.572616502340610456e-01	2.498351794793611247e-01
-5.378041630360479441e-01	2.609687739290132980e-01
-5.188872999750540060e-01	2.719505026106728840e-01
-5.005465430979869623e-01	2.827907034685984144e-01
-4.828180812838369640e-01	2.934972628307925269e-01
-4.657379940517439865e-01	3.040754052703067978e-01
-4.493414212624429749e-01	3.145275474087378953e-01
-4.336617374195449459e-01	3.248532194140344442e-01
-4.187297497949880043e-01	3.350490563214943984e-01
-4.045729395969539510e-01	3.451088595903654133e-01
-3.912147648316119941e-01	3.550237275476333942e-01
-3.786740423615410078e-01	3.647822516188093944e-01
-3.669644249315779927e-01	3.743707735581884299e-01
-3.560939866371959361e-01	3.837736973234244231e-01
-3.460649274960209687e-01	3.929738478431883952e-01
-3.368734045231979723e-01	4.019528677480684320e-01
-3.285094931102269800e-01	4.106916422109724296e-01
-3.209572787001709893e-01	4.191707414008594146e-01
-3.141950749011499511e-01	4.273708697077623908e-01
-3.081957604606629930e-01	4.352733108517464200e-01
-3.029272241094069784e-01	4.428603582374254222e-01
-2.983529033295329591e-01	4.501157204442394200e-01
-2.944324007301399870e-01	4.570248925295514186e-01
-2.911221600025399869e-01	4.635754848395773897e-01
-2.883761824165967935e-01	4.697575022407454171e-01
-2.861467645047256481e-01	4.755635680654724529e-01
-2.843852379256729956e-01	4.809890885723984155e-01
-2.830426934434567832e-01	4.860323553099634153e-01
-2.820706724164042667e-01	4.906945843997064238e-01
-2.814218110736095846e-01	4.949798933770474529e-01
-2.810504250617389954e-01	4.988952177978414060e-01
-2.809130241732646915e-01	5.024501712956014332e-01
-2.809687497202321693e-01	5.056568541169134123e-01
-2.811797296040235983e-01	5.085296163352774901e-01
-2.815113486682429556e-01	5.110847829161754285e-01
-2.819324343358102780e-01	5.133403485546164102e-01
-2.824153597606247068e-01	5.153156507143203946e-01
-2.829360687181753931e-01	5.170310295564294334e-01
-2.834740281792099692e-01	5.185074834544624034e-01
-2.840121159282920638e-01	5.197663285586754389e-01
-2.845364516880187766e-01	5.208288704113634981e-01
-2.850361809834091598e-01	5.217160949464384467e-01
-2.855032214327987705e-01	5.224483853580863535e-01
-2.859319812936317873e-01	5.230452703255523694e-01
-2.863190599439000561e-01	5.235252079677994441e-01
-2.866629395695720062e-01	5.239054087088323985e-01
-2.869636766877925460e-01	5.242016989982494213e-01
-2.872226013019391622e-01	5.244284265886044460e-01
-2.874420304978866914e-01	5.245984068566164060e-01
-2.876250021929033784e-01	5.247229085027294015e-01
-2.877750335817025884e-01	5.248116759040764023e-01
-2.878959076295967701e-01	5.248729844576074388e-01
-2.879914897795367579e-01	5.249137244578403472e-01
