# Supplementary material for: Agile perching maneuvers in birds and morphing-wing drones
Source: Nat Commun. 2024 Sep 27;15:8330. doi: 10.1038/s41467-024-52369-4 (PMC11437188; doi:10.1038/s41467-024-52369-4)
Supplement: Supplementary file 11 — Source Data [file 41467_2024_52369_MOESM11_ESM.zip › figure_source_data/suppl_fig_2/harris_hawk_144.csv]

# horizontal_pos	altitude
-1.212228312390372587e+01	4.670020466145093363e-01
-1.212220461324252518e+01	4.678865832110712941e-01
-1.212214025938512485e+01	4.687803318083523241e-01
-1.212209586642762460e+01	4.696692229896293203e-01
-1.212207724352802529e+01	4.705378270631452864e-01
-1.212209003982962585e+01	4.713695182131812933e-01
-1.212213956483372534e+01	4.721466755182883168e-01
-1.212223059652282586e+01	4.728509192961483087e-01
-1.212236717991252455e+01	4.734633802791612944e-01
-1.212255241905382519e+01	4.739649981670983059e-01
-1.212278826579852442e+01	4.743368451718912859e-01
-1.212307530887982487e+01	4.745604692947483216e-01
-1.212341256703402514e+01	4.746182512865932956e-01
-1.212379728998992512e+01	4.744937685673353278e-01
-1.212422477118192532e+01	4.741721588426552891e-01
-1.212468817598682591e+01	4.736404757802072929e-01
-1.212517838915212565e+01	4.728880289069072873e-01
-1.212568388487032500e+01	4.719066998768012833e-01
-1.212619062265992476e+01	4.706912274404402852e-01
-1.212668197185342578e+01	4.692394538221992817e-01
-1.212713866706062582e+01	4.675525257759642894e-01
-1.212753879648892585e+01	4.656350443316643051e-01
-1.212785782446742466e+01	4.634951581497833151e-01
-1.212806864894852588e+01	4.611445964484373050e-01
-1.212814169416152588e+01	4.585986386342763010e-01
-1.212804503798602518e+01	4.558760190276592850e-01
-1.212774457299722464e+01	4.529987663951353105e-01
-1.212720419954922590e+01	4.499919793576873106e-01
-1.212638604869242442e+01	4.468835401000302854e-01
-1.212525073220682437e+01	4.437037701332733342e-01
-1.212375761657232509e+01	4.404850331298333366e-01
-1.212186511730302563e+01	4.372612910266063246e-01
-1.211953100976512587e+01	4.340676206530753034e-01
-1.211671275236742495e+01	4.309396990607163302e-01
-1.211336781787692551e+01	4.279132664875452963e-01
-1.210945402855982600e+01	4.250235764687493312e-01
-1.210492989088482574e+01	4.223048429869192821e-01
-1.209975492563752475e+01	4.197896947329993189e-01
-1.209388998948192473e+01	4.175086465156863103e-01
-1.208729758424682466e+01	4.154895976112013001e-01
-1.207994215051202502e+01	4.137573663904642873e-01
-1.207179034239042537e+01	4.123332699054573225e-01
-1.206281128075052500e+01	4.112347562745173324e-01
-1.205297678246452442e+01	4.104750966962882885e-01
-1.204226156360432576e+01	4.100631427670263229e-01
-1.203064341481032429e+01	4.100031535026373297e-01
-1.201810334732952512e+01	4.102946951044172952e-01
-1.200462570845232513e+01	4.109326150867882999e-01
-1.199019826526882504e+01	4.119070909373653278e-01
-1.197481225583562470e+01	4.132037520351933280e-01
-1.195846240699592578e+01	4.148038721411352880e-01
-1.194114691825672558e+01	4.166846284226672914e-01
-1.192286741131612438e+01	4.188194217093312854e-01
-1.190362884507352526e+01	4.211782515180783060e-01
-1.188343939626612489e+01	4.237281383611963270e-01
-1.186231030626862548e+01	4.264335849729692929e-01
-1.184025569508492559e+01	4.292570673824273042e-01
-1.181729234413462493e+01	4.321595462345413363e-01
-1.179343945009832595e+01	4.351009884353133073e-01
-1.176871835279642475e+01	4.380408890794483256e-01
-1.174315224081202480e+01	4.409387837221492856e-01
-1.171676583929092530e+01	4.437547413852643285e-01
-1.168958508500522520e+01	4.464498292438622840e-01
-1.166163679432042599e+01	4.489865407182523360e-01
-1.163294833010452578e+01	4.513291796869123296e-01
-1.160354727383382567e+01	4.534441947177373367e-01
-1.157346110915562498e+01	4.553004585596273079e-01
-1.154271692294752505e+01	4.568694896054733001e-01
-1.151134112947292465e+01	4.581256135853832845e-01
-1.147935922257522456e+01	4.590460653235532984e-01
-1.144679556001372589e+01	4.596110319386753074e-01
-1.141367318304772560e+01	4.598036403310453157e-01
-1.138001367327682445e+01	4.596098931279042898e-01
-1.134583704758382439e+01	4.590185584063642965e-01
-1.131116169086422474e+01	4.580210194437452920e-01
-1.127600432511002460e+01	4.566110914315822944e-01
-1.124038001240482565e+01	4.547848125168473254e-01
-1.120430218851402593e+01	4.525402166980633245e-01
-1.116778272307042563e+01	4.498770960123513185e-01
-1.113083200187282529e+01	4.467967591195813326e-01
-1.109345902655852534e+01	4.433017928486033266e-01
-1.105567152686602483e+01	4.393958325526032827e-01
-1.101747608087562469e+01	4.350833462671073182e-01
-1.097887823895802484e+01	4.303694367201463256e-01
-1.093988264765172502e+01	4.252596642569272944e-01
-1.090049317028302589e+01	4.197598927576093319e-01
-1.086071300178832466e+01	4.138761596894973138e-01
-1.082054477585382557e+01	4.076145705810342856e-01
-1.077999066311452481e+01	4.009812174628752945e-01
-1.073905245971462463e+01	3.939821202094053176e-01
-1.069773166599882508e+01	3.866231892403322878e-01
-1.065602955547112529e+01	3.789102077040513161e-01
-1.061394723440982446e+01	3.708488310512172981e-01
-1.057148569267802429e+01	3.624446018003563141e-01
-1.052864584632382439e+01	3.537029772746973499e-01
-1.048542857254782490e+01	3.446293681261722863e-01
-1.044183473754692493e+01	3.352291855342343085e-01
-1.039786521764882465e+01	3.255078950516893110e-01
-1.035352091406042518e+01	3.154710751489022691e-01
-1.030880276147572516e+01	3.051244785685303107e-01
-1.026371173076312537e+01	2.944740946386192881e-01
-1.021824882596242468e+01	2.835262107021573330e-01
-1.017241507590382454e+01	2.722874708125623266e-01
-1.012621152088150467e+01	2.607649298294373308e-01
-1.007963919499034589e+01	2.489661010446533040e-01
-1.003269910492699601e+01	2.368989954957053112e-01
-9.985392206263655979e+00	2.245721512024922151e-01
-9.937719378390925229e+00	2.119946507143500025e-01
-9.889681399479504975e+00	1.991761255908447992e-01
-9.841278922907715554e+00	1.861267467702886202e-01
-9.792512456629985707e+00	1.728572002031260046e-01
-9.743382346910095748e+00	1.593786476331016111e-01
-9.693888767711145604e+00	1.457026729780488972e-01
-9.644031716823624478e+00	1.318412153669415998e-01
-9.593811019533614370e+00	1.178064904972706134e-01
-9.543226340299264976e+00	1.036109025501986136e-01
-9.492277202531944624e+00	8.926694940317811411e-02
-9.440963016191064483e+00	7.478712427611450275e-02
-9.389283112519624552e+00	6.018381720820410730e-02
-9.337236784894244579e+00	4.546921986624552492e-02
-9.284823334459044730e+00	3.065523711867129686e-02
-9.232042118976485412e+00	1.575340857025331331e-02
-9.178892603173014919e+00	7.748428484853076004e-04
-9.125374408793584635e+00	-1.426983311739868365e-02
-9.071487362608184668e+00	-2.937050825223769257e-02
-9.017231540734794493e+00	-4.451760410414468128e-02
-8.962607307845544824e+00	-5.970207419831369267e-02
-8.907615350094985729e+00	-7.491538673667369475e-02
-8.852256700931055988e+00	-9.014949214751871720e-02
-8.796532759301555870e+00	-1.053967776432686576e-01
-8.740445300128344641e+00	-1.206500114733076723e-01
-8.683996477267104552e+00	-1.359022799340026677e-01
-8.627188819482093152e+00	-1.511469204007817035e-01
-8.570025220224833262e+00	-1.663774536701697060e-01
-8.512508922201513784e+00	-1.815875187466877150e-01
-8.454643497835192534e+00	-1.967708128957286751e-01
-8.396432826773343905e+00	-2.119210393338716858e-01
-8.337881071558843615e+00	-2.270318643755657173e-01
-8.278992652479374215e+00	-2.420968852381876757e-01
-8.219772222446552590e+00	-2.571096090675806800e-01
-8.160224642546193508e+00	-2.720634431241646944e-01
-8.100354958661533544e+00	-2.869516955039426720e-01
-8.040168379321894321e+00	-3.017675852915376877e-01
-7.979670254688403297e+00	-3.165042606788727175e-01
-7.918866056375503781e+00	-3.311548233489726711e-01
-7.857761357638653799e+00	-3.457123573256057347e-01
-7.796361813347053804e+00	-3.601699605219036981e-01
-7.734673139115913365e+00	-3.745207773712725952e-01
-7.672701088998453045e+00	-3.887580311702287239e-01
-7.610451431233583364e+00	-4.028750550775907491e-01
-7.547929921705333278e+00	-4.168653210659986619e-01
-7.485142274983823008e+00	-4.307224664768777855e-01
-7.422094133072033806e+00	-4.444403181566207173e-01
-7.358791032260563192e+00	-4.580129144212807257e-01
-7.295238368776633564e+00	-4.714345252861737445e-01
-7.231441364184153286e+00	-4.846996714895696612e-01
-7.167405031732133835e+00	-4.978031428282926885e-01
-7.103134145040693070e+00	-5.107400162086797035e-01
-7.038633210644793081e+00	-5.235056736087038143e-01
-6.973906445973113044e+00	-5.360958198640177752e-01
-6.908957764317003480e+00	-5.485064998566637762e-01
-6.843790768238513067e+00	-5.607341143296686869e-01
-6.778408752678853233e+00	-5.727754332058456743e-01
-6.712814718765753419e+00	-5.846276049872147773e-01
-6.647011398990093411e+00	-5.962881605827756726e-01
-6.581001294043763217e+00	-6.077550097826367459e-01
-6.514786721198583486e+00	-6.190264285849178538e-01
-6.448369873679473230e+00	-6.301010356996987749e-01
-6.381752890064163353e+00	-6.409777568040218032e-01
-6.314937932344613536e+00	-6.516557754970606631e-01
-6.247927270931513455e+00	-6.621344703899296746e-01
-6.180723374587233643e+00	-6.724133383376806883e-01
-6.113329003047343058e+00	-6.824919044532857804e-01
-6.045747299945703368e+00	-6.923696202018656543e-01
-5.977981883598113555e+00	-7.020457515230467127e-01
-5.910036933226013645e+00	-7.115192595344597137e-01
-5.841917268312213807e+00	-7.207886768960367618e-01
-5.773628418968993259e+00	-7.298519833325247674e-01
-5.705176685455833230e+00	-7.387064840950396949e-01
-5.636569185297533480e+00	-7.473486952732137922e-01
-5.567813886809333646e+00	-7.557742398367357506e-01
-5.498919628219553601e+00	-7.639777580869726581e-01
-5.429896121974893575e+00	-7.719528358426166470e-01
-5.360753944205812971e+00	-7.796919531829378247e-01
-5.291504509703333525e+00	-7.871864559505648007e-01
-5.222160033104453092e+00	-7.944265515008857026e-01
-5.152733477290213138e+00	-8.014013294091486550e-01
-5.083238490263893183e+00	-8.080988070430816794e-01
-5.013689331992583043e+00	-8.145059991122978182e-01
-4.944100792864353444e+00	-8.206090095476157309e-01
-4.874488105536393334e+00	-8.263931433722278008e-01
-4.804866852031373092e+00	-8.318430356261696801e-01
-4.735252867983913205e+00	-8.369427939145737128e-01
-4.665662145952594209e+00	-8.416761507825476496e-01
-4.596110739700204562e+00	-8.460266218840317709e-01
-4.526614671313044624e+00	-8.499776658129718498e-01
-4.457189842982294259e+00	-8.535128415025627913e-01
-4.387851955212484611e+00	-8.566159592678006529e-01
-4.318616433154604195e+00	-8.592712218598768104e-01
-4.249498362686284558e+00	-8.614633523057326769e-01
-4.180512437777133883e+00	-8.631777058069087794e-01
-4.111672920581144197e+00	-8.644003635499357685e-01
-4.042993615587143985e+00	-8.651182069154537135e-01
-3.974487859027574288e+00	-8.653189712429347757e-01
-3.906168524591704383e+00	-8.649912789901006427e-01
-3.838048046307584116e+00	-8.641246527990338322e-01
-3.770138459242813767e+00	-8.627095096241277350e-01
-3.702451458426543773e+00	-8.607371376716377309e-01
-3.634998476109924326e+00	-8.581996584304036890e-01
-3.567790777161094162e+00	-8.550899765244346362e-01
-3.500839572033513925e+00	-8.514017204795536475e-01
-3.434156146355934247e+00	-8.471291777600846729e-01
-3.367752005773974489e+00	-8.422672275926237351e-01
-3.301639034233313730e+00	-8.368112751501797231e-01
-3.235829663440954462e+00	-8.307571906223127911e-01
-3.170337050785724031e+00	-8.241012565489667097e-01
-3.105175262552454463e+00	-8.168401265535787381e-01
-3.040359458840813822e+00	-8.089707982831166877e-01
-2.975906076212694096e+00	-8.004906029589906602e-01
-2.911833003757283933e+00	-7.913972134748736842e-01
-2.848159747994634117e+00	-7.816886724580096590e-01
-2.784907581851223668e+00	-7.713634411528438317e-01
-2.722099672849243923e+00	-7.604204694036587053e-01
-2.659761185666034145e+00	-7.488592864199707932e-01
-2.597919354352073995e+00	-7.366801114183787469e-01
-2.536603519753404257e+00	-7.238839826602696537e-01
-2.475845128070464085e+00	-7.104729028584817474e-01
-2.415677687003084273e+00	-6.964499984187457748e-01
-2.356136676577143874e+00	-6.818196895236416921e-01
-2.297259412516144295e+00	-6.665878676664618308e-01
-2.239084860900414142e+00	-6.507620769075397327e-01
-2.181653403833293758e+00	-6.343516948622156537e-01
-2.125006556888694220e+00	-6.173681092429066375e-01
-2.069186640226954310e+00	-5.998248856712247168e-01
-2.014236406409923852e+00	-5.817379224523337999e-01
-1.960198629094563882e+00	-5.631255880639327582e-01
-1.907115657907503925e+00	-5.440088372562827956e-01
-1.855028945869883872e+00	-5.244113018864267062e-01
-1.803978556721723914e+00	-5.043593529164758227e-01
-1.754002660357224075e+00	-4.838821303889996872e-01
-1.705137025298194109e+00	-4.630115386471457817e-01
-1.657414517675424026e+00	-4.417822045870797854e-01
-1.610864616535184091e+00	-4.202313973084105814e-01
-1.565512955420674146e+00	-3.983989081559677348e-01
-1.521380900083773913e+00	-3.763268908138587832e-01
-1.478485171852554014e+00	-3.540596618094917214e-01
-1.436837525614373945e+00	-3.316434624990646785e-01
-1.396444490577024133e+00	-3.091261843243486851e-01
-1.357307180954514081e+00	-2.865570598398257118e-01
-1.319421182506873791e+00	-2.639863226956977171e-01
-1.282776519469964072e+00	-2.414648404121226832e-01
-1.247357704870533990e+00	-2.190437243797727085e-01
-1.213143875569044017e+00	-1.967739220586476878e-01
-1.180109011644733030e+00	-1.747057968091236813e-01
-1.148222237975450088e+00	-1.528887011658286998e-01
-1.117448204109722010e+00	-1.313705496469756984e-01
-1.087747536822117000e+00	-1.101973973716937061e-01
-1.059077358126157886e+00	-8.941303083008972363e-02
-1.031391860030141050e+00	-6.905857711163268520e-02
-1.004642925996965808e+00	-4.917213774546869143e-02
-9.787807879423939816e-01	-2.978845304221169887e-02
-9.537547067068830042e-01	-1.093860245351768734e-02
-9.295136632893109541e-01	7.350254011755319450e-03
-9.060070477567999658e-01	2.505508885068730152e-02
-8.831853326580380026e-01	4.215717080784092685e-02
-8.610007179760589269e-01	5.864217623553491521e-02
-8.394077351618439709e-01	7.450024582031100628e-02
-8.183637985866949460e-01	8.972598528279121521e-02
-7.978296938259609172e-01	1.043184095556224100e-01
-7.777699935191609848e-01	1.182808308639626133e-01
-7.581533931144179839e-01	1.316206920587202067e-01
-7.389529605641519394e-01	1.443493474682639166e-01
-7.201462959537999753e-01	1.564817944237310021e-01
-7.017155990701169355e-01	1.680363594614830980e-01
-6.836476449999999705e-01	1.790343440000000119e-01
-6.659336699415230321e-01	1.894996350151396114e-01
-6.485691714508730055e-01	1.994582868858185143e-01
-6.315536292874119884e-01	2.089380811410136152e-01
-6.148901548010249352e-01	2.179680712979591151e-01
-5.985850783819268717e-01	2.265781203297156099e-01
-5.826474858188839256e-01	2.347984385267353202e-01
-5.670887154500339200e-01	2.426591296102073025e-01
-5.519218287114079358e-01	2.501897529036343215e-01
-5.371610670713948821e-01	2.574189091631562953e-01
-5.228213083736319433e-01	2.643738572988613145e-01
-5.089175352952779452e-01	2.710801686842803093e-01
-4.954643279719169735e-01	2.775614250502472791e-01
-4.824753918645639517e-01	2.838389650984672885e-01
-4.699631306788929486e-01	2.899316839628053311e-01
-4.579382726324429664e-01	2.958558885123213078e-01
-4.464095566514649227e-01	3.016252102564482840e-01
-4.353834832221229467e-01	3.072505763121663458e-01
-4.248641326829259435e-01	3.127402375634082965e-01
-4.148530517909609916e-01	3.180998518246402895e-01
-4.053492074877389495e-01	3.233326185552043430e-01
-3.963490049917559599e-01	3.284394604988173372e-01
-3.878463657088209171e-01	3.334192465805563277e-01
-3.798328590244559599e-01	3.382690495140412978e-01
-3.722978808623369495e-01	3.429844308802663111e-01
-3.652288709855319171e-01	3.475597459558342761e-01
-3.586115603992519607e-01	3.519884603039202808e-01
-3.524302398901469902e-01	3.562634701004352977e-01
-3.466680407031309530e-01	3.603774183475912940e-01
-3.413072185982669593e-01	3.643229995175233382e-01
-3.363294330253139286e-01	3.680932457532553048e-01
-3.317160138734799313e-01	3.716817885108892883e-01
-3.274482091646519488e-01	3.750830904279662814e-01
-3.235074081221639419e-01	3.782926432168802755e-01
-3.198753352238319358e-01	3.813071284742842737e-01
-3.165342120964039774e-01	3.841245394311212924e-01
-3.134668853878549433e-01	3.867442628060223098e-01
-3.106569200245119511e-01	3.891671210314512908e-01
-3.080886584843499643e-01	3.913953761631093209e-01
-3.057472478614069455e-01	3.934326977286923266e-01
-3.036186375278019378e-01	3.952840975965343229e-01
-3.016895510916659529e-01	3.969558356280453171e-01
-2.999474370778089649e-01	3.984553004064583237e-01
-2.983804033033809477e-01	3.997908697012043100e-01
-2.969771402682119810e-01	4.009717555316483217e-01
-2.957268390183229734e-01	4.020078387419723231e-01
-2.946191088664879554e-01	4.029094979020113043e-01
-2.936439000663699783e-01	4.036874371230362857e-01
-2.927914360442369635e-01	4.043525170423193371e-01
-2.920521591087679170e-01	4.049155928074892885e-01
-2.914166927067269319e-01	4.053873624040473245e-01
-2.908758222991919551e-01	4.057782281393133017e-01
-2.904204958356479405e-01	4.060981735450103214e-01
-2.900418436445099668e-01	4.063566574078202875e-01
-2.897312163871339497e-01	4.065625260989143008e-01
-2.894802385917739640e-01	4.067239448626963072e-01
