# Supplementary material for: Agile perching maneuvers in birds and morphing-wing drones
Source: Nat Commun. 2024 Sep 27;15:8330. doi: 10.1038/s41467-024-52369-4 (PMC11437188; doi:10.1038/s41467-024-52369-4)
Supplement: Supplementary file 11 — Source Data [file 41467_2024_52369_MOESM11_ESM.zip › figure_source_data/suppl_fig_2/harris_hawk_178.csv]

# horizontal_pos	altitude
-1.187072857747986809e+01	4.978104052578569139e-01
-1.185404664661776764e+01	5.010808911870650029e-01
-1.183708747230056701e+01	5.043071339122549013e-01
-1.181986988888436763e+01	5.074774510840699415e-01
-1.180241263436066745e+01	5.105802799045199292e-01
-1.178473424339726705e+01	5.136042366278859017e-01
-1.176685294412056670e+01	5.165381744358709115e-01
-1.174878655933896709e+01	5.193712392405218647e-01
-1.173055241285226735e+01	5.220929229882559364e-01
-1.171216724144146681e+01	5.246931140622749234e-01
-1.169364711307416727e+01	5.271621444085978769e-01
-1.167500735179866744e+01	5.294908330425809329e-01
-1.165626246973696745e+01	5.316705256278979608e-01
-1.163742610652126785e+01	5.336931298580809280e-01
-1.161851097645036646e+01	5.355511464115798592e-01
-1.159952882357526782e+01	5.372376952943298534e-01
-1.158049038485396665e+01	5.387465374286319886e-01
-1.156140536144866715e+01	5.400720913931539302e-01
-1.154228239817026669e+01	5.412094452655539234e-01
-1.152312907100976780e+01	5.421543635660308613e-01
-1.150395188263106760e+01	5.429032893464229570e-01
-1.148475626564076713e+01	5.434533415147928537e-01
-1.146554659338846704e+01	5.438023075291399389e-01
-1.144632619799706674e+01	5.439486316354860129e-01
-1.142709739527266777e+01	5.438913988645999176e-01
-1.140786151609126797e+01	5.436303150375398907e-01
-1.138861894382196738e+01	5.431656830626809818e-01
-1.136936915730276709e+01	5.424983758356018981e-01
-1.135011077885596720e+01	5.416298060777529066e-01
-1.133084162679796769e+01	5.405618934701409417e-01
-1.131155877187876690e+01	5.392970294540448961e-01
-1.129225859706686741e+01	5.378380400820419460e-01
-1.127293686008556683e+01	5.361881473092589001e-01
-1.125358875809876658e+01	5.343509291168748732e-01
-1.123420899394496786e+01	5.323302788575119404e-01
-1.121479184332446799e+01	5.301303642054828735e-01
-1.119533122235176670e+01	5.277555860840850155e-01
-1.117582075490516758e+01	5.252105379274589758e-01
-1.115625383922326819e+01	5.224999656163749062e-01
-1.113662371322396716e+01	5.196287284058929146e-01
-1.111692351805196743e+01	5.166017611386060082e-01
-1.109714635939326755e+01	5.134240380105329349e-01
-1.107728536613346648e+01	5.101005381280958595e-01
-1.105733374597496699e+01	5.066362130644369577e-01
-1.103728483767256741e+01	5.030359565921138643e-01
-1.101713215959036773e+01	4.993045767374239552e-01
-1.099686945432906704e+01	4.954467702696859210e-01
-1.097649072921966784e+01	4.914670997073089520e-01
-1.095599029252736756e+01	4.873699728917329499e-01
-1.093536278525516714e+01	4.831596251508909479e-01
-1.091460320848316812e+01	4.788401040459919211e-01
-1.089370694622526692e+01	4.744152566695619133e-01
-1.087266978382666771e+01	4.698887194390779509e-01
-1.085148792196636691e+01	4.652639103094219353e-01
-1.083015798636916749e+01	4.605440233089359570e-01
-1.080867703336206809e+01	4.557320252881389422e-01
-1.078704255144866764e+01	4.508306547573409095e-01
-1.076525245909636652e+01	4.458424226791969369e-01
-1.074330509896146779e+01	4.407696150749179087e-01
-1.072119922879576670e+01	4.356142972979409334e-01
-1.069893400929586669e+01	4.303783198264319321e-01
-1.067650898917036706e+01	4.250633254256679372e-01
-1.065392408770976651e+01	4.196707575329778894e-01
-1.063117957515036771e+01	4.142018697211709011e-01
-1.060827605112516814e+01	4.086577361009928744e-01
-1.058521442149666747e+01	4.030392625288808928e-01
-1.056199587386006655e+01	3.973471984927808842e-01
-1.053862185200226698e+01	3.915821495558259313e-01
-1.051509402959066719e+01	3.857445902449979092e-01
-1.049141428335736670e+01	3.798348772792519146e-01
-1.046758466603016657e+01	3.738532630387769173e-01
-1.044360737924826665e+01	3.677999091839498913e-01
-1.041948474668496694e+01	3.616749003389119199e-01
-1.039521918758386754e+01	3.554782577605029026e-01
-1.037081319089716658e+01	3.492099529184339302e-01
-1.034626929019906783e+01	3.428699209169528972e-01
-1.032159003952636667e+01	3.364580736920209092e-01
-1.029677799028726781e+01	3.299743129209529169e-01
-1.027183566935376646e+01	3.234185425838629335e-01
-1.024676555844616743e+01	3.167906811180059012e-01
-1.022157007489326652e+01	3.100906731074519196e-01
-1.019625155384336779e+01	3.033185004514739047e-01
-1.017081223198436746e+01	2.964741929558469269e-01
-1.014525423281554772e+01	2.895578382919699045e-01
-1.011957955350590765e+01	2.825695912696508105e-01
-1.009379005335766699e+01	2.755096823705101006e-01
-1.006788744388510715e+01	2.683784254906469990e-01
-1.004187328050805661e+01	2.611762248434200129e-01
-1.001574895585003766e+01	2.539035809761981399e-01
-9.989515694622397746e+00	2.465610958587782231e-01
-9.963174550067817492e+00	2.391494770059488240e-01
-9.936726401928638097e+00	2.316695406024559256e-01
-9.910171955898697149e+00	2.241222136054085157e-01
-9.883511744510308006e+00	2.165085348069265003e-01
-9.856746129401807721e+00	2.088296548485283066e-01
-9.829875304904756916e+00	2.010868351882723060e-01
-9.802899302884357624e+00	1.932814460318871275e-01
-9.775817998760636840e+00	1.854149632498717226e-01
-9.748631118632857806e+00	1.774889643136472184e-01
-9.721338247424286649e+00	1.695051232950660069e-01
-9.693938837959647614e+00	1.614652049847262183e-01
-9.666432220882997584e+00	1.533710581953461050e-01
-9.638817615319707599e+00	1.452246083267116072e-01
-9.611094140182286694e+00	1.370278492781671076e-01
-9.583260826016386957e+00	1.287828348030795045e-01
-9.555316627280827646e+00	1.204916694069554095e-01
-9.527260434953136681e+00	1.121564988967612142e-01
-9.499091089350606865e+00	1.037795006933368014e-01
-9.470807393056468015e+00	9.536287402149590253e-02
-9.442408123840786871e+00	8.690883009337720122e-02
-9.413892047466667634e+00	7.841958239982491086e-02
-9.385257930274757854e+00	6.989733722201491029e-02
-9.356504551441657824e+00	6.134428447123790873e-02
-9.327630714812167767e+00	5.276258895880089894e-02
-9.298635260210236453e+00	4.415438219045189627e-02
-9.269517074139386636e+00	3.552175477081290222e-02
-9.240275099790757452e+00	2.686674949308390237e-02
-9.210908346284197634e+00	1.819135517801390156e-02
-9.181415897077148003e+00	9.497501314057910093e-03
-9.151796917485036431e+00	7.870535378979026664e-04
-9.122050661267136817e+00	-7.938190018527080394e-03
-9.092176476242297412e+00	-1.667650150155208788e-02
-9.062173808909847139e+00	-2.542622522996110246e-02
-9.032042208062076583e+00	-3.418577872251910010e-02
-9.001781327385856457e+00	-4.295365288362210099e-02
-8.971390927061676734e+00	-5.172841138294309582e-02
-8.940870874379706734e+00	-6.050868927509209239e-02
-8.910221143402077715e+00	-6.929319091414606890e-02
-8.879441813710917231e+00	-7.808068722544708740e-02
-8.848533068290366899e+00	-8.687001240303304783e-02
-8.817495190599046850e+00	-9.566006010555805350e-02
-8.786328560896617290e+00	-1.044497792263880398e-01
-8.755033651894427393e+00	-1.132381693148110657e-01
-8.723611023805027287e+00	-1.220242757250390442e-01
-8.692061318869466646e+00	-1.308071845678500655e-01
-8.660385255443737051e+00	-1.395860175366570588e-01
-8.628583621727297981e+00	-1.483599266753940493e-01
-8.596657269216837705e+00	-1.571280891502460642e-01
-8.564607105967507295e+00	-1.658897020810590761e-01
-8.532434089741707695e+00	-1.746439774813450807e-01
-8.500139221122546829e+00	-1.833901373486030439e-01
-8.467723536664946593e+00	-1.921274089391670770e-01
-8.435188102152627820e+00	-2.008550202544220897e-01
-8.402534006023357094e+00	-2.095721957580210515e-01
-8.369762353018886714e+00	-2.182781523370250776e-01
-8.336874258109126856e+00	-2.269720955137640717e-01
-8.303870840733416969e+00	-2.356532159098840840e-01
-8.270753219394526567e+00	-2.443206859595420388e-01
-8.237522506633986552e+00	-2.529736568652640738e-01
-8.204179804410436816e+00	-2.616112557874830657e-01
-8.170726199895897324e+00	-2.702325832573770903e-01
-8.137162761698707669e+00	-2.788367108022420382e-01
-8.103490536516117615e+00	-2.874226787732350741e-01
-8.069710546214086122e+00	-2.959894943668180400e-01
-8.035823785327536939e+00	-3.045361298335730882e-01
-8.001831218970387738e+00	-3.130615208709790487e-01
-7.967733781141256522e+00	-3.215645652002430688e-01
-7.933532373408876737e+00	-3.300441213310870148e-01
-7.899227863958986795e+00	-3.384990075223280326e-01
-7.864821086983886822e+00	-3.469280009500571027e-01
-7.830312842395376727e+00	-3.553298370989100285e-01
-7.795703895841976205e+00	-3.637032093952221046e-01
-7.760994979012356687e+00	-3.720467691036080660e-01
-7.726186790207846045e+00	-3.803591255104760704e-01
-7.691279995168666339e+00	-3.886388464191091185e-01
-7.656275228140276390e+00	-3.968844589810890944e-01
-7.621173093168196466e+00	-4.050944508878520645e-01
-7.585974165611606423e+00	-4.132672719441290998e-01
-7.550678993868176647e+00	-4.214013360417730447e-01
-7.515288101304126833e+00	-4.294950235481310163e-01
-7.479801988385266220e+00	-4.375466841176651189e-01
-7.444221135006146461e+00	-4.455546399291080983e-01
-7.408546003014996550e+00	-4.535171893431200751e-01
-7.372777038933066684e+00	-4.614326109673920207e-01
-7.336914676866776119e+00	-4.692991681075660559e-01
-7.300959341610546716e+00	-4.771151135734341131e-01
-7.264911451937606124e+00	-4.848786948008550479e-01
-7.228771424074286855e+00	-4.925881592408991039e-01
-7.192539675351616424e+00	-5.002417599591779673e-01
-7.156216628025856785e+00	-5.078377613803199964e-01
-7.119802713256806470e+00	-5.153744451053630105e-01
-7.083298375229866828e+00	-5.228501157237230856e-01
-7.046704075404616852e+00	-5.302631065363929697e-01
-7.010020296869506673e+00	-5.376117851035291384e-01
-6.973247548778676475e+00	-5.448945585275040138e-01
-6.936386370844096483e+00	-5.521098783821050127e-01
-6.899437337852535990e+00	-5.592562451998150941e-01
-6.862401064174476595e+00	-5.663322124321270579e-01
-6.825278208229266674e+00	-5.733363898025081173e-01
-6.788069476868776597e+00	-5.802674459780141625e-01
-6.750775629640196840e+00	-5.871241104934741273e-01
-6.713397482887596190e+00	-5.939051748715271639e-01
-6.675935913651256826e+00	-6.006094928924929910e-01
-6.638391863323936271e+00	-6.072359799798270341e-01
-6.600766341024496775e+00	-6.137836116796220320e-01
-6.563060426650236145e+00	-6.202514212259959692e-01
-6.525275273572036738e+00	-6.266384961980560053e-01
-6.487412110939056120e+00	-6.329439742881370901e-01
-6.449472245563216077e+00	-6.391670382150249630e-01
-6.411457063358026787e+00	-6.453069098295289852e-01
-6.373368030310555987e+00	-6.513628434729201722e-01
-6.335206692970906772e+00	-6.573341186610930365e-01
-6.296974678448606255e+00	-6.632200321786501096e-01
-6.258673693911366520e+00	-6.690198896772809878e-01
-6.220305525587636275e+00	-6.747329968815241052e-01
-6.181872037280176535e+00	-6.803586505122991568e-01
-6.143375168404486608e+00	-6.858961290441281111e-01
-6.104816931571336092e+00	-6.913446834158549770e-01
-6.066199409738946002e+00	-6.967035278167330592e-01
-6.027524752965556232e+00	-7.019718306699720412e-01
-5.988795174798466014e+00	-7.071487059343350978e-01
-5.950012948340186014e+00	-7.122332048410791039e-01
-5.911180402036556814e+00	-7.172243081785629748e-01
-5.872299915235056567e+00	-7.221209192303921220e-01
-5.833373913564706470e+00	-7.269218574649980447e-01
-5.794404864190566329e+00	-7.316258530654000669e-01
-5.755395270997786028e+00	-7.362315423775920298e-01
-5.716347669760296846e+00	-7.407374643448341178e-01
-5.677264623349376649e+00	-7.451420579832319646e-01
-5.638148717036156832e+00	-7.494436609415959794e-01
-5.599002553940546356e+00	-7.536405091758180408e-01
-5.559828750676616416e+00	-7.577307377552080503e-01
-5.520629933241446352e+00	-7.617123828053760093e-01
-5.481408733190516358e+00	-7.655833845797059833e-01
-5.442167784138716158e+00	-7.693415916392369880e-01
-5.402909718621056179e+00	-7.729847661090660793e-01
-5.363637165341886615e+00	-7.765105899683031332e-01
-5.324352746836276573e+00	-7.799166723202490825e-01
-5.285059077560816831e+00	-7.832005575799210195e-01
-5.245758762425496435e+00	-7.863597345073751743e-01
-5.206454395772106558e+00	-7.893916460075651731e-01
-5.167148560798256796e+00	-7.922936996106950680e-01
-5.127843829420176469e+00	-7.950632785413109804e-01
-5.088542762561536037e+00	-7.976977532796569736e-01
-5.049247910849496535e+00	-8.001944935151681371e-01
-5.009961815693956488e+00	-8.025508803893770526e-01
-4.970687010720506116e+00	-8.047643189239210848e-01
-4.931426023523206581e+00	-8.068322505287990332e-01
-4.892181377698426203e+00	-8.087521654864611165e-01
-4.852955595117676602e+00	-8.105216153087220210e-01
-4.813751198393476649e+00	-8.121382248658020053e-01
-4.774570713489945994e+00	-8.135997041899500903e-01
-4.735416672427196438e+00	-8.149038598600590877e-01
-4.696291616027256310e+00	-8.160486058784139907e-01
-4.657198096647947594e+00	-8.170319739559770422e-01
-4.618138680850797151e+00	-8.178521231286171034e-01
-4.579115951949247254e+00	-8.185073486329970116e-01
-4.540132512383977748e+00	-8.189960899778370162e-01
-4.501190985873737560e+00	-8.193169381532769968e-01
-4.462294019291747738e+00	-8.194686419285670542e-01
-4.423444284220247269e+00	-8.194501131961569040e-01
-4.384644478138826962e+00	-8.192604313275770878e-01
-4.345897325205346995e+00	-8.188988465148470119e-01
-4.307205576592717300e+00	-8.183647820785069360e-01
-4.268572010348557377e+00	-8.176578357313970535e-01
-4.229999430750157607e+00	-8.167777797947770591e-01
-4.191490667131927417e+00	-8.157245603708871418e-01
-4.153048572168216879e+00	-8.144982954831310185e-01
-4.114676019600307377e+00	-8.130992722022911678e-01
-4.076375901402137458e+00	-8.115279427835300208e-01
-4.038151124386007318e+00	-8.097849198455100428e-01
-4.000004606255687101e+00	-8.078709706288700332e-01
-3.961939271120977324e+00	-8.057870103769899650e-01
-3.923958044494496811e+00	-8.035340948872000677e-01
-3.886063847798137516e+00	-8.011134122855800843e-01
-3.848259592413016961e+00	-7.985262740829279782e-01
-3.810548173313686782e+00	-7.957741055737350688e-01
-3.772932462333367098e+00	-7.928584356436880753e-01
-3.735415301113406805e+00	-7.897808860547170795e-01
-3.697999493796077175e+00	-7.865431602796111310e-01
-3.660687799525247144e+00	-7.831470319609501463e-01
-3.623482924825107254e+00	-7.795943330714620867e-01
-3.586387515931527048e+00	-7.758869418549190211e-01
-3.549404151155327369e+00	-7.720267706283781006e-01
-3.512535333360356837e+00	-7.680157535279090730e-01
-3.475783482642617273e+00	-7.638558342810020108e-01
-3.439150929299146675e+00	-7.595489540895121738e-01
-3.402639907177527512e+00	-7.550970397073930584e-01
-3.366252547497706971e+00	-7.505019917974979915e-01
-3.329990873238626747e+00	-7.457656736514211016e-01
-3.293856794181436953e+00	-7.408899003556921325e-01
-3.257852102700207197e+00	-7.358764284866550209e-01
-3.221978470388477511e+00	-7.307269464149530602e-01
-3.186237445607587482e+00	-7.254430652988270722e-01
-3.150630452038416962e+00	-7.200263108432409798e-01
-3.115158788313617144e+00	-7.144781158993100956e-01
-3.079823628801727331e+00	-7.087998139754820848e-01
-3.044626025607986897e+00	-7.029926337285110627e-01
-3.009566911849256954e+00	-6.970576944983279954e-01
-2.974647106252117368e+00	-6.909960029465520570e-01
-2.939867319114076949e+00	-6.848084508535010606e-01
-2.905228159658037157e+00	-6.784958141231871576e-01
-2.870730144799317429e+00	-6.720587530398711706e-01
-2.836373709333357418e+00	-6.654978138133780252e-01
-2.802159217540257430e+00	-6.588134314434210825e-01
-2.768086976189667148e+00	-6.520059339257420206e-01
-2.734157248916766925e+00	-6.450755478149750033e-01
-2.700370271926487042e+00	-6.380224051506451222e-01
-2.666726270969727253e+00	-6.308465517438930359e-01
-2.633225479521157375e+00	-6.235479568131450101e-01
-2.599868158074716717e+00	-6.161265239472391020e-01
-2.566654614458556694e+00	-6.085821033644660538e-01
-2.533585225057847445e+00	-6.009145054255811136e-01
-2.500660456820277489e+00	-5.931235153482541378e-01
-2.467880889905827324e+00	-5.852089090596370724e-01
-2.435247240830286763e+00	-5.771704701128339554e-01
-2.402760385939787469e+00	-5.690080075821630778e-01
-2.370421385042707385e+00	-5.607213748412731569e-01
-2.338231505015157197e+00	-5.523104891174621667e-01
-2.306192243187137336e+00	-5.437753517051691077e-01
-2.274305350308567064e+00	-5.351160687114970838e-01
-2.242572852887716905e+00	-5.263328721970461643e-01
-2.210997074689426967e+00	-5.174261415663110597e-01
-2.179580657176717118e+00	-5.083964250535191187e-01
-2.148326578677447252e+00	-4.992444611422200418e-01
-2.117238172057096968e+00	-4.899711997503150562e-01
-2.086319140680337192e+00	-4.805778230065200218e-01
-2.055573572447307207e+00	-4.710657654397230609e-01
-2.025005951695437290e+00	-4.614367333993911191e-01
-1.994621168765277064e+00	-4.516927235231341098e-01
-1.964424527037176960e+00	-4.418360400669360533e-01
-1.934421747257496937e+00	-4.318693109144001174e-01
-1.904618968985426930e+00	-4.217955020837461100e-01
-1.875022749006846956e+00	-4.116179305553080980e-01
-1.845640056578506938e+00	-4.013402752479031110e-01
-1.816478265384317003e+00	-3.909665859797640253e-01
-1.787545142106387042e+00	-3.805012902587650570e-01
-1.758848831535287038e+00	-3.699491977573350909e-01
-1.730397838167857083e+00	-3.593155023398760251e-01
-1.702201004265907036e+00	-3.486057815245170999e-01
-1.674267484375556947e+00	-3.378259932766540241e-01
-1.646606716334237053e+00	-3.269824700488900837e-01
-1.619228388820836972e+00	-3.160819100005750615e-01
-1.592142405533127025e+00	-3.051313653500290490e-01
-1.565358846106366997e+00	-2.941382278336900913e-01
-1.538887923916217204e+00	-2.831102112685430772e-01
-1.512739940938947036e+00	-2.720553312372810395e-01
-1.486925239870997117e+00	-2.609818819394220668e-01
-1.461454153738876993e+00	-2.498984102758900483e-01
-1.436336953257956850e+00	-2.388136872592010462e-01
-1.411583792226037026e+00	-2.277366768661090446e-01
-1.387204651262416988e+00	-2.166765024741330592e-01
-1.363209280227477116e+00	-2.056424110476510747e-01
-1.339607139679306780e+00	-1.946437352628000439e-01
-1.316407341744016968e+00	-1.836898537832650780e-01
-1.293618590793207179e+00	-1.727901499206310754e-01
-1.271249124337077152e+00	-1.619539689333730492e-01
-1.249306654553266949e+00	-1.511905742372770534e-01
-1.227798310880177102e+00	-1.405091028170640799e-01
-1.206730584108917093e+00	-1.299185201439210791e-01
-1.186109272409976878e+00	-1.194275749163370426e-01
-1.165939429729193844e+00	-1.090447539519270870e-01
-1.146225316982139031e+00	-9.877823756561604496e-02
-1.126970356467208001e+00	-8.863585577447308239e-02
-1.108177089904753831e+00	-7.862504567155909063e-02
-1.089847140493132915e+00	-6.875281031018706801e-02
-1.071981179352119007e+00	-5.902567943602007872e-02
-1.054578896700189006e+00	-4.944967239731209996e-02
-1.037638978084578945e+00	-4.003026355335409514e-02
-1.021159085952072054e+00	-3.077235048784110472e-02
-1.005135846814249057e+00	-2.168022531749308479e-02
-9.895648442238069720e-01	-1.275754936685408181e-02
-9.744406177386329970e-01	-4.007331458016100134e-03
-9.597566680080840129e-01	4.568089960910903802e-03
-9.455054680715729853e-01	1.296706065211089554e-02
-9.316784809135939538e-01	2.118862022233891640e-02
-9.182661832720749873e-01	2.923250741994290469e-02
-9.052580956489020281e-01	3.709916099272089762e-02
-8.926428184230730256e-01	4.478971603937589863e-02
-8.804080739186699311e-01	5.230599582304090722e-02
-8.685407542322119978e-01	5.965049905168090527e-02
-8.570269745774139469e-01	6.682638266687490614e-02
-8.458521318604539374e-01	7.383744021902891030e-02
-8.350009681559510399e-01	8.068807594319790666e-02
-8.244576387134909812e-01	8.738327468501920492e-02
-8.142057840870149388e-01	9.392856786036540839e-02
-8.042286059451669855e-01	1.003299956649976038e-01
-7.945089460900479628e-01	1.065940657813174014e-01
-7.850293681849920269e-01	1.127277088580788122e-01
-7.757722416692869327e-01	1.187382310653402051e-01
-7.667198273192760150e-01	1.246332640507979150e-01
-7.578543639011919852e-01	1.304207126447608223e-01
-7.491581553514209402e-01	1.361087006792411069e-01
-7.406136579147819532e-01	1.417055153018203228e-01
-7.322035666706939727e-01	1.472195501770095227e-01
-7.239109008808719548e-01	1.526592479767027999e-01
-7.157190876002519353e-01	1.580330425669718153e-01
-7.076120430050959476e-01	1.633493013008820993e-01
-6.995742509085329797e-01	1.686162678262391190e-01
-6.915908379538999728e-01	1.738420058132408019e-01
-6.836476449999999705e-01	1.790343440000000119e-01
-6.757312942395210520e-01	1.842008229438984179e-01
-6.678292516221140396e-01	1.893486438538481975e-01
-6.599298841867329291e-01	1.944846198629106016e-01
-6.520225119434939209e-01	1.996151300824947072e-01
-6.440974539832680090e-01	2.047460767586999075e-01
-6.361460685331330467e-01	2.098828458284426046e-01
-6.281607867173679693e-01	2.150302711480202023e-01
-6.201351398266299331e-01	2.201926026398993153e-01
-6.120637799419399450e-01	2.253734785749792191e-01
-6.039424938048190139e-01	2.305759021775973250e-01
-5.957682098701280182e-01	2.358022227093101164e-01
-5.875389985234460433e-01	2.410541211552463259e-01
-5.792540654900539820e-01	2.463326006037960259e-01
-5.709137385073119741e-01	2.516379813768074847e-01
-5.625194473762680225e-01	2.569699009335426054e-01
-5.540736975514349849e-01	2.623273185376159278e-01
-5.455800374694890209e-01	2.677085246422474252e-01
-5.370430198580049552e-01	2.731111549156176044e-01
-5.284681573039869962e-01	2.785322087951523917e-01
-5.198618723986010437e-01	2.839680724274099011e-01
-5.112314428090249940e-01	2.894145458191009213e-01
-5.025849416604289965e-01	2.948668739948758777e-01
-4.939311736406319930e-01	3.003197819290459036e-01
-4.852796072667039939e-01	3.057675129915868872e-01
-4.766403037766019923e-01	3.112038706237879038e-01
-4.680238431296209756e-01	3.166222629359378704e-01
-4.594412476168510118e-01	3.220157498986698785e-01
-4.509039035969339970e-01	3.273770927811539000e-01
-4.424234818829169691e-01	3.326988054734238975e-01
-4.340118573129859714e-01	3.379732073168268958e-01
-4.256810280411229552e-01	3.431924770560988991e-01
-4.174430350832819547e-01	3.483487075188949067e-01
-4.093098826504260046e-01	3.534339606239318976e-01
-4.012934597917769963e-01	3.584403223172288877e-01
-3.934054638597950238e-01	3.633599570373179377e-01
-3.856573262928799650e-01	3.681851613148139357e-01
-3.780601411925920141e-01	3.729084161193089164e-01
-3.706245971493469793e-01	3.775224375772119334e-01
-3.633609127443470088e-01	3.820202256978578736e-01
-3.562787761259129660e-01	3.863951107618118774e-01
-3.493872890257749830e-01	3.906407970447678957e-01
-3.426949155453169471e-01	3.947514035726249482e-01
-3.362094360036299578e-01	3.987215016280039048e-01
-3.299379060987429613e-01	4.025461487555609397e-01
-3.238866215908939861e-01	4.062209190426449013e-01
-3.180610886725939723e-01	4.097419294829138803e-01
-3.124660001447699953e-01	4.131058622632368671e-01
-3.071052174720729777e-01	4.163099828482229037e-01
-3.019817587436789963e-01	4.193521537717349035e-01
-2.970977925192879732e-01	4.222308440804308782e-01
-2.924546374938029603e-01	4.249451344103838957e-01
-2.880527678689539517e-01	4.274947177138199161e-01
-2.838918242762452637e-01	4.298798956885729328e-01
-2.799706300536412007e-01	4.321015709977369390e-01
-2.762872126386300975e-01	4.341612354007199359e-01
-2.728388298032365933e-01	4.360609539492539266e-01
-2.696220004224763045e-01	4.378033454325319096e-01
-2.666325394370062662e-01	4.393915592842499440e-01
-2.638655966435872746e-01	4.408292491906339317e-01
-2.613156989236616878e-01	4.421205436623869556e-01
-2.589767955010483513e-01	4.432700138545869195e-01
-2.568423058045766760e-01	4.442826389368419449e-01
-2.549051695005062901e-01	4.451637693312419097e-01
-2.531578982528305821e-01	4.459190881478049540e-01
-2.515926287670143813e-01	4.465545711561059172e-01
-2.502011766742915921e-01	4.470764456375449503e-01
-2.489750908192376877e-01	4.474911484653339433e-01
-2.479057075227696916e-01	4.478052837586749546e-01
-2.469842044058088160e-01	4.480255804539849396e-01
-2.462016533753511038e-01	4.481588501292839144e-01
-2.455490723943440923e-01	4.482119454083819399e-01
-2.450174756792933839e-01	4.481917192591459154e-01
-2.445979219945965122e-01	4.481049854852929282e-01
-2.442815607399037026e-01	4.479584806939069241e-01
-2.440596755559890640e-01	4.477588280014459521e-01
-2.439237252053431670e-01	4.475125027196719119e-01
-2.438653815156077709e-01	4.472258002398139531e-01
-2.438765642067248773e-01	4.469048063087969203e-01
-2.439494724559156946e-01	4.465553698655849169e-01
-2.440766130880037688e-01	4.461830785790339426e-01
-2.442508253118281791e-01	4.457932372013029276e-01
-2.444653019562386120e-01	4.453908488230999274e-01
-2.447136071911386046e-01	4.449805990891699259e-01
-2.449896907499571896e-01	4.445668434046759487e-01
-2.452878986995379873e-01	4.441535971357239432e-01
-2.456029808314920682e-01	4.437445287805909522e-01
-2.459300947753680910e-01	4.433429560623359245e-01
-2.462648069583495136e-01	4.429518448687269627e-01
-2.466030905584483679e-01	4.425738109420349620e-01
-2.469413206181780840e-01	4.422111241993189612e-01
-2.472762665033572116e-01	4.418657155436469530e-01
-2.476050819069384734e-01	4.415391860083949238e-01
-2.479252926105116606e-01	4.412328180604219163e-01
-2.482347822263739623e-01	4.409475888737359184e-01
-2.485317761507913059e-01	4.406841853732889613e-01
-2.488148239643090953e-01	4.404430208388179224e-01
-2.490827805177553977e-01	4.402242528512999575e-01
-2.493347859429809743e-01	4.400278023595409205e-01
-2.495702448254883965e-01	4.398533736417539197e-01
-2.497888047720158711e-01	4.397004749365859277e-01
-2.499903345999883175e-01	4.395684395199769279e-01
-2.501749023676671513e-01	4.394564470082979457e-01
-2.503427534539711674e-01	4.393635446744169615e-01
-2.504942888854636007e-01	4.392886685715149397e-01
-2.506300440950938180e-01	4.392306642694949192e-01
-2.507506682831062150e-01	4.391883070205889195e-01
-2.508569045352903037e-01	4.391603211840359178e-01
-2.509495708376279777e-01	4.391453987543849080e-01
-2.510295421095937729e-01	4.391422168538139381e-01
-2.510977333610752149e-01	4.391494540656839529e-01
-2.511550840603004042e-01	4.391658055041939290e-01
-2.512025437824728646e-01	4.391899965331739208e-01
-2.512410591912130897e-01	4.392207950656389359e-01
-2.512715623875613202e-01	4.392570223944369245e-01
-2.512949606443893869e-01	4.392975625230049475e-01
-2.513121275277505617e-01	4.393413699836399289e-01
-2.513238953911279827e-01	4.393874761486669112e-01
-2.513310492138594032e-01	4.394349940571779523e-01
-2.513343217413482877e-01	4.394831217964869086e-01
-2.513343898721334124e-01	4.395311444929409506e-01
-2.513318722255892812e-01	4.395784349810259450e-01
-2.513273278140463751e-01	4.396244532327409082e-01
-2.513212557345340104e-01	4.396687446407919198e-01
-2.513140957882127879e-01	4.397109372592119536e-01
-2.513062299299204660e-01	4.397507381134349580e-01
-2.512979844461251666e-01	4.397879286985499347e-01
-2.512896327569746902e-01	4.398223597894109216e-01
-2.512813987370356994e-01	4.398539456894139388e-01
-2.512734604497044999e-01	4.398826580460889479e-01
-2.512659541920945760e-01	4.399085193611659284e-01
-2.512589787504074801e-01	4.399315963205299163e-01
-2.512525997702879099e-01	4.399519930654689492e-01
-2.512468541523569798e-01	4.399698445210139530e-01
-2.512417543899084782e-01	4.399853098899259574e-01
-2.512372927735023742e-01	4.399985664122559315e-01
-2.512334453957758562e-01	4.400098034803979208e-01
-2.512301758990627132e-01	4.400192171884389492e-01
-2.512274389181968770e-01	4.400270053824149596e-01
-2.512251831810332625e-01	4.400333632651369231e-01
-2.512233542395359009e-01	4.400384795956489570e-01
-2.512218968146222586e-01	4.400425335093369195e-01
-2.512207567480840842e-01	4.400456919705699188e-01
