# Supplementary material for: Agile perching maneuvers in birds and morphing-wing drones
Source: Nat Commun. 2024 Sep 27;15:8330. doi: 10.1038/s41467-024-52369-4 (PMC11437188; doi:10.1038/s41467-024-52369-4)
Supplement: Supplementary file 11 — Source Data [file 41467_2024_52369_MOESM11_ESM.zip › figure_source_data/suppl_fig_2/harris_hawk_140.csv]

# horizontal_pos	altitude
-1.218386218105437990e+01	4.601693198510289351e-01
-1.218273034526017895e+01	4.594143632048579007e-01
-1.218160359862998021e+01	4.586210810343359090e-01
-1.218047659783897885e+01	4.577770867117149090e-01
-1.217934283849977994e+01	4.568696717057739165e-01
-1.217819467228877883e+01	4.558861177403268905e-01
-1.217702332978177893e+01	4.548140274437209030e-01
-1.217581894708317947e+01	4.536416665185739050e-01
-1.217457059439727907e+01	4.523583099266539342e-01
-1.217326630482897976e+01	4.509545842072549271e-01
-1.217189310189987950e+01	4.494227978409949253e-01
-1.217043702452648013e+01	4.477572515434068978e-01
-1.216888314850677943e+01	4.459545205293108938e-01
-1.216721560389937906e+01	4.440137011313349258e-01
-1.216541758803587925e+01	4.419366146818748953e-01
-1.216347137427537994e+01	4.397279622711058877e-01
-1.216135831697518022e+01	4.373954248642339393e-01
-1.215905885349997995e+01	4.349497042848758932e-01
-1.215655250442048008e+01	4.324045017301659244e-01
-1.215381787334167996e+01	4.297764317549578883e-01
-1.215083264804827934e+01	4.270848710219309341e-01
-1.214757360485777937e+01	4.243517425328899306e-01
-1.214401661821097989e+01	4.216012375029729031e-01
-1.214013667761977899e+01	4.188594784806028981e-01
-1.213590791411608016e+01	4.161541287176189208e-01
-1.213130363831247926e+01	4.135139541212499159e-01
-1.212629639208867971e+01	4.109683453383818907e-01
-1.212085801576447963e+01	4.085468086000929033e-01
-1.211495973240877966e+01	4.062784348606708895e-01
-1.210857225066927967e+01	4.041913574735558901e-01
-1.210166588718838021e+01	4.023122091348199092e-01
-1.209421070930547870e+01	4.006655890761459116e-01
-1.208617669833087938e+01	3.992735514934259156e-01
-1.207753393321487856e+01	3.981551259500898943e-01
-1.206825279393597938e+01	3.973258799995418866e-01
-1.205830418337917997e+01	3.967975335384429370e-01
-1.204765976589997933e+01	3.965776334487599031e-01
-1.203629222014587974e+01	3.966692959332739354e-01
-1.202417550307398031e+01	3.970710226231889406e-01
-1.201128512145638005e+01	3.977765950673189388e-01
-1.199759840652957976e+01	3.987750506318359367e-01
-1.198309478685427898e+01	4.000507411811569103e-01
-1.196775605392067909e+01	4.015834742080588993e-01
-1.195156661461517977e+01	4.033487343688418880e-01
-1.193451372437597868e+01	4.053179816916929190e-01
-1.191658769474858026e+01	4.074590210975109206e-01
-1.189778206913397973e+01	4.097364363365368911e-01
-1.187809376082817892e+01	4.121120800347009006e-01
-1.185752314798657991e+01	4.145456102939599208e-01
-1.183607412092607980e+01	4.169950632329489371e-01
-1.181375407817347956e+01	4.194174500185829380e-01
-1.179057386887397918e+01	4.217693663538449322e-01
-1.176654768053447953e+01	4.240076020763788867e-01
-1.174169287255907967e+01	4.260897385064129073e-01
-1.171602975755877907e+01	4.279747214741099204e-01
-1.168958133394767884e+01	4.296233985608259309e-01
-1.166237297477197998e+01	4.309990100010679392e-01
-1.163443207902578003e+01	4.320676238962559146e-01
-1.160578769280797928e+01	4.327985078594959178e-01
-1.157647010852967995e+01	4.331644309023359174e-01
-1.154651045095787865e+01	4.331418912380879394e-01
-1.151594025915338015e+01	4.327112676506338906e-01
-1.148479107332588001e+01	4.318568940944458867e-01
-1.145309403529178027e+01	4.305670591790828894e-01
-1.142087951060868001e+01	4.288339340783879350e-01
-1.138817673959738030e+01	4.266534341238978900e-01
-1.135501352340897974e+01	4.240250208345059391e-01
-1.132141595008218005e+01	4.209514523521138973e-01
-1.128740816423897897e+01	4.174384911609919091e-01
-1.125301218273287951e+01	4.134945785462958989e-01
-1.121824775725228029e+01	4.091304854890648879e-01
-1.118313228363877876e+01	4.043589496096479108e-01
-1.114768075656217938e+01	3.991943073809999243e-01
-1.111190576721737955e+01	3.936521301716698895e-01
-1.107581754091357951e+01	3.877488717896578896e-01
-1.103942401081297930e+01	3.815015341348109157e-01
-1.100273092365437932e+01	3.749273563867359105e-01
-1.096574197304577858e+01	3.680435319176859066e-01
-1.092845895582257931e+01	3.608669558856139048e-01
-1.089088194700747891e+01	3.534140052875969218e-01
-1.085300948905458007e+01	3.457003521871209184e-01
-1.081483879127307901e+01	3.377408099085789095e-01
-1.077636593559367917e+01	3.295492112446039012e-01
-1.073758608511357870e+01	3.211383171580809437e-01
-1.069849369214307977e+01	3.125197540785109029e-01
-1.065908270273567915e+01	3.037039776763459376e-01
-1.061934675493077940e+01	2.947002609232779458e-01
-1.057927936815397985e+01	2.855167042774449104e-01
-1.053887412141467905e+01	2.761602659329819298e-01
-1.049812481812868015e+01	2.666368102049239130e-01
-1.045702563556977971e+01	2.569511722483429073e-01
-1.041557125714907883e+01	2.471072374049139153e-01
-1.037375698593797857e+01	2.371080335091539093e-01
-1.033157883810257971e+01	2.269558344574357234e-01
-1.028903361521727966e+01	2.166522732423279141e-01
-1.024611895477447909e+01	2.061984624892275186e-01
-1.020283335860797891e+01	1.955951203164867092e-01
-1.015917619939119909e+01	1.848426990968151107e-01
-1.011514770585199940e+01	1.739415144544648184e-01
-1.007074892783916020e+01	1.628918716208949125e-01
-1.002598168287057945e+01	1.516941861233050137e-01
-9.980848486260549990e+00	1.403490957258143046e-01
-9.935352467343559368e+00	1.288575606076490243e-01
-9.889497274661529502e+00	1.172209489648019104e-01
-9.843286973241619719e+00	1.054411055701618138e-01
-9.796725937247620308e+00	9.352040132019331931e-02
-9.749818741329939087e+00	8.146176242059260941e-02
-9.702570053923569304e+00	6.926867859472790601e-02
-9.654984535552239677e+00	5.694519050328181176e-02
-9.607066744898880017e+00	4.449585740024591951e-02
-9.558821055009948608e+00	3.192570687371501514e-02
-9.510251581533109899e+00	1.924016928305491425e-02
-9.461362124365228610e+00	6.445000162348918371e-03
-9.412156123535758923e+00	-6.453805625829089898e-03
-9.362636629594179638e+00	-1.945010386369008804e-02
-9.312806288236020080e+00	-3.253769081434509935e-02
-9.262667338412668983e+00	-4.571038872173108225e-02
-9.212221622747700067e+00	-5.896212304510509150e-02
-9.161470608742948940e+00	-7.228698795891008722e-02
-9.110415419011978599e+00	-8.567929727393808204e-02
-9.059056868633449611e+00	-9.913361869115705494e-02
-9.007395507671338564e+00	-1.126447901433730858e-01
-8.955431666956888748e+00	-1.262079178656010936e-01
-8.903165505358419551e+00	-1.398183567143450601e-01
-8.850597056963650289e+00	-1.534716740819100922e-01
-8.797726276847178895e+00	-1.671635994814760773e-01
-8.744553084374340202e+00	-1.808899624757250857e-01
-8.691077403280509373e+00	-1.946466220588660700e-01
-8.637299198044738446e+00	-2.084293908621721036e-01
-8.583218506330696940e+00	-2.222339576310060627e-01
-8.528835467483126820e+00	-2.360558113227930743e-01
-8.474150347234187919e+00	-2.498901699171711122e-01
-8.419163558886197052e+00	-2.637319166375370894e-01
-8.363875681292578079e+00	-2.775755457903990586e-01
-8.308287473961257774e+00	-2.914151198727580883e-01
-8.252399889560617652e+00	-3.052442390172200870e-01
-8.196214084027337421e+00	-3.190560232773820837e-01
-8.139731424371307256e+00	-3.328431077361360679e-01
-8.082953494159328400e+00	-3.465976499744971018e-01
-8.025882096551157474e+00	-3.603113490882320913e-01
-7.968519254673307906e+00	-3.739754751949380673e-01
-7.910867209058618066e+00	-3.875809082368861236e-01
-7.852928411863557834e+00	-4.011181848480170342e-01
-7.794705517605097889e+00	-4.145775521018520426e-01
-7.736201370237177244e+00	-4.279490270698431131e-01
-7.677418986510027743e+00	-4.412224612713090965e-01
-7.618361535718407573e+00	-4.543876092592610827e-01
-7.559032316137167307e+00	-4.674342007338480598e-01
-7.499434728652017768e+00	-4.803520156822100318e-01
-7.439572248306167701e+00	-4.931309620901181412e-01
-7.379448394685667267e+00	-5.057611557432331040e-01
-7.319066702241707745e+00	-5.182330015280371960e-01
-7.258430691785737743e+00	-5.305372754569941396e-01
-7.197543844479677766e+00	-5.426652063898391720e-01
-7.136409579671127545e+00	-5.546085561218201399e-01
-7.075031237886677538e+00	-5.663596961849490796e-01
-7.013412070192537762e+00	-5.779116793894321091e-01
-6.951555234963297636e+00	-5.892583038510081916e-01
-6.889463802872337617e+00	-6.003941670374151052e-01
-6.827140770640477641e+00	-6.113147072521851744e-01
-6.764589083765788047e+00	-6.220162299799580907e-01
-6.701811668121997911e+00	-6.324959166609951389e-01
-6.638811469972567991e+00	-6.427518137515479957e-01
-6.575591503617808087e+00	-6.527828003599540629e-01
-6.512154905591687637e+00	-6.625885333153420653e-01
-6.448504994065557661e+00	-6.721693692071490922e-01
-6.384645331911907640e+00	-6.815262637024270820e-01
-6.320579791739567632e+00	-6.906606492708100564e-01
-6.256312621139847430e+00	-6.995742932867230479e-01
-6.191848506381017359e+00	-7.082691392950981601e-01
-6.127192632854917775e+00	-7.167471349808220982e-01
-6.062350740709337771e+00	-7.250100510358150618e-01
-5.997329174283497544e+00	-7.330592956376871250e-01
-5.932134924191487357e+00	-7.408957296134350834e-01
-5.866775661156697907e+00	-7.485194875413829774e-01
-5.801259760974367907e+00	-7.559298100343261329e-01
-5.735596320256707514e+00	-7.631248922457021244e-01
-5.669795162879627703e+00	-7.701017532569740531e-01
-5.603866837290937930e+00	-7.768561304550229973e-01
-5.537822605045187530e+00	-7.833824023173721063e-01
-5.471674421092627583e+00	-7.896735422200171772e-01
-5.405434906464557265e+00	-7.957211050006680608e-01
-5.339117314062427511e+00	-8.015152470841371279e-01
-5.272735488277577431e+00	-8.070447800405899930e-01
-5.206303819145347234e+00	-8.122972565339201534e-01
-5.139837191681857931e+00	-8.172590867552631533e-01
-5.073350930971687767e+00	-8.219156826505262803e-01
-5.006860743482497433e+00	-8.262516265606580923e-01
-4.940382654987917732e+00	-8.302508603148381905e-01
-4.873932945394827243e+00	-8.338968903606951422e-01
-4.807528080704217999e+00	-8.371730041891420893e-01
-4.741184642294737905e+00	-8.400624931176401411e-01
-4.674919253711087741e+00	-8.425488764341870773e-01
-4.608748505169537601e+00	-8.446161219716321611e-01
-4.542688876061277803e+00	-8.462488583707941103e-01
-4.476756655840937960e+00	-8.474325745917181685e-01
-4.410967863828657798e+00	-8.481538026324579871e-01
-4.345338168623757547e+00	-8.484002798995382566e-01
-4.279882808020037288e+00	-8.481610882273240559e-01
-4.214616510516437486e+00	-8.474267671479742692e-01
-4.149553419723558179e+00	-8.461893996518912164e-01
-4.084707023164337869e+00	-8.444426693339091017e-01
-4.020090087145168134e+00	-8.421818884765421842e-01
-3.955714599521007457e+00	-8.394039972639359970e-01
-3.891591722283838095e+00	-8.361075349354061270e-01
-3.827731755958778237e+00	-8.322925842642752148e-01
-3.764144117788627675e+00	-8.279606912765391513e-01
-3.700837335618468060e+00	-8.231147625969852388e-01
-3.637819059253017961e+00	-8.177589432218641541e-01
-3.575096090848798092e+00	-8.118984778628390853e-01
-3.512674435619367763e+00	-8.055395592839640351e-01
-3.450559373778568251e+00	-7.986891672605240799e-01
-3.388755554227087963e+00	-7.913549019253380834e-01
-3.327267110009337614e+00	-7.835448153352411182e-01
-3.266097795039128115e+00	-7.752672450893021150e-01
-3.205251141025668105e+00	-7.665306537628460148e-01
-3.144730632937857706e+00	-7.573434777899561432e-01
-3.084539900741018137e+00	-7.477139892347191008e-01
-3.024682924539717987e+00	-7.376501736412230947e-01
-2.965164249682398001e+00	-7.271596268475961633e-01
-2.905989207843347799e+00	-7.162494732941571129e-01
-2.847164139613857614e+00	-7.049263079541030486e-01
-2.788696613723767648e+00	-6.931961635717911463e-01
-2.730595637693068234e+00	-6.810645044136520720e-01
-2.672871854495907584e+00	-6.685362472259541722e-01
-2.615537719719458032e+00	-6.556158095582700351e-01
-2.558607653727867692e+00	-6.423071850586690168e-01
-2.502098163505777961e+00	-6.286140447842509804e-01
-2.446027929161317616e+00	-6.145398630069891510e-01
-2.390417850517358112e+00	-6.000880654393940805e-01
-2.335291049809607777e+00	-5.852621972670419837e-01
-2.280672827235957989e+00	-5.700661078660371750e-01
-2.226590566954048001e+00	-5.545041486139761222e-01
-2.173073592089438399e+00	-5.385813797840039996e-01
-2.120152968379158231e+00	-5.223037821543250470e-01
-2.067861257213838400e+00	-5.056784686809210339e-01
-2.016232220032527778e+00	-4.887138913794811246e-01
-1.965300477242538202e+00	-4.714200384528521304e-01
-1.915101126051718117e+00	-4.538086166906350472e-01
-1.865669322784817785e+00	-4.358932142636710583e-01
-1.817039836375428097e+00	-4.176894392421861002e-01
-1.769246580750838183e+00	-3.992150294833110569e-01
-1.722322134727287901e+00	-3.804899299604391216e-01
-1.676297258777938115e+00	-3.615363341390020469e-01
-1.631200418598847790e+00	-3.423786866337710788e-01
-1.587057325754618109e+00	-3.230436451015460952e-01
-1.543890505815257885e+00	-3.035600001177480856e-01
-1.501718904283757983e+00	-2.839585526405991045e-01
-1.460557540249737940e+00	-2.642719495653080841e-01
-1.420417217084978034e+00	-2.445344787939141007e-01
-1.381304298623077909e+00	-2.247818261737931089e-01
-1.343220558149058164e+00	-2.050507975681261086e-01
-1.306163106179747846e+00	-1.853790101930380962e-01
-1.270124401467838116e+00	-1.658045581668460833e-01
-1.235092347938568036e+00	-1.463656579457801032e-01
-1.201050478407128086e+00	-1.271002799471050992e-01
-1.167978223965246087e+00	-1.080457731660220966e-01
-1.135851265915150066e+00	-8.923848996001210176e-02
-1.104641965115709112e+00	-7.071341838883707376e-02
-1.074319861641209073e+00	-5.250382954861709806e-02
-1.044852235789039074e+00	-3.464094721605109894e-02
-1.016204719760579023e+00	-1.715364681941808356e-02
-9.883419478283579362e-01	-6.819027624008211497e-05
-9.612282315381049935e-01	1.659199741268890804e-02
-9.348282455172040040e-01	3.280650473832852354e-02
-9.091077088058879818e-01	4.855805932007273285e-02
-8.840340463216319611e-01	6.383259959858050836e-02
-8.595770151294389594e-01	7.861929079436180690e-02
-8.357092806311879896e-01	9.291048464429740861e-02
-8.124069286060869866e-01	1.067016237890971164e-01
-7.896499002222520103e-01	1.199910930711054202e-01
-7.674223386769249977e-01	1.327800213785595984e-01
-7.457128379809480068e-01	1.450720390020380224e-01
-7.245145865435419497e-01	1.568729967128299208e-01
-7.038254005896389387e-01	1.681906538925076189e-01
-6.836476449999999705e-01	1.790343440000000119e-01
-6.639880418438139920e-01	1.894146264209131125e-01
-6.448573696092099183e-01	1.993429342707688234e-01
-6.262700588605609742e-01	2.088312279908074998e-01
-6.082436926919889686e-01	2.178916645592797185e-01
-5.907984228335979582e-01	2.265362918269707149e-01
-5.739563145317119197e-01	2.347767768654469012e-01
-5.577406353016769458e-01	2.426241762917459299e-01
-5.421751042819809019e-01	2.500887553156279086e-01
-5.272831201499319498e-01	2.571798607674419257e-01
-5.130869863494609273e-01	2.639058516397478904e-01
-4.996071527000700008e-01	2.702740887587739005e-01
-4.868614922842219861e-01	2.762909831480809264e-01
-4.748646318441419600e-01	2.819621005218428955e-01
-4.636273527676519901e-01	2.872923172224949306e-01
-4.531560781295689844e-01	2.922860208767699142e-01
-4.434524592164310053e-01	2.969473471681699506e-01
-4.345130725452699405e-01	3.012804424953439142e-01
-4.263292356487459744e-01	3.052897409836229370e-01
-4.188869469042009741e-01	3.089802434126519004e-01
-4.121669515043779874e-01	3.123577851772199043e-01
-4.061449323788249854e-01	3.154292804573409215e-01
-4.007918215568049836e-01	3.182029303662199382e-01
-3.960742241962910137e-01	3.206883839799788971e-01
-3.919549443714959724e-01	3.228968428179038730e-01
-3.883935987950619673e-01	3.248411015002918845e-01
-3.853473020313669672e-01	3.265355199025169464e-01
-3.827714045129739784e-01	3.279959250648879499e-01
-3.806202628793229903e-01	3.292394443016759542e-01
-3.788480208876759958e-01	3.302842742522649200e-01
-3.774093784686209929e-01	3.311493938877039245e-01
-3.762603264730129959e-01	3.318542325686518746e-01
