# Supplementary material for: Agile perching maneuvers in birds and morphing-wing drones
Source: Nat Commun. 2024 Sep 27;15:8330. doi: 10.1038/s41467-024-52369-4 (PMC11437188; doi:10.1038/s41467-024-52369-4)
Supplement: Supplementary file 11 — Source Data [file 41467_2024_52369_MOESM11_ESM.zip › figure_source_data/suppl_fig_2/harris_hawk_154.csv]

# horizontal_pos	altitude
-1.217129068776789680e+01	4.763731104171007313e-01
-1.217017119482589749e+01	4.762584592881576873e-01
-1.216905145753749728e+01	4.761024887379937121e-01
-1.216792539396269746e+01	4.758883531089437291e-01
-1.216678592148859650e+01	4.755988056064286984e-01
-1.216562496503999746e+01	4.752165623529777116e-01
-1.216443346014029636e+01	4.747246882718216821e-01
-1.216320134891019755e+01	4.741069971759157009e-01
-1.216191756759839748e+01	4.733484577632007251e-01
-1.216057002483209715e+01	4.724355967079297280e-01
-1.215914557043259769e+01	4.713568897104656874e-01
-1.215762995534539748e+01	4.701031312398287199e-01
-1.215600778394129655e+01	4.686677737862797177e-01
-1.215426246064649618e+01	4.670472277422036966e-01
-1.215237613350599766e+01	4.652411135505636897e-01
-1.215032963786899778e+01	4.632524584975457049e-01
-1.214810244386099747e+01	4.610878314706496894e-01
-1.214567261167069745e+01	4.587574101406446947e-01
-1.214301675889939780e+01	4.562749763351297005e-01
-1.214011004428539664e+01	4.536578368276307227e-01
-1.213692617202289625e+01	4.509266683387567198e-01
-1.213343742062919617e+01	4.481052872006967003e-01
-1.212961469989189744e+01	4.452203458352747001e-01
-1.212542763884549757e+01	4.423009598986807345e-01
-1.212084470700729710e+01	4.393782716106737207e-01
-1.211583337025999718e+01	4.364849563701737045e-01
-1.211036028183249691e+01	4.336546812205087087e-01
-1.210439150782079665e+01	4.309215250258406904e-01
-1.209789278564999648e+01	4.283193713179286877e-01
-1.209082981282819702e+01	4.258812856358076826e-01
-1.208316856232519676e+01	4.236388897819337029e-01
-1.207487561995519698e+01	4.216217457349297204e-01
-1.206591853827929661e+01	4.198567619768346915e-01
-1.205626620081129730e+01	4.183676347054757216e-01
-1.204588918971269784e+01	4.171743358129487156e-01
-1.203476014974449626e+01	4.162926586309417254e-01
-1.202285414098779626e+01	4.157338312932756796e-01
-1.201014897278299642e+01	4.155042061745247151e-01
-1.199662551145069678e+01	4.156050322665537089e-01
-1.198226795465149763e+01	4.160323155938376871e-01
-1.196706406570819681e+01	4.167767708886386813e-01
-1.195100536183409723e+01	4.178238657956067081e-01
-1.193408725098899659e+01	4.191539568996877074e-01
-1.191630911299279738e+01	4.207425149176506896e-01
-1.189767432156639693e+01	4.225604345064217227e-01
-1.187819020511919632e+01	4.245744223620896984e-01
-1.185786794534679700e+01	4.267474556501517080e-01
-1.183672241402829783e+01	4.290393013546486833e-01
-1.181477194978779721e+01	4.314070858922147145e-01
-1.179203807798309711e+01	4.338059033334756842e-01
-1.176854517827619695e+01	4.361894498316666868e-01
-1.174432010577679719e+01	4.385106713956337110e-01
-1.171939177289029743e+01	4.407224119760347336e-01
-1.169379070010669786e+01	4.427780489691356958e-01
-1.166754854487359694e+01	4.446321036861446974e-01
-1.164069761837929740e+01	4.462408150843917287e-01
-1.161327040048599635e+01	4.475626660982516825e-01
-1.158529906316859659e+01	4.485588532210527113e-01
-1.155681501262569633e+01	4.491936915417227283e-01
-1.152784845972559680e+01	4.494349491883466996e-01
-1.149842802764729655e+01	4.492541070216626853e-01
-1.146858040450169725e+01	4.486265413936876834e-01
-1.143833004740249670e+01	4.475316297738516913e-01
-1.140769894295509701e+01	4.459527809793046860e-01
-1.137670642749799654e+01	4.438773935618047228e-01
-1.134536906872239648e+01	4.412967475404477313e-01
-1.131370060858619730e+01	4.382058360761267313e-01
-1.128171196577629765e+01	4.346031448194946911e-01
-1.124941129443719667e+01	4.304903875018187276e-01
-1.121680409450689631e+01	4.258722068630017010e-01
-1.118389336785069688e+01	4.207558502221936947e-01
-1.115067981347309711e+01	4.151508289054017253e-01
-1.111716205445929617e+01	4.090685703741077095e-01
-1.108333688894909663e+01	4.025220712821507285e-01
-1.104919955737529769e+01	3.955255588661716892e-01
-1.101474401840179773e+01	3.880941670954197176e-01
-1.097996322642359779e+01	3.802436329217246946e-01
-1.094484940412899654e+01	3.719900168339037028e-01
-1.090939430440549707e+01	3.633494507859886813e-01
-1.087358945676309752e+01	3.543379154850466728e-01
-1.083742639438519717e+01	3.449710480351426689e-01
-1.080089685886609630e+01	3.352639800728376973e-01
-1.076399298059469700e+01	3.252312058193537192e-01
-1.072670743357879708e+01	3.148864789251987206e-01
-1.068903356423459705e+01	3.042427365926816951e-01
-1.065096549428269768e+01	2.933120492169056792e-01
-1.061249819838789676e+01	2.821055936639257355e-01
-1.057362755756039618e+01	2.706336482767377483e-01
-1.053435038960549619e+01	2.589056077333466988e-01
-1.049466445809489734e+01	2.469300159436887132e-01
-1.045456846144159790e+01	2.347146152340598146e-01
-1.041406200373099722e+01	2.222664101041644247e-01
-1.037314554899909780e+01	2.095917438354504003e-01
-1.033182036068749632e+01	1.966963861701854221e-01
-1.029008842805019697e+01	1.835856301678031044e-01
-1.024795238135459741e+01	1.702643961854459209e-01
-1.020541539781469709e+01	1.567373407381325023e-01
-1.016248110030643659e+01	1.430089677915394042e-01
-1.011915345105100705e+01	1.290837398524511126e-01
-1.007543664258278682e+01	1.149661860762666160e-01
-1.003133498844216653e+01	1.006610045351943039e-01
-9.986852816119737852e+00	8.617315580992102042e-02
-9.941994364817466234e+00	7.150794520142461641e-02
-9.896763690563316729e+00	5.667109112071860855e-02
-9.851164581106957030e+00	4.166877760609871695e-02
-9.805200482828636765e+00	2.650768943326770044e-02
-9.758874441607357397e+00	1.119502890671769668e-02
-9.712189059223817367e+00	-4.261485875447279525e-03
-9.665146466426797645e+00	-1.985364074068529661e-02
-9.617748313284536721e+00	-3.557276184552929377e-02
-9.569995776894536732e+00	-5.140976674251429568e-02
-9.521889585959696589e+00	-6.735522744628530400e-02
-9.473430061179987760e+00	-8.339944230794227309e-02
-9.424617169883937606e+00	-9.953251312882627211e-02
-9.375450592856786614e+00	-1.157444237395662823e-01
-9.325929800935856662e+00	-1.320251162507052878e-01
-9.276054138655267067e+00	-1.483645613494742888e-01
-9.225822912046707458e+00	-1.647528193643063021e-01
-9.175235477644676507e+00	-1.811800893243633026e-01
-9.124291329806846207e+00	-1.976367438767602791e-01
-9.072990183634326300e+00	-2.141133486530072960e-01
-9.021332051053077450e+00	-2.306006654574763171e-01
-8.969317307977947351e+00	-2.470896394416192687e-01
-8.916946750905816899e+00	-2.635713711859892783e-01
-8.864221641750667402e+00	-2.800370752991253043e-01
-8.811143740217037390e+00	-2.964780277249872698e-01
-8.757715323487527570e+00	-3.128855044032862742e-01
-8.703939193451217804e+00	-3.292507142331153047e-01
-8.649818672106466266e+00	-3.455647294427712235e-01
-8.595357586116856297e+00	-3.618184164702543115e-01
-8.540560241772716665e+00	-3.780023703214013264e-01
-8.485431391806187662e+00	-3.941068551155672561e-01
-8.429976195623426705e+00	-4.101217531776462644e-01
-8.374200174555566534e+00	-4.260365246191042954e-01
-8.318109163698277797e+00	-4.418401788999713475e-01
-8.261709261818056760e+00	-4.575212594073752581e-01
-8.205006780665627275e+00	-4.730678416500223027e-01
-8.148008194867568221e+00	-4.884675452725572575e-01
-8.090720093382428146e+00	-5.037075597532993942e-01
-8.033149133320886648e+00	-5.187746833708242189e-01
-7.975301996754477152e+00	-5.336553748097143668e-01
-7.917185350983417358e+00	-5.483358166177942916e-01
-7.858805812608927077e+00	-5.628019896155613822e-01
-7.800169915661356868e+00	-5.770397572788732443e-01
-7.741284083974186991e+00	-5.910349590524253127e-01
-7.682154607961177106e+00	-6.047735114880632423e-01
-7.622787625945287360e+00	-6.182415160246002017e-01
-7.563189110194977083e+00	-6.314253721236582351e-01
-7.503364857838216828e+00	-6.443118943429202439e-01
-7.443320486836537242e+00	-6.568884317630443448e-01
-7.383061437201837052e+00	-6.691429879918042722e-01
-7.322592977618826993e+00	-6.810643397591613635e-01
-7.261920217588526683e+00	-6.926421519048253650e-01
-7.201048125129356769e+00	-7.038670863646623310e-01
-7.139981549959016682e+00	-7.147309026056682946e-01
-7.078725251935707341e+00	-7.252265468633902756e-01
-7.017283934364587417e+00	-7.353482275218432562e-01
-6.955662281584476858e+00	-7.450914740616552123e-01
-6.893865000049776981e+00	-7.544531772001612513e-01
-6.831896861927747366e+00	-7.634316081630911910e-01
-6.769762750053376799e+00	-7.720264154598752704e-01
-6.707467702937346843e+00	-7.802385980736212812e-01
-6.645016958418416664e+00	-7.880704546055312676e-01
-6.582415994499966949e+00	-7.955255086081363114e-01
-6.519670565919157390e+00	-8.026084110737123911e-01
-6.456786735069637295e+00	-8.093248217814692502e-01
-6.393770896037106688e+00	-8.156812719163673009e-01
-6.330629790707116733e+00	-8.216850110206623814e-01
-6.267370516162556804e+00	-8.273438418960412655e-01
-6.204000522892877179e+00	-8.326659475125663956e-01
-6.140527603677797153e+00	-8.376597142793522632e-01
-6.076959873369826681e+00	-8.423335561758522605e-01
-6.013305740166506652e+00	-8.466957442243512322e-01
-5.949573869316557406e+00	-8.507542456037393563e-01
-5.885773140528247183e+00	-8.545165763699813510e-01
-5.821912600625516632e+00	-8.579896712749544019e-01
-5.758001413213457376e+00	-8.611797735840842627e-01
-5.694048807259097345e+00	-8.640923471112442744e-01
-5.630064026556486745e+00	-8.667320119458443717e-01
-5.566056282024576696e+00	-8.691025045745344180e-01
-5.502034708682416841e+00	-8.712066623281342626e-01
-5.438008328963746862e+00	-8.730464313443042634e-01
-5.373986023780907395e+00	-8.746228965521543053e-01
-5.309976512438106866e+00	-8.759363315807944250e-01
-5.245988342140626592e+00	-8.769862659842744268e-01
-5.182029887465496643e+00	-8.777715667754644180e-01
-5.118109359767326616e+00	-8.782905309765842716e-01
-5.054234826107377287e+00	-8.785409857296242464e-01
-4.990414236930647007e+00	-8.785203924640543338e-01
-4.926655461389157331e+00	-8.782259516877144456e-01
-4.862966328933197246e+00	-8.776547051424443691e-01
-4.799354675573557216e+00	-8.768036323369443608e-01
-4.735828393065227182e+00	-8.756697388220544553e-01
-4.672395479177897215e+00	-8.742501339931043614e-01
-4.609064087201566906e+00	-8.725420966704042769e-01
-4.545842572883857180e+00	-8.705431272062043035e-01
-4.482739537102976790e+00	-8.682509853744444506e-01
-4.419763862740547111e+00	-8.656637138003042686e-01
-4.356924744422586926e+00	-8.627796471645943210e-01
-4.294231710035727012e+00	-8.595974078573742627e-01
-4.231694633189917454e+00	-8.561158891451143838e-01
-4.169323736079606491e+00	-8.523342272459122348e-01
-4.107129582483906916e+00	-8.482517639721323111e-01
-4.045123060935086556e+00	-8.438680017958732904e-01
-3.983315358367517156e+00	-8.391825533191041853e-01
-3.921717924829576596e+00	-8.341950871898933251e-01
-3.860342430094556576e+00	-8.289052725028103197e-01
-3.799200713239057059e+00	-8.233127236618393852e-01
-3.738304726464856564e+00	-8.174169475754373693e-01
-3.677666474620016501e+00	-8.112172949041582815e-01
-3.617297952024796537e+00	-8.047129169003564009e-01
-3.557211078324306719e+00	-7.979027291757503360e-01
-3.497417635172826778e+00	-7.907853835146163579e-01
-3.437929205600746663e+00	-7.833592486260072540e-01
-3.378757117923746556e+00	-7.756224005047522851e-01
-3.319912396024427004e+00	-7.675726228541241980e-01
-3.261405717766597157e+00	-7.592074178177252719e-01
-3.203247383193306597e+00	-7.505240270780633161e-01
-3.145447294008966388e+00	-7.415194632066812730e-01
-3.088014945656056831e+00	-7.321905509967092662e-01
-3.030959433066216846e+00	-7.225339783733712995e-01
-2.974289470897386600e+00	-7.125463563602902894e-01
-2.918013428763567063e+00	-7.022242874775783683e-01
-2.862139381625547152e+00	-6.915644418593893672e-01
-2.806675175142467005e+00	-6.805636403009172053e-01
-2.751628505391036761e+00	-6.692189433750321825e-01
-2.697007011945997235e+00	-6.575277456939911946e-01
-2.642818382890356865e+00	-6.454878743296061927e-01
-2.589070469893507198e+00	-6.330976903440543868e-01
-2.535771411069236869e+00	-6.203561923219913510e-01
-2.482929758913047014e+00	-6.072631207324172831e-01
-2.430554610230167167e+00	-5.938190618861411973e-01
-2.378655734612566963e+00	-5.800255501930253743e-01
-2.327243697717057191e+00	-5.658851673642013580e-01
-2.276329975348566848e+00	-5.514016371509642411e-01
-2.225927054174657194e+00	-5.365799141671832029e-01
-2.176048514799656886e+00	-5.214262653096912725e-01
-2.126709092920546773e+00	-5.059483422752282245e-01
-2.077924714381216731e+00	-4.901552436775722943e-01
-2.029712500143967091e+00	-4.740575652985842825e-01
-1.982090737515447065e+00	-4.576674370660873126e-01
-1.935078814400926994e+00	-4.409985454431022966e-01
-1.888697113920267068e+00	-4.240661400395912550e-01
-1.842966867398807107e+00	-4.068870234209613357e-01
-1.797909964545796990e+00	-3.894795232873652924e-01
-1.753548720543317119e+00	-3.718634464330073386e-01
-1.709905600783037105e+00	-3.540600141625182551e-01
-1.667002905091367060e+00	-3.360917791373852492e-01
-1.624862414461007099e+00	-3.179825239435672968e-01
-1.583505004537216987e+00	-2.997571420040642809e-01
-1.542950231366807090e+00	-2.814415017984512879e-01
-1.503215896179207034e+00	-2.630622956852042837e-01
-1.464317597200146981e+00	-2.446468749412872845e-01
-1.426268277664856976e+00	-2.262230729260362727e-01
-1.389077780260276951e+00	-2.078190185326382888e-01
-1.352752419143826934e+00	-1.894629423010092961e-01
-1.317294581416527111e+00	-1.711829777235382988e-01
-1.282702370426906935e+00	-1.530069603746292972e-01
-1.248969303505977013e+00	-1.349622275342263200e-01
-1.216084076642317102e+00	-1.170754209550132763e-01
-1.184030408164077119e+00	-9.937229534636526918e-02
-1.152786972672583010e+00	-8.187753502172329112e-02
-1.122327435251111005e+00	-6.461458098842029485e-02
-1.092620594342889051e+00	-4.760547056032030100e-02
-1.063630639660761990e+00	-3.087069135522529928e-02
-1.035317529074951004e+00	-1.442905131173330413e-02
-1.007637485660604959e+00	1.702433865652719369e-03
-9.805436130230480440e-01	1.750863464097671129e-02
-9.539866237213410205e-01	3.297638197069571731e-02
-9.279156721602279667e-01	4.809452121232382638e-02
-9.022792798095370381e-01	6.285394498385551976e-02
-8.770263371428720367e-01	7.724760450035611514e-02
-8.521071633763590558e-01	9.127049907180412314e-02
-8.274746020507489641e-01	1.049196436101999114e-01
-8.030851278552849637e-01	1.181940141738417188e-01
-7.788999379554110147e-01	1.310944717815019089e-01
-7.548859995676420187e-01	1.436236649663286125e-01
-7.310170247208500616e-01	1.557859118133222143e-01
-7.072743431352770394e-01	1.675870625365122046e-01
-6.836476449999999705e-01	1.790343440000000119e-01
-6.601355671739680409e-01	1.901361879644146158e-01
-6.367460989859980991e-01	2.009020452366765130e-01
-6.134967873467129795e-01	2.113421883023421100e-01
-5.904147252608920038e-01	2.214675054092147266e-01
-5.675363129607129409e-01	2.312892894290924095e-01
-5.449067866555670214e-01	2.408190251310480257e-01
-5.225795161690119928e-01	2.500681787340517381e-01
-5.006150793358500328e-01	2.590479937501167229e-01
-4.790801277662640190e-01	2.677692971653917176e-01
-4.580460652333410154e-01	2.762423199241706984e-01
-4.375875662761650187e-01	2.844765354735837026e-01
-4.177809683976519972e-01	2.924805197955807068e-01
-3.987025762417369945e-01	3.002618359056626884e-01
-3.804269201372040277e-01	3.078269452496846803e-01
-3.630250141963030086e-01	3.151811478025087210e-01
-3.465626605883870281e-01	3.223285519914377284e-01
-3.310988465485930066e-01	3.292720748614716975e-01
-3.166842790586310574e-01	3.360134721962386717e-01
-3.033600989423560490e-01	3.425533976314036888e-01
-2.911568114120620110e-01	3.488914891639567362e-01
-2.800934640112220375e-01	3.550264808804787231e-01
-2.701770956228992104e-01	3.609563372024436889e-01
-2.614024720087776976e-01	3.666784064729676773e-01
-2.537521145211241169e-01	3.721895902810147261e-01
-2.471966195341026018e-01	3.774865245309697026e-01
-2.416952571353173096e-01	3.825657679187036697e-01
-2.371968290662750944e-01	3.874239931790917080e-01
-2.336407581452158988e-01	3.920581762436177176e-01
-2.309583747529070363e-01	3.964657783173787253e-01
-2.290743606616147954e-01	4.006449158838116809e-01
-2.279083067192172463e-01	4.045945138026397214e-01
-2.273763387635124311e-01	4.083144370037747328e-01
-2.273927656518889284e-01	4.118055968064986971e-01
-2.278717043860351010e-01	4.150700286033907060e-01
-2.287286398608280313e-01	4.181109385215227014e-01
-2.298818805896633011e-01	4.209327176758517197e-01
-2.312538766375690225e-01	4.235409237184787345e-01
-2.327723716888073224e-01	4.259422305128807151e-01
-2.343713674384716450e-01	4.281443478722686824e-01
-2.359918850806932977e-01	4.301559143438857258e-01
-2.375825153331057038e-01	4.319863669480407120e-01
-2.390997549696811109e-01	4.336457925494547339e-01
-2.405081340366860276e-01	4.351447661146927159e-01
-2.417801436309430230e-01	4.364941814681727039e-01
-2.428959791866817097e-01	4.377050802862126888e-01
-2.438431185379873467e-01	4.387884849607207038e-01
-2.446157575193677047e-01	4.397552406292307148e-01
-2.452141284877051297e-01	4.406158711245006798e-01
-2.456437288731664337e-01	4.413804528726387177e-01
-2.459144876988177963e-01	4.420585098993767281e-01
-2.460398979768080308e-01	4.426589321316057313e-01
-2.460361420424788115e-01	4.431899181513457298e-01
-2.459212352948696445e-01	4.436589425193996905e-01
-2.457142115571531171e-01	4.440727467830367092e-01
-2.454343704512996216e-01	4.444373523600627096e-01
-2.451006039059506203e-01	4.447580926900677190e-01
-2.447308153009214449e-01	4.450396613952606883e-01
-2.443414409164278989e-01	4.452861727233077271e-01
-2.439470794222065031e-01	4.455012302694417170e-01
-2.435602312321630269e-01	4.456879999021107208e-01
-2.431911457811143373e-01	4.458492829433406968e-01
-2.428477712620982221e-01	4.459875859707737034e-01
-2.425357981972412480e-01	4.461051840928796919e-01
-2.422587854927366058e-01	4.462041751748296869e-01
-2.420183554264383474e-01	4.462865232255986969e-01
-2.418144423972898860e-01	4.463540899576847187e-01
