# Supplementary material for: Agile perching maneuvers in birds and morphing-wing drones
Source: Nat Commun. 2024 Sep 27;15:8330. doi: 10.1038/s41467-024-52369-4 (PMC11437188; doi:10.1038/s41467-024-52369-4)
Supplement: Supplementary file 11 — Source Data [file 41467_2024_52369_MOESM11_ESM.zip › figure_source_data/suppl_fig_2/harris_hawk_168.csv]

# horizontal_pos	altitude
-1.177622572950542867e+01	4.198869571004228973e-01
-1.175744865539152961e+01	4.213520994341779513e-01
-1.173837580614482867e+01	4.227798002164279145e-01
-1.171902912891492932e+01	4.241616097544258501e-01
-1.169943035439132828e+01	4.254891106261768918e-01
-1.167960086945212872e+01	4.267539640015378666e-01
-1.165956159509732792e+01	4.279479550290369305e-01
-1.163933287053422916e+01	4.290630368986229071e-01
-1.161893434421422810e+01	4.300913732081519392e-01
-1.159838487254152817e+01	4.310253782834019276e-01
-1.157770242689572804e+01	4.318577551272739234e-01
-1.155690400952302888e+01	4.325815307033639145e-01
-1.153600557876152877e+01	4.331900882915879492e-01
-1.151502198397682797e+01	4.336771966887479346e-01
-1.149396691048822916e+01	4.340370360640549152e-01
-1.147285283467552830e+01	4.342642203183629257e-01
-1.145169098936002960e+01	4.343538158353719147e-01
-1.143049133946422913e+01	4.343013565530519093e-01
-1.140926256786322845e+01	4.341028553231969234e-01
-1.138801207125442794e+01	4.337548115659879411e-01
-1.136674596578802898e+01	4.332542152641319366e-01
-1.134546910212262816e+01	4.325985473771159495e-01
-1.132418508949702840e+01	4.317857767899359045e-01
-1.130289632833802926e+01	4.308143539419469481e-01
-1.128160405086662799e+01	4.296832013099539105e-01
-1.126030836910502941e+01	4.283917009449978996e-01
-1.123900832964242902e+01	4.269396792842758970e-01
-1.121770197447442818e+01	4.253273894782019227e-01
-1.119638640719882794e+01	4.235554914874789523e-01
-1.117505786382542965e+01	4.216250302163329078e-01
-1.115371178743962943e+01	4.195374119556558590e-01
-1.113234290595162790e+01	4.172943794137629059e-01
-1.111094531215942816e+01	4.148979856129039190e-01
-1.108951254536252939e+01	4.123505669267388818e-01
-1.106803767377422965e+01	4.096547155278258967e-01
-1.104651337700392943e+01	4.068132515050708609e-01
-1.102493202790502913e+01	4.038291948992649427e-01
-1.100328577312062883e+01	4.007057378906668799e-01
-1.098156661169482895e+01	3.974462173563528822e-01
-1.095976647116362912e+01	3.940540879971838883e-01
-1.093787728058672926e+01	3.905328962150779182e-01
-1.091589104003242916e+01	3.868862549012629382e-01
-1.089379988608262906e+01	3.831178192757008771e-01
-1.087159615298162940e+01	3.792312638973258654e-01
-1.084927242910842793e+01	3.752302609444648773e-01
-1.082682160851322806e+01	3.711184598452599293e-01
-1.080423693731232859e+01	3.668994683191968975e-01
-1.078151205479842822e+01	3.625768348734659252e-01
-1.075864102917352838e+01	3.581540327818498737e-01
-1.073561838786932832e+01	3.536344455594029323e-01
-1.071243914246932860e+01	3.490213539334499071e-01
-1.068909880829472847e+01	3.443179243004469425e-01
-1.066559341876422806e+01	3.395271986489308835e-01
-1.064191953467422813e+01	3.346520859212258614e-01
-1.061807424858792892e+01	3.296953547805219209e-01
-1.059405518455242934e+01	3.246596277454099067e-01
-1.056986049339382916e+01	3.195473766506409241e-01
-1.054548884386352903e+01	3.143609193907178634e-01
-1.052093940993092858e+01	3.091024179016328977e-01
-1.049621185453462857e+01	3.037738773354649036e-01
-1.047130631011502899e+01	2.983771463824109182e-01
-1.044622335626212895e+01	2.929139186949699103e-01
-1.042096399481512847e+01	2.873857353691999239e-01
-1.039552962275282866e+01	2.817939884380399329e-01
-1.036992200321332902e+01	2.761399253315128810e-01
-1.034414323497382959e+01	2.704246542580369117e-01
-1.031819572071732871e+01	2.646491504599189359e-01
-1.029208213440152875e+01	2.588142632944275268e-01
-1.026580538803442799e+01	2.529207240894519870e-01
-1.023936859814652856e+01	2.469691547197176151e-01
-1.021277505223812909e+01	2.409600768458608211e-01
-1.018602817546097938e+01	2.348939217543697111e-01
-1.015913149777815860e+01	2.287710407315958205e-01
-1.013208862183085834e+01	2.225917158998272083e-01
-1.010490319172031803e+01	2.163561714379217127e-01
-1.007757886289751958e+01	2.100645851034132205e-01
-1.005011927333472954e+01	2.037170999674870198e-01
-1.002252801613578903e+01	1.973138362689944025e-01
-9.994808613724359247e+00	1.908549032889430008e-01
-9.966964493732449526e+00	1.843404111428794123e-01
-9.938998966694699178e+00	1.777704823854862060e-01
-9.910915205637609304e+00	1.711452633197431128e-01
-9.882716227636649364e+00	1.644649349023402096e-01
-9.854404877398827978e+00	1.577297231378292086e-01
-9.825983812912808091e+00	1.509399088563775082e-01
-9.797455493193709231e+00	1.440958367740414192e-01
-9.768822168135288919e+00	1.371979237402204954e-01
-9.740085870468078610e+00	1.302466660844204260e-01
-9.711248409807827997e+00	1.232426459835506138e-01
-9.682311368765818216e+00	1.161865367816506123e-01
-9.653276101078949623e+00	1.090791072060158101e-01
-9.624143731705219196e+00	1.019212244370060055e-01
-9.594915158818158929e+00	9.471385600315471165e-02
-9.565591057621839255e+00	8.745807048830231412e-02
-9.536171885897418932e+00	8.015503705308341109e-02
-9.506657891181738762e+00	7.280602378892341020e-02
-9.477049119468388128e+00	6.541239493843811759e-02
-9.447345425313349310e+00	5.797560703148792183e-02
-9.417546483218728781e+00	5.049720400082191585e-02
-9.387651800161188831e+00	4.297881135496089966e-02
-9.357660729125459653e+00	3.542212949847889369e-02
-9.327572483498268952e+00	2.782892630085889718e-02
-9.297386152174178520e+00	2.020102902447290516e-02
-9.267100715221808116e+00	1.254031572975189412e-02
-9.236715059957809615e+00	4.848706281132902918e-03
-9.206227997275568953e+00	-2.871846919182102775e-03
-9.175638278076998944e+00	-1.061936834127211182e-02
-9.144944609658248069e+00	-1.839186875384810071e-02
-9.114145671904099189e+00	-2.618735454228710013e-02
-9.083240133151438300e+00	-3.400383679874910414e-02
-9.052226665588358756e+00	-4.183934007164410995e-02
-9.021103960063697969e+00	-4.969191067039910314e-02
-8.989870740190958998e+00	-5.755962443169210241e-02
-8.958525775640339361e+00	-6.544059386496908770e-02
-8.927067894524288505e+00	-7.333297460773008369e-02
-8.895495994793668260e+00	-8.123497113468908237e-02
-8.863809054574637969e+00	-8.914484167903508061e-02
-8.832006141389198817e+00	-9.706090233847008975e-02
-8.800086420216519656e+00	-1.049815303531160815e-01
-8.768049160365539052e+00	-1.129051665565200535e-01
-8.735893741143419433e+00	-1.208303170145570982e-01
-8.703619656317929554e+00	-1.287555538797160448e-01
-8.671226517385239418e+00	-1.366795154999690953e-01
-8.638714055667158220e+00	-1.446009058316970464e-01
-8.606082123274118700e+00	-1.525184932151120720e-01
-8.573330692981128820e+00	-1.604311085778200585e-01
-8.540459857074228722e+00	-1.683376431377530680e-01
-8.507469825234029059e+00	-1.762370456804370766e-01
-8.474360921530559310e+00	-1.841283194875020790e-01
-8.441133580610328480e+00	-1.920105189935130685e-01
-8.407788343161588074e+00	-1.998827462465950777e-01
-8.374325850747508682e+00	-2.077441472451470594e-01
-8.340746840099217962e+00	-2.155939082182070643e-01
-8.307052136961567967e+00	-2.234312519110440709e-01
-8.273242649584119590e+00	-2.312554339303740658e-01
-8.239319361947739395e+00	-2.390657391955470779e-01
-8.205283326814228673e+00	-2.468614785333710926e-01
-8.171135658682247893e+00	-2.546419854450300835e-01
-8.136877526727069210e+00	-2.624066130643300521e-01
-8.102510147795747741e+00	-2.701547313172200648e-01
-8.068034779522118782e+00	-2.778857242837030617e-01
-8.033452713618029151e+00	-2.855989877549000577e-01
-7.998765269389408239e+00	-2.932939269705120977e-01
-7.963973787516888336e+00	-3.009699545153300959e-01
-7.929079624132348236e+00	-3.086264883480090981e-01
-7.894084145213847492e+00	-3.162629499311500614e-01
-7.858988721313317605e+00	-3.238787624288970712e-01
-7.823794722623198084e+00	-3.314733489368671404e-01
-7.788503514380717974e+00	-3.390461307092870746e-01
-7.753116452601857667e+00	-3.465965253496900433e-01
-7.717634880130877839e+00	-3.541239449343741019e-01
-7.682060122986418271e+00	-3.616277940420271064e-01
-7.646393486980727516e+00	-3.691074676682140621e-01
-7.610636254585857685e+00	-3.765623490098120585e-01
-7.574789682018377768e+00	-3.839918071116760756e-01
-7.538854996513437712e+00	-3.913951943756591167e-01
-7.502833393759027913e+00	-3.987718439403820647e-01
-7.466726035462597721e+00	-4.061210669486240987e-01
-7.430534047024297983e+00	-4.134421497275810320e-01
-7.394258515294278133e+00	-4.207343509154040651e-01
-7.357900486395368311e+00	-4.279968985749820765e-01
-7.321460963597047567e+00	-4.352289873427990785e-01
-7.284940905231957586e+00	-4.424297756665551140e-01
-7.248341222651587756e+00	-4.495983831899580951e-01
-7.211662778224178005e+00	-4.567338883464900356e-01
-7.174906383383557795e+00	-4.638353262259011234e-01
-7.138072796744207693e+00	-4.709016867775611126e-01
-7.101162722303308250e+00	-4.779319134135760483e-01
-7.064176807756918031e+00	-4.849249020717030789e-01
-7.027115642962128206e+00	-4.918795007935810593e-01
-6.989979758582057556e+00	-4.987945098677110667e-01
-6.952769624954727945e+00	-5.056686825790410733e-01
-6.915485651229998254e+00	-5.125007265980729976e-01
-6.878128184821028057e+00	-5.192893060322780752e-01
-6.840697511218517768e+00	-5.260330441514300404e-01
-6.803193854216128322e+00	-5.327305267865540817e-01
-6.765617376594827981e+00	-5.393803063896640548e-01
-6.727968181312458107e+00	-5.459809067286831574e-01
-6.690246313241668297e+00	-5.525308281790921594e-01
-6.652451761495788318e+00	-5.590285535612871115e-01
-6.614584462377157692e+00	-5.654725544604921605e-01
-6.576644302976657919e+00	-5.718612979547930131e-01
-6.538631125446348058e+00	-5.781932536665110867e-01
-6.500544731959967848e+00	-5.844669010430700862e-01
-6.462384890367357748e+00	-5.906807367658719610e-01
-6.424151340540717570e+00	-5.968332821796640264e-01
-6.385843801401198228e+00	-6.029230906306080051e-01
-6.347461978604977517e+00	-6.089487545988510053e-01
-6.309005572858888300e+00	-6.149089125109061804e-01
-6.270474288825627518e+00	-6.208022551186220817e-01
-6.231867844570078141e+00	-6.266275313349460863e-01
-6.193185981488897873e+00	-6.323835534219810484e-01
-6.154428474657168024e+00	-6.380692014340050289e-01
-6.115595143518337551e+00	-6.436834268269200354e-01
-6.076685862836387564e+00	-6.492252551560060425e-01
-6.037700573822948336e+00	-6.546937877956031659e-01
-5.998639295346698042e+00	-6.600882026272669734e-01
-5.959502135128177613e+00	-6.654077536568310247e-01
-5.920289300819548295e+00	-6.706517695353759745e-01
-5.881001110866978188e+00	-6.758196509741609681e-01
-5.841638005052077531e+00	-6.809108670588259749e-01
-5.802200554608727856e+00	-6.859249504833591082e-01
-5.762689471813347453e+00	-6.908614917391970867e-01
-5.723105618948437723e+00	-6.957201323091790623e-01
-5.683450016543138084e+00	-7.005005569295621459e-01
-5.643723850798718189e+00	-7.052024849958620223e-01
-5.603928480112608135e+00	-7.098256611995461540e-01
-5.564065440621027925e+00	-7.143698454925599961e-01
-5.524136450687327837e+00	-7.188348024850430562e-01
-5.484143414271698269e+00	-7.232202903883291345e-01
-5.444088423126108189e+00	-7.275260496203790339e-01
-5.403973757768177677e+00	-7.317517911940429887e-01
-5.363801887197237939e+00	-7.358971850100199941e-01
-5.323575467326207900e+00	-7.399618481761320865e-01
-5.283297338113487562e+00	-7.439453334725361078e-01
-5.242970519389637651e+00	-7.478471180789001416e-01
-5.202598205384787455e+00	-7.516665926745020876e-01
-5.162183757973007658e+00	-7.554030510157321299e-01
-5.121730698661077774e+00	-7.590556800878449639e-01
-5.081242699359467707e+00	-7.626235509191490181e-01
-5.040723571983497742e+00	-7.661056101362990756e-01
-5.000177256942808235e+00	-7.695006723292621142e-01
-4.959607810586938115e+00	-7.728074132839570787e-01
-4.919019391683717934e+00	-7.760243641297950301e-01
-4.878416247016088114e+00	-7.791499064385190021e-01
-4.837802696191247698e+00	-7.821822683000929644e-01
-4.797183115763467676e+00	-7.851195213909951676e-01
-4.756561922779237506e+00	-7.879595790404361200e-01
-4.715943557859837654e+00	-7.907001952906620446e-01
-4.675332467942458159e+00	-7.933389649390150122e-01
-4.634733088806018309e+00	-7.958733245415681168e-01
-4.594149827512907791e+00	-7.983005543513441715e-01
-4.553587044901547642e+00	-8.006177811581249859e-01
-4.513049038267987534e+00	-8.028219819919031330e-01
-4.472540024377587464e+00	-8.049099886480131083e-01
-4.432064122949298302e+00	-8.068784929889991631e-01
-4.391625340756397655e+00	-8.087240529761909880e-01
-4.351227556487727632e+00	-8.104430993829130347e-01
-4.310874506512718085e+00	-8.120319431410181199e-01
-4.270569771692367844e+00	-8.134867832731020876e-01
-4.230316765375587984e+00	-8.148037153641529695e-01
-4.190118722717357969e+00	-8.159787405284961714e-01
-4.149978691450438184e+00	-8.170077748306310284e-01
-4.109899524237327739e+00	-8.178866591217641702e-01
-4.069883872722607876e+00	-8.186111692574611354e-01
-4.029934183398397707e+00	-8.191770266657940613e-01
-3.990052695386848036e+00	-8.195799092394460139e-01
-3.950241440234187884e+00	-8.198154625293880837e-01
-3.910502243799657940e+00	-8.198793112219420198e-01
-3.870836730310777796e+00	-8.197670708849251753e-01
-3.831246328643108434e+00	-8.194743599723621763e-01
-3.791732280868708393e+00	-8.189968120805399820e-01
-3.752295653101757722e+00	-8.183300884510931184e-01
-3.712937348653747804e+00	-8.174698907191340069e-01
-3.673658123493318328e+00	-8.164119739061890257e-01
-3.634458603987288150e+00	-8.151521596587081309e-01
-3.595339306881068175e+00	-8.136863497332651463e-01
-3.556300661456138101e+00	-8.120105397290999782e-01
-3.517343033782868389e+00	-8.101208330673881353e-01
-3.478466752965678310e+00	-8.080134552145921134e-01
-3.439672139256847672e+00	-8.056847681443861653e-01
-3.400959533894438280e+00	-8.031312850290439620e-01
-3.362329330498307733e+00	-8.003496851467659656e-01
-3.323782007838028463e+00	-7.973368289864111169e-01
-3.285318163765958310e+00	-7.940897735253260592e-01
-3.246938550089137898e+00	-7.906057876497609715e-01
-3.208644108135068507e+00	-7.868823676805529743e-01
-3.170436004748758307e+00	-7.829172529596610808e-01
-3.132315668442088530e+00	-7.787084414456850734e-01
-3.094284825401827810e+00	-7.742542052589149737e-01
-3.056345535049358020e+00	-7.695531061088010105e-01
-3.018500224834488321e+00	-7.646040105290889954e-01
-2.980751723936277742e+00	-7.594061048384770363e-01
-2.943103295537637720e+00	-7.539589097374661542e-01
-2.905558667336157974e+00	-7.482622944453840574e-01
-2.868122059952227687e+00	-7.423164902753531802e-01
-2.830798212897217780e+00	-7.361221035394600598e-01
-2.793592407768477948e+00	-7.296801276715931817e-01
-2.756510488345807808e+00	-7.229919544515399643e-01
-2.719558877274438125e+00	-7.160593842109821416e-01
-2.682744589033378091e+00	-7.088846349001991509e-01
-2.646075238905138072e+00	-7.014703498935510595e-01
-2.609559047683108091e+00	-6.938196044123310369e-01
-2.573204841876127968e+00	-6.859359104453861544e-01
-2.537022049196617779e+00	-6.778232200510290184e-01
-2.501020689147908094e+00	-6.694859269282831260e-01
-2.465211358559257881e+00	-6.609288661514050034e-01
-2.429605211951828103e+00	-6.521573119689720865e-01
-2.394213936656778063e+00	-6.431769735775290098e-01
-2.359049722646677782e+00	-6.339939887899219695e-01
-2.324125227083257972e+00	-6.246149155299061118e-01
-2.289453533628178050e+00	-6.150467210973951104e-01
-2.255048106608887881e+00	-6.052967691627040292e-01
-2.220922740177347698e+00	-5.953728044633090910e-01
-2.187091502646377972e+00	-5.852829351927990587e-01
-2.153568676235467994e+00	-5.750356130888760742e-01
-2.120368692504487562e+00	-5.646396112451281812e-01
-2.087506063800208089e+00	-5.541039996899681519e-01
-2.054995311085377807e+00	-5.434381187951340397e-01
-2.022850888564057925e+00	-5.326515505956630481e-01
-1.991087105558157822e+00	-5.217540881227591409e-01
-1.959718046129557800e+00	-5.107557028705820290e-01
-1.928757486978137869e+00	-4.996665105372640192e-01
-1.898218814179107872e+00	-4.884967351993410589e-01
-1.868114939351697812e+00	-4.772566720970590759e-01
-1.838458215876337842e+00	-4.659566492253601200e-01
-1.809260355797247977e+00	-4.546069879417161119e-01
-1.780532348062698000e+00	-4.432179628170350161e-01
-1.752284378764757955e+00	-4.317997609694511074e-01
-1.724525754044627934e+00	-4.203624411327710475e-01
-1.697264826327897991e+00	-4.089158927214560646e-01
-1.670508924546207918e+00	-3.974697951620910774e-01
-1.644264288988077860e+00	-3.860335777672640467e-01
-1.618536011401237928e+00	-3.746163804313640822e-01
-1.593327980942577993e+00	-3.632270154290950237e-01
-1.568642836539027918e+00	-3.518739305961620656e-01
-1.544481926184107845e+00	-3.405651741678010214e-01
-1.520845273650227814e+00	-3.293083615443361256e-01
-1.497731553046868003e+00	-3.181106442439190496e-01
-1.475138071599097822e+00	-3.069786812909520712e-01
-1.453060760961027986e+00	-2.959186132745310616e-01
-1.431494177314007965e+00	-2.849360392946400644e-01
-1.410431510431227942e+00	-2.740359969949000551e-01
-1.389864601818947998e+00	-2.632229458595920502e-01
-1.369783971970568004e+00	-2.525007539296180714e-01
-1.350178856694047802e+00	-2.418726880672190660e-01
-1.331037252396717996e+00	-2.313414078729430501e-01
-1.312345970134417783e+00	-2.209089633307310674e-01
-1.294090698155737851e+00	-2.105767962284230688e-01
-1.276256072597267810e+00	-2.003457453716970815e-01
-1.258825755913327793e+00	-1.902160555798460551e-01
-1.241782522553747992e+00	-1.801873904220400724e-01
-1.225108351337917956e+00	-1.702588486233080900e-01
-1.208784523911457853e+00	-1.604289840404810596e-01
-1.192791728616187985e+00	-1.506958290802810629e-01
-1.177110169053214861e+00	-1.410569214046690778e-01
-1.161719676574552995e+00	-1.315093337429460441e-01
-1.146599825901420955e+00	-1.220497066059890723e-01
-1.131730053036128947e+00	-1.126742836757010924e-01
-1.117089774611333963e+00	-1.033789496224730708e-01
-1.102658507804287868e+00	-9.415927008521907116e-02
-1.088415989935241024e+00	-8.501053353269610868e-02
-1.074342296868303848e+00	-7.592779471125810087e-02
-1.060417959339756022e+00	-6.690591937313608573e-02
-1.046624076352924870e+00	-5.793962997083410005e-02
-1.032942424800175951e+00	-4.902355199720609402e-02
-1.019355564501013944e+00	-4.015226064742610790e-02
-1.005846937880487957e+00	-3.132032747818308538e-02
-9.924009635536978902e-01	-2.252236674112109704e-02
-9.790031231297509073e-01	-1.375308107171110961e-02
-9.656400406016878435e-01	-5.007306221269103297e-03
-9.522995537470659855e-01	3.719945471274910265e-03
-9.389707770266269016e-01	1.243344316019789897e-02
-9.256441555352499240e-01	2.113769740557089327e-02
-9.123115096295100201e-01	2.983692218165689969e-02
-8.989660699292159052e-01	3.853499922826689184e-02
-8.856025024655118649e-01	4.723544497358089789e-02
-8.722169238249839474e-01	5.594138023690291284e-02
-8.588069062170660128e-01	6.465550289834601227e-02
-8.453714724702159344e-01	7.338006369989621969e-02
-8.319110810403109735e-01	8.211684531874122173e-02
-8.184276011917579474e-01	9.086714482938092197e-02
-8.049242785874080042e-01	9.963175964609261026e-02
-7.914056915968690209e-01	1.084109770119257160e-01
-7.778776987036319923e-01	1.172045670747768054e-01
-7.643473774590818781e-01	1.260117795654198125e-01
-7.508229554953058660e-01	1.348313440668161278e-01
-7.373137341682669543e-01	1.436614738387981260e-01
-7.238300054577360143e-01	1.524998731374738181e-01
-7.103829628001359087e-01	1.613437479446211131e-01
-6.969846065745080033e-01	1.701898199990928007e-01
-6.836476449999999705e-01	1.790343440000000119e-01
-6.703853912351509514e-01	1.878731278303350238e-01
-6.572116574945299217e-01	1.967015556298911116e-01
-6.441406470168660192e-01	2.055146135279609099e-01
-6.311868447302889651e-01	2.143069178294877142e-01
-6.183649074648229771e-01	2.230727454332211146e-01
-6.056895545594859209e-01	2.318060662470912137e-01
-5.931754597015179709e-01	2.405005773545672021e-01
-5.808371448181699481e-01	2.491497386762837052e-01
-5.686888768174639397e-01	2.577468098637690219e-01
-5.567445679434289696e-01	2.662848881567498882e-01
-5.450176804737799641e-01	2.747569469322649338e-01
-5.335211364442329351e-01	2.831558746727368958e-01
-5.222672330338600233e-01	2.914745140811799140e-01
-5.112675641906589963e-01	2.997057010749329398e-01
-5.005329490162448991e-01	3.078423033945538734e-01
-4.900733673638909549e-01	3.158772585718498949e-01
-4.798979030355849384e-01	3.238036110102868737e-01
-4.700146948921079537e-01	3.316145479421979125e-01
-4.604308961159869762e-01	3.393034340401078763e-01
-4.511526417913529485e-01	3.468638444740789195e-01
-4.421850248880169754e-01	3.542895962229908879e-01
-4.335320806602749322e-01	3.615747774650369117e-01
-4.251967793948779883e-01	3.687137748912149293e-01
-4.171810273681079151e-01	3.757012988050159041e-01
-4.094856757997669128e-01	3.825324058917018988e-01
-4.021105375229029333e-01	3.892025195612648925e-01
-3.950544110230019834e-01	3.957074477901708631e-01
-3.883151114398189496e-01	4.020433984081329126e-01
-3.818895080696879107e-01	4.082069917971188899e-01
-3.757735678564899651e-01	4.141952709905039054e-01
-3.699624043159969178e-01	4.200057091803969245e-01
-3.644503313014069157e-01	4.256362146606118557e-01
-3.592309209878369325e-01	4.310851332512529166e-01
-3.542970654305219735e-01	4.363512482683839511e-01
-3.496410410356379783e-01	4.414337781184889398e-01
-3.452545752739989426e-01	4.463323716123719365e-01
-3.411289149664089582e-01	4.510471011066489178e-01
-3.372548954748729733e-01	4.555784535929709445e-01
-3.336230101461829523e-01	4.599273198654819095e-01
-3.302234793731189111e-01	4.640949819058649561e-01
-3.270463186634009478e-01	4.680830986323879506e-01
-3.240814051371249116e-01	4.718936901649469218e-01
-3.213185419092629558e-01	4.755291207619329330e-01
-3.187475198543809896e-01	4.789920805871569209e-01
-3.163581762954369436e-01	4.822855664658139418e-01
-3.141404502068739779e-01	4.854128617879379104e-01
-3.120844335733999331e-01	4.883775157158319336e-01
-3.101804185994869734e-01	4.911833218488129149e-01
-3.084189405197739209e-01	4.938342964943329139e-01
-3.067908158168259347e-01	4.963346566892529177e-01
-3.052871757092629479e-01	4.986887981089459521e-01
-3.038994948295639653e-01	5.009012729949700038e-01
-3.026196150662319173e-01	5.029767682245939175e-01
-3.014397645988589614e-01	5.049200836374518886e-01
-3.003525722063939418e-01	5.067361107262828845e-01
-2.993510769780669545e-01	5.084298117900729608e-01
-2.984287336024039616e-01	5.100061996392508679e-01
-2.975794134521789758e-01	5.114703179337719563e-01
-2.967974017215789795e-01	5.128272222262989510e-01
-2.960773909058619369e-01	5.140819617740999270e-01
-2.954144709432229288e-01	5.152395621750529564e-01
-2.948041163630179540e-01	5.163050088750679167e-01
-2.942421708038949202e-01	5.172832315866719988e-01
-2.937248292795459625e-01	5.181790896511919708e-01
-2.932486185786459254e-01	5.189973583701910087e-01
-2.928103761891679424e-01	5.197427163254479954e-01
-2.924072281355879488e-01	5.204197337008669155e-01
-2.920365661108069721e-01	5.210328616142989588e-01
-2.916960242729129682e-01	5.215864224622639433e-01
-2.913834560606159418e-01	5.220846012761028998e-01
-2.910969113604499614e-01	5.225314380839498618e-01
-2.908346143341079548e-01	5.229308212692599378e-01
-2.905949421858989301e-01	5.232864819133069556e-01
-2.903764051187709416e-01	5.236019891060309517e-01
-2.901776276930879694e-01	5.238807462069449139e-01
-2.899973317659279570e-01	5.241259880353139611e-01
-2.898343211506479444e-01	5.243407789665328611e-01
-2.896874680974119709e-01	5.245280119095319105e-01
-2.895557016558699681e-01	5.246904081379839546e-01
-2.894379979419109405e-01	5.248305179461529857e-01
-2.893333722919529394e-01	5.249507220982849720e-01
-2.892408732511809744e-01	5.250532340384639340e-01
-2.891595783072349324e-01	5.251401028258899650e-01
-2.890885912485127163e-01	5.252132167584039335e-01
-2.890270409972589549e-01	5.252743076449188919e-01
-2.889740817423230301e-01	5.253249556850938529e-01
-2.889288941755446816e-01	5.253665949120979173e-01
-2.888906876195029283e-01	5.254005191517439055e-01
-2.888587028233093323e-01	5.254278884485108492e-01
-2.888322151975081242e-01	5.254497359060910089e-01
-2.888105382592364156e-01	5.254669748871629853e-01
-2.887930270647074416e-01	5.254804065140499247e-01
-2.887790814178689547e-01	5.254907274088669311e-01
-2.887681486616622273e-01	5.254985376088369131e-01
