# Supplementary material for: Agile perching maneuvers in birds and morphing-wing drones
Source: Nat Commun. 2024 Sep 27;15:8330. doi: 10.1038/s41467-024-52369-4 (PMC11437188; doi:10.1038/s41467-024-52369-4)
Supplement: Supplementary file 11 — Source Data [file 41467_2024_52369_MOESM11_ESM.zip › figure_source_data/suppl_fig_2/harris_hawk_183.csv]

# horizontal_pos	altitude
-1.170010962137420307e+01	5.593034523914486300e-01
-1.168377267534170372e+01	5.595410848363786549e-01
-1.166716003267130297e+01	5.597721776324755538e-01
-1.165028954469380373e+01	5.599935706441666605e-01
-1.163317889275220374e+01	5.602019053533315862e-01
-1.161584548444730380e+01	5.603936320818606598e-01
-1.159830635462010306e+01	5.605650184677716252e-01
-1.158057807176960274e+01	5.607121591697166174e-01
-1.156267665053050386e+01	5.608309867659335701e-01
-1.154461747077130340e+01	5.609172838051246224e-01
-1.152641520379000362e+01	5.609666959581716128e-01
-1.150808374601110273e+01	5.609747462112486538e-01
-1.148963616050400383e+01	5.609368500327266416e-01
-1.147108462656260386e+01	5.608483314383566620e-01
-1.145244039750340370e+01	5.607044398715785860e-01
-1.143371376675970374e+01	5.605003678085695995e-01
-1.141491404226910333e+01	5.602312689907775756e-01
-1.139604952907830260e+01	5.598922771812566701e-01
-1.137712752001230321e+01	5.594785253352976273e-01
-1.135815429419100298e+01	5.589851650704766861e-01
-1.133913512310900273e+01	5.584073863166216789e-01
-1.132007428394010340e+01	5.577404370222056595e-01
-1.130097507967050241e+01	5.569796427904496472e-01
-1.128183986562440388e+01	5.561204263160366423e-01
-1.126267008190190388e+01	5.551583264918276139e-01
-1.124346629121750318e+01	5.540890170543996129e-01
-1.122422822160320344e+01	5.529083246376795824e-01
-1.120495481341710331e+01	5.516122461054896453e-01
-1.118564427009010309e+01	5.501969650364866293e-01
-1.116629411203220279e+01	5.486588672388597043e-01
-1.114690123312360370e+01	5.469945551772925629e-01
-1.112746195921890369e+01	5.452008612011216560e-01
-1.110797210810360269e+01	5.432748594704196465e-01
-1.108842705035790388e+01	5.412138764858306361e-01
-1.106882177060340311e+01	5.390155001384067113e-01
-1.104915092862900394e+01	5.366775872074606157e-01
-1.102940891992240324e+01	5.341982692473246086e-01
-1.100958993516140261e+01	5.315759568179776462e-01
-1.098968801824990393e+01	5.288093420294616154e-01
-1.096969712251900297e+01	5.258973993857916085e-01
-1.094961116474620333e+01	5.228393849304067142e-01
-1.092942407668210336e+01	5.196348337119056637e-01
-1.090912985380940370e+01	5.162835556056416531e-01
-1.088872260109450352e+01	5.127856295433697031e-01
-1.086819657552740281e+01	5.091413962193835907e-01
-1.084754622528100398e+01	5.053514493571046318e-01
-1.082676622535380240e+01	5.014166256346396233e-01
-1.080585150959430329e+01	4.973379933812146492e-01
-1.078479729903520301e+01	4.931168401682976543e-01
-1.076359912649860284e+01	4.887546594294996383e-01
-1.074225285745920289e+01	4.842531362518426308e-01
-1.072075470718260348e+01	4.796141324874216294e-01
-1.069910125418030233e+01	4.748396713389596568e-01
-1.067728945004740382e+01	4.699319215750046297e-01
-1.065531662577290284e+01	4.648931815305896165e-01
-1.063318049463150317e+01	4.597258630471026120e-01
-1.061087915178800323e+01	4.544324755008826155e-01
-1.058841107076070287e+01	4.490156100637506253e-01
-1.056577509690980321e+01	4.434779243304806107e-01
-1.054297043812830381e+01	4.378221274382026462e-01
-1.051999665292970398e+01	4.320509657911166257e-01
-1.049685363613720313e+01	4.261672094909306208e-01
-1.047354160238890231e+01	4.201736395593146378e-01
-1.045006106768510357e+01	4.140730360236976049e-01
-1.042641282920870260e+01	4.078681669221876360e-01
-1.040259794365740298e+01	4.015617782675816039e-01
-1.037861770433000252e+01	3.951565849946716003e-01
-1.035447361721260329e+01	3.886552628996405856e-01
-1.033016737631010251e+01	3.820604415655476371e-01
-1.030570083846930274e+01	3.753746982541266153e-01
-1.028107599793730387e+01	3.686005527314676344e-01
-1.025629496089200288e+01	3.617404629839986452e-01
-1.023135992017920337e+01	3.547968217716306327e-01
-1.020627313048000318e+01	3.477719539571736407e-01
-1.018103688412230312e+01	3.406681145452635784e-01
-1.015565348773998267e+01	3.334874873601065826e-01
-1.013012523996861347e+01	3.262321842893756152e-01
-1.010445441035211367e+01	3.189042450214786273e-01
-1.007864321961752374e+01	3.115056372051265843e-01
-1.005269382145804258e+01	3.040382569634846321e-01
-1.002660828594483355e+01	2.965039296999726348e-01
-1.000038858466826319e+01	2.889044111388686109e-01
-9.974036577688952576e+00	2.812413885509226219e-01
-9.947554002357083647e+00	2.735164821219860931e-01
-9.920942464037853625e+00	2.657312464309766198e-01
-9.894203428758883589e+00	2.578871720119718103e-01
-9.867338217774882736e+00	2.499856869836677986e-01
-9.840348004023903528e+00	2.420281587375591181e-01
-9.813233810430002535e+00	2.340158956837731230e-01
-9.785996509988292402e+00	2.259501490603086082e-01
-9.758636827550953186e+00	2.178321148173128219e-01
-9.731155343216762788e+00	2.096629355928252003e-01
-9.703552497212523775e+00	2.014437028000212182e-01
-9.675828596142023841e+00	1.931754588483097224e-01
-9.647983820467713301e+00	1.848591995216569139e-01
-9.620018233081843562e+00	1.764958765372120209e-01
-9.591931788817163351e+00	1.680864003057392086e-01
-9.563724344743263828e+00	1.596316429125970160e-01
-9.535395671092313563e+00	1.511324413341336159e-01
-9.506945462658013213e+00	1.425896008995587994e-01
-9.478373350513663809e+00	1.340038990027275223e-01
-9.449678913898972965e+00	1.253760890620522206e-01
-9.420861692130982235e+00	1.167069047201204079e-01
-9.391921196402032379e+00	1.079970642677591103e-01
-9.362856921336073057e+00	9.924727527046950382e-02
-9.333668356185173209e+00	9.045823936856370318e-02
-9.304354995558593799e+00	8.163065721619050530e-02
-9.274916349589192421e+00	7.276523351892061342e-02
-9.245351953454042260e+00	6.386268212486360951e-02
-9.215661376179063780e+00	5.492373112054660389e-02
-9.185844228670472233e+00	4.594912788014160476e-02
-9.155900170928653381e+00	3.693964401515159590e-02
-9.125828918412622670e+00	2.789608017145261964e-02
-9.095630247535442692e+00	1.881927062158861297e-02
-9.065304000282473851e+00	9.710087602501610293e-03
-9.034850087954993114e+00	5.694453523326092892e-04
-9.004268494051622440e+00	-8.601696195560393221e-03
-8.973559276308913368e+00	-1.780232809766738034e-02
-8.942722567930413646e+00	-2.703138949447739248e-02
-8.911758578039943757e+00	-3.628776513672737902e-02
-8.880667591400982275e+00	-4.557028335935139896e-02
-8.849449967448123289e+00	-5.487771451106740472e-02
-8.818106138680452233e+00	-6.420876983984238895e-02
-8.786636608468953114e+00	-7.356210082698738661e-02
-8.755041948331642843e+00	-8.293629895549237130e-02
-8.723322794730833607e+00	-9.232989589168738576e-02
-8.691479845446803409e+00	-1.017413640535183572e-01
-8.659513855581273845e+00	-1.111691175338623827e-01
-8.627425633242902236e+00	-1.206115133434273456e-01
-8.595216034965183383e+00	-1.300668529350803571e-01
-8.562885960905093796e+00	-1.395333839698613687e-01
-8.530436349868512735e+00	-1.490093022846283866e-01
-8.497868174206173464e+00	-1.584927540220973374e-01
-8.465182434621473462e+00	-1.679818378860463701e-01
-8.432380154929203897e+00	-1.774746074875263591e-01
-8.399462376802173225e+00	-1.869690737519363877e-01
-8.366430154540752895e+00	-1.964632073616663921e-01
-8.333284549898753113e+00	-2.059549412145473823e-01
-8.300026626997663470e+00	-2.154421728842803585e-01
-8.266657447360163502e+00	-2.249227670753613517e-01
-8.233178065093023079e+00	-2.343945580712963883e-01
-8.199589522248963647e+00	-2.438553521811853697e-01
-8.165892844396614336e+00	-2.533029301956123414e-01
-8.132089036427533557e+00	-2.627350498681513824e-01
-8.098179078629334171e+00	-2.721494484434283656e-01
-8.064163923053683902e+00	-2.815438452564753558e-01
-8.030044490208164021e+00	-2.909159444307873876e-01
-7.995821666100523473e+00	-3.002634377041313862e-01
-7.961496299663752829e+00	-3.095840074114423746e-01
-7.927069200589812681e+00	-3.188753296532453874e-01
-7.892541137598793277e+00	-3.281350776757154253e-01
-7.857912837169292786e+00	-3.373609254849643801e-01
-7.823184982753653038e+00	-3.465505517133044555e-01
-7.788358214500113341e+00	-3.557016437492644401e-01
-7.753433129500843179e+00	-3.648119021361393988e-01
-7.718410282581732673e+00	-3.738790452359404548e-01
-7.683290187646242941e+00	-3.829008141470264248e-01
-7.648073319581222940e+00	-3.918749778546493645e-01
-7.612760116727873339e+00	-4.007993385842443801e-01
-7.577350983915953186e+00	-4.096717373179574184e-01
-7.541846296053583032e+00	-4.184900594257214279e-01
-7.506246402259133532e+00	-4.272522403534603774e-01
-7.470551630515442909e+00	-4.359562713030164516e-01
-7.434762292820132679e+00	-4.446002048312384658e-01
-7.398878690799473468e+00	-4.531821602897204149e-01
-7.362901121746572741e+00	-4.617003290219863776e-01
-7.326829885038613099e+00	-4.701529792316553880e-01
-7.290665288881313266e+00	-4.785384604335373715e-01
-7.254407657323703518e+00	-4.868552073995873752e-01
-7.218057337480563440e+00	-4.951017435134364431e-01
-7.181614706895443234e+00	-5.032766834506963161e-01
-7.145080180973303108e+00	-5.113787351074914334e-01
-7.108454220408402691e+00	-5.194067007065603647e-01
-7.071737338530873274e+00	-5.273594770187624015e-01
-7.034930108494052980e+00	-5.352360546477894498e-01
-6.998033170224153388e+00	-5.430355163371243243e-01
-6.961047237054382997e+00	-5.507570342707233113e-01
-6.923973101967463073e+00	-5.583998663521905215e-01
-6.886811643372912961e+00	-5.659633514612925076e-01
-6.849563830349333138e+00	-5.734469037011973302e-01
-6.812230727286382681e+00	-5.808500056645804488e-01
-6.774813497867253176e+00	-5.881722007615253212e-01
-6.737313408338303056e+00	-5.954130846666443322e-01
-6.699731830020523304e+00	-6.025722959568473591e-01
-6.662070241024952821e+00	-6.096495060244153663e-01
-6.624330227143403249e+00	-6.166444083623003891e-01
-6.586513481894472832e+00	-6.235567073296544027e-01
-6.548621805714812893e+00	-6.303861065152394083e-01
-6.510657104295153097e+00	-6.371322968244934604e-01
-6.472621386070633420e+00	-6.437949444224384532e-01
-6.434516758884752718e+00	-6.503736786692164706e-01
-6.396345425856172717e+00	-6.568680801877544440e-01
-6.358109680486813353e+00	-6.632776692038473421e-01
-6.319811901058923098e+00	-6.696018942978074762e-01
-6.281454544377263360e+00	-6.758401217037763864e-01
-6.243040138920223470e+00	-6.819916252878683860e-01
-6.204571277470942725e+00	-6.880555773296903599e-01
-6.166050609305623098e+00	-6.940310402234715070e-01
-6.127480832021222845e+00	-6.999169592052334465e-01
-6.088864683089533436e+00	-7.057121562013373151e-01
-6.050204931226953242e+00	-7.114153248814554242e-01
-6.011504367672123372e+00	-7.170250269858065018e-01
-5.972765797464012927e+00	-7.225396899824785280e-01
-5.933992030812893503e+00	-7.279576060961674422e-01
-5.895185874655433089e+00	-7.332769327346955190e-01
-5.856350124482722741e+00	-7.384956943246945293e-01
-5.817487556526512726e+00	-7.436117855527333287e-01
-5.778600920384563189e+00	-7.486229759933933359e-01
-5.739692932160712857e+00	-7.535269160913453668e-01
-5.700766268189092933e+00	-7.583211444505284504e-01
-5.661823559404923323e+00	-7.630030963703064995e-01
-5.622867386416952939e+00	-7.675701135560004662e-01
-5.583900275328272933e+00	-7.720194549196153222e-01
-5.544924694343823290e+00	-7.763483083760385206e-01
-5.505943051193932902e+00	-7.805538035304704358e-01
-5.466957691394043195e+00	-7.846330251445214898e-01
-5.427970897351692692e+00	-7.885830272612655012e-01
-5.388984888321993516e+00	-7.924008478636415109e-01
-5.350001821204273256e+00	-7.960835239360133375e-01
-5.311023792162893109e+00	-7.996281067953343591e-01
-5.272052839046702744e+00	-8.030316775564363407e-01
-5.233090944572922787e+00	-8.062913625951964036e-01
-5.194140040233513389e+00	-8.094043488739783854e-01
-5.155202010873963125e+00	-8.123678989955154250e-01
-5.116278699888073156e+00	-8.151793658545314347e-01
-5.077371914965243427e+00	-8.178362067605304819e-01
-5.038483434321783250e+00	-8.203359969105303851e-01
-4.999615013341933256e+00	-8.226764420968275537e-01
-4.960768391550753442e+00	-8.248553905421573962e-01
-4.921945299837183541e+00	-8.268708437626175467e-01
-4.883147467842793077e+00	-8.287209663679375726e-01
-4.844376631430242774e+00	-8.304040947176574150e-01
-4.805634540144072986e+00	-8.319187443626374634e-01
-4.766922964576313149e+00	-8.332636162112874167e-01
-4.728243703550153221e+00	-8.344376013712073714e-01
-4.689598591036182818e+00	-8.354397846282575202e-01
-4.650989502717853163e+00	-8.362694465363573748e-01
-4.612418362126042837e+00	-8.369260641029374614e-01
-4.573887146266093495e+00	-8.374093100664474765e-01
-4.535397890665462839e+00	-8.377190507740874814e-01
-4.496952693775003063e+00	-8.378553426785975144e-01
-4.458553720662953523e+00	-8.378184274846873780e-01
-4.420203205947062841e+00	-8.376087259858073786e-01
-4.381903455917303347e+00	-8.372268306424375250e-01
-4.343656849809153009e+00	-8.366734969630775787e-01
-4.305465840195442873e+00	-8.359496337579874758e-01
-4.267332952473203100e+00	-8.350562923447975017e-01
-4.229260783430593307e+00	-8.339946547928873688e-01
-4.191251998888223085e+00	-8.327660213011374157e-01
-4.153309330418022860e+00	-8.313717968098175426e-01
-4.115435571152812777e+00	-8.298134769538973998e-01
-4.077633570708512956e+00	-8.280926334698675007e-01
-4.039906229250952663e+00	-8.262108991725474194e-01
-4.002256490748372642e+00	-8.241699526220975791e-01
-3.964687335459832873e+00	-8.219715026040874672e-01
-3.927201771719133205e+00	-8.196172725473973575e-01
-3.889802827081973113e+00	-8.171089850059805038e-01
-3.852493538912993287e+00	-8.144483463305174364e-01
-3.815276944496702960e+00	-8.116370316557475206e-01
-3.778156070763863283e+00	-8.086766703276564439e-01
-3.741133923731372768e+00	-8.055688318926323976e-01
-3.704213477759912720e+00	-8.023150127676803578e-01
-3.667397664738713203e+00	-7.989166237070313148e-01
-3.630689363311152995e+00	-7.953749781759553716e-01
-3.594091388258602748e+00	-7.916912817373014111e-01
-3.557606480162323059e+00	-7.878666225503343501e-01
-3.521237295464953121e+00	-7.839019630747134926e-01
-3.484986397053492446e+00	-7.797981330651533316e-01
-3.448856245485452554e+00	-7.755558239343183224e-01
-3.412849190977772729e+00	-7.711755845529504327e-01
-3.376967466275632823e+00	-7.666578185470813711e-01
-3.341213180514293057e+00	-7.620027831425764120e-01
-3.305588314181872711e+00	-7.572105895970955292e-01
-3.270094715284702858e+00	-7.522812052490555068e-01
-3.234734096809733117e+00	-7.472144572022223485e-01
-3.199508035569512465e+00	-7.420100376533445008e-01
-3.164417972505883192e+00	-7.366675108586904219e-01
-3.129465214517773042e+00	-7.311863217236573842e-01
-3.094650937866612495e+00	-7.255658059877163613e-01
-3.059976193200302674e+00	-7.198052019650285072e-01
-3.025441912223183039e+00	-7.139036637890743275e-01
-2.991048916024772630e+00	-7.078602760977574793e-01
-2.956797925065473009e+00	-7.016740700836054945e-01
-2.922689570801183301e+00	-6.953440408221713831e-01
-2.888724408913132535e+00	-6.888691657803944768e-01
-2.854902934092172551e+00	-6.822484243957445127e-01
-2.821225596310442896e+00	-6.754808186064944486e-01
-2.787692818496062763e+00	-6.685653942034324171e-01
-2.754305015509612709e+00	-6.615012628639944658e-01
-2.721062614304802452e+00	-6.542876247210374085e-01
-2.687966075138702671e+00	-6.469237913105703175e-01
-2.655015913681593176e+00	-6.394092087356284537e-01
-2.622212723860792849e+00	-6.317434808772763866e-01
-2.589557201258503305e+00	-6.239263924785685145e-01
-2.557050166870203256e+00	-6.159579319230854555e-01
-2.524692591017553056e+00	-6.078383135267524384e-01
-2.492485617198902936e+00	-5.995679991597353542e-01
-2.460430585650472679e+00	-5.911477190147573779e-01
-2.428529056383452733e+00	-5.825784913388314390e-01
-2.396782831455772644e+00	-5.738616409475925106e-01
-2.365193976232642825e+00	-5.649988163448673717e-01
-2.333764839387653112e+00	-5.559920052750204622e-01
-2.302498071395632451e+00	-5.468435485420284348e-01
-2.271396641270253092e+00	-5.375561519369744801e-01
-2.240463851303402976e+00	-5.281328961249673881e-01
-2.209703349570022901e+00	-5.185772443531464493e-01
-2.179119139970443264e+00	-5.088930478535484969e-01
-2.148715589594233144e+00	-4.990845488280904463e-01
-2.118497433202732871e+00	-4.891563809176843747e-01
-2.088469774644193144e+00	-4.791135670735703900e-01
-2.058638085033963172e+00	-4.689615147661304051e-01
-2.029008197553182846e+00	-4.587060084847253694e-01
-1.999586298743323054e+00	-4.483531995013084193e-01
-1.970378916199053032e+00	-4.379095928906354129e-01
-1.941392902590182823e+00	-4.273820318206004720e-01
-1.912635415973083175e+00	-4.167776791474994691e-01
-1.884113896383243114e+00	-4.061039963726314483e-01
-1.855836038734272941e+00	-3.953687200384444211e-01
-1.827809762082533096e+00	-3.845798356642394222e-01
-1.800043175352542990e+00	-3.737455493429913678e-01
-1.772544539654363094e+00	-3.628742571420234264e-01
-1.745322227360943002e+00	-3.519745124708303918e-01
-1.718384678150463030e+00	-3.410549915990454539e-01
-1.691740352255053148e+00	-3.301244575262363701e-01
-1.665397681193582891e+00	-3.191917224226683558e-01
-1.639365016300943001e+00	-3.082656088761803748e-01
-1.613650575399952825e+00	-2.973549101947003392e-01
-1.588262387993732982e+00	-2.864683500265583493e-01
-1.563208239385613041e+00	-2.756145415713693869e-01
-1.538495614160463099e+00	-2.648019466628473428e-01
-1.514131639484972869e+00	-2.540388350112633420e-01
-1.490123028704333219e+00	-2.433332438972773404e-01
-1.466476025728773003e+00	-2.326929386105823783e-01
-1.443196350715692855e+00	-2.221253739259973492e-01
-1.420289147559712806e+00	-2.116376569064573610e-01
-1.397758933706032991e+00	-2.012365113166793562e-01
-1.375609552799082813e+00	-1.909282439232153905e-01
-1.353844130670783130e+00	-1.807187129461563790e-01
-1.332465035158862943e+00	-1.706132989150563883e-01
-1.311473840226903054e+00	-1.606168781667133838e-01
-1.290871294832792948e+00	-1.507337992055263753e-01
-1.270657296962423022e+00	-1.409678621282433597e-01
-1.250830873210012850e+00	-1.313223012942963397e-01
-1.231390164245623087e+00	-1.217997714006903709e-01
-1.212332416465442986e+00	-1.124023370967673907e-01
-1.193653980069913079e+00	-1.031314662493203471e-01
-1.175350313761345022e+00	-9.398802694264235535e-02
-1.157415996194617991e+00	-8.497228827139535756e-02
-1.139844744254129072e+00	-7.608392495684934698e-02
-1.122629438167038973e+00	-6.732202578936039017e-02
-1.105762153397991998e+00	-5.868510587197339756e-02
-1.089234199204640152e+00	-5.017112261221240432e-02
-1.073036163667040910e+00	-4.177749538140840269e-02
-1.057157964938299166e+00	-3.350112873374339051e-02
-1.041588908399275981e+00	-2.533843905063640212e-02
-1.026317749337724905e+00	-1.728538445045738059e-02
-1.011332760712500001e+00	-9.337497778944381377e-03
-9.966218055073390314e-01	-1.489922472456384206e-03
-9.821724131267810520e-01	6.262548935671602424e-03
-9.679718592397470456e-01	1.392543391556760879e-02
-9.540072484347380533e-01	2.150451691631960482e-02
-9.402655990150440291e-01	2.900580450127160370e-02
-9.267339292332410494e-01	3.643547894217161187e-02
-9.133993442419739983e-01	4.379985058349061822e-02
-9.002491230227930297e-01	5.110530929809561917e-02
-8.872708045469880345e-01	5.835827536315660313e-02
-8.744522724218769527e-01	6.556515009032561070e-02
-8.617818372830460261e-01	7.273226654712661166e-02
-8.492483162074520031e-01	7.986584070688321213e-02
-8.368411084440600112e-01	8.697192336253631306e-02
-8.245502667874520242e-01	9.405635313534631281e-02
-8.123665639554830120e-01	1.011247109027478136e-01
-8.002815533740950116e-01	1.081822759606431011e-01
-7.882876238204999941e-01	1.152339842242013079e-01
-7.763780474295709499e-01	1.222843887578838051e-01
-7.645470206269150415e-01	1.293376229100398067e-01
-7.527896976152369524e-01	1.363973663101026301e-01
-7.411022161074589665e-01	1.434668139673066223e-01
-7.294817150701149444e-01	1.505486486890512121e-01
-7.179263443130700084e-01	1.576450170147079000e-01
-7.064352658358079573e-01	1.647575088369498120e-01
-6.950086469158069935e-01	1.718871408577284099e-01
-6.836476449999999705e-01	1.790343440000000119e-01
-6.723543845353799897e-01	1.861989548693781249e-01
-6.611319259485519684e-01	1.933802113322315164e-01
-6.499842270559110791e-01	2.005767522485519261e-01
-6.389160972552729856e-01	2.077866213693411179e-01
-6.279331449156029255e-01	2.150072753795249092e-01
-6.170417184432490654e-01	2.222355960386621088e-01
-6.062488415602620417e-01	2.294679063431822041e-01
-5.955621433822870792e-01	2.366999906057382086e-01
-5.849897839296849256e-01	2.439271183196997095e-01
-5.745403757454849991e-01	2.511440716500181747e-01
-5.642229023270959321e-01	2.583451763658697886e-01
-5.540466341049850030e-01	2.655243360057898405e-01
-5.440210427206160215e-01	2.726750690426564816e-01
-5.341557143674730002e-01	2.797905487940196001e-01
-5.244602629629679935e-01	2.868636458030726089e-01
-5.149442439153310014e-01	2.938869723972126202e-01
-5.056170692382530030e-01	3.008529291147236107e-01
-4.964879247471939983e-01	3.077537526758936104e-01
-4.875656900451589837e-01	3.145815651627936194e-01
-4.788588619725119844e-01	3.213284240623476284e-01
-4.703754821556059840e-01	3.279863728200875794e-01
-4.621230692429429965e-01	3.345474915473266031e-01
-4.541085563658149860e-01	3.410039475224646011e-01
-4.463382343035969813e-01	3.473480451277166092e-01
-4.388177007725769796e-01	3.535722748658526315e-01
-4.315518161922800022e-01	3.596693611075336139e-01
-4.245446662153670170e-01	3.656323082284466119e-01
-4.177995312372320136e-01	3.714544448067705895e-01
-4.113188630301429782e-01	3.771294655653446015e-01
-4.051042685751869987e-01	3.826514707593215991e-01
-3.991565010940250069e-01	3.880150027288246095e-01
-3.934754582126069877e-01	3.932150793572416481e-01
-3.880601871211639686e-01	3.982472241989576389e-01
-3.829088965298420022e-01	4.031074930655536015e-01
-3.780189751579640101e-01	4.077924968865065947e-01
-3.733870164377209866e-01	4.122994206890776003e-01
-3.690088490606460159e-01	4.166260385720965687e-01
-3.648795729480789896e-01	4.207707245796485918e-01
-3.609936001852649956e-01	4.247324594127895869e-01
-3.573447004231830038e-01	4.285108329503506397e-01
-3.539260502227900007e-01	4.321060425831686480e-01
-3.507302857933239926e-01	4.355188873994986221e-01
-3.477495585596199756e-01	4.387507582927016592e-01
-3.449755929830750079e-01	4.418036240950996563e-01
-3.423997460568439788e-01	4.446800138740296116e-01
-3.400130678978919851e-01	4.473829955571616557e-01
-3.378063628663979800e-01	4.499161510838876610e-01
-3.357702506564840261e-01	4.522835483076816376e-01
-3.338952268208900120e-01	4.544897099005126284e-01
-3.321717222157130056e-01	4.565395795344226459e-01
-3.305901608792199964e-01	4.584384856369936312e-01
-3.291410158905150318e-01	4.601921030363736453e-01
-3.278148627891470102e-01	4.618064128276856417e-01
-3.266024301748540193e-01	4.632876608057066581e-01
-3.254946471473060265e-01	4.646423148186896168e-01
-3.244826872881489965e-01	4.658770214048396086e-01
-3.235580089315449603e-01	4.669985620762686085e-01
-3.227123915141409949e-01	4.680138096151816307e-01
-3.219379678404720169e-01	4.689296847435086568e-01
-3.212272521448260032e-01	4.697531135203286135e-01
-3.205731638749890200e-01	4.704909858111936405e-01
-3.199690471666999936e-01	4.711501151599936099e-01
-3.194086860197090094e-01	4.717372003774726319e-01
-3.188863152265279943e-01	4.722587891409596450e-01
-3.183966271431880046e-01	4.727212438776336456e-01
-3.179347744270499820e-01	4.731307101788756464e-01
-3.174963688998809763e-01	4.734930879661606307e-01
-3.170774767246580250e-01	4.738140055998726341e-01
-3.166746101118300127e-01	4.740987970916616390e-01
-3.162847157947670240e-01	4.743524825487506202e-01
-3.159051605349350034e-01	4.745797519453556212e-01
-3.155337139346710007e-01	4.747849522824116320e-01
-3.151685288494759929e-01	4.749720781624366395e-01
-3.148081197022820077e-01	4.751447657720286322e-01
-3.144513390093749972e-01	4.753062902304376336e-01
-3.140973524315410215e-01	4.754595662294096581e-01
-3.137456126646450127e-01	4.756071518571986512e-01
-3.133958324813900242e-01	4.757512554688626549e-01
-3.130479572305640001e-01	4.758937454358576624e-01
-3.127021370918020016e-01	4.760361625809306219e-01
-3.123586993730239625e-01	4.761797350796786454e-01
-3.120181211243350239e-01	4.763253955881226465e-01
-3.116810023266730068e-01	4.764738003365616148e-01
-3.113480398959109774e-01	4.766253499139656569e-01
-3.110200027238669840e-01	4.767802114545086622e-01
-3.106977079568580269e-01	4.769383419285996295e-01
-3.103819986904159944e-01	4.770995122351566198e-01
-3.100737232357519968e-01	4.772633317898346550e-01
-3.097737160897640063e-01	4.774292733056186289e-01
-3.094827807161729671e-01	4.775966974675116550e-01
-3.092016742208489877e-01	4.777648772120006160e-01
-3.089310939799699840e-01	4.779330213343856437e-01
-3.086716662554089829e-01	4.781002971628686149e-01
-3.084239368080550214e-01	4.782658520571836380e-01
-3.081883634967430008e-01	4.784288335114046387e-01
-3.079653108283639806e-01	4.785884076650416263e-01
-3.077550464037460132e-01	4.787437760532916586e-01
-3.075577391842000408e-01	4.788941904560916618e-01
-3.073734594853659852e-01	4.790389657359406250e-01
-3.072021805883989876e-01	4.791774905859406131e-01
-3.070437818436370092e-01	4.793092361418006542e-01
-3.068980531288799662e-01	4.794337624440156431e-01
-3.067647005133999905e-01	4.795507227688656227e-01
-3.066433529697779603e-01	4.796598658785336533e-01
-3.065335699688149784e-01	4.797610362713136123e-01
-3.064348497880969857e-01	4.798541725418916104e-01
-3.063466383622389655e-01	4.799393039887136503e-01
-3.062683385026019889e-01	4.800165456300426459e-01
-3.061993193161700044e-01	4.800860918119906340e-01
-3.061389256573370243e-01	4.801482086103066593e-01
-3.060864874526180168e-01	4.802032252425796344e-01
-3.060413287465210130e-01	4.802515247185136227e-01
-3.060027763270879997e-01	4.802935339628296441e-01
-3.059701678017139881e-01	4.803297136478756335e-01
-3.059428590076930243e-01	4.803605479711096082e-01
-3.059202306573889918e-01	4.803865346061746422e-01
-3.059016941347529883e-01	4.804081750452936506e-01
-3.058866963780120241e-01	4.804259655352616232e-01
-3.058747238024089876e-01	4.804403887895756231e-01
-3.058653052367439895e-01	4.804519066354706602e-01
-3.058580138677799987e-01	4.804609537270966291e-01
