# Supplementary material for: Agile perching maneuvers in birds and morphing-wing drones
Source: Nat Commun. 2024 Sep 27;15:8330. doi: 10.1038/s41467-024-52369-4 (PMC11437188; doi:10.1038/s41467-024-52369-4)
Supplement: Supplementary file 11 — Source Data [file 41467_2024_52369_MOESM11_ESM.zip › figure_source_data/suppl_fig_2/harris_hawk_197.csv]

# horizontal_pos	altitude
-1.218529519325065102e+01	4.447101596842561455e-01
-1.218249467641535055e+01	4.402446520739911051e-01
-1.217999876876685050e+01	4.359068256490561399e-01
-1.217779614704435076e+01	4.317381435391461353e-01
-1.217586215566625185e+01	4.277774346732761135e-01
-1.217415833685415016e+01	4.240601677025631067e-01
-1.217263224344745076e+01	4.206177863809241191e-01
-1.217121755064265187e+01	4.174771218740441214e-01
-1.216983447617815095e+01	4.146598958905330923e-01
-1.216839051124885174e+01	4.121823265707700856e-01
-1.216678145683245127e+01	4.100548467652601059e-01
-1.216489275233975142e+01	4.082819417330640910e-01
-1.216260107576095173e+01	4.068621104505361075e-01
-1.215977618698995144e+01	4.057879517093511135e-01
-1.215628297899385046e+01	4.050463730780261007e-01
-1.215198369518345167e+01	4.046189176872231341e-01
-1.214674026594675027e+01	4.044822007655400897e-01
-1.214041671304755177e+01	4.046084449910811176e-01
-1.213288156763525016e+01	4.049661011253971044e-01
-1.212401024611035183e+01	4.055205381462821390e-01
-1.211368732814965021e+01	4.062347852714451313e-01
-1.210180868285525158e+01	4.070703069311301103e-01
-1.208828339225555126e+01	4.079877909537171221e-01
-1.207303542617075109e+01	4.089479300059841171e-01
-1.205600502864175105e+01	4.099121766913531029e-01
-1.203714978350395093e+01	4.108434536471891052e-01
-1.201644533503305112e+01	4.117068014677930932e-01
-1.199388574861645118e+01	4.124699492648821186e-01
-1.196948350579205034e+01	4.131037950958610927e-01
-1.194326913744005125e+01	4.135827862597061255e-01
-1.191529050809025136e+01	4.138851924867961163e-01
-1.188561177292615056e+01	4.139932682304180989e-01
-1.185431203687355151e+01	4.138933034990210924e-01
-1.182148375192285172e+01	4.135755658459230877e-01
-1.178723089439815119e+01	4.130341391587151190e-01
-1.175166696810985023e+01	4.122666676742821057e-01
-1.171491288215695192e+01	4.112740161083910939e-01
-1.167709475355375126e+01	4.100598588655841037e-01
-1.163834168486185128e+01	4.086302129341881084e-01
-1.159878356569415025e+01	4.069929302366301349e-01
-1.155854894441505110e+01	4.051571658759771100e-01
-1.151776301273025105e+01	4.031328388904141247e-01
-1.147654574130045191e+01	4.009301018074021283e-01
-1.143501019920225126e+01	3.985588345017060941e-01
-1.139326108418375050e+01	3.960281766420440941e-01
-1.135139348441245133e+01	3.933461114069061182e-01
-1.130949188598755129e+01	3.905191112175760981e-01
-1.126762943406065176e+01	3.875518540400640921e-01
-1.122586744916055146e+01	3.844470164177450910e-01
-1.118425519439805171e+01	3.812051468872680871e-01
-1.114282988377905070e+01	3.778246208777371051e-01
-1.110161691698375108e+01	3.743016756733711370e-01
-1.106063032178165173e+01	3.706305216065181041e-01
-1.101987338179545084e+01	3.668035234108961151e-01
-1.097933942465365043e+01	3.628114436680581201e-01
-1.093901274369535059e+01	3.586437385796600874e-01
-1.089886962529605086e+01	3.542888949411581168e-01
-1.085887945354765094e+01	3.497347962158051105e-01
-1.081900586439565082e+01	3.449691050360951250e-01
-1.077920792233975078e+01	3.399796493057241076e-01
-1.073944129437025019e+01	3.347547993379901277e-01
-1.069965939783855191e+01	3.292838241325601323e-01
-1.065981450135975095e+01	3.235572159345251331e-01
-1.061985876051495126e+01	3.175669735977871277e-01
-1.057974517296585049e+01	3.113068369376590927e-01
-1.053942844052305183e+01	3.047724661431870929e-01
-1.049886572864395085e+01	2.979615623582281270e-01
-1.045801731669455137e+01	2.908739276558691134e-01
-1.041684713504555049e+01	2.835114647448760961e-01
-1.037532318761875061e+01	2.758781187814380864e-01
-1.033341786083735059e+01	2.679797655404774215e-01
-1.029110812201985148e+01	2.598240518614495231e-01
-1.024837561209065129e+01	2.514201956672073024e-01
-1.020520663904345149e+01	2.427787539170334075e-01
-1.016159207989752034e+01	2.339113675662136127e-01
-1.011752719993303096e+01	2.248304929493294135e-01
-1.007301139879498031e+01	2.155491289827529133e-01
-1.002804789363545090e+01	2.060805492083611079e-01
-9.982643349830791379e+00	1.964380470038292192e-01
-9.936807469988471198e+00	1.866347013060586091e-01
-9.890552551960350769e+00	1.766831689849793219e-01
-9.843893026422630754e+00	1.665955086251271200e-01
-9.796844984279701407e+00	1.563830389877459148e-01
-9.749425703713141544e+00	1.460562339052008940e-01
-9.701653186137180640e+00	1.356246538702442217e-01
-9.653545709649140605e+00	1.250969131894582032e-01
-9.605121407785800258e+00	1.144806803302953202e-01
-9.556397880525540955e+00	1.037827080519597156e-01
-9.507391843521281416e+00	9.300888910718441149e-02
-9.458118820524910930e+00	8.216433275618360843e-02
-9.408592882883620945e+00	7.125345705265560825e-02
-9.358826438870931241e+00	6.028009183716911967e-02
-9.308830074477851824e+00	4.924758758462810526e-02
-9.258612446155071396e+00	3.815892566712708600e-02
-9.208180224886950427e+00	2.701682616945311199e-02
-9.157538089915140844e+00	1.582385008352210631e-02
-9.106688769439280406e+00	4.582493458801129016e-03
-9.055633124724321803e+00	-6.704728152958860932e-03
-9.004370273263120339e+00	-1.803520589650187134e-02
-8.952897745994551570e+00	-2.940617474882190052e-02
-8.901211673079520992e+00	-4.081466135401190520e-02
-8.849306992398961569e+00	-5.225744192481790451e-02
-8.797177674765400468e+00	-6.373100933325986928e-02
-8.744816959833890735e+00	-7.523154841786389158e-02
-8.692217596851790518e+00	-8.675491858064487971e-02
-8.639372084689911802e+00	-9.829664291286988043e-02
-8.586272906032240471e+00	-1.098519033463818961e-01
-8.532912751145971697e+00	-1.214155416419428479e-01
-8.479284727283230794e+00	-1.329820663592019003e-01
-8.425382550451651298e+00	-1.445456662645898671e-01
-8.371200717003711489e+00	-1.561002308859028576e-01
-8.316734653205880790e+00	-1.676393790816628759e-01
-8.261980841629521066e+00	-1.791564965328418801e-01
-8.206936923832811814e+00	-1.906447829660618543e-01
-8.151601779355621247e+00	-2.020973096732458507e-01
-8.095975581512512065e+00	-2.135070875063978524e-01
-8.040059830833120813e+00	-2.248671450125918625e-01
-7.983857367260490889e+00	-2.361706157589738564e-01
-7.927372362378011239e+00	-2.474108332157518575e-01
-7.870610293002781255e+00	-2.585814308590098642e-01
-7.813577897468080735e+00	-2.696764444718038889e-01
-7.756283115838661146e+00	-2.806904130099398542e-01
-7.698735015177041063e+00	-2.916184739049438868e-01
-7.640943700830330698e+00	-3.024564483432678474e-01
-7.582920214556710725e+00	-3.132009119223608806e-01
-7.524676420180901104e+00	-3.238492461655248511e-01
-7.466224877379660896e+00	-3.343996666917678495e-01
-7.407578704167841366e+00	-3.448512243847288716e-01
-7.348751428697551269e+00	-3.552037766741318880e-01
-7.289756831105191459e+00	-3.654579270098288757e-01
-7.230608776346890920e+00	-3.756149317369438800e-01
-7.171321039250121210e+00	-3.856765748263709104e-01
-7.111907123369101136e+00	-3.956450122259778657e-01
-7.052380075651051072e+00	-4.055225889175999021e-01
-6.992752299380151193e+00	-4.153116330342588314e-01
-6.933035368343711369e+00	-4.250142325522838216e-01
-6.873239845634071088e+00	-4.346320010686048341e-01
-6.813375110932301304e+00	-4.441658399545388991e-01
-6.753449200485561299e+00	-4.536157047025519140e-01
-6.693468664261280843e+00	-4.629803835207669249e-01
-6.633438444909921294e+00	-4.722572961631318900e-01
-6.573361783170470929e+00	-4.814423206063099259e-01
-6.513240154188540743e+00	-4.905296545070689240e-01
-6.453073238871341211e+00	-4.995117174194528276e-01
-6.392858933869510984e+00	-5.083790985551668307e-01
-6.332593403051481218e+00	-5.171205534797478354e-01
-6.272271172430951225e+00	-5.257230516055497738e-01
-6.211885269439041402e+00	-5.341718747296428926e-01
-6.151427406225480787e+00	-5.424507652318799611e-01
-6.090888205363141239e+00	-5.505421209562488816e-01
-6.030257464958120650e+00	-5.584272323044949804e-01
-5.969524458783030951e+00	-5.660865557264509462e-01
-5.908678265704921273e+00	-5.735000166409829347e-01
-5.847708121429421091e+00	-5.806473339008597634e-01
-5.786603784482481139e+00	-5.875083572513188912e-01
-5.725355907458190785e+00	-5.940634088433167648e-01
-5.663956403923941174e+00	-6.002936197570569732e-01
-5.602398801039271348e+00	-6.061812526691059411e-01
-5.540678567946550892e+00	-6.117100022481227750e-01
-5.478793410352631454e+00	-6.168652655728679157e-01
-5.416743522449761095e+00	-6.216343758061537716e-01
-5.354531788407171256e+00	-6.260067934967199488e-01
-5.292163927071160678e+00	-6.299742511765058506e-01
-5.229648575182570980e+00	-6.335308483256898437e-01
-5.166997306280120661e+00	-6.366730952383587994e-01
-5.104224584412230925e+00	-6.393999057815298315e-01
-5.041347653730131384e+00	-6.417125404437038494e-01
-4.978386366886710768e+00	-6.436145023655868158e-01
-4.915362956839040898e+00	-6.451113901926128769e-01
-4.852301758088191086e+00	-6.462107125544969133e-01
-4.789228884548420773e+00	-6.469216697402238037e-01
-4.726171872100170646e+00	-6.472549086873888857e-01
-4.663159294445421210e+00	-6.472222577418709211e-01
-4.600220361160070937e+00	-6.468364477750638830e-01
-4.537384506848680665e+00	-6.461108261855679213e-01
-4.474680980081391368e+00	-6.450590700801899224e-01
-4.412138440366571324e+00	-6.436949045485818033e-01
-4.349784570823531205e+00	-6.420318314432029716e-01
-4.287645713507551193e+00	-6.400828734788339691e-01
-4.225746533541570926e+00	-6.378603378013809611e-01
-4.164109717361810681e+00	-6.353756024713508310e-01
-4.102755709519600558e+00	-6.326389285886717673e-01
-4.041702491626520732e+00	-6.296593000758998748e-01
-3.980965406206010471e+00	-6.264442924567208415e-01
-3.920557027438761111e+00	-6.229999713333789213e-01
-3.860487080071941079e+00	-6.193308206937888638e-01
-3.800762407108960517e+00	-6.154397006764948941e-01
-3.741386986307500884e+00	-6.113278339952958884e-01
-3.682361994984790776e+00	-6.069948198775507731e-01
-3.623685922152600547e+00	-6.024386740996827694e-01
-3.565354726569711197e+00	-5.976558935059599342e-01
-3.507362038894460632e+00	-5.926415432651348514e-01
-3.449699405730260793e+00	-5.873893650449228954e-01
-3.392356572970350648e+00	-5.818919042558448051e-01
-3.335321805452280408e+00	-5.761406545219598385e-01
-3.278582239517961128e+00	-5.701262175646868435e-01
-3.222124264636391011e+00	-5.638384767256447994e-01
-3.165933929779821021e+00	-5.572667823944628118e-01
-3.109997369753810581e+00	-5.504001476383448832e-01
-3.054301246171540640e+00	-5.432274523436617653e-01
-2.998833197245720505e+00	-5.357376541697378425e-01
-2.943582290059010731e+00	-5.279200045767658001e-01
-2.888539468485280537e+00	-5.197642681213059390e-01
-2.833697989487780511e+00	-5.112609431138519511e-01
-2.779053840138340448e+00	-5.024014816058819388e-01
-2.724606127407320777e+00	-4.931785065228929121e-01
-2.670357432589280933e+00	-4.835860235918968963e-01
-2.616314122178980739e+00	-4.736196255350929030e-01
-2.562486607116080783e+00	-4.632766858262188925e-01
-2.508889542596870470e+00	-4.525565391437518792e-01
-2.455541961121900485e+00	-4.414606455179019284e-01
-2.402467332123930710e+00	-4.299927350685758820e-01
-2.349693542407370828e+00	-4.181589301814458426e-01
-2.297252792730660964e+00	-4.059678419804859106e-01
-2.245181407171441101e+00	-3.934306380381288881e-01
-2.193519553418920687e+00	-3.805610784273418257e-01
-2.142310873819030625e+00	-3.673755174701818782e-01
-2.091602028829300686e+00	-3.538928688793138710e-01
-2.041442156488050941e+00	-3.401345324247729285e-01
-1.991882253528290958e+00	-3.261242807871678751e-01
-1.942974485824221054e+00	-3.118881058771688641e-01
-1.894771437898590927e+00	-2.974540246022499002e-01
-1.847325313188310725e+00	-2.828518448349218728e-01
-1.800687098606310821e+00	-2.681128931678128935e-01
-1.754905708592060742e+00	-2.532697069121898625e-01
-1.710027125251760927e+00	-2.383556936871208953e-01
-1.666093552296100899e+00	-2.234047628328048596e-01
-1.623142601234160765e+00	-2.084509337380838767e-01
-1.581206528629170993e+00	-1.935279269719658579e-01
-1.540311543124690985e+00	-1.786687448248468479e-01
-1.500477200377801079e+00	-1.639052484702508972e-01
-1.461715902969030978e+00	-1.492677394271918478e-01
-1.424032520791850942e+00	-1.347845533140898944e-01
-1.387424145365451000e+00	-1.204816740185598589e-01
-1.351879988988130776e+00	-1.063823763491728580e-01
-1.317381436696241082e+00	-9.250690497658586864e-02
-1.283902255672850767e+00	-7.887219700983388870e-02
-1.251408963135101082e+00	-6.549165489314490163e-02
-1.219861349910390746e+00	-5.237497546051089747e-02
-1.189213152989001099e+00	-3.952803996719289614e-02
-1.159412866430368894e+00	-2.695286875355390466e-02
-1.130404676217522830e+00	-1.464764291665787699e-02
-1.102129501123080946e+00	-2.606794002796897214e-03
-1.074526118484883774e+00	9.178838674155087585e-03
-1.047532351100295855e+00	2.072178490056308942e-02
-1.021086289328807961e+00	3.203765781800910206e-02
-9.951275210208789801e-01	4.314481009300713543e-02
-9.695983411236479554e-01	5.406393776204711232e-02
-9.444449127864679161e-01	6.481763862460011849e-02
-9.196183525132929359e-01	7.542993302485850871e-02
-8.950757133744159377e-01	8.592575566876461957e-02
-8.707808424642669021e-01	9.633042775242500744e-02
-8.467050916219669432e-01	1.066691191217978146e-01
-8.228278638450079452e-01	1.169663104361664124e-01
-7.991369817352929061e-01	1.272452653678280976e-01
-7.756288686182819525e-01	1.375275227394582300e-01
-7.523085375563449695e-01	1.478324181837338269e-01
-7.291893882146148753e-01	1.581766444146753270e-01
-7.062928163047339503e-01	1.685738585369201126e-01
-6.836476449999999705e-01	1.790343440000000119e-01
-6.612893921572760014e-01	1.895647338438262164e-01
-6.392593912741628692e-01	2.001678007948502203e-01
-6.176037877398369291e-01	2.108423185772252129e-01
-5.963724350014889541e-01	2.215829975186324186e-01
-5.756177176764678549e-01	2.323804961765313093e-01
-5.553933303210839556e-01	2.432215093089843960e-01
-5.357530414683708830e-01	2.540889310876265350e-01
-5.167494726381979264e-01	2.649620910225819470e-01
-4.984329212971469469e-01	2.758170586649131284e-01
-4.808502552200349389e-01	2.866270117969201281e-01
-4.640439034229309478e-01	2.973626615401750994e-01
-4.480509658668899164e-01	3.079927266315871104e-01
-4.329024605644519186e-01	3.184844480646421006e-01
-4.186227226706529247e-01	3.288041343912191383e-01
-4.052289657391179301e-01	3.389177272524591111e-01
-3.927310107171579356e-01	3.487913761766571197e-01
-3.811311835952189142e-01	3.583920113667821150e-01
-3.704243780696568900e-01	3.676879031156300992e-01
-3.605982752716329065e-01	3.766491966439491357e-01
-3.516337086935339418e-01	3.852484115628301287e-01
-3.435051590239099339e-01	3.934608958170111026e-01
-3.361813607752069388e-01	4.012652248653530984e-01
-3.296260004228149243e-01	4.086435379864671313e-01
-3.237984843091479270e-01	4.155818049421980964e-01
-3.186547538159079096e-01	4.220700177630361538e-01
-3.141481252588889106e-01	4.281023041042571475e-01
-3.102301325768599405e-01	4.336769604202371231e-01
-3.068513521130818988e-01	4.387964050719681541e-01
-3.039621905518219425e-01	4.434670533705471485e-01
-3.015136192866889608e-01	4.476991184158211068e-01
-2.994578410674639257e-01	4.515063433622581446e-01
-2.977488775965419499e-01	4.549056723819471237e-01
-2.963430697228619515e-01	4.579168690488301108e-01
-2.951994849093769191e-01	4.605620920942891106e-01
-2.942802296336949341e-01	4.628654394436081398e-01
-2.935506672316129384e-01	4.648524721044181018e-01
-2.929795443306268954e-01	4.665497298192731179e-01
-2.925390313770099282e-01	4.679842504017241445e-01
-2.922046847802629577e-01	4.691831043452291405e-01
-2.919553398405049238e-01	4.701729556338521410e-01
-2.917729448593079367e-01	4.709796587099451259e-01
-2.916423476481219135e-01	4.716279002935361286e-01
-2.915510460394959424e-01	4.721408932367251454e-01
-2.914889139866829182e-01	4.725401278778701419e-01
