# Supplementary material for: Agile perching maneuvers in birds and morphing-wing drones
Source: Nat Commun. 2024 Sep 27;15:8330. doi: 10.1038/s41467-024-52369-4 (PMC11437188; doi:10.1038/s41467-024-52369-4)
Supplement: Supplementary file 11 — Source Data [file 41467_2024_52369_MOESM11_ESM.zip › figure_source_data/suppl_fig_2/harris_hawk_424.csv]

# horizontal_pos	altitude
-1.224922800666878331e+01	3.547385937255068677e-01
-1.224457537103678284e+01	3.548516730791498874e-01
-1.223976752137978252e+01	3.549960571368588891e-01
-1.223479907520388288e+01	3.551715187672759289e-01
-1.222966437988568345e+01	3.553775197087308824e-01
-1.222435753226018207e+01	3.556131979698788914e-01
-1.221887240127608187e+01	3.558773571686119075e-01
-1.221320265353538304e+01	3.561684579585019383e-01
-1.220734178150008198e+01	3.564846116780988616e-01
-1.220128313411988330e+01	3.568235763428379004e-01
-1.219501994960968183e+01	3.571827550820428909e-01
-1.218854539007818261e+01	3.575591971047489270e-01
-1.218185257769368235e+01	3.579496012579088671e-01
-1.217493463205148174e+01	3.583503222192219173e-01
-1.216778470839768289e+01	3.587573793444038817e-01
-1.216039603635278255e+01	3.591664681654809232e-01
-1.215276195877458321e+01	3.595729745128779520e-01
-1.214487597039688183e+01	3.599719912097578689e-01
-1.213673175588368203e+01	3.603583372627109371e-01
-1.212832322694588250e+01	3.607265794485289279e-01
-1.211964455817448183e+01	3.610710561728689427e-01
-1.211069022126308248e+01	3.613859034532269643e-01
-1.210145501730428208e+01	3.616650828561819297e-01
-1.209193410686998327e+01	3.619024111975839286e-01
-1.208212303760808304e+01	3.620915917944219631e-01
-1.207201776911278301e+01	3.622262470389439049e-01
-1.206161469485888205e+01	3.622999520493018766e-01
-1.205091066101988240e+01	3.623062691369238753e-01
-1.203990298202298348e+01	3.622387828190979375e-01
-1.202858945272938307e+01	3.620911350961819597e-01
-1.201696835716498235e+01	3.618570607065518807e-01
-1.200503847376178257e+01	3.615304220690028769e-01
-1.199279907710588233e+01	3.611052436220508755e-01
-1.198024993622598267e+01	3.605757452723489243e-01
-1.196739130948928320e+01	3.599363746704808964e-01
-1.195422393620628299e+01	3.591818380415399137e-01
-1.194074902507538205e+01	3.583071293102269017e-01
-1.192696823963218300e+01	3.573075572755208817e-01
-1.191288368088818217e+01	3.561787706082348848e-01
-1.189849786737518222e+01	3.549167804656608860e-01
-1.188381371282528320e+01	3.535179805409388587e-01
-1.186883450173818311e+01	3.519791643902988598e-01
-1.185356386309968180e+01	3.502975399088109620e-01
-1.183800574252508220e+01	3.484707408541609652e-01
-1.182216437310768242e+01	3.464968353480598617e-01
-1.180604424525768259e+01	3.443743313156839569e-01
-1.178965007581118307e+01	3.421021788546079190e-01
-1.177298677669058335e+01	3.396797695557378649e-01
-1.175605942338718179e+01	3.371069328291539380e-01
-1.173887322352678275e+01	3.343839293173409555e-01
-1.172143348576638289e+01	3.315114415065049114e-01
-1.170374558925668218e+01	3.284905616731719213e-01
-1.168581495388358249e+01	3.253227773278108970e-01
-1.166764701148778194e+01	3.220099543394349118e-01
-1.164924717823638289e+01	3.185543179447519191e-01
-1.163062082830328237e+01	3.149584318622918877e-01
-1.161177326899018247e+01	3.112251757458349144e-01
-1.159270971740058265e+01	3.073577212222009525e-01
-1.157343527875458200e+01	3.033595067661009059e-01
-1.155395492641468280e+01	2.992342116690329124e-01
-1.153427348366958327e+01	2.949857293603719288e-01
-1.151439560730458211e+01	2.906181403366528970e-01
-1.149432577297138280e+01	2.861356849498919441e-01
-1.147406826235148181e+01	2.815427362975588821e-01
-1.145362715209378202e+01	2.768437734458659150e-01
-1.143300630449698296e+01	2.720433552044438930e-01
-1.141220935989318264e+01	2.671460946546109216e-01
-1.139123973068228324e+01	2.621566346155009275e-01
-1.137010059696058306e+01	2.570796242127578735e-01
-1.134879490368118304e+01	2.519196966935769444e-01
-1.132732535927928197e+01	2.466814486100359083e-01
-1.130569443569488186e+01	2.413694204703249191e-01
-1.128390436972418343e+01	2.359880789349539099e-01
-1.126195716562888194e+01	2.305418006128858999e-01
-1.123985459893668271e+01	2.250348574909299126e-01
-1.121759822136418272e+01	2.194714040092769214e-01
-1.119518936679628318e+01	2.138554657768229061e-01
-1.117262915825808278e+01	2.081909299023729232e-01
-1.114991851581578253e+01	2.024815369020429023e-01
-1.112705816534288239e+01	1.967308741294579166e-01
-1.110404864809198244e+01	1.909423706636378948e-01
-1.108089033100958254e+01	1.851192935800599071e-01
-1.105758341773078257e+01	1.792647455229959275e-01
-1.103412796019108200e+01	1.733816634920796185e-01
-1.101052387079078265e+01	1.674728187528282120e-01
-1.098677093504188207e+01	1.615408177795722988e-01
-1.096286882462878332e+01	1.555881041395888176e-01
-1.093881711080748254e+01	1.496169612291253226e-01
-1.091461527806638188e+01	1.436295157751140139e-01
-1.089026273796658195e+01	1.376277420205044288e-01
-1.086575884307628215e+01	1.316134665160214046e-01
-1.084110290091168238e+01	1.255883734465248203e-01
-1.081629418779208329e+01	1.195540104257479114e-01
-1.079133196251588345e+01	1.135117946987908161e-01
-1.076621547976128213e+01	1.074630196970995100e-01
-1.074094400311718189e+01	1.014088618955796134e-01
-1.071551681764788277e+01	9.535038792579221545e-02
-1.068993324189908201e+01	8.928856190272251026e-02
-1.066419263925488181e+01	8.322425292529350704e-02
-1.063829442856008178e+01	7.715824271256310762e-02
-1.061223809392838291e+01	7.109123333837651104e-02
-1.058602319366488231e+01	6.502385502719001953e-02
-1.055964936823778189e+01	5.895667397290151046e-02
-1.053311634724568258e+01	5.289020014095702216e-02
-1.050642395533828299e+01	4.682489501189901482e-02
-1.047957211705558223e+01	4.076117922207400657e-02
-1.045256086056788192e+01	3.469944005463893033e-02
-1.042539032030768276e+01	2.864003873151590995e-02
-1.039806073849808321e+01	2.258331745477501484e-02
-1.037057246559508172e+01	1.652960614428580777e-02
-1.034292595967418293e+01	1.047922881758012181e-02
-1.031512178480018349e+01	4.432509557876412876e-03
-1.028716060843468227e+01	-1.610221982707493726e-03
-1.025904319794118180e+01	-7.648625595493979690e-03
-1.023077041626138239e+01	-1.368234609039378769e-02
-1.020234321683878242e+01	-1.971100947638249057e-02
-1.017376263787799218e+01	-2.573421978383008679e-02
-1.014502979602787214e+01	-3.175155655802408550e-02
-1.011614587958451317e+01	-3.776257304497010470e-02
-1.008711214130898348e+01	-4.376679508130110197e-02
-1.005792989095760248e+01	-4.976372069018308864e-02
-1.002860048762017264e+01	-5.575282037447207295e-02
-9.999125331959902496e+00	-6.173353808751608218e-02
-9.969505858444982493e+00	-6.770529285094609162e-02
-9.939743527656633049e+00	-7.366748097793307526e-02
-9.909839818752502083e+00	-7.961947884996906089e-02
-9.879796222157342100e+00	-8.556064618539610533e-02
-9.849614232544942283e+00	-9.149032972908305306e-02
-9.819295342167132290e+00	-9.740786728490108404e-02
-9.788841034576792666e+00	-1.033125920062951120e-01
-9.758252778783061743e+00	-1.092038368554220651e-01
-9.727532023867961897e+00	-1.150809391381750757e-01
-9.696680194085121940e+00	-1.209432450210950472e-01
-9.665698684453012390e+00	-1.267901139366860996e-01
-9.634588856847582150e+00	-1.326209227860961071e-01
-9.603352036592331942e+00	-1.384350698524380863e-01
-9.571989509537543128e+00	-1.442319783441560754e-01
-9.540502519615731813e+00	-1.500110994957060684e-01
-9.508892266855863085e+00	-1.557719151621740905e-01
-9.477159905835712550e+00	-1.615139398552170591e-01
-9.445306544550012617e+00	-1.672367221795410530e-01
-9.413333243670122030e+00	-1.729398456417910457e-01
-9.381241016171243174e+00	-1.786229288169370322e-01
-9.349030827303051794e+00	-1.842856248706450928e-01
-9.316703594881111883e+00	-1.899276204494260711e-01
-9.284260189877743485e+00	-1.955486339632231396e-01
-9.251701437293283092e+00	-2.011484132972060634e-01
-9.219028117290871904e+00	-2.067267330006620774e-01
-9.186240966580301759e+00	-2.122833910106431410e-01
-9.153340680039052657e+00	-2.178182049763030537e-01
-9.120327912560743044e+00	-2.233310082564760601e-01
-9.087203281123523269e+00	-2.288216456677280575e-01
-9.053967367072512928e+00	-2.342899690629791087e-01
-9.020620718611713329e+00	-2.397358328216041001e-01
-8.987163853501643374e+00	-2.451590893308291386e-01
-8.953597261959272302e+00	-2.505595845352461271e-01
-8.919921409756272013e+00	-2.559371536264881120e-01
-8.886136741510803461e+00	-2.612916169387211052e-01
-8.852243684166593241e+00	-2.666227761077631375e-01
-8.818242650650551795e+00	-2.719304105426600393e-01
-8.784134043697942928e+00	-2.772142742485431133e-01
-8.749918259830563372e+00	-2.824740930290370877e-01
-8.715595693470012506e+00	-2.877095620854711044e-01
-8.681166741163982792e+00	-2.929203440191890384e-01
-8.646631805899723133e+00	-2.981060672324450933e-01
-8.611991301474022364e+00	-3.032663247131880957e-01
-8.577245656885443381e+00	-3.084006731796830603e-01
-8.542395320709841755e+00	-3.135086325525890394e-01
-8.507440765416943051e+00	-3.185896857152201167e-01
-8.472382491581972985e+00	-3.236432785172291271e-01
-8.437221031943993310e+00	-3.286688199732391014e-01
-8.401956955259903381e+00	-3.336656826059541392e-01
-8.366590869902482908e+00	-3.386332028831700591e-01
-8.331123427149773164e+00	-3.435706816998461144e-01
-8.295555324114133100e+00	-3.484773848599581059e-01
-8.259887306260711881e+00	-3.533525435181690821e-01
-8.224120169467632024e+00	-3.581953545481781354e-01
-8.188254761583872110e+00	-3.630049808129461320e-01
-8.152291983445842050e+00	-3.677805513213630584e-01
-8.116232789318702956e+00	-3.725211612662830407e-01
-8.080078186735551782e+00	-3.772258719497360580e-01
-8.043829235714751391e+00	-3.818937106122621272e-01
-8.007487047343582631e+00	-3.865236701944410602e-01
-7.971052781725311398e+00	-3.911147090692790873e-01
-7.934527645295331943e+00	-3.956657507940621321e-01
-7.897912887521651548e+00	-4.001756839390420706e-01
-7.861209797014071299e+00	-4.046433620578031021e-01
-7.824419697075751579e+00	-4.090676038698971007e-01
-7.787543940740111914e+00	-4.134471937302721112e-01
-7.750583905344321956e+00	-4.177808824618681194e-01
-7.713540986699191748e+00	-4.220673886274381448e-01
-7.676416592922371329e+00	-4.263054003140171466e-01
-7.639212138008661945e+00	-4.304935774986001218e-01
-7.601929035217041886e+00	-4.346305550563761000e-01
-7.564568690358481895e+00	-4.387149464635071161e-01
-7.527132495072542007e+00	-4.427453482350141578e-01
-7.489621820183061551e+00	-4.467203451250020829e-01
-7.452038009224431825e+00	-4.506385161015271090e-01
-7.414382372229991525e+00	-4.544984410920731022e-01
-7.376656179872611574e+00	-4.582987084782331189e-01
-7.338860658045011753e+00	-4.620379233001051245e-01
-7.300996982963491533e+00	-4.657147161124930990e-01
-7.263066276873542115e+00	-4.693277524166311054e-01
-7.225069604429771530e+00	-4.728757425732031394e-01
-7.187007969814941610e+00	-4.763574520853751104e-01
-7.148882314655011783e+00	-4.797717121246691252e-01
-7.110693516777671697e+00	-4.831174301582900621e-01
-7.072442389851941513e+00	-4.863936005242031624e-01
-7.034129683936352073e+00	-4.895993147902961140e-01
-6.995756086951891994e+00	-4.927337717264611006e-01
-6.957322227085271926e+00	-4.957962867138400731e-01
-6.918828676116471676e+00	-4.987863004137850775e-01
-6.880275953653692156e+00	-5.017033865205531296e-01
-6.841664532247771824e+00	-5.045472584263930305e-01
-6.802994843347751619e+00	-5.073177746355401752e-01
-6.764267284049231499e+00	-5.100149427745741537e-01
-6.725482224577581825e+00	-5.126389220606741848e-01
-6.686640016439911349e+00	-5.151900241060731744e-01
-6.647741001171541875e+00	-5.176687119565650530e-01
-6.608785519596021452e+00	-5.200755972836470509e-01
-6.569773921512001458e+00	-5.224114356736930809e-01
-6.530706575715331752e+00	-5.246771199829260990e-01
-6.491583880261031503e+00	-5.268736717535651426e-01
-6.452406272867142079e+00	-5.290022307138630975e-01
-6.413174241360911410e+00	-5.310640424124930536e-01
-6.373888334067252082e+00	-5.330604440652741971e-01
-6.334549170040111754e+00	-5.349928487192920912e-01
-6.295157449038721431e+00	-5.368627278654372059e-01
-6.255713961153722025e+00	-5.386715926550471600e-01
-6.216219595991111291e+00	-5.404209738990750633e-01
-6.176675351326971430e+00	-5.421124010488860279e-01
-6.137082341150711606e+00	-5.437473803758690050e-01
-6.097441803020641871e+00	-5.453273725824250295e-01
-6.057755104662401635e+00	-5.468537700891831221e-01
-6.018023749747761997e+00	-5.483278742524160254e-01
-5.978249382798831668e+00	-5.497508727713300569e-01
-5.938433793170961650e+00	-5.511238175472170653e-01
-5.898578918075691568e+00	-5.524476032552050331e-01
-5.858686844613601785e+00	-5.537229468846631697e-01
-5.818759810795471665e+00	-5.549503684962642236e-01
-5.778800205538881407e+00	-5.561301734322781076e-01
-5.738810567635401760e+00	-5.572624362022720046e-01
-5.698793583692421727e+00	-5.583469862489720548e-01
-5.658752085061161452e+00	-5.593833957791380929e-01
-5.618689043770531910e+00	-5.603709698219481172e-01
-5.578607567493722108e+00	-5.613087386531490086e-01
-5.538510893581451988e+00	-5.621954526972821053e-01
-5.498402382202091765e+00	-5.630295799931410716e-01
-5.458285508635102090e+00	-5.638093062795410670e-01
-5.418163854769591836e+00	-5.645325377299430514e-01
-5.378041099864611319e+00	-5.651969063358690537e-01
-5.337921010632631358e+00	-5.657997779106880287e-01
-5.297807430711001686e+00	-5.663382626576680678e-01
-5.257704269590181667e+00	-5.668092282195000831e-01
-5.217615491069821587e+00	-5.672093151011401435e-01
-5.177545101316821885e+00	-5.675349543340240110e-01
-5.137497136601031578e+00	-5.677823872277960593e-01
-5.097475650785961321e+00	-5.679476870358211027e-01
-5.057484702653141539e+00	-5.680267823431410790e-01
-5.017528343139381342e+00	-5.680154819702591951e-01
-4.977610602566651998e+00	-5.679095011733361620e-01
-4.937735477944421802e+00	-5.677044889111040327e-01
-4.897906920423861443e+00	-5.673960559410431426e-01
-4.858128822982761719e+00	-5.669798035021511584e-01
-4.818405008419161639e+00	-5.664513523388852168e-01
-4.778739217730211486e+00	-5.658063718205661452e-01
-4.739135098951421377e+00	-5.650406089125361575e-01
-4.699596196529231662e+00	-5.641499167596490949e-01
-4.660125941297922125e+00	-5.631302826490531821e-01
-4.620727641129061425e+00	-5.619778551276242151e-01
-4.581404472318841847e+00	-5.606889700596451309e-01
-4.542159471775301327e+00	-5.592601754222992216e-01
-4.502995530064051621e+00	-5.576882546500561144e-01
-4.463915385366621358e+00	-5.559702483539370466e-01
-4.424921618401842061e+00	-5.541034742577950478e-01
-4.386016648355341552e+00	-5.520855452109352246e-01
-4.347202729857511549e+00	-5.499143851544630035e-01
-4.308481951044731417e+00	-5.475882429375431570e-01
-4.269856232732792023e+00	-5.451057038989961523e-01
-4.231327328725211778e+00	-5.424656991493201907e-01
-4.192896827272892146e+00	-5.396675125079701818e-01
-4.154566153694312369e+00	-5.367107850704841976e-01
-4.116336574158782291e+00	-5.335955173996251855e-01
-4.078209200627502362e+00	-5.303220693538930330e-01
-4.040184996939752082e+00	-5.268911575854882123e-01
-4.002264786023742360e+00	-5.233038507578531284e-01
-3.964449258203622151e+00	-5.195615625502061352e-01
-3.926738980566081949e+00	-5.156660425328281061e-01
-3.889134407342112354e+00	-5.116193650122822234e-01
-3.851635891250942301e+00	-5.074239159599280846e-01
-3.814243695745742180e+00	-5.030823781502300474e-01
-3.776958008092321961e+00	-4.985977146471201604e-01
-3.739778953204512035e+00	-4.939731507871511496e-01
-3.702706608152712242e+00	-4.892121548173081202e-01
-3.665741017254451783e+00	-4.843184173530410974e-01
-3.628882207649661851e+00	-4.792958298283321317e-01
-3.592130205256552244e+00	-4.741484621144630984e-01
-3.555485050998542285e+00	-4.688805394875071308e-01
-3.518946817187312170e+00	-4.634964191264991373e-01
-3.482515623942662231e+00	-4.580005663247631031e-01
-3.446191655525692177e+00	-4.523975305959591631e-01
-3.409975176459122181e+00	-4.466919218541731129e-01
-3.373866547305921948e+00	-4.408883868437541431e-01
-3.337866239976281513e+00	-4.349915859897890980e-01
-3.301974852432172369e+00	-4.290061708339961144e-01
-3.266193122659221793e+00	-4.229367622136261384e-01
-3.230521941777231731e+00	-4.167879293326581247e-01
-3.194962366162691580e+00	-4.105641698653041405e-01
-3.159515628460291659e+00	-4.042698912216390883e-01
-3.124183147364892221e+00	-3.979093930941791091e-01
-3.088966536060741674e+00	-3.914868513924951166e-01
-3.053867609211561529e+00	-3.850063036606021227e-01
-3.018888388402372058e+00	-3.784716360589980844e-01
-2.984031105943051543e+00	-3.718865719799110958e-01
-2.949298206952772006e+00	-3.652546623507570422e-01
-2.914692349655561898e+00	-3.585792776669671222e-01
-2.880216403828671723e+00	-3.518636017814441019e-01
-2.845873447357852193e+00	-3.451106274640350358e-01
-2.811666760867302273e+00	-3.383231537305740333e-01
-2.777599820406061681e+00	-3.315037849275150328e-01
-2.743676288187452350e+00	-3.246549315448670758e-01
-2.709900001394041524e+00	-3.177788127172960775e-01
-2.676274959076431870e+00	-3.108774603608771003e-01
-2.642805307190742248e+00	-3.039527248811450533e-01
-2.609495321836911685e+00	-2.970062823769700766e-01
-2.576349390776631942e+00	-2.900396432543010383e-01
-2.543371993327221858e+00	-2.830541621542161379e-01
-2.510567678745141862e+00	-2.760510490908420489e-01
-2.477941043229382245e+00	-2.690313816868680763e-01
-2.445496705692411510e+00	-2.619961183873111277e-01
-2.413239282461941748e+00	-2.549461125262871275e-01
-2.381173361092951524e+00	-2.478821271164591278e-01
-2.349303473484051885e+00	-2.408048502269501401e-01
-2.317634068506102096e+00	-2.337149108125530783e-01
-2.286169484364141802e+00	-2.266128948552431077e-01
-2.254913920924681570e+00	-2.194993616782041079e-01
-2.223871412251181567e+00	-2.123748602928520746e-01
-2.193045799598271728e+00	-2.052399456406571177e-01
-2.162440705122572027e+00	-1.980951945939080638e-01
-2.132059506572582031e+00	-1.909412215829091042e-01
-2.101905313222601990e+00	-1.837786937214160310e-01
-2.071980943316831691e+00	-1.766083453073510889e-01
-2.042288903287341917e+00	-1.694309915819781076e-01
-2.012831369006201854e+00	-1.622475416376740753e-01
-1.983610169324761863e+00	-1.550590103721590785e-01
-1.954626772144511859e+00	-1.478665293955310767e-01
-1.925882273251551924e+00	-1.406713568055090735e-01
-1.897377388132762022e+00	-1.334748857560090762e-01
-1.869112446974301900e+00	-1.262786517543291187e-01
-1.841087393023451924e+00	-1.190843386328561126e-01
-1.813301784472421962e+00	-1.118937831521331083e-01
-1.785754799997971931e+00	-1.047089782033910899e-01
-1.758445248063212007e+00	-9.753207459000906576e-02
-1.731371580058401971e+00	-9.036538137890109956e-02
-1.704531907326021889e+00	-8.321136482431606973e-02
-1.677924022081311861e+00	-7.607264587800505184e-02
-1.651545422204441893e+00	-6.895199631093509862e-02
-1.625393339843241858e+00	-6.185233348282109800e-02
-1.599464773727661937e+00	-5.477671380640308785e-02
-1.573756525057822042e+00	-4.772832496371109956e-02
-1.548265236788191945e+00	-4.071047694134910522e-02
-1.522987436090641911e+00	-3.372659196107807844e-02
-1.497919579739601881e+00	-2.678019339052709058e-02
-1.473058102123582014e+00	-1.987489372674508536e-02
-1.448399465549331966e+00	-1.301438175236496742e-02
-1.423940212468541855e+00	-6.202408970341799499e-03
-1.399677019222312024e+00	5.572245714726142829e-04
-1.375606750866061878e+00	7.260684950372214841e-03
-1.351726516608471984e+00	1.390411941463401413e-02
-1.328033725371121854e+00	2.048367168413239847e-02
-1.304526140953031987e+00	2.699549738362480578e-02
-1.281201936265461860e+00	3.343577948664611110e-02
-1.258059746087851982e+00	3.980074364913852025e-02
-1.235098717785992006e+00	4.608667331428081826e-02
-1.212318559429311993e+00	5.228992447346542116e-02
-1.189719584744221903e+00	5.840693997296861339e-02
-1.167302754347427918e+00	6.443426326155490824e-02
-1.145069712714535948e+00	7.036855148098630774e-02
-1.123022820357703955e+00	7.620658780912931141e-02
-1.101165180709674951e+00	8.194529297398361889e-02
-1.079500661241618920e+00	8.758173586642310771e-02
-1.058033908378055887e+00	9.311314318963331838e-02
-1.036770355813912969e+00	9.853690809405921125e-02
-1.015716225886188040e+00	1.038505977580040096e-01
-9.948785237056700925e-01	1.090519598857315198e-01
-9.742650238122090300e-01	1.141389281068700134e-01
-9.538842491799019996e-01	1.191096262729598176e-01
-9.337454424657980478e-01	1.239623716589664110e-01
-9.138585294667140868e-01	1.286956770893471214e-01
-8.942340748231039083e-01	1.333082520196554044e-01
-8.748832300858220279e-01	1.377990026155276049e-01
-8.558176743404890541e-01	1.421670308810704109e-01
-8.370495476642418886e-01	1.464116328980117343e-01
-8.185913777700450922e-01	1.505322962453305158e-01
-8.004560002738050351e-01	1.545286966763338987e-01
-7.826564730981810936e-01	1.584006941361637000e-01
-7.652059856035089425e-01	1.621483282073954146e-01
-7.481177631096529446e-01	1.657718130746484997e-01
-7.314049675419080909e-01	1.692715321008955165e-01
-7.150805949985450383e-01	1.726480321083826985e-01
-6.991573710960570232e-01	1.759020174557442140e-01
-6.836476449999999705e-01	1.790343440000000119e-01
-6.685632830934979953e-01	1.820460130276969068e-01
-6.539155632712099209e-01	1.849381652335448933e-01
-6.397150708731990099e-01	1.877120748175759024e-01
-6.259715972898169944e-01	1.903691437632419325e-01
-6.126940422750090098e-01	1.929108963490649142e-01
-5.998903210006150122e-01	1.953389739356369281e-01
-5.875672768681030611e-01	1.976551300581119164e-01
-5.757306010661820128e-01	1.998612258420169319e-01
-5.643847598228570739e-01	2.019592257474629171e-01
-5.535329302485729741e-01	2.039511936339069020e-01
-5.431769456032610188e-01	2.058392891247039225e-01
-5.333172507444889909e-01	2.076257642380879009e-01
-5.239528684269989522e-01	2.093129602391859134e-01
-5.150813770261339908e-01	2.109033046564439129e-01
-5.066989001497230749e-01	2.123993083956859096e-01
-4.988001084857470180e-01	2.138035628762749163e-01
-4.913782341075629834e-01	2.151187371065469145e-01
-4.844250973257989701e-01	2.163475746103729058e-01
-4.779311460374869869e-01	2.174928901132369141e-01
-4.718855073802120104e-01	2.185575658951079137e-01
-4.662760513534269791e-01	2.195445477185479222e-01
-4.610894659225239778e-01	2.204568402442209085e-01
-4.563113429755050188e-01	2.212975018522379267e-01
-4.519262743591540010e-01	2.220696387967029117e-01
-4.479179570834310176e-01	2.227763986323609002e-01
-4.442693066515229772e-01	2.234209628663529068e-01
-4.409625773505899682e-01	2.240065388046569017e-01
-4.379794882268900347e-01	2.245363505815659022e-01
-4.353013533706199811e-01	2.250136293814129218e-01
-4.329092150525220006e-01	2.254416028841949027e-01
-4.307839781879049812e-01	2.258234839905439162e-01
-4.289065445560640288e-01	2.261624589060459156e-01
-4.272579451756899904e-01	2.264616746897849253e-01
-4.258194692312780028e-01	2.267242263964939220e-01
-4.245727879629520030e-01	2.269531439653069138e-01
-4.235000719735989572e-01	2.271513790299889146e-01
-4.225841004733650319e-01	2.273217918450799180e-01
-4.218083610730180011e-01	2.274671385387739275e-01
-4.211571388543119965e-01	2.275900589159029208e-01
-4.206155935872459839e-01	2.276930650422809010e-01
-4.201698241301100034e-01	2.277785308442479006e-01
-4.198069192375100123e-01	2.278486829538689251e-01
-4.195149942124579701e-01	2.279055930202979197e-01
-4.192832130690570258e-01	2.279511716908889096e-01
-4.191017961196529806e-01	2.279871644413499210e-01
-4.189620131613079890e-01	2.280151494025139114e-01
