# Supplementary material for: Agile perching maneuvers in birds and morphing-wing drones
Source: Nat Commun. 2024 Sep 27;15:8330. doi: 10.1038/s41467-024-52369-4 (PMC11437188; doi:10.1038/s41467-024-52369-4)
Supplement: Supplementary file 11 — Source Data [file 41467_2024_52369_MOESM11_ESM.zip › figure_source_data/suppl_fig_2/harris_hawk_342.csv]

# horizontal_pos	altitude
-1.172493162220835394e+01	4.226336793882450871e-01
-1.170921905692815379e+01	4.225027756111641164e-01
-1.169323907472055346e+01	4.223381863540671133e-01
-1.167700877977755347e+01	4.221358567244301030e-01
-1.166054512420645395e+01	4.218916924366131194e-01
-1.164386480748705388e+01	4.216015799865461267e-01
-1.162698418024675284e+01	4.212614067757480818e-01
-1.160991915303585387e+01	4.208670810070150869e-01
-1.159268511072095365e+01	4.204145511812301117e-01
-1.157529683305255297e+01	4.198998250340510996e-01
-1.155776842189185416e+01	4.193189877624871054e-01
-1.154011323551295298e+01	4.186682194044341054e-01
-1.152234383032085319e+01	4.179438112485771017e-01
-1.150447191025085303e+01	4.171421811676451208e-01
-1.148650828404065294e+01	4.162598877842341172e-01
-1.146846283048915360e+01	4.152936433951741058e-01
-1.145034447174215408e+01	4.142403255972441078e-01
-1.143216115457535409e+01	4.130969875737361408e-01
-1.141391983956925316e+01	4.118608670175640807e-01
-1.139562649801095340e+01	4.105293936820880729e-01
-1.137728611628745412e+01	4.091001955653671418e-01
-1.135890270748315345e+01	4.075711037468811027e-01
-1.134047932983355267e+01	4.059401559078510968e-01
-1.132201811164445360e+01	4.042055985768521209e-01
-1.130352028223655303e+01	4.023658881514931007e-01
-1.128498620844345268e+01	4.004196907544551043e-01
-1.126641543615425434e+01	3.983658809880771257e-01
-1.124780673636915296e+01	3.962035396560291134e-01
-1.122915815521745309e+01	3.939319505235401309e-01
-1.121046706737035414e+01	3.915505961890730635e-01
-1.119173023227745389e+01	3.890591531405971359e-01
-1.117294385265195267e+01	3.864574860687041147e-01
-1.115410363463375276e+01	3.837456415069820936e-01
-1.113520484906945285e+01	3.809238408674260890e-01
-1.111624239336225273e+01	3.779924729355580992e-01
-1.109721085336315305e+01	3.749520858863520933e-01
-1.107810456479905348e+01	3.718033788783960958e-01
-1.105891767375895363e+01	3.685471932800480910e-01
-1.103964419578985279e+01	3.651845035778941151e-01
-1.102027807318695274e+01	3.617164080147101113e-01
-1.100081323009815293e+01	3.581441190015440812e-01
-1.098124362509705421e+01	3.544689533465281150e-01
-1.096156330092075315e+01	3.506923223417011126e-01
-1.094176643110375302e+01	3.468157217484970634e-01
-1.092184736327915395e+01	3.428407217226200898e-01
-1.090180065895985351e+01	3.387689567197630924e-01
-1.088162112964695361e+01	3.346021154249271268e-01
-1.086130386915235313e+01	3.303419307498950963e-01
-1.084084428205955319e+01	3.259901699455640678e-01
-1.082023810827965349e+01	3.215486248781710965e-01
-1.079948144369395280e+01	3.170191025208181079e-01
-1.077857075690785393e+01	3.124034157139611301e-01
-1.075750290216555349e+01	3.077033742504270974e-01
-1.073627512850805310e+01	3.029207763419980992e-01
-1.071488508527765404e+01	2.980574005253731062e-01
-1.069333082409735347e+01	2.931149980653871001e-01
-1.067161079747285335e+01	2.880952859124460974e-01
-1.064972385418525391e+01	2.829999402692890964e-01
-1.062766923165495392e+01	2.778305908192341134e-01
-1.060544654547625321e+01	2.725888156639891258e-01
-1.058305577632825312e+01	2.672761370139360992e-01
-1.056049725448285415e+01	2.618940176675258469e-01
-1.053777164213455286e+01	2.564438583090684065e-01
-1.051487991378425413e+01	2.509269956459402318e-01
-1.049182333491435415e+01	2.453447013970695145e-01
-1.046860343919385272e+01	2.396981821347408115e-01
-1.044522200445275395e+01	2.339885799713654069e-01
-1.042168102766765436e+01	2.282169740721409212e-01
-1.039798269919305440e+01	2.223843829636431013e-01
-1.037412937647735411e+01	2.164917675975926159e-01
-1.035012355748945367e+01	2.105400351185348073e-01
-1.032596785408455276e+01	2.045300432741981034e-01
-1.030166496552385347e+01	1.984626053980826088e-01
-1.027721765235965279e+01	1.923384958855873239e-01
-1.025262871088575345e+01	1.861584560779254161e-01
-1.022790094834395269e+01	1.799232004623695091e-01
-1.020303715906425346e+01	1.736334230931824152e-01
-1.017804010170759277e+01	1.672898041350256992e-01
-1.015291247776234407e+01	1.608930164298001120e-01
-1.012765691143535385e+01	1.544437319887835280e-01
-1.010227593106098354e+01	1.479426283146149101e-01
-1.007677195213683419e+01	1.413903944620544251e-01
-1.005114726207838416e+01	1.347877367524868142e-01
-1.002540400676778276e+01	1.281353840646610176e-01
-9.999544178954794305e+00	1.214340926330453180e-01
-9.973569608550514332e+00	1.146846502952161145e-01
-9.947481954836662865e+00	1.078878801406711191e-01
-9.921282700595874360e+00	1.010446435251316222e-01
-9.894973148150864262e+00	9.415584242651071911e-02
-9.868554417283583291e+00	8.722242113101981442e-02
-9.842027444988413976e+00	8.024536725009821791e-02
-9.815392986998343616e+00	7.322571208072821414e-02
-9.788651621007513626e+00	6.616453033299191100e-02
-9.761803751499883219e+00	5.906293925921711485e-02
-9.734849616080893497e+00	5.192209722854110310e-02
-9.707789293197343738e+00	4.474320179900911909e-02
-9.680622711120904000e+00	3.752748734631711214e-02
-9.653349658061603833e+00	3.027622231378909734e-02
-9.625969793271172747e+00	2.299070615225409786e-02
-9.598482658990363348e+00	1.567226602088508947e-02
-9.570887693091114201e+00	8.322253320997091697e-03
-9.543184242262222838e+00	9.420401341690975983e-04
-9.515371575587362685e+00	-6.466984366047895394e-03
-9.487448898365643757e+00	-1.390341746299189607e-02
-9.459415366028173011e+00	-2.136584634516888737e-02
-9.431270098008933900e+00	-2.885285139854090741e-02
-9.403012191434273248e+00	-3.636300929404889803e-02
-9.374640734503143946e+00	-4.389489582894889885e-02
-9.346154819438833528e+00	-5.144708848838888682e-02
-9.317553554902763935e+00	-5.901816870175588536e-02
-9.288836077771723154e+00	-6.660672377654289211e-02
-9.260001564190954326e+00	-7.421134850049787568e-02
-9.231049239827783026e+00	-8.183064641056086996e-02
-9.201978389262283287e+00	-8.946323073426487582e-02
-9.172788364464093291e+00	-9.710772501576592219e-02
-9.143478592316633069e+00	-1.047627634443579203e-01
-9.114048581162073503e+00	-1.124269909080748975e-01
-9.084497926352144148e+00	-1.200990627987049142e-01
-9.054826314801102782e+00	-1.277776445972299002e-01
-9.025033528547623973e+00	-1.354614112703259043e-01
-8.995119447342343477e+00	-1.431490465091189157e-01
-8.965084050286764139e+00	-1.508392418409938984e-01
-8.934927416557233215e+00	-1.585306956439179182e-01
-8.904649725254873971e+00	-1.662221120906359206e-01
-8.874251254428383362e+00	-1.739122000473088958e-01
-8.843732379321952664e+00	-1.815996719478749077e-01
-8.813093569904353330e+00	-1.892832426617598873e-01
-8.782335387738713806e+00	-1.969616283687459224e-01
-8.751458482254543370e+00	-2.046335454509559115e-01
-8.720463586484873630e+00	-2.122977094082159066e-01
-8.689351512331983329e+00	-2.199528337997109229e-01
-8.658123145425163258e+00	-2.275976292118778721e-01
-8.626779439632702662e+00	-2.352308022501629070e-01
-8.595321411289413405e+00	-2.428510545505869200e-01
-8.563750133199043546e+00	-2.504570818061309101e-01
-8.532066728468594263e+00	-2.580475728028138738e-01
-8.500272364229584099e+00	-2.656212084610278801e-01
-8.468368245298332653e+00	-2.731766608791179052e-01
-8.436355607825053227e+00	-2.807125923784559163e-01
-8.404235712978772810e+00	-2.882276545520539024e-01
-8.372009840712424378e+00	-2.957204873222599173e-01
-8.339679283650033526e+00	-3.031897180169109141e-01
-8.307245341135564232e+00	-3.106339604774638885e-01
-8.274709313480572703e+00	-3.180518142169249107e-01
-8.242072496445763008e+00	-3.254418636496268502e-01
-8.209336175989722761e+00	-3.328026774189098425e-01
-8.176501623315953537e+00	-3.401328078523788156e-01
-8.143570090247962412e+00	-3.474307905774778882e-01
-8.110542804959992580e+00	-3.546951443324368181e-01
-8.077420968089843001e+00	-3.619243710091378241e-01
-8.044205749258313887e+00	-3.691169559649128407e-01
-8.010898284018022508e+00	-3.762713686397258228e-01
-7.977499671252822999e+00	-3.833860635134468953e-01
-7.944010971046722602e+00	-3.904594814350267895e-01
-7.910433203039562322e+00	-3.974900513512868439e-01
-7.876767345283732347e+00	-4.044761924578098022e-01
-7.843014333614342526e+00	-4.114163167880738325e-01
-7.809175061541582252e+00	-4.183088322496548161e-01
-7.775250380671702821e+00	-4.251521461081488318e-01
-7.741241101658792978e+00	-4.319446689105588821e-01
-7.707147995686372433e+00	-4.386848188304778851e-01
-7.672971796473382788e+00	-4.453710264076658487e-01
-7.638713202795172741e+00	-4.520017396447887914e-01
-7.604372881505232940e+00	-4.585754294143308818e-01
-7.569951471038982582e+00	-4.650905951193918253e-01
-7.535449585376032822e+00	-4.715457705432798963e-01
-7.500867818432213063e+00	-4.779395298148758076e-01
-7.466206748848202679e+00	-4.842704934098497893e-01
-7.431466945136402380e+00	-4.905373341020888289e-01
-7.396648971143152451e+00	-4.967387827754238816e-01
-7.361753391779092937e+00	-5.028736340029298368e-01
-7.326780778966152319e+00	-5.089407512999708505e-01
-7.291731717746412933e+00	-5.149390719576949493e-01
-7.256606812494312386e+00	-5.208676113660117846e-01
-7.221406693171732449e+00	-5.267254667390939282e-01
-7.186132021563012451e+00	-5.325118201622067726e-01
-7.150783497425952540e+00	-5.382259408859897398e-01
-7.115361864494182953e+00	-5.438671868031699219e-01
-7.079867916266672445e+00	-5.494350050528788998e-01
-7.044302501520902204e+00	-5.549289317091488094e-01
-7.008666529488372987e+00	-5.603485905225289443e-01
-6.972960974633422460e+00	-5.656936906969187717e-01
-6.937186880980072523e+00	-5.709640236974189431e-01
-6.901345365935482867e+00	-5.761594590990017917e-01
-6.865437623563813041e+00	-5.812799394998848790e-01
-6.829464927269492946e+00	-5.863254745373629451e-01
-6.793428631855342736e+00	-5.912961340573228419e-01
-6.757330174927482780e+00	-5.961920405014697888e-01
-6.721171077626022949e+00	-6.010133605882248542e-01
-6.684952944668262731e+00	-6.057602963740817970e-01
-6.648677463698263068e+00	-6.104330757918199346e-01
-6.612346403945232431e+00	-6.150319427701078645e-01
-6.575961614200222627e+00	-6.195571470456788798e-01
-6.539525020129122623e+00	-6.240089337841887573e-01
-6.503038620947102721e+00	-6.283875331291468580e-01
-6.466504485487132747e+00	-6.326931497997927423e-01
-6.429924747702462362e+00	-6.369259528585458074e-01
-6.393301601648932575e+00	-6.410860657666708207e-01
-6.356637295999582271e+00	-6.451735568431977708e-01
-6.319934128148922525e+00	-6.491884302369108628e-01
-6.283194437969162216e+00	-6.531306175145927817e-01
-6.246420601284602192e+00	-6.569999699607798060e-01
-6.209615023133392420e+00	-6.607962516751437754e-01
-6.172780130888362748e+00	-6.645191335436217983e-01
-6.135918367310003063e+00	-6.681681881484728969e-01
-6.099032183605322288e+00	-6.717428856710598861e-01
-6.062124032566003073e+00	-6.752425908292287726e-01
-6.025196361858102811e+00	-6.786665608790758419e-01
-5.988251607533862320e+00	-6.820139446987407705e-01
-5.951292187832952330e+00	-6.852837829598177333e-01
-5.914320497337512528e+00	-6.884750093802138871e-01
-5.877338901540472449e+00	-6.915864530409088218e-01
-5.840349731882493067e+00	-6.946168417382478921e-01
-5.803355281306542324e+00	-6.975648063331969517e-01
-5.766357800373852704e+00	-7.004288860494969349e-01
-5.729359493977992379e+00	-7.032075346640198621e-01
-5.692362518687082762e+00	-7.058991275247628039e-01
-5.655368980737222273e+00	-7.085019693250738104e-01
-5.618380934692322803e+00	-7.110143025566797448e-01
-5.581400382778732627e+00	-7.134343165591499059e-01
-5.544429274894602244e+00	-7.157601570793938883e-01
-5.507469509287152398e+00	-7.179899362517607742e-01
-5.470522933883033012e+00	-7.201217429072848120e-01
-5.433591348249832365e+00	-7.221536531195207331e-01
-5.396676506159712616e+00	-7.240837408942797371e-01
-5.359780118719492670e+00	-7.259100889113159205e-01
-5.322903858025012980e+00	-7.276307992276738190e-01
-5.286049361291652815e+00	-7.292440038547878256e-01
-5.249218235407552946e+00	-7.307478751246268001e-01
-5.212412061851082967e+00	-7.321406357640218854e-01
-5.175632401909712854e+00	-7.334205686007917446e-01
-5.138880802133853010e+00	-7.345860258302647772e-01
-5.102158799955902602e+00	-7.356354377762539531e-01
-5.065467929402593050e+00	-7.365673210863719067e-01
-5.028809726826712456e+00	-7.373802863077107972e-01
-4.992185736583452993e+00	-7.380730447951948658e-01
-4.955597516576122352e+00	-7.386444149114688162e-01
-4.919046643596522550e+00	-7.390933274836657407e-01
-4.882534718386322581e+00	-7.394188304889768304e-01
-4.846063370347552635e+00	-7.396200929474399111e-01
-4.809634261832872681e+00	-7.396964080067198744e-01
-4.773249091949693046e+00	-7.396471952098637725e-01
-4.736909599815722238e+00	-7.394720019430247593e-01
-4.700617567208412950e+00	-7.391705040658869130e-01
-4.664374820555882373e+00	-7.387425057329988221e-01
-4.628183232222342625e+00	-7.381879384194078852e-01
-4.592044721047892963e+00	-7.375068591688287434e-01
-4.555961252108862602e+00	-7.366994480871047468e-01
-4.519934835672562379e+00	-7.357660051079288888e-01
-4.483967525327802406e+00	-7.347069460616248993e-01
-4.448061415280712971e+00	-7.335227980813279203e-01
-4.412218636813862283e+00	-7.322141943840947409e-01
-4.376441353915222265e+00	-7.307818684673867971e-01
-4.340731758092562842e+00	-7.292266477639328670e-01
-4.305092062397652519e+00	-7.275494468003158577e-01
-4.269524494693913041e+00	-7.257512599066748837e-01
-4.234031290210112708e+00	-7.238331535266888661e-01
-4.198614683431512340e+00	-7.217962581785979381e-01
-4.163276899388963059e+00	-7.196417601193578761e-01
-4.128020144414772830e+00	-7.173708927651458733e-01
-4.092846596442442753e+00	-7.149849279224107512e-01
-4.057758394935373047e+00	-7.124851668843938945e-01
-4.022757630536663243e+00	-7.098729314486598163e-01
-3.987846334539322690e+00	-7.071495549115949242e-01
-3.953026468282073047e+00	-7.043163730960717572e-01
-3.918299912581542976e+00	-7.013747154685998630e-01
-3.883668457316412415e+00	-6.983258964022007742e-01
-3.849133791282472572e+00	-6.951712066410198343e-01
-3.814697492441142757e+00	-6.919119050222968248e-01
-3.780361018685172603e+00	-6.885492105107409166e-01
-3.746125699246732665e+00	-6.850842945995998523e-01
-3.711992726872682447e+00	-6.815182741317518111e-01
-3.677963150890272814e+00	-6.778522045930208684e-01
-3.644037871284572461e+00	-6.740870739285067526e-01
-3.610217633904692747e+00	-6.702237969311408694e-01
-3.576503026911472816e+00	-6.662632102498009523e-01
-3.542894478572822692e+00	-6.622060680622279261e-01
-3.509392256506012941e+00	-6.580530384555829393e-01
-3.475996468457283051e+00	-6.538047005547977797e-01
-3.442707064699932928e+00	-6.494615424359317934e-01
-3.409523842120722570e+00	-6.450239598584137646e-01
-3.376446450053022907e+00	-6.404922558464978266e-01
-3.343474397901652573e+00	-6.358666411462878809e-01
-3.310607064590892712e+00	-6.311472355804719214e-01
-3.277843709851953058e+00	-6.263340703182949110e-01
-3.245183487350482565e+00	-6.214270910734307485e-01
-3.212625459638672965e+00	-6.164261622371607352e-01
-3.180168614899153035e+00	-6.113310719487718981e-01
-3.147811885430503054e+00	-6.061415380992698498e-01
-3.115554167806452668e+00	-6.008572152584208403e-01
-3.083394344622773176e+00	-5.954777025088318076e-01
-3.051331307727592979e+00	-5.900025521642449089e-01
-3.019363982813072944e+00	-5.844312793425279207e-01
-2.987491355228432788e+00	-5.787633723569969302e-01
-2.955712496856972571e+00	-5.729983038827828334e-01
-2.924026593883063185e+00	-5.671355428479718519e-01
-2.892432975258822481e+00	-5.611745669922969526e-01
-2.860931141665292721e+00	-5.551148760292339279e-01
-2.829520794748843215e+00	-5.489560053405877493e-01
-2.798201866400672699e+00	-5.426975401260378806e-01
-2.766974547836262843e+00	-5.363391299237698640e-01
-2.735839318221442440e+00	-5.298805034122568980e-01
-2.704796972584302850e+00	-5.233214833975867730e-01
-2.673848648745712708e+00	-5.166620018855128116e-01
-2.642995852997223061e+00	-5.099021151326827983e-01
-2.612240484253373296e+00	-5.030420185673578626e-01
-2.581584856405602757e+00	-4.960820614664417927e-01
-2.551031718607722709e+00	-4.890227612728458850e-01
-2.520584273227973071e+00	-4.818648174351908842e-01
-2.490246191210462534e+00	-4.746091246506308203e-01
-2.460021624598512702e+00	-4.672567853912638625e-01
-2.429915215985532839e+00	-4.598091215951748967e-01
-2.399932104673823119e+00	-4.522676854047218975e-01
-2.370077929339602818e+00	-4.446342688371928697e-01
-2.340358827022512855e+00	-4.369109122765837960e-01
-2.310781428280362704e+00	-4.290999116798288049e-01
-2.281352848374642583e+00	-4.212038243964958961e-01
-2.252080674379023151e+00	-4.132254735076788532e-01
-2.222972948132142967e+00	-4.051679505975708806e-01
-2.194038144986373062e+00	-3.970346168799898101e-01
-2.165285148336653087e+00	-3.888291026118628202e-01
-2.136723219947063157e+00	-3.805553047363908203e-01
-2.108361966127432652e+00	-3.722173827101748489e-01
-2.080211299848302886e+00	-3.638197524809708150e-01
-2.052281398918262667e+00	-3.553670785958578660e-01
-2.024582660384592891e+00	-3.468642644333648772e-01
-1.997125651354483056e+00	-3.383164405673758091e-01
-1.969921056470232967e+00	-3.297289512853928684e-01
-1.942979622307283050e+00	-3.211073392987458530e-01
-1.916312098998462998e+00	-3.124573286975458886e-01
-1.889929179420603012e+00	-3.037848062184658748e-01
-1.863841436311372890e+00	-2.950958009085489220e-01
-1.838059257713043015e+00	-2.863964622832009255e-01
-1.812592781167102762e+00	-2.776930370910098977e-01
-1.787451827107472857e+00	-2.689918448120138805e-01
-1.762645831921352935e+00	-2.602992520293359036e-01
-1.738183781164363007e+00	-2.516216458264758926e-01
-1.714074143430923014e+00	-2.429654063740199210e-01
-1.690324805390993168e+00	-2.343368788797908775e-01
-1.666943008510632929e+00	-2.257423450854719182e-01
-1.643935287975702764e+00	-2.171879945003659107e-01
-1.621307414335842800e+00	-2.086798955690458701e-01
-1.599064338378772820e+00	-2.002239669741469053e-01
-1.577210139733522976e+00	-1.918259492783438991e-01
-1.555747979685092819e+00	-1.834913771105838864e-01
-1.534680058662603042e+00	-1.752255521008628802e-01
-1.514007578837492929e+00	-1.670335167651998964e-01
-1.493730712239123015e+00	-1.589200295379509242e-01
-1.473848574761222885e+00	-1.508895411422969124e-01
-1.454359206394892912e+00	-1.429461724815688783e-01
-1.435259557982523138e+00	-1.350936942241738881e-01
-1.416545484741942751e+00	-1.273355082433109131e-01
-1.398211746762402896e+00	-1.196746310595128704e-01
-1.380252016623052747e+00	-1.121136794194528830e-01
-1.362658894232143147e+00	-1.046548581285258739e-01
-1.345423928930202795e+00	-9.729995023770487972e-02
-1.328537648844723140e+00	-9.005030966709887119e-02
-1.311989597427193122e+00	-8.290685632989786003e-02
-1.295768377046432995e+00	-7.587007380097388065e-02
-1.279861699455273172e+00	-6.894000955472689984e-02
-1.264256442892382815e+00	-6.211627777684389229e-02
-1.248938715525762966e+00	-5.539806473488090299e-02
-1.233893924892592864e+00	-4.878413667302189394e-02
-1.219106852939202845e+00	-4.227285017734688788e-02
-1.204561736217673040e+00	-3.586216493959090701e-02
-1.190242350751392841e+00	-2.954965882984689207e-02
-1.176132101040801903e+00	-2.333254517221688973e-02
-1.162214112644245123e+00	-1.720769210205189137e-02
-1.148471327735905989e+00	-1.117164386941690846e-02
-1.134886603015036854e+00	-5.220643940725910870e-03
-1.121442809317215072e+00	6.493402606571052615e-04
-1.108122932259921978e+00	6.442591143760112438e-03
-1.094910173241296025e+00	1.216361344625110918e-02
-1.081788050102472809e+00	1.781710562107510776e-02
-1.068740496760698822e+00	2.340793030188309531e-02
-1.055751961122220806e+00	2.894108403896611392e-02
-1.042807500590908099e+00	3.442166649922409616e-02
-1.029892874500506039e+00	3.985484932397512225e-02
-1.016994632815326982e+00	4.524584483728011364e-02
-1.004100200465775972e+00	5.059987479492611406e-02
-9.911979567114689305e-01	5.592213936042811362e-02
-9.782773089553419288e-01	6.121778648939511791e-02
-9.653287604671079158e-01	6.649188189751521760e-02
-9.523439715133279471e-01	7.174937978029471974e-02
-9.393158134339699705e-01	7.699509444467871055e-02
-9.262384152514219204e-01	8.223367300387481038e-02
-9.131072024471229565e-01	8.746956927719691521e-02
-8.999189275930379317e-01	9.270701902665451355e-02
-8.866716925797250015e-01	9.795001665143561465e-02
-8.733649622394409340e-01	1.032022934504601142e-01
-8.599995692212379916e-01	1.084672975519142130e-01
-8.465777100348729212e-01	1.137481755972042097e-01
-8.331029322413410210e-01	1.190477562551713192e-01
-8.195801128293869198e-01	1.243685356307672185e-01
-8.060154278792189819e-01	1.297126646207724110e-01
-7.924163136762839565e-01	1.350819382576149974e-01
-7.787914194990359640e-01	1.404777870709675303e-01
-7.651505523647279539e-01	1.459012704856243181e-01
-7.515046140758420146e-01	1.513530722632309145e-01
-7.378655309665940187e-01	1.568334979847896271e-01
-7.242461768034279546e-01	1.623424745605397124e-01
-7.106602893451919867e-01	1.678795517438300133e-01
-6.971223811173850038e-01	1.734439056159920167e-01
-6.836476449999999705e-01	1.790343440000000119e-01
-6.702518552697099841e-01	1.846493137518919192e-01
-6.569512647740940459e-01	1.902869098705221029e-01
-6.437624989478309967e-01	1.959448863582470002e-01
-6.307024474080928922e-01	2.016206687576069245e-01
-6.177881538882930013e-01	2.073113682819678061e-01
-6.050367052857229533e-01	2.130137974514397237e-01
-5.924651206091240407e-01	2.187244871391846313e-01
-5.800902406166958958e-01	2.244397049274895195e-01
-5.679286189333130341e-01	2.301554746676998109e-01
-5.559964154276268999e-01	2.358675971333029087e-01
-5.443092926152509614e-01	2.415716716511220330e-01
-5.328823158333280130e-01	2.472631185917447127e-01
-5.217298579045419604e-01	2.529372025969678361e-01
-5.108655089750969713e-01	2.585890564192206975e-01
-5.003019921716489460e-01	2.642137052456214885e-01
-4.900510856767149592e-01	2.698060913775721104e-01
-4.801235517711779921e-01	2.753610991355911475e-01
-4.705290733364309586e-01	2.808735798584581222e-01
-4.612761982479169909e-01	2.863383768657121187e-01
-4.523722920269249714e-01	2.917503502531141324e-01
-4.438234990489429710e-01	2.971044013918711091e-01
-4.356347125354179672e-01	3.023954970042571078e-01
-4.278095534820499646e-01	3.076186926907251151e-01
-4.203503586014989413e-01	3.127691557867541272e-01
-4.132581772824509558e-01	3.178421874314381057e-01
-4.065327774910699743e-01	3.228332437343051087e-01
-4.001726604659309738e-01	3.277379559319500979e-01
-3.941750839841919873e-01	3.325521494318660620e-01
-3.885360939060389374e-01	3.372718616472191178e-01
-3.832505636369210045e-01	3.418933585334341108e-01
-3.783122410835979554e-01	3.464131497450491093e-01
-3.737138026211329622e-01	3.508280023395601299e-01
-3.694469135344009558e-01	3.551349529637470859e-01
-3.655022943497519550e-01	3.593313184672811134e-01
-3.618697924308609815e-01	3.634147048980991279e-01
-3.585384581776389634e-01	3.673830148442350785e-01
-3.554966251387579601e-01	3.712344530972211398e-01
-3.527319933270219865e-01	3.749675306229340865e-01
-3.502317150125409673e-01	3.785810668366580978e-01
-3.479824822614809854e-01	3.820741901901770765e-01
-3.459706154879789719e-01	3.854463370897190932e-01
-3.441821522934839783e-01	3.886972491745200875e-01
-3.426029358810829262e-01	3.918269689965461211e-01
-3.412187023520029672e-01	3.948358341524230708e-01
-3.400151662171229661e-01	3.977244699287141305e-01
-3.389781034875469778e-01	4.004937805314061072e-01
-3.380934317446719906e-01	4.031449389795770943e-01
-3.373472866311919560e-01	4.056793757517120902e-01
-3.367260942496739795e-01	4.080987662809830718e-01
-3.362166390040839392e-01	4.104050174027961129e-01
-3.358061264714439775e-01	4.126002528641711242e-01
-3.354822409450359810e-01	4.146867980097960760e-01
-3.352331973466919912e-01	4.166671637640311232e-01
-3.350477872630949761e-01	4.185440300315231288e-01
-3.349154189191450026e-01	4.203202286415650968e-01
-3.348261509596839325e-01	4.219987259626901133e-01
-3.347707199687299795e-01	4.235826053143961212e-01
-3.347405617123089261e-01	4.250750493022301124e-01
-3.347278261464619598e-01	4.264793222007350892e-01
-3.347253862855759654e-01	4.277987525060971130e-01
-3.347268410775069425e-01	4.290367157765501149e-01
-3.347265124803909808e-01	4.301966178739771163e-01
-3.347194369815429393e-01	4.312818787144930832e-01
-3.347013518407359611e-01	4.322959166293581235e-01
-3.346686763784719743e-01	4.332421334302241078e-01
-3.346184886641109801e-01	4.341239002647250822e-01
-3.345484979888799781e-01	4.349445443396641187e-01
-3.344570135345709683e-01	4.357073365797480835e-01
-3.343429096700819558e-01	4.364154802800240818e-01
-3.342055883248189474e-01	4.370721007999120999e-01
-3.340449389001619585e-01	4.376802363362021220e-01
-3.338612961879499630e-01	4.382428298016681212e-01
-3.336553967680319643e-01	4.387627218250451100e-01
-3.334283343556460055e-01	4.392426448773500969e-01
-3.331815145636799480e-01	4.396852185187590800e-01
-3.329166095349989640e-01	4.400929457498061192e-01
-3.326355128860789545e-01	4.404682104405160947e-01
-3.323402953853960007e-01	4.408132758014191022e-01
-3.320331617686349546e-01	4.411302838512601299e-01
-3.317164090680440047e-01	4.414212558277491039e-01
-3.313923868054179378e-01	4.416880934800030967e-01
-3.310634593676119453e-01	4.419325811744381216e-01
-3.307319708504509737e-01	4.421563887399160842e-01
-3.304002126217289725e-01	4.423610749729940950e-01
-3.300703938170989615e-01	4.425480917201600750e-01
-3.297446149443519769e-01	4.427187884511331051e-01
-3.294248447322809525e-01	4.428744172355431052e-01
-3.291129003204129599e-01	4.430161380347441002e-01
-3.288104308457009406e-01	4.431450242210491219e-01
-3.285189044423229565e-01	4.432620682383791033e-01
-3.282395986312569569e-01	4.433681873211061109e-01
-3.279735940378459835e-01	4.434642291917351153e-01
-3.277217713384109610e-01	4.435509776629560919e-01
-3.274848113015529361e-01	4.436291580754200825e-01
-3.272631977564549599e-01	4.436994425092951055e-01
-3.270572232895899711e-01	4.437624547150780807e-01
-3.268669974431809289e-01	4.438187747173010789e-01
-3.266924571637129793e-01	4.438689430533351299e-01
-3.265333792272809843e-01	4.439134646186000954e-01
-3.263893943506009920e-01	4.439528120987051296e-01
-3.262600026825909771e-01	4.439874289784720984e-01
-3.261445903615749486e-01	4.440177321270731281e-01
-3.260424468176689738e-01	4.440441139676271076e-01
-3.259527824988929789e-01	4.440669442482830798e-01
-3.258747467030489453e-01	4.440865714399351294e-01
-3.258074452055599313e-01	4.441033237931431010e-01
-3.257499573862339681e-01	4.441175100933241193e-01
-3.257013525752029404e-01	4.441294201587531187e-01
-3.256607053601129342e-01	4.441393251302150902e-01
-3.256271096226379669e-01	4.441474776041260952e-01
-3.255996911025339502e-01	4.441541116624950769e-01
-3.255776183212489849e-01	4.441594428532020800e-01
-3.255601117342609707e-01	4.441636681725361080e-01
-3.255464510213409435e-01	4.441669660988921131e-01
