# Supplementary material for: Agile perching maneuvers in birds and morphing-wing drones
Source: Nat Commun. 2024 Sep 27;15:8330. doi: 10.1038/s41467-024-52369-4 (PMC11437188; doi:10.1038/s41467-024-52369-4)
Supplement: Supplementary file 11 — Source Data [file 41467_2024_52369_MOESM11_ESM.zip › figure_source_data/suppl_fig_2/harris_hawk_356.csv]

# horizontal_pos	altitude
-1.217914258078022982e+01	3.219083764672860393e-01
-1.217598128448883088e+01	3.173902525437720112e-01
-1.217278407208302937e+01	3.128865374331240012e-01
-1.216950833649732999e+01	3.084324105875200228e-01
-1.216610648443633025e+01	3.040644674464340058e-01
-1.216252645428572876e+01	2.998203483985319995e-01
-1.215871231351142967e+01	2.957383264855900085e-01
-1.215460492437352968e+01	2.918568575556940159e-01
-1.215014266562403122e+01	2.882140977615250121e-01
-1.214526219700043086e+01	2.848473944757270448e-01
-1.213989925276852944e+01	2.817927578166840030e-01
-1.213398945032282938e+01	2.790843210008709940e-01
-1.212746909990532984e+01	2.767537986195249822e-01
-1.212027600184812925e+01	2.748299526374600177e-01
-1.211235021835762993e+01	2.733380763952669712e-01
-1.210363480771232858e+01	2.722995071338870088e-01
-1.209407650981273008e+01	2.717311775323479894e-01
-1.208362637325603117e+01	2.716452164441379713e-01
-1.207224031547342946e+01	2.720486084347070177e-01
-1.205987960891463118e+01	2.729429208717519817e-01
-1.204651128774792923e+01	2.743241062208260361e-01
-1.203210847102083036e+01	2.761823858794579811e-01
-1.201665059965633020e+01	2.785022203779730088e-01
-1.200012358601063056e+01	2.812623691233739898e-01
-1.198251987597003065e+01	2.844360411052909710e-01
-1.196383842470422820e+01	2.879911361618179844e-01
-1.194408458821812857e+01	2.918905745593189938e-01
-1.192326993376843092e+01	2.960927108136610086e-01
-1.190141197304092913e+01	3.005518259086770172e-01
-1.187853382274722946e+01	3.052186903867850076e-01
-1.185466379801582804e+01	3.100411892302490369e-01
-1.182983494463593033e+01	3.149649980513050118e-01
-1.180408451688782989e+01	3.199342988949900324e-01
-1.177745340836332844e+01	3.248925229579099905e-01
-1.174998554384562865e+01	3.297831067652249870e-01
-1.172172724097002927e+01	3.345502478502460075e-01
-1.169272655100462899e+01	3.391396457671840281e-01
-1.166303258864783032e+01	3.434992143548279975e-01
-1.163269486119412832e+01	3.475797515701189999e-01
-1.160176260774303003e+01	3.513355539322949861e-01
-1.157028415926813025e+01	3.547249636600630085e-01
-1.153830633029572894e+01	3.577108379361469970e-01
-1.150587385263172990e+01	3.602609313756920395e-01
-1.147302886099582864e+01	3.623481846763070280e-01
-1.143981043957223065e+01	3.639509145457829886e-01
-1.140625423735572852e+01	3.650529022863610029e-01
-1.137239215877803034e+01	3.656433808004280195e-01
-1.133825213447692803e+01	3.657169222035960288e-01
-1.130385797524402847e+01	3.652732306147750130e-01
-1.126922931022193097e+01	3.643168469653270125e-01
-1.123438160837183020e+01	3.628567747580520031e-01
-1.119932628017042830e+01	3.609060375436480284e-01
-1.116407085449143111e+01	3.584811804061119878e-01
-1.112861922375822843e+01	3.556017289080309896e-01
-1.109297194879152926e+01	3.522896197021699871e-01
-1.105712661337862812e+01	3.485686173417660294e-01
-1.102107821752032990e+01	3.444637317081299943e-01
-1.098481959760463056e+01	3.400006499263990012e-01
-1.094834186143922850e+01	3.352051956806400002e-01
-1.091163482615973024e+01	3.301028275055550298e-01
-1.087468744750782790e+01	3.247181859757909961e-01
-1.083748822982312987e+01	3.190746977999699974e-01
-1.080002560726422800e+01	3.131942427299400089e-01
-1.076228828822832995e+01	3.070968869984880278e-01
-1.072426555659952996e+01	3.008006847866120381e-01
-1.068594752524942848e+01	2.943215470794480204e-01
-1.064732533907492851e+01	2.876731752784100205e-01
-1.060839132669542906e+01	2.808670551676459848e-01
-1.056913910168132986e+01	2.739125053450420233e-01
-1.052956361577902911e+01	2.668167730668340454e-01
-1.048966116797152992e+01	2.595851696490780181e-01
-1.044942937433073027e+01	2.522212371304600187e-01
-1.040886710443632879e+01	2.447269378233070114e-01
-1.036797439064983095e+01	2.371028586409590078e-01
-1.032675231672843097e+01	2.293484226525620007e-01
-1.028520289216552897e+01	2.214621011308330056e-01
-1.024332891827772940e+01	2.134416203648910049e-01
-1.020113385146182949e+01	2.052841586429320075e-01
-1.015862166827619006e+01	1.969865299997260177e-01
-1.011579673611240793e+01	1.885453525041440037e-01
-1.007266369227547997e+01	1.799571999688150126e-01
-1.002922733334994021e+01	1.712187369423700256e-01
-9.985492515841290384e+00	1.623268376495670129e-01
-9.941464068302078516e+00	1.532786901442910188e-01
-9.897146714512199850e+00	1.440718873179550052e-01
-9.852545006810171202e+00	1.347045065597886060e-01
-9.807663268377808663e+00	1.251751798095053214e-01
-9.762505543163101152e+00	1.154831555046013092e-01
-9.717075552172879327e+00	1.056283535426153081e-01
-9.671376655054249483e+00	9.561141390010222119e-02
-9.625411816181010494e+00	8.543373902600201464e-02
-9.579183574831130699e+00	7.509752960962101653e-02
-9.532694019444978295e+00	6.460581286189101546e-02
-9.485944766350659307e+00	5.396246208638300068e-02
-9.438936943695608761e+00	4.317220608856831010e-02
-9.391671181599129170e+00	3.224062690204251846e-02
-9.344147609711818347e+00	2.117414441047321683e-02
-9.296365863417300091e+00	9.979986712343902333e-03
-9.248325099829820317e+00	-1.333854502419296040e-03
-9.200024024529071198e+00	-1.275868374554059437e-02
-9.151460929642709630e+00	-2.428517623448117613e-02
-9.102633743456991056e+00	-3.590346596087329312e-02
-9.053540091234840048e+00	-4.760324548859040661e-02
-9.004177366382108971e+00	-5.937387500672838825e-02
-8.954542810563378197e+00	-7.120449761646802100e-02
-8.904633600865491161e+00	-8.308415741831498558e-02
-8.854446941675600868e+00	-9.500191671944996363e-02
-8.803980158609778783e+00	-1.069469686213349591e-01
-8.753230791622900853e+00	-1.189087413846849905e-01
-8.702196684364579937e+00	-1.308769912991439854e-01
-8.650876066925759389e+00	-1.428418812921429804e-01
-8.599267629342278951e+00	-1.547940431678079820e-01
-8.547370583573968617e+00	-1.667246221345580204e-01
-8.495184712139518979e+00	-1.786253031144249825e-01
-8.442710402134368408e+00	-1.904883191789519814e-01
-8.389948663958968211e+00	-2.023064432756250253e-01
-8.336901134706039329e+00	-2.140729651468299966e-01
-8.283570066763838113e+00	-2.257816559570219872e-01
-8.229958302755388644e+00	-2.374267235971859735e-01
-8.176069238421019847e+00	-2.490027619028810091e-01
-8.121906775439418524e+00	-2.605046970887560098e-01
-8.067475266451399563e+00	-2.719277345670370050e-01
-8.012779454689209047e+00	-2.832673089917109865e-01
-7.957824410619428690e+00	-2.945190398782590036e-01
-7.902615467883738809e+00	-3.056786945260229760e-01
-7.847158160582178965e+00	-3.167421592606259884e-01
-7.791458163607468457e+00	-3.277054192667309684e-01
-7.735521237333678357e+00	-3.385645465489239281e-01
-7.679353177516598628e+00	-3.493156948910660087e-01
-7.622959770810068925e+00	-3.599551001281529605e-01
-7.566346755872878305e+00	-3.704790836377029328e-01
-7.509519789664198974e+00	-3.808840567274580091e-01
-7.452484418225708396e+00	-3.911665235581060496e-01
-7.395246051044608748e+00	-4.013230803954829784e-01
-7.337809937993148957e+00	-4.113504093244319537e-01
-7.280181147852109014e+00	-4.212452650519249997e-01
-7.222364547542558633e+00	-4.310044540449999295e-01
-7.164364781401668658e+00	-4.406248059460739497e-01
-7.106186250127668913e+00	-4.501031379355730500e-01
-7.047833089363868986e+00	-4.594362134182499724e-01
-6.989309148267328631e+00	-4.686206970446050168e-01
-6.930617968786588534e+00	-4.776531085957879674e-01
-6.871762766727428584e+00	-4.865297786191529750e-01
-6.812746415988948812e+00	-4.952468088718000039e-01
-6.753571437581278758e+00	-5.038000405920168845e-01
-6.694239995169788848e+00	-5.121850333679700551e-01
-6.634753898916478931e+00	-5.203970569177949201e-01
-6.575114619296749119e+00	-5.284310974577790532e-01
-6.515323312360738583e+00	-5.362818795507020564e-01
-6.455380857586528798e+00	-5.439439034403050766e-01
-6.395287909053038788e+00	-5.514114969438619340e-01
-6.335044960161648753e+00	-5.586788800507120900e-01
-6.274652421583218675e+00	-5.657402395190160860e-01
-6.214110711528298303e+00	-5.725898100312769579e-01
-6.153420356863498419e+00	-5.792219579099360249e-01
-6.092582103054688503e+00	-5.856312630463120783e-01
-6.031597030434578954e+00	-5.918125945853249803e-01
-5.970466673892498299e+00	-5.977611760467469448e-01
-5.909193142784948449e+00	-6.034726359481470404e-01
-5.847779237680638786e+00	-6.089430406078069069e-01
-5.786228560490799033e+00	-6.141689066171189815e-01
-5.724545614596328491e+00	-6.191471914398969378e-01
-5.662735891765538376e+00	-6.238752616704379417e-01
-5.600805942951458505e+00	-6.283508396072410296e-01
-5.538763430455158954e+00	-6.325719299160459386e-01
-5.476617159425148706e+00	-6.365367292053210058e-01
-5.414377087215558326e+00	-6.402435222635340928e-01
-5.352054309727698467e+00	-6.436905694604160288e-01
-5.289661024489528351e+00	-6.468759903528800148e-01
-5.227210470865658820e+00	-6.497976488302930065e-01
-5.164716848415308981e+00	-6.524530451667809317e-01
-5.102195215009688312e+00	-6.548392201175539107e-01
-5.039661366865288983e+00	-6.569526757139139139e-01
-4.977131703132928742e+00	-6.587893167032290442e-01
-4.914623078092768438e+00	-6.603444156837119383e-01
-4.852152644336088727e+00	-6.616126039469270026e-01
-4.789737690561708838e+00	-6.625878889182030829e-01
-4.727395477778499000e+00	-6.632636979345079009e-01
-4.665143077786399139e+00	-6.636329469787940472e-01
-4.602997217810909092e+00	-6.636881319537470958e-01
-4.540974135092938901e+00	-6.634214391740580474e-01
-4.479089445091318566e+00	-6.628248710235749019e-01
-4.417358026741858623e+00	-6.618903821900330442e-01
-4.355793927936998600e+00	-6.606100215724639568e-01
-4.294410294045568399e+00	-6.589760748603978868e-01
-4.233219321884688746e+00	-6.569812029050650093e-01
-4.172232241086809346e+00	-6.546185713271750473e-01
-4.111459324276909300e+00	-6.518819673118569913e-01
-4.050909926890769341e+00	-6.487659002010990328e-01
-3.990592556830638848e+00	-6.452656832744760873e-01
-3.930514973474979357e+00	-6.413774949738590969e-01
-3.870684314844359264e+00	-6.370984187386758979e-01
-3.811107250985949157e+00	-6.324264615368520026e-01
-3.751790160889388659e+00	-6.273605520651759360e-01
-3.692739329501399048e+00	-6.219005204170249268e-01
-3.633961160685989178e+00	-6.160470617438840168e-01
-3.575462401298178605e+00	-6.098016870437090731e-01
-3.517250370926299219e+00	-6.031666646725650782e-01
-3.459333191329719170e+00	-5.961449564809000456e-01
-3.401720009178728965e+00	-5.887401526127160611e-01
-3.344421205410708531e+00	-5.809564089716519053e-01
-3.287448584370299187e+00	-5.727983911551630669e-01
-3.230815535917808567e+00	-5.642712282954209790e-01
-3.174537163881418600e+00	-5.553804797372960955e-01
-3.118630374604548727e+00	-5.461321168491288791e-01
-3.063113919904078664e+00	-5.365325215246399271e-01
-3.008008389507408786e+00	-5.265885021214928852e-01
-2.953336148970619135e+00	-5.163073267238489361e-01
-2.899121220184678549e+00	-5.056967727444470206e-01
-2.845389102835128803e+00	-4.947651910288320409e-01
-2.792166536569759216e+00	-4.835215818224670170e-01
-2.739481205121698792e+00	-4.719756792413949964e-01
-2.687361385199269037e+00	-4.601380402771919065e-01
-2.635835544553159160e+00	-4.480201338923640031e-01
-2.584931895226368681e+00	-4.356344254440739916e-01
-2.534677909541058760e+00	-4.229944515283179940e-01
-2.485099807836788521e+00	-4.101148803743419058e-01
-2.436222028302259091e+00	-3.970115531451219870e-01
-2.388066690396119185e+00	-3.837015019131670424e-01
-2.340653064291888796e+00	-3.702029406743109763e-01
-2.293997059469238486e+00	-3.565352265220649852e-01
-2.248110745978489255e+00	-3.427187890119449132e-01
-2.203001921998349211e+00	-3.287750267737869492e-01
-2.158673741070148644e+00	-3.147261715503180124e-01
-2.115124411810978877e+00	-3.005951210178119948e-01
-2.072346981980058622e+00	-2.864052429417949797e-01
-2.030329217500418615e+00	-2.721801543975480020e-01
-1.989053585436008964e+00	-2.579434809004019780e-01
-1.948497348015148845e+00	-2.437186013033340037e-01
-1.908632772605848960e+00	-2.295283851892129801e-01
-1.869427460128328944e+00	-2.153949301747619671e-01
-1.830844791782088921e+00	-2.013393070190259704e-01
-1.792844491224928838e+00	-1.873813206623090033e-01
-1.755383296528548964e+00	-1.735392952892100271e-01
-1.718415733416298830e+00	-1.598298911962169888e-01
-1.681894978527958884e+00	-1.462679606427929602e-01
-1.645773798824508916e+00	-1.328664489764520007e-01
-1.610005550808109032e+00	-1.196363461582999888e-01
-1.574545221054438837e+00	-1.065866923971949820e-01
-1.539350487696298897e+00	-9.372463996006602516e-02
-1.504382781014689030e+00	-8.105557140575497810e-02
-1.469608320234278898e+00	-6.858327254290397246e-02
-1.434999103025959011e+00	-5.631015640156478153e-02
-1.400533824122419002e+00	-4.423753250415718430e-02
-1.366198699876858935e+00	-3.236591380115028116e-02
-1.331988176553088987e+00	-2.069535188067639364e-02
-1.297905501631309022e+00	-9.225789549680674106e-03
-1.263963139438158967e+00	2.042581306487212256e-03
-1.230183014943558861e+00	1.310896948041881394e-02
-1.196596572578809026e+00	2.397165506484261188e-02
-1.163244640377904870e+00	3.462769405971721781e-02
-1.130177093572752867e+00	4.507266944413870768e-02
-1.097452315920572019e+00	5.530050004462480628e-02
-1.065136461432858006e+00	6.530331689478871549e-02
-1.033302523729396905e+00	7.507141469976751080e-02
-1.002029224867367896e+00	8.459328355593281890e-02
-9.713997400987198771e-01	9.385572331503361232e-02
-9.415002794871849545e-01	1.028440400201472149e-01
-9.124185515635708787e-01	1.115423207883503159e-01
-8.842421381054419438e-01	1.199337804886197179e-01
-8.570568125842119578e-01	1.280011706819941253e-01
-8.309448377177309775e-01	1.357272386705243306e-01
-8.059832797902388712e-01	1.430952222504340288e-01
-7.822423788484569318e-01	1.500893639797110102e-01
-7.597840144541628815e-01	1.566954275317460066e-01
-7.386603062820968901e-01	1.629011980765580070e-01
-7.189123874245458845e-01	1.686969486499960147e-01
-7.005693857466909202e-01	1.740758551569040191e-01
-6.836476449999999705e-01	1.790343440000000119e-01
-6.681502126433389588e-01	1.835723583022270122e-01
-6.540666154749799066e-01	1.876935312427580049e-01
-6.413729373123908672e-01	1.914052580803180248e-01
-6.300322051805419266e-01	1.947186618964250049e-01
-6.199950819368319488e-01	1.976484518423260173e-01
-6.112008541697389052e-01	2.002126765891300009e-01
-6.035786948022179299e-01	2.024323796215270199e-01
-5.970491703959969199e-01	2.043311668347470023e-01
-5.915259540156229123e-01	2.059347004412340199e-01
-5.869176960315229952e-01	2.072701363180040057e-01
-5.831299978060339173e-01	2.083655244833210185e-01
-5.800674272173699242e-01	2.092491942480910194e-01
