# Supplementary material for: Agile perching maneuvers in birds and morphing-wing drones
Source: Nat Commun. 2024 Sep 27;15:8330. doi: 10.1038/s41467-024-52369-4 (PMC11437188; doi:10.1038/s41467-024-52369-4)
Supplement: Supplementary file 11 — Source Data [file 41467_2024_52369_MOESM11_ESM.zip › figure_source_data/suppl_fig_2/harris_hawk_430.csv]

# horizontal_pos	altitude
-1.229480802929323424e+01	3.361205741639500255e-01
-1.229493955626133506e+01	3.361314545152080391e-01
-1.229507712487403559e+01	3.361376825260820045e-01
-1.229522065769903527e+01	3.361386429977319956e-01
-1.229537003771813453e+01	3.361337201886110404e-01
-1.229552510600983517e+01	3.361223025671000175e-01
-1.229568565956283521e+01	3.361037877220240389e-01
-1.229585144924493534e+01	3.360775873919830126e-01
-1.229602217795473429e+01	3.360431325714650086e-01
-1.229619749897933545e+01	3.359998786488750389e-01
-1.229637701458553423e+01	3.359473105292480333e-01
-1.229656027486863579e+01	3.358849476921980104e-01
-1.229674677688143447e+01	3.358123491340030409e-01
-1.229693596406933587e+01	3.357291181413050163e-01
-1.229712722603033548e+01	3.356349068430570237e-01
-1.229731989862203534e+01	3.355294204869150310e-01
-1.229751326443213522e+01	3.354124213863149961e-01
-1.229770655363063447e+01	3.352837324851140055e-01
-1.229789894521543481e+01	3.351432404877590088e-01
-1.229808956866343550e+01	3.349908985046790022e-01
-1.229827750599543457e+01	3.348267281648100169e-01
-1.229846179425943475e+01	3.346508211500009988e-01
-1.229864142843533514e+01	3.344633401094290193e-01
-1.229881536475753556e+01	3.342645189160940444e-01
-1.229898252445263473e+01	3.340546622319540138e-01
-1.229914179788123541e+01	3.338341443533120456e-01
-1.229929204907253570e+01	3.336034073135420441e-01
-1.229943212063483493e+01	3.333629582263050173e-01
-1.229956083902083463e+01	3.331133658588150137e-01
-1.229967702012473474e+01	3.328552564315579998e-01
-1.229977947518103498e+01	3.325893086480780081e-01
-1.229986701693493423e+01	3.323162479659340085e-01
-1.229993846604783592e+01	3.320368401276529990e-01
-1.229999265769853523e+01	3.317518839784430185e-01
-1.230002844833793496e+01	3.314622036054440390e-01
-1.230004472255253489e+01	3.311686398413810073e-01
-1.230004039998703469e+01	3.308720411835320285e-01
-1.230001444227623431e+01	3.305732541868530161e-01
-1.229996585993213465e+01	3.302731133978800138e-01
-1.229989371913293539e+01	3.299724309035180214e-01
-1.229979714835493532e+01	3.296719855759709938e-01
-1.229967534479193425e+01	3.293725121017970214e-01
-1.229952758050263562e+01	3.290746898892780159e-01
-1.229935320822763423e+01	3.287791319539190016e-01
-1.229915166681653460e+01	3.284863738868170069e-01
-1.229892248620893547e+01	3.281968630148470178e-01
-1.229866529190983471e+01	3.279109478649669951e-01
-1.229837980890473581e+01	3.276288680473970483e-01
-1.229806586496053455e+01	3.273507446739180038e-01
-1.229772339325863584e+01	3.270765714280210457e-01
-1.229735243431223424e+01	3.268062064029930158e-01
-1.229695313711923532e+01	3.265393648222900125e-01
-1.229652575950973592e+01	3.262756127536480255e-01
-1.229607066764443424e+01	3.260143619242710233e-01
-1.229558833463053524e+01	3.257548657391350355e-01
-1.229507933822203469e+01	3.254962165979300437e-01
-1.229454435757553554e+01	3.252373445984489964e-01
-1.229398416903933544e+01	3.249770177053350473e-01
-1.229339964095713533e+01	3.247138434530590367e-01
-1.229279172747333426e+01	3.244462722408610333e-01
-1.229216146133123466e+01	3.241726022652180461e-01
-1.229150994566233557e+01	3.238909861222590281e-01
-1.229083834477003556e+01	3.235994390985459934e-01
-1.229014787391743546e+01	3.232958491538420187e-01
-1.228943978813293469e+01	3.229779885840490250e-01
-1.228871537005773540e+01	3.226435273364930412e-01
-1.228797591686163493e+01	3.222900479333630219e-01
-1.228722272626243495e+01	3.219150619424030468e-01
-1.228645708169043438e+01	3.215160279172259994e-01
-1.228568023664643505e+01	3.210903707128480167e-01
-1.228489339830773552e+01	3.206355020655209942e-01
-1.228409771044493581e+01	3.201488423098240443e-01
-1.228329423571813450e+01	3.196278430903159995e-01
-1.228248393742833500e+01	3.190700109102110327e-01
-1.228166766080793515e+01	3.184729313455210153e-01
-1.228084611393823522e+01	3.178342937401850143e-01
-1.228001984839253424e+01	3.171519161859750469e-01
-1.227918923970633536e+01	3.164237705806560164e-01
-1.227835446778373552e+01	3.156480075490770143e-01
-1.227751549735623549e+01	3.148229810047340482e-01
-1.227667205861423483e+01	3.139472721240570419e-01
-1.227582362813673456e+01	3.130197125022310400e-01
-1.227496941025123434e+01	3.120394062580399974e-01
-1.227410831895693555e+01	3.110057508558840000e-01
-1.227323896055163566e+01	3.099184564160750166e-01
-1.227235961710173484e+01	3.087775632895919942e-01
-1.227146823089963590e+01	3.075834576808380016e-01
-1.227056239005263549e+01	3.063368851115449987e-01
-1.226963931534723429e+01	3.050389615307660396e-01
-1.226869584853313455e+01	3.036911818899070137e-01
-1.226772844216923453e+01	3.022954260178560282e-01
-1.226673315116843455e+01	3.008539616493590141e-01
-1.226570562617803439e+01	2.993694444798520315e-01
-1.226464110892253423e+01	2.978449151417100205e-01
-1.226353442963253570e+01	2.962837930202780190e-01
-1.226238000667153472e+01	2.946898668528340481e-01
-1.226117184846663477e+01	2.930672820796640377e-01
-1.225990355783463492e+01	2.914205249434460021e-01
-1.225856833878533436e+01	2.897544033608960290e-01
-1.225715900586813589e+01	2.880740246189700260e-01
-1.225566799611433488e+01	2.863847699764220378e-01
-1.225408738361053551e+01	2.846922662801329995e-01
-1.225240889672073585e+01	2.830023547338760270e-01
-1.225062393795743532e+01	2.813210569849819986e-01
-1.224872360648103431e+01	2.796545387212840406e-01
-1.224669872318683517e+01	2.780090709966340223e-01
-1.224453985831853586e+01	2.763909895278300333e-01
-1.224223736152623587e+01	2.748066522287460067e-01
-1.223978139426153433e+01	2.732623952686329960e-01
-1.223716196438633474e+01	2.717644879606150310e-01
-1.223436896284333564e+01	2.703190868032860350e-01
-1.223139220222123491e+01	2.689321890126510350e-01
-1.222822145702133589e+01	2.676095858934160465e-01
-1.222484650541503548e+01	2.663568164076460243e-01
-1.222125717226193586e+01	2.651791213048240170e-01
-1.221744337313883477e+01	2.640813981804920330e-01
-1.221339515911643581e+01	2.630681578305860135e-01
-1.220910276200203448e+01	2.621434822655400176e-01
-1.220455663975633520e+01	2.613109847418870202e-01
-1.219974752178103472e+01	2.605737721597590206e-01
-1.219466645376453506e+01	2.599344101621290370e-01
-1.218930484176763507e+01	2.593948912561210296e-01
-1.218365449522873512e+01	2.589566062581410422e-01
-1.217770766856483533e+01	2.586203193432620173e-01
-1.217145710105043577e+01	2.583861469551020362e-01
-1.216489605465793566e+01	2.582535408058100335e-01
-1.215801834955403571e+01	2.582212751666120298e-01
-1.215081839695753452e+01	2.582874386181280291e-01
-1.214329122907563452e+01	2.584494303963670303e-01
-1.213543252585773580e+01	2.587039614352960037e-01
-1.212723863832023596e+01	2.590470601704160103e-01
-1.211870660822363455e+01	2.594740831301010076e-01
-1.210983418390443589e+01	2.599797303029099949e-01
-1.210061983209453551e+01	2.605580652299810396e-01
-1.209106274558993555e+01	2.612025397322230158e-01
-1.208116284666073525e+01	2.619060231428469998e-01
-1.207092078612943453e+01	2.626608358769380036e-01
-1.206033793807683452e+01	2.634587871318370134e-01
-1.204941639017133426e+01	2.642912164753340454e-01
-1.203815892965223533e+01	2.651490390433849931e-01
-1.202656902503283476e+01	2.660227940357620113e-01
-1.201465080362673454e+01	2.669026961668909959e-01
-1.200240902503293583e+01	2.677786897006030342e-01
-1.198984905075283436e+01	2.686405046718530198e-01
-1.197697681014173554e+01	2.694777148760300056e-01
-1.196379876293313593e+01	2.702797971874500438e-01
-1.195032185859913554e+01	2.710361917534020448e-01
-1.193655349284413525e+01	2.717363625987960218e-01
-1.192250146154753487e+01	2.723698581693300147e-01
-1.190817391249933443e+01	2.729263713382339973e-01
-1.189357929529063540e+01	2.733957984032900357e-01
-1.187872630973513566e+01	2.737682966068999968e-01
-1.186362385321703528e+01	2.740343397226760458e-01
-1.184828096736283420e+01	2.741847712671720005e-01
-1.183270678444893420e+01	2.742108549150760188e-01
-1.181691047395183425e+01	2.741043217201180049e-01
-1.180090118965133428e+01	2.738574137721130342e-01
-1.178468801769083463e+01	2.734629239526020217e-01
-1.176827992598663464e+01	2.729142314872570196e-01
-1.175168571536943496e+01	2.722053330321460018e-01
-1.173491397282223581e+01	2.713308690728390427e-01
-1.171797302715723532e+01	2.702861454595790192e-01
-1.170087090745453473e+01	2.690671499480140061e-01
-1.168361530455483432e+01	2.676705636625910101e-01
-1.166621353587083476e+01	2.660937674482889981e-01
-1.164867251374953483e+01	2.643348431251280051e-01
-1.163099871758263504e+01	2.623925697084680264e-01
-1.161319816982683584e+01	2.602664147056920063e-01
-1.159527641605693482e+01	2.579565206460779914e-01
-1.157723850913703423e+01	2.554636870447610231e-01
-1.155908899755503505e+01	2.527893480432640283e-01
-1.154083191792643426e+01	2.499355460075230184e-01
-1.152247079163373478e+01	2.469049013992650199e-01
-1.150400862552893422e+01	2.437005792675670246e-01
-1.148544791659063513e+01	2.403262527340520316e-01
-1.146679066039013506e+01	2.367860638672530105e-01
-1.144803836318753554e+01	2.330845823588410248e-01
-1.142919205744833455e+01	2.292267624266690340e-01
-1.141025232054183469e+01	2.252178983766620068e-01
-1.139121929635833474e+01	2.210635792576220171e-01
-1.137209271955943457e+01	2.167696430399550234e-01
-1.135287194215773532e+01	2.123421307413590198e-01
-1.133355596210993532e+01	2.077872409097590300e-01
-1.131414345359333495e+01	2.031112848566070106e-01
-1.129463279863263558e+01	1.983206430122090302e-01
-1.127502211974063506e+01	1.934217227496400071e-01
-1.125530931323673478e+01	1.884209179952140156e-01
-1.123549208291513501e+01	1.833245709120800149e-01
-1.121556797374023517e+01	1.781389359096940128e-01
-1.119553440526343557e+01	1.728701461963180197e-01
-1.117538870446523447e+01	1.675241830547430089e-01
-1.115512813775223577e+01	1.621068479838780330e-01
-1.113474994185113509e+01	1.566237378110700296e-01
-1.111425135337103498e+01	1.510802228427480243e-01
-1.109362963682673531e+01	1.454814280846040142e-01
-1.107288211094113528e+01	1.398322175276940083e-01
-1.105200617307273525e+01	1.341371814638550319e-01
-1.103099932163993557e+01	1.284006267632640252e-01
-1.100985917644143441e+01	1.226265700190340147e-01
-1.098858349679913537e+01	1.168187334388280235e-01
-1.096717019747343436e+01	1.109805433417620224e-01
-1.094561736233083593e+01	1.051151311005054240e-01
-1.092392325576173562e+01	9.922533635360762660e-02
-1.090208633187323528e+01	9.331371230163731934e-02
-1.088010524150093516e+01	8.738253289273431590e-02
-1.085797883710103484e+01	8.143380169846972660e-02
-1.083570617560343585e+01	7.546926227937302001e-02
-1.081328651931933571e+01	6.949040984086241046e-02
-1.079071933501093561e+01	6.349850398436321375e-02
-1.076800429123923486e+01	5.749458236480922690e-02
-1.074514125411583443e+01	5.147947507417011126e-02
-1.072213028159143455e+01	4.545381958078911766e-02
-1.069897161641463512e+01	3.941807606578842660e-02
-1.067566567790133547e+01	3.337254301024150660e-02
-1.065221305265133545e+01	2.731737289987451467e-02
-1.062861448435143430e+01	2.125258792739243008e-02
-1.060487086280023483e+01	1.517809558581101337e-02
-1.058098321228433569e+01	9.093704059115026439e-03
-1.055695267943703541e+01	2.999137328893120014e-03
-1.053278052069783577e+01	-3.105950072913671312e-03
-1.050846808949203570e+01	-9.221958724551088116e-03
-1.048401682323893525e+01	-1.534933043840286393e-02
-1.045942823029363566e+01	-2.148853489047058973e-02
-1.043470387691963452e+01	-2.764005679083117450e-02
-1.040984537438293422e+01	-3.380438362519566642e-02
-1.038485436625403580e+01	-3.998199399366628159e-02
-1.035973251599593503e+01	-4.617334656999638742e-02
-1.033448149491213464e+01	-5.237886970295929645e-02
-1.030910297052353464e+01	-5.859895168068079974e-02
-1.028359859543633448e+01	-6.483393167879727970e-02
-1.025796999676113508e+01	-7.108409141384836039e-02
-1.023221876613673587e+01	-7.734964752418088674e-02
-1.020634645040873423e+01	-8.363074470158365914e-02
-1.018035454300867571e+01	-8.992744959766868496e-02
-1.015424447607665570e+01	-9.623974552941899629e-02
-1.012801761336396567e+01	-1.025675280081499996e-01
-1.010167524395038541e+01	-1.089106011151789732e-01
-1.007521857680540478e+01	-1.152686747455899940e-01
-1.004864873621831478e+01	-1.216413627385750096e-01
-1.002196675811763527e+01	-1.280281819087179529e-01
-9.995173587295294482e+00	-1.344285519873429924e-01
-9.968270075545525799e+00	-1.408417964766199848e-01
-9.941256980723304437e+00	-1.472671444115369876e-01
-9.914134966720915543e+00	-1.537037330162420168e-01
-9.886904604355315485e+00	-1.601506112317399588e-01
-9.859566373152514274e+00	-1.666067440816279555e-01
-9.832120664008485278e+00	-1.730710178317719783e-01
-9.804567782699214362e+00	-1.795422458886369865e-01
-9.776907954205844575e+00	-1.860191753698069994e-01
-9.749141327813445557e+00	-1.925004942691699861e-01
-9.721267982935145824e+00	-1.989848391286959672e-01
-9.693287935606354822e+00	-2.054708031189179662e-01
-9.665201145587015930e+00	-2.119569444213719733e-01
-9.637007524003465164e+00	-2.184417947987339903e-01
-9.608706941455524841e+00	-2.249238682322939886e-01
-9.580299236508684757e+00	-2.314016695020739700e-01
-9.551784224486745245e+00	-2.378737025824329554e-01
-9.523161706475894661e+00	-2.443384787255649671e-01
-9.494431478448095874e+00	-2.507945241070299591e-01
-9.465593340409554912e+00	-2.572403869113409902e-01
-9.436647105478515485e+00	-2.636746437417920030e-01
-9.407592608796965905e+00	-2.700959052470159882e-01
-9.378429716181615916e+00	-2.765028208671649890e-01
-9.349158332422074835e+00	-2.828940826150379562e-01
-9.319778409137635222e+00	-2.892684278216549609e-01
-9.290289952108714999e+00	-2.956246407915709695e-01
-9.260693028005295702e+00	-3.019615533303789956e-01
-9.230987770441315021e+00	-3.082780441249669545e-01
-9.201174385292585356e+00	-3.145730369760439959e-01
-9.171253155224325937e+00	-3.208454979016929776e-01
-9.141224443384745157e+00	-3.270944311500269541e-01
-9.111088696231245621e+00	-3.333188741780279130e-01
-9.080846445467104289e+00	-3.395178916718830098e-01
-9.050498309077765313e+00	-3.456905687014399375e-01
-9.020044991467415230e+00	-3.518360031172129143e-01
-8.989487282708335414e+00	-3.579532973125940098e-01
-8.958826056926774584e+00	-3.640415494861019563e-01
-8.928062269860264522e+00	-3.700998445485390032e-01
-8.897196955631864412e+00	-3.761272448274770031e-01
-8.866231222796974620e+00	-3.821227807265519805e-01
-8.835166249727274490e+00	-3.880854414993730184e-01
-8.804003279404685856e+00	-3.940141662974569470e-01
-8.772743613705525689e+00	-3.999078356485119001e-01
-8.741388607260834220e+00	-4.057652635155029608e-01
-8.709939660983845755e+00	-4.115851900785829076e-01
-8.678398215358654966e+00	-4.173662753710420392e-01
-8.646765743586975361e+00	-4.231070938873229825e-01
-8.615043744689595329e+00	-4.288061302660019503e-01
-8.583233736659334312e+00	-4.344617761337090101e-01
-8.551337249759834336e+00	-4.400723281776439122e-01
-8.519355820061045748e+00	-4.456359874948989108e-01
-8.487290983298004576e+00	-4.511508602466069440e-01
-8.455144269133175072e+00	-4.566149596243779807e-01
-8.422917195896044262e+00	-4.620262091159489937e-01
-8.390611265865405954e+00	-4.673824470367719530e-01
-8.358227961150985763e+00	-4.726814322748689734e-01
-8.325768740221684894e+00	-4.779208511779399760e-01
-8.293235035117335840e+00	-4.830983254948169603e-01
-8.260628249370505216e+00	-4.882114212681860077e-01
-8.227949756654014735e+00	-4.932576585622920340e-01
-8.195200900159354873e+00	-4.982345218983700863e-01
-8.162382992700065287e+00	-5.031394712619050580e-01
-8.129497317524275957e+00	-5.079699535397279586e-01
-8.096545129810316155e+00	-5.127234142413690243e-01
-8.063527658810315302e+00	-5.173973093581489824e-01
-8.030446110597946330e+00	-5.219891172150370462e-01
-7.997301671368854947e+00	-5.264963501743600283e-01
-7.964095511235634639e+00	-5.309165660567629619e-01
-7.930828788453375466e+00	-5.352473791533540748e-01
-7.897502654007125145e+00	-5.394864707133280035e-01
-7.864118256489325276e+00	-5.436315988034199354e-01
-7.830676747192774734e+00	-5.476806074489950493e-01
-7.797179285343295518e+00	-5.516314349810100826e-01
-7.763627043396605032e+00	-5.554821215283809455e-01
-7.730021212324374780e+00	-5.592308156108720674e-01
-7.696363006816985042e+00	-5.628757798034429438e-01
-7.662653670333044786e+00	-5.664153954585000594e-01
-7.628894479929995143e+00	-5.698481664875361119e-01
-7.595086750814505017e+00	-5.731727222179321402e-01
-7.561231840557154804e+00	-5.763878193538500838e-01
-7.527331152921434843e+00	-5.794923430821450339e-01
-7.493386141263965072e+00	-5.824853073746869558e-01
-7.459398311469574772e+00	-5.853658545473701125e-01
-7.425369224391904943e+00	-5.881332541432571226e-01
-7.391300497777675282e+00	-5.907869012126230057e-01
-7.357193807659904827e+00	-5.933263140662230484e-01
-7.323050889212574965e+00	-5.957511315797450191e-01
-7.288873537066354658e+00	-5.980611101273440866e-01
-7.254663605091624667e+00	-6.002561202203660073e-01
-7.220423005661364968e+00	-6.023361429239730835e-01
-7.186153708412605035e+00	-6.043012661196620616e-01
-7.151857738529934672e+00	-6.061516806756219733e-01
-7.117537174580054860e+00	-6.078876765798670867e-01
-7.083194145929574859e+00	-6.095096390832610567e-01
-7.048830829782555263e+00	-6.110180448911330942e-01
-7.014449447876175192e+00	-6.124134584334930409e-01
-6.980052262875594771e+00	-6.136965282350039796e-01
-6.945641574509944682e+00	-6.148679833972159336e-01
-6.911219715492174842e+00	-6.159286301972259903e-01
-6.876789047265384980e+00	-6.168793487991499624e-01
-6.842351955617695047e+00	-6.177210900677310157e-01
-6.807910846206334909e+00	-6.184548724672120912e-01
-6.773468140029955009e+00	-6.190817790233920093e-01
-6.739026268886145310e+00	-6.196029543226420078e-01
-6.704587670848034975e+00	-6.200196015186489884e-01
-6.670154785791615026e+00	-6.203329793157741356e-01
-6.635730051001544894e+00	-6.205443988972150215e-01
-6.601315896880395329e+00	-6.206552207665561038e-01
-6.566914742782334891e+00	-6.206668514727580188e-01
-6.532528992988875238e+00	-6.205807401911240806e-01
-6.498161032840594764e+00	-6.203983751361479282e-01
-6.463813225035305088e+00	-6.201212797863531190e-01
-6.429487906099565109e+00	-6.197510089061160077e-01
-6.395187383037105100e+00	-6.192891443549750630e-01
-6.360913930154825202e+00	-6.187372906808490391e-01
-6.326669786063805034e+00	-6.180970704998920429e-01
-6.292457150850355063e+00	-6.173701196721990136e-01
-6.258278183409834661e+00	-6.165580822891769674e-01
-6.224134998933634755e+00	-6.156626054949181359e-01
-6.190029666538484854e+00	-6.146853341702800400e-01
-6.155964207025345303e+00	-6.136279055144970851e-01
-6.121940590754745060e+00	-6.124919435647711019e-01
-6.087960735624115216e+00	-6.112790536995209578e-01
-6.054026505133005109e+00	-6.099908171754759856e-01
-6.020139706521705492e+00	-6.086287857526979650e-01
-5.986302088969295276e+00	-6.071944764646530768e-01
-5.952515341838164886e+00	-6.056893665926950110e-01
-5.918781092952604794e+00	-6.041148889056129345e-01
-5.885100906901074680e+00	-6.024724272252759416e-01
-5.851476283352865515e+00	-6.007633123787461393e-01
-5.817908655382215244e+00	-5.989888185956540045e-01
-5.784399387794834979e+00	-5.971501604069699987e-01
-5.750949775454254898e+00	-5.952484900977359494e-01
-5.717561041607974737e+00	-5.932848957617711250e-01
-5.684234336215904904e+00	-5.912604000008949701e-01
-5.650970734286385522e+00	-5.891759593048959687e-01
-5.617771234227775246e+00	-5.870324641414019773e-01
-5.584636756226594834e+00	-5.848307397769780813e-01
-5.551568140665525064e+00	-5.825715478423820759e-01
-5.518566146597644995e+00	-5.802555886459881407e-01
-5.485631450295384681e+00	-5.778835042300589642e-01
-5.452764643895394947e+00	-5.754558821549420333e-01
-5.419966234162305163e+00	-5.729732599865289266e-01
-5.387236641396294878e+00	-5.704361304524820930e-01
-5.354576198511185048e+00	-5.678449472230850947e-01
-5.321985150310565515e+00	-5.652001312630801078e-01
-5.289463652990675335e+00	-5.625020776917799559e-01
-5.257011773899215257e+00	-5.597511630801230709e-01
-5.224629491579075413e+00	-5.569477531053570463e-01
-5.192316696125814701e+00	-5.540922104767871392e-01
-5.160073189886845491e+00	-5.511849030396280824e-01
-5.127898688528884641e+00	-5.482262119585621374e-01
-5.095792822498815156e+00	-5.452165398782300443e-01
-5.063755138900295272e+00	-5.421563189546581008e-01
-5.031785103806525328e+00	-5.390460186495880102e-01
-4.999882105025754697e+00	-5.358861531789831378e-01
-4.968045455333134797e+00	-5.326772885075621300e-01
-4.936274396178195190e+00	-5.294200487832381175e-01
-4.904568101873064911e+00	-5.261151221086619589e-01
-4.872925684262044754e+00	-5.227632655518681393e-01
-4.841346197868035439e+00	-5.193653093041801228e-01
-4.809828645506234679e+00	-5.159221599009911063e-01
-4.778371984350265222e+00	-5.124348024298961413e-01
-4.746975132430435451e+00	-5.089043016606400460e-01
-4.715636975538175513e+00	-5.053318020425989765e-01
-4.684356374505485476e+00	-5.017185265277299688e-01
-4.653132172822465051e+00	-4.980657741901559077e-01
-4.621963204551175153e+00	-4.943749166275430151e-01
-4.590848302488494959e+00	-4.906473931441050484e-01
-4.559786306526545374e+00	-4.868847047302619635e-01
-4.528776072154185428e+00	-4.830884068694689115e-01
-4.497816479039815185e+00	-4.792601012183809739e-01
-4.466906439631604719e+00	-4.754014262221350484e-01
-4.436044907709095320e+00	-4.715140467418709735e-01
-4.405230886817294689e+00	-4.675996427865140581e-01
-4.374463438513054747e+00	-4.636598974550560359e-01
-4.343741690352764806e+00	-4.596964842089439895e-01
-4.313064843550154848e+00	-4.557110536064220008e-01
-4.282432180233684882e+00	-4.517052196416679322e-01
-4.251843070234785138e+00	-4.476805458410499372e-01
-4.221296977340235124e+00	-4.436385312766619182e-01
-4.190793464945355318e+00	-4.395805966632959083e-01
-4.160332201048785095e+00	-4.355080707090459025e-01
-4.129912962534074694e+00	-4.314221768916470245e-01
-4.099535638689454586e+00	-4.273240208324119993e-01
-4.069200233922904530e+00	-4.232145784370790476e-01
-4.038906869636995189e+00	-4.190946849680860509e-01
-4.008655785235425206e+00	-4.149650252056329980e-01
-3.978447338241354991e+00	-4.108261248455719605e-01
-3.948282003516104588e+00	-4.066783432705700085e-01
-3.918160371575754475e+00	-4.025218678173860254e-01
-3.888083146012284885e+00	-3.983567096475730263e-01
-3.858051140035245297e+00	-3.941827013116159795e-01
-3.828065272159045129e+00	-3.899994960777510289e-01
-3.798126561070164442e+00	-3.858065690766179778e-01
-3.768236119717724542e+00	-3.816032202918319682e-01
-3.738395148679065194e+00	-3.773885794047710518e-01
-3.708604928860364858e+00	-3.731616124796670042e-01
-3.678866813599684704e+00	-3.689211304527699187e-01
-3.649182220246834696e+00	-3.646657993673049769e-01
-3.619552621300364592e+00	-3.603941522743429604e-01
-3.589979535187334925e+00	-3.561046026990470348e-01
-3.560464516775784460e+00	-3.517954595521690098e-01
-3.531009147713245255e+00	-3.474649433485159089e-01
-3.501615026686784482e+00	-3.431112035776599511e-01
-3.472283759701674910e+00	-3.387323370575649473e-01
-3.443016950475604965e+00	-3.343264070893309792e-01
-3.413816191045104809e+00	-3.298914632210159792e-01
-3.384683052678334469e+00	-3.254255614206669756e-01
-3.355619077186204890e+00	-3.209267844532489589e-01
-3.326625768719345011e+00	-3.163932622533169869e-01
-3.297704586134145188e+00	-3.118231920848709704e-01
-3.268856936005114733e+00	-3.072148582819229645e-01
-3.240084166354574968e+00	-3.025666513678639813e-01
-3.211387561163334681e+00	-2.978770863585200046e-01
-3.182768335718464847e+00	-2.931448200628519740e-01
-3.154227632845604923e+00	-2.883686672063690004e-01
-3.125766520064485299e+00	-2.835476152152889839e-01
-3.097385987697404808e+00	-2.786808375142149630e-01
-3.069086947950334654e+00	-2.737677052063119953e-01
-3.040870234977185227e+00	-2.688077970225009605e-01
-3.012736605927575084e+00	-2.638009074448639524e-01
-2.984686742968794881e+00	-2.587470529289419563e-01
-2.956721256262924591e+00	-2.536464761698519754e-01
-2.928840687870215120e+00	-2.484996483777829890e-01
-2.901045516540975200e+00	-2.433072695493059823e-01
-2.873336163348604977e+00	-2.380702667418250207e-01
-2.845712998108294478e+00	-2.327897903791879552e-01
-2.818176346517394570e+00	-2.274672086366919532e-01
-2.790726497945934526e+00	-2.221040999734100185e-01
-2.763363713798844934e+00	-2.167022438985139465e-01
-2.736088236365015192e+00	-2.112636100761199898e-01
-2.708900298062514977e+00	-2.057903458897509807e-01
-2.681800130984805186e+00	-2.002847626028079753e-01
-2.654787976648345094e+00	-1.947493202651899846e-01
-2.627864095839054670e+00	-1.891866115283259986e-01
-2.601028778452734613e+00	-1.835993445413039438e-01
-2.574282353223204645e+00	-1.779903251093089556e-01
-2.547625197231455196e+00	-1.723624383022039908e-01
-2.521057745089744451e+00	-1.667186297058029787e-01
-2.494580497695975119e+00	-1.610618865109649800e-01
-2.468194030456374755e+00	-1.553952186363149468e-01
-2.441899000877664427e+00	-1.497216400789769808e-01
-2.415696155434704728e+00	-1.440441506843009867e-01
-2.389586335624525049e+00	-1.383657185202140094e-01
-2.363570483124274979e+00	-1.326892630345479773e-01
-2.337649643977524505e+00	-1.270176391646309910e-01
-2.311824971741204493e+00	-1.213536225575879701e-01
-2.286097729534534828e+00	-1.156998960473979987e-01
-2.260469290940184450e+00	-1.100590375208039817e-01
-2.234941139718374714e+00	-1.044335092888979966e-01
-2.209514868305014978e+00	-9.882564906475899136e-02
-2.184192175076084652e+00	-9.323766262996896481e-02
-2.158974860372015137e+00	-8.767161825448877011e-02
-2.133864821287614788e+00	-8.212944291532880969e-02
-2.108864045245034902e+00	-7.661292033988847949e-02
-2.083974602379444541e+00	-7.112369088003228645e-02
-2.059198636779214553e+00	-6.566325320301258373e-02
-2.034538356634555178e+00	-6.023296776552708454e-02
-2.009996023360114847e+00	-5.483406201764587373e-02
-1.985573939769014862e+00	-4.946763726428499153e-02
-1.961274437386575142e+00	-4.413467709351256985e-02
-1.937099863002875066e+00	-3.883605726343758446e-02
-1.913052564573064940e+00	-3.357255692291408189e-02
-1.889134876584005029e+00	-2.834487102596239261e-02
-1.865349105013894837e+00	-2.315362378581548031e-02
-1.841697512019525140e+00	-1.799938300196807228e-02
-1.818182300492005021e+00	-1.288267508268117756e-02
-1.794805598627845056e+00	-7.804000576169090042e-03
-1.771569444666074800e+00	-2.763850016270386067e-03
-1.748475771945684931e+00	2.237280117134116120e-03
-1.725526394439435007e+00	7.198871526294420287e-03
-1.702722992920524758e+00	1.212036851729331177e-02
-1.680067101917944949e+00	1.700116291979103522e-02
-1.657560097614084960e+00	2.184057970685662764e-02
-1.635203186834434774e+00	2.663786351241892447e-02
-1.612997397274334777e+00	3.139216623732363209e-02
-1.590943569100915056e+00	3.610253592644940834e-02
-1.569042348060674996e+00	4.076790708885341674e-02
-1.547294180213575121e+00	4.538709262055623528e-02
-1.525699308403885013e+00	4.995877747542312730e-02
-1.504257770565875063e+00	5.448151421375582726e-02
-1.482969399949085165e+00	5.895372054078643065e-02
-1.461833827333424818e+00	6.337367892840581329e-02
-1.440850485288514893e+00	6.773953839330901228e-02
-1.420018614515185185e+00	7.204931848346052270e-02
-1.399337272289375100e+00	7.630091550255761745e-02
-1.378805343010125029e+00	8.049211097918772262e-02
-1.358421550834695068e+00	8.462058236383951382e-02
-1.338184474363974807e+00	8.868391591305252453e-02
-1.318092563321684896e+00	9.267962169599322508e-02
-1.298144157150725064e+00	9.660515063486131704e-02
-1.278337505430075183e+00	1.004579134669835172e-01
-1.258670789995684824e+00	1.042353014934848249e-01
-1.239142148629495122e+00	1.079347089572692264e-01
-1.219749700161425032e+00	1.115535568719330239e-01
-1.200491570811525133e+00	1.150893181034000207e-01
-1.181365921581705170e+00	1.185395434877300203e-01
-1.162370976490902041e+00	1.219018887519540267e-01
-1.143505051432256003e+00	1.251741419900670171e-01
-1.124766583418185917e+00	1.283542514337700224e-01
-1.106154159967291051e+00	1.314403532472400160e-01
-1.087666548377614006e+00	1.344307990674040165e-01
-1.069302724623033995e+00	1.373241830059390156e-01
-1.051061901604168014e+00	1.401193678267140252e-01
-1.032943556481954017e+00	1.428155100126740074e-01
-1.014947456821352123e+00	1.454120834392990114e-01
-9.970736852743159462e-01	1.479089013778880080e-01
-9.793226625355310189e-01	1.503061365608320266e-01
-9.616951683112390237e-01	1.526043390530080202e-01
-9.441923600510879755e-01	1.548044516880790200e-01
-9.268157892049859736e-01	1.569078228460430158e-01
-9.095674147817129906e-01	1.589162163684570139e-01
-8.924496140032179836e-01	1.608318184304430298e-01
-8.754651898681580224e-01	1.626572412135030288e-01
-8.586173754601750252e-01	1.643955232502470332e-01
-8.419098348604380222e-01	1.660501263411070239e-01
-8.253466605500139330e-01	1.676249289736310155e-01
-8.089323672154549172e-01	1.691242162069150345e-01
-7.926718819002949168e-01	1.705526660166250263e-01
-7.765705304758310223e-01	1.719153321297600123e-01
-7.606340204362329604e-01	1.732176234123370129e-01
-7.448684200554449575e-01	1.744652799072640148e-01
-7.292801339762849944e-01	1.756643456534380254e-01
-7.138758753351239772e-01	1.768211384502200167e-01
-6.986626345584520115e-01	1.779422167634640284e-01
-6.836476449999999705e-01	1.790343440000000119e-01
-6.688383456185948983e-01	1.801044504063610274e-01
-6.542423409273779855e-01	1.811595928744550166e-01
-6.398673584738789888e-01	1.822069129612810257e-01
-6.257212041375830314e-01	1.832535934516080212e-01
-6.118117155566440424e-01	1.843068138112620158e-01
-5.981467140180118935e-01	1.853737048942360188e-01
-5.847339551652159795e-01	1.864613032789020075e-01
-5.715810788950699273e-01	1.875765056170710099e-01
-5.586955588284959751e-01	1.887260233842860124e-01
-5.460846517511879217e-01	1.899163384205060090e-01
-5.337553474269169929e-01	1.911536596471380134e-01
-5.217143191896620458e-01	1.924438813391810277e-01
-5.099678757204340052e-01	1.937925433201440339e-01
-4.985219144104919842e-01	1.952047934323280221e-01
-4.873818767047219946e-01	1.966853526163400145e-01
-4.765527058071409860e-01	1.982384829112700253e-01
-4.660388071149749734e-01	1.998679586612490122e-01
-4.558440117285899595e-01	2.015770411851680322e-01
-4.459715433618169911e-01	2.033684571346300318e-01
-4.364239889511909443e-01	2.052443807309820289e-01
-4.272032732334019589e-01	2.072064200358800234e-01
-4.183106375281389622e-01	2.092556073717670162e-01
-4.097466229288099782e-01	2.113923939691950138e-01
-4.015110580665129936e-01	2.136166488776690131e-01
-3.936030515736419488e-01	2.159276621359550175e-01
-3.860209893328109820e-01	2.183241521572080179e-01
-3.787625365549429635e-01	2.208042772441340118e-01
-3.718246446876449784e-01	2.233656511103910280e-01
-3.652035631120019721e-01	2.260053622468020107e-01
-3.588948555429170018e-01	2.287199969353710116e-01
-3.528934210057449450e-01	2.315056656808120172e-01
-3.471935192205839460e-01	2.343580327988590284e-01
-3.417888001856349556e-01	2.372723488733070318e-01
-3.366723377130569350e-01	2.402434857698940163e-01
-3.318366666350459626e-01	2.432659738750340139e-01
-3.272738233649369333e-01	2.463340412112610123e-01
-3.229753894682669824e-01	2.494416540692180329e-01
-3.189325378723210092e-01	2.525825587881710410e-01
-3.151360813199429733e-01	2.557503243134080506e-01
-3.115765226546779454e-01	2.589383851594960206e-01
-3.082441065096259702e-01	2.621400844130080121e-01
-3.051288719621439993e-01	2.653487164169880397e-01
-3.022207057105539829e-01	2.685575687917740040e-01
-2.995093953275579368e-01	2.717599634626650107e-01
-2.969846821480239818e-01	2.749492963839400006e-01
-2.946363133561599734e-01	2.781190756706110045e-01
-2.924540928487559532e-01	2.812629578736580149e-01
-2.904279304669890038e-01	2.843747821609040050e-01
-2.885478892090839742e-01	2.874486021937950331e-01
-2.868042300596819749e-01	2.904787155196740245e-01
-2.851874540987629492e-01	2.934596903293409942e-01
-2.836883415832589517e-01	2.963863894602160043e-01
-2.822979877275139660e-01	2.992539915560630259e-01
-2.810078349443789758e-01	3.020580093244180087e-01
-2.798097013463987648e-01	3.047943048623490414e-01
-2.786958053459678841e-01	3.074591020495940352e-01
-2.776587862340224033e-01	3.100489960351650032e-01
-2.766917206583635602e-01	3.125609598689120250e-01
-2.757881349646671421e-01	3.149923483530980284e-01
-2.749420134051340781e-01	3.173408992105060111e-01
-2.741478022611603671e-01	3.196047316848960040e-01
-2.734004099669044563e-01	3.217823427065440445e-01
-2.726952033597757619e-01	3.238726007701620002e-01
-2.720280002212530635e-01	3.258747376845830268e-01
-2.713950583066561673e-01	3.277883383632390069e-01
-2.707930610951850836e-01	3.296133288316920318e-01
-2.702191005213427921e-01	3.313499626333720194e-01
-2.696706569754686589e-01	3.329988058172680399e-01
-2.691455768842347940e-01	3.345607206918250198e-01
-2.686420482013618383e-01	3.360368485277980266e-01
-2.681585741542736878e-01	3.374285913894600197e-01
-2.676939456037703557e-01	3.387375932686190194e-01
-2.672472123809367384e-01	3.399657206894740047e-01
-2.668176539683256854e-01	3.411150429447050159e-01
-2.664047498909462575e-01	3.421878121145330298e-01
-2.660081501767470602e-01	3.431864430110080355e-01
-2.656276462361797375e-01	3.441134931797800167e-01
-2.652631424961771622e-01	3.449716430811520240e-01
-2.649146291056235780e-01	3.457636765616800001e-01
-2.645821560073568501e-01	3.464924617169929943e-01
-2.642658086461633360e-01	3.471609322362230188e-01
-2.639656855534076585e-01	3.477720693084040415e-01
-2.636818780172214827e-01	3.483288841617880327e-01
-2.634144520129426681e-01	3.488344012981809961e-01
-2.631634325321636769e-01	3.492916424762970151e-01
-2.629287904107771578e-01	3.497036114908410043e-01
-2.627104317172862524e-01	3.500732797875530378e-01
-2.625081897228885852e-01	3.504035729488330086e-01
-2.623218194349892785e-01	3.506973580798110057e-01
-2.621509946364107835e-01	3.509574321207220016e-01
-2.619953073342129457e-01	3.511865111082250190e-01
-2.618542694852948882e-01	3.513872204056630033e-01
-2.617273168314091514e-01	3.515620859201590287e-01
-2.616138146444397794e-01	3.517135263227050279e-01
-2.615130651543495777e-01	3.518438462858430316e-01
-2.614243164076271997e-01	3.519552307520080192e-01
-2.613467722838626606e-01	3.520497402439400347e-01
-2.612796033827331499e-01	3.521293072264490287e-01
-2.612219584836016906e-01	3.521957335262190236e-01
-2.611729762754911865e-01	3.522506888128790203e-01
-2.611317970566807700e-01	3.522957101402180435e-01
-2.610975741108063630e-01	3.523322025408450187e-01
-2.610694844802387005e-01	3.523614406608450156e-01
-2.610467388776969710e-01	3.523845714127110118e-01
-2.610285905034112619e-01	3.524026176152110224e-01
-2.610143425674603668e-01	3.524164825776270327e-01
