# Supplementary material for: Agile perching maneuvers in birds and morphing-wing drones
Source: Nat Commun. 2024 Sep 27;15:8330. doi: 10.1038/s41467-024-52369-4 (PMC11437188; doi:10.1038/s41467-024-52369-4)
Supplement: Supplementary file 11 — Source Data [file 41467_2024_52369_MOESM11_ESM.zip › figure_source_data/suppl_fig_2/harris_hawk_418.csv]

# horizontal_pos	altitude
-1.228097200698972991e+01	2.993848400754620109e-01
-1.227807222987383007e+01	2.973245924200710322e-01
-1.227506405619283036e+01	2.952617962438789934e-01
-1.227194380800743012e+01	2.932030653368040141e-01
-1.226870758647923054e+01	2.911550982371680085e-01
-1.226535127311712969e+01	2.891246411341600320e-01
-1.226187053278412975e+01	2.871184497042970074e-01
-1.225826081846543048e+01	2.851432501075559789e-01
-1.225451737778942984e+01	2.832056993788780175e-01
-1.225063526127383007e+01	2.813123454593510209e-01
-1.224660933225782955e+01	2.794695871185209901e-01
-1.224243427846793075e+01	2.776836340248750035e-01
-1.223810462515262998e+01	2.759604672254200031e-01
-1.223361474971112983e+01	2.743058002974659848e-01
-1.222895889772822997e+01	2.727250414360550268e-01
-1.222413120032403100e+01	2.712232567390220339e-01
-1.221912569271233018e+01	2.698051349482040173e-01
-1.221393633386153077e+01	2.684749539000320095e-01
-1.220855702714213109e+01	2.672365489314180165e-01
-1.220298164184162992e+01	2.660932834776690292e-01
-1.219720403542413045e+01	2.650480220879949944e-01
-1.219121807640923016e+01	2.641031060712429879e-01
-1.218501766774383022e+01	2.632603319696529831e-01
-1.217859677053703038e+01	2.625209330419530085e-01
-1.217194942803022961e+01	2.618855639189610063e-01
-1.216506978967293051e+01	2.613542885752550005e-01
-1.215795213517603024e+01	2.609265717394300133e-01
-1.215059089841243001e+01	2.606012738432549880e-01
-1.214298069103912958e+01	2.603766495866939867e-01
-1.213511632571323062e+01	2.602503501715430212e-01
-1.212699283877373091e+01	2.602194292314319868e-01
-1.211860551226703109e+01	2.602803524603830021e-01
-1.210994989518833087e+01	2.604290109161569999e-01
-1.210102182381803004e+01	2.606607379484390252e-01
-1.209181744102983025e+01	2.609703296756810120e-01
-1.208233321445102959e+01	2.613520689083709825e-01
-1.207256595335593019e+01	2.617997523907559798e-01
-1.206251282417822956e+01	2.623067212078220023e-01
-1.205217136452843008e+01	2.628658941798430182e-01
-1.204153949561013093e+01	2.634698040432130184e-01
-1.203061553293063035e+01	2.641106361937400338e-01
-1.201939819521012964e+01	2.647802697473670142e-01
-1.200788661140003022e+01	2.654703206534810289e-01
-1.199608032572973038e+01	2.661721865778700069e-01
-1.198397930071103090e+01	2.668770932560610154e-01
-1.197158391804152977e+01	2.675761420034999949e-01
-1.195889497735933027e+01	2.682603580569070112e-01
-1.194591369281902971e+01	2.689207394113670158e-01
-1.193264168747002962e+01	2.695483058104500285e-01
-1.191908098543733097e+01	2.701341475419939964e-01
-1.190523400192373060e+01	2.706694736903350051e-01
-1.189110353106662998e+01	2.711456594967580069e-01
-1.187669273170673101e+01	2.715542924839339789e-01
-1.186200511114143019e+01	2.718872170071059968e-01
-1.184704450695593003e+01	2.721365769049090000e-01
-1.183181506704623054e+01	2.722948559358729925e-01
-1.181632122796342976e+01	2.723549157029320211e-01
-1.180056769172843012e+01	2.723100307875360171e-01
-1.178455940128202961e+01	2.721539208371320240e-01
-1.176830151474942987e+01	2.718807793747620161e-01
-1.175179937871203073e+01	2.714852991270310101e-01
-1.173505850068853107e+01	2.709626936966320065e-01
-1.171808452103832998e+01	2.703087154375760082e-01
-1.170088318450383014e+01	2.695196694250139857e-01
-1.168346031161373055e+01	2.685924234467150229e-01
-1.166582177016733013e+01	2.675244139794299980e-01
-1.164797344702193094e+01	2.663136481501520159e-01
-1.162992122039683096e+01	2.649587017192380212e-01
-1.161167093290302965e+01	2.634587131589949949e-01
-1.159322836549532987e+01	2.618133739372290325e-01
-1.157459921253452961e+01	2.600229151499300340e-01
-1.155578905812892998e+01	2.580880906802410224e-01
-1.153680335391273104e+01	2.560101570917490132e-01
-1.151764739839603102e+01	2.537908504924979991e-01
-1.149832631800573068e+01	2.514323606315589932e-01
-1.147884504991402999e+01	2.489373025122580130e-01
-1.145920832673002998e+01	2.463086858248419997e-01
-1.143942066310992978e+01	2.435498825163310010e-01
-1.141948634431822995e+01	2.406645928263539957e-01
-1.139940941675182984e+01	2.376568101247210074e-01
-1.137919368041963075e+01	2.345307848894000180e-01
-1.135884268334713099e+01	2.312909881623479991e-01
-1.133835971786403007e+01	2.279420748154190046e-01
-1.131774781870812951e+01	2.244888469494840111e-01
-1.129700976287132974e+01	2.209362177370640112e-01
-1.127614807109562989e+01	2.172891760025870145e-01
-1.125516501091953003e+01	2.135527518149610005e-01
-1.123406260116433053e+01	2.097319833450280169e-01
-1.121284261774412983e+01	2.058318852159150003e-01
-1.119150660068022951e+01	2.018574185478070049e-01
-1.117005586219513091e+01	1.978134628706570142e-01
-1.114849149576483001e+01	1.937047900493940045e-01
-1.112681438600593076e+01	1.895360403366140034e-01
-1.110502521927933017e+01	1.853117006382460075e-01
-1.108312449489543106e+01	1.810360850486039952e-01
-1.106111253681213036e+01	1.767133176830790187e-01
-1.103898950572223114e+01	1.723473178099930170e-01
-1.101675541143572978e+01	1.679417872581470128e-01
-1.099441012546763119e+01	1.635002000537200129e-01
-1.097195339375223000e+01	1.590257942197520202e-01
-1.094938484941063095e+01	1.545215656536509941e-01
-1.092670402550682951e+01	1.499902639831700024e-01
-1.090391036773493028e+01	1.454343902892580032e-01
-1.088100324698613086e+01	1.408561965750549927e-01
-1.085798197174973012e+01	1.362576868540800179e-01
-1.083484580030992994e+01	1.316406197272670109e-01
-1.081159395270113066e+01	1.270065123177299971e-01
-1.078822562239063032e+01	1.223566454338440024e-01
-1.076473998765963103e+01	1.176920698350680111e-01
-1.074113622265343082e+01	1.130136134807400022e-01
-1.071741350807602977e+01	1.083218896493920030e-01
-1.069357104150143023e+01	1.036173058247260026e-01
-1.066960804727482959e+01	9.890007325384450598e-02
-1.064552378597613114e+01	9.417021709335400559e-02
-1.062131756341663014e+01	8.942758706909161026e-02
-1.059698873913803041e+01	8.467186858529521243e-02
-1.057253673438183128e+01	7.990259422857010074e-02
-1.054796103949553121e+01	7.511915562082781272e-02
-1.052326122074033066e+01	7.032081558317671011e-02
-1.049843692646533100e+01	6.550672057934130155e-02
-1.047348789261303104e+01	6.067591341239811364e-02
-1.044841394751922969e+01	5.582734615232301523e-02
-1.042321501597603017e+01	5.095989327397532076e-02
-1.039789112252402958e+01	4.607236498566852356e-02
-1.037244239394622980e+01	4.116352072743961754e-02
-1.034686906093932990e+01	3.623208281558390476e-02
-1.032117145894173049e+01	3.127675020612341594e-02
-1.029535002810563071e+01	2.629621234476761660e-02
-1.026940531240443022e+01	2.128916306483741305e-02
-1.024333795787673118e+01	1.625431448778250076e-02
-1.021714871001432989e+01	1.119041087360539422e-02
-1.019083841030933080e+01	6.096242360997400356e-03
-1.016440799198622003e+01	9.706585295780056910e-04
-1.013785847495251069e+01	-4.187418290384881114e-03
-1.011119096000838979e+01	-9.378980041742285279e-03
-1.008440662236792029e+01	-1.460492038408800486e-02
-1.005750670454941087e+01	-1.986602264783360328e-02
-1.003049250870171960e+01	-2.516294839216989820e-02
-1.000336538843994028e+01	-3.049622666163129270e-02
-9.976126740269830151e+00	-3.586624403558469343e-02
-9.948777994685810810e+00	-4.127323556279888228e-02
-9.921320607031470118e+00	-4.671727666927710798e-02
-9.893756048214550347e+00	-5.219827612176550224e-02
-9.866085795370290512e+00	-5.771597012183338204e-02
-9.838311322567729889e+00	-6.326991759624570055e-02
-9.810434091652920685e+00	-6.885949673866548215e-02
-9.782455543321191271e+00	-7.448390284569200714e-02
-9.754377088507609983e+00	-8.014214747707509856e-02
-9.726200100180630415e+00	-8.583305895588250189e-02
-9.697925905618440368e+00	-9.155528420968689352e-02
-9.669555779241269633e+00	-9.730729193876691552e-02
-9.641090936065580763e+00	-1.030873770821529867e-01
-9.612532525837780284e+00	-1.088936665374050095e-01
-9.583881627896460031e+00	-1.147241260755439973e-01
-9.555139246802569986e+00	-1.205765683788779796e-01
-9.526306308767290787e+00	-1.264486621168249836e-01
-9.497383658897170733e+00	-1.323379419634390097e-01
-9.468372059266149776e+00	-1.382418194505080078e-01
-9.439272187813850579e+00	-1.441575945418649973e-01
-9.410084638060039808e+00	-1.500824678082299801e-01
-9.380809919615780146e+00	-1.560135530774539592e-01
-9.351448459462790908e+00	-1.619478904326469570e-01
-9.322000603964969656e+00	-1.678824594303390261e-01
-9.292466621568300056e+00	-1.738141924124370075e-01
-9.262846706139630015e+00	-1.797399877894440001e-01
-9.233140980889100291e+00	-1.856567231778429861e-01
-9.203349502817049554e+00	-1.915612682818260137e-01
-9.173472267623010268e+00	-1.974504974182569872e-01
-9.143509215012230129e+00	-2.033213015939089874e-01
-9.113460234334660015e+00	-2.091706000551419864e-01
-9.083325170490640588e+00	-2.149953512422470014e-01
-9.053103830039271216e+00	-2.207925630932079941e-01
-9.022795987446890820e+00	-2.265593026544960309e-01
-8.992401391415929979e+00	-2.322927049693119805e-01
-8.961919771237910837e+00	-2.379899812262299963e-01
-8.931350843118050165e+00	-2.436484261631580162e-01
-8.900694316423701125e+00	-2.492654247327180106e-01
-8.869949899813400762e+00	-2.548384580452719983e-01
-8.839117307208400831e+00	-2.603651086147810156e-01
-8.808196263573780271e+00	-2.658430649402390156e-01
-8.777186510481159942e+00	-2.712701254615039748e-01
-8.746087811430180992e+00	-2.766442019328330115e-01
-8.714899956910659995e+00	-2.819633222603339928e-01
-8.683622769191778445e+00	-2.872256328507690193e-01
-8.652256106828769333e+00	-2.924294005188139978e-01
-8.620799868881118044e+00	-2.975730139980299893e-01
-8.589253998839557980e+00	-3.026549850975169820e-01
-8.557618488261388379e+00	-3.076739495416909720e-01
-8.525893380115878273e+00	-3.126286675250170011e-01
-8.494078771842808351e+00	-3.175180240070030191e-01
-8.462174818127618181e+00	-3.223410287655760764e-01
-8.430181733397418498e+00	-3.270968162193960693e-01
-8.398099794040879473e+00	-3.317846450218390753e-01
-8.365929340354869126e+00	-3.364038974217509748e-01
-8.333670778218758457e+00	-3.409540783786670359e-01
-8.301324580495988315e+00	-3.454348144134850584e-01
-8.268891288160029163e+00	-3.498458521696130030e-01
-8.236371511140188062e+00	-3.541870566547130061e-01
-8.203765928880018876e+00	-3.584584091295150432e-01
-8.171075290599148389e+00	-3.626600046078480299e-01
-8.138300415247039510e+00	-3.667920489312709864e-01
-8.105442191135578511e+00	-3.708548553824910221e-01
-8.072501575235769167e+00	-3.748488408041529829e-01
-8.039479592123088381e+00	-3.787745211936809908e-01
-8.006377332555169701e+00	-3.826325067504379729e-01
-7.973195951666128600e+00	-3.864234963586000160e-01
-7.939936666762228867e+00	-3.901482714976109434e-01
-7.906600754705308987e+00	-3.938076895816859380e-01
-7.873189548872568722e+00	-3.974026767404649774e-01
-7.839704435684078376e+00	-4.009342200642109222e-01
-7.806146850693108874e+00	-4.044033593487729727e-01
-7.772518274238478853e+00	-4.078111783874510121e-01
-7.738820226663028379e+00	-4.111587958687989430e-01
-7.705054263107518508e+00	-4.144473559508389804e-01
-7.671221967895308858e+00	-4.176780185929300226e-01
-7.637324948528978474e+00	-4.208519497363029660e-01
-7.603364829326508811e+00	-4.239703114328660649e-01
-7.569343244731428832e+00	-4.270342520289340249e-01
-7.535261832337208254e+00	-4.300448965159519576e-01
-7.501122225673488408e+00	-4.330033371637899697e-01
-7.466926046806928952e+00	-4.359106245537550106e-01
-7.432674898816328479e+00	-4.387677591278100198e-01
-7.398370358206048714e+00	-4.415756833677830229e-01
-7.364013967327518451e+00	-4.443352747133430536e-01
-7.329607226881978299e+00	-4.470473393203850399e-01
-7.295151588581448188e+00	-4.497126067522460580e-01
-7.260648448047118286e+00	-4.523317256849210266e-01
-7.226099138025968927e+00	-4.549052606944020138e-01
-7.191504922006998868e+00	-4.574336901795619803e-01
-7.156866988317668543e+00	-4.599174054579109883e-01
-7.122186444779728731e+00	-4.623567110543189140e-01
-7.087464314000688326e+00	-4.647518261847590204e-01
-7.052701529373128331e+00	-4.671028874184919855e-01
-7.017898931849338773e+00	-4.694099524834100534e-01
-6.983057267552358560e+00	-4.716730051605570462e-01
-6.948177186277468387e+00	-4.738919611958149480e-01
-6.913259240930148763e+00	-4.760666751394009855e-01
-6.878303887937548211e+00	-4.781969480077809531e-01
-6.843311488660938302e+00	-4.802825356479629160e-01
-6.808282311826168609e+00	-4.823231576713170043e-01
-6.773216536978558189e+00	-4.843185068132719873e-01
-6.738114258957558889e+00	-4.862682585666859292e-01
-6.702975493374968785e+00	-4.881720809305880038e-01
-6.667800183069478415e+00	-4.900296441124429303e-01
-6.632588205498918477e+00	-4.918406300212340709e-01
-6.597339381020588256e+00	-4.936047413904440240e-01
-6.562053481999698512e+00	-4.953217103745439220e-01
-6.526730242675798266e+00	-4.969913064696849792e-01
-6.491369369707808978e+00	-4.986133436189250090e-01
-6.455970553309938964e+00	-5.001876863742709123e-01
-6.420533478882898493e+00	-5.017142550019220160e-01
-6.385057839038708494e+00	-5.031930294330719811e-01
-6.349543345911268233e+00	-5.046240519803000257e-01
-6.313989743641339025e+00	-5.060074287584450659e-01
-6.278396820920578492e+00	-5.073433297688869636e-01
-6.242764423478218916e+00	-5.086319876267040296e-01
-6.207092466392798435e+00	-5.098736949311519773e-01
-6.171380946112108745e+00	-5.110688003008190261e-01
-6.135629952066628867e+00	-5.122177031153789528e-01
-6.099839677764618884e+00	-5.133208470257348832e-01
-6.064010431261298351e+00	-5.143787123132259609e-01
-6.028142644900288616e+00	-5.153918071961880454e-01
-5.992236884231658678e+00	-5.163606581981370347e-01
-5.956293856018558763e+00	-5.172857997061659496e-01
-5.920314415252908802e+00	-5.181677628603129637e-01
-5.884299571109568916e+00	-5.190070639248129947e-01
-5.848250491778608229e+00	-5.198041922998799524e-01
-5.812168508125288291e+00	-5.205595983380830738e-01
-5.776055116138788748e+00	-5.212736811323730457e-01
-5.739911978141368998e+00	-5.219467764432810242e-01
-5.703740922741488362e+00	-5.225791449309620251e-01
-5.667543943525388705e+00	-5.231709608534840239e-01
-5.631323196493328354e+00	-5.237223013862679633e-01
-5.595080996257668637e+00	-5.242331367090140581e-01
-5.558819811030538460e+00	-5.247033209958640310e-01
-5.522542256439678887e+00	-5.251325844323240233e-01
-5.486251088220118532e+00	-5.255205263686228978e-01
-5.449949193839148442e+00	-5.258666097041049259e-01
-5.413639583119928211e+00	-5.261701565811489623e-01
-5.377325377936879036e+00	-5.264303454501770840e-01
-5.341009801062688744e+00	-5.266462095499548912e-01
-5.304696164252778345e+00	-5.268166368297508839e-01
-5.268387855657838514e+00	-5.269403713223259622e-01
-5.232088326659278366e+00	-5.270160159594179383e-01
-5.195801078225668945e+00	-5.270420368046020432e-01
-5.159529646890498533e+00	-5.270167686623190573e-01
-5.123277590453128916e+00	-5.269384220068069613e-01
-5.087048473505539015e+00	-5.268050911605730580e-01
-5.050845852887498211e+00	-5.266147636393510023e-01
-5.014673263171848916e+00	-5.263653305690150219e-01
-4.978534202280428644e+00	-5.260545980700119806e-01
-4.942432117329108365e+00	-5.256802994963980513e-01
-4.906370390797738956e+00	-5.252401084096800510e-01
-4.870352327117938529e+00	-5.247316521623199836e-01
-4.834381139768158420e+00	-5.241525259619639332e-01
-4.798459938961538995e+00	-5.235003072851760475e-01
-4.762591720007938179e+00	-5.227725705086880836e-01
-4.726779352426918379e+00	-5.219669016267589612e-01
-4.691025569883738200e+00	-5.210809129252429450e-01
-4.655332961015378856e+00	-5.201122574862009351e-01
-4.619703961208228904e+00	-5.190586434013209072e-01
-4.584140845383818608e+00	-5.179178475779420143e-01
-4.548645721843228351e+00	-5.166877290280329493e-01
-4.513220527214929056e+00	-5.153662415378599260e-01
-4.477867022545058973e+00	-5.139514456243199358e-01
-4.442586790562858212e+00	-5.124415196927800675e-01
-4.407381234147778493e+00	-5.108347703206830293e-01
-4.372251576018448382e+00	-5.091296416010400172e-01
-4.337198859657029004e+00	-5.073247234900599700e-01
-4.302223951475908414e+00	-5.054187591135419488e-01
-4.267327544226738212e+00	-5.034106509969960008e-01
-4.232510161644998270e+00	-5.012994661948468877e-01
-4.197772164316108778e+00	-4.990844403042110078e-01
-4.163113756741848803e+00	-4.967649803586639545e-01
-4.128534995578869271e+00	-4.943406666069269373e-01
-4.094035799013228782e+00	-4.918112531905200480e-01
-4.059615957228058569e+00	-4.891766677429320587e-01
-4.025275143913458642e+00	-4.864370099408820702e-01
-3.991012928760878431e+00	-4.835925490455170173e-01
-3.956828790876178559e+00	-4.806437204780260042e-01
-3.922722133038949011e+00	-4.775911214800800386e-01
-3.888692296727769282e+00	-4.744355059146199705e-01
-3.854738577824669221e+00	-4.711777782669809844e-01
-3.820860242904839055e+00	-4.678189869099779741e-01
-3.787056546011308811e+00	-4.643603166995199927e-01
-3.753326745808038822e+00	-4.608030809695339847e-01
-3.719670122999358952e+00	-4.571487129965299823e-01
-3.686085997897978750e+00	-4.533987570049939353e-01
-3.652573748019569244e+00	-4.495548587851079803e-01
-3.619132825577389134e+00	-4.456187559939879805e-01
-3.585762774747148995e+00	-4.415922682108470165e-01
-3.552463248569648790e+00	-4.374772868152509431e-01
-3.519234025356588802e+00	-4.332757647559740133e-01
-3.486075024464168948e+00	-4.289897062759890356e-01
-3.452986321298618932e+00	-4.246211566567969498e-01
-3.419968161418768915e+00	-4.201721920428380108e-01
-3.387020973602439256e+00	-4.156449094039390002e-01
-3.354145381746119092e+00	-4.110414166909390210e-01
-3.321342215471369208e+00	-4.063638232366519332e-01
-3.288612519316118643e+00	-4.016142304513120043e-01
-3.255957560395058792e+00	-3.967947228586160002e-01
-3.223378834420459249e+00	-3.919073595154269340e-01
-3.190878069982868936e+00	-3.869541658552370644e-01
-3.158457231000499021e+00	-3.819371259925329887e-01
-3.126118517256529117e+00	-3.768581755223660568e-01
-3.093864362954929170e+00	-3.717191948466530005e-01
-3.061697433238069088e+00	-3.665220030560720210e-01
-3.029620618622939077e+00	-3.612683523938719499e-01
-2.997637027327009207e+00	-3.559599233254129858e-01
-2.965749975470618693e+00	-3.505983202349420291e-01
-2.933962975158609154e+00	-3.451850677687959279e-01
-2.902279720461009127e+00	-3.397216078420459140e-01
-2.870704071330358431e+00	-3.342092973234709885e-01
-2.839240035511028992e+00	-3.286494064116610159e-01
-2.807891748514888874e+00	-3.230431177129639564e-01
-2.776663451756248513e+00	-3.173915260299839947e-01
-2.745559468958108873e+00	-3.116956388672039724e-01
-2.714584180960899040e+00	-3.059563776582269745e-01
-2.683741999083618879e+00	-3.001745797168959839e-01
-2.653037337205958579e+00	-2.943510009122790039e-01
-2.622474582758048456e+00	-2.884863190650849840e-01
-2.592058066821969042e+00	-2.825811380605030010e-01
-2.561792033565549076e+00	-2.766359926697459781e-01
-2.531680609244888913e+00	-2.706513540696590114e-01
-2.501727771025948677e+00	-2.646276360466429667e-01
-2.471937315888848907e+00	-2.585652018678289976e-01
-2.442312829889588421e+00	-2.524643717989030200e-01
-2.412857658063488842e+00	-2.463254312442449967e-01
-2.383574875262438830e+00	-2.401486394810609659e-01
-2.354467258223339243e+00	-2.339342389550679857e-01
-2.325537259168268811e+00	-2.276824651009249911e-01
-2.296786981237878500e+00	-2.213935566461229798e-01
-2.268218156057608681e+00	-2.150677663524210304e-01
-2.239832123731718916e+00	-2.087053721441829990e-01
-2.211629815553188827e+00	-2.023066885682169858e-01
-2.183611739707068899e+00	-1.958720785249379870e-01
-2.155777970232199081e+00	-1.894019652059189540e-01
-2.128128139489948722e+00	-1.828968441682939927e-01
-2.100661434369889058e+00	-1.763572954719840324e-01
-2.073376596440469122e+00	-1.697839958014680239e-01
-2.046271926227809068e+00	-1.631777304898680003e-01
-2.019345291778559037e+00	-1.565394053594990065e-01
-1.992594141632079152e+00	-1.498700582898570000e-01
-1.966015522294689122e+00	-1.431708704213419669e-01
-1.939606100273448819e+00	-1.364431769008380146e-01
-1.913362188689338828e+00	-1.296884770738099824e-01
-1.887279778450489109e+00	-1.229084440267170231e-01
-1.861354573924989042e+00	-1.161049333834769937e-01
-1.835582033009999003e+00	-1.092799912604089929e-01
-1.809957411450568765e+00	-1.024358612856720030e-01
-1.784475811216858832e+00	-9.557499059159896282e-02
-1.759132232703588761e+00	-8.870003469172949018e-02
-1.733921630470929065e+00	-8.181386115857980368e-02
-1.708838972201258910e+00	-7.491955202344768860e-02
-1.683879300502558740e+00	-6.802040482571850011e-02
-1.659037797147039139e+00	-6.111993224626238730e-02
-1.634309849292528760e+00	-5.422186026756239952e-02
-1.609691117195759080e+00	-4.733012481214587952e-02
-1.585177602890769144e+00	-4.044886682068019046e-02
-1.560765719272648955e+00	-3.358242574167338845e-02
-1.536452358997649092e+00	-2.673533141602960073e-02
-1.512234962585338849e+00	-1.991229435166350092e-02
-1.488111585087598776e+00	-1.311819439589900771e-02
-1.464080960673138865e+00	-6.358067826357005625e-03
-1.440142564465578978e+00	3.629071056319987942e-04
-1.416296670967739146e+00	7.039426131483200733e-03
-1.392544408405679057e+00	1.366607636039149365e-02
-1.368887808332878819e+00	2.023735503799481417e-02
-1.345329849848519110e+00	2.674768958020440346e-02
-1.321874497803638970e+00	3.319145878051890652e-02
-1.298526734396278748e+00	3.956301507635340275e-02
-1.275292583590018847e+00	4.585670774769221025e-02
-1.252179127831428929e+00	5.206690690986820469e-02
-1.229194516589179109e+00	5.818802815160431519e-02
-1.206347966292058871e+00	6.421455765977020225e-02
-1.183649751303798903e+00	7.014107766372520980e-02
-1.161111185639718935e+00	7.596229202476210973e-02
-1.138744595203124987e+00	8.167305179015039995e-02
-1.116563280397742997e+00	8.726838052669790013e-02
-1.094581469055798895e+00	9.274349924570830794e-02
-1.072814259708955831e+00	9.809385072978220321e-02
-1.051277555320544899e+00	1.033151230721620073e-01
-1.029987987691661111e+00	1.084032722413170030e-01
-1.008962832849829017e+00	1.133545434872059998e-01
-9.882199178262609518e-01	1.181654914112520022e-01
-9.677775193252309283e-01	1.228329985293419996e-01
-9.476542548857819215e-01	1.273542921663560201e-01
-9.278689672308400027e-01	1.317269595315249953e-01
-9.084406025907539872e-01	1.359489608364690127e-01
-8.893880838761699659e-01	1.400186403318640083e-01
-8.707301796579589581e-01	1.439347351542940023e-01
-8.524853699884269442e-01	1.476963818917859939e-01
-8.346717101672459505e-01	1.513031207947249934e-01
-8.173066936162949325e-01	1.547548975780360103e-01
-8.004071150788579780e-01	1.580520627806780154e-01
-7.839889353994239363e-01	1.611953686692340071e-01
-7.680671491696509090e-01	1.641859636936810196e-01
-7.526556565430949641e-01	1.670253845249260183e-01
-7.377671405252399506e-01	1.697155457252390032e-01
-7.234129510355079562e-01	1.722587271240759998e-01
-7.096029970137439635e-01	1.746575589926689931e-01
-6.963456478047049814e-01	1.769150051309890115e-01
-6.836476449999999705e-01	1.790343440000000119e-01
-6.715140258477070301e-01	1.810191480502850170e-01
-6.599480592554149982e-01	1.828732614149390090e-01
-6.489511953130189248e-01	1.846007761498230093e-01
-6.385230291476249320e-01	1.862060072178040038e-01
-6.286612797949220344e-01	1.876934664250630158e-01
-6.193617846302279517e-01	1.890678355270289934e-01
-6.106185097490869351e-01	1.903339387286940021e-01
-6.024235765230039341e-01	1.914967148089030125e-01
-5.947673043820619343e-01	1.925611891006950016e-01
-5.876382696944859596e-01	1.935324455596960092e-01
-5.810233804254310019e-01	1.944155991501070047e-01
-5.749079660655259660e-01	1.952157687727450186e-01
-5.692758821261739710e-01	1.959380509522350156e-01
-5.641096283057098759e-01	1.965874944905630084e-01
-5.593904792408499471e-01	1.971690762821760035e-01
-5.550986265741020276e-01	1.976876784716090074e-01
-5.512133308928008901e-01	1.981480671184989995e-01
-5.477130819321409660e-01	1.985548725169680173e-01
-5.445757652858960185e-01	1.989125712970020166e-01
-5.417788337376299168e-01	1.992254704148100075e-01
-5.392994812148790285e-01	1.994976931176100088e-01
-5.371148172822449718e-01	1.997331669459820047e-01
-5.352020400291930269e-01	1.999356138144099959e-01
-5.335386051774120286e-01	2.001085421879399973e-01
-5.321023892333649474e-01	2.002552413505700180e-01
-5.308718445461468871e-01	2.003787777392160019e-01
-5.298261442010949729e-01	2.004819932961850182e-01
-5.289453147869049854e-01	2.005675057733040112e-01
-5.282103552194938878e-01	2.006377109023570193e-01
-5.276033399896489229e-01	2.006947863295190093e-01
-5.271075054235839774e-01	2.007406971960660202e-01
-5.267073178046739468e-01	2.007772032339190105e-01
-5.263885224991760037e-01	2.008058672325259975e-01
-5.261381735559669259e-01	2.008280647232059957e-01
-5.259446436065049468e-01	2.008449947182399942e-01
