# Supplementary material for: Agile perching maneuvers in birds and morphing-wing drones
Source: Nat Commun. 2024 Sep 27;15:8330. doi: 10.1038/s41467-024-52369-4 (PMC11437188; doi:10.1038/s41467-024-52369-4)
Supplement: Supplementary file 11 — Source Data [file 41467_2024_52369_MOESM11_ESM.zip › figure_source_data/suppl_fig_2/harris_hawk_381.csv]

# horizontal_pos	altitude
-1.071056268214168661e+01	2.062986600672430115e-01
-1.066299990568338707e+01	1.993702272794740105e-01
-1.061533012768428641e+01	1.924952687888790148e-01
-1.056764739737918646e+01	1.857252638163950087e-01
-1.052003336681538670e+01	1.791101581826960165e-01
-1.047255694039098728e+01	1.726976038044860107e-01
-1.042527418875258682e+01	1.665322441793030128e-01
-1.037822851380668787e+01	1.606550600766230297e-01
-1.033145104660448688e+01	1.551027882602350194e-01
-1.028496125559038710e+01	1.499074243681020324e-01
-1.023876773923968742e+01	1.450958191096950178e-01
-1.019286917447888641e+01	1.406893747547870166e-01
-1.014725539050280645e+01	1.367038465387970247e-01
-1.010190853667246813e+01	1.331492511622220098e-01
-1.005680431304989675e+01	1.300298820850450121e-01
-1.001191323276780665e+01	1.273444288827730309e-01
-9.967201886760747698e+00	1.250861956092180205e-01
-9.922634183327806667e+00	1.232434109676410205e-01
-9.878172537460137903e+00	1.217996211844150217e-01
-9.833778987753357015e+00	1.207341548559650174e-01
-9.789416221934367002e+00	1.200226477374640166e-01
-9.745048495462217630e+00	1.196376144857190238e-01
-9.700642431214907546e+00	1.195490537718910257e-01
-9.656167691852676427e+00	1.197250729437270150e-01
-9.611597519966277758e+00	1.201325185321520245e-01
-9.566909144494667672e+00	1.207375993442300205e-01
-9.522084055061577956e+00	1.215064896356010254e-01
-9.477108148772217078e+00	1.224059008756960137e-01
-9.431971756584188071e+00	1.234036118677560162e-01
-9.386669558580328143e+00	1.244689484186300155e-01
-9.341200399301747836e+00	1.255732053236740253e-01
-9.295567015731327487e+00	1.266900050922820098e-01
-9.249775691547977630e+00	1.277955895426830246e-01
-9.203835851905237675e+00	1.288690420953250149e-01
-9.157759613240926910e+00	1.298924402503630060e-01
-9.111561302518596861e+00	1.308509393080090066e-01
-9.065256959868047915e+00	1.317327898471040148e-01
-9.018863837865717770e+00	1.325292927887420091e-01
-8.972399909715877087e+00	1.332346970151040144e-01
-8.925883397403387320e+00	1.338460454717890213e-01
-8.879332329532347856e+00	1.343629764433430240e-01
-8.832764137086957845e+00	1.347874872508720290e-01
-8.786195293796048134e+00	1.351236679771710136e-01
-8.739641006193757278e+00	1.353774129835200180e-01
-8.693114956885116484e+00	1.355561179525300308e-01
-8.646629102985105675e+00	1.356683699863770187e-01
-8.600193530234985673e+00	1.357236379260940151e-01
-8.553816361939405866e+00	1.357319695546980176e-01
-8.507503720636435673e+00	1.357037017261020218e-01
-8.461259739328365725e+00	1.356491887457210166e-01
-8.415086618178595046e+00	1.355785535408790266e-01
-8.368984721827835926e+00	1.355014653229230093e-01
-8.322952711905795553e+00	1.354269465814430251e-01
-8.276987708912075803e+00	1.353632113859190300e-01
-8.231085477407715345e+00	1.353175361220830264e-01
-8.185240628389136575e+00	1.352961629776880115e-01
-8.139446832796906506e+00	1.353042357316640298e-01
-8.093697040329615788e+00	1.353457667057750280e-01
-8.047983698071565328e+00	1.354236331201210120e-01
-8.002298963884046046e+00	1.355396005620700117e-01
-7.956634910035335295e+00	1.356943708382700176e-01
-7.910983713133895812e+00	1.358876511349300098e-01
-7.865337827064575293e+00	1.361182411633690137e-01
-7.819690136288445892e+00	1.363841348145570231e-01
-7.774034087536665361e+00	1.366826327845180322e-01
-7.728363798589395373e+00	1.370104626565860073e-01
-7.682674143468435801e+00	1.373639030295810137e-01
-7.636960813972005546e+00	1.377389084547570308e-01
-7.591220358032125581e+00	1.381312321793280173e-01
-7.545450195868895094e+00	1.385365439806250099e-01
-7.499648615345155811e+00	1.389505407017600225e-01
-7.453814748284675495e+00	1.393690474565690285e-01
-7.407948529803615401e+00	1.397881078478660222e-01
-7.362050642919425236e+00	1.402040619285990219e-01
-7.316122450842545533e+00	1.406136110206110124e-01
-7.270165919429275370e+00	1.410138688815570085e-01
-7.224183532281555742e+00	1.414023990690750077e-01
-7.178178200928485353e+00	1.417772386856580302e-01
-7.132153172419985587e+00	1.421369089918600170e-01
-7.086111936514175369e+00	1.424804136448890313e-01
-7.040058134453975214e+00	1.428072255507030208e-01
-6.993995471112925522e+00	1.431172635080480149e-01
-6.947927632054515357e+00	1.434108599713160292e-01
-6.901858206800955742e+00	1.436887213653420259e-01
-6.855790619353015813e+00	1.439518824502930283e-01
-6.809728066751795872e+00	1.442016562601950158e-01
-6.763673466229355391e+00	1.444395811269950092e-01
-6.717629411266245576e+00	1.446673662564310070e-01
-6.671598136662865386e+00	1.448868372461700194e-01
-6.625581492543115125e+00	1.450998828346480307e-01
-6.579580927044585081e+00	1.453084040452410075e-01
-6.533597477311715807e+00	1.455142667493440067e-01
-6.487631768297695167e+00	1.457192585180990263e-01
-6.441684018796565603e+00	1.459250504704600326e-01
-6.395754054067885441e+00	1.461331646592620159e-01
-6.349841324381555907e+00	1.463449473710180249e-01
-6.303944928796045843e+00	1.465615485530340212e-01
-6.258063643486975636e+00	1.467839074264400134e-01
-6.212195953962355688e+00	1.470127441987200134e-01
-6.166340090530035845e+00	1.472485576567970078e-01
-6.120494066420815393e+00	1.474916283035790088e-01
-6.074655718011835681e+00	1.477420265986190140e-01
-6.028822746637095165e+00	1.479996257781350244e-01
-5.982992761511135349e+00	1.482641186616640294e-01
-5.937163323326665854e+00	1.485350378022170237e-01
-5.891331988113805096e+00	1.488117783036070063e-01
-5.845496350966955745e+00	1.490936226121640229e-01
-5.799654089253585276e+00	1.493797665892750148e-01
-5.753803004917895869e+00	1.496693461850220064e-01
-5.707941065480705234e+00	1.499614640602380256e-01
-5.662066443317215203e+00	1.502552155429930092e-01
-5.616177552767165793e+00	1.505497133543570176e-01
-5.570273084600055213e+00	1.508441105954100303e-01
-5.524352037324475440e+00	1.511376215513740295e-01
-5.478413744797215656e+00	1.514295399375930329e-01
-5.432457899559375747e+00	1.517192542843780190e-01
-5.386484571305405922e+00	1.520062602318510148e-01
-5.340494219881525062e+00	1.522901695805250200e-01
-5.294487702214385472e+00	1.525707160170130250e-01
-5.248466272593725890e+00	1.528477575059210281e-01
-5.202431575775545269e+00	1.531212754074860183e-01
-5.156385632437825883e+00	1.533913704450920179e-01
-5.110330816610935578e+00	1.536582557064880283e-01
-5.064269824819415788e+00	1.539222469169520269e-01
-5.018205636811855719e+00	1.541837502709900165e-01
-4.972141467919225732e+00	1.544432481512350297e-01
-4.926080713268225608e+00	1.547012830986430054e-01
-4.880026884281475574e+00	1.549584404265420268e-01
-4.833983538116935819e+00	1.552153298925740277e-01
-4.787954200930665039e+00	1.554725668569100216e-01
-4.741942286083625113e+00	1.557307533622120099e-01
-4.695951008648275860e+00	1.559904595708490327e-01
-4.649983297798146786e+00	1.562522059876570169e-01
-4.604041708875026728e+00	1.565164468824070121e-01
-4.558128337116036377e+00	1.567835553050170305e-01
-4.512244735180156674e+00	1.570538100587480224e-01
-4.466391836731076204e+00	1.573273849622930098e-01
-4.420569888404996206e+00	1.576043406911290246e-01
-4.374778392510346059e+00	1.578846194420340243e-01
-4.329016062765846051e+00	1.581680426128090067e-01
-4.283280795279286401e+00	1.584543116323500200e-01
-4.237569656797896656e+00	1.587430120149820323e-01
-4.191878892020656444e+00	1.590336206481050285e-01
-4.146203951453266257e+00	1.593255162544250092e-01
-4.100539540908676450e+00	1.596179929004170328e-01
-4.054879693314815903e+00	1.599102763521150217e-01
-4.009217862990896108e+00	1.602015430091070225e-01
-3.963547042003385812e+00	1.604909410789070179e-01
-3.917859897621306153e+00	1.607776135881410218e-01
-3.872148929270416318e+00	1.610607227655670159e-01
-3.826406642750216136e+00	1.613394752764450157e-01
-3.780625738841956185e+00	1.616131477396120231e-01
-3.734799312817096428e+00	1.618811119194480119e-01
-3.688921060770035787e+00	1.621428589561060285e-01
-3.642985488166826435e+00	1.623980219804570246e-01
-3.596988115539426545e+00	1.626463964563600317e-01
-3.550925675882376176e+00	1.628879576033460119e-01
-3.504796298042625935e+00	1.631228742783990271e-01
-3.458599670249926206e+00	1.633515187370100097e-01
-3.412337177928936427e+00	1.635744717513470115e-01
-3.366012010077765737e+00	1.637925226373090071e-01
-3.319629228799306553e+00	1.640066638319950254e-01
-3.273195797038756183e+00	1.642180797680680149e-01
-3.226720560214135780e+00	1.644281299103190208e-01
-3.180214178225505783e+00	1.646383259509440200e-01
-3.133689005286306006e+00	1.648503033014680208e-01
-3.087158916125836150e+00	1.650657871684820255e-01
-3.040639078350245939e+00	1.652865536544700087e-01
-2.994145672099736366e+00	1.655143864806910281e-01
-2.947695559577615754e+00	1.657510300828100303e-01
-2.901305908522986421e+00	1.659981399778700240e-01
-2.854993775220005858e+00	1.662572314391490280e-01
-2.808775654147436462e+00	1.665296276394060138e-01
-2.762667002831506124e+00	1.668164085287510146e-01
-2.716681751834435943e+00	1.671183617967830215e-01
-2.670831811045595749e+00	1.674359373260040085e-01
-2.625126584502476046e+00	1.677692065711170188e-01
-2.579572506811286026e+00	1.681178282936970081e-01
-2.534172614824895753e+00	1.684810220413380244e-01
-2.488926168532195948e+00	1.688575506827740269e-01
-2.443828335087736114e+00	1.692457131946770166e-01
-2.398869949537895785e+00	1.696433487416330321e-01
-2.354037365061826037e+00	1.700478528987910132e-01
-2.309312404431405952e+00	1.704562066388690122e-01
-2.264672422902935800e+00	1.708650184441270203e-01
-2.220090490891355905e+00	1.712705796136890224e-01
-2.175535702564685980e+00	1.716689325219460105e-01
-2.130973613959025847e+00	1.720559512508160194e-01
-2.086366811392506015e+00	1.724274336741290214e-01
-2.041675607899375855e+00	1.727792037241890066e-01
-1.996858862171045912e+00	1.731072222269740279e-01
-1.951874911148866021e+00	1.734077043626260084e-01
-1.906682604038695938e+00	1.736772415009900095e-01
-1.861242422193505996e+00	1.739129248877100131e-01
-1.815517666124875973e+00	1.741124684239800102e-01
-1.769475687948055986e+00	1.742743276016470166e-01
-1.723089144930125993e+00	1.743978115332880108e-01
-1.676337247586905832e+00	1.744831849617450303e-01
-1.629206974047235912e+00	1.745317571516090127e-01
-1.581694221252955890e+00	1.745459546613130075e-01
-1.533804863058915835e+00	1.745293751719110276e-01
-1.485555685497165879e+00	1.744868198086980127e-01
-1.436975170417186032e+00	1.744243017335570245e-01
-1.388104100434465860e+00	1.743490292064430180e-01
-1.338995960621715886e+00	1.742693618080970175e-01
-1.289717115645385936e+00	1.741947390752190128e-01
-1.240346745050705968e+00	1.741355814136450186e-01
-1.190976524072235865e+00	1.741031638121330327e-01
-1.141710042613181875e+00	1.741094635645040190e-01
-1.092661960791865949e+00	1.741669839047310098e-01
-1.043956905573739880e+00	1.742885561499900315e-01
-9.957281193485569837e-01	1.744871236116380120e-01
-9.481158777147600247e-01	1.747755111536550277e-01
-9.012657000248640582e-01	1.751661848322950132e-01
-8.553263822449899134e-01	1.756710065200210169e-01
-8.104478872044840188e-01	1.763009887827990119e-01
-7.667791321747459143e-01	1.770660555257490276e-01
-7.244657177453890373e-01	1.779748140337890083e-01
-6.836476449999999705e-01	1.790343440000000119e-01
-6.444570698934589670e-01	1.802500089476240241e-01
-6.070161443854079630e-01	1.816252951086690104e-01
-5.714349932111290054e-01	1.831616823247570192e-01
-5.378098731315918979e-01	1.848585508909560138e-01
-5.062215581025290012e-01	1.867131274830970133e-01
-4.767339890889339959e-01	1.887204724112320209e-01
-4.493932213262599729e-01	1.908735094493280160e-01
-4.242266948417729999e-01	1.931630984318920274e-01
-4.012428461942370017e-01	1.955781497136750147e-01
-3.804310709037889704e-01	1.981057784940160327e-01
-3.617620371951869584e-01	2.007314959491450224e-01
-3.451883427564419460e-01	2.034394331304030246e-01
-3.306454975175729949e-01	2.062125927084860200e-01
-3.180532072694119972e-01	2.090331229040690297e-01
-3.073169255363940033e-01	2.118826073690860123e-01
-2.983296347223070022e-01	2.147423643890510325e-01
-2.909738123538029853e-01	2.175937485768580093e-01
-2.851235343940977662e-01	2.204184482262130096e-01
-2.806466651786910793e-01	2.231987716851980275e-01
-2.774070825743946700e-01	2.259179164872130163e-01
-2.752668874707472901e-01	2.285602155218470211e-01
-2.740885486208332056e-01	2.311113552210200262e-01
-2.737369370564197713e-01	2.335585615512100199e-01
-2.740812086737937081e-01	2.358907505128310100e-01
-2.749964989553506101e-01	2.380986408233200236e-01
-2.763653999683182705e-01	2.401748274707060093e-01
-2.780791965600798443e-01	2.421138158390480077e-01
-2.800388458340635767e-01	2.439120170968730184e-01
-2.821556913228626673e-01	2.455677064771500107e-01
-2.843519105613316889e-01	2.470809469376000211e-01
-2.865607017961646630e-01	2.484534814517130319e-01
-2.887262221585079613e-01	2.496885978260410255e-01
-2.908032955999079738e-01	2.507909704544660223e-01
-2.927569140994359942e-01	2.517664837962390045e-01
-2.945615599671889684e-01	2.526220425969339933e-01
-2.962003804007259933e-01	2.533653739600940091e-01
-2.976642477308629742e-01	2.540048263263430250e-01
-2.989507399869669735e-01	2.545491702343830043e-01
-3.000630765165459568e-01	2.550074054361250453e-01
-3.010090424376199447e-01	2.553885785307770107e-01
-3.017999337434669749e-01	2.557016147867390288e-01
-3.024495520049549913e-01	2.559551672538210032e-01
-3.029732739393209973e-01	2.561574856505410280e-01
-3.033872167732429848e-01	2.563163068607870465e-01
