# Supplementary material for: Agile perching maneuvers in birds and morphing-wing drones
Source: Nat Commun. 2024 Sep 27;15:8330. doi: 10.1038/s41467-024-52369-4 (PMC11437188; doi:10.1038/s41467-024-52369-4)
Supplement: Supplementary file 11 — Source Data [file 41467_2024_52369_MOESM11_ESM.zip › figure_source_data/suppl_fig_2/harris_hawk_395.csv]

# horizontal_pos	altitude
-1.217184169511634373e+01	2.518184419331649937e-01
-1.216144376638234448e+01	2.526384982875030105e-01
-1.215078567761244344e+01	2.534708775234990052e-01
-1.213987313023624459e+01	2.543105267424849991e-01
-1.212871196954074371e+01	2.551520436014029780e-01
-1.211730815293644348e+01	2.559896942580169865e-01
-1.210566771906504435e+01	2.568174340475060102e-01
-1.209379675787304365e+01	2.576289308041410098e-01
-1.208170138176114428e+01	2.584175907166539887e-01
-1.206938769789814359e+01	2.591765865809170233e-01
-1.205686178177614387e+01	2.598988882891319907e-01
-1.204412965206574349e+01	2.605772953709419859e-01
-1.203119724681684488e+01	2.612044713791970008e-01
-1.201807040104054458e+01	2.617729798916190176e-01
-1.200475482569354391e+01	2.622753218797310160e-01
-1.199125608808184396e+01	2.627039741783819826e-01
-1.197757959368724379e+01	2.630514287731560152e-01
-1.196373056942054447e+01	2.633102326093900158e-01
-1.194971404829414396e+01	2.634730276154040318e-01
-1.193553485550994431e+01	2.635325906243199956e-01
-1.192119759594894468e+01	2.634818728735360271e-01
-1.190670664305514492e+01	2.633140387588250309e-01
-1.189206612909904415e+01	2.630225035211700146e-01
-1.187727993681174432e+01	2.626009695489950335e-01
-1.186235169237654397e+01	2.620434609864870090e-01
-1.184728475976964468e+01	2.613443563501199884e-01
-1.183208223643894463e+01	2.604984188704440040e-01
-1.181674695031304445e+01	2.595008242944240040e-01
-1.180128145813094420e+01	2.583471859051280073e-01
-1.178568804508344492e+01	2.570335765400639794e-01
-1.176996872575664455e+01	2.555565474168550177e-01
-1.175412524636474387e+01	2.539131436047570300e-01
-1.173815908825854493e+01	2.521009160126569948e-01
-1.172207147269054417e+01	2.501179297980380412e-01
-1.170586336681654416e+01	2.479627691367579934e-01
-1.168953549090324451e+01	2.456345383297290075e-01
-1.167308832670994434e+01	2.431328592594100002e-01
-1.165652212700334367e+01	2.404578652458159993e-01
-1.163983692615554411e+01	2.376101913880629968e-01
-1.162303255176904493e+01	2.345909615128519976e-01
-1.160610863726324382e+01	2.314017718851660022e-01
-1.158906463534554376e+01	2.280446718684760177e-01
-1.157189983228494334e+01	2.245221417513190154e-01
-1.155461336289254426e+01	2.208370679840470086e-01
-1.153720422610734353e+01	2.169927160932000054e-01
-1.151967130107604476e+01	2.129927015613209962e-01
-1.150201336360864346e+01	2.088409589765780061e-01
-1.148422910288464394e+01	2.045417097692550090e-01
-1.146631713827864374e+01	2.000994288607900184e-01
-1.144827603617234324e+01	1.955188105555210054e-01
-1.143010432661424325e+01	1.908047340056060193e-01
-1.141180051969034359e+01	1.859622285757649984e-01
-1.139336312146964403e+01	1.809964394266640186e-01
-1.137479064938974460e+01	1.759125936240359955e-01
-1.135608164695504385e+01	1.707159670653380090e-01
-1.133723469762504443e+01	1.654118524970220050e-01
-1.131824843778034406e+01	1.600055288738020109e-01
-1.129912156866314454e+01	1.545022322869430143e-01
-1.127985286720204350e+01	1.489071286620240187e-01
-1.126044119564424406e+01	1.432252883982469971e-01
-1.124088550993244340e+01	1.374616630917500082e-01
-1.122118486678044391e+01	1.316210644549249964e-01
-1.120133842941644353e+01	1.257081455130030223e-01
-1.118134547198144446e+01	1.197273841286660007e-01
-1.116120538258584460e+01	1.136830688756440000e-01
-1.114091766504434489e+01	1.075792872536100037e-01
-1.112048193932584361e+01	1.014199162096992013e-01
-1.109989794077014480e+01	9.520861490695720075e-02
-1.107916551813804418e+01	8.894881965738490881e-02
-1.105828463057374478e+01	8.264374091724051297e-02
-1.103725534357134386e+01	7.629636222511540500e-02
-1.101607782404624380e+01	6.990944094918660756e-02
-1.099475233462124457e+01	6.348551069905231103e-02
-1.097327922724204363e+01	5.702688524970189743e-02
-1.095165893624374398e+01	5.053566382042409821e-02
-1.092989197098774490e+01	4.401373754970300256e-02
-1.090797890819434457e+01	3.746279700823809677e-02
-1.088592038408844331e+01	3.088434059593109238e-02
-1.086371708647824441e+01	2.427968367474281353e-02
-1.084136974687464416e+01	1.764996829744541751e-02
-1.081887913275954460e+01	1.099617340213329686e-02
-1.079624604009394417e+01	4.319125353568709080e-03
-1.077347128615574334e+01	-2.380491275358387337e-03
-1.075055570277904415e+01	-9.102122775934196053e-03
-1.072750013005814473e+01	-1.584533531047868649e-02
-1.070430541056804330e+01	-2.260980392154499086e-02
-1.068097238413784389e+01	-2.939530159868197767e-02
-1.065750188320334324e+01	-3.620168844615340165e-02
-1.063389472875124397e+01	-4.302890098419459575e-02
-1.061015172685544350e+01	-4.987694160681829803e-02
-1.058627366579594486e+01	-5.674586821106339385e-02
-1.056226131373964350e+01	-6.363578400604158469e-02
-1.053811541695164422e+01	-7.054682750528917801e-02
-1.051383669850184432e+01	-7.747916270281141049e-02
-1.048942585741994371e+01	-8.443296943181172187e-02
-1.046488356825144450e+01	-9.140843390537289892e-02
-1.044021048096004378e+01	-9.840573944018998764e-02
-1.041540722112214468e+01	-1.054250573677019687e-01
-1.039047439035744347e+01	-1.124665381414099996e-01
-1.036541256694064472e+01	-1.195303026546459813e-01
-1.034022230654164431e+01	-1.266164337891589886e-01
-1.031490414304464487e+01	-1.337249682215529978e-01
-1.028945858940084435e+01	-1.408558885212899958e-01
-1.026388613847604425e+01	-1.480091155806309566e-01
-1.023818726385684386e+01	-1.551845014229689679e-01
-1.021236242059124422e+01	-1.623818224414669831e-01
-1.018641204584104365e+01	-1.696007731243490135e-01
-1.016033655943266467e+01	-1.768409603263910168e-01
-1.013413636430022358e+01	-1.841018981480359584e-01
-1.010781184682092437e+01	-1.913830034838019944e-01
-1.008136337704795338e+01	-1.986835923003120175e-01
-1.005479130885367489e+01	-2.060028767011929940e-01
-1.002809597999956459e+01	-2.133399628312870333e-01
-1.000127771215417383e+01	-2.206938496661909888e-01
-9.974336810883524862e+00	-2.280634287250309922e-01
-9.947273565641124193e+00	-2.354474847349199984e-01
-9.920088249785843360e+00	-2.428446972647109736e-01
-9.892781120657033966e+00	-2.502536433338469757e-01
-9.865352419735284428e+00	-2.576728009893650140e-01
-9.837802372916364391e+00	-2.651005538309140208e-01
-9.810131190923424782e+00	-2.725351964501139812e-01
-9.782339069879613547e+00	-2.799749407370950016e-01
-9.754426192059584722e+00	-2.874179229939199942e-01
-9.726392726834083291e+00	-2.948622117820550170e-01
-9.698238831816903271e+00	-3.023058164194639685e-01
-9.669964654218604849e+00	-3.097466960325099827e-01
-9.641570332405894561e+00	-3.171827690588400195e-01
-9.613055997660204355e+00	-3.246119230901580166e-01
-9.584421776124093739e+00	-3.320320249382759381e-01
-9.555667790918553450e+00	-3.394409308043490614e-01
-9.526794164410324228e+00	-3.468364964297259712e-01
-9.497801020603704458e+00	-3.542165871075830252e-01
-9.468688487628284634e+00	-3.615790874372399322e-01
-9.439456700290964619e+00	-3.689219107079819149e-01
-9.410105802658733865e+00	-3.762430078060269856e-01
-9.380635950637884690e+00	-3.835403755469800058e-01
-9.351047314514474351e+00	-3.908120643464389476e-01
-9.321340081421904955e+00	-3.980561851531820294e-01
-9.291514457702504615e+00	-4.052709155823090437e-01
-9.261570671132423271e+00	-4.124545051995209266e-01
-9.231508972981844252e+00	-4.196052799221289820e-01
-9.201329639886104417e+00	-4.267216455170589895e-01
-9.171032975507344531e+00	-4.338020901907450599e-01
-9.140619311970633376e+00	-4.408451862800610299e-01
-9.110089011063355002e+00	-4.478495910670239888e-01
-9.079442465191554845e+00	-4.548140467526670672e-01
-9.048680098091704593e+00	-4.617373796369159122e-01
-9.017802365301633927e+00	-4.686184985613130460e-01
-8.986809754398633387e+00	-4.754563926798939799e-01
-8.955702785017544798e+00	-4.822501286301379975e-01
-8.924482008665403754e+00	-4.889988471808050519e-01
-8.893148008352843803e+00	-4.957017594363430368e-01
-8.861701398065484625e+00	-5.023581426786480897e-01
-8.830142822100844668e+00	-5.089673359260669105e-01
-8.798472954297883675e+00	-5.155287352869779571e-01
-8.766692497187564825e+00	-5.220417891810049671e-01
-8.734802181092854667e+00	-5.285059934951830130e-01
-8.702802763206074488e+00	-5.349208867353709707e-01
-8.670695026670733441e+00	-5.412860452251280208e-01
-8.638479779692753269e+00	-5.476010783953499939e-01
-8.606157854703633703e+00	-5.538656241985839834e-01
-8.573730107595274319e+00	-5.600793446721958890e-01
-8.541197417042253548e+00	-5.662419216649419162e-01
-8.508560683923553469e+00	-5.723530527320999095e-01
-8.475820830851393595e+00	-5.784124471955549573e-01
-8.442978801810143707e+00	-5.844198223572358852e-01
-8.410035561903944412e+00	-5.903748998474049881e-01
-8.376992097206553467e+00	-5.962774020836099087e-01
-8.343849414702894762e+00	-6.021270488118899422e-01
-8.310608542307013735e+00	-6.079235536990938993e-01
-8.277270528937803462e+00	-6.136666209440999609e-01
-8.243836444629664584e+00	-6.193559418763119329e-01
-8.210307380653064868e+00	-6.249911915120520689e-01
-8.176684449617283690e+00	-6.305720250433590746e-01
-8.142968785526134567e+00	-6.360980742390260900e-01
-8.109161543756854940e+00	-6.415689437445188936e-01
-8.075263900932084127e+00	-6.469842072752860496e-01
-8.041277054655934009e+00	-6.523434037069539837e-01
-8.007202223086403947e+00	-6.576460330754769767e-01
-7.973040644319014270e+00	-6.628915525104439599e-01
-7.938793575559493831e+00	-6.680793721349760350e-01
-7.904462292067064411e+00	-6.732088509758160644e-01
-7.870048085854284281e+00	-6.782792929368679502e-01
-7.835552264134274303e+00	-6.832899428984720025e-01
-7.800976147511343939e+00	-6.882399830126459950e-01
-7.766321067916663878e+00	-6.931285292712729973e-01
-7.731588366296254122e+00	-6.979546284294249059e-01
-7.696779390064803827e+00	-7.027172553695690826e-01
-7.661895490344083903e+00	-7.074153109940499728e-01
-7.626938019010913727e+00	-7.120476207329589080e-01
-7.591908325584784123e+00	-7.166129337521121023e-01
-7.556807753990334220e+00	-7.211099229413791001e-01
-7.521637639234564077e+00	-7.255371857570360739e-01
-7.486399304042683944e+00	-7.298932459832010444e-01
-7.451094055499663860e+00	-7.341765564668560895e-01
-7.415723181747604364e+00	-7.383855028686319155e-01
-7.380287948790424046e+00	-7.425184084576159638e-01
-7.344789597458974306e+00	-7.465735399631290292e-01
-7.309229340589183721e+00	-7.505491144800460201e-01
-7.273608360465773970e+00	-7.544433074070189260e-01
-7.237927806581834211e+00	-7.582542613792999653e-01
-7.202188793762523744e+00	-7.619800961400109429e-01
-7.166392400697303877e+00	-7.656189192760909368e-01
-7.130539668921124452e+00	-7.691688377280589961e-01
-7.094631602280114357e+00	-7.726279699665159484e-01
-7.058669166911103687e+00	-7.759944587133880134e-01
-7.022653291758653715e+00	-7.792664840724139452e-01
-6.986584869645934504e+00	-7.824422769218410956e-01
-6.950464758909034479e+00	-7.855201324127278895e-01
-6.914293785596353992e+00	-7.884984234090579580e-01
-6.878072746227563705e+00	-7.913756137011140890e-01
-6.841802411098673709e+00	-7.941502708214120965e-01
-6.805483528112343805e+00	-7.968210782930669200e-01
-6.769116827105343681e+00	-7.993868471436549328e-01
-6.732703024637793909e+00	-8.018465265236229822e-01
-6.696242829202754265e+00	-8.041992132767719070e-01
-6.659736946808264335e+00	-8.064441603213750032e-01
-6.623186086879074175e+00	-8.085807837137739540e-01
-6.586590968420214409e+00	-8.106086682816859845e-01
-6.549952326381013989e+00	-8.125275717316349233e-01
-6.513270918154914213e+00	-8.143374271536949482e-01
-6.476547530148383913e+00	-8.160383438666800604e-01
-6.439782984350563844e+00	-8.176306065678260460e-01
-6.402978144835214103e+00	-8.191146727724019083e-01
-6.366133924126813781e+00	-8.204911685504099328e-01
-6.329251289363633681e+00	-8.217608825890081459e-01
-6.292331268193313676e+00	-8.229247586303929385e-01
-6.255374954338754456e+00	-8.239838863551920412e-01
-6.218383512776323840e+00	-8.249394908005580618e-01
-6.181358184472204087e+00	-8.257929204200700202e-01
-6.144300290628014416e+00	-8.265456339086811877e-01
-6.107211236392224407e+00	-8.271991859304022032e-01
-6.070092513999624018e+00	-8.277552118986570839e-01
-6.032945705307773743e+00	-8.282154119694788985e-01
-5.995772483705624545e+00	-8.285815344155000872e-01
-5.958574615376353911e+00	-8.288553585542641766e-01
-5.921353959903544073e+00	-8.290386774074349763e-01
-5.884112470216134483e+00	-8.291332802682740422e-01
-5.846852191874984506e+00	-8.291409353531840054e-01
-5.809575261709734484e+00	-8.290633727093570382e-01
-5.772283905821393724e+00	-8.289022675447099697e-01
-5.734980436971744311e+00	-8.286592241385679625e-01
-5.697667251386103970e+00	-8.283357604820460462e-01
-5.660346825001064452e+00	-8.279332937861390018e-01
-5.623021709193023909e+00	-8.274531269832630098e-01
-5.585694526027554119e+00	-8.268964363346900104e-01
-5.548367963072234232e+00	-8.262642602422520799e-01
-5.511044767818933821e+00	-8.255574893480610577e-01
-5.473727741762884236e+00	-8.247768579910710329e-01
-5.436419734187584396e+00	-8.239229370742748859e-01
-5.399123635705284308e+00	-8.229961283815030448e-01
-5.361842371602834056e+00	-8.219966603682100637e-01
-5.324578895042454185e+00	-8.209245854366449269e-01
-5.287336180165953969e+00	-8.197797786923890495e-01
-5.250117215149834315e+00	-8.185619381666879857e-01
-5.212924995256484451e+00	-8.172705864772529250e-01
-5.175762515925273810e+00	-8.159050738894759736e-01
-5.138632765944274539e+00	-8.144645827302050556e-01
-5.101538720741234378e+00	-8.129481330974819286e-01
-5.064483335829463861e+00	-8.113545898019149938e-01
-5.027469540441374285e+00	-8.096826704685708975e-01
-4.990500231379583873e+00	-8.079309547225510535e-01
-4.953578267112614064e+00	-8.060978943764849358e-01
-4.916706462139144307e+00	-8.041818245342180482e-01
-4.879887581642234018e+00	-8.021809755217130800e-01
-4.843124336452004464e+00	-8.000934855537749080e-01
-4.806419378332884129e+00	-7.979174140433220597e-01
-4.769775295609224308e+00	-7.956507554588210240e-01
-4.733194609140603859e+00	-7.932914536347690504e-01
-4.696679768656654375e+00	-7.908374164400260309e-01
-4.660233149458874458e+00	-7.882865307090130003e-01
-4.623857049495773808e+00	-7.856366773415379701e-01
-4.587553686815883935e+00	-7.828857464780099029e-01
-4.551325197402174005e+00	-7.800316526582089516e-01
-4.515173633389894192e+00	-7.770723498734679602e-01
-4.479100961669163716e+00	-7.740058464241070801e-01
-4.443109062872403925e+00	-7.708302194962250997e-01
-4.407199730745814392e+00	-7.675436293745450111e-01
-4.371374671903164533e+00	-7.641443332107888953e-01
-4.335635505959284153e+00	-7.606306982702000230e-01
-4.299983766039424005e+00	-7.570012145822080374e-01
-4.264420899659843833e+00	-7.532545069248699487e-01
-4.228948269973654028e+00	-7.493893460766889447e-01
-4.193567157374654464e+00	-7.454046592735799059e-01
-4.158278761450773686e+00	-7.412995398132620206e-01
-4.123084203276763837e+00	-7.370732557540460306e-01
-4.087984528034714238e+00	-7.327252576599889711e-01
-4.052980707948903749e+00	-7.282551853495609073e-01
-4.018073645519693926e+00	-7.236628736103800641e-01
-3.983264177039663956e+00	-7.189483568481549458e-01
-3.948553076372814274e+00	-7.141118726437198916e-01
-3.913941058976104337e+00	-7.091538641979040491e-01
-3.879428786140623586e+00	-7.040749816499900504e-01
-3.845016869427744233e+00	-6.988760822615469603e-01
-3.810705875273914245e+00	-6.935582294635729284e-01
-3.776496329736294122e+00	-6.881226907709909746e-01
-3.742388723349574065e+00	-6.825709345747199563e-01
-3.708383516063383567e+00	-6.769046258276540939e-01
-3.674481142228374075e+00	-6.711256206469500274e-01
-3.640682015598224019e+00	-6.652359598610388947e-01
-3.606986534314343906e+00	-6.592378615356790927e-01
-3.573395085839353946e+00	-6.531337125191341020e-01
-3.539908051806033740e+00	-6.469260590522429855e-01
-3.506525812747823601e+00	-6.406175964945450829e-01
-3.473248752678474105e+00	-6.342111582229699174e-01
-3.440077263488523940e+00	-6.277097037646059974e-01
-3.407011749128173506e+00	-6.211163062298679094e-01
-3.374052629547134252e+00	-6.144341391169600985e-01
-3.341200344364263941e+00	-6.076664625627150595e-01
-3.308455356241694290e+00	-6.008166091188420488e-01
-3.275818153940684319e+00	-5.938879691361880209e-01
-3.243289255039034202e+00	-5.868839758427830677e-01
-3.210869208292713495e+00	-5.798080902042739293e-01
-3.178558595627714034e+00	-5.726637856577079244e-01
-3.146358033750893846e+00	-5.654545328115549996e-01
-3.114268175372603586e+00	-5.581837842063590571e-01
-3.082289710036834052e+00	-5.508549592313389809e-01
-3.050423364558684014e+00	-5.434714292927909085e-01
-3.018669903072224159e+00	-5.360365033300569237e-01
-2.987030126695823462e+00	-5.285534137742891048e-01
-2.955504872825243545e+00	-5.210253030440670230e-01
-2.924095014068954335e+00	-5.134552106702880980e-01
-2.892801456842954089e+00	-5.058460611404580476e-01
-2.861625139646434057e+00	-4.982006525497239546e-01
-2.830567031042273918e+00	-4.905216461425680463e-01
-2.799628127369834019e+00	-4.828115568251449274e-01
-2.768809450220254043e+00	-4.750727447236610668e-01
-2.738112043706864007e+00	-4.673074078591419878e-01
-2.707536971566013584e+00	-4.595175760032280121e-01
-2.677085314125434046e+00	-4.517051057734610686e-01
-2.646758165179224243e+00	-4.438716770197829731e-01
-2.616556628809713736e+00	-4.360187905467300395e-01
-2.586481816197934158e+00	-4.281477672080959418e-01
-2.556534842464853519e+00	-4.202597484026530661e-01
-2.526716823586093952e+00	-4.123556979909430154e-01
-2.497028873422824091e+00	-4.044364056441699939e-01
-2.467472100911083821e+00	-3.965024916269250244e-01
-2.438047607451133914e+00	-3.885544130058499745e-01
-2.408756484537233789e+00	-3.805924712665270104e-01
-2.379599811666653686e+00	-3.726168213108410066e-01
-2.350578654564873915e+00	-3.646274817968690463e-01
-2.321694063761674087e+00	-3.566243467731870509e-01
-2.292947073549993497e+00	-3.486071985491860370e-01
-2.264338701356713557e+00	-3.405757217328719277e-01
-2.235869947550724213e+00	-3.325295183575859848e-01
-2.207541795710533883e+00	-3.244681240092610053e-01
-2.179355213369234434e+00	-3.163910248563299721e-01
-2.151311153250594188e+00	-3.082976754752109749e-01
-2.123410555005693645e+00	-3.001875173556219911e-01
-2.095654347454534161e+00	-2.920599979617579667e-01
-2.068043451332464144e+00	-2.839145902178150105e-01
-2.040578782536114133e+00	-2.757508122794389838e-01
-2.013261255858203924e+00	-2.675682474465599925e-01
-1.986091789195824076e+00	-2.593665640678229911e-01
-1.959071308210894147e+00	-2.511455352824459863e-01
-1.932200751416923934e+00	-2.429050584420159864e-01
-1.905481075660314216e+00	-2.346451740524450047e-01
-1.878913261959864078e+00	-2.263660840751379744e-01
-1.852498321662693792e+00	-2.180681694265010351e-01
-1.826237302870253876e+00	-2.097520065161470049e-01
-1.800131297083263915e+00	-2.014183826667559907e-01
-1.774181446010164143e+00	-1.930683102623809710e-01
-1.748388948479494109e+00	-1.847030394772369855e-01
-1.722755067392924166e+00	-1.763240694435310174e-01
-1.697281136652313949e+00	-1.679331577248480145e-01
-1.671968567991133803e+00	-1.595323279708379949e-01
-1.646818857638333800e+00	-1.511238756395419935e-01
-1.621833592740363983e+00	-1.427103716855659954e-01
-1.597014457465934179e+00	-1.342946641254179618e-01
-1.572363238717104039e+00	-1.258798774056039682e-01
-1.547881831369664063e+00	-1.174694095144799832e-01
-1.523572242966563905e+00	-1.090669267952479871e-01
-1.499436597788394110e+00	-1.006763564347900042e-01
-1.475477140227054118e+00	-9.230187662117056435e-02
-1.451696237390533994e+00	-8.394790438136739974e-02
-1.428096380869583903e+00	-7.561908113012960619e-02
-1.404680187600884089e+00	-6.732025598050520032e-02
-1.381450399765093984e+00	-5.905646688647531173e-02
-1.358409883663263873e+00	-5.083291970804537652e-02
-1.335561627520633898e+00	-4.265496530892037841e-02
-1.312908738172894108e+00	-3.452807481634018183e-02
-1.290454436596733867e+00	-2.645781319157539113e-02
-1.268202052254304046e+00	-1.844981127779599106e-02
-1.246155016228744028e+00	-1.050973650932929271e-02
-1.224316853136993899e+00	-2.643262482516506306e-03
-1.202691171814843862e+00	5.143962396712803420e-03
-1.181281654779134049e+00	1.284634696001291099e-02
-1.160092046481890904e+00	2.045838977823091764e-02
-1.139126140381634844e+00	2.797471186719929781e-02
-1.118387764868041145e+00	3.539008933949089331e-02
-1.097880768087073022e+00	4.269948573805382175e-02
-1.077609001725033044e+00	4.989808378402549316e-02
-1.057576303821349928e+00	5.698131626974030361e-02
-1.037786480691351043e+00	6.394489582907131320e-02
-1.018243288051607021e+00	7.078484332085820119e-02
-9.989504114516819522e-01	7.749751456728209975e-02
-9.799114461270059806e-01	8.407962519767581133e-02
-9.611298763981700466e-01	9.052827335938490316e-02
-9.426090547520149521e-01	9.684096007087250602e-02
-9.243521807492670606e-01	1.030156070082216130e-01
-9.063622799122299512e-01	1.090505715344350091e-01
-8.886421827537900331e-01	1.149446588013399995e-01
-8.711945041158349889e-01	1.206971307763340107e-01
-8.540216229908249579e-01	1.263077120704609868e-01
-8.371256630046549629e-01	1.317765924702340163e-01
-8.205084737419700014e-01	1.371044261029560063e-01
-8.041716130965369524e-01	1.422923271938340006e-01
-7.881163308292129521e-01	1.473418624026660018e-01
-7.723435535141229824e-01	1.522550397580210157e-01
-7.568538710500239963e-01	1.570342942374129969e-01
-7.416475249082370436e-01	1.616824700725860153e-01
-7.267243982810039915e-01	1.662027998895100056e-01
-7.120840082845919516e-01	1.705988808226140130e-01
-6.977255003599319716e-01	1.748746477719519965e-01
-6.836476449999999705e-01	1.790343440000000119e-01
-6.698488369176380797e-01	1.830824892914140190e-01
-6.563270967500269837e-01	1.870238459239760009e-01
-6.430800753767440536e-01	1.908633827218390033e-01
-6.301050609073070019e-01	1.946062374828650132e-01
-6.173989883715309546e-01	1.982576780899319990e-01
-6.049584521219990574e-01	2.018230626314850007e-01
-5.927797209328169448e-01	2.053077988690369948e-01
-5.808587557526079248e-01	2.087173033986149950e-01
-5.691912300429009530e-01	2.120569608591620081e-01
-5.577725526057810690e-01	2.153320835435610092e-01
-5.465978927772700002e-01	2.185478717671170135e-01
-5.356622078357969885e-01	2.217093753439900172e-01
-5.249602724484599969e-01	2.248214565142599985e-01
-5.144867099521510667e-01	2.278887546530510011e-01
-5.042360252421649314e-01	2.309156530784169936e-01
-4.942026390181590290e-01	2.339062482568809997e-01
-4.843809231165169815e-01	2.368643216844290023e-01
-4.747652366396740153e-01	2.397933146969480067e-01
-4.653499625770959880e-01	2.426963064374829948e-01
-4.561295445996310094e-01	2.455759951787669926e-01
-4.470985236991120160e-01	2.484346831683680035e-01
-4.382515743386000140e-01	2.512742651309469721e-01
-4.295835397756539997e-01	2.540962205277260133e-01
-4.210894662216360107e-01	2.569016096377730318e-01
-4.127646355043069759e-01	2.596910734894480322e-01
-4.046045959089520361e-01	2.624648376336419786e-01
-3.966051908848129970e-01	2.652227197137240200e-01
-3.887625853187849922e-01	2.679641407506980211e-01
-3.810732890968570041e-01	2.706881400263709825e-01
-3.735341776955800053e-01	2.733933934126709930e-01
-3.661425095706989929e-01	2.760782349620379827e-01
-3.588959401376500269e-01	2.787406815423210116e-01
-3.517925321687770390e-01	2.813784602702320004e-01
-3.448307624643789926e-01	2.839890384703859794e-01
-3.380095246888520366e-01	2.865696558626630308e-01
-3.313281282988290166e-01	2.891173586592050149e-01
-3.247862935269779650e-01	2.916290352341929792e-01
-3.183841424226160344e-01	2.941014530146899841e-01
-3.121221859881909699e-01	2.965312962295920118e-01
-3.060013074885030160e-01	2.989152041461189957e-01
-3.000227420469889772e-01	3.012498094195409926e-01
-2.941880526800330076e-01	3.035317761818689952e-01
-2.884991029557810172e-01	3.057578374992420134e-01
-2.829580264979220106e-01	3.079248318355550240e-01
-2.775671935870729912e-01	3.100297381715300116e-01
-2.723291751423810858e-01	3.120697094437659969e-01
-2.672467043935232156e-01	3.140421039872209885e-01
-2.623226365780785274e-01	3.159445146868239962e-01
-2.575599070210677910e-01	3.177747955693430160e-01
-2.529614879720422094e-01	3.195310855948410023e-01
-2.485303445902591335e-01	3.212118294378650263e-01
-2.442693904800077864e-01	3.228157950814500299e-01
-2.401814431859009003e-01	3.243420880817640128e-01
-2.362691800617774951e-01	3.257901623973860072e-01
-2.325350949267004363e-01	3.271598277142460098e-01
-2.289814559172856923e-01	3.284512532348610181e-01
-2.256102649372730973e-01	3.296649679381050135e-01
-2.224232190928399078e-01	3.308018573529670214e-01
-2.194216744857361290e-01	3.318631569260480085e-01
-2.166066127159899102e-01	3.328504420975980094e-01
-2.139786104218351914e-01	3.337656152341390015e-01
-2.115378121568631253e-01	3.346108895969169827e-01
-2.092839068734231311e-01	3.353887705540520292e-01
-2.072161082472985805e-01	3.361020342701649954e-01
-2.053331390419794178e-01	3.367537041300169842e-01
-2.036332196718326215e-01	3.373470251721840119e-01
-2.021140610825319928e-01	3.378854368247939943e-01
-2.007728620246981843e-01	3.383725442477270029e-01
-1.996063107532852210e-01	3.388120885943919913e-01
-1.986105911413242886e-01	3.392079165112000250e-01
-1.977813931527009350e-01	3.395639491942170074e-01
-1.971139275752051279e-01	3.398841513202199849e-01
-1.966029448726807072e-01	3.401725001637120327e-01
-1.962427579741917172e-01	3.404329552024760175e-01
-1.960272687792318225e-01	3.406694285021580337e-01
-1.959499981215687137e-01	3.408857561554750060e-01
-1.960041189007912243e-01	3.410856710341310105e-01
-1.961824920603920108e-01	3.412727770916710313e-01
-1.964777050646437928e-01	3.414505254336920315e-01
-1.968821125038943132e-01	3.416221923482369860e-01
-1.973878784394801911e-01	3.417908594642570241e-01
-1.979870200854303985e-01	3.419593961799470283e-01
-1.986714524146175886e-01	3.421304444759479813e-01
-1.994330332721095944e-01	3.423064062010949815e-01
-2.002636085781636099e-01	3.424894328909079966e-01
-2.011550572075546106e-01	3.426814181516870117e-01
-2.020993351406173977e-01	3.428839926160869855e-01
-2.030885184943427846e-01	3.430985214497579983e-01
-2.041148450588896046e-01	3.433261043632619969e-01
-2.051707539856739149e-01	3.435675780591980200e-01
-2.062489232974815123e-01	3.438235210216110116e-01
-2.073423049184566214e-01	3.440942605333949800e-01
-2.084441569519823179e-01	3.443798817878350182e-01
-2.095480729669766951e-01	3.446802389426740221e-01
-2.106480080875657301e-01	3.449949679494420107e-01
-2.117383017170282322e-01	3.453235009772029906e-01
-2.128136967639028820e-01	3.456650822385410327e-01
-2.138693552757595095e-01	3.460187850165890033e-01
-2.149008704239502299e-01	3.463835296851400236e-01
-2.159042748202362194e-01	3.467581025095440306e-01
-2.168760451831402980e-01	3.471411750140350194e-01
-2.178131034078168993e-01	3.475313237013600287e-01
-2.187128141277965288e-01	3.479270499131210115e-01
-2.195729788898231893e-01	3.483267996238469943e-01
-2.203918270938470814e-01	3.487289829685469855e-01
-2.211680038787883218e-01	3.491319933121500019e-01
-2.219005551607066140e-01	3.495342256796610259e-01
-2.225889100532811860e-01	3.499340943780039903e-01
-2.232328609208453218e-01	3.503300496540610043e-01
-2.238325413314857792e-01	3.507205932483289934e-01
-2.243884021917986193e-01	3.511042927196170171e-01
-2.249011863556938939e-01	3.514797944331199964e-01
-2.253719020071414114e-01	3.518458351218770042e-01
-2.258017951209018159e-01	3.522012519497790262e-01
-2.261923213061309834e-01	3.525449910227980155e-01
-2.265451173353141834e-01	3.528761143137399969e-01
-2.268619726553559035e-01	3.531938049843459937e-01
-2.271448011689354285e-01	3.534973711068610247e-01
-2.273956135625558872e-01	3.537862478050159964e-01
-2.276164904432346203e-01	3.540599978515350243e-01
-2.278095565286880064e-01	3.543183107757180150e-01
-2.279769561163619840e-01	3.545610005500460238e-01
-2.281208300349807927e-01	3.547880019391150275e-01
-2.282432942586912206e-01	3.549993656073189841e-01
-2.283464203386350033e-01	3.551952520934250068e-01
-2.284322177801810239e-01	3.553759247705020052e-01
-2.285026184663982995e-01	3.555417419183879990e-01
-2.285594631999767756e-01	3.556931480429860182e-01
-2.286044904070229089e-01	3.558306645821039949e-01
-2.286393270173268100e-01	3.559548801412300012e-01
-2.286654815071603175e-01	3.560664404044859843e-01
-2.286843390627559258e-01	3.561660378661570259e-01
-2.286971587957142837e-01	3.562544015264320074e-01
-2.287050729160132190e-01	3.563322866915339948e-01
-2.287090877444026837e-01	3.564004650131449847e-01
-2.287100864241056186e-01	3.564597148950869876e-01
-2.287088331722011980e-01	3.565108123866029821e-01
-2.287059788941860905e-01	3.565545226714399996e-01
-2.287020679712346016e-01	3.565915922502990165e-01
-2.286975460188950815e-01	3.566227419013089928e-01
-2.286927684085794943e-01	3.566486604890219958e-01
-2.286880093394131341e-01	3.566699996773129988e-01
-2.286834712479646203e-01	3.566873695855530269e-01
-2.286792943471616102e-01	3.567013354108440337e-01
-2.286755660933597056e-01	3.567124150220479795e-01
-2.286723303920550343e-01	3.567210775141519963e-01
-2.286695963680119292e-01	3.567277426944029939e-01
