# Supplementary material for: Agile perching maneuvers in birds and morphing-wing drones
Source: Nat Commun. 2024 Sep 27;15:8330. doi: 10.1038/s41467-024-52369-4 (PMC11437188; doi:10.1038/s41467-024-52369-4)
Supplement: Supplementary file 11 — Source Data [file 41467_2024_52369_MOESM11_ESM.zip › figure_source_data/suppl_fig_2/harris_hawk_236.csv]

# horizontal_pos	altitude
-1.217421133609482986e+01	4.325115629457927935e-01
-1.217340268628412936e+01	4.320044926618207826e-01
-1.217256420294312846e+01	4.315548481058538166e-01
-1.217169537476992858e+01	4.311646009968957971e-01
-1.217079610988932892e+01	4.308339364766538004e-01
-1.216986679510472946e+01	4.305611208171508109e-01
-1.216890834125362986e+01	4.303424051812608231e-01
-1.216792221137752961e+01	4.301719699090987836e-01
-1.216691042865782890e+01	4.300419131254127891e-01
-1.216587556140862958e+01	4.299422866549508226e-01
-1.216482068285612961e+01	4.298611813059248221e-01
-1.216374930396382936e+01	4.297848625514987808e-01
-1.216266527817092857e+01	4.296979565248498223e-01
-1.216157267759142968e+01	4.295836850672538065e-01
-1.216047564094982825e+01	4.294241473565367784e-01
-1.215937819430212841e+01	4.292006444233097961e-01
-1.215828404637692906e+01	4.288940416647257781e-01
-1.215719636116182834e+01	4.284851633215838174e-01
-1.215611751113212868e+01	4.279552118259548066e-01
-1.215504881524662828e+01	4.272862039843968174e-01
-1.215399026651032877e+01	4.264614151658178143e-01
-1.215294025449452953e+01	4.254658220404438085e-01
-1.215189528869832891e+01	4.242865339909078215e-01
-1.215084972901762939e+01	4.229132031080737875e-01
-1.214979552983682964e+01	4.213384027074907889e-01
-1.214872200436392902e+01	4.195579645666607793e-01
-1.214761561578972859e+01	4.175712655917208083e-01
-1.214645980164362982e+01	4.153814553715508007e-01
-1.214523483736162923e+01	4.129956170579888175e-01
-1.214391774455342876e+01	4.104248552066497857e-01
-1.214248224878372895e+01	4.076843056014067823e-01
-1.214089879086102997e+01	4.047930636390177916e-01
-1.213913459467632983e+01	4.017740295353148250e-01
-1.213715379357292967e+01	3.986536703937668125e-01
-1.213491761607532915e+01	3.954617010101277863e-01
-1.213238463058532979e+01	3.922306871304758191e-01
-1.212951104739672914e+01	3.889955766898827716e-01
-1.212625107511532896e+01	3.857931662908598014e-01
-1.212255732732462832e+01	3.826615117912298136e-01
-1.211838127415112965e+01	3.796392933188917906e-01
-1.211367373227912836e+01	3.767651462782458105e-01
-1.210838538597582925e+01	3.740769709261598241e-01
-1.210246733084362880e+01	3.716112338462788101e-01
-1.209587163133932819e+01	3.694022751172357788e-01
-1.208855188260862867e+01	3.674816351380468249e-01
-1.208046376689462953e+01	3.658774149351617933e-01
-1.207156559470012880e+01	3.646136833304008396e-01
-1.206181882101572889e+01	3.637099436050518220e-01
-1.205118852726362988e+01	3.631806712674457982e-01
-1.203964386014762944e+01	3.630349332406068164e-01
-1.202715841931122931e+01	3.632760972597078308e-01
-1.201371058659322877e+01	3.639016385370827944e-01
-1.199928379067912942e+01	3.649030488500888403e-01
-1.198386670208332916e+01	3.662658511714468323e-01
-1.196745335461222837e+01	3.679697208325408142e-01
-1.195004319074522847e+01	3.699887120288967712e-01
-1.193164102969582885e+01	3.722915862867807735e-01
-1.191225695826902964e+01	3.748422373543938146e-01
-1.189190614598712870e+01	3.776002049053788223e-01
-1.187060858730782975e+01	3.805212674909297932e-01
-1.184838877507542954e+01	3.835581033946208196e-01
-1.182527531062912907e+01	3.866610064747488251e-01
-1.180130045720052934e+01	3.897786427651288022e-01
-1.177649964436032981e+01	3.928588325866357867e-01
-1.175091093228272854e+01	3.958493422349357860e-01
-1.172457444546312821e+01	3.986986689859438049e-01
-1.169753178621582990e+01	4.013568032243537975e-01
-1.166982543876522982e+01	4.037759519676347719e-01
-1.164149817499932915e+01	4.059112089332918005e-01
-1.161259247295342867e+01	4.077211575729087767e-01
-1.158314995882882847e+01	4.091683951504148098e-01
-1.155321088280772912e+01	4.102199679370788221e-01
-1.152281363812102910e+01	4.108477098797497784e-01
-1.149199433176722884e+01	4.110284796061198231e-01
-1.146078641399222953e+01	4.107442932837547800e-01
-1.142922037217032916e+01	4.099823535622237891e-01
-1.139732349309992898e+01	4.087349775090777793e-01
-1.136511969600972982e+01	4.069994290093817968e-01
-1.133262943680662893e+01	4.047776634476077939e-01
-1.129986968234762834e+01	4.020759945509598254e-01
-1.126685395183362992e+01	3.989046949772838135e-01
-1.123359242086762855e+01	3.952775435261667858e-01
-1.120009208233292952e+01	3.912113327031357946e-01
-1.116635695708102993e+01	3.867253507562478099e-01
-1.113238834649752995e+01	3.818408522326298127e-01
-1.109818511837862864e+01	3.765805305879548204e-01
-1.106374401719322975e+01	3.709680054595437815e-01
-1.102905998974912904e+01	3.650273359338088164e-01
-1.099412651749962855e+01	3.587825695637298362e-01
-1.095893594720692832e+01	3.522573350951427873e-01
-1.092347981238852839e+01	3.454744849216598301e-01
-1.088774913886732953e+01	3.384557912907137922e-01
-1.085173472878822842e+01	3.312216983105777945e-01
-1.081542741859672851e+01	3.237911299387568054e-01
-1.077881830764932936e+01	3.161813524357698357e-01
-1.074189895529972993e+01	3.084078883026518114e-01
-1.070466154542302917e+01	3.004844775284258307e-01
-1.066709901837102947e+01	2.924230810813028270e-01
-1.062920517126382869e+01	2.842339209935267896e-01
-1.059097472828372943e+01	2.759255511065278332e-01
-1.055240338324702876e+01	2.675049525373878190e-01
-1.051348781716432867e+01	2.589776481635908123e-01
-1.047422569377542878e+01	2.503478308551678189e-01
-1.043461563616782861e+01	2.416185007600388235e-01
-1.039465718756882850e+01	2.327916076155838176e-01
-1.035435075927312987e+01	2.238681947642048309e-01
-1.031369756844802943e+01	2.148485422440604142e-01
-1.027269956827902853e+01	2.057323069662782000e-01
-1.023135937260812867e+01	1.965186585434169075e-01
-1.018968017689812910e+01	1.872064097779082004e-01
-1.014766567705707878e+01	1.777941411412738149e-01
-1.010531998738736981e+01	1.682803187738716177e-01
-1.006264755870771843e+01	1.586634056196108977e-01
-1.001965309752803890e+01	1.489419652983545173e-01
-9.976341487046669343e+00	1.391147582356227208e-01
-9.932717710677849254e+00	1.291808294446163963e-01
-9.888786778796328392e+00	1.191395872216092916e-01
-9.844553659394469136e+00	1.089908719039928142e-01
-9.800023213369369657e+00	9.873501377891891195e-02
-9.755200135180068344e+00	8.837287924211331691e-02
-9.710088899623039893e+00	7.790590440588490706e-02
-9.664693715456069256e+00	6.733611554865701065e-02
-9.619018486546968560e+00	5.666613608215620435e-02
-9.573066781128339642e+00	4.589918007432430835e-02
-9.526841809600309574e+00	3.503903278563602619e-02
-9.480346411142658525e+00	2.409001912699970660e-02
-9.433583049180228386e+00	1.305696139770279318e-02
-9.386553815502569620e+00	1.945128079068825233e-03
-9.339260442580949118e+00	-9.239824188497169910e-03
-9.291704323369758711e+00	-2.049191305937420049e-02
-9.243886537639539824e+00	-3.180489484107118514e-02
-9.195807883682569184e+00	-4.317232822283617599e-02
-9.147468914072508284e+00	-5.458763497240520790e-02
-9.098869974059869747e+00	-6.604415546784120350e-02
-9.050011241153148589e+00	-7.753519732488917127e-02
-9.000892764475299401e+00	-8.905407587641117617e-02
-8.951514502596809919e+00	-1.005941458296901736e-01
-8.901876358724619465e+00	-1.121488240343611609e-01
-8.851978212360998910e+00	-1.237116038994041656e-01
-8.801819946825359509e+00	-1.352760625622781987e-01
-8.751401472338688592e+00	-1.468358623987922051e-01
-8.700722744687469756e+00	-1.583847488351162180e-01
-8.649783779791768268e+00	-1.699165466566132099e-01
-8.598584664784439724e+00	-1.814251570835712091e-01
-8.547125566446368339e+00	-1.929045577935121769e-01
-8.495406738024419369e+00	-2.043488078159002019e-01
-8.443428525570688237e+00	-2.157520588213132084e-01
-8.391191374979758422e+00	-2.271085737969332219e-01
-8.338695840859109865e+00	-2.384127534756961819e-01
-8.285942598250608526e+00	-2.496591702067301743e-01
-8.232932458032578893e+00	-2.608426082629731746e-01
-8.179666386583658522e+00	-2.719581089232132043e-01
-8.126145529994289518e+00	-2.830010180836942113e-01
-8.072371242787099277e+00	-2.939670336886361923e-01
-8.018345120771089185e+00	-3.048522499523422247e-01
-7.964069037326377831e+00	-3.156531952022961773e-01
-7.909545182115057749e+00	-3.263668602164761512e-01
-7.854776100956256890e+00	-3.369907141617802249e-01
-7.799764735405287475e+00	-3.475227056551471461e-01
-7.744514460447667226e+00	-3.579612470453161222e-01
-7.689029118668638141e+00	-3.683051807223591267e-01
-7.633313049287628438e+00	-3.785537270677581945e-01
-7.577371110557497680e+00	-3.887064145180621488e-01
-7.521208694212027090e+00	-3.987629930852461535e-01
-7.464831730895977735e+00	-4.087233335114201505e-01
-7.408246685816426869e+00	-4.185873149910802060e-01
-7.351460544198647362e+00	-4.283547050314022164e-01
-7.294480786498257707e+00	-4.380250355073412316e-01
-7.237315353696737397e+00	-4.475974792786611700e-01
-7.179972603372628548e+00	-4.570707318550632503e-01
-7.122461257580067873e+00	-4.664429025180602539e-01
-7.064790343864108202e+00	-4.757114190391142361e-01
-7.006969130986807848e+00	-4.848729496875411882e-01
-6.949007061118387618e+00	-4.939233456222981711e-01
-6.890913680358317528e+00	-5.028576060393632474e-01
-6.832698569486928442e+00	-5.116698676365611931e-01
-6.774371276811657516e+00	-5.203534190984751007e-01
-6.715941254864257637e+00	-5.289007404343821772e-01
-6.657417802535138485e+00	-5.373035661588072553e-01
-6.598810014006518010e+00	-5.455529705209321012e-01
-6.540126735578128070e+00	-5.536394722940791713e-01
-6.481376531181557432e+00	-5.615531560524331667e-01
-6.422567657063217972e+00	-5.692838064051473079e-01
-6.363708045796138357e+00	-5.768210513377611814e-01
-6.304805299468797308e+00	-5.841545106312810987e-01
-6.245866691607077748e+00	-5.912739452884672176e-01
-6.186899177123588167e+00	-5.981694039885983027e-01
-6.127909409365018156e+00	-6.048313628054982072e-01
-6.068903763150028219e+00	-6.112508547450432594e-01
-6.009888362560627861e+00	-6.174195860709872363e-01
-5.950869112172967768e+00	-6.233300368729493002e-01
-5.891851730386837183e+00	-6.289755438678981125e-01
-5.832841783537328517e+00	-6.343503639957901452e-01
-5.773844719541457060e+00	-6.394497179510481022e-01
-5.714865899943537109e+00	-6.442698133649371606e-01
-5.655910629368658071e+00	-6.488078479019991907e-01
-5.596984181566587502e+00	-6.530619930409242713e-01
-5.538091821421697425e+00	-6.570313597635311087e-01
-5.479238822509448603e+00	-6.607159477645332402e-01
-5.420430479988657346e+00	-6.641165801119841561e-01
-5.361672118823627819e+00	-6.672348255292070984e-01
-5.302969097524347752e+00	-6.700729106320011397e-01
-5.244326807768667997e+00	-6.726336245411232984e-01
-5.185750670424137176e+00	-6.749202183031222102e-01
-5.127246128612518383e+00	-6.769363014985412264e-01
-5.068818638555558032e+00	-6.786857383029603064e-01
-5.010473659003356950e+00	-6.801725451024611679e-01
-4.952216640076257725e+00	-6.814007915608641941e-01
-4.894053012348597242e+00	-6.823745068017732507e-01
-4.835988176967837227e+00	-6.830975921144202267e-01
-4.778027497539768298e+00	-6.835737413282612085e-01
-4.720176294420418195e+00	-6.838063697363332416e-01
-4.662439841944007846e+00	-6.837985521897422814e-01
-4.604823368986218135e+00	-6.835529707421152956e-01
-4.547332063118748380e+00	-6.830718719993431609e-01
-4.489971078459878306e+00	-6.823570341307021447e-01
-4.432745547170577893e+00	-6.814097433255241754e-01
-4.375660594392607905e+00	-6.802307793368342903e-01
-4.318721356278327761e+00	-6.788204096401071475e-01
-4.261933000626408230e+00	-6.771783916511202595e-01
-4.205300749517248526e+00	-6.753039823899951166e-01
-4.148829903240318195e+00	-6.731959549467132486e-01
-4.092525864726567875e+00	-6.708526210935301659e-01
-4.036394163644968280e+00	-6.682718593984791067e-01
-3.980440479295498157e+00	-6.654511482177543069e-01
-3.924670661433228069e+00	-6.623876029795692233e-01
-3.869090748191007734e+00	-6.590780172141401660e-01
-3.813706980330597851e+00	-6.555189068303501898e-01
-3.758525811143988093e+00	-6.517065571857432182e-01
-3.703553911446047842e+00	-6.476370725397502248e-01
-3.648798169242618350e+00	-6.433064275175921498e-01
-3.594265683822698065e+00	-6.387105202416942795e-01
-3.539963754202878121e+00	-6.338452268067591433e-01
-3.485899862042577624e+00	-6.287064567826821104e-01
-3.432081649344097762e+00	-6.232902094254801906e-01
-3.378516891445057624e+00	-6.175926302606751239e-01
-3.325213465997367557e+00	-6.116100676769742339e-01
-3.272179318799928183e+00	-6.053391291324181633e-01
-3.219422427504968098e+00	-5.987767365328071634e-01
-3.166950764346437630e+00	-5.919201802962632541e-01
-3.114772259136468158e+00	-5.847671715716482588e-01
-3.062894763838378331e+00	-5.773158920360612623e-01
-3.011326020049517993e+00	-5.695650406616072914e-01
-2.960073630708797587e+00	-5.615138768179481765e-01
-2.909145037283347612e+00	-5.531622590685212337e-01
-2.858547503582427929e+00	-5.445106790280982434e-01
-2.808288107197047800e+00	-5.355602896804421142e-01
-2.758373739370957978e+00	-5.263129276096281117e-01
-2.708811113876378407e+00	-5.167711286784562041e-01
-2.659606785199618351e+00	-5.069381367932090932e-01
-2.610767176043958138e+00	-4.968179055251761844e-01
-2.562298613835397809e+00	-4.864150925145252491e-01
-2.514207375580268078e+00	-4.757350467586001774e-01
-2.466499740080087655e+00	-4.647837890806561512e-01
-2.419182046169567890e+00	-4.535679862813862262e-01
-2.372260755317228131e+00	-4.420949196881812093e-01
-2.325742516627768097e+00	-4.303724490285902315e-01
-2.279634232020877782e+00	-4.184089727567741890e-01
-2.233943119144828238e+00	-4.062133861460021644e-01
-2.188676769425708102e+00	-3.937950386170711581e-01
-2.143843198565408059e+00	-3.811636918924521944e-01
-2.099450886791418114e+00	-3.683294806396161802e-01
-2.055508806239427777e+00	-3.553028772855431616e-01
-2.012026433018717864e+00	-3.420946626399991586e-01
-1.969013741776197923e+00	-3.287159038513041698e-01
-1.926481180936937987e+00	-3.151779410306562168e-01
-1.884439627254977934e+00	-3.014923836176491845e-01
-1.842900318851107944e+00	-2.876711172217992218e-01
-1.801874766533867911e+00	-2.737263212675621893e-01
-1.761374643881628010e+00	-2.596704973025322216e-01
-1.721411657287577945e+00	-2.455165073133562248e-01
-1.681997397915218073e+00	-2.312776208486672092e-01
-1.643143178251947889e+00	-2.169675691936301942e-01
-1.604859856657347983e+00	-2.026006043000482260e-01
-1.567157653951247953e+00	-1.881915596741892127e-01
-1.530045966647618050e+00	-1.737559099869421808e-01
-1.493533181888117900e+00	-1.593098258214531993e-01
-1.457626499440388024e+00	-1.448702197338552211e-01
-1.422331766282938004e+00	-1.304547796907382096e-01
-1.387653329286737902e+00	-1.160819859761811901e-01
-1.353593911315057907e+00	-1.017711078394372137e-01
-1.320154515696138064e+00	-8.754217648439616140e-02
-1.287334363480038046e+00	-7.341593148069619490e-02
-1.255130867183277932e+00	-5.941373829549018160e-02
-1.223539643865688031e+00	-4.555747539081117514e-02
-1.192554569395897879e+00	-3.186939018617318542e-02
-1.162167874669868928e+00	-1.837192412695920485e-02
-1.132370283381092912e+00	-5.087508100390186749e-03
-1.103151189736194970e+00	7.961669527074832775e-03
-1.074498873300953949e+00	2.075391894555991823e-02
-1.046400746988608965e+00	3.326832470806231901e-02
-1.018843633102425095e+00	4.548503607485981926e-02
-9.918140613556609697e-01	5.738556583539711209e-02
-9.652985819491349817e-01	6.895309085180770237e-02
-9.392840861206799286e-01	8.017274703510811340e-02
-9.137581261179119618e-01	9.103191111918791656e-02
-8.887092263057159158e-01	1.015204614592620097e-01
-8.641271771157379433e-01	1.116310101648933101e-01
-8.400033037822339788e-01	1.213590991910635103e-01
-8.163307022846489902e-01	1.307033535550456982e-01
-7.931044356220580127e-01	1.396655856156976128e-01
-7.703216844605289548e-01	1.482508453314871077e-01
-7.479818472966819343e-01	1.564674125830114171e-01
-7.260865865383019369e-01	1.643267289770384276e-01
-7.046398182791939746e-01	1.718432680080036190e-01
-6.836476449999999705e-01	1.790343440000000119e-01
-6.631182319157760130e-01	1.859198618440822126e-01
-6.430616291698629805e-01	1.925220111359046138e-01
-6.234895434972169692e-01	1.988649098598641030e-01
-6.044150643058749939e-01	2.049742042107984275e-01
-5.858523503129688947e-01	2.108766324475560006e-01
-5.678162838867539808e-01	2.165995617923113237e-01
-5.503221010595089613e-01	2.221705082880208182e-01
-5.333850057661468913e-01	2.276166501726087921e-01
-5.170197772158989791e-01	2.329643456982918304e-01
-5.012403794140218860e-01	2.382386664021378109e-01
-4.860595817196589619e-01	2.434629566125388056e-01
-4.714885989656379395e-01	2.486584294583037980e-01
-4.575367590934109607e-01	2.538438088439597951e-01
-4.442112054946769639e-01	2.590350257871568140e-01
-4.315166403274819373e-01	2.642449762099168264e-01
-4.194551140181019822e-01	2.694833457702968116e-01
-4.080258650016799771e-01	2.747565056558338159e-01
-3.972252125256419686e-01	2.800674814805997892e-01
-3.870465040717679939e-01	2.854159955828388107e-01
-3.774801176767649258e-01	2.907985811610278026e-01
-3.685135181782419611e-01	2.962087648647018234e-01
-3.601313652137599908e-01	3.016373127236477991e-01
-3.523156696848379621e-01	3.070725327045438213e-01
-3.450459943935509921e-01	3.125006257736357984e-01
-3.382996936923359788e-01	3.179060761587237938e-01
-3.320521862792529810e-01	3.232720705785868121e-01
-3.262772547376329713e-01	3.285809355702017931e-01
-3.209473650704059988e-01	3.338145817126468295e-01
-3.160339993182979534e-01	3.389549435306047909e-01
-3.115079943727459555e-01	3.439844041594388169e-01
-3.073398802879480085e-01	3.488861944573657947e-01
-3.035002117447069825e-01	3.536447571381818311e-01
-2.999598868005699526e-01	3.582460676412937972e-01
-2.966904476514979905e-01	3.626779048175318154e-01
-2.936643588039749564e-01	3.669300660459728358e-01
-2.908552587865049777e-01	3.709945230604437816e-01
-2.882381822901999846e-01	3.748655165028177971e-01
-2.857897503960329377e-01	3.785395889805437952e-01
-2.834883273001069792e-01	3.820155581348048113e-01
-2.813141426705178527e-01	3.852944328720457889e-01
-2.792493794458759671e-01	3.883792774270958259e-01
-2.772782275061578816e-01	3.912750292673717878e-01
-2.753869042044019833e-01	3.939882779773017929e-01
-2.735636432394623618e-01	3.965270131498838113e-01
-2.717986537746421849e-01	3.989003499359388139e-01
-2.700840520659304467e-01	4.011182412476337888e-01
-2.684137681596493463e-01	4.031911856764838209e-01
-2.667834304565248615e-01	4.051299399716067895e-01
-2.651902311220392661e-01	4.069452444444697781e-01
-2.636327754560610637e-01	4.086475689424877711e-01
-2.621109184226722566e-01	4.102468860938017770e-01
-2.606255915878930018e-01	4.117524774035017932e-01
-2.591786237221137545e-01	4.131727765165927879e-01
-2.577725582982309804e-01	4.145152525978887947e-01
-2.564104710576845525e-01	4.157863353588248101e-01
-2.550957907259207014e-01	4.169913818318897736e-01
-2.538321258365130451e-01	4.181346836006697987e-01
-2.526231004688008763e-01	4.192195118811598009e-01
-2.514722015163356472e-01	4.202481966591947726e-01
-2.503826398811961340e-01	4.212222350562547790e-01
-2.493572277307359863e-01	4.221424232533887988e-01
-2.483982736572208916e-01	4.230090056760827943e-01
-2.475074972463926493e-01	4.238218347504837946e-01
-2.466859641885920662e-01	4.245805343947158250e-01
-2.459340426575170602e-01	4.252846605116608059e-01
-2.452513812406514893e-01	4.259338520968777853e-01
-2.446369082377456428e-01	4.265279671544687790e-01
-2.440888516576890654e-01	4.270671984039458025e-01
-2.436047787503133888e-01	4.275521647340828069e-01
-2.431816534209310654e-01	4.279839754801137985e-01
-2.428159094064300527e-01	4.283642658270688242e-01
-2.425035366585002738e-01	4.286952029284207821e-01
-2.422401779987834458e-01	4.289794636255427895e-01
-2.420212327991570489e-01	4.292201859079817772e-01
-2.418419642141646508e-01	4.294208974147187829e-01
-2.416976063667046759e-01	4.295854252914957927e-01
