# Supplementary material for: Agile perching maneuvers in birds and morphing-wing drones
Source: Nat Commun. 2024 Sep 27;15:8330. doi: 10.1038/s41467-024-52369-4 (PMC11437188; doi:10.1038/s41467-024-52369-4)
Supplement: Supplementary file 11 — Source Data [file 41467_2024_52369_MOESM11_ESM.zip › figure_source_data/suppl_fig_2/harris_hawk_222.csv]

# horizontal_pos	altitude
-1.213710819003079244e+01	3.795159704963458336e-01
-1.212311360062359178e+01	3.790026703864058377e-01
-1.210912595954939164e+01	3.785720489171548464e-01
-1.209513149794089237e+01	3.782487530695778366e-01
-1.208110903168559247e+01	3.780565296531918085e-01
-1.206703041916309260e+01	3.780176563939517953e-01
-1.205286114906569317e+01	3.781523865200638324e-01
-1.203856104250969317e+01	3.784784201866758235e-01
-1.202408505186559218e+01	3.790104156203848440e-01
-1.200938413743829258e+01	3.797595520707028327e-01
-1.199440620229959187e+01	3.807331555525058087e-01
-1.197909706518659334e+01	3.819343969823087992e-01
-1.196340145139379274e+01	3.833620706885927931e-01
-1.194726398197529171e+01	3.850104594529508151e-01
-1.193063014229599261e+01	3.868692902580608273e-01
-1.191344721199179268e+01	3.889237828262088192e-01
-1.189566513969229256e+01	3.911547908753548186e-01
-1.187723734738689174e+01	3.935390338466458471e-01
-1.185812145105659177e+01	3.960494147164498324e-01
-1.183827988612029181e+01	3.986554174458078470e-01
-1.181768042832399246e+01	4.013235756887928440e-01
-1.179629660292099302e+01	4.040180026255948409e-01
-1.177410797730409264e+01	4.067009702514968184e-01
-1.175110033464099324e+01	4.093335251820258147e-01
-1.172726572847719240e+01	4.118761270667918306e-01
-1.170260242068319201e+01	4.142892950744038183e-01
-1.167711470746449187e+01	4.165342476469568456e-01
-1.165081264039409170e+01	4.185735208458758461e-01
-1.162371165149219188e+01	4.203715511328548482e-01
-1.159583209322529207e+01	4.218952093504028111e-01
-1.156719870586529275e+01	4.231142739733927960e-01
-1.153784002589839197e+01	4.240018333685228180e-01
-1.150778775005639254e+01	4.245346087803508195e-01
-1.147707607004739216e+01	4.246931920031578045e-01
-1.144574099316669269e+01	4.244621941266688014e-01
-1.141381966367619327e+01	4.238303042790168007e-01
-1.138134969917609318e+01	4.227902598437578430e-01
-1.134836855517179188e+01	4.213387321074698044e-01
-1.131491292971839258e+01	4.194761336107488137e-01
-1.128101821844199293e+01	4.172063555444008309e-01
-1.124671802846009250e+01	4.145364452809578437e-01
-1.121204375781079321e+01	4.114762354996278071e-01
-1.117702424502149228e+01	4.080379373070477933e-01
-1.114168549146549303e+01	4.042357102515258260e-01
-1.110605045723699291e+01	4.000852221683888210e-01
-1.107013892947229294e+01	3.956032113908088399e-01
-1.103396746041429211e+01	3.908070630442878057e-01
-1.099754937109509179e+01	3.857144099599438269e-01
-1.096089481532629328e+01	3.803427672522498026e-01
-1.092401089775999168e+01	3.747092078820838390e-01
-1.088690183912019194e+01	3.688300846453468340e-01
-1.084956918129509162e+01	3.627208020743508121e-01
-1.081201202481479307e+01	3.563956397978808033e-01
-1.077422729129199297e+01	3.498676270565658220e-01
-1.073621000363709221e+01	3.431484663861287809e-01
-1.069795357724839313e+01	3.362485030240138228e-01
-1.065945011588079261e+01	3.291767354128548040e-01
-1.062069070647679325e+01	3.219408612990368179e-01
-1.058166570786819172e+01	3.145473533705988034e-01
-1.054236502890269200e+01	3.070015581430888263e-01
-1.050277839218049181e+01	2.993078118652457986e-01
-1.046289558019209309e+01	2.914695675447628309e-01
-1.042270666121639167e+01	2.834895277424008264e-01
-1.038220219285589252e+01	2.753697784965167816e-01
-1.034137340155489326e+01	2.671119205613498027e-01
-1.030021233686939297e+01	2.587171950118908326e-01
-1.025871199964399239e+01	2.501866011292668279e-01
-1.021686644360429241e+01	2.415210052825907949e-01
-1.017467085020988193e+01	2.327212402237918143e-01
-1.013212157694442261e+01	2.237881947790008041e-01
-1.008921617954720240e+01	2.147228943332677997e-01
-1.004595340903205170e+01	2.055265727563180267e-01
-1.000233318468716170e+01	1.962007365095423117e-01
-9.958356544608331973e+00	1.867472216232179960e-01
-9.914025575679232816e+00	1.771682440628815081e-01
-9.869343325266322964e+00	1.674664437472271061e-01
-9.824313697229692721e+00	1.576449221747306950e-01
-9.778941335149832881e+00	1.477072733025565077e-01
-9.733231495917442189e+00	1.376576070386683059e-01
-9.687189917014242369e+00	1.275005644921224091e-01
-9.640822680913762710e+00	1.172413240064102136e-01
-9.594136080041522519e+00	1.068855969968284109e-01
-9.547136485647161663e+00	9.643961273526981126e-02
-9.499830223754493375e+00	8.591009147362871357e-02
-9.452223461071373123e+00	7.530420565832460222e-02
-9.404322103366451913e+00	6.462952944141590883e-02
-9.356131708365913013e+00	5.389397720815961024e-02
-9.307657414706241639e+00	4.310573238039339117e-02
-9.258903887917622200e+00	3.227316828014470396e-02
-9.209875283829012105e+00	2.140476330840779262e-02
-9.160575229204182435e+00	1.050901307267082530e-02
-9.111006818862172452e+00	-4.056576485012008959e-04
-9.061172628029263265e+00	-1.133098010897720664e-02
-9.011074738233562087e+00	-2.225892102807219830e-02
-8.960714774706422858e+00	-3.318175353735119959e-02
-8.910093953009702972e+00	-4.409211730747919500e-02
-8.859213132472772756e+00	-5.498306604412517284e-02
-8.808072874001112496e+00	-6.584810117712719402e-02
-8.756673499905282654e+00	-7.668119127865119511e-02
-8.705015153586693089e+00	-8.747677749175619688e-02
-8.653097857190381603e+00	-9.822976598570520856e-02
-8.600921565677760228e+00	-1.089355091328151892e-01
-8.548486216161190754e+00	-1.195897776809332069e-01
-8.495791771756101340e+00	-1.301887266377441676e-01
-8.442838259620021546e+00	-1.407288578582192029e-01
-8.389625803240139845e+00	-1.512069824140221952e-01
-8.336154649380571158e+00	-1.616201857146591925e-01
-8.282425190390680925e+00	-1.719657980473942027e-01
-8.228437982793501249e+00	-1.822413727218532009e-01
-8.174193763208661423e+00	-1.924446733723831904e-01
-8.119693462714550947e+00	-2.025736712235561843e-01
-8.064938220719200856e+00	-2.126265523063431973e-01
-8.009929399295090846e+00	-2.226017337741751922e-01
-7.954668598749840669e+00	-2.324978876611522027e-01
-7.899157674966590825e+00	-2.423139696996312042e-01
-7.843398758772350376e+00	-2.520492502174861982e-01
-7.787394277298850476e+00	-2.617033437056581757e-01
-7.731146977008730659e+00	-2.712762334136251674e-01
-7.674659947788700975e+00	-2.807682873123471534e-01
-7.617936647278900963e+00	-2.901802619668711891e-01
-7.560980924426910832e+00	-2.995132912772361933e-01
-7.503797041137461044e+00	-3.087688576577541921e-01
-7.446389690839510855e+00	-3.179487440014031607e-01
-7.388764012813650695e+00	-3.270549656791921778e-01
-7.330925601211390585e+00	-3.360896828082601817e-01
-7.272880507848010545e+00	-3.450550940370222253e-01
-7.214635238052690802e+00	-3.539533140888102003e-01
-7.156196739102030691e+00	-3.627862382260941820e-01
-7.097572381033420363e+00	-3.715553975980882551e-01
-7.038769929918400337e+00	-3.802618100740421947e-01
-6.979797513959670852e+00	-3.889058316102112500e-01
-6.920663583044640355e+00	-3.974870134278392642e-01
-6.861376862631810347e+00	-4.060039702813681983e-01
-6.801946303051860987e+00	-4.144542648711271871e-01
-6.742381025465160604e+00	-4.228343130148522477e-01
-6.682690265825640630e+00	-4.311393135599682069e-01
-6.622883318253150797e+00	-4.393632062245292347e-01
-6.562969479214030954e+00	-4.474986596369341929e-01
-6.502957993852990448e+00	-4.555370908447982647e-01
-6.442858005716310288e+00	-4.634687165255472752e-01
-6.382678510961210527e+00	-4.712826350984262169e-01
-6.322428317970710587e+00	-4.789669379500552382e-01
-6.262116013095120337e+00	-4.865088470791602560e-01
-6.201749933031631024e+00	-4.938948756705032195e-01
-6.141338144142170385e+00	-5.011110074467601816e-01
-6.080888428804530399e+00	-5.081428901365092621e-01
-6.020408278701850691e+00	-5.149760380465873144e-01
-5.959904894785240437e+00	-5.215960385416151812e-01
-5.899385193498840607e+00	-5.279887572106742866e-01
-5.838855818738230674e+00	-5.341405366344411654e-01
-5.778323158921680580e+00	-5.400383839444251599e-01
-5.717793368490251105e+00	-5.456701427747732147e-01
-5.657272393113650821e+00	-5.510246457284373456e-01
-5.596765997862070741e+00	-5.560918440930722184e-01
-5.536279797606351138e+00	-5.608629122258541599e-01
-5.475819288925290351e+00	-5.653303247576062507e-01
-5.415389882827110313e+00	-5.694879055221622188e-01
-5.354996937627340969e+00	-5.733308478745011705e-01
-5.294645791366420440e+00	-5.768557067996262777e-01
-5.234341793193970638e+00	-5.800603639140022860e-01
-5.174090333192300939e+00	-5.829439671052061289e-01
-5.113896870158351149e+00	-5.855068471284932130e-01
-5.053766956910020980e+00	-5.877504139690472584e-01
-4.993706262729090462e+00	-5.896770361768732815e-01
-4.933720592598240806e+00	-5.912899066813732674e-01
-4.873815902934540922e+00	-5.925928987917452595e-01
-4.813998313564800569e+00	-5.935904161872092022e-01
-4.754274115731230488e+00	-5.942872407000092672e-01
-4.694649775958800397e+00	-5.946883815989951749e-01
-4.635131935659120295e+00	-5.947989298989972973e-01
-4.575727406391230545e+00	-5.946239209596893005e-01
-4.516443160748230490e+00	-5.941682083070491949e-01
-4.457286318890820276e+00	-5.934363512219351655e-01
-4.398264130805980443e+00	-5.924325182053662431e-01
-4.339383954431620616e+00	-5.911604079611232354e-01
-4.280653229856330455e+00	-5.896231890456362645e-01
-4.222079449877760737e+00	-5.878234588349922074e-01
-4.163670127282500744e+00	-5.857632219612312063e-01
-4.105432759294530776e+00	-5.834438878861303301e-01
-4.047374789726671196e+00	-5.808662868210201502e-01
-3.989503569458171306e+00	-5.780307027754252314e-01
-3.931826315949431105e+00	-5.749369221339752922e-01
-3.874350072590140748e+00	-5.715842958275092478e-01
-3.817081668755251123e+00	-5.679718128865383076e-01
-3.760027681513220976e+00	-5.640981829479903009e-01
-3.703194399988000818e+00	-5.599619251326541924e-01
-3.646587793417681134e+00	-5.555614606228271857e-01
-3.590213483975430719e+00	-5.508952062478782441e-01
-3.534076725419280862e+00	-5.459616664289113075e-01
-3.478182388613181075e+00	-5.407595209403501801e-01
-3.422534954911411020e+00	-5.352877061127923053e-01
-3.367138518319160667e+00	-5.295454873235783122e-01
-3.311996797233261347e+00	-5.235325208937702257e-01
-3.257113156428420808e+00	-5.172489038264622696e-01
-3.202490639786360838e+00	-5.106952101745831918e-01
-3.148132014068671047e+00	-5.038725132089332259e-01
-3.094039823812410717e+00	-4.967823929610952205e-01
-3.040216457181660559e+00	-4.894269291326192595e-01
-2.986664222343990538e+00	-4.818086797826922063e-01
-2.933385433661770847e+00	-4.739306466226971826e-01
-2.880382506700031264e+00	-4.657962281484812617e-01
-2.827658060761651271e+00	-4.574091622211662878e-01
-2.775215027373961085e+00	-4.487734600560652765e-01
-2.723056762875100567e+00	-4.398933338883492250e-01
-2.671187162992870512e+00	-4.307731208456482830e-01
-2.619610777079411257e+00	-4.214172057641442648e-01
-2.568332919472390508e+00	-4.118299458294652493e-01
-2.517359775303410707e+00	-4.020156000008722752e-01
-2.466698497975601256e+00	-3.919782661821322178e-01
-2.416357295492240986e+00	-3.817218290316412577e-01
-2.366345502842110982e+00	-3.712499211555441714e-01
-2.316673637740710667e+00	-3.605659002001391777e-01
-2.267353437193700749e+00	-3.496728440546961747e-01
-2.218397872591451048e+00	-3.385735659955581567e-01
-2.169821141362491268e+00	-3.272706511514242300e-01
-2.121638633607580982e+00	-3.157665151542781712e-01
-2.073866872601541012e+00	-3.040634852685211720e-01
-2.026523428580820685e+00	-2.921639036725121596e-01
-1.979626805823820890e+00	-2.800702519134841695e-01
-1.933196303667571003e+00	-2.677852948823442047e-01
-1.887251852775601035e+00	-2.553122419741061799e-01
-1.841813828663581010e+00	-2.426549224293601537e-01
-1.796902845184350950e+00	-2.298179712099011618e-01
-1.752539531353580982e+00	-2.168070211661461966e-01
-1.708744295541730907e+00	-2.036288967242791959e-01
-1.665537081646590867e+00	-1.902918038761651776e-01
-1.622937122371400864e+00	-1.768055109135591718e-01
-1.580962695146540975e+00	-1.631815141269091773e-01
-1.539630886527880937e+00	-1.494331826037811894e-01
-1.498957371063560862e+00	-1.355758763250962118e-01
-1.458956210629170913e+00	-1.216270319788751997e-01
-1.419639680075091004e+00	-1.076062112968351747e-01
-1.381018124703371042e+00	-9.353510727089320298e-02
-1.343099854588410969e+00	-7.943750432154317309e-02
-1.305891080080390898e+00	-6.533918936084021079e-02
-1.269395891986840885e+00	-5.126781170683419875e-02
-1.233616288930420968e+00	-3.725269094644917400e-02
-1.198552253246681021e+00	-2.332457308801721974e-02
-1.164201875538467101e+00	-9.515336666189200265e-03
-1.130561526672839934e+00	4.142348169750786901e-03
-1.097626074625049020e+00	1.761540317241389042e-02
-1.065389142180684034e+00	3.087076234965230315e-02
-1.033843400142351987e+00	4.387582209392859589e-02
-1.002980889394472941e+00	5.659891283747160717e-02
-9.727933640033030738e-01	6.900978293670981256e-02
-9.432726465128840054e-01	8.108008462474600164e-02
-9.144109857832860566e-01	9.278385122334220636e-02
-8.862014071433039764e-01	1.040979544079149999e-01
-8.586380443291130593e-01	1.150025301971382002e-01
-8.317164426792840182e-01	1.254813625131896149e-01
-8.054338233736479946e-01	1.355222136422072066e-01
-7.797892991475678937e-01	1.451170917214026079e-01
-7.547840328833610446e-01	1.542624464845214205e-01
-7.304213317648668991e-01	1.629592858962695123e-01
-7.067066712564749054e-01	1.712132079743040047e-01
-6.836476449999999705e-01	1.790343440000000119e-01
-6.612538387665860551e-01	1.864372114125792956e-01
-6.395366288011810063e-01	1.934404769128509893e-01
-6.185089071903069335e-01	2.000666326127412131e-01
-5.981847391986110374e-01	2.063415903889984082e-01
-5.785789597801059836e-01	2.122942018638812045e-01
-5.597067185972229852e-01	2.179557135703718007e-01
-5.415829847964069854e-01	2.233591687932648118e-01
-5.242220244176150068e-01	2.285387692424717954e-01
-5.076368645878450714e-01	2.335292110491288264e-01
-4.918387595061319839e-01	2.383650105254868090e-01
-4.768366736225300162e-01	2.430798356538927951e-01
-4.626367973146919832e-01	2.477058593397747921e-01
-4.492421097591799972e-01	2.522731500644718183e-01
-4.366520025862289933e-01	2.568091147085957981e-01
-4.248619763231630264e-01	2.613380070046558146e-01
-4.138634196200159932e-01	2.658805133551218058e-01
-4.036434788779609817e-01	2.704534256708328033e-01
-3.941850232503529838e-01	2.750694085105248043e-01
-3.854667071537219991e-01	2.797368652123308208e-01
-3.774631295163889955e-01	2.844599049871768259e-01
-3.701450861123010139e-01	2.892384101815478337e-01
-3.634799085815200170e-01	2.940682002026477893e-01
-3.574318812232240017e-01	2.989412860196418165e-01
-3.519627244471429939e-01	3.038462067910958075e-01
-3.470321319553260064e-01	3.087684380928398253e-01
-3.425983473512719812e-01	3.136908594930478134e-01
-3.386187649727069870e-01	3.185942678902268232e-01
-3.350505393342190219e-01	3.234579221288367834e-01
-3.318511876450560005e-01	3.282601039551957811e-01
-3.289791704172789766e-01	3.329786803769678172e-01
-3.263944361666759608e-01	3.375916529315928227e-01
-3.240589175867230054e-01	3.420776802272177952e-01
-3.219369682871480176e-01	3.464165613556988155e-01
-3.199957311675060145e-01	3.505896693415068155e-01
-3.182054316715279829e-01	3.545803256237168299e-01
-3.165395914653509890e-01	3.583741086044647806e-01
-3.149751604273529626e-01	3.619590914650238078e-01
-3.134925671564299798e-01	3.653260066763518443e-01
-3.120756904304279877e-01	3.684683368413118054e-01
-3.107117561147020313e-01	3.713823336300118294e-01
-3.093911658777490081e-01	3.740669685425068169e-01
-3.081072656708179758e-01	3.765238209962838423e-01
-3.068560632357040241e-01	3.787569107406978386e-01
-3.056359048940759937e-01	3.807724828087717950e-01
-3.044471225278959636e-01	3.825787541020908011e-01
-3.032916619789429724e-01	3.841856312529288164e-01
-3.021727040813509957e-01	3.856044096175628155e-01
-3.010942892081429623e-01	3.868474631361478178e-01
-3.000609555829559794e-01	3.879279343689938098e-01
-2.990774007101609788e-01	3.888594333177318174e-01
-2.981481741447429834e-01	3.896557527022478373e-01
-2.972774084966730013e-01	3.903306062365438089e-01
-2.964685940855529833e-01	3.908973951794528223e-01
-2.957244010751519658e-01	3.913690070826488232e-01
-2.950465512704369964e-01	3.917576492722978365e-01
-2.944357400992150264e-01	3.920747182340378334e-01
-2.938916076731150073e-01	3.923307047725038132e-01
-2.934127562743359952e-01	3.925351336298138483e-01
-2.929968101889919851e-01	3.926965352095388440e-01
-2.926405125462450130e-01	3.928224461933458311e-01
-2.923398527622199650e-01	3.929194351781078454e-01
-2.920902173624400078e-01	3.929931490144948358e-01
-2.918865563942960040e-01	3.930483752975438283e-01
