# Supplementary material for: Agile perching maneuvers in birds and morphing-wing drones
Source: Nat Commun. 2024 Sep 27;15:8330. doi: 10.1038/s41467-024-52369-4 (PMC11437188; doi:10.1038/s41467-024-52369-4)
Supplement: Supplementary file 11 — Source Data [file 41467_2024_52369_MOESM11_ESM.zip › figure_source_data/suppl_fig_2/harris_hawk_034.csv]

# horizontal_pos	altitude
-1.217646065231340557e+01	4.895625417323866135e-01
-1.217220742506180642e+01	4.859204466213766227e-01
-1.216774492185950685e+01	4.822901659141655695e-01
-1.216298517706110616e+01	4.786867070125066514e-01
-1.215783621298070649e+01	4.751242789237206110e-01
-1.215220365744390563e+01	4.716161635218915626e-01
-1.214599244309200543e+01	4.681746107407696589e-01
-1.213910855176850667e+01	4.648107589809296614e-01
-1.213146076592900613e+01	4.615345813875865733e-01
-1.212296238853510566e+01	4.583548580122165927e-01
-1.211353289335420591e+01	4.552791732227396415e-01
-1.210309946897760547e+01	4.523139370856996133e-01
-1.209159842215650649e+01	4.494644288229426299e-01
-1.207897640919890669e+01	4.467348598588836150e-01
-1.206519146807750609e+01	4.441284534369806525e-01
-1.205021382849010614e+01	4.416475373107676128e-01
-1.203402648225230642e+01	4.392936456205696061e-01
-1.201662550196610546e+01	4.370676257665316311e-01
-1.199802010173640632e+01	4.349697458953906137e-01
-1.197823243964840678e+01	4.329997985443616026e-01
-1.195729716759920613e+01	4.311571960399125936e-01
-1.193526073974880575e+01	4.294410534382466227e-01
-1.191218049615540586e+01	4.278502551200495940e-01
-1.188812354296210572e+01	4.263835016123326271e-01
-1.186316545468920580e+01	4.250393337978046193e-01
-1.183738882766480671e+01	4.238161323756406418e-01
-1.181088171633570560e+01	4.227120912402185793e-01
-1.178373598609430672e+01	4.217251643260436222e-01
-1.175604561732700581e+01	4.208529864034395995e-01
-1.172790499563480537e+01	4.200927692737046470e-01
-1.169940722263530652e+01	4.194411757749135772e-01
-1.167064248046620634e+01	4.188941749401776105e-01
-1.164169648114330613e+01	4.184468825179396001e-01
-1.161264902935270626e+01	4.180933918387855774e-01
-1.158357272416110639e+01	4.178266006667176180e-01
-1.155453182160680647e+01	4.176380401789085983e-01
-1.152558127627630569e+01	4.175177125541386092e-01
-1.149676597587670557e+01	4.174539437981426016e-01
-1.146812017857770627e+01	4.174332583808206265e-01
-1.143966715861030536e+01	4.174402819979676216e-01
-1.141141906136040518e+01	4.174576782975015776e-01
-1.138337696506870600e+01	4.174661247318366408e-01
-1.135553114231120553e+01	4.174443318257345936e-01
-1.132786151076670578e+01	4.173691091005036213e-01
-1.130033825942660641e+01	4.172154796952616262e-01
-1.127292263342510559e+01	4.169568444043376121e-01
-1.124556785810990611e+01	4.165651944422755770e-01
-1.121822018085860684e+01	4.160113707943596251e-01
-1.119082000751310524e+01	4.152653665546186534e-01
-1.116330310916120538e+01	4.142966672406855899e-01
-1.113560187435080628e+01	4.130746227524946246e-01
-1.110764658168720587e+01	4.115688434559596209e-01
-1.107936666811790616e+01	4.097496118677605992e-01
-1.105069196904590534e+01	4.075883006338706371e-01
-1.102155390770480636e+01	4.050577869677925991e-01
-1.099188661294200564e+01	4.021328534731876125e-01
-1.096162794665520579e+01	3.987905653396516259e-01
-1.093072042455720627e+01	3.950106142802036202e-01
-1.089911201665260521e+01	3.907756202739516294e-01
-1.086675681673030525e+01	3.860713831751045877e-01
-1.083361557324350599e+01	3.808870775256475993e-01
-1.079965607707610609e+01	3.752153854269836275e-01
-1.076485340482290631e+01	3.690525640379016536e-01
-1.072919001924080540e+01	3.623984461141336322e-01
-1.069265573140620695e+01	3.552563739226686224e-01
-1.065524753175170680e+01	3.476330687803326214e-01
-1.061696929951190604e+01	3.395384403078686164e-01
-1.057783140212660555e+01	3.309853411865556483e-01
-1.053785019780030652e+01	3.219892746885706369e-01
-1.049704745568720554e+01	3.125680634685016335e-01
-1.045544970904770565e+01	3.027414890068876319e-01
-1.041308755722040580e+01	2.925309116572392121e-01
-1.036999493239290615e+01	2.819588814502814178e-01
-1.032620834695420520e+01	2.710487496541527097e-01
-1.028176613671750594e+01	2.598242905932356961e-01
-1.023670771453550543e+01	2.483093424223097034e-01
-1.019107284784360523e+01	2.365274744811594054e-01
-1.014490097248456557e+01	2.245016875730401207e-01
-1.009823055383185597e+01	2.122541520822247008e-01
-1.005109850477065692e+01	1.998059873399430086e-01
-1.000353966853788634e+01	1.871770841342434155e-01
-9.955586372801686679e+00	1.743859708046284207e-01
-9.907268059693825180e+00	1.614497220269439093e-01
-9.858610994825315998e+00	1.483839082278071153e-01
-9.809638056639016668e+00	1.352025826078219195e-01
-9.760368605809585318e+00	1.219183020213086138e-01
-9.710818432817626800e+00	1.085421774646368187e-01
-9.660999780327525599e+00	9.508394965850860969e-02
-9.610921435615425779e+00	8.155208515215561782e-02
-9.560588887049625839e+00	6.795388849979860924e-02
-9.510004537547315451e+00	5.429562632526260813e-02
-9.459167967039046943e+00	4.058265945893360649e-02
-9.408076235286465305e+00	2.681957976092261275e-02
-9.356724215933555300e+00	1.301034869602060717e-02
-9.305104952436966670e+00	-8.415648352913807084e-04
-9.253210026520685361e+00	-1.473304950863837948e-02
-9.201029930032266435e+00	-2.866122119500338905e-02
-9.148554431530875775e+00	-4.262329869233139057e-02
-9.095772929597096379e+00	-5.661648689183937377e-02
-9.042674785694476469e+00	-7.063786858952139647e-02
-8.989249630405696578e+00	-8.468430609811333776e-02
-8.935487637975025876e+00	-9.875235379578334305e-02
-8.881379765275326577e+00	-1.128381827408663773e-01
-8.826917952541595724e+00	-1.269375184613394381e-01
-8.772095284430776019e+00	-1.410455929688373966e-01
-8.716906111140795943e+00	-1.551571119286473954e-01
-8.661346130412795219e+00	-1.692662377238573490e-01
-8.605412432216425600e+00	-1.833665888752774031e-01
-8.549103508753775671e+00	-1.974512559191043404e-01
-8.492419233092686426e+00	-2.115128334104234287e-01
-8.435360810242626073e+00	-2.255434672298293752e-01
-8.377930704812726503e+00	-2.395349158473563667e-01
-8.320132549542815781e+00	-2.534786236726884190e-01
-8.261971038986976268e+00	-2.673658041267654162e-01
-8.203451812469275239e+00	-2.811875296413533509e-01
-8.144581330146285936e+00	-2.949348254621254051e-01
-8.085366745626366480e+00	-3.085987639245003078e-01
-8.025815778139815393e+00	-3.221705558106613965e-01
-7.965936586757295323e+00	-3.356416354927233558e-01
-7.905737648646234739e+00	-3.490037368233863124e-01
-7.845227642862645290e+00	-3.622489571439254097e-01
-7.784415340724375021e+00	-3.753698073226903742e-01
-7.723309503419904409e+00	-3.883592463892533986e-01
-7.661918787189214264e+00	-4.012107000566353388e-01
-7.600251656178664383e+00	-4.139180631881203554e-01
-7.538316302922635437e+00	-4.264756870244213460e-01
-7.476120576338714407e+00	-4.388783526993203510e-01
-7.413671917131824607e+00	-4.511212331973593614e-01
-7.350977300574824902e+00	-4.631998464097593637e-01
-7.288043186752614311e+00	-4.751100022957163715e-01
-7.224875478506384674e+00	-4.868477473347893603e-01
-7.161479487476484884e+00	-4.984093094521394041e-01
-7.097859908796794848e+00	-5.097910464121293561e-01
-7.034020805124364450e+00	-5.209894003191093415e-01
-6.969965600779015169e+00	-5.320008603589962970e-01
-6.905697086806903862e+00	-5.428219352928822516e-01
-6.841217437759964604e+00	-5.534491365128872964e-01
-6.776528240895275168e+00	-5.638789717341243790e-01
-6.711630538344034669e+00	-5.741079486701803347e-01
-6.646524882581585025e+00	-5.841325873673384184e-01
-6.581211405256953917e+00	-5.939494392952924251e-01
-6.515689899121455575e+00	-6.035551108433954148e-01
-6.449959912445984322e+00	-6.129462885771914671e-01
-6.384020854950155588e+00	-6.221197634857094094e-01
-6.317872113898483910e+00	-6.310724515008603319e-01
-6.251513178666365356e+00	-6.398014077907794306e-01
-6.184943771754814357e+00	-6.483038327036403370e-01
-6.118163983951924401e+00	-6.565770677434232816e-01
-6.051174411111683860e+00	-6.646185805633284538e-01
-5.983976289855195141e+00	-6.724259386299022978e-01
-5.916571629401974342e+00	-6.799967719023902735e-01
-5.848963336713004502e+00	-6.873287255471323132e-01
-5.781155332172184025e+00	-6.944194043271114669e-01
-5.713152653147225202e+00	-7.012663108364762810e-01
-5.644961542950475142e+00	-7.078667801587823494e-01
-5.576589522956944656e+00	-7.142179137929813848e-01
-5.508045445924405037e+00	-7.203165157983453248e-01
-5.439339528888635478e+00	-7.261590340536463462e-01
-5.370483364367093948e+00	-7.317415093116053093e-01
-5.301489908986734001e+00	-7.370595343705563796e-01
-5.232373449047675429e+00	-7.421082252033484039e-01
-5.163149542937524039e+00	-7.468822053068202571e-01
-5.093834940713695580e+00	-7.513756038965813122e-01
-5.024447481570224916e+00	-7.555820679059983558e-01
-4.955005970296734397e+00	-7.594947870901394005e-01
-4.885530034219963902e+00	-7.631065309176774392e-01
-4.816039962489424120e+00	-7.664096953852983507e-01
-4.746556529929065071e+00	-7.693963574342432832e-01
-4.677100808023625156e+00	-7.720583343057194625e-01
-4.607693965940694802e+00	-7.743872449542292813e-01
-4.538357064803524743e+00	-7.763745705529523367e-01
-4.469110848722524842e+00	-7.780117111757653969e-01
-4.399975536359125527e+00	-7.792900359242562747e-01
-4.330970617028285119e+00	-7.802009240786442756e-01
-4.262114655537445174e+00	-7.807357952781943666e-01
-4.193425110101904885e+00	-7.808861272647884544e-01
-4.124918167759314969e+00	-7.806434603345744350e-01
-4.056608601719585039e+00	-7.799993883153844010e-01
-3.988509655020934908e+00	-7.789455365978623647e-01
-3.920632954707475193e+00	-7.774735284700133864e-01
-3.852988460491324929e+00	-7.755749417113464439e-01
-3.785584451503675396e+00	-7.732412580670113833e-01
-3.718427554270994584e+00	-7.704638088184643241e-01
-3.651522814470355094e+00	-7.672337201707704057e-01
-3.584873814323104924e+00	-7.635418625660064240e-01
-3.518482836681695147e+00	-7.593788082885573054e-01
-3.452351075957404980e+00	-7.547348018365984679e-01
-3.386478895038615100e+00	-7.495997474842983621e-01
-3.320866126274144570e+00	-7.439632182454323228e-01
-3.255512413462985144e+00	-7.378144900707364062e-01
-3.190417590623244593e+00	-7.311426045730333723e-01
-3.125582092133854850e+00	-7.239364628857163364e-01
-3.061007387682464831e+00	-7.161849524363543829e-01
-2.996696434341955317e+00	-7.078771074772662875e-01
-2.932654137068855249e+00	-6.990023031821952504e-01
-2.868887808003904638e+00	-6.895504820196154405e-01
-2.805407614190015053e+00	-6.795124099782914318e-01
-2.742227002739414665e+00	-6.688799590812333218e-01
-2.679363092109724676e+00	-6.576464115132134580e-01
-2.616837018015215399e+00	-6.458067796379902692e-01
-2.554674222627784985e+00	-6.333581352275803322e-01
-2.492904676130354602e+00	-6.202999403992712768e-01
-2.431563020386114715e+00	-6.066343720864884048e-01
-2.370688625484595136e+00	-5.923666313842592679e-01
-2.310325551219414741e+00	-5.775052288320854377e-01
-2.250522407131515301e+00	-5.620622366454084418e-01
-2.191332106598075313e+00	-5.460534990952934375e-01
-2.132811512533835163e+00	-5.294987926722074523e-01
-2.075020974563404952e+00	-5.124219283554594107e-01
-2.018023759975615228e+00	-4.948507892399303665e-01
-1.961885383333984878e+00	-4.768172979341823159e-01
-1.906672842231824871e+00	-4.583573095199223180e-01
-1.852453769282884855e+00	-4.395104274265643762e-01
-1.799295512960535026e+00	-4.203197412939783661e-01
-1.747264162268844956e+00	-4.008314877332593285e-01
-1.696423532376134968e+00	-3.810946368059823786e-01
-1.646834130194774870e+00	-3.611604089789093863e-01
-1.598552120382525032e+00	-3.410817292220764130e-01
-1.551628313309795004e+00	-3.209126267500033713e-01
-1.506107197129505026e+00	-3.007075906041373758e-01
-1.462026036158704967e+00	-2.805208927859373369e-01
-1.419414057303445054e+00	-2.604058919230633484e-01
-1.378291745212604891e+00	-2.404143314390613795e-01
-1.338670265233165013e+00	-2.205956468587533803e-01
-1.300551031072434860e+00	-2.009962971840353885e-01
-1.263925431387455056e+00	-1.816591351943423471e-01
-1.228774726366264947e+00	-1.626228310497573326e-01
-1.195070121809254982e+00	-1.439213627021133646e-01
-1.162773024343142003e+00	-1.255835853627904064e-01
-1.131835477302215009e+00	-1.076328906609413383e-01
-1.102200772600018031e+00	-9.008696419146539069e-02
-1.073804229705267010e+00	-7.295764794921538732e-02
-1.046574128749673926e+00	-5.625091173647236986e-02
-1.020432780953667962e+00	-3.996693508471238498e-02
-9.952977160751529384e-01	-2.410029862484938667e-02
-9.710829635737029397e-01	-8.640281250027387339e-03
-9.477004017311139172e-01	6.428743081914600754e-03
-9.250611471543369602e-01	2.112681739125960023e-02
-9.030769559630980048e-01	3.547783315217262201e-02
-8.816616075645089534e-01	4.950889360727062094e-02
-8.607322422503169701e-01	6.324962281602561354e-02
-8.402106249067919919e-01	7.673143545924761277e-02
-8.200243088691469007e-01	8.998678316575761671e-02
-8.001076763295179584e-01	1.030483934783735095e-01
-7.804028346505779146e-01	1.159485175357304193e-01
-7.608603513627089088e-01	1.287182021260624976e-01
-7.414398144365619281e-01	1.413866009897978282e-01
-7.221102085220159061e-01	1.539803391388815113e-01
-7.028501021205380006e-01	1.665229425581944978e-01
-6.836476449999999705e-01	1.790343440000000119e-01
-6.645003794586750168e-01	1.915304737220606124e-01
-6.454148731908169179e-01	2.040229420029963103e-01
-6.264061853982278993e-01	2.165188181454443250e-01
-6.074971813363239104e-01	2.290205085000727170e-01
-5.887177135956309648e-01	2.415257338624210159e-01
-5.701036910280898873e-01	2.540276044592062465e-01
-5.516960582737819863e-01	2.665147886979916114e-01
-5.335397102839849470e-01	2.789717699473764911e-01
-5.156823670436239127e-01	2.913791838834052239e-01
-4.981734338596839340e-01	3.037142274161085953e-01
-4.810628721089609816e-01	3.159511289269416046e-01
-4.644001042532559520e-01	3.280616685263386123e-01
-4.482329752744249607e-01	3.400157362973036390e-01
-4.326067905138309411e-01	3.517819160357856245e-01
-4.175634472938729580e-01	3.633280818346685814e-01
-4.031406747398129653e-01	3.746219949815756123e-01
-3.893713930047209559e-01	3.856318890408135802e-01
-3.762831997326899769e-01	3.963270316492746304e-01
-3.638979881818749651e-01	4.066782524518466335e-01
-3.522316980737199565e-01	4.166584277051825769e-01
-3.412941970357489252e-01	4.262429133564016315e-01
-3.310892875492669196e-01	4.354099198188136066e-01
-3.216148316730099710e-01	4.441408231811156404e-01
-3.128629835457259478e-01	4.524204091592385901e-01
-3.048205178140809268e-01	4.602370476909695696e-01
-2.974692407093129654e-01	4.675827976431005673e-01
-2.907864695126519683e-01	4.744534426121045922e-01
-2.847455655967949806e-01	4.808484602179486367e-01
-2.793165060873131766e-01	4.867709285863136004e-01
-2.744664794221744475e-01	4.922273748614926503e-01
-2.701604906601344780e-01	4.972275715696356513e-01
-2.663619632548185345e-01	5.017842874444906620e-01
-2.630333251230421721e-01	5.059129999254066146e-01
-2.601365681440548361e-01	5.096315769358725767e-01
-2.576337716821527346e-01	5.129599357516336777e-01
-2.554875822811213393e-01	5.159196867771376205e-01
-2.536616432903495699e-01	5.185337698795347006e-01
-2.521209698073646477e-01	5.208260905969617216e-01
-2.508322659216849493e-01	5.228211630625985151e-01
-2.497641827858793628e-01	5.245437658913316703e-01
-2.488875174912743571e-01	5.260186165870246455e-01
-2.481753540619180409e-01	5.272700692717215976e-01
-2.476031490797236390e-01	5.283218397396705068e-01
-2.471487654992378658e-01	5.291967610233565544e-01
-2.467924590898516457e-01	5.299165718480867149e-01
-2.465168226485733305e-01	5.305017395647735334e-01
-2.463066936540622698e-01	5.309713184023776567e-01
-2.461490313827842669e-01	5.313428431825035769e-01
-2.460327696848274570e-01	5.316322579953696170e-01
