# Supplementary material for: Agile perching maneuvers in birds and morphing-wing drones
Source: Nat Commun. 2024 Sep 27;15:8330. doi: 10.1038/s41467-024-52369-4 (PMC11437188; doi:10.1038/s41467-024-52369-4)
Supplement: Supplementary file 11 — Source Data [file 41467_2024_52369_MOESM11_ESM.zip › figure_source_data/suppl_fig_2/harris_hawk_020.csv]

# horizontal_pos	altitude
-1.214200023821484997e+01	5.092041573017987988e-01
-1.214196257224054953e+01	5.092772585345148872e-01
-1.214192692787915107e+01	5.093668559576748356e-01
-1.214189277014044954e+01	5.094735606073228507e-01
-1.214185946286415074e+01	5.095975746385508209e-01
-1.214182629359254939e+01	5.097386522324578451e-01
-1.214179250436905022e+01	5.098960694072238731e-01
-1.214175732809944996e+01	5.100686040715147751e-01
-1.214172002990795107e+01	5.102545274627298122e-01
-1.214167995272834943e+01	5.104516078752587838e-01
-1.214163656616964992e+01	5.106571273093538643e-01
-1.214158951751855042e+01	5.108679113649617909e-01
-1.214153868357234956e+01	5.110803723736847548e-01
-1.214148422185555098e+01	5.112905654137327449e-01
-1.214142661965854941e+01	5.114942564961737492e-01
-1.214136673926055110e+01	5.116870018553227872e-01
-1.214130585765905046e+01	5.118642369317638607e-01
-1.214124569913404983e+01	5.120213733133158751e-01
-1.214118845902964949e+01	5.121539016071678940e-01
-1.214113681723945071e+01	5.122574979649618943e-01
-1.214109394003384956e+01	5.123281317803918267e-01
-1.214106346907805012e+01	5.123621719334678914e-01
-1.214104949673805045e+01	5.123564888731357847e-01
-1.214105652707785055e+01	5.123085498147498251e-01
-1.214108942228665100e+01	5.122165043836738318e-01
-1.214115333465085023e+01	5.120792581614528327e-01
-1.214125362458675106e+01	5.118965317851308372e-01
-1.214139576565955103e+01	5.116689035099348803e-01
-1.214158523793935096e+01	5.113978334652198310e-01
-1.214182741145125100e+01	5.110856682064477408e-01
-1.214212742187114991e+01	5.107356245834338004e-01
-1.214249004097294993e+01	5.103517523977418868e-01
-1.214291954464504997e+01	5.099388757994808286e-01
-1.214341958154025036e+01	5.095025138649648122e-01
-1.214399304560144977e+01	5.090487812905067910e-01
-1.214464195579475003e+01	5.085842706227308163e-01
-1.214536734637935034e+01	5.081159179109338009e-01
-1.214616917094105020e+01	5.076508541013088349e-01
-1.214704622320365068e+01	5.071962448858928774e-01
-1.214799607732035014e+01	5.067591220611888936e-01
-1.214901504992895021e+01	5.063462097340398760e-01
-1.215009818573945033e+01	5.059637489280948142e-01
-1.215123926783114960e+01	5.056173242872867846e-01
-1.215243085316815019e+01	5.053116966389148423e-01
-1.215366433313205086e+01	5.050506451657998941e-01
-1.215493001812935070e+01	5.048368228439618077e-01
-1.215621724458824993e+01	5.046716286307048049e-01
-1.215751450193715044e+01	5.045550996411247713e-01
-1.215880957648024996e+01	5.044858262338748345e-01
-1.216008970848234938e+01	5.044608925461517845e-01
-1.216134175826084984e+01	5.044758445812238534e-01
-1.216255237668564959e+01	5.045246874684438110e-01
-1.216370817521655034e+01	5.045999129951508344e-01
-1.216479589048454990e+01	5.046925579622918434e-01
-1.216580253844534987e+01	5.047922933507887899e-01
-1.216671555331615018e+01	5.048875437133357735e-01
-1.216752290683644944e+01	5.049656356351268638e-01
-1.216821320387795069e+01	5.050129735450008539e-01
-1.216877575103445075e+01	5.050152406125908433e-01
-1.216920059555794964e+01	5.049576219435047975e-01
-1.216947853283114966e+01	5.048250467892008153e-01
-1.216960108145925012e+01	5.046024460266258505e-01
-1.216956042601105104e+01	5.042750207409207874e-01
-1.216934932838834982e+01	5.038285173692857999e-01
-1.216896100974935102e+01	5.032495045428448943e-01
-1.216838900581205074e+01	5.025256465047528431e-01
-1.216762699919335056e+01	5.016459677959628216e-01
-1.216666863318375036e+01	5.006011037949288367e-01
-1.216550731197875024e+01	4.993835316835908422e-01
-1.216413599288424940e+01	4.979877764985848332e-01
-1.216254697635894999e+01	4.964105871214128385e-01
-1.216073169994974990e+01	4.946510773705607988e-01
-1.215868054220515049e+01	4.927108277858467944e-01
-1.215638264252005030e+01	4.905939442416468177e-01
-1.215382574257544945e+01	4.883070701888568288e-01
-1.215099605459625032e+01	4.858593500998908410e-01
-1.214787816107154939e+01	4.832623425675487971e-01
-1.214445494988444985e+01	4.805298824741928154e-01
-1.214070758799384997e+01	4.776778926855828056e-01
-1.213661553593365028e+01	4.747241468134177911e-01
-1.213215660444764943e+01	4.716879857081398009e-01
-1.212730705360915096e+01	4.685899914621208251e-01
-1.212204173378444949e+01	4.654516237941268009e-01
-1.211633426682764991e+01	4.622948247191988047e-01
-1.211015726494935052e+01	4.591415983537497914e-01
-1.210348258382085085e+01	4.560135735350308028e-01
-1.209628160565724997e+01	4.529315576199398063e-01
-1.208852554730234985e+01	4.499150903463517981e-01
-1.208018578771605078e+01	4.469820069700918275e-01
-1.207123420875934983e+01	4.441480200159947933e-01
-1.206164354278624984e+01	4.414263288909908156e-01
-1.205138772029584970e+01	4.388272662947608205e-01
-1.204044221076754972e+01	4.363579898289148273e-01
-1.202878434980324940e+01	4.340222264542968333e-01
-1.201639364582795011e+01	4.318200764889528198e-01
-1.200325205985235044e+01	4.297478826929168050e-01
-1.198934425217814947e+01	4.277981686720288002e-01
-1.197465779042575029e+01	4.259596493777038084e-01
-1.195918331388394940e+01	4.242173149138498411e-01
-1.194291464992354967e+01	4.225525872207688272e-01
-1.192584887907925051e+01	4.209435475270938420e-01
-1.190798634638094988e+01	4.193652307858728445e-01
-1.188933061760045007e+01	4.177899816832758573e-01
-1.186988838025945014e+01	4.161878652726848093e-01
-1.184966929049905104e+01	4.145271238883808107e-01
-1.182868576821065076e+01	4.127746707757308231e-01
-1.180695274414265050e+01	4.108966098806108302e-01
-1.178448736398095065e+01	4.088587705077818546e-01
-1.176130865560645056e+01	4.066272451182028069e-01
-1.173743716681454963e+01	4.041689184134937829e-01
-1.171289458167914965e+01	4.014519760667007997e-01
-1.168770332442425008e+01	3.984463820056037830e-01
-1.166188616007545065e+01	3.951243140284038113e-01
-1.163546580128964969e+01	3.914605487085068281e-01
-1.160846453057135008e+01	3.874327879886168002e-01
-1.158090384659505112e+01	3.830219215255198373e-01
-1.155280414256294996e+01	3.782122206669038533e-01
-1.152418442347335059e+01	3.729914618542178317e-01
-1.149506206789545004e+01	3.673509791813358571e-01
-1.146545263838915041e+01	3.612856477279298151e-01
-1.143536974313805032e+01	3.547938010631368488e-01
-1.140482494973904970e+01	3.478770879196658172e-01
-1.137382775048954997e+01	3.405402744208988475e-01
-1.134238557698735050e+01	3.327909993638498154e-01
-1.131050386047865075e+01	3.246394908916098165e-01
-1.127818613321185026e+01	3.160982534142687816e-01
-1.124543416510815064e+01	3.071817338546258269e-01
-1.121224812939765059e+01	2.979059762132277855e-01
-1.117862679047954977e+01	2.882882730877818211e-01
-1.114456770717364975e+01	2.783468221765318384e-01
-1.111006744469974983e+01	2.681003949853191237e-01
-1.107512178913644973e+01	2.575680239924071357e-01
-1.103972595872004980e+01	2.467687134572047192e-01
-1.100387480710475074e+01	2.357211779433973087e-01
-1.096756301455395111e+01	2.244436115162874168e-01
-1.093078526392215011e+01	2.129534895151143081e-01
-1.089353639916275007e+01	2.012674038320380054e-01
-1.085581156491335086e+01	1.894009317778771184e-01
-1.081760632643895015e+01	1.773685378966226023e-01
-1.077891676982155111e+01	1.651835075108191164e-01
-1.073973958277185048e+01	1.528579103325819200e-01
-1.070007211678914949e+01	1.404025921465192062e-01
-1.065991243163504976e+01	1.278271923415228162e-01
-1.061925932321535093e+01	1.151401849154248119e-01
-1.057811233602074985e+01	1.023489404762123189e-01
-1.053647176127295104e+01	8.945980669366382365e-02
-1.049433862190394962e+01	7.647820459708191965e-02
-1.045171464546455020e+01	6.340873805432681309e-02
-1.040860222606094965e+01	5.025531369683280958e-02
-1.036500437644754946e+01	3.702126847384382136e-02
-1.032092467147865023e+01	2.370950193299381503e-02
-1.027636718424125029e+01	1.032261024665082072e-02
-1.023133641633535085e+01	-3.136981047649173293e-03
-1.018583722393510982e+01	-1.666688862687917827e-02
-1.013987474142406064e+01	-3.026465024856617170e-02
-1.009345430452913028e+01	-4.392761371111417179e-02
-1.004658137496656067e+01	-5.765283845375418492e-02
-9.999261468629450533e+00	-7.143701196856921953e-02
-9.951500089285730155e+00	-8.527638271737220110e-02
-9.903302669605139386e+00	-9.916671067339616341e-02
-9.854674521095009965e+00	-1.131032359647671792e-01
-9.805620794202699386e+00	-1.270806654144001624e-01
-9.756146449450710634e+00	-1.410931760854621797e-01
-9.706256240026730708e+00	-1.551344342918691832e-01
-9.655954705778571068e+00	-1.691976279575101993e-01
-9.605246178087890385e+00	-1.832755097412211986e-01
-9.554134794646151008e+00	-1.973604480155271568e-01
-9.502624522754830494e+00	-2.114444826164781910e-01
-9.450719189446079582e+00	-2.255193822802532000e-01
-9.398422516486830247e+00	-2.395767008494641970e-01
-9.345738158202150814e+00	-2.536078296574081903e-01
-9.292669740039020354e+00	-2.676040439604751575e-01
-9.239220895886450791e+00	-2.815565418570631917e-01
-9.185395302365019887e+00	-2.954564747680881731e-01
-9.131196708581210686e+00	-3.092949692174111753e-01
-9.076628960190209483e+00	-3.230631402964852517e-01
-9.021696017001259449e+00	-3.367520977844641883e-01
-8.966401963764530691e+00	-3.503529463855551973e-01
-8.910751014175419371e+00	-3.638567819100771428e-01
-8.854747508494090980e+00	-3.772546854442541675e-01
-8.798395905487600643e+00	-3.905377176172471487e-01
-8.741700769641060020e+00	-4.036969149844901739e-01
-8.684666754743879835e+00	-4.167232903173211933e-01
-8.627298585031487832e+00	-4.296078382431401388e-01
-8.569601035053947768e+00	-4.423415472486422195e-01
-8.511578909357249145e+00	-4.549154185769941905e-01
-8.453237022913087984e+00	-4.673204920563472364e-01
-8.394580183034358711e+00	-4.795478784295691965e-01
-8.335613173287008237e+00	-4.915887973472501948e-01
-8.276340739673377911e+00	-5.034346198659012117e-01
-8.216767579139029110e+00	-5.150769140802151647e-01
-8.156898330261808994e+00	-5.265074924221742059e-01
-8.096737565832638595e+00	-5.377184591804631264e-01
-8.036289786943399349e+00	-5.487022569207762324e-01
-7.975559418161008551e+00	-5.594517107023642133e-01
-7.914550803390088873e+00	-5.699600692627502241e-01
-7.853268202102288598e+00	-5.802210426508411789e-01
-7.791715785730518817e+00	-5.902288360969571990e-01
-7.729897634178188426e+00	-5.999781801859911390e-01
-7.667817732561558408e+00	-6.094643576203502278e-01
-7.605479968474848640e+00	-6.186832270017361690e-01
-7.542888130224398857e+00	-6.276312441124241026e-01
-7.480045906608898676e+00	-6.363054811332522487e-01
-7.416956888913478707e+00	-6.447036441022901965e-01
-7.353624575827368837e+00	-6.528240887090122069e-01
-7.290052381981678487e+00	-6.606658342555751240e-01
-7.226243650732318891e+00	-6.682285753271652862e-01
-7.162201671684668369e+00	-6.755126904285662093e-01
-7.097929703277118030e+00	-6.825192465960692179e-01
-7.033431000517958331e+00	-6.892499988120290855e-01
-6.968708847718538379e+00	-6.957073829585040947e-01
-6.903766595798978223e+00	-7.018945010636201687e-01
-6.838607703477588728e+00	-7.078150977279411560e-01
-6.773235781408048162e+00	-7.134735268668090935e-01
-6.707654638114398438e+00	-7.188747082570621227e-01
-6.641868326405048428e+00	-7.240240738123882025e-01
-6.575881188833448299e+00	-7.289275040029841168e-01
-6.509697900720488484e+00	-7.335912553485701704e-01
-6.443323509263548132e+00	-7.380218804127181009e-01
-6.376763467328888879e+00	-7.422261421740852239e-01
-6.310023660651718380e+00	-7.462109250121031767e-01
-6.243110427345458291e+00	-7.499831447916662786e-01
-6.176030568837388657e+00	-7.535496606410740927e-01
-6.108791351591088770e+00	-7.569171909766481132e-01
-6.041400499233988697e+00	-7.600922361324442544e-01
-5.973866174967518816e+00	-7.630810096112892182e-01
-5.906196954384558495e+00	-7.658893795008101524e-01
-5.838401789043628831e+00	-7.685228210213062017e-01
-5.770489961340358853e+00	-7.709863805246051083e-01
-5.702471031370108356e+00	-7.732846505831432182e-01
-5.634354776586338431e+00	-7.754217551375552908e-01
-5.566151125131298727e+00	-7.774013430504080890e-01
-5.497870083750838077e+00	-7.792265878817472569e-01
-5.429521661215068740e+00	-7.809001912923612121e-01
-5.361115788158008044e+00	-7.824243872192682137e-01
-5.292662234236928498e+00	-7.838009438724262701e-01
-5.224170523504698238e+00	-7.850311606799551534e-01
-5.155649848899038545e+00	-7.861158575591771225e-01
-5.087108986789218079e+00	-7.870553543010432307e-01
-5.018556212591158250e+00	-7.878494384058500888e-01
-4.949999218569928416e+00	-7.884973203712162260e-01
-4.881445035096138696e+00	-7.889975761762031414e-01
-4.812899956807288326e+00	-7.893480774918231191e-01
-4.744369475341878584e+00	-7.895459109400031483e-01
-4.675858220555959122e+00	-7.895872884832721983e-01
-4.607369912387319744e+00	-7.894674517214952392e-01
-4.538907325791138980e+00	-7.891805734701371478e-01
-4.470472271417909482e+00	-7.887196604730761784e-01
-4.402065594926089176e+00	-7.880764614454220940e-01
-4.333687198003179475e+00	-7.872413848388821744e-01
-4.265336084294139241e+00	-7.862034307723371196e-01
-4.197010433490729220e+00	-7.849501414778272679e-01
-4.128707706803449007e+00	-7.834675743867551834e-01
-4.060424786902479433e+00	-7.817403016354871337e-01
-3.992158155158318955e+00	-7.797514393174782565e-01
-3.923904108614369335e+00	-7.774827092637621728e-01
-3.855659018560198881e+00	-7.749145355061402007e-01
-3.787419631822008803e+00	-7.720261768765070975e-01
-3.719183414927568876e+00	-7.687958964292362918e-01
-3.650948940130138709e+00	-7.652011675497671916e-01
-3.582716310898439005e+00	-7.612189157424871233e-01
-3.514487622924678867e+00	-7.568257941889202645e-01
-3.446267455012649528e+00	-7.519984902510981062e-01
-3.378063382440709361e+00	-7.467140591855840892e-01
-3.309886503615398823e+00	-7.409502804541920895e-01
-3.241751969115808762e+00	-7.346860311922411846e-01
-3.173679500652148988e+00	-7.279016706489662702e-01
-3.105693886102288914e+00	-7.205794287711992929e-01
-3.037825435719809342e+00	-7.127037915830012338e-01
-2.970110383895769424e+00	-7.042618756404941394e-01
-2.902591220560899465e+00	-6.952437836297202800e-01
-2.835316936484528760e+00	-6.856429331394702231e-01
-2.768343167394388793e+00	-6.754563507903981190e-01
-2.701732223027579316e+00	-6.646849242415062697e-01
-2.635552988929088958e+00	-6.533336051258131771e-01
-2.569880691026019015e+00	-6.414115566842002458e-01
-2.504796515690109082e+00	-6.289322407602591092e-01
-2.440387081107818990e+00	-6.159134398746921590e-01
-2.376743759237669007e+00	-6.023772112955600999e-01
-2.313961851366689082e+00	-5.883497713360652526e-01
-2.252139624182349031e+00	-5.738613095161071431e-01
-2.191377217245358722e+00	-5.589457336855301328e-01
-2.131775436663988721e+00	-5.436403486910141858e-01
-2.073434453508328890e+00	-5.279854726382022800e-01
-2.016452428939718988e+00	-5.120239962181252213e-01
-1.960924091043408923e+00	-4.958008918943861976e-01
-1.906939290827038835e+00	-4.793626809482421369e-01
-1.854581566679818883e+00	-4.627568674179652342e-01
-1.803926747689498900e+00	-4.460313488154751815e-01
-1.755041626518498932e+00	-4.292338141304362087e-01
-1.707982732002218951e+00	-4.124111400184931608e-01
-1.662795230233958810e+00	-3.956087962014782078e-01
-1.619511980654978922e+00	-3.788702709759572129e-01
-1.578152770616438882e+00	-3.622365273333681412e-01
-1.538723748098189015e+00	-3.457454995498062122e-01
-1.501217067861568832e+00	-3.294316392244572289e-01
-1.465610761412588836e+00	-3.133255186594892105e-01
-1.431868835914358984e+00	-2.974534982150311979e-01
-1.399941601786308887e+00	-2.818374628810491611e-01
-1.369766223345509015e+00	-2.664946318281831705e-01
-1.341267481662298922e+00	-2.514374431784981989e-01
-1.314358733991208839e+00	-2.366735147208471890e-01
-1.288943049849018863e+00	-2.222056798276191847e-01
-1.264914500171498979e+00	-2.080320964487051838e-01
-1.242159573083278845e+00	-1.941464257972561613e-01
-1.220558687723579006e+00	-1.805380762257851601e-01
-1.199987776312708920e+00	-1.671925068383831592e-01
-1.180319904216768023e+00	-1.540915846060191829e-01
-1.161426898137861929e+00	-1.412139881503881589e-01
-1.143180953665805077e+00	-1.285356509345811915e-01
-1.125456195194360909e+00	-1.160302363371781831e-01
-1.108130163533811885e+00	-1.036696369768111969e-01
-1.091085209333179984e+00	-9.142449067990515710e-02
-1.074209773544412938e+00	-7.926470562570220313e-02
-1.057399539499634056e+00	-6.715998743937817705e-02
-1.040558444615852007e+00	-5.508036131513319167e-02
-1.023599543180591986e+00	-4.299668261683317616e-02
-1.006445715007233899e+00	-3.088112980579718614e-02
-9.890302178938039646e-01	-1.870767396808717398e-02
-9.712970847012498687e-01	-6.452519644343179817e-03
-9.532013684305140622e-01	5.905487905285805583e-03
-9.347092408825179444e-01	1.838449344611281511e-02
-9.157979523086510198e-01	3.099930455528082662e-02
-8.964556608949820760e-01	4.376111007533581287e-02
-8.766811419800069061e-01	5.667724745838781386e-02
-8.564833876053639106e-01	6.975102181828682357e-02
-8.358811073757219656e-01	8.298157908981521058e-02
-8.149021417010640089e-01	9.636383525295341701e-02
-7.935827983619079262e-01	1.098884631064039191e-01
-7.719671230298719156e-01	1.235419375577382073e-01
-7.501061139478779616e-01	1.373066398290803125e-01
-7.280568904807940278e-01	1.511610203506012218e-01
-7.058818247390850065e-01	1.650798194255587159e-01
-6.836476449999999705e-01	1.790343440000000119e-01
-6.614245192400219908e-01	1.929927980614249139e-01
-6.392851267763119960e-01	2.069206633319438104e-01
-6.173037258108680092e-01	2.207811260256457020e-01
-5.955552245850119775e-01	2.345355445244086123e-01
-5.741142638782770202e-01	2.481439519130317350e-01
-5.530543187084320245e-01	2.615655864289302412e-01
-5.324468272819169457e-01	2.747594420525308334e-01
-5.123603554712679031e-01	2.876848307229898372e-01
-4.928598053161619696e-01	3.003019470422058079e-01
-4.740056762109589594e-01	3.125724258603868044e-01
-4.558533875052089845e-01	3.244598828494328346e-01
-4.384526711565529533e-01	3.359304280934898301e-01
-4.218470427932259348e-01	3.469531428824608188e-01
-4.060733590281199734e-01	3.575005103007198315e-01
-3.911614680895669771e-01	3.675487908691787986e-01
-3.771339597790819287e-01	3.770783354245538233e-01
-3.640060194308289976e-01	3.860738285957557858e-01
-3.517853889448540050e-01	3.945244576437078043e-01
-3.404724361256689646e-01	4.024240030367278176e-01
-3.300603315257009673e-01	4.097708488975798091e-01
-3.205353298301129583e-01	4.165679133296028569e-01
-3.118771505987899539e-01	4.228225005495018229e-01
-3.040594509843219662e-01	4.285460786597158345e-01
-2.970503809565619990e-01	4.337539887180638098e-01
-2.908132096678479606e-01	4.384650924424868257e-01
-2.853070099642649460e-01	4.427013673647018366e-01
-2.804873867520320530e-01	4.464874594673208241e-01
-2.763072340146348616e-01	4.498502042632288034e-01
-2.727175047795051821e-01	4.528181278747228089e-01
-2.696679782697497529e-01	4.554209399264798064e-01
-2.671080088463565483e-01	4.576890299771887993e-01
-2.649872421330449757e-01	4.596529787884758300e-01
-2.632562848884275608e-01	4.613430949867038389e-01
-2.618673167046622896e-01	4.627889866439708344e-01
-2.607746334142089784e-01	4.640191760283808309e-01
-2.599351141147034916e-01	4.650607642966038124e-01
-2.593086059091340712e-01	4.659391512752767972e-01
-2.588582227346423736e-01	4.666778137563388218e-01
-2.585505569484026767e-01	4.672981439709358309e-01
-2.583558045854288387e-01	4.678193481621358285e-01
-2.582478073373358773e-01	4.682584035016948421e-01
-2.582040162656459859e-01	4.686300700395018004e-01
-2.582053840082303431e-01	4.689469529804908277e-01
-2.582361937214916470e-01	4.692196093904837939e-01
-2.582838341915565383e-01	4.694566924706458089e-01
-2.583385314219881490e-01	4.696651258330228340e-01
-2.583930475493531609e-01	4.698502997724178232e-01
-2.584423581461772756e-01	4.700162813696718289e-01
-2.584833188466197917e-01	4.701660303771298399e-01
-2.585143317851285594e-01	4.703016132194978161e-01
-2.585350215921184969e-01	4.704244080747428391e-01
-2.585459296712252497e-01	4.705352948545638014e-01
-2.585482342256680832e-01	4.706348249489208380e-01
-2.585435020498961789e-01	4.707233667936447929e-01
-2.585334765069278729e-01	4.708012246178238103e-01
-2.585199044272662450e-01	4.708687290771348399e-01
-2.585044029521801345e-01	4.709262998260378419e-01
