# Supplementary material for: Agile perching maneuvers in birds and morphing-wing drones
Source: Nat Commun. 2024 Sep 27;15:8330. doi: 10.1038/s41467-024-52369-4 (PMC11437188; doi:10.1038/s41467-024-52369-4)
Supplement: Supplementary file 11 — Source Data [file 41467_2024_52369_MOESM11_ESM.zip › figure_source_data/suppl_fig_2/harris_hawk_008.csv]

# horizontal_pos	altitude
-1.224545777459012363e+01	4.870521929808678263e-01
-1.224288183795372476e+01	4.831186851501358404e-01
-1.224018674658662320e+01	4.792196701340828424e-01
-1.223733968295842445e+01	4.753843746655978530e-01
-1.223430112001212322e+01	4.716424776301678667e-01
-1.223102501798582331e+01	4.680237242318568414e-01
-1.222745919729662489e+01	4.645575121965298537e-01
-1.222354588541782405e+01	4.612724552561588420e-01
-1.221922243062682334e+01	4.581959302150448443e-01
-1.221442217048002377e+01	4.553536148939818506e-01
-1.220907543804842454e+01	4.527690251390908416e-01
-1.220311068448052438e+01	4.504630598255338625e-01
-1.219645569250232420e+01	4.484535633417288114e-01
-1.218903885216222349e+01	4.467549153702128351e-01
-1.218079046762152373e+01	4.453776578559098254e-01
-1.217164406217982453e+01	4.443281688478278313e-01
-1.216153764810192328e+01	4.436083924019638136e-01
-1.215041492822872371e+01	4.432156329374528636e-01
-1.213822639782392443e+01	4.431424213522338618e-01
-1.212493031759342443e+01	4.433764588475788138e-01
-1.211049353224582426e+01	4.439006428130008453e-01
-1.209489211321302449e+01	4.446931773247518316e-01
-1.207811180905702386e+01	4.457277688614178501e-01
-1.206014829247492415e+01	4.469739057944638327e-01
-1.204100719847432366e+01	4.483972181296838611e-01
-1.202070395402682479e+01	4.499599119193478658e-01
-1.199926340512812395e+01	4.516212707965538420e-01
-1.197671925251522396e+01	4.533382152636938334e-01
-1.195311331216702477e+01	4.550659087537968217e-01
-1.192849462099722402e+01	4.567583981300598617e-01
-1.190291841174282439e+01	4.583692752425288508e-01
-1.187644498387102487e+01	4.598523454614528161e-01
-1.184913849931502483e+01	4.611622887854598396e-01
-1.182106573299102337e+01	4.622552992002268435e-01
-1.179229480832652399e+01	4.630896884486378484e-01
-1.176289394748352457e+01	4.636264412624778175e-01
-1.173293026462272337e+01	4.638297103800388399e-01
-1.170246862849902314e+01	4.636672412999658377e-01
-1.167157061798882367e+01	4.631107186509048623e-01
-1.164029359092562466e+01	4.621360282264288522e-01
-1.160868988297042392e+01	4.607234310710538461e-01
-1.157680614929472362e+01	4.588576484229328623e-01
-1.154468285772552427e+01	4.565278587342658234e-01
-1.151235393781622385e+01	4.537276103137098393e-01
-1.147984658619112430e+01	4.504546552826338424e-01
-1.144718122457572385e+01	4.467107124341068158e-01
-1.141437160327272338e+01	4.425011681676748188e-01
-1.138142503956822438e+01	4.378347258969278455e-01
-1.134834277773352440e+01	4.327230151603288499e-01
-1.131512045498212338e+01	4.271801720960258231e-01
-1.128174865598962384e+01	4.212224029733407926e-01
-1.124821353741512375e+01	4.148675421288767762e-01
-1.121449750327712458e+01	4.081346149700357806e-01
-1.118057991201272472e+01	4.010434157322758097e-01
-1.114643779656812406e+01	3.936141084676237911e-01
-1.111204657986532318e+01	3.858668583662758222e-01
-1.107738076940642458e+01	3.778214990395297734e-01
-1.104241461654342338e+01	3.694972398891098186e-01
-1.100712272796322466e+01	3.609124162195267993e-01
-1.097148061913592443e+01	3.520842833732068522e-01
-1.093546520176262327e+01	3.430288549288977862e-01
-1.089905519955522450e+01	3.337607839359337802e-01
-1.086223148890822365e+01	3.242932852798817711e-01
-1.082497736312862457e+01	3.146380965949308051e-01
-1.078727872081882388e+01	3.048054746482328214e-01
-1.074912418071672349e+01	2.948042238038208196e-01
-1.071050512678042388e+01	2.846417530033268362e-01
-1.067141568852582445e+01	2.743241576472367216e-01
-1.063185266260482464e+01	2.638563227915498022e-01
-1.059181538234022391e+01	2.532420441594461225e-01
-1.055130554243682361e+01	2.424841635778583193e-01
-1.051032698638392482e+01	2.315847155621408027e-01
-1.046888546417262411e+01	2.205450818719807971e-01
-1.042698836790532368e+01	2.093661509391130104e-01
-1.038464445269262448e+01	1.980484791202286043e-01
-1.034186354993822476e+01	1.865924507615812078e-01
-1.029865627973092401e+01	1.749984340862094090e-01
-1.025503376859932381e+01	1.632669299465930035e-01
-1.021100737836522399e+01	1.513987105445984138e-01
-1.016658845125142463e+01	1.393949453278854056e-01
-1.012178807578159478e+01	1.272573114477651146e-01
-1.007661687733943445e+01	1.149880864245363121e-01
-1.003108483655650396e+01	1.025902210235396100e-01
-9.985201137961443152e+00	9.006739080178810530e-02
-9.938974050563814444e+00	7.742402533546881294e-02
-9.892410841268494792e+00	6.466531476804880663e-02
-9.845517721232603492e+00	5.179719400384980021e-02
-9.798299824500663391e+00	3.882630558230881768e-02
-9.750761217500283351e+00	2.575994296873881928e-02
-9.702904937267684105e+00	1.260597665094381759e-02
-9.654733055620173587e+00	-6.272339983312003042e-04
-9.606246765919294717e+00	-1.393093967792119470e-02
-9.557446488595283896e+00	-2.729610720454719863e-02
-9.508331991246823378e+00	-4.071352876503819829e-02
-9.458902518905754064e+00	-5.417393050365218454e-02
-9.409156929974374250e+00	-6.766807675335220762e-02
-9.359093833408143936e+00	-8.118686655510115591e-02
-9.308711722927133891e+00	-9.472141958029317577e-02
-9.258009104387074473e+00	-1.082631491508131427e-01
-9.206984612910103394e+00	-1.218038207058991795e-01
-9.155637116943973197e+00	-1.353355947580821561e-01
-9.103965807059914539e+00	-1.488510540741071475e-01
-9.051970267983394436e+00	-1.623432154737091682e-01
-8.999650533046233747e+00	-1.758055272258411406e-01
-8.947007120921604439e+00	-1.892318535099021815e-01
-8.894041055127503981e+00	-2.026164477776021822e-01
-8.840753867335473970e+00	-2.159539170865821811e-01
-8.787147585980264353e+00	-2.292391795765291729e-01
-8.733224712022664704e+00	-2.424674172286431784e-01
-8.678988183963024738e+00	-2.556340259048851538e-01
-8.624441334338383669e+00	-2.687345644272521872e-01
-8.569587839964864173e+00	-2.817647041574481426e-01
-8.514431668117994789e+00	-2.947201802051031549e-01
-8.458977020690554127e+00	-3.075967450599541575e-01
-8.403228278145164154e+00	-3.203901251399121075e-01
-8.347189944806563844e+00	-3.330959804981011296e-01
-8.290866596736744754e+00	-3.457098677567632117e-01
-8.234262833123574765e+00	-3.582272062459051498e-01
-8.177383231811672815e+00	-3.706432473226141666e-01
-8.120232309328633491e+00	-3.829530469279241456e-01
-8.062814485526203612e+00	-3.951514415888311427e-01
-8.005134052774213416e+00	-4.072330282740481144e-01
-7.947195149522773505e+00	-4.191921487387261780e-01
-7.889001737987273444e+00	-4.310228792181781121e-01
-7.830557585709073010e+00	-4.427190265248782119e-01
-7.771866250797303088e+00	-4.542741317393141354e-01
-7.712931070753803020e+00	-4.656814827393842005e-01
-7.653755154912363246e+00	-4.769341367661281139e-01
-7.594341380670893038e+00	-4.880249540638901817e-01
-7.534692393845072722e+00	-4.989466433568611747e-01
-7.474810613609403021e+00	-5.096918195368331794e-01
-7.414698242600183065e+00	-5.202530734529162704e-01
-7.354357282822142849e+00	-5.306230531352811308e-01
-7.293789558013862973e+00	-5.407945551806301321e-01
-7.232996743079703528e+00	-5.507606244109850557e-01
-7.171980401083643208e+00	-5.605146593261651766e-01
-7.110742028122913005e+00	-5.700505203408752219e-01
-7.049283106163553470e+00	-5.793626373644200633e-01
-6.987605163633523020e+00	-5.884461129751130670e-01
-6.925709843246303343e+00	-5.972968172863322156e-01
-6.863598976184652756e+00	-6.059114706130130923e-01
-6.801274661428182711e+00	-6.142877102333001993e-01
-6.738739348677952989e+00	-6.224241378980341910e-01
-6.675995923034883539e+00	-6.303203452596501943e-01
-6.613047789343003302e+00	-6.379769150523890708e-01
-6.549898953927232981e+00	-6.453953966309080581e-01
-6.486554101350582968e+00	-6.525782553316972212e-01
-6.423018663794943350e+00	-6.595287960243640946e-01
-6.359298880736282911e+00	-6.662510621285302470e-01
-6.295401846739492768e+00	-6.727497122468710788e-01
-6.231335545436063050e+00	-6.790298773675171873e-01
-6.167108868061303539e+00	-6.850970022850011443e-01
-6.102731615306063340e+00	-6.909566754489551155e-01
-6.038214481667873557e+00	-6.966144518516250717e-01
-5.973569021951092850e+00	-7.020756737947622117e-01
-5.908807600050093534e+00	-7.073452944278670884e-01
-5.843943320634463312e+00	-7.124277088260630997e-01
-5.778989944824533431e+00	-7.173265970879261211e-01
-5.713961791383793454e+00	-7.220447834995762371e-01
-5.648873625346293004e+00	-7.265841152546381743e-01
-5.583740536332703286e+00	-7.309453635681781858e-01
-5.518577809077993557e+00	-7.351281493057941763e-01
-5.453400788892842854e+00	-7.391308944969772199e-01
-5.388224744905863339e+00	-7.429508003433551444e-01
-5.323064733986063501e+00	-7.465838515938061359e-01
-5.257935468226173192e+00	-7.500248464627332634e-01
-5.192851188781123284e+00	-7.532674506340122367e-01
-5.127825548708573322e+00	-7.563042733365492598e-01
-5.062871507254382841e+00	-7.591269630089800824e-01
-4.998001237773243233e+00	-7.617263196984120910e-01
-4.933226051179053329e+00	-7.640924210647510595e-01
-4.868556336488393477e+00	-7.662147586884791028e-01
-4.804001519659783170e+00	-7.680823813026531610e-01
-4.739570041547793267e+00	-7.696840415834271809e-01
-4.675269355390582859e+00	-7.710083432292200722e-01
-4.611105943838663457e+00	-7.720438852265492091e-01
-4.547085355117813421e+00	-7.727794004289481045e-01
-4.483212257507682708e+00	-7.732038858524421521e-01
-4.419490510917182924e+00	-7.733067224045422350e-01
-4.355923253957112884e+00	-7.730777821024601426e-01
-4.292513004559182832e+00	-7.725075211896401672e-01
-4.229261771878773501e+00	-7.715870579190422518e-01
-4.166171176958113342e+00	-7.703082341297651237e-01
-4.103242579427412551e+00	-7.686636600953731246e-01
-4.040477207396622639e+00	-7.666467424645282414e-01
-3.977876287649062981e+00	-7.642516954458342671e-01
-3.915441173301703159e+00	-7.614735357091422241e-01
-3.853173466250022550e+00	-7.583080617861290840e-01
-3.791075131975403245e+00	-7.547518190552371387e-01
-3.729148604656463029e+00	-7.508020516913012088e-01
-3.667396880989932662e+00	-7.464566432485031378e-01
-3.605823601676273249e+00	-7.417140478247492563e-01
-3.544433120141103011e+00	-7.365732140209051426e-01
-3.483230558713742653e+00	-7.310335041505822140e-01
-3.422221853129663316e+00	-7.250946113619651801e-01
-3.361413786817982974e+00	-7.187564774861980865e-01
-3.300814016931522765e+00	-7.120192145101962300e-01
-3.240431094434082837e+00	-7.048830325707282629e-01
-3.180274480746953181e+00	-6.973481772718681526e-01
-3.120354563459413200e+00	-6.894148789356102647e-01
-3.060682673421053046e+00	-6.810833161081841780e-01
-3.001271105169712961e+00	-6.723535952696921836e-01
-2.942133142124712997e+00	-6.632257482437431406e-01
-2.883283087321072635e+00	-6.536997482915201108e-01
-2.824736299709202925e+00	-6.437755453178701792e-01
-2.766509235235872666e+00	-6.334531200338151535e-01
-2.708619491095753062e+00	-6.227325563289951571e-01
-2.651085850740993344e+00	-6.116141305274782614e-01
-2.593928326499263193e+00	-6.000984156489812538e-01
-2.537168196016402533e+00	-5.881863982913801969e-01
-2.480828028242922478e+00	-5.758796053043071517e-01
-2.424931694353572809e+00	-5.631802370506351352e-01
-2.369504358848472769e+00	-5.500913037632262359e-01
-2.314572446151562879e+00	-5.366167613067660547e-01
-2.260163578304092979e+00	-5.227616425544010514e-01
-2.206306479852142566e+00	-5.085321805893621150e-01
-2.153030846739502735e+00	-4.939359200434361719e-01
-2.100367176927552926e+00	-4.789818130851471456e-01
-2.048346561551432909e+00	-4.636802968668401470e-01
-1.997000436656742872e+00	-4.480433496250811332e-01
-1.946360296910362830e+00	-4.320845230948481830e-01
-1.896457374101062854e+00	-4.158189494344892156e-01
-1.847322284696592876e+00	-3.992633214538041098e-01
-1.798984652155492858e+00	-3.824358455782572164e-01
-1.751472711054743003e+00	-3.653561676538021330e-01
-1.704812901337142916e+00	-3.480452723830821937e-01
-1.659029462057202808e+00	-3.305253578684231308e-01
-1.614144034862812882e+00	-3.128196874027731611e-01
-1.570175288051322893e+00	-2.949524212792351552e-01
-1.527138572344202805e+00	-2.769484319660381333e-01
-1.485045619505772851e+00	-2.588331064999181419e-01
-1.443904294566392910e+00	-2.406321403716231710e-01
-1.403718411688392953e+00	-2.223713274982201393e-01
-1.364487622632152952e+00	-2.040763510859991414e-01
-1.326207385351722889e+00	-1.857725802749071731e-01
-1.288869018496372920e+00	-1.674848774134171658e-01
-1.252459845550432993e+00	-1.492374206373751622e-01
-1.216963430056982931e+00	-1.310535461170211358e-01
-1.182359900895777027e+00	-1.129556138961401723e-01
-1.148626363993009880e+00	-9.496490068317814393e-02
-1.115737394202952926e+00	-7.710152227726413399e-02
-1.083665598503650962e+00	-5.938438753736718922e-02
-1.052382239175921885e+00	-4.183118494902318685e-02
-1.021857903374797871e+00	-2.445840193205620072e-02
-9.920632035405219096e-01	-7.281376089089186543e-03
-9.629694915120978749e-01	9.685623355323802475e-03
-9.345495680704689612e-01	2.642928660437682264e-02
-9.067783690081470116e-01	4.293713038863281040e-02
-8.796336087390770331e-01	5.919734548542580910e-02
-8.530963629496859379e-01	7.519862974013080681e-02
-8.271515728529088562e-01	9.093001226658291303e-02
-8.017884552246998808e-01	1.063806749643614047e-01
-7.770008045407990060e-01	1.215397778020523012e-01
-7.527871761358648772e-01	1.363962944665219057e-01
-7.291509423069328921e-01	1.509388649604492261e-01
-7.061002165942229514e-01	1.651556715381600204e-01
-6.836476449999999705e-01	1.790343440000000119e-01
-6.618100665484090150e-01	1.925618998171226004e-01
-6.406080492398289472e-01	2.057247238328987204e-01
-6.200653110058669260e-01	2.185085913877587993e-01
-6.002080386213759500e-01	2.308987376475128972e-01
-5.810641205794639941e-01	2.428799746908483215e-01
-5.626623125938370329e-01	2.544368565441791352e-01
-5.450313565799989046e-01	2.655538908615233118e-01
-5.281990756149119726e-01	2.762157943610391020e-01
-5.121914684298289888e-01	2.864077874839948135e-01
-4.970318274143869508e-01	2.961159220808848302e-01
-4.827399038793639408e-01	3.053274343064708019e-01
-4.693311434353279465e-01	3.140311133819018163e-01
-4.568160128064609471e-01	3.222176755247947999e-01
-4.451994372418549561e-01	3.298801312279018294e-01
-4.344803649557209546e-01	3.370141332547977875e-01
-4.246514717842329589e-01	3.436182922845928411e-01
-4.156990155662489972e-01	3.496944471382738007e-01
-4.076028457277449668e-01	3.552478770067858393e-01
-4.003365692776329476e-01	3.602874441111498238e-01
-3.938678700179709669e-01	3.648256567747908408e-01
-3.881589733540509179e-01	3.688786449733588158e-01
-3.831672447835689499e-01	3.724660430189028482e-01
-3.788459060747089158e-01	3.756107770784238298e-01
-3.751448494346299456e-01	3.783387586398258007e-01
-3.720115267427859251e-01	3.806784887129308070e-01
-3.693918882917479607e-01	3.826605813560328140e-01
-3.672313435472599474e-01	3.843172188938108191e-01
-3.654757153041379159e-01	3.856815547655878529e-01
-3.640721583576349563e-01	3.867870831261438491e-01
