# Supplementary material for: Agile perching maneuvers in birds and morphing-wing drones
Source: Nat Commun. 2024 Sep 27;15:8330. doi: 10.1038/s41467-024-52369-4 (PMC11437188; doi:10.1038/s41467-024-52369-4)
Supplement: Supplementary file 11 — Source Data [file 41467_2024_52369_MOESM11_ESM.zip › figure_source_data/suppl_fig_2/harris_hawk_009.csv]

# horizontal_pos	altitude
-1.243815855782037971e+01	5.265990477970834416e-01
-1.242853404672177930e+01	5.267373769719074783e-01
-1.241883847411127917e+01	5.269719276339543956e-01
-1.240906500717177963e+01	5.273156418492475073e-01
-1.239919467363268168e+01	5.277802954581944928e-01
-1.238919603430288063e+01	5.283761760018175213e-01
-1.237902521365978004e+01	5.291117783248493467e-01
-1.236862630161997956e+01	5.299935254934005080e-01
-1.235793212746247960e+01	5.310255222683544218e-01
-1.234686539434888175e+01	5.322093477688765173e-01
-1.233534015051128208e+01	5.335438931517604289e-01
-1.232326356145468083e+01	5.350252491375593333e-01
-1.231053793691357967e+01	5.366466470564255076e-01
-1.229706295722657927e+01	5.383984557952383732e-01
-1.228273803659537933e+01	5.402682356393895269e-01
-1.226746475563957972e+01	5.422408485589174099e-01
-1.225114929293068045e+01	5.442986230350823629e-01
-1.223370478485988144e+01	5.464215701065613384e-01
-1.221505354525998044e+01	5.485876459815535178e-01
-1.219512908053928157e+01	5.507730553582164124e-01
-1.217387784250848171e+01	5.529525885632724513e-01
-1.215126066932728222e+01	5.550999847938573595e-01
-1.212725387473648198e+01	5.571883131601873540e-01
-1.210184995661818164e+01	5.591903628960555039e-01
-1.207505790754688135e+01	5.610790340387035169e-01
-1.204690312195518231e+01	5.628277200749454146e-01
-1.201742690643418143e+01	5.644106744891024263e-01
-1.198668561113288078e+01	5.658033538010334151e-01
-1.195474941084258091e+01	5.669827305099834902e-01
-1.192170077383187987e+01	5.679275703158483957e-01
-1.188763266453637968e+01	5.686186690253673959e-01
-1.185264653260158241e+01	5.690390456205625114e-01
-1.181685014535088030e+01	5.691740890324183955e-01
-1.178035532343428216e+01	5.690116571972774207e-01
-1.174327564018658165e+01	5.685421279626654556e-01
-1.170572414415358153e+01	5.677584023499373522e-01
-1.166781116145597963e+01	5.666558615768253482e-01
-1.162964223032087929e+01	5.652322800994524776e-01
-1.159131621445068205e+01	5.634876977536205089e-01
-1.155292363515238208e+01	5.614242548567964786e-01
-1.151454525458667888e+01	5.590459948653823119e-01
-1.147625093439518196e+01	5.563586398498894248e-01
-1.143809878557848236e+01	5.533693446307814678e-01
-1.140013461711368237e+01	5.500864358839503421e-01
-1.136239168263518096e+01	5.465191428497673254e-01
-1.132489071680078041e+01	5.426773264385913453e-01
-1.128764024590597970e+01	5.385712134979965260e-01
-1.125063715105968143e+01	5.342111427796423229e-01
-1.121386745692808162e+01	5.296073287119245077e-01
-1.117730731477747952e+01	5.247696484533563854e-01
-1.114092414536457909e+01	5.197074568861423938e-01
-1.110467790516078068e+01	5.144294332344034881e-01
-1.106852243843887962e+01	5.089434618908204033e-01
-1.103240687786147944e+01	5.032565488504114892e-01
-1.099627705731717953e+01	4.973747739281904057e-01
-1.096007690276318058e+01	4.913032777293914188e-01
-1.092374976962188171e+01	4.850462811991984036e-01
-1.088723969873528219e+01	4.786071345539624211e-01
-1.085049256683208085e+01	4.719883915339894154e-01
-1.081345711178268232e+01	4.651919042576104224e-01
-1.077608581744627969e+01	4.582189335257144114e-01
-1.073833564750258063e+01	4.510702692410094028e-01
-1.070016862218908216e+01	4.437463556688024391e-01
-1.066155223619468018e+01	4.362474165635584211e-01
-1.062245972000248173e+01	4.285735756920464046e-01
-1.058287015062968095e+01	4.207249689618164368e-01
-1.054276842092557942e+01	4.127018451665473986e-01
-1.050214507929948127e+01	4.045046532353013813e-01
-1.046099605393968091e+01	3.961341147669463769e-01
-1.041932227723227911e+01	3.875912814915534188e-01
-1.037712922720768205e+01	3.788775780803234072e-01
-1.033442640344058105e+01	3.699948313849684145e-01
-1.029122675495107941e+01	3.609452876969694302e-01
-1.024754607733688161e+01	3.517316199583806480e-01
-1.020340239565538099e+01	3.423569270221868965e-01
-1.015881534854135992e+01	3.328247270566475069e-01
-1.011380558773237226e+01	3.231389470304381062e-01
-1.006839420565838239e+01	3.133039099289869345e-01
-1.002260220207618957e+01	3.033243209700978160e-01
-9.976449998959679988e+00	2.932052536468818804e-01
-9.929957011034119319e+00	2.829521359688164095e-01
-9.883141277512919487e+00	2.725707368377324191e-01
-9.836019158793462225e+00	2.620671521216269007e-01
-9.788605100126169134e+00	2.514477897062652456e-01
-9.740911462614860739e+00	2.407193526349219181e-01
-9.692948420358600714e+00	2.298888194024917286e-01
-9.644723921127710042e+00	2.189634205526924116e-01
-9.596243706694501441e+00	2.079506109264308011e-01
-9.547511387830329710e+00	1.968580372059184347e-01
-9.498528568045859544e+00	1.856935007651638325e-01
-9.449295009401581069e+00	1.744649162398135278e-01
-9.399808833157969445e+00	1.631802666320482098e-01
-9.350066747672432399e+00	1.518475561336534163e-01
-9.300064295783339929e+00	1.404747621497324239e-01
-9.249796113946910481e+00	1.290697882095814264e-01
-9.199256195601581254e+00	1.176404195402344088e-01
-9.148438151616851144e+00	1.061942830413224181e-01
-9.097335461223021724e+00	9.473881323617242001e-02
-9.045941707497629380e+00	8.328122549217342740e-02
-8.994250792282819873e+00	7.182849742136940274e-02
-8.942257126301001335e+00	6.038735891539742662e-02
-8.889955791198442370e+00	4.896429076891342658e-02
-8.837342671249199810e+00	3.756553133727241756e-02
-8.784414553464991116e+00	2.619709019374341641e-02
-8.731169195849680875e+00	1.486476733307642850e-02
-8.677605364480250216e+00	3.574176142348423069e-03
-8.623722840961079328e+00	-7.669231849699559289e-03
-8.569522402559480057e+00	-1.886014251157860921e-02
-8.515005777967639133e+00	-2.999335694348656545e-02
-8.460175582132610117e+00	-4.106377342163761157e-02
-8.405035233942030004e+00	-5.206637495475061050e-02
-8.349588860745070562e+00	-6.299622354608760966e-02
-8.293841193727230277e+00	-7.384846177848863880e-02
-8.237797458052840582e+00	-8.461832183099854410e-02
-8.181463261453380653e+00	-9.530114153030061486e-02
-8.124844484591520200e+00	-1.058923865737725900e-01
-8.067947176092260975e+00	-1.163876776657985501e-01
-8.010777454629330663e+00	-1.267828210113345899e-01
-7.953341419912409727e+00	-1.370738404294375434e-01
-7.895645073867129327e+00	-1.472570092943235598e-01
-7.837694252760250002e+00	-1.573288805831076220e-01
-7.779494570520439467e+00	-1.672863134988365474e-01
-7.721051373061629697e+00	-1.771264954279376247e-01
-7.662369703046730152e+00	-1.868469583585986027e-01
-7.603454274245979860e+00	-1.964455893018156041e-01
-7.544309454453089536e+00	-2.059206346875205873e-01
-7.484939255824019533e+00	-2.152706991209705767e-01
-7.425347331493929559e+00	-2.244947392475125647e-01
-7.365536977399259833e+00	-2.335920537585495782e-01
-7.305511138370960111e+00	-2.425622707553296009e-01
-7.245272417756360106e+00	-2.514053337551105938e-01
-7.184823090053989780e+00	-2.601214875698625861e-01
-7.124165116287779931e+00	-2.687112651140146080e-01
-7.063300162088279599e+00	-2.771754759170175775e-01
-7.002229618668350142e+00	-2.855151967491035836e-01
-6.940954627066259874e+00	-2.937317643420355728e-01
-6.879476106165859584e+00	-3.018267697331596389e-01
-6.817794785081559894e+00	-3.098020533156866096e-01
-6.755911240511549565e+00	-3.176596992759816440e-01
-6.693825939611209641e+00	-3.254020277725116483e-01
-6.631539288825170075e+00	-3.330315829892666613e-01
-6.569051688944539613e+00	-3.405511151003946524e-01
-6.506363596435590146e+00	-3.479635542262206616e-01
-6.443475590828230182e+00	-3.552719746484035990e-01
-6.380388447670830132e+00	-3.624795478793895742e-01
-6.317103216265709698e+00	-3.695894836354776669e-01
-6.253621301112000097e+00	-3.766049583226565578e-01
-6.189944545713140123e+00	-3.835290312822025593e-01
-6.126075317168440115e+00	-3.903645497256646446e-01
-6.062016589772369457e+00	-3.971140439796965738e-01
-5.997772025701720189e+00	-4.037796153215526540e-01
-5.933346050785139880e+00	-4.103628192778945860e-01
-5.868743923326639411e+00	-4.168645477469256622e-01
-5.803971793996010042e+00	-4.232849136558256009e-01
-5.739036754903419357e+00	-4.296231420573946580e-01
-5.673946876140569806e+00	-4.358774715854575876e-01
-5.608711228290589546e+00	-4.420450700207605998e-01
-5.543339889677559640e+00	-4.481219673705186257e-01
-5.477843937434779598e+00	-4.541030093475276197e-01
-5.412235421810379421e+00	-4.599818334699366518e-01
-5.346527323489369543e+00	-4.657508692190485688e-01
-5.280733494082459956e+00	-4.714013628244955734e-01
-5.214868580305429546e+00	-4.769234263323625655e-01
-5.148947932739199373e+00	-4.823061096927516167e-01
-5.082987500412249560e+00	-4.875374937188476365e-01
-5.017003712777880153e+00	-4.926048009577165820e-01
-4.951013350962440107e+00	-4.974945208077356518e-01
-4.885033410433400114e+00	-5.021925446476847021e-01
-4.819080957473289573e+00	-5.066843063313786200e-01
-4.753172982044190142e+00	-5.109549231661936197e-01
-4.687326249785079391e+00	-5.149893324448207022e-01
-4.621557155997130018e+00	-5.187724187414106680e-01
-4.555881584539859475e+00	-5.222891275142536038e-01
-4.490314774579499790e+00	-5.255245610692567126e-01
-4.424871198100469805e+00	-5.284640536177906966e-01
-4.359564451008189678e+00	-5.310932229891787149e-01
-4.294407160517019761e+00	-5.333979975071585500e-01
-4.229410911329320122e+00	-5.353646175813875363e-01
-4.164586192872070214e+00	-5.369796126659907021e-01
-4.099942369567640021e+00	-5.382297553608395013e-01
-4.035487675776989747e+00	-5.391019955397446939e-01
-3.971229236671939944e+00	-5.395833784441557146e-01
-3.907173115870979707e+00	-5.396609516432755438e-01
-3.843324390216629638e+00	-5.393216665953806110e-01
-3.779687251585249541e+00	-5.385522812171477103e-01
-3.716265135109820150e+00	-5.373392703487325228e-01
-3.653060872666859638e+00	-5.356687512675415430e-01
-3.590076869937919746e+00	-5.335264314345486980e-01
-3.527315304810939800e+00	-5.308975854408415351e-01
-3.464778344345559979e+00	-5.277670676532655314e-01
-3.402468376999030042e+00	-5.241193663377705647e-01
-3.340388256305319992e+00	-5.199387040761105361e-01
-3.278541551732169879e+00	-5.152091881017555330e-01
-3.216932802020529891e+00	-5.099150127875196059e-01
-3.155567765951460046e+00	-5.040407149503556283e-01
-3.094453665200430414e+00	-4.975714809343006473e-01
-3.033599413741289830e+00	-4.904935026326276426e-01
-2.973015828163619645e+00	-4.827943777613085685e-01
-2.912715813280190247e+00	-4.744635478485506597e-01
-2.852714517535120287e+00	-4.654927656121055635e-01
-2.793029452985909877e+00	-4.558765817118675678e-01
-2.733680575028730075e+00	-4.456128393442146396e-01
-2.674690317569930365e+00	-4.347031638397796383e-01
-2.616083580014819887e+00	-4.231534333883565924e-01
-2.557887663244460263e+00	-4.109742162898136209e-01
-2.500132152673639752e+00	-3.981811597590995677e-01
-2.442848747515849794e+00	-3.847953153309096597e-01
-2.386071036508050192e+00	-3.708433863410856568e-01
-2.329834221549360151e+00	-3.563578838242185687e-01
-2.274174791958570196e+00	-3.413771784662476549e-01
-2.219130153329460065e+00	-3.259454379821536407e-01
-2.164738216229280088e+00	-3.101124414349825664e-01
-2.111036951211060053e+00	-2.939332645439545755e-01
-2.058063917761829842e+00	-2.774678329040495828e-01
-2.005855775848679912e+00	-2.607803432027915869e-01
-1.954447789619849996e+00	-2.439385559054026431e-01
-1.903873333532750012e+00	-2.270129664096915412e-01
-1.854163411684439877e+00	-2.100758652598745946e-01
-1.805346201383499993e+00	-1.932003015588605321e-01
-1.757446632002650055e+00	-1.764589671303355423e-01
-1.710486009870070045e+00	-1.599230221506355298e-01
-1.664481699384779967e+00	-1.436608857904675962e-01
-1.619446869673470069e+00	-1.277370177747695901e-01
-1.575390314948480031e+00	-1.122107185875625412e-01
-1.532316355295120003e+00	-9.713497722841762938e-02
-1.490224822932539883e+00	-8.255539589121857480e-02
-1.449111137091900092e+00	-6.850922062297057358e-02
-1.408966468577949938e+00	-5.502450588782156760e-02
-1.369777992877130091e+00	-4.211943898876260861e-02
-1.331529228403030007e+00	-2.980184749042155690e-02
-1.294200454191180016e+00	-1.806890917163159194e-02
-1.257769199136379967e+00	-6.907079674895594268e-03
-1.222210792775030086e+00	3.707752001121417118e-03
-1.187498965720569011e+00	1.380987558442842156e-02
-1.153606486226788963e+00	2.344314057212942837e-02
-1.120505818042526025e+00	3.266011381837241601e-02
-1.088169783782430011e+00	4.152102750685840449e-02
-1.056572217515400869e+00	5.009253745424541160e-02
-1.025688590192477934e+00	5.844631744908440618e-02
-9.954965919144439512e-01	6.665752053937742949e-02
-9.659766558745689347e-01	7.480314264969842308e-02
-9.371124100861949469e-01	8.296032746408940617e-02
-9.088910446849339797e-01	9.120465400687141622e-02
-8.813035846330790068e-01	9.960844967532342387e-02
-8.543450599887439934e-01	1.082391715475404248e-01
-8.280145684634769854e-01	1.171578975676204060e-01
-8.023152277015349609e-01	1.264179667032844234e-01
-7.772540174896790388e-01	1.360638034265224117e-01
-7.528415148655229761e-01	1.461299569782324170e-01
-7.290915277553229323e-01	1.566403799777374151e-01
-7.060206352644019523e-01	1.676079642022492155e-01
-6.836476449999999705e-01	1.790343440000000119e-01
-6.619929797730530474e-01	1.909099700544865108e-01
-6.410780076609889910e-01	2.032144483497754228e-01
-6.209243306910740001e-01	2.159171314760708060e-01
-6.015530483099529313e-01	2.289779421427274309e-01
-5.829840123401509588e-01	2.423484022060470311e-01
-5.652350902996799986e-01	2.559728349224339450e-01
-5.483214537957590284e-01	2.697897037167148460e-01
-5.322549082213059446e-01	2.837330476702479842e-01
-5.170432792067140015e-01	2.977339722775074193e-01
-5.026898702306150657e-01	3.117221538140773074e-01
-4.891930044897159768e-01	3.256273168526889195e-01
-4.765456625854789796e-01	3.393806469432324446e-01
-4.647352258204769937e-01	3.529161040739384192e-01
-4.537433329288430017e-01	3.661716070557884395e-01
-4.435458559170349924e-01	3.790900642019874311e-01
-4.341129983927209945e-01	3.916202313826264159e-01
-4.254095173467079549e-01	4.037173844977633985e-01
-4.173950668665349917e-01	4.153437994176384374e-01
-4.100246597459609732e-01	4.264690382913903788e-01
-4.032492404603219560e-01	4.370700466528373851e-01
-3.970163605526829675e-01	4.471310708058154337e-01
-3.912709451691909757e-01	4.566434094322864290e-01
-3.859561373417059738e-01	4.656050171416654115e-01
-3.810142046872949662e-01	4.740199807059253811e-01
-3.763874915200409732e-01	4.818978909654124121e-01
-3.720193979896460057e-01	4.892531348343714392e-01
-3.678553668079429517e-01	4.961041324958064269e-01
-3.638438574280860038e-01	5.024725447864344385e-01
-3.599372872257119438e-01	5.083824749859684466e-01
-3.560929193144010130e-01	5.138596878077195118e-01
-3.522736771204310058e-01	5.189308664181324637e-01
-3.484488667482249502e-01	5.236229258790054963e-01
-3.445947894848530035e-01	5.279623986011463543e-01
-3.406952285089989707e-01	5.319749043189483384e-01
-3.367417959687899476e-01	5.356847138391374052e-01
-3.327341290482549452e-01	5.391144124796973802e-01
-3.286799264206049509e-01	5.422846657889464073e-01
-3.245948195472719844e-01	5.452140869067463314e-01
-3.205020765765099755e-01	5.479192018796623653e-01
-3.164321400690029984e-01	5.504145064408914045e-01
-3.124220033683529629e-01	5.527126052759823160e-01
-3.085144340731679757e-01	5.548244226681284808e-01
-3.047570566810469672e-01	5.567594716927815046e-01
-3.012013099845439745e-01	5.585261678399153773e-01
-2.979012981233880031e-01	5.601321721014533850e-01
-2.949125572516239635e-01	5.615847481783593498e-01
-2.922907624784455982e-01	5.628911185331764155e-01
-2.900904020039211662e-01	5.640588045258423389e-01
-2.883634471158803003e-01	5.650959368003674044e-01
-2.871580478678484871e-01	5.660115234058884504e-01
-2.865172847545532919e-01	5.668156647977964369e-01
-2.864780064864722031e-01	5.675197068263613254e-01
-2.870697829972397863e-01	5.681363250281343813e-01
-2.883140010728227898e-01	5.686795359308745024e-01
-2.902231274634687885e-01	5.691646336025883990e-01
-2.928001610439365798e-01	5.696080522531654644e-01
-2.960382915629850009e-01	5.700271582642564283e-01
-2.999207778328090157e-01	5.704399775096844483e-01
-3.044210529419220101e-01	5.708648661652413470e-01
-3.095030583457459850e-01	5.713201353249823811e-01
-3.151218026378589943e-01	5.718236415757753655e-01
-3.212241345953029681e-01	5.723923571718774195e-01
-3.277497139081659849e-01	5.730419345414903276e-01
-3.346321570484059871e-01	5.737862804998064004e-01
-3.418003302185479431e-01	5.746371556996183738e-01
-3.491797564646399454e-01	5.756038144935724521e-01
-3.566941000526009931e-01	5.766926994973693432e-01
-3.642666882906450132e-01	5.779072037315073906e-01
-3.718220293033729917e-01	5.792475112986683605e-01
-3.792872839550939790e-01	5.807105251626503151e-01
-3.865936512556609750e-01	5.822898877920954508e-01
-3.936776291692879459e-01	5.839760973001273392e-01
-4.004821167198919785e-01	5.857567183527474519e-01
-4.069573285069979507e-01	5.876166836560903217e-01
-4.130614990125309749e-01	5.895386784000025138e-01
-4.187613611395459845e-01	5.915035967733424105e-01
-4.240323909952339876e-01	5.934910567144353610e-01
-4.288588187115709438e-01	5.954799565496393665e-01
-4.332334127849369887e-01	5.974490552213405081e-01
-4.371570527187299549e-01	5.993775565121133297e-01
-4.406381113997389631e-01	6.012456771087693053e-01
-4.436916743898189908e-01	6.030351785662613207e-01
-4.463386279671929802e-01	6.047298442452684331e-01
-4.486046511482310040e-01	6.063158840961524465e-01
-4.505191489508960090e-01	6.077822527016973897e-01
-4.521141647659289720e-01	6.091208691963054811e-01
-4.534233088750529994e-01	6.103267314446794156e-01
-4.544807379431299865e-01	6.113979210552473731e-01
-4.553202168115410009e-01	6.123355002647064005e-01
-4.559742892802879921e-01	6.131433062813023138e-01
-4.564735789788759712e-01	6.138276531216153575e-01
-4.568462351233250063e-01	6.143969551144874419e-01
