# Supplementary material for: Agile perching maneuvers in birds and morphing-wing drones
Source: Nat Commun. 2024 Sep 27;15:8330. doi: 10.1038/s41467-024-52369-4 (PMC11437188; doi:10.1038/s41467-024-52369-4)
Supplement: Supplementary file 11 — Source Data [file 41467_2024_52369_MOESM11_ESM.zip › figure_source_data/suppl_fig_2/harris_hawk_021.csv]

# horizontal_pos	altitude
-1.218086302738149662e+01	4.996677508072709939e-01
-1.218027642210499728e+01	4.999679724062570108e-01
-1.217963069840649659e+01	5.002716675714000694e-01
-1.217892484198649683e+01	5.005730759725330881e-01
-1.217815951443699696e+01	5.008664712372299377e-01
-1.217733721042309725e+01	5.011462477966119877e-01
-1.217646237331799774e+01	5.014069963503650085e-01
-1.217554146242999735e+01	5.016435657096749434e-01
-1.217458296580159605e+01	5.018511093247209898e-01
-1.217359735362319739e+01	5.020251154162409524e-01
-1.217259696854199724e+01	5.021614202838720065e-01
-1.217159585055269666e+01	5.022562050306309533e-01
-1.217060949568869610e+01	5.023059765952589961e-01
-1.216965454935329660e+01	5.023075345946970138e-01
-1.216874843681089757e+01	5.022579260222750364e-01
-1.216790893504389715e+01	5.021543903009100251e-01
-1.216715369184479734e+01	5.019942975371020077e-01
-1.216649969960289646e+01	5.017750830482110569e-01
-1.216596273273659712e+01	5.014941813357829403e-01
-1.216555675906699641e+01	5.011489626507890094e-01
-1.216529333660439605e+01	5.007366751470350152e-01
-1.216518100819259729e+01	5.002543953564120294e-01
-1.216522470720029681e+01	4.996989893576990194e-01
-1.216542518794469707e+01	4.990670865664370015e-01
-1.216577849475279649e+01	4.983550675666240104e-01
-1.216627548350779620e+01	4.975590668567790309e-01
-1.216690140916619711e+01	4.966749908153840209e-01
-1.216763559207009671e+01	4.956985506255930374e-01
-1.216845117491319606e+01	4.946253093573160231e-01
-1.216931498094839625e+01	4.934507419056580191e-01
-1.217018748247219762e+01	4.921703060451790290e-01
-1.217102288678539601e+01	4.907795224938240053e-01
-1.217176934475279637e+01	4.892740615998930065e-01
-1.217236928478319768e+01	4.876498340779020224e-01
-1.217275987257039738e+01	4.859030831289020136e-01
-1.217287359431889726e+01	4.840304752886260276e-01
-1.217263895847689703e+01	4.820291874495680196e-01
-1.217198130826589697e+01	4.798969876940790136e-01
-1.217082373460079658e+01	4.776323078443850401e-01
-1.216908807638449730e+01	4.752343059683359905e-01
-1.216669599271439672e+01	4.727029174606330320e-01
-1.216357008930519612e+01	4.700388937306519965e-01
-1.215963507947629729e+01	4.672438279516810122e-01
-1.215481895843299753e+01	4.643201677446200382e-01
-1.214905416833749641e+01	4.612712150645409959e-01
-1.214227873087759768e+01	4.581011139147549982e-01
-1.213443732373529649e+01	4.548148268156469998e-01
-1.212548227758059660e+01	4.514181011923369957e-01
-1.211537447098759657e+01	4.479174270072749930e-01
-1.210408410201599771e+01	4.443199870459429990e-01
-1.209159131710279667e+01	4.406336012645690192e-01
-1.207788668036909741e+01	4.368666665310930175e-01
-1.206297146940639742e+01	4.330280929411109980e-01
-1.204685778702559773e+01	4.291272376796639865e-01
-1.202956848223709763e+01	4.251738371408840256e-01
-1.201113687780039641e+01	4.211779377267200197e-01
-1.199160630592219690e+01	4.171498254409879980e-01
-1.197102945796869733e+01	4.130999540944439996e-01
-1.194946755828269680e+01	4.090388716590660501e-01
-1.192698937621839761e+01	4.049771440728230365e-01
-1.190367009423019695e+01	4.009252756157630215e-01
-1.187959005315959615e+01	3.968936248674490574e-01
-1.185483339867969654e+01	3.928923152249480522e-01
-1.182948665510429720e+01	3.889311390163310289e-01
-1.180363725440099643e+01	3.850194543900540278e-01
-1.177737204923269765e+01	3.811660743946130303e-01
-1.175077583917659751e+01	3.773791479806449800e-01
-1.172392993894289681e+01	3.736660330506210159e-01
-1.169691081644799624e+01	3.700331621370790414e-01
-1.166978882703909726e+01	3.664859017938210117e-01
-1.164262706805019754e+01	3.630284073174550041e-01
-1.161548037526489630e+01	3.596634749589959767e-01
-1.158839447982369641e+01	3.563923943153080032e-01
-1.156140534072369697e+01	3.532148040855119797e-01
-1.153453866438999675e+01	3.501285548156730099e-01
-1.150780961892549747e+01	3.471295826142930530e-01
-1.148122274666469700e+01	3.442117980812999800e-01
-1.145477207462759672e+01	3.413669948361289785e-01
-1.142844141849559669e+01	3.385847820412920539e-01
-1.140220487186959630e+01	3.358525451849559973e-01
-1.137602746891159633e+01	3.331554391023100470e-01
-1.134986600507499688e+01	3.304764167782150430e-01
-1.132366999757209669e+01	3.277962968851380055e-01
-1.129738276455539747e+01	3.250938722782510393e-01
-1.127094259977759627e+01	3.223460608065240041e-01
-1.124428401776449604e+01	3.195280988226900099e-01
-1.121733904334709742e+01	3.166137767088050281e-01
-1.119003851876659716e+01	3.135757146051729727e-01
-1.116231340151429663e+01	3.103856753696589976e-01
-1.113409602660679631e+01	3.070149106360779978e-01
-1.110532130811279750e+01	3.034345347208530219e-01
-1.107592785643459621e+01	2.996159200837740233e-01
-1.104585899006129601e+01	2.955311071189520300e-01
-1.101506362321889654e+01	2.911532202718870033e-01
-1.098349701397299683e+01	2.864568818813847395e-01
-1.095112136082689602e+01	2.814186147602985022e-01
-1.091790623961009743e+01	2.760172243809323467e-01
-1.088382887637399676e+01	2.702341516372680497e-01
-1.084887425598629740e+01	2.640537875273428203e-01
-1.081303507004219711e+01	2.574637417372893089e-01
-1.077631151146199606e+01	2.504550580070896149e-01
-1.073871092661089754e+01	2.430223703011958336e-01
-1.070024733886259760e+01	2.351639951697055975e-01
-1.066094086013329623e+01	2.268819572334994095e-01
-1.062081700897759617e+01	2.181819464166016020e-01
-1.057990595530409728e+01	2.090732073301775074e-01
-1.053824171262309761e+01	1.995683630277182152e-01
-1.049586129896639619e+01	1.896831771383775123e-01
-1.045280388725319654e+01	1.794362600814043973e-01
-1.040910996494979734e+01	1.688487266063896097e-01
-1.036482052144599741e+01	1.579438132327105060e-01
-1.031997627972669740e+01	1.467464652251879165e-01
-1.027461698672599688e+01	1.352829034991873125e-01
-1.022878077432329746e+01	1.235801822668115002e-01
-1.018250360035027668e+01	1.116657482996247230e-01
-1.013581877633802719e+01	9.956701239041002016e-02
-1.008875658611623649e+01	8.731094295965902141e-02
-1.004134399687350765e+01	7.492369079936701814e-02
-9.993604461960426733e+00	6.243025271835700440e-02
-9.945557812623626148e+00	4.985418040283101648e-02
-9.897220234038817566e+00	3.721733919559200299e-02
-9.848604319488236669e+00	2.453971979657301739e-02
-9.799719195315507392e+00	1.183930416816100784e-02
-9.750570708382856111e+00	-8.680147372429891650e-04
-9.701161667141617428e+00	-1.356846135596898040e-02
-9.651492127081226613e+00	-2.625035729438898735e-02
-9.601559711218486726e+00	-3.890405695194298907e-02
-9.551359956394167128e+00	-5.152184431080897298e-02
-9.500886676426176791e+00	-6.409779682931898703e-02
-9.450132333593577627e+00	-7.662762271393797064e-02
-9.399088410464406351e+00	-8.910847792228099307e-02
-9.347745774704407040e+00	-1.015387690944890009e-01
-9.296095030189587050e+00	-1.139179482601799798e-01
-9.244126848474566671e+00	-1.262463046680739609e-01
-9.191832275424836496e+00	-1.385247584839399693e-01
-9.139203008594327216e+00	-1.507546604486360020e-01
-9.086231641712746665e+00	-1.629376009276929937e-01
-9.032911873435226724e+00	-1.750752311570200059e-01
-8.979238678296766807e+00	-1.871690989278549933e-01
-8.925208438603556615e+00	-1.992205004800279844e-01
-8.870819036778007316e+00	-2.112303499971630028e-01
-8.816069908450147707e+00	-2.231990678208959911e-01
-8.760962057346537435e+00	-2.351264883132779815e-01
-8.705498033760317611e+00	-2.470117881780599656e-01
-8.649681879080246105e+00	-2.588534359761029968e-01
-8.593519039499316392e+00	-2.706491635067709844e-01
-8.537016252598517596e+00	-2.823959596435720032e-01
-8.480181410994456215e+00	-2.940900870772589770e-01
-8.423023407632527437e+00	-3.057271222067149963e-01
-8.365551967587506965e+00	-3.173020181074360235e-01
-8.307777471387556290e+00	-3.288091900887049612e-01
-8.249710774896307441e+00	-3.402426228233659811e-01
-8.191363030666737544e+00	-3.515959974091419915e-01
-8.132745515418985605e+00	-3.628628360189919966e-01
-8.073869467897337060e+00	-3.740366610510819645e-01
-8.014745940838956528e+00	-3.851111649350879573e-01
-7.955385670154195843e+00	-3.960803860347190120e-01
-7.895798963695395578e+00	-4.069388854526409527e-01
-7.835995611202215549e+00	-4.176819190389469694e-01
-7.775984816185125936e+00	-4.283055985695420342e-01
-7.715775149675666356e+00	-4.388070359311750379e-01
-7.655374524963265870e+00	-4.491844642514009611e-01
-7.594790191688206349e+00	-4.594373302591589492e-01
-7.534028746996615844e+00	-4.695663527579579388e-01
-7.473096160916045783e+00	-4.795735429288519591e-01
-7.411997812701096144e+00	-4.894621832326519484e-01
-7.350738534646746203e+00	-4.992367629167019927e-01
-7.289322659783535663e+00	-5.089028695083270826e-01
-7.227754069960726113e+00	-5.184670371441850723e-01
-7.166036241088545644e+00	-5.279365540866158835e-01
-7.104172282741886058e+00	-5.373192332564129536e-01
-7.042164969910605699e+00	-5.466231510078038980e-01
-6.980016765395015810e+00	-5.558563606299400384e-01
-6.917729832161655601e+00	-5.650265881288010217e-01
-6.855306035859865865e+00	-5.741409186799610875e-01
-6.792746938613226426e+00	-5.832054827110089157e-01
-6.730053786093916024e+00	-5.922251508471558790e-01
-6.667227490709345616e+00	-6.012032469204469098e-01
-6.604268614420005790e+00	-6.101412878987428901e-01
-6.541177355208035671e+00	-6.190387589436510130e-01
-6.477953541475345745e+00	-6.278929308768430584e-01
-6.414596638631755887e+00	-6.366987261531729114e-01
-6.351105771819955947e+00	-6.454486380485209285e-01
-6.287479768121156276e+00	-6.541327062209789656e-01
-6.223717220719025889e+00	-6.627385501522249367e-01
-6.159816576418135625e+00	-6.712514602816710418e-01
-6.095776246675625565e+00	-6.796545449694428864e-01
-6.031594740986175651e+00	-6.879289298238850936e-01
-5.967270820138176113e+00	-6.960540044592429254e-01
-5.902803665613985729e+00	-7.040077104576238920e-01
-5.838193060315956195e+00	-7.117668632364579917e-01
-5.773439574931326312e+00	-7.193074996995039161e-01
-5.708544753656095594e+00	-7.266052429964819925e-01
-5.643511292717476202e+00	-7.336356754427439952e-01
-5.578343205175905872e+00	-7.403747106534250833e-01
-5.513045965837426010e+00	-7.467989562118160229e-01
-5.447626630722916197e+00	-7.528860586943610933e-01
-5.382093926364875713e+00	-7.586150235816979670e-01
-5.316458305168006326e+00	-7.639665034589080417e-01
-5.250731964116066131e+00	-7.689230489098199950e-01
-5.184928825184186074e+00	-7.734693176024409755e-01
-5.119064476888126158e+00	-7.775922382105040498e-01
-5.053156077446136152e+00	-7.812811269880950427e-01
-4.987222221030376268e+00	-7.845277559813299550e-01
-4.921282769533825707e+00	-7.873263729967989732e-01
-4.855358653164206117e+00	-7.896736745268029267e-01
-4.789471643986676241e+00	-7.915687338337689116e-01
-4.723644107252556346e+00	-7.930128872996979883e-01
-4.657898735950266378e+00	-7.940095829319728793e-01
-4.592258274471705981e+00	-7.945641955681550517e-01
-4.526745237584705706e+00	-7.946838138278968788e-01
-4.461381631027625971e+00	-7.943770042134778997e-01
-4.396188679997325544e+00	-7.936535579614869551e-01
-4.331186571593455881e+00	-7.925242263019118827e-01
-4.266394216929246141e+00	-7.910004496971119181e-01
-4.201829038140785677e+00	-7.890940864256579257e-01
-4.137506784947126093e+00	-7.868171455612709142e-01
-4.073441384757035877e+00	-7.841815289939000344e-01
-4.009644829605726102e+00	-7.811987866680689674e-01
-3.946127102459115576e+00	-7.778798886931519441e-01
-3.882896144661655669e+00	-7.742350174307419675e-01
-3.819957865542045639e+00	-7.702733821043750151e-01
-3.757316194443255597e+00	-7.660030579231000836e-01
-3.694973174718056086e+00	-7.614308511776339827e-01
-3.632929098537536206e+00	-7.565621912681899097e-01
-3.571182680703166135e+00	-7.514010501660590702e-01
-3.509731269036166168e+00	-7.459498894036069583e-01
-3.448571088343696189e+00	-7.402096343332909001e-01
-3.387697514431395440e+00	-7.341796750971190111e-01
-3.327105374145615357e+00	-7.278578935022159691e-01
-3.266789266988095797e+00	-7.212407148023449732e-01
-3.206743903450275823e+00	-7.143231832338319265e-01
-3.146964454866095551e+00	-7.070990600400959281e-01
-3.087446909282415497e+00	-6.995609426337570103e-01
-3.028188427598105470e+00	-6.917004034799349999e-01
-2.969187694030695823e+00	-6.835081472297179772e-01
-2.910445254837475737e+00	-6.749741845797299078e-01
-2.851963839152765523e+00	-6.660880212739130890e-01
-2.793748655810915693e+00	-6.568388605894750487e-01
-2.735807660112255846e+00	-6.472158175545299486e-01
-2.678151784664855928e+00	-6.372081430256508749e-01
-2.620795128703985899e+00	-6.268054556071220862e-01
-2.563755100661806008e+00	-6.159979792196570436e-01
-2.507052509235065951e+00	-6.047767839269559964e-01
-2.450711598783676060e+00	-5.931340274080869612e-01
-2.394760025588046126e+00	-5.810631942292150409e-01
-2.339228772297755832e+00	-5.685593298286488739e-01
-2.284151998814055951e+00	-5.556192658957859187e-01
-2.229566828856316185e+00	-5.422418336099499303e-01
-2.175513072558276306e+00	-5.284280610235509990e-01
-2.122032886607986057e+00	-5.141813507402410721e-01
-2.069170374669566215e+00	-4.995076339679849764e-01
-2.016971132082615803e+00	-4.844154970337420374e-01
-1.965481740102535957e+00	-4.689162765444759295e-01
-1.914749216194856052e+00	-4.530241195801560372e-01
-1.864820428098415972e+00	-4.367560056174870087e-01
-1.815741480495755900e+00	-4.201317273145490083e-01
-1.767557084140686019e+00	-4.031738278384990326e-01
-1.720309918161865959e+00	-3.859074930893319766e-01
-1.674039996955446030e+00	-3.683603979558179309e-01
-1.628784053569886092e+00	-3.505625066240640186e-01
-1.584574951747335980e+00	-3.325458279286909735e-01
-1.541441138795035970e+00	-3.143441277706799375e-01
-1.499406151201456039e+00	-2.959926016997410092e-01
-1.458488184374366003e+00	-2.775275118438719768e-01
-1.418699737058175980e+00	-2.589857934329989897e-01
-1.380047339888766045e+00	-2.404046371735290011e-01
-1.342531376178236036e+00	-2.218210546515239634e-01
-1.306146001407415991e+00	-2.032714347393279608e-01
-1.270879166069035948e+00	-1.847910996206320045e-01
-1.236712744483285942e+00	-1.664138695013959723e-01
-1.203622770040355894e+00	-1.481716453120509591e-01
-1.171579775060006989e+00	-1.300940187083549637e-01
-1.140549231145715936e+00	-1.122079184289719866e-01
-1.110492083606403835e+00	-9.453730155964396031e-02
-1.081365371278503851e+00	-7.710289748747300997e-02
-1.053122920962757947e+00	-5.992201131423396943e-02
-1.025716103751646013e+00	-4.300839225427799395e-02
-9.990946388207060380e-01	-2.637217109914496982e-02
-9.732074288441490140e-01	-1.001986922530098689e-02
-9.480034101215020215e-01	6.045520101095019916e-03
-9.234323998109570386e-01	2.182437915607601808e-02
-8.994459223919919477e-01	3.732024475689002529e-02
-8.759979976492210385e-01	5.253952340754503014e-02
-8.530458730938800249e-01	6.749114881515101694e-02
-8.305506848170439715e-01	8.218618949008001107e-02
-8.084780322832270105e-01	9.663741542937161200e-02
-7.867984544931030388e-01	1.108588339283139157e-01
-7.654877972240869966e-01	1.248652053399719186e-01
-7.445274636391190359e-01	1.386715500863956174e-01
-7.239045433673699792e-01	1.522926584076871037e-01
-7.036118181275560213e-01	1.657426142150969228e-01
-6.836476449999999705e-01	1.790343440000000119e-01
-6.640157214693229726e-01	1.921792010585652022e-01
-6.447247392665129695e-01	2.051865943463426212e-01
-6.257879367502199308e-01	2.180636701084556206e-01
-6.072225620009590319e-01	2.308150530755243013e-01
-5.890492608846740197e-01	2.434426525127862118e-01
-5.712914060108920111e-01	2.559455368027888089e-01
-5.539743837154569306e-01	2.683198785745449233e-01
-5.371248569035079745e-01	2.805589707083575024e-01
-5.207700217766519923e-01	2.926533118886709972e-01
-5.049368761384109838e-01	3.045907587880939960e-01
-4.896515161415769812e-01	3.163567404816570172e-01
-4.749384770454319615e-01	3.279345293447150089e-01
-4.608201318423350012e-01	3.393055615091330468e-01
-4.473161595593129758e-01	3.504497989635180222e-01
-4.344430927204069870e-01	3.613461246016620443e-01
-4.222139509574909799e-01	3.719727609607100249e-01
-4.106379651724519908e-01	3.823077030530530052e-01
-3.997203940726810067e-01	3.923291555844410361e-01
-3.894624324097289980e-01	4.020159649614650221e-01
-3.798612079240110129e-01	4.113480368158159983e-01
-3.709098619007209496e-01	4.203067302979310305e-01
-3.625977064248069870e-01	4.288752211021550353e-01
-3.549104499226629628e-01	4.370388260591410168e-01
-3.478304814177969884e-01	4.447852831454470190e-01
-3.413372031163779963e-01	4.521049818892899919e-01
-3.354074004729800107e-01	4.589911403670010048e-01
-3.300156387531010260e-01	4.654399262575860119e-01
-3.251346752839999743e-01	4.714505207228000261e-01
-3.207358770387419566e-01	4.770251251769530021e-01
-3.167896338945269674e-01	4.821689122747730427e-01
-3.132657588059309939e-01	4.868899236482580051e-01
-3.101338671954649850e-01	4.911989180380479936e-01
-3.073637290455910054e-01	4.951091744667580063e-01
-3.049255884363549773e-01	4.986362559697000152e-01
-3.027904465706149906e-01	5.017977401143329796e-01
-3.009303056259869935e-01	5.046129230896070350e-01
-2.993183720333889575e-01	5.071025045203240156e-01
-2.979292189738669827e-01	5.092882603543129605e-01
-2.967389089794100210e-01	5.111927111810290469e-01
-2.957250784948740052e-01	5.128387931729270210e-01
-2.948669870865859854e-01	5.142495385041430112e-01
-2.941455346530810200e-01	5.154477716070799964e-01
-2.935432504942330212e-01	5.164558269929570011e-01
-2.930442584217289870e-01	5.172952936067569674e-01
-2.926342222467819831e-01	5.179867898329350018e-01
-2.923002759662329808e-01	5.185497723401610859e-01
-2.920309427972879734e-01	5.190023809774539920e-01
-2.918160469007309854e-01	5.193613209371250594e-01
-2.916466212043680173e-01	5.196417824088579440e-01
-2.915148142185080005e-01	5.198573969901040259e-01
