# Supplementary material for: Agile perching maneuvers in birds and morphing-wing drones
Source: Nat Commun. 2024 Sep 27;15:8330. doi: 10.1038/s41467-024-52369-4 (PMC11437188; doi:10.1038/s41467-024-52369-4)
Supplement: Supplementary file 11 — Source Data [file 41467_2024_52369_MOESM11_ESM.zip › figure_source_data/suppl_fig_2/harris_hawk_035.csv]

# horizontal_pos	altitude
-1.082095996480560451e+01	3.244320460491256219e-01
-1.077502942576310474e+01	3.144400121597911157e-01
-1.072898427314570391e+01	3.044621697146134287e-01
-1.068290853403850349e+01	2.945025820255542381e-01
-1.063687275576230462e+01	2.845618970102713474e-01
-1.059093364749280397e+01	2.746375714471708251e-01
-1.054513400919320354e+01	2.647241508527006237e-01
-1.049950293589000339e+01	2.548135954525124758e-01
-1.045405627954070304e+01	2.448956424027818046e-01
-1.040879734566270365e+01	2.349581944095114061e-01
-1.036371779758920475e+01	2.249877251484499185e-01
-1.031879873778230383e+01	2.149696923566006279e-01
-1.027401193310480387e+01	2.048889500962992050e-01
-1.022932114935200332e+01	1.947301524340063206e-01
-1.018468355967650396e+01	1.844781415821258042e-01
-1.014005119177095438e+01	1.741183143837889968e-01
-1.009537237975532342e+01	1.636369618461842035e-01
-1.005059318858454454e+01	1.530215772251756201e-01
-1.000565878135209452e+01	1.422611289192775019e-01
-9.960514703020864502e+00	1.313462951398592926e-01
-9.915108057744914660e+00	1.202696579898106105e-01
-9.869388560934973853e+00	1.090258552141036147e-01
-9.823309451437074458e+00	9.761168849629961453e-02
-9.776828253512023892e+00	8.602618778053260085e-02
-9.729907382597794196e+00	7.427063171375060391e-02
-9.682514592992593094e+00	6.234852493966160092e-02
-9.634623269507613941e+00	5.026553364021763004e-02
-9.586212568714843840e+00	3.802938141186862353e-02
-9.537267418583583733e+00	2.564970827347762272e-02
-9.487778388001343544e+00	1.313789631422762616e-02
-9.437741439874674398e+00	5.068661794835893630e-04
-9.387157583180963272e+00	-1.222915076848241078e-02
-9.336032440492793683e+00	-2.505485922133537935e-02
-9.284375748133104622e+00	-3.795415979144239893e-02
-9.232200806272624405e+00	-5.091041584080135962e-02
-9.179523895988774385e+00	-6.390672100907235365e-02
-9.126363679618263447e+00	-7.692616123445239484e-02
-9.072740599712224352e+00	-8.995206531281135787e-02
-9.018676290601703727e+00	-1.029682384854893606e-01
-8.964193015068673276e+00	-1.159591741729753545e-01
-8.909313136952643930e+00	-1.289102397583744009e-01
-8.854058638765453182e+00	-1.418078332402913921e-01
-8.798450691589653871e+00	-1.546395085811133607e-01
-8.742509282746313559e+00	-1.673940686296633840e-01
-8.686252904976134559e+00	-1.800616255501553686e-01
-8.629698309216694341e+00	-1.926336296951883797e-01
-8.572860321503844361e+00	-2.051028687747784018e-01
-8.515751723096594006e+00	-2.174634399567593745e-01
-8.458383191635633125e+00	-2.297106981545243842e-01
-8.400763300004314260e+00	-2.418411841936523587e-01
-8.342898568572923779e+00	-2.538525367877493832e-01
-8.284793565673004068e+00	-2.657433922957923578e-01
-8.226451050467924020e+00	-2.775132760895553941e-01
-8.167872151856442997e+00	-2.891624890522773716e-01
-8.109056576663382643e+00	-3.006919922895703312e-01
-8.050002840131684323e+00	-3.121032925983053818e-01
-7.990708511629033062e+00	-3.233983306509374267e-01
-7.931170468514652683e+00	-3.345793732542304277e-01
-7.871385151274412628e+00	-3.456489104742114793e-01
-7.811348813320752704e+00	-3.566095579200224130e-01
-7.751057759263312974e+00	-3.674639640784154726e-01
-7.690508565981352795e+00	-3.782147223094934341e-01
-7.629698281462623299e+00	-3.888642869649793776e-01
-7.568624597106342833e+00	-3.994148930746424520e-01
-7.507285990008003118e+00	-4.098684791566933883e-01
-7.445681832635923314e+00	-4.202266129267834827e-01
-7.383812468256093275e+00	-4.304904199831944278e-01
-7.321679251441863379e+00	-4.406605159021514395e-01
-7.259284553995432709e+00	-4.507369425527423812e-01
-7.196631737583563115e+00	-4.607191097999464025e-01
-7.133725095324963128e+00	-4.706057440720364249e-01
-7.070569765434963294e+00	-4.803948454938164470e-01
-7.007171620809122814e+00	-4.900836554040153836e-01
-6.943537139088992838e+00	-4.996686360653334602e-01
-6.879673258279082937e+00	-5.091454642296855404e-01
-6.815587223358322788e+00	-5.185090399393474936e-01
-6.751286429539432810e+00	-5.277535115370455276e-01
-6.686778267868093373e+00	-5.368723173437655038e-01
-6.622069978718633010e+00	-5.458582438693544425e-01
-6.557168518437422655e+00	-5.547034997810673662e-01
-6.492080443917653376e+00	-5.633998042058054878e-01
-6.426811819274592885e+00	-5.719384873209985010e-01
-6.361368148047082727e+00	-5.803106006333145217e-01
-6.295754333502732614e+00	-5.885070338862874451e-01
-6.229974668697892959e+00	-5.965186352042675111e-01
-6.164032856967943452e+00	-6.043363308898515029e-01
-6.097932062529102915e+00	-6.119512412560004222e-01
-6.031674989891523175e+00	-6.193547889942134788e-01
-5.965263989843172965e+00	-6.265387968497244664e-01
-5.898701188894913017e+00	-6.334955717792993823e-01
-5.831988638303492678e+00	-6.402179732855663996e-01
-5.765128478133752843e+00	-6.466994642272054783e-01
-5.698123111302843213e+00	-6.529341430664195034e-01
-5.630975382180433364e+00	-6.589167572007215146e-01
-5.563688754110763135e+00	-6.646426977020754023e-01
-5.496267480177123410e+00	-6.701079764200523758e-01
-5.428716761648242795e+00	-6.753091869677354531e-01
-5.361042888822932895e+00	-6.802434515744164578e-01
-5.293253359414633152e+00	-6.849083561389595065e-01
-5.225356970178903104e+00	-6.893018760402773726e-01
-5.157363878166402849e+00	-6.934222953528863531e-01
-5.089285628763652980e+00	-6.972681220799474833e-01
-5.021135148541903348e+00	-7.008380018651463317e-01
-4.952926701849452940e+00	-7.041306323959435343e-01
-4.884675811031122805e+00	-7.071446803867744713e-01
-4.816399141119853233e+00	-7.098787026572563885e-01
-4.748114350796103444e+00	-7.123310724239704239e-01
-4.679839912332803387e+00	-7.144999115306644999e-01
-4.611594904116823379e+00	-7.163830289740145130e-01
-4.543398780145682991e+00	-7.179778657600004443e-01
-4.475271121624743387e+00	-7.192814458644314346e-01
-4.407231376420202906e+00	-7.202903328807053196e-01
-4.339298592644563080e+00	-7.210005918242374801e-01
-4.271491153052243028e+00	-7.214077555279334586e-01
-4.203826517192383427e+00	-7.215067951049243256e-01
-4.136320978397372450e+00	-7.212920940686065041e-01
-4.068989442670262413e+00	-7.207574258784095189e-01
-4.001845236368822611e+00	-7.198959349124174345e-01
-3.934899949264543118e+00	-7.187001211427774816e-01
-3.868163319081272533e+00	-7.171618290918835292e-01
-3.801643162990722580e+00	-7.152722419604604642e-01
-3.735345360765732536e+00	-7.130218821250975392e-01
-3.669273893372293038e+00	-7.104006194841614441e-01
-3.603430939727703120e+00	-7.073976893693625367e-01
-3.537817033177592663e+00	-7.040017219182814756e-01
-3.472431277964062701e+00	-7.002007849054814326e-01
-3.407271624590812564e+00	-6.959824420434943537e-01
-3.342335201561172475e+00	-6.913338286798524912e-01
-3.277618699497282684e+00	-6.862417466260555265e-01
-3.213118802173342559e+00	-6.806927795561303896e-01
-3.148832657543382929e+00	-6.746734300077394941e-01
-3.084758380450212556e+00	-6.681702785131733435e-01
-3.020895577401442544e+00	-6.611701647908243551e-01
-2.957245882629012890e+00	-6.536603902534443566e-01
-2.893813493646062440e+00	-6.456289403552164519e-01
-2.830605693715722460e+00	-6.370647245257843316e-01
-2.767633348084542533e+00	-6.279578306494433271e-01
-2.704911360539032472e+00	-6.182997902668974088e-01
-2.642459076844442922e+00	-6.080838499323184543e-01
-2.580300621941142847e+00	-5.973052434772063712e-01
-2.518465158422352967e+00	-5.859614593419273376e-01
-2.456987054803382975e+00	-5.740524966619573455e-01
-2.395905953419143142e+00	-5.615811034626223552e-01
-2.335266729443333134e+00	-5.485529901448404910e-01
-2.275119334491713108e+00	-5.349770114523393350e-01
-2.215518520526242874e+00	-5.208653103110283400e-01
-2.156523442279063119e+00	-5.062334173316265229e-01
-2.098197139119433174e+00	-4.911003003694504598e-01
-2.040605900137343109e+00	-4.754883593368584571e-01
-1.983818519152193094e+00	-4.594233624543483940e-01
-1.927905449303283003e+00	-4.429343212895014426e-01
-1.872937869765892938e+00	-4.260533032468263870e-01
-1.818986679883963120e+00	-4.088151816078154366e-01
-1.766121438536542909e+00	-3.912573247461314518e-01
-1.714409268780882956e+00	-3.734192277195054754e-01
-1.663913749662732977e+00	-3.553420910261393950e-01
-1.614693818482203058e+00	-3.370683528643284022e-01
-1.566802707687382945e+00	-3.186411827035743327e-01
-1.520286940884802984e+00	-3.001039453169384030e-01
-1.475185412163593002e+00	-2.814996455922403884e-01
-1.431528572005122957e+00	-2.628703653908943672e-01
-1.389337741481243116e+00	-2.442567044186223502e-01
-1.348624574243953100e+00	-2.256972374786493929e-01
-1.309390683004993061e+00	-2.072280005689813853e-01
-1.271627443847153094e+00	-1.888820180433203877e-01
-1.235315987868673027e+00	-1.706888824722923581e-01
-1.200427385427252913e+00	-1.526743979208153856e-01
-1.166923023727640896e+00	-1.348602961129803934e-01
-1.134755173807864059e+00	-1.172640334136613727e-01
-1.103867738256546049e+00	-9.989867475323638280e-02
-1.074197166378715984e+00	-8.277286860579635697e-02
-1.045673519161387954e+00	-6.589091495807436472e-02
-1.018221662413012041e+00	-4.925292593881636094e-02
-9.917625629913150442e-01	-3.285507648306840167e-02
-9.662146602061779666e-01	-1.668994015053837376e-02
-9.414952823812710037e-01	-7.469030677814125774e-04
-9.175220772492139742e-01	1.498735301783160612e-02
-8.942144243826140038e-01	3.052830934308858879e-02
-8.714947982423359996e-01	4.589302265158262673e-02
-8.492900516425679891e-01	6.109950507117860308e-02
-8.275325914513810277e-01	7.616608562335459853e-02
-8.061614211032840371e-01	9.111076812346059761e-02
-7.851230279134070456e-01	1.059506003460296136e-01
-7.643720971498320083e-01	1.207010690779116158e-01
-7.438720392253129754e-01	1.353755350742789076e-01
-7.235953210853129924e-01	1.499847209870275311e-01
-7.035235977623259807e-01	1.645362640785581199e-01
-6.836476449999999705e-01	1.790343440000000119e-01
-6.639670986887660220e-01	1.934793941415209051e-01
-6.444900114660150336e-01	2.078679030982757137e-01
-6.252322410948449871e-01	2.221923106875725584e-01
-6.062166890340070502e-01	2.364410007524672119e-01
-5.874724108497890729e-01	2.505983907473343097e-01
-5.690336227174670469e-01	2.646451158754472011e-01
-5.509386301535050823e-01	2.785583033898272332e-01
-5.332287062693580326e-01	2.923119306272123907e-01
-5.159469472246540622e-01	3.058772584683550066e-01
-4.991371321865670230e-01	3.192233302491568336e-01
-4.828426140008379996e-01	3.323175247242485808e-01
-4.671052649988340355e-01	3.451261505391586271e-01
-4.519644999760830117e-01	3.576150688238046160e-01
-4.374563954721570336e-01	3.697503299956416134e-01
-4.236129211668930306e-01	3.814988106643386057e-01
-4.104612956033569793e-01	3.928288366619536176e-01
-3.980234746800430101e-01	4.037107786758485917e-01
-3.863157775515529968e-01	4.141176077208665873e-01
-3.753486508614040096e-01	4.240253987303356231e-01
-3.651265687157290163e-01	4.334137718438356157e-01
-3.556480625904950288e-01	4.422662624894835859e-01
-3.469058725274130062e-01	4.505706130615595995e-01
-3.388872085748200202e-01	4.583189808392015840e-01
-3.315741095083610257e-01	4.655080587348026100e-01
-3.249438844409869853e-01	4.721391074570185920e-01
-3.189696220020870054e-01	4.782178996777466384e-01
-3.136207513141550107e-01	4.837545787612136383e-01
-3.088636389904180213e-01	4.887634365036656048e-01
-3.046622067751960095e-01	4.932626161040776225e-01
-3.009785551986079999e-01	4.972737482023896205e-01
-2.977735796616740038e-01	5.008215292480946434e-01
-2.950075666469970104e-01	5.039332526683026892e-01
-2.926407592043930306e-01	5.066383042646466217e-01
-2.906338824322809988e-01	5.089676339607016597e-01
-2.889486213105380008e-01	5.109532164290816469e-01
-2.875480448902300035e-01	5.126275132380027078e-01
-2.863969724676790340e-01	5.140229489641476857e-01
-2.854622789292280416e-01	5.151714132210005737e-01
-2.847131379204090318e-01	5.161037997541575439e-01
-2.841212028481970298e-01	5.168495926680116703e-01
-2.836607269541110421e-01	5.174365084886536348e-01
