# Supplementary material for: Agile perching maneuvers in birds and morphing-wing drones
Source: Nat Commun. 2024 Sep 27;15:8330. doi: 10.1038/s41467-024-52369-4 (PMC11437188; doi:10.1038/s41467-024-52369-4)
Supplement: Supplementary file 11 — Source Data [file 41467_2024_52369_MOESM11_ESM.zip › figure_source_data/suppl_fig_2/harris_hawk_223.csv]

# horizontal_pos	altitude
-1.218102767586484347e+01	4.427296167709427466e-01
-1.217957993462254329e+01	4.421900598868197529e-01
-1.217817380793214355e+01	4.415874979746587381e-01
-1.217680851059004432e+01	4.409033854988407275e-01
-1.217548139118684425e+01	4.401190827903487257e-01
-1.217418779411544350e+01	4.392163106295777220e-01
-1.217292093226824434e+01	4.381776237139847208e-01
-1.217167177225954333e+01	4.369868928580797340e-01
-1.217042893417724336e+01	4.356297851250387487e-01
-1.216917860803004459e+01	4.340942306723067357e-01
-1.216790448918334455e+01	4.323708649259127013e-01
-1.216658773515894332e+01	4.304534347930287219e-01
-1.216520694619774368e+01	4.283391579869407217e-01
-1.216373817193084328e+01	4.260290251743797385e-01
-1.216215494636994343e+01	4.235280355571517386e-01
-1.216042835319964333e+01	4.208453576564737397e-01
-1.215852712302774385e+01	4.179944084613757549e-01
-1.215641776382834394e+01	4.149928457071057064e-01
-1.215406472529624438e+01	4.118624698349637181e-01
-1.215143059723144425e+01	4.086290341146087135e-01
-1.214847634140114430e+01	4.053219634419947259e-01
-1.214516155560254340e+01	4.019739844145087115e-01
-1.214144476789084415e+01	3.986206713803297497e-01
-1.213728375817044380e+01	3.952999152098857216e-01
-1.213263590359914446e+01	3.920513234913607370e-01
-1.212745854354794339e+01	3.889155626576567548e-01
-1.212170935922764414e+01	3.859336541596267156e-01
-1.211534676255374343e+01	3.831462381638507386e-01
-1.210833028840604442e+01	3.805928193320117225e-01
-1.210062098415934351e+01	3.783110099989677177e-01
-1.209218179023524442e+01	3.763357864814857456e-01
-1.208297790546034456e+01	3.746987743018647121e-01
-1.207297713120934368e+01	3.734275777922647088e-01
-1.206215018866404343e+01	3.725451688586506882e-01
-1.205047100400604343e+01	3.720693486400526995e-01
-1.203791695697654340e+01	3.720122944213506977e-01
-1.202446908894114408e+01	3.723802024772447372e-01
-1.201011226736994431e+01	3.731730355803777321e-01
-1.199483530445254331e+01	3.743843817431877219e-01
-1.197863102838134353e+01	3.760014284309947108e-01
-1.196149630662994312e+01	3.780050540361617473e-01
-1.194343202130874459e+01	3.803700358943947202e-01
-1.192444299738274438e+01	3.830653716092787264e-01
-1.190453788517844380e+01	3.860547079842517326e-01
-1.188372899919304437e+01	3.892968694953767295e-01
-1.186203211575154448e+01	3.927464760248717268e-01
-1.183946623254514385e+01	3.963546375634097174e-01
-1.181605329354034417e+01	4.000697118255147067e-01
-1.179181788317764301e+01	4.038381092504247372e-01
-1.176678689419064305e+01	4.076051287206097218e-01
-1.174098917376674400e+01	4.113158065573427336e-01
-1.171445515314504426e+01	4.149157609772717303e-01
-1.168721646607794362e+01	4.183520142392237462e-01
-1.165930556187394451e+01	4.215737751912407294e-01
-1.163075531894434356e+01	4.245331658487107029e-01
-1.160159866489964386e+01	4.271858769877847073e-01
-1.157186820923234372e+01	4.294917395025957263e-01
-1.154159589448564383e+01	4.314152004133707252e-01
-1.151081267151174359e+01	4.329256948731547427e-01
-1.147954820397224296e+01	4.339979082362917517e-01
-1.144783060662824425e+01	4.346119251416927232e-01
-1.141568622121294396e+01	4.347532655373097521e-01
-1.138313943280834373e+01	4.344128105319577382e-01
-1.135021252866794406e+01	4.335866238070047451e-01
-1.131692560039104301e+01	4.322756769567717150e-01
-1.128329648927794437e+01	4.304854894631457429e-01
-1.124934077363794316e+01	4.282256959690417530e-01
-1.121507179580784452e+01	4.255095550340877164e-01
-1.118050072571214315e+01	4.223534145892037239e-01
-1.114563665699444428e+01	4.187761498289397366e-01
-1.111048673109974416e+01	4.147985892858907508e-01
-1.107505628420764410e+01	4.104429443345907202e-01
-1.103934901163564319e+01	4.057322564060387160e-01
-1.100336714423534445e+01	4.006898748089747220e-01
-1.096711163141264400e+01	3.953389763155517045e-01
-1.093058232568314381e+01	3.897021356549867366e-01
-1.089377816412174305e+01	3.838009538560247513e-01
-1.085669734264344299e+01	3.776557490799917205e-01
-1.081933747973874382e+01	3.712853122845777287e-01
-1.078169576702784305e+01	3.647067278452897354e-01
-1.074376910477994329e+01	3.579352572201957017e-01
-1.070555422130634327e+01	3.509842819468317332e-01
-1.066704777585724351e+01	3.438653007655106952e-01
-1.062824644530294371e+01	3.365879745115207267e-01
-1.058914699542854443e+01	3.291602116315497373e-01
-1.054974633810384432e+01	3.215882867598047201e-01
-1.051004157590214305e+01	3.138769847208277008e-01
-1.047003003591814441e+01	3.060297625764297202e-01
-1.042970929459214346e+01	2.980489228570367133e-01
-1.038907719528944362e+01	2.899357918561987213e-01
-1.034813186022574349e+01	2.816908977577466944e-01
-1.030687169809854353e+01	2.733141443424856876e-01
-1.026529540849704425e+01	2.648049770210317289e-01
-1.022340198385024301e+01	2.561625389027027411e-01
-1.018119070935834358e+01	2.473858154859976954e-01
-1.013866116106018289e+01	2.384737673039097339e-01
-1.009581320194373433e+01	2.294254504485667145e-01
-1.005264697581674405e+01	2.202401253189024133e-01
-1.000916289854517416e+01	2.109173541797812190e-01
-9.965361646228863890e+00	2.014570882009795172e-01
-9.921244139928923289e+00	1.918597445806576318e-01
-9.876811526675334463e+00	1.821262741806350116e-01
-9.832065156658524430e+00	1.722582198468633197e-01
-9.787006556726863593e+00	1.622577652988911046e-01
-9.741637400555323012e+00	1.521277741885178059e-01
-9.695959476096962959e+00	1.418718186894935007e-01
-9.649974651158993666e+00	1.314941968208915291e-01
-9.603684838139104230e+00	1.209999376525367210e-01
-9.557091959099263789e+00	1.103947936075897196e-01
-9.510197912431403111e+00	9.968521927001751382e-02
-9.463004542374173766e+00	8.887833641677631014e-02
-9.415513612569414548e+00	7.798188540888821574e-02
-9.367726784703473086e+00	6.700416356550120689e-02
-9.319645603069464102e+00	5.595395167647471135e-02
-9.271271485622394337e+00	4.484043034324219912e-02
-9.222605721796773182e+00	3.367308833414039970e-02
-9.173649477031583288e+00	2.246162555980671383e-02
-9.124403803622364251e+00	1.121585358164173263e-02
-9.074869657213143981e+00	-5.440326643030291009e-05
-9.025047917971683376e+00	-1.133940305470026999e-02
-8.974939415277534138e+00	-2.262957480452826298e-02
-8.924544954606513869e+00	-3.391559780187131112e-02
-8.873865345227294199e+00	-4.518846954990030085e-02
-8.822901427340243075e+00	-5.643956083542628344e-02
-8.771654097385043869e+00	-6.766065707886625979e-02
-8.720124330415254477e+00	-7.884398588471230873e-02
-8.668313198676083076e+00	-8.998223146377326565e-02
-8.616221885809704162e+00	-1.010685373133463072e-01
-8.563851696434094052e+00	-1.120964991714142878e-01
-8.511204061176623981e+00	-1.230601507649582982e-01
-8.458280537571162938e+00	-1.339539452160992683e-01
-8.405082807528623690e+00	-1.447727351281722918e-01
-8.351612672346293564e+00	-1.555117543328102814e-01
-8.297872046415543323e+00	-1.661666040370272657e-01
-8.243862950909374376e+00	-1.767332456766312898e-01
-8.189587508771783320e+00	-1.872080021822182805e-01
-8.135047942287663147e+00	-1.975875686300832546e-01
-8.080246574386134029e+00	-2.078690324257592703e-01
-8.025185834627933446e+00	-2.180499023018302451e-01
-7.969868270559443246e+00	-2.281281445572082567e-01
-7.914296564796353017e+00	-2.381022241754092716e-01
-7.858473557846302526e+00	-2.479711477847462708e-01
-7.802402276311402929e+00	-2.577345049079272643e-01
-7.746085965749022861e+00	-2.673925036275582867e-01
-7.689528127131982416e+00	-2.769459966916492655e-01
-7.632732555556843046e+00	-2.863964942113302881e-01
-7.575703379616403055e+00	-2.957461594599502530e-01
-7.518445099693972900e+00	-3.049977848545372683e-01
-7.460962623360153145e+00	-3.141547459607412773e-01
-7.403261296063113228e+00	-3.232209322745883129e-01
-7.345346925401092797e+00	-3.322006545536882460e-01
-7.287225797446212461e+00	-3.410985295466853473e-01
-7.228904683843612844e+00	-3.499193440490852569e-01
-7.170390838728242677e+00	-3.586679012422912538e-01
-7.111691984867372973e+00	-3.673488531994742456e-01
-7.052816288834462988e+00	-3.759665242206473024e-01
-6.993772325430873238e+00	-3.845247302514853138e-01
-6.934569031977543041e+00	-3.930266000172683571e-01
-6.875215653482422695e+00	-4.014744036470033195e-01
-6.815721680033973051e+00	-4.098693944674323686e-01
-6.756096778062282482e+00	-4.182116693183303702e-01
-6.696350717336982505e+00	-4.265000521965573443e-01
-6.636493295724442909e+00	-4.347320053040092946e-01
-6.576534263803592850e+00	-4.429035706893693081e-01
-6.516483251436373081e+00	-4.510093446764343317e-01
-6.456349698309432839e+00	-4.590424862073713697e-01
-6.396142790312862481e+00	-4.669947591425813171e-01
-6.335871403408503078e+00	-4.748566074935823278e-01
-6.275544056375272461e+00	-4.826172615611782901e-01
-6.215168873514293146e+00	-4.902648720426373008e-01
-6.154753558066082597e+00	-4.977866683866493669e-01
-6.094305376748522463e+00	-5.051691370345423593e-01
-6.033831155481363062e+00	-5.123982147048342650e-01
-5.973337286032422533e+00	-5.194594915631514098e-01
-5.912829743014002659e+00	-5.263384189725852647e-01
-5.852314110383733059e+00	-5.330205165369124032e-01
-5.791795616369832977e+00	-5.394915733222434007e-01
-5.731279175552642435e+00	-5.457378384592053155e-01
-5.670769436693962717e+00	-5.517461967714523130e-01
-5.610270834816212471e+00	-5.575043256283103155e-01
-5.549787645993042418e+00	-5.630008298585893467e-01
-5.489324043319932400e+00	-5.682253522662783496e-01
-5.428884152583782985e+00	-5.731686580337933545e-01
-5.368472106239853048e+00	-5.778226920611342354e-01
-5.308092094426473118e+00	-5.821806090473193862e-01
-5.247748411896792753e+00	-5.862367768523832900e-01
-5.187445499915653180e+00	-5.899867543648122936e-01
-5.127187982351752993e+00	-5.934272457235554299e-01
-5.066980695384472710e+00	-5.965560332910773145e-01
-5.006828710434942487e+00	-5.993718922327904153e-01
-4.946737350116702459e+00	-6.018744899196624143e-01
-4.886712197178102457e+00	-6.040642736291053083e-01
-4.826759096571672458e+00	-6.059423501714362725e-01
-4.766884150932972908e+00	-6.075103611153422900e-01
-4.707093709879432986e+00	-6.087703572287592735e-01
-4.647394353647912979e+00	-6.097246755967984377e-01
-4.587792871676953155e+00	-6.103758226338213966e-01
-4.528296236806802710e+00	-6.107263658824142460e-01
-4.468911575817912762e+00	-6.107788370996443117e-01
-4.409646137058502724e+00	-6.105356486839723651e-01
-4.350507255925572636e+00	-6.099990250087863330e-01
-4.291502318964292684e+00	-6.091709497158883657e-01
-4.232638727339592677e+00	-6.080531294994684366e-01
-4.173923860413452758e+00	-6.066469743933002867e-01
-4.115365040134673080e+00	-6.049535940752013286e-01
-4.056969496914923035e+00	-6.029738092366874191e-01
-3.998744337629712930e+00	-6.007081766441584314e-01
-3.940696516344902811e+00	-5.981570261514084219e-01
-3.882832808331373009e+00	-5.953205076204903801e-01
-3.825159787892233432e+00	-5.921986454756822393e-01
-3.767683810489782736e+00	-5.887913984582573423e-01
-3.710410999622363093e+00	-5.850987220702144054e-01
-3.653347238864283142e+00	-5.811206311934722368e-01
-3.596498169443623105e+00	-5.768572604452002484e-01
-3.539869193691473015e+00	-5.723089199758804035e-01
-3.483465484649513222e+00	-5.674761446286833433e-01
-3.427292002070142729e+00	-5.623597346491964188e-01
-3.371353514981042743e+00	-5.569607864548413723e-01
-3.315654630913552836e+00	-5.512807123337122306e-01
-3.260199831809782900e+00	-5.453212483325553528e-01
-3.204993516525982855e+00	-5.390844500022993202e-01
-3.150040049739213366e+00	-5.325726760858522368e-01
-3.095343816941222848e+00	-5.257885606457763927e-01
-3.040909285068183365e+00	-5.187349745283293956e-01
-2.986741068170402968e+00	-5.114149774351113287e-01
-2.932843997373002942e+00	-5.038317622147923114e-01
-2.879223194222332971e+00	-4.959885932868523528e-01
-2.825884146354913362e+00	-4.878887413594912847e-01
-2.772832784272242890e+00	-4.795354167989603345e-01
-2.720075557859643389e+00	-4.709317041426473449e-01
-2.667619511155453260e+00	-4.620805003200442740e-01
-2.615472353764692670e+00	-4.529844591520833519e-01
-2.563642527222123491e+00	-4.436459446396093242e-01
-2.512139264551002782e+00	-4.340669954264003150e-01
-2.460972641238043046e+00	-4.242493026329542949e-01
-2.410153615858282805e+00	-4.141942030070823733e-01
-2.359694058638172720e+00	-4.039026890301293249e-01
-2.309606766344402651e+00	-3.933754372584583048e-01
-2.259905462031753132e+00	-3.826128557744303271e-01
-2.210604778375492963e+00	-3.716151511764273496e-01
-2.161720223553563081e+00	-3.603824150607793375e-01
-2.113268128927763279e+00	-3.489147294481872996e-01
-2.065265578099713117e+00	-3.372122900921273314e-01
-2.017730317281372976e+00	-3.252755460863872572e-01
-1.970680647316443102e+00	-3.131053536734802467e-01
-1.924135298110303038e+00	-3.007031416559592940e-01
-1.878113286665062942e+00	-2.880710853398372739e-01
-1.832633760362613051e+00	-2.752122855050942452e-01
-1.787715827581912942e+00	-2.621309485144152629e-01
-1.743378378166742904e+00	-2.488325633496932809e-01
-1.699639896663543093e+00	-2.353240711179442890e-01
-1.656518271613693027e+00	-2.216140224051652563e-01
-1.614030604499122834e+00	-2.077127177882892584e-01
-1.572193022190132794e+00	-1.936323268508102768e-01
-1.531020496919853091e+00	-1.793869811940042580e-01
-1.490526677898922792e+00	-1.649928371984482611e-01
-1.450723738677652808e+00	-1.504681046726172866e-01
-1.411622244253742942e+00	-1.358330380271152715e-01
-1.373231041705902822e+00	-1.211098872318722708e-01
-1.335557177804822970e+00	-1.063228065435262715e-01
-1.298605846613242853e+00	-9.149771982201426734e-02
-1.262380369539502833e+00	-7.666214217635930472e-02
-1.226882209660762779e+00	-6.184495867367828525e-02
-1.192111021393922776e+00	-4.707616189294627773e-02
-1.158064735777339038e+00	-3.238655118347527617e-02
-1.124739680753048976e+00	-1.780739757191829309e-02
-1.092130734926967772e+00	-3.370079323027297402e-03
-1.060231512358214001e+00	1.089430583104672445e-02
-1.029034575012887975e+00	2.495534485123471202e-02
-9.985316686407209597e-01	3.878372218658832082e-02
-9.687139770229818980e-01	5.235163277884191668e-02
-9.395723888252959233e-01	6.563318635379980504e-02
-9.110977706971569168e-01	7.860479377731210970e-02
-8.832812398160398981e-01	9.124552617442602265e-02
-8.561144288007899172e-01	1.035374376689931208e-01
-8.295897358345049044e-01	1.154658430095200083e-01
-8.037005529549339222e-01	1.270195420107589068e-01
-7.784414657980099905e-01	1.381909836575690165e-01
-7.538084186186189140e-01	1.489763638782187205e-01
-7.297988391561889276e-01	1.593756523805744119e-01
-7.064117188480208975e-01	1.693925455302207062e-01
-6.836476449999999705e-01	1.790343440000000119e-01
-6.615087827749749350e-01	1.883117557935577169e-01
-6.399988062196149130e-01	1.972386271922132173e-01
-6.191227789810879178e-01	2.058316061400763120e-01
-5.988869868212089997e-01	2.141097445078242179e-01
-5.792987254699608624e-01	2.220940474994372305e-01
-5.603660487234909393e-01	2.298069801265007206e-01
-5.420974829346498769e-01	2.372719421111617044e-01
-5.245017151203008599e-01	2.445127237352607286e-01
-5.075872627763509115e-01	2.515529559798236892e-01
-4.913621341125879449e-01	2.584155687549237190e-01
-4.758334877669159191e-01	2.651222710750257283e-01
-4.610073011143509536e-01	2.716930666719937215e-01
-4.468880560434539406e-01	2.781458177545307331e-01
-4.334784505373589503e-01	2.844958684314377040e-01
-4.207791435865469443e-01	2.907557377456327363e-01
-4.087885399070579351e-01	2.969348903601917167e-01
-3.975026196831049630e-01	3.030395907551237111e-01
-3.869148171488949739e-01	3.090728444043996936e-01
-3.770159503289789438e-01	3.150344268864166963e-01
-3.677942027311909001e-01	3.209209993227407076e-01
-3.592351562922499464e-01	3.267263060271957120e-01
-3.513218734707259649e-01	3.324414478657506944e-01
-3.440350251159419726e-01	3.380552226582906883e-01
-3.373530596558629302e-01	3.435545220685797263e-01
-3.312524082724819241e-01	3.489247728905727208e-01
-3.257077200881889345e-01	3.541504094962277249e-01
-3.206921209776029125e-01	3.592153634964767028e-01
-3.161774894413679204e-01	3.641035564017207071e-01
-3.121347430165829495e-01	3.687993812540616978e-01
-3.085341289293509481e-01	3.732881598278877111e-01
-3.053455130887648972e-01	3.775565630308407306e-01
-3.025386620448329289e-01	3.815929835423577110e-01
-3.000835131499389741e-01	3.853878514487847351e-01
-2.979504288396239708e-01	3.889338856092127150e-01
-2.961104316513039070e-01	3.922262756441287079e-01
-2.945354173006579090e-01	3.952627917040027472e-01
-2.931983438115149387e-01	3.980438214693847176e-01
-2.920733953286069329e-01	4.005723360808767231e-01
-2.911361198216699253e-01	4.028537888226027541e-01
-2.903635404077409277e-01	4.048959523186417275e-01
-2.897342404742709321e-01	4.067087016882927064e-01
-2.892284231809519324e-01	4.083037524931087403e-01
-2.888279462573819512e-01	4.096943633578107313e-01
-2.885163333031079413e-01	4.108950138326047385e-01
-2.882787630428489400e-01	4.119210683734327305e-01
-2.881020381993739665e-01	4.127884372499207033e-01
-2.879745358252169263e-01	4.135132447621247542e-01
-2.878861410867589177e-01	4.141115143824857237e-01
-2.878281666230499414e-01	4.145988793756587021e-01
-2.877932597086559352e-01	4.149903261324367487e-01
-2.877752995346759546e-01	4.152999759386297174e-01
-2.877692869833389233e-01	4.155409092451567421e-01
-2.877712293066379545e-01	4.157250347748677188e-01
-2.877780221243979586e-01	4.158630040595127086e-01
-2.877873311278169588e-01	4.159641703114027034e-01
