# Supplementary material for: Agile perching maneuvers in birds and morphing-wing drones
Source: Nat Commun. 2024 Sep 27;15:8330. doi: 10.1038/s41467-024-52369-4 (PMC11437188; doi:10.1038/s41467-024-52369-4)
Supplement: Supplementary file 11 — Source Data [file 41467_2024_52369_MOESM11_ESM.zip › figure_source_data/suppl_fig_2/harris_hawk_237.csv]

# horizontal_pos	altitude
-1.213121651463297646e+01	3.689733522694471635e-01
-1.211635531873257676e+01	3.689358622582652458e-01
-1.210147524882557590e+01	3.689940195694122460e-01
-1.208656916529097636e+01	3.691652911629161871e-01
-1.207162216825857648e+01	3.694660220147921725e-01
-1.205661193516377594e+01	3.699109878844092369e-01
-1.204150921111687644e+01	3.705129616348141752e-01
-1.202627843900737759e+01	3.712823040098262029e-01
-1.201087851343027602e+01	3.722265895166991800e-01
-1.199526364010847601e+01	3.733502775230581605e-01
-1.197938428052797732e+01	3.746544378596912139e-01
-1.196318816002637675e+01	3.761365391412841985e-01
-1.194662131659887727e+01	3.777903066960142109e-01
-1.192962916721327638e+01	3.796056554588281839e-01
-1.191215756846737683e+01	3.815687014645021691e-01
-1.189415384896457617e+01	3.836618537129011797e-01
-1.187556779181687716e+01	3.858639862129962239e-01
-1.185635254718647680e+01	3.881506879912651753e-01
-1.183646545671387607e+01	3.904945868253122399e-01
-1.181586877401507607e+01	3.928657404891752192e-01
-1.179453026810517713e+01	3.952320874291571640e-01
-1.177242369956517720e+01	3.975599470854201956e-01
-1.174952916244317613e+01	3.998145585915562350e-01
-1.172583328817977666e+01	4.019606453760151688e-01
-1.170132931120037689e+01	4.039629923050581661e-01
-1.167601699911737612e+01	4.057870214894871985e-01
-1.164990245364687738e+01	4.073993527595631825e-01
-1.162299779127877741e+01	4.087683351151332189e-01
-1.159532071535657671e+01	4.098645361871212645e-01
-1.156689399345197700e+01	4.106611778916742228e-01
-1.153774485571027597e+01	4.111345079915592615e-01
-1.150790433113237654e+01	4.112640991551782532e-01
-1.147740653954967627e+01	4.110330692600682179e-01
-1.144628795731097703e+01	4.104282190488391935e-01
-1.141458667446237740e+01	4.094400857246182079e-01
-1.138234166048187745e+01	4.080629135769282545e-01
-1.134959205448007680e+01	4.062945451624981885e-01
-1.131637649424977710e+01	4.041362388365552505e-01
-1.128273249670847633e+01	4.015924204541262421e-01
-1.124869590020527710e+01	3.986703787644532149e-01
-1.121430037693237658e+01	3.953799153465101801e-01
-1.117957702137727694e+01	3.917329608385392570e-01
-1.114455401844687721e+01	3.877431696768651737e-01
-1.110925639266577747e+01	3.834255055758412079e-01
-1.107370583776527617e+01	3.787958295669782149e-01
-1.103792062408897756e+01	3.738705016047202401e-01
-1.100191557958927646e+01	3.686660055880242037e-01
-1.096570213881457612e+01	3.631986062038812246e-01
-1.092928845319807607e+01	3.574840443440241988e-01
-1.089267955516567632e+01	3.515372760595042445e-01
-1.085587756807747617e+01	3.453722581822522009e-01
-1.081888195377477757e+01	3.390017819397811993e-01
-1.078168978951157619e+01	3.324373541950341737e-01
-1.074429606625727729e+01	3.256891244248132367e-01
-1.070669400073527733e+01	3.187658542614981716e-01
-1.066887535407437682e+01	3.116749254029792526e-01
-1.063083075055217641e+01	3.044223809673132219e-01
-1.059254999056837754e+01	2.970129949369442190e-01
-1.055402235267807676e+01	2.894503641911961855e-01
-1.051523688020267677e+01	2.817370177392721775e-01
-1.047618264860947690e+01	2.738745381007232083e-01
-1.043684901049167735e+01	2.658636902890072484e-01
-1.039722581558347692e+01	2.577045544832862189e-01
-1.035730360380597759e+01	2.493966591693282109e-01
-1.031707376985907665e+01	2.409391122392452178e-01
-1.027652869837027616e+01	2.323307282136212182e-01
-1.023566186906857745e+01	2.235701503478182139e-01
-1.019446793190717671e+01	2.146559668757174189e-01
-1.015294275249267741e+01	2.055868210085954051e-01
-1.011108342861922615e+01	1.963615145352819169e-01
-1.006888827913686590e+01	1.869791049645657122e-01
-1.002635680681714625e+01	1.774389961246617131e-01
-9.983489637299577169e+00	1.677410220093423221e-01
-9.940288436606516953e+00	1.578855234650421158e-01
-9.896755810085887006e+00	1.478734170817244120e-01
-9.852895185968167269e+00	1.377062554184725063e-01
-9.808710686989986272e+00	1.273862774977601031e-01
-9.764206993728507200e+00	1.169164483715671166e-01
-9.719389203394456445e+00	1.063004865231105128e-01
-9.674262687839357611e+00	9.554287793682371410e-02
-9.628832954436957081e+00	8.464887585362611266e-02
-9.583105513299695843e+00	7.362448552561461079e-02
-9.537085753990936610e+00	6.247643368137420494e-02
-9.490778834501137240e+00	5.121212288858681405e-02
-9.444189584782845870e+00	3.983957152586981021e-02
-9.397322426602856993e+00	2.836734061722620548e-02
-9.350181310888956432e+00	1.680444930426500116e-02
-9.302769673147237128e+00	5.160281197924221352e-03
-9.255090406926766988e+00	-6.555515769731790066e-03
-9.207145854736657142e+00	-1.833313310912079719e-02
-9.158937815299676544e+00	-3.016270613835678183e-02
-9.110467565576186644e+00	-4.203441595261978025e-02
-9.061735895631006343e+00	-5.393858616352978363e-02
-9.012743154154307490e+00	-6.586577187612277506e-02
-8.963489302293986327e+00	-7.780683879342281672e-02
-8.913973973411506435e+00	-8.975303085580882412e-02
-8.864196536431837359e+00	-1.016960254021108123e-01
-8.814156160611176460e+00	-1.136279754452587665e-01
-8.763851879779487319e+00	-1.255415392493007820e-01
-8.713282654411326433e+00	-1.374298979395637832e-01
-8.662447430217737221e+00	-1.492867623400037647e-01
-8.611345192313375918e+00	-1.611063705833278292e-01
-8.559975014375686087e+00	-1.728834782601607611e-01
-8.508336102556816272e+00	-1.846133429521237823e-01
-8.456427834217047135e+00	-1.962917049291088012e-01
-8.404249791805867176e+00	-2.079147655922577997e-01
-8.351801792413025893e+00	-2.194791649296377600e-01
-8.299083913639897503e+00	-2.309819588480597763e-01
-8.246096516498557349e+00	-2.424205967847667398e-01
-8.192840266035005925e+00	-2.537928995236257701e-01
-8.139316150298366637e+00	-2.650970366799428324e-01
-8.085525498151035606e+00	-2.763315029128007860e-01
-8.031469996247736276e+00	-2.874950916068947371e-01
-7.977151705319665886e+00	-2.985868645642548169e-01
-7.922573075699546052e+00	-3.096061161795597427e-01
-7.867736961831256259e+00	-3.205523306514477810e-01
-7.812646635337555878e+00	-3.314251310070078227e-01
-7.757305796085906202e+00	-3.422242190782517901e-01
-7.701718580603065689e+00	-3.529493060491478151e-01
-7.645889567152756250e+00	-3.636000337627038337e-01
-7.589823776807326006e+00	-3.741758876062478145e-01
-7.533526669914826002e+00	-3.846761024414097618e-01
-7.477004137481696233e+00	-3.950995636734558336e-01
-7.420262487150895758e+00	-4.054447061228258486e-01
-7.363308423646735434e+00	-4.157094138329047728e-01
-7.306149023768256257e+00	-4.258909242903077819e-01
-7.248791706231515697e+00	-4.359857407216947700e-01
-7.191244196874455596e+00	-4.459895561478128267e-01
-7.133514489933675762e+00	-4.558971927132518531e-01
-7.075610806271015463e+00	-4.657025594720687889e-01
-7.017541549558376168e+00	-4.753986313071797976e-01
-6.959315261516826112e+00	-4.849774510167908503e-01
-6.900940577345445526e+00	-4.944301558435008626e-01
-6.842426182464725670e+00	-5.037470288864889234e-01
-6.783780771641976237e+00	-5.129175749635808135e-01
-6.725013011462845469e+00	-5.219306196188409075e-01
-6.666131506973686172e+00	-5.307744291423328598e-01
-6.607144773148685424e+00	-5.394368487185168259e-01
-6.548061211645586077e+00	-5.479054551796238570e-01
-6.488889093112786277e+00	-5.561677203350428034e-01
-6.429636545109556067e+00	-5.642111804942369080e-01
-6.370311545509395934e+00	-5.720236076082558796e-01
-6.310921921082505825e+00	-5.795931774251867896e-01
-6.251475350804436282e+00	-5.869086301826338392e-01
-6.191979373318756252e+00	-5.939594196343607191e-01
-6.132441397896196023e+00	-6.007358466124959051e-01
-6.072868718181635650e+00	-6.072291738410968698e-01
-6.013268528003385960e+00	-6.134317193187177608e-01
-5.953647938534396111e+00	-6.193369262523178431e-01
-5.894013996137456246e+00	-6.249394082273007633e-01
-5.834373700292156073e+00	-6.302349690137558635e-01
-5.774734021083595792e+00	-6.352205971134727847e-01
-5.715101915825806067e+00	-6.398944358245868269e-01
-5.655484344489545734e+00	-6.442557302216838089e-01
-5.595888283699255616e+00	-6.483047530032977068e-01
-5.536320739151616266e+00	-6.520427116333147310e-01
-5.476788756384086021e+00	-6.554716395890658465e-01
-5.417299429882845629e+00	-6.585942748212278985e-01
-5.357859910563306016e+00	-6.614139287268627765e-01
-5.298477411682375404e+00	-6.639343490379387980e-01
-5.239159213249835467e+00	-6.661595800371868936e-01
-5.179912664998076011e+00	-6.680938234373519080e-01
-5.120745187947825627e+00	-6.697413031069128220e-01
-5.061664274574376066e+00	-6.711061366050017352e-01
-5.002677487539505918e+00	-6.721922162111058086e-01
-4.943792456911105582e+00	-6.730031018125548492e-01
-4.885016875750705978e+00	-6.735419276559597712e-01
-4.826358493912626280e+00	-6.738113245886248048e-01
-4.767825109870075906e+00	-6.738133590228378988e-01
-4.709424560368165480e+00	-6.735494894591407267e-01
-4.651164707702766243e+00	-6.730205410127068077e-01
-4.593053424439806243e+00	-6.722266980068787312e-01
-4.535098575424175493e+00	-6.711675143359858708e-01
-4.477307996979716265e+00	-6.698419409605749220e-01
-4.419689473272366165e+00	-6.682483695860237383e-01
-4.362250709896366097e+00	-6.663846912930357913e-01
-4.304999304844895569e+00	-6.642483686376017271e-01
-4.247942717140816171e+00	-6.618365195200328621e-01
-4.191088233524865814e+00	-6.591460109381999111e-01
-4.134442933725026137e+00	-6.561735605896117374e-01
-4.078013654956516021e+00	-6.529158441704168148e-01
-4.021806956423056079e+00	-6.493696061369698125e-01
-3.965829084700816409e+00	-6.455317716472537271e-01
-3.910085940982996000e+00	-6.413995573852928622e-01
-3.854583051240036085e+00	-6.369705789920239170e-01
-3.799325540403875934e+00	-6.322429528810438182e-01
-3.744318111711026020e+00	-6.272153903074588754e-01
-3.689565032334526151e+00	-6.218872816828249217e-01
-3.635070126397425661e+00	-6.162587692884737844e-01
-3.580836776388066411e+00	-6.103308067328327979e-01
-3.526867933889546336e+00	-6.041052037242067296e-01
-3.473166140392206280e+00	-5.975846549870817981e-01
-3.419733558780426286e+00	-5.907727524346089165e-01
-3.366572015874756296e+00	-5.836739800191557137e-01
-3.313683056171425889e+00	-5.762936910127027801e-01
-3.261068006656746121e+00	-5.686380678145768197e-01
-3.208728052289496091e+00	-5.607140647404427192e-01
-3.156664321445496135e+00	-5.525293346076687317e-01
-3.104877980311745667e+00	-5.440921402920748662e-01
-3.053370334910026074e+00	-5.354112527830279245e-01
-3.002142939129476495e+00	-5.264958376011128482e-01
-2.951197706862066283e+00	-5.173553317582169075e-01
-2.900537026073136460e+00	-5.079993137268838943e-01
-2.850163872407946108e+00	-4.984373691371837833e-01
-2.800081919745106340e+00	-4.886789551282608168e-01
-2.750295644963306252e+00	-4.787332664415628325e-01
-2.700810424099516105e+00	-4.686091064471948342e-01
-2.651632617048085727e+00	-4.583147663381337833e-01
-2.602769637988906481e+00	-4.478579157042477665e-01
-2.554230008841075872e+00	-4.372455076051358636e-01
-2.506023393220695894e+00	-4.264837010949337759e-01
-2.458160608637726341e+00	-4.155778039120988088e-01
-2.410653614996686400e+00	-4.045322377329608199e-01
-2.363515477867886183e+00	-3.933505280014448213e-01
-2.316760305463816394e+00	-3.820353198926527694e-01
-2.270403158784076503e+00	-3.705884214505457686e-01
-2.224459934972935926e+00	-3.590108743674028102e-01
-2.178947224555256135e+00	-3.473030522545407783e-01
-2.133882143867396053e+00	-3.354647856011708229e-01
-2.089282144665295604e+00	-3.234955119443107541e-01
-2.045164803556295929e+00	-3.113944490915708241e-01
-2.001547594548095610e+00	-2.991607885661888289e-01
-1.958447648619275894e+00	-2.867939057960587346e-01
-1.915881504772915855e+00	-2.742935829627538014e-01
-1.873864857520425753e+00	-2.616602398796067930e-01
-1.832412306137866098e+00	-2.488951677965458020e-01
-1.791537111327265785e+00	-2.360007606496027921e-01
-1.751250965083745781e+00	-2.229807379997988392e-01
-1.711563779604745816e+00	-2.098403537528898410e-01
-1.672483500969705883e+00	-1.965865847295437674e-01
-1.634015953060595994e+00	-1.832282932740528225e-01
-1.596164716783246007e+00	-1.697763583545577881e-01
-1.558931049087585841e+00	-1.562437700218567982e-01
-1.522313845577605740e+00	-1.426456826562287339e-01
-1.486309649659065979e+00	-1.289994231375518052e-01
-1.450912710210325862e+00	-1.153244509142477559e-01
-1.416115088698085778e+00	-1.016422679082637504e-01
-1.381906815519435838e+00	-8.797627725887074979e-02
-1.348276094161505956e+00	-7.435159105632577203e-02
-1.315209550560795915e+00	-6.079478842244578907e-02
-1.282692523848335764e+00	-4.733362653065578685e-02
-1.250709393518016022e+00	-3.399670839268978395e-02
-1.219243936986615928e+00	-2.081311244042477471e-02
-1.188279710558705737e+00	-7.811990066553808898e-03
-1.157800445996314931e+00	4.977861675938222152e-03
-1.127790454249188112e+00	1.752844410925880059e-02
-1.098235027448644985e+00	2.981300884785642591e-02
-1.069120830022314950e+00	4.180650818089520770e-02
-1.040436269760372845e+00	5.348603414702771119e-02
-1.012171839860597888e+00	6.483123639328071397e-02
-9.843204233987649099e-01	7.582470900738901010e-02
-9.568775523057589938e-01	8.645233684768871552e-02
-9.298416137707979923e-01	9.670359246525161989e-02
-9.032139980140019286e-01	1.065717755117913113e-01
-8.769991825595189194e-01	1.160541875406995160e-01
-8.512047494669909842e-01	1.251522363187947129e-01
-8.258413334158699604e-01	1.338714651497119046e-01
-8.009225000528829019e-01	1.422215042390163053e-01
-7.764645555751069628e-01	1.502159427753521070e-01
-7.524862900954679690e-01	1.578721221276384035e-01
-7.290086588892819019e-01	1.652108523294707199e-01
-7.060544071145299361e-01	1.722560558004090081e-01
-6.836476449999999705e-01	1.790343440000000119e-01
-6.618133817699509702e-01	1.855745343832053140e-01
-6.405770276883079317e-01	1.919071165837123172e-01
-6.199638745283759800e-01	1.980636781527537194e-01
-5.999985654766859522e-01	2.040763013849078988e-01
-5.807045659367788826e-01	2.099769437303962150e-01
-5.621036468892499638e-01	2.157968149905182265e-01
-5.442153923729329268e-01	2.215657648888142151e-01
-5.270567422693259729e-01	2.273116946811662153e-01
-5.106415808965809600e-01	2.330600061968702286e-01
-4.949803809569289781e-01	2.388331010819282063e-01
-4.800799111478219472e-01	2.446499420475811981e-01
-4.659430142669379604e-01	2.505256866243682490e-01
-4.525684609491169574e-01	2.564714023087572015e-01
-4.399508823126909718e-01	2.624938701013982412e-01
-4.280807828159619577e-01	2.685954813198002111e-01
-4.169446325908889861e-01	2.747742302805302184e-01
-4.065250364948059802e-01	2.810238030520092467e-01
-3.968009751688169606e-01	2.873337600499221711e-01
-3.877481115791349131e-01	2.936898078578282223e-01
-3.793391549065689428e-01	3.000741533803402139e-01
-3.715442722935099473e-01	3.064659313471822522e-01
-3.643315379011879407e-01	3.128416943490541779e-01
-3.576674080041919446e-01	3.191759530579901805e-01
-3.515172104728319646e-01	3.254417531122432150e-01
-3.458456369712159528e-01	3.316112743631252080e-01
-3.406172265208749494e-01	3.376564378095281982e-01
-3.357968297241719635e-01	3.435495055920911867e-01
-3.313500438754409805e-01	3.492636598759921718e-01
-3.272436103677339725e-01	3.547735472984082095e-01
-3.234457671793729561e-01	3.600557768603501740e-01
-3.199265507425909649e-01	3.650893606584062479e-01
-3.166580430996189799e-01	3.698560886258511760e-01
-3.136145618837159477e-01	3.743408304239151940e-01
-3.107727922702119283e-01	3.785317597270532186e-01
-3.081118615773569269e-01	3.824204983133432378e-01
-3.056133586162029792e-01	3.860021795355141894e-01
-3.032613011582679374e-01	3.892754328453211787e-01
-3.010420559825529585e-01	3.922422930147352327e-01
-2.989442168610779715e-01	3.949080394891232304e-01
-2.969584465340299184e-01	3.972809728759901793e-01
-2.950772892085429255e-01	3.993721368826602669e-01
-2.932949603926449655e-01	4.011949950420522493e-01
-2.916071209570499367e-01	4.027650722919212667e-01
-2.900106422159999253e-01	4.040995718935421754e-01
-2.885033685518529345e-01	4.052169782941502651e-01
-2.870838836966189689e-01	4.061366563648551864e-01
-2.857512862493159500e-01	4.068784570011911850e-01
-2.845049793738149702e-01	4.074623383819412359e-01
-2.833444789110669548e-01	4.079080112736711561e-01
-2.822692433751516350e-01	4.082346156777442170e-01
-2.812785285064240415e-01	4.084604348805441765e-01
-2.803712682475708595e-01	4.086026516254651630e-01
-2.795459832084624674e-01	4.086771497168721901e-01
-2.788007169098221660e-01	4.086983629321072620e-01
-2.781329993585373583e-01	4.086791716972901778e-01
-2.775398368211764444e-01	4.086308466142911655e-01
-2.770177260372089778e-01	4.085630366460651919e-01
-2.765626905579181560e-01	4.084837986085662065e-01
-2.761703364177757747e-01	4.083996636094952004e-01
-2.758359239475752789e-01	4.083157352424702236e-01
-2.755544522274001595e-01	4.082358137103472284e-01
-2.753207524564690312e-01	4.081625396283001805e-01
-2.751295863897093574e-01	4.080975510548452423e-01
-2.749757459611948396e-01	4.080416473198171801e-01
