# Supplementary material for: Agile perching maneuvers in birds and morphing-wing drones
Source: Nat Commun. 2024 Sep 27;15:8330. doi: 10.1038/s41467-024-52369-4 (PMC11437188; doi:10.1038/s41467-024-52369-4)
Supplement: Supplementary file 11 — Source Data [file 41467_2024_52369_MOESM11_ESM.zip › figure_source_data/suppl_fig_2/harris_hawk_394.csv]

# horizontal_pos	altitude
-1.227828492445626374e+01	3.249445793501070101e-01
-1.227715718532306433e+01	3.231310556878610463e-01
-1.227602407460076428e+01	3.212757775048250553e-01
-1.227488346274196473e+01	3.193834659662709852e-01
-1.227373269264246503e+01	3.174591959104789973e-01
-1.227256856370966354e+01	3.155083806402130264e-01
-1.227138731926786441e+01	3.135367540025439936e-01
-1.227018463749416455e+01	3.115503497655189857e-01
-1.226895562605126422e+01	3.095554783202689730e-01
-1.226769482056226401e+01	3.075587007580680154e-01
-1.226639618704216339e+01	3.055668003934850496e-01
-1.226505312837336348e+01	3.035867518267599818e-01
-1.226365849488356474e+01	3.016256876609539894e-01
-1.226220459905216487e+01	2.996908630118459982e-01
-1.226068323433846352e+01	2.977896179708710012e-01
-1.225908569809656434e+01	2.959293382033980624e-01
-1.225740281850406355e+01	2.941174138860510601e-01
-1.225562498540156398e+01	2.923611972073629772e-01
-1.225374218490736489e+01	2.906679586756260036e-01
-1.225174403763836395e+01	2.890448424960530005e-01
-1.224961984033636497e+01	2.874988212961250289e-01
-1.224735861066976383e+01	2.860366504930249576e-01
-1.224494913495056458e+01	2.846648226100699786e-01
-1.224238001847756330e+01	2.833895218599969956e-01
-1.223963973819376427e+01	2.822165793214820306e-01
-1.223671669731886347e+01	2.811514290412889805e-01
-1.223359928159826460e+01	2.801990653978470025e-01
-1.223027591679116455e+01	2.793640020626080300e-01
-1.222673512700246334e+01	2.786502328932449757e-01
-1.222296559345216416e+01	2.780611950874729565e-01
-1.221895621326496340e+01	2.775997349180290286e-01
-1.221469615785656337e+01	2.772680763580399610e-01
-1.221017493048926461e+01	2.770677928917729682e-01
-1.220538242257086381e+01	2.769997827885010144e-01
-1.220030896827546485e+01	2.770642480971750032e-01
-1.219494539706966485e+01	2.772606775967509929e-01
-1.218928308374296421e+01	2.775878339115860349e-01
-1.218331399555306405e+01	2.780437449734589617e-01
-1.217703073611546394e+01	2.786256999816499880e-01
-1.217042658569246427e+01	2.793302499804080075e-01
-1.216349553755426349e+01	2.801532131392310276e-01
-1.215623233012206406e+01	2.810896847859870595e-01
-1.214863247462676377e+01	2.821340522063150447e-01
-1.214069227805396345e+01	2.832800141851949949e-01
-1.213240886118246387e+01	2.845206052284829923e-01
-1.212378017155866416e+01	2.858482243638300613e-01
-1.211480499129146438e+01	2.872546683821060043e-01
-1.210548293959166344e+01	2.887311693425770320e-01
-1.209581447002206467e+01	2.902684361280299941e-01
-1.208580086246696439e+01	2.918566998000360346e-01
-1.207544420987136391e+01	2.934857624701050494e-01
-1.206474739984336431e+01	2.951450493698259958e-01
-1.205371409125406501e+01	2.968236637725749638e-01
-1.204234868600976327e+01	2.985104443913939587e-01
-1.203065629621196386e+01	3.001940248524079813e-01
-1.201864270695436332e+01	3.018628948210440033e-01
-1.200631433504596401e+01	3.035054623395539997e-01
-1.199367818398006413e+01	3.051101169192119711e-01
-1.198074179549836416e+01	3.066652929192670296e-01
-1.196751319812916492e+01	3.081595327375049598e-01
-1.195400085310086347e+01	3.095815493342249924e-01
-1.194021359805416438e+01	3.109202876127550308e-01
-1.192616058899246489e+01	3.121649841854060581e-01
-1.191185124092246461e+01	3.133052250639519754e-01
-1.189729516764976402e+01	3.143310008284899704e-01
-1.188250212119306504e+01	3.152327588476699916e-01
-1.186748193128896389e+01	3.160014521467919835e-01
-1.185224444544906497e+01	3.166285845479790417e-01
-1.183679947002786470e+01	3.171062517382969848e-01
-1.182115671274686441e+01	3.174271779570929652e-01
-1.180532572710266415e+01	3.175847480326460248e-01
-1.178931585907016455e+01	3.175730345399899734e-01
-1.177313619648456466e+01	3.173868198962620513e-01
-1.175679552146156404e+01	3.170216132564389611e-01
-1.174030226618306472e+01	3.164736621205199718e-01
-1.172366447234076503e+01	3.157399586124629565e-01
-1.170688975449856351e+01	3.148182404409529678e-01
-1.168998526758886491e+01	3.137069866017270225e-01
-1.167295767872516343e+01	3.124054079301950004e-01
-1.165581314346496455e+01	3.109134326607599919e-01
-1.163855728661976485e+01	3.092316871951159563e-01
-1.162119518765936377e+01	3.073614723251559822e-01
-1.160373137072186367e+01	3.053047351965599843e-01
-1.158616979919016465e+01	3.030640373361019879e-01
-1.156851387475936477e+01	3.006425190987239704e-01
-1.155076644087546356e+01	2.980438609191830013e-01
-1.153292979038966415e+01	2.952722417771279639e-01
-1.151500567723306467e+01	2.923322953036719962e-01
-1.149699533188486456e+01	2.892290639715380252e-01
-1.147889948037706453e+01	2.859679518197060233e-01
-1.146071836654816423e+01	2.825546761669810447e-01
-1.144245177723956353e+01	2.789952187671570494e-01
-1.142409907010376457e+01	2.752957768515350567e-01
-1.140565920368326402e+01	2.714627144925759739e-01
-1.138713076940206470e+01	2.675025147057910058e-01
-1.136851202511126502e+01	2.634217326857569708e-01
-1.134980092982136490e+01	2.592269505469130264e-01
-1.133099517926126332e+01	2.549247339107779675e-01
-1.131209224190496343e+01	2.505215906491140010e-01
-1.129308939512086418e+01	2.460239320576880218e-01
-1.127398376110836331e+01	2.414380366982840087e-01
-1.125477234230646495e+01	2.367700171080719951e-01
-1.123545205597626406e+01	2.320257895358870115e-01
-1.121601976768296360e+01	2.272110468250879978e-01
-1.119647232342886412e+01	2.223312345229440101e-01
-1.117680658021236439e+01	2.173915302576420183e-01
-1.115701943481926328e+01	2.123968263864660089e-01
-1.113710785067866382e+01	2.073517158830300022e-01
-1.111706888264786386e+01	2.022604813981599969e-01
-1.109689969961676503e+01	1.971270873984660166e-01
-1.107659760485466371e+01	1.919551752591850124e-01
-1.105616005404796454e+01	1.867480611638710208e-01
-1.103558467100566354e+01	1.815087366430440108e-01
-1.101486926103566333e+01	1.762398715672310046e-01
-1.099401182201636473e+01	1.709438193969450015e-01
-1.097301055321446484e+01	1.656226244830500127e-01
-1.095186386191496375e+01	1.602780312055480105e-01
-1.093057036794926340e+01	1.549114947370240081e-01
-1.090912890622406373e+01	1.495241932184460110e-01
-1.088753852736136452e+01	1.441170411396190121e-01
-1.086579849657586472e+01	1.386907037239080154e-01
-1.084390829091966424e+01	1.332456121266050175e-01
-1.082186759502996409e+01	1.277819792680520150e-01
-1.079967629552136366e+01	1.222998161360280139e-01
-1.077733447416106394e+01	1.167989484064933109e-01
-1.075484239996716340e+01	1.112790332471607080e-01
-1.073220052036596428e+01	1.057395761841071063e-01
-1.070940945154096369e+01	1.001799479274032151e-01
-1.068646996809956384e+01	9.459940106706990481e-02
-1.066338299217716390e+01	8.899708656530430639e-02
-1.064014958209206441e+01	8.337206998449771256e-02
-1.061677092065476380e+01	7.772334740284640719e-02
-1.059324830322986344e+01	7.204986098010790485e-02
-1.056958312563756408e+01	6.635051414511261569e-02
-1.054577687197696356e+01	6.062418638387820358e-02
-1.052183110244356357e+01	5.486974761254070909e-02
-1.049774744120726488e+01	4.908607212279361698e-02
-1.047352756441076416e+01	4.327205208917062063e-02
-1.044917318834306386e+01	3.742661062741961531e-02
-1.042468605783536439e+01	3.154871439155071400e-02
-1.040006793492656456e+01	2.563738569409590440e-02
-1.037532058783826372e+01	1.969171412994522030e-02
-1.035044578029906504e+01	1.371086767908341608e-02
-1.032544526125346351e+01	7.694103257956996789e-03
-1.030032075499296340e+01	1.640776683359407295e-03
-1.027507395174126437e+01	-4.449647993043398531e-03
-1.024970649872856399e+01	-1.057758982679829485e-02
-1.022421999178786400e+01	-1.674334305128838407e-02
-1.019861596750536492e+01	-2.294706993253289862e-02
-1.017289589595871391e+01	-2.918879446628508401e-02
-1.014706117407389385e+01	-3.546839697661058333e-02
-1.012111311963188420e+01	-4.178560967459260533e-02
-1.009505296595570378e+01	-4.814001323356298379e-02
-1.006888185730534424e+01	-5.453103443323287225e-02
-1.004260084500700501e+01	-6.095794491927980507e-02
-1.001621088433969398e+01	-6.741986111737238718e-02
-9.989712832199124648e+00	-7.391574533137940106e-02
-9.963107445554573616e+00	-8.044440804473668161e-02
-9.936395380709873493e+00	-8.700451143183901559e-02
-9.909577193374234483e+00	-9.359457407308197086e-02
-9.882653339542924797e+00	-1.002129768530840015e-01
-9.855624177181054435e+00	-1.068579700069339777e-01
-9.828489968697363466e+00	-1.135276812643600253e-01
-9.801250884187254542e+00	-1.202201250268019606e-01
-9.773907005417195037e+00	-1.269332124978410081e-01
-9.746458330514935042e+00	-1.336647626735930072e-01
-9.718904779322363297e+00	-1.404125140868390242e-01
-9.691246199360744384e+00	-1.471741371871289616e-01
-9.663482372350454597e+00	-1.539472472291369964e-01
-9.635613021221574925e+00	-1.607294175333899844e-01
-9.607637817544924630e+00	-1.675181929773619793e-01
-9.579556389308415021e+00	-1.743111035709679624e-01
-9.551368328959023657e+00	-1.811056779688089979e-01
-9.523073201627234141e+00	-1.878994567722490072e-01
-9.494670553448843364e+00	-1.946900054774720057e-01
-9.466159919897634722e+00	-2.014749269310779911e-01
-9.437540834042893678e+00	-2.082518731625189745e-01
-9.408812834646653300e+00	-2.150185564724749754e-01
-9.379975474018724668e+00	-2.217727596680639790e-01
-9.351028325550824860e+00	-2.285123453492969858e-01
-9.321970990856653927e+00	-2.352352641661679677e-01
-9.292803106450433503e+00	-2.419395619818959786e-01
-9.263524349903644151e+00	-2.486233858948299624e-01
-9.234134445427674365e+00	-2.552849890890140361e-01
-9.204633168838475044e+00	-2.619227345009989549e-01
-9.175020351868704793e+00	-2.685350973079399517e-01
-9.145295885802203983e+00	-2.751206662588389640e-01
-9.115459724415744702e+00	-2.816781438867499987e-01
-9.085511886222363387e+00	-2.882063456545480018e-01
-9.055452456020754326e+00	-2.947041981000880218e-01
-9.025281585764304282e+00	-3.011707360581939441e-01
-8.994999494772473625e+00	-3.076050990465199475e-01
-8.964606469315544501e+00	-3.140065269099099887e-01
-8.934102861611235014e+00	-3.203743548232899641e-01
-8.903489088278824681e+00	-3.267080077563019880e-01
-8.872765628301754859e+00	-3.330069945038460211e-01
-8.841933020554723299e+00	-3.392709013854910416e-01
-8.810991860955224908e+00	-3.454993857134460167e-01
-8.779942799301483802e+00	-3.516921691235659897e-01
-8.748786535860634928e+00	-3.578490308569520217e-01
-8.717523817770993944e+00	-3.639698010712510423e-01
-8.686155435321534668e+00	-3.700543542510709716e-01
-8.654682218169451602e+00	-3.761026027762809920e-01
-8.623105031554082700e+00	-3.821144906956220333e-01
-8.591424772561122580e+00	-3.880899877414009658e-01
-8.559642366486462706e+00	-3.940290836092899540e-01
-8.527758763343362247e+00	-3.999317825158569817e-01
-8.495774934550551549e+00	-4.057980980355319622e-01
-8.463691869832052461e+00	-4.116280482087480430e-01
-8.431510574352822474e+00	-4.174216509040709622e-01
-8.399232066106911532e+00	-4.231789194095910145e-01
-8.366857373567851752e+00	-4.288998582228140122e-01
-8.334387533603972997e+00	-4.345844590039699695e-01
-8.301823589654421909e+00	-4.402326966550729748e-01
-8.269166590155732521e+00	-4.458445254863910301e-01
-8.236417587202831569e+00	-4.514198754331079644e-01
-8.203577635423451753e+00	-4.569586482879260392e-01
-8.170647791040511976e+00	-4.624607139200310191e-01
-8.137629111093731993e+00	-4.679259064571170135e-01
-8.104522652789203363e+00	-4.733540204148360409e-01
-8.071329472943903127e+00	-4.787448067669029528e-01
-8.038050627491763578e+00	-4.840979689588589818e-01
-8.004687171017952352e+00	-4.894131588789600307e-01
-7.971240156289332468e+00	-4.946899728104199867e-01
-7.937710633751012601e+00	-4.999279474000770107e-01
-7.904099650962121970e+00	-5.051265556890769393e-01
-7.870408251946902745e+00	-5.102852032610960542e-01
-7.836637476441992156e+00	-5.154032245726549721e-01
-7.802788359025202070e+00	-5.204798795379039777e-01
-7.768861928116232107e+00	-5.255143504466019966e-01
-7.734859204845312419e+00	-5.305057392987340137e-01
-7.700781201791202513e+00	-5.354530656419449475e-01
-7.666628921595722623e+00	-5.403552649987679590e-01
-7.632403355467322292e+00	-5.452111879691869945e-01
-7.598105481592002164e+00	-5.500196000904840066e-01
-7.563736263474281962e+00	-5.547791825304750901e-01
-7.529296648236172729e+00	-5.594885336822130739e-01
-7.494787564905672106e+00	-5.641461717181219804e-01
-7.460209922730162369e+00	-5.687505381494191159e-01
-7.425564609552512074e+00	-5.733000024228320779e-01
-7.390852490290201970e+00	-5.777928675711929696e-01
-7.356074405558592488e+00	-5.822273769177899183e-01
-7.321231170480092310e+00	-5.866017218166619251e-01
-7.286323573720422608e+00	-5.909140503927070576e-01
-7.251352376792022270e+00	-5.951624772268320207e-01
-7.216318313662302586e+00	-5.993450939128210919e-01
-7.181222090701552041e+00	-6.034599803944860064e-01
-7.146064387001522356e+00	-6.075052169743930808e-01
-7.110845855091302070e+00	-6.114788968693480875e-01
-7.075567122072022208e+00	-6.153791391733010041e-01
-7.040228791186372348e+00	-6.192041020756029468e-01
-7.004831443832562066e+00	-6.229519961720839660e-01
-6.969375642026522044e+00	-6.266210976982891090e-01
-6.933861931309012405e+00	-6.302097615087669524e-01
-6.898290844088102780e+00	-6.337164336236409401e-01
-6.862662903400511993e+00	-6.371396631639529851e-01
-6.826978627069232530e+00	-6.404781135004911086e-01
-6.791238532228212499e+00	-6.437305724469939427e-01
-6.755443140179502315e+00	-6.468959613377349704e-01
-6.719592981542572119e+00	-6.499733428413640990e-01
-6.683688601650962013e+00	-6.529619273774049937e-01
-6.647730566147062703e+00	-6.558610780186719946e-01
-6.611719466722472127e+00	-6.586703137819429621e-01
-6.575655926948642538e+00	-6.613893112300319732e-01
-6.539540608140382183e+00	-6.640179043307510298e-01
-6.503374215193922225e+00	-6.665560825416700919e-01
-6.467157502340572073e+00	-6.690039871137829497e-01
-6.430891278757522755e+00	-6.713619056316451061e-01
-6.394576413978672491e+00	-6.736302648320269260e-01
-6.358213843050122271e+00	-6.758096217670830352e-01
-6.321804571377792392e+00	-6.779006534011831064e-01
-6.285349679217882013e+00	-6.799041447524920567e-01
-6.248850325764892411e+00	-6.818209757107629443e-01
-6.212307752796302651e+00	-6.836521066813441294e-01
-6.175723287838212450e+00	-6.853985632217449719e-01
-6.139098346821322494e+00	-6.870614198511331150e-01
-6.102434436202532453e+00	-6.886417832244671189e-01
-6.065733154533162086e+00	-6.901407748716279489e-01
-6.028996193461012787e+00	-6.915595137076511190e-01
-5.992225338159382630e+00	-6.928990985229559474e-01
-5.955422467182362567e+00	-6.941605906623640188e-01
-5.918589551751412436e+00	-6.953449970985989825e-01
-5.881728654484282615e+00	-6.964532541001200450e-01
-5.844841927582202779e+00	-6.974862116845039761e-01
-5.807931610496862795e+00	-6.984446190375310781e-01
-5.771000027102822116e+00	-6.993291110646671083e-01
-5.734049582405272183e+00	-7.001401962261870615e-01
-5.697082758816562453e+00	-7.008782457898961038e-01
-5.660102112037722399e+00	-7.015434846167021288e-01
-5.623110266583622341e+00	-7.021359835743479216e-01
-5.586109910992131944e+00	-7.026556536539090292e-01
-5.549103792758412368e+00	-7.031022418424071052e-01
-5.512094713036121973e+00	-7.034753287834569768e-01
-5.475085521147102341e+00	-7.037743282366051290e-01
-5.438079108939982476e+00	-7.039984883251451109e-01
-5.401078405037262442e+00	-7.041468945421009984e-01
-5.364086369008392197e+00	-7.042184744649180317e-01
-5.327105985504082319e+00	-7.042120041114769968e-01
-5.290140258384612437e+00	-7.041261158535330189e-01
-5.253192204872032534e+00	-7.039593077887260630e-01
-5.216264849752982435e+00	-7.037099544590470490e-01
-5.179361219655572057e+00	-7.033763187922070781e-01
-5.142484337420692775e+00	-7.029565651327069897e-01
-5.105637216584522520e+00	-7.024487732216790903e-01
-5.068822855985972708e+00	-7.018509529786640666e-01
-5.032044234509552183e+00	-7.011610599344810790e-01
-4.995304305971401959e+00	-7.003770111620351013e-01
-4.958605994153272079e+00	-6.994967015513819941e-01
-4.921952187987262306e+00	-6.985180202764400548e-01
-4.885345736891522073e+00	-6.974388673033400377e-01
-4.848789446256042801e+00	-6.962571697944410776e-01
-4.812286073075711990e+00	-6.949708982673619140e-01
-4.775838321727272628e+00	-6.935780823749371216e-01
-4.739448839886162723e+00	-6.920768261795380294e-01
-4.703120214578812686e+00	-6.904653228037649360e-01
-4.666854968366583201e+00	-6.887418683488131244e-01
-4.630655555657523514e+00	-6.869048749817829869e-01
-4.594524359143493442e+00	-6.849528831037430265e-01
-4.558463686361083234e+00	-6.828845725212369100e-01
-4.522475766376182982e+00	-6.806987725551221224e-01
-4.486562746593893536e+00	-6.783944710319309568e-01
-4.450726689697082961e+00	-6.759708221142579632e-01
-4.414969570719093461e+00	-6.734271529379081134e-01
-4.379293274258013291e+00	-6.707629690345240370e-01
-4.343699591842312913e+00	-6.679779585290930299e-01
-4.308190219459633319e+00	-6.650719951119721252e-01
-4.272766755262903615e+00	-6.620451397948439176e-01
-4.237430697470043306e+00	-6.588976414691709582e-01
-4.202183442475603492e+00	-6.556299362942781261e-01
-4.167026283194672942e+00	-6.522426459500281215e-01
-4.131960407661193102e+00	-6.487365747961950646e-01
-4.096986897904542957e+00	-6.451127059870320757e-01
-4.062106729129543403e+00	-6.413721965951351134e-01
-4.027320769226243158e+00	-6.375163718035459226e-01
-3.992629778636833215e+00	-6.335467182291341093e-01
-3.958034410607632836e+00	-6.294648764436219235e-01
-3.923535211854282778e+00	-6.252726327612050383e-01
-3.889132623668333011e+00	-6.209719103636219817e-01
-3.854826983493042647e+00	-6.165647598347760994e-01
-3.820618526995342989e+00	-6.120533491775790313e-01
-3.786507390659902939e+00	-6.074399533857539613e-01
-3.752493614929613308e+00	-6.027269436428259741e-01
-3.718577147914863268e+00	-5.979167762195221059e-01
-3.684757849691832732e+00	-5.930119811394560791e-01
-3.651035497207113067e+00	-5.880151506811779338e-01
-3.617409789802943365e+00	-5.829289277826210647e-01
-3.583880355373882942e+00	-5.777559944116530399e-01
-3.550446757161902944e+00	-5.724990599639339095e-01
-3.517108501192653058e+00	-5.671608497466329446e-01
-3.483865044350882734e+00	-5.617440936037940702e-01
-3.450715803088582945e+00	-5.562515147363669143e-01
-3.417660162753563213e+00	-5.506858187670899962e-01
-3.384697487521402870e+00	-5.450496830976490070e-01
-3.351827130907312657e+00	-5.393457466028170888e-01
-3.319048446829063082e+00	-5.335765997036390207e-01
-3.286360801185653102e+00	-5.277447748591950205e-01
-3.253763583910273205e+00	-5.218527375140720181e-01
-3.221256221449793067e+00	-5.159028775363860841e-01
-3.188838189616612695e+00	-5.098975011790529699e-01
-3.156509026752313041e+00	-5.038388235949711191e-01
-3.124268347136222701e+00	-4.977289619349040684e-01
-3.092115854566062971e+00	-4.915699290550679668e-01
-3.060051356031612713e+00	-4.853636278597310283e-01
-3.028074775396793150e+00	-4.791118463025910157e-01
-2.996186167000153056e+00	-4.728162530691059628e-01
-2.964385729078933274e+00	-4.664783939605229857e-01
-2.932673816917143128e+00	-4.600996889988399619e-01
-2.901050955614342897e+00	-4.536814302704769708e-01
-2.869517852368552724e+00	-4.472247805248749652e-01
-2.838075408163913238e+00	-4.407307725426789502e-01
-2.806724728751903264e+00	-4.342003092864319957e-01
-2.775467134814043391e+00	-4.276341648448849786e-01
-2.744304171193393316e+00	-4.210329861800489737e-01
-2.713237615083433418e+00	-4.143972956839279687e-01
-2.682269483064133375e+00	-4.077274945494850367e-01
-2.651402036878192980e+00	-4.010238669578099491e-01
-2.620637787843732802e+00	-3.942865850805459815e-01
-2.589979499805132868e+00	-3.875157148935490237e-01
-2.559430190529162985e+00	-3.807112227943379446e-01
-2.528993131461053423e+00	-3.738729830122149989e-01
-2.498671845762922672e+00	-3.670007857959869946e-01
-2.468470104566702794e+00	-3.600943463600069783e-01
-2.438391921383533223e+00	-3.531533145647440253e-01
-2.408441544623372899e+00	-3.461772853033860398e-01
-2.378623448190703371e+00	-3.391658095610199930e-01
-2.348942320135552819e+00	-3.321184061077760430e-01
-2.319403049353293333e+00	-3.250345737820499736e-01
-2.290010710341372935e+00	-3.179138043144479897e-01
-2.260770546037073281e+00	-3.107555956376319428e-01
-2.231687948776452934e+00	-3.035594656216749621e-01
-2.202768439431182834e+00	-2.963249661690449677e-01
-2.174017644797403115e+00	-2.890516975978870140e-01
-2.145441273327703069e+00	-2.817393232369909684e-01
-2.117045089314802730e+00	-2.743875841507329993e-01
-2.088834885652943285e+00	-2.669963139074599812e-01
-2.060816455319892881e+00	-2.595654533003179387e-01
-2.032995561739332935e+00	-2.520950649254400378e-01
-2.005377908199703185e+00	-2.445853475188229376e-01
-1.977969106520792941e+00	-2.370366499501619928e-01
-1.950774645174212951e+00	-2.294494847694879547e-01
-1.923799857077373110e+00	-2.218245412007039952e-01
-1.897049887293063009e+00	-2.141626974750909795e-01
-1.870529660877443101e+00	-2.064650323976639501e-01
-1.844243851129073075e+00	-1.987328360399079896e-01
-1.818196848498953022e+00	-1.909676194539700056e-01
-1.792392730427763148e+00	-1.831711233059159505e-01
-1.766835232380083109e+00	-1.753453253291100133e-01
-1.741527720347343156e+00	-1.674924465032960330e-01
-1.716473165090663056e+00	-1.596149558704679783e-01
-1.691674118391913062e+00	-1.517155739051399554e-01
-1.667132691576133086e+00	-1.437972743641989792e-01
-1.642850536560642949e+00	-1.358632845500669650e-01
-1.618828829675873049e+00	-1.279170839304199503e-01
-1.595068258490053070e+00	-1.199624010681739628e-01
-1.571569011854613063e+00	-1.120032088267020054e-01
-1.548330773368963076e+00	-1.040437178274339902e-01
-1.525352718442873012e+00	-9.608836814970200813e-02
-1.502633515111982954e+00	-8.814181927623099266e-02
-1.480171328736413106e+00	-8.020893830151598625e-02
-1.457963830685053086e+00	-7.229478643474507304e-02
-1.436008211078963148e+00	-6.440460384346469169e-02
-1.414301195635243147e+00	-5.654379289895419824e-02
-1.392839066620433108e+00	-4.871789989897090667e-02
-1.371617687887332959e+00	-4.093259535809168348e-02
-1.350632533933993074e+00	-3.319365297010848370e-02
-1.329878722886583153e+00	-2.550692736070239719e-02
-1.309351053271063048e+00	-1.787833076175679436e-02
-1.289044044400573075e+00	-1.031380875101239880e-02
-1.268951980168693039e+00	-2.819315212183787223e-03
-1.249068956000843000e+00	4.599213319026906888e-03
-1.229388928680603010e+00	1.193588374848550404e-02
-1.209905768731843079e+00	1.918487277448099881e-02
-1.190613315004403150e+00	2.634045330735959589e-02
-1.171505431078891046e+00	3.339702076474790338e-02
-1.152576063076794055e+00	4.034911904619811751e-02
-1.133819298434981970e+00	4.719146598987419838e-02
-1.115229425179802947e+00	5.391897811450910294e-02
-1.096800991215181931e+00	6.052679445235290001e-02
-1.078528863122091952e+00	6.701029928322151108e-02
-1.060408283953617081e+00	7.336514358604981356e-02
-1.042434929500893892e+00	7.958726503254501261e-02
-1.024604962500726968e+00	8.567290635758270656e-02
-1.006915084255852966e+00	9.161863195283560801e-02
-9.893625831438539464e-01	9.742134254369311241e-02
-9.719453795007189090e-01	1.030782878247129136e-01
-9.546620663801119733e-01	1.085870769455276053e-01
-9.375119457095959508e-01	1.139456867571555093e-01
-9.204950593903569178e-01	1.191524677478820043e-01
-9.036122149173320128e-01	1.242061476180960078e-01
-8.868650051319499905e-01	1.291058324644990263e-01
-8.702558217598439505e-01	1.338510055657080033e-01
-8.537878624305430542e-01	1.384415237833110102e-01
-8.374651309252760800e-01	1.428776116145170083e-01
-8.212924304520199392e-01	1.471598529546430112e-01
-8.052753498036979707e-01	1.512891806493310010e-01
-7.894202423153939829e-01	1.552668639375620052e-01
-7.737341975991900433e-01	1.590944939067830133e-01
-7.582250061003210639e-01	1.627739671007450151e-01
-7.429011165850780696e-01	1.663074674385690011e-01
-7.277715867388638848e-01	1.696974466200210085e-01
-7.128460271212619936e-01	1.729466032066770131e-01
-6.981345387933390878e-01	1.760578605814880071e-01
-6.836476449999999705e-01	1.790343440000000119e-01
-6.693962173563259288e-01	1.818793569549430056e-01
-6.553913970507559972e-01	1.845963570820740030e-01
-6.416445116390590009e-01	1.871889318387560119e-01
-6.281669880604969780e-01	1.896607741878820197e-01
-6.149702625607660345e-01	1.920156585181650166e-01
-6.020656882545020183e-01	1.942574170276629986e-01
-5.894644411026579434e-01	1.963899167905309995e-01
-5.771774251163359626e-01	1.984170377175700217e-01
-5.652151776279679130e-01	2.003426516090709986e-01
-5.535877754926430416e-01	2.021706024840280169e-01
-5.423047430962589788e-01	2.039046883529239962e-01
-5.313749630526920509e-01	2.055486445823239972e-01
-5.208065904687959602e-01	2.071061289784960069e-01
-5.106069716436290040e-01	2.085807086945239974e-01
-5.007825680464779161e-01	2.099758490410739975e-01
-4.913388863869879719e-01	2.112949042554690127e-01
-4.822804155498580103e-01	2.125411102572160038e-01
-4.736105711163560161e-01	2.137175793911130217e-01
-4.653316481352809952e-01	2.148272971316950164e-01
-4.574447827374930053e-01	2.158731206956270021e-01
-4.499499231109519992e-01	2.168577794819600002e-01
-4.428458102679669883e-01	2.177838772344320162e-01
-4.361299689436829996e-01	2.186538957955879992e-01
-4.297987088654730004e-01	2.194702002998170087e-01
-4.238471365277199920e-01	2.202350456319260019e-01
-4.182691774964859555e-01	2.209505839598669974e-01
-4.130576091548340267e-01	2.216188731352580210e-01
-4.082041036832639858e-01	2.222418857435310147e-01
-4.036992809521949832e-01	2.228215185773990137e-01
-3.995327708859169880e-01	2.233596023029930100e-01
-3.956932847414990073e-01	2.238579110877920164e-01
-3.921686946331269796e-01	2.243181719634340099e-01
-3.889461205239199693e-01	2.247420737048100026e-01
-3.860120238048410091e-01	2.251312750194690016e-01
-3.833523064855939855e-01	2.254874118582950171e-01
-3.809524149368419543e-01	2.258121036794410175e-01
-3.787974470482359801e-01	2.261069585224400047e-01
-3.768722616041669804e-01	2.263735767778840002e-01
-3.751615886301760128e-01	2.266135535696480185e-01
-3.736501394289669653e-01	2.268284797007990017e-01
-3.723227150071479752e-01	2.270199411504810194e-01
-3.711643115933109804e-01	2.271895171464470009e-01
-3.701602219656989767e-01	2.273387768757720029e-01
-3.692961313443329785e-01	2.274692749337390019e-01
-3.685582066585499916e-01	2.275825456470850217e-01
-3.679331780768260174e-01	2.276800964416819950e-01
-3.674084117814739869e-01	2.277634004554250080e-01
-3.669719730862369689e-01	2.278338886235840022e-01
-3.666126791292629861e-01	2.278929414851380009e-01
-3.663201405267060284e-01	2.279418809738260054e-01
-3.660847915419209730e-01	2.279819624658840083e-01
-3.658979085103419848e-01	2.280143673569490215e-01
-3.657516164585429830e-01	2.280401964328500064e-01
-3.656388840652029515e-01	2.280604642823610140e-01
