# Supplementary material for: Agile perching maneuvers in birds and morphing-wing drones
Source: Nat Commun. 2024 Sep 27;15:8330. doi: 10.1038/s41467-024-52369-4 (PMC11437188; doi:10.1038/s41467-024-52369-4)
Supplement: Supplementary file 11 — Source Data [file 41467_2024_52369_MOESM11_ESM.zip › figure_source_data/suppl_fig_2/min_flight_time_9m_initial_distance.csv]

# horizontal_pos	altitude
-9.000000000000000000e+00	-0.000000000000000000e+00
-8.895083778708368527e+00	-6.987327639263726580e-04
-8.789665278935459014e+00	-2.778216453137839770e-03
-8.683742394506760220e+00	-6.218289325836488975e-03
-8.577312898255319951e+00	-1.100393086895404271e-02
-8.470374657050768974e+00	-1.712379791433607523e-02
-8.362925840190284177e+00	-2.456903493199535937e-02
-8.254965106597895286e+00	-3.333233531046754516e-02
-8.146491763996618118e+00	-4.340722695248420276e-02
-8.037505897972334168e+00	-5.478755444523131235e-02
-7.928008471368806376e+00	-6.746712940129823144e-02
-7.818001395314995605e+00	-8.143951932314859310e-02
-7.707487572821780653e+00	-9.669794314148594250e-02
-7.596470915897192810e+00	-1.132352361249301803e-01
-7.484956335108910785e+00	-1.310438428855950077e-01
-7.372949696803296149e+00	-1.501157944055771798e-01
-7.260457740688476491e+00	-1.704426202442577143e-01
-7.147487947964019206e+00	-1.920151433673812913e-01
-7.034048347891895148e+00	-2.148231028104130858e-01
-6.920147249036000758e+00	-2.388545493582401313e-01
-6.805792880943577927e+00	-2.640949626481600143e-01
-6.690992933649252628e+00	-2.905260462163163915e-01
-6.575753999076475509e+00	-3.181242742118988165e-01
-6.460081208681407006e+00	-3.468586365641573299e-01
-6.343977315210421075e+00	-3.766866191479124604e-01
-6.227441480788712624e+00	-4.075511276469331867e-01
-6.110470396215082367e+00	-4.393740242146358388e-01
-5.993059171258724227e+00	-4.720561245589319221e-01
-5.875199945509806732e+00	-5.054809435797019690e-01
-5.756881591072558813e+00	-5.395139433287204911e-01
-5.638089958639327826e+00	-5.740010842100944366e-01
-5.518808508957128822e+00	-6.087677334280853225e-01
-5.399019407270807314e+00	-6.436180553966673878e-01
-5.278705145563683310e+00	-6.783350568106879530e-01
-5.157855491148788829e+00	-7.126808707654893604e-01
-5.036470653035798328e+00	-7.463938915366519211e-01
-4.914558321092453497e+00	-7.791899458087807595e-01
-4.792136277815312262e+00	-8.107793144841782818e-01
-4.669235805840469489e+00	-8.408684510117306887e-01
-4.545905151574433312e+00	-8.691575834042541970e-01
-4.422213821580252890e+00	-8.953486203259234388e-01
-4.298256109595912200e+00	-9.191521637256763189e-01
-4.174153672719246977e+00	-9.402927361690655017e-01
-4.050057150687751850e+00	-9.585123433301803164e-01
-3.926146616667586020e+00	-9.735961920525415536e-01
-3.802628106383614703e+00	-9.853866507884077031e-01
-3.679728746456559119e+00	-9.937581384225899761e-01
-3.557692320922758888e+00	-9.986186679792192766e-01
-3.436773774731424869e+00	-9.999136963025549996e-01
-3.317237510437974102e+00	-9.976514121782689148e-01
-3.199349248134151669e+00	-9.919087291035972864e-01
-3.083362214658477374e+00	-9.828023127847597129e-01
-2.969510746638493348e+00	-9.704831822593988910e-01
-2.857998078135414843e+00	-9.551502383751533376e-01
-2.748984010491674734e+00	-9.370619780717489578e-01
-2.642598607265978838e+00	-9.164888696630606457e-01
-2.538946279060944278e+00	-8.937015127587141228e-01
-2.438115393043531309e+00	-8.689302053226892752e-01
-2.340179428906639991e+00	-8.423692281046039065e-01
-2.245189578010173825e+00	-8.142171513884641776e-01
-2.153169577271585311e+00	-7.846820737002310198e-01
-2.064113089077273422e+00	-7.539823318914905537e-01
-1.977995102758641544e+00	-7.223294350141784559e-01
-1.894780318064987146e+00	-6.899147864671781871e-01
-1.814427387930855451e+00	-6.569019055367417703e-01
-1.736878009764817321e+00	-6.234476880632189300e-01
-1.662049741377852108e+00	-5.897124061446513688e-01
-1.589829864306242513e+00	-5.558677620363222660e-01
-1.520100644248742361e+00	-5.220704261951993885e-01
-1.452747630001663293e+00	-4.884569945204133568e-01
-1.387663936591592817e+00	-4.551424798763187840e-01
-1.324743792348004545e+00	-4.222303736861410806e-01
-1.263880040282193917e+00	-3.898178894064225908e-01
-1.204958180227070352e+00	-3.580017719493718831e-01
-1.147857100783007178e+00	-3.268779613012320340e-01
-1.092455221626396300e+00	-2.965375394501923445e-01
-1.038630239466133753e+00	-2.670680506858756353e-01
-9.862608371610201985e-01	-2.385548018204076970e-01
-9.352309977273873809e-01	-2.110815708903254762e-01
-8.854320948257488055e-01	-1.847302773712950208e-01
-8.367625798073053955e-01	-1.595804748094998837e-01
-7.891288636371153187e-01	-1.357086001995953806e-01
-7.424441590896612153e-01	-1.131874999261667514e-01
-6.966264894118008311e-01	-9.208647280229997900e-02
-6.515988549670962415e-01	-7.247137828572314255e-02
-6.072907552268780318e-01	-5.440505555805685151e-02
-5.636391292186928581e-01	-3.794782834634896629e-02
-5.205887726655293868e-01	-2.315785315666292477e-02
-4.780922383099303064e-01	-1.009112368131867901e-02
-4.361092594700611835e-01	1.199207420356552395e-03
-3.946056168914631734e-01	1.066480264264475612e-02
-3.535516608243589043e-01	1.826483008925748955e-02
-3.129191585709479306e-01	2.396685023816885751e-02
-2.726793818498352007e-01	2.774692167487123606e-02
-2.328052759537622973e-01	2.959089520870990600e-02
-1.932715897751439704e-01	2.949344981130092025e-02
-1.540553584600214410e-01	2.745532786985105042e-02
-1.151366925118517959e-01	2.348026873117627089e-02
-7.649787802883400989e-02	1.757300348487797828e-02
-3.812356308052020082e-02	9.739463841480005754e-03
-2.389128426538711381e-06	-1.183900276792611284e-05
