# Supplementary material for: Agile perching maneuvers in birds and morphing-wing drones
Source: Nat Commun. 2024 Sep 27;15:8330. doi: 10.1038/s41467-024-52369-4 (PMC11437188; doi:10.1038/s41467-024-52369-4)
Supplement: Supplementary file 11 — Source Data [file 41467_2024_52369_MOESM11_ESM.zip › figure_source_data/suppl_fig_2/harris_hawk_380.csv]

# horizontal_pos	altitude
-1.171254130223069900e+01	3.557005416097340222e-01
-1.167589732659519797e+01	3.575050626248570396e-01
-1.163924005979459864e+01	3.592549644166150302e-01
-1.160264875292759790e+01	3.609029926525880172e-01
-1.156619097084729830e+01	3.624022396412400204e-01
-1.152992206088089766e+01	3.637069618422310024e-01
-1.149388487251939850e+01	3.647733560376610340e-01
-1.145810972443089781e+01	3.655602757812519976e-01
-1.142261461000899914e+01	3.660298718099640469e-01
-1.138740562790369815e+01	3.661481426336260503e-01
-1.135247761967939795e+01	3.658853844192820337e-01
-1.131781499297449756e+01	3.652165324523550249e-01
-1.128339270535969874e+01	3.641213897725030235e-01
-1.124917738155709834e+01	3.625847419310270214e-01
-1.121512853481949890e+01	3.605963600828300253e-01
-1.118119986210489891e+01	3.581508976985420256e-01
-1.114734058222689761e+01	3.552476889608530142e-01
-1.111349678640979910e+01	3.518904593057610164e-01
-1.107961277161039781e+01	3.480869605139590428e-01
-1.104563232856159871e+01	3.438485441989510005e-01
-1.101149995868769871e+01	3.391896884475270046e-01
-1.097716199678469806e+01	3.341274927381460147e-01
-1.094256761957209889e+01	3.286811561093200273e-01
-1.090766972381509881e+01	3.228714529100580322e-01
-1.087242566159339852e+01	3.167202193933210119e-01
-1.083679782433859806e+01	3.102498629825480303e-01
-1.080075407137489840e+01	3.034829043331230269e-01
-1.076426800275159756e+01	2.964415604149129857e-01
-1.072731908004669776e+01	2.891473748502400021e-01
-1.068989260243899864e+01	2.816208997428800154e-01
-1.065197954859749885e+01	2.738814313099199871e-01
-1.061357629773879907e+01	2.659467998507870079e-01
-1.057468424548759778e+01	2.578332130145020162e-01
-1.053530933189949792e+01	2.495551499997010203e-01
-1.049546150013299872e+01	2.411253032683380315e-01
-1.045515410479059781e+01	2.325545635829089908e-01
-1.041440328889039790e+01	2.238520436823749904e-01
-1.037322734782359746e+01	2.150251356734090291e-01
-1.033164609754249774e+01	2.060795971989740072e-01
-1.028968026268369762e+01	1.970196616143520263e-01
-1.024735089843859903e+01	1.878481677043390141e-01
-1.020467885783069839e+01	1.785667048649980104e-01
-1.016168431374331860e+01	1.691757701003734071e-01
-1.011838634264779913e+01	1.596749336047857959e-01
-1.007480257461601880e+01	1.500630100776482179e-01
-1.003094891193010874e+01	1.403382332227033902e-01
-9.986839316506188169e+00	1.304984311006845143e-01
-9.942485664481688801e+00	1.205412001287748114e-01
-9.897897664718797728e+00	1.104640755582970146e-01
-9.853082836675147504e+00	1.002646962303264111e-01
-9.808046542097049070e+00	8.994096133205320420e-02
-9.762792064293847716e+00	7.949117678494151129e-02
-9.717320728337638158e+00	6.891418882195390894e-02
-9.671632055370977810e+00	5.820950228795990222e-02
-9.625723944261038056e+00	4.737738125455590033e-02
-9.579592874070767650e+00	3.641892970202570412e-02
-9.533234121182609044e+00	2.533615030367891707e-02
-9.486641985365649177e+00	1.413197975867511169e-02
-9.439810019583918077e+00	2.810299655728709656e-03
-9.392731258866138688e+00	-8.624077501885596408e-03
-9.345398444069678234e+00	-2.016544674384498914e-02
-9.297804236852758919e+00	-3.180727239610997570e-02
-9.249941422609579078e+00	-4.354227119805298418e-02
-9.201803098519418356e+00	-5.536251403541297966e-02
-9.153382844218437953e+00	-6.725954285001600752e-02
-9.104674872932488228e+00	-7.922449870430298136e-02
-9.055674161225198304e+00	-9.124825655240498268e-02
-9.006376555834378905e+00	-1.033215620300059756e-01
-8.956778856407018097e+00	-1.154351655425079892e-01
-8.906878873311088185e+00	-1.275799491131329733e-01
-8.856675460110388087e+00	-1.397470418448479856e-01
-8.806168520739507954e+00	-1.519279204351139945e-01
-8.755358991907337796e+00	-1.641144919315130069e-01
-8.704248801780767764e+00	-1.762991567903879897e-01
-8.652840806542648977e+00	-1.884748512534169529e-01
-8.601138706960798075e+00	-2.006350690373179813e-01
-8.549146947627738413e+00	-2.127738632869130009e-01
-8.496870602010398343e+00	-2.248858306198640022e-01
-8.444315246862197810e+00	-2.369660798450289874e-01
-8.391486829873779030e+00	-2.490101885246949753e-01
-8.338391534652547676e+00	-2.610141509420589867e-01
-8.285035647208879084e+00	-2.729743212085339876e-01
-8.231425428075537454e+00	-2.848873551925889536e-01
-8.177566993991327138e+00	-2.967501546783180011e-01
-8.123466212740577674e+00	-3.085598166865059500e-01
-8.069128614265718369e+00	-3.203135902452269868e-01
-8.014559320575447288e+00	-3.320088421228079567e-01
-7.959762996279937219e+00	-3.436430321836289603e-01
-7.904743820823897593e+00	-3.552136981515039982e-01
-7.849505482692657132e+00	-3.667184487225019773e-01
-7.794051195069697791e+00	-3.781549632131189775e-01
-7.738383731662707099e+00	-3.895209953088390464e-01
-7.682505480722787716e+00	-4.008143780321389849e-01
-7.626418514687327566e+00	-4.120330268063159829e-01
-7.570124672405497357e+00	-4.231749374680339737e-01
-7.513625650574107695e+00	-4.342381762792079658e-01
-7.456923100829097706e+00	-4.452208593967020289e-01
-7.400018728908197119e+00	-4.561211198526779476e-01
-7.342914392416667546e+00	-4.669370608451740012e-01
-7.285612193979947193e+00	-4.776666949951869356e-01
-7.228114566936547192e+00	-4.883078701447999825e-01
-7.170424351190097134e+00	-4.988581831989849502e-01
-7.112544857375437068e+00	-5.093148843992680863e-01
-7.054479918071747235e+00	-5.196747752097949924e-01
-6.996233925389057084e+00	-5.299341036495390789e-01
-6.937811854832557579e+00	-5.400884613794598721e-01
-6.879219275888067031e+00	-5.501326871208860325e-01
-6.820462350247417760e+00	-5.600607810229760730e-01
-6.761547818985917502e+00	-5.698658344072389248e-01
-6.702482980302597149e+00	-5.795399789029289650e-01
-6.643275659629387597e+00	-5.890743583685349449e-01
-6.583934174006357054e+00	-5.984591262023468694e-01
-6.524467292611777047e+00	-6.076834697193078672e-01
-6.464884195236737519e+00	-6.167356622584179160e-01
-6.405194430319837373e+00	-6.256031426348549473e-01
-6.345407873924547637e+00	-6.342726205141380191e-01
-6.285534690769227772e+00	-6.427302053099539503e-01
-6.225585298126897094e+00	-6.509615553354699546e-01
-6.165570333115877766e+00	-6.589520432056259480e-01
-6.105500623619517064e+00	-6.666869329219280438e-01
-6.045387162816227011e+00	-6.741515636895030195e-01
-5.985241087079667288e+00	-6.813315353271629515e-01
-5.925073656830017299e+00	-6.882128901354209738e-01
-5.864896239784757270e+00	-6.947822862772810026e-01
-5.804720295971287136e+00	-7.010271580886300313e-01
-5.744557363823737717e+00	-7.069358592496299831e-01
-5.684419046687677834e+00	-7.124977853919030046e-01
-5.624316999094457259e+00	-7.177034734607479205e-01
-5.564262912234727132e+00	-7.225446759671489971e-01
-5.504268498151547284e+00	-7.270144091191550473e-01
-5.444345472279807474e+00	-7.311069746843430472e-01
-5.384505534073257493e+00	-7.348179562735410730e-01
-5.324760345577727705e+00	-7.381441915215318783e-01
-5.265121507922617461e+00	-7.410837223470549961e-01
-5.205600535809087326e+00	-7.436357260795700697e-01
-5.146208830168817805e+00	-7.458004307260419630e-01
-5.086957649250047453e+00	-7.475790180039549870e-01
-5.027858078456367785e+00	-7.489735179788339359e-01
-4.968920999318367393e+00	-7.499866992124679665e-01
-4.910157058019557041e+00	-7.506219582537279056e-01
-4.851576633925917648e+00	-7.508832120942430244e-01
-4.793189808585997191e+00	-7.507747968774389768e-01
-4.735006335675367772e+00	-7.503013757068979217e-01
-4.677035612358518613e+00	-7.494678578673079627e-01
-4.619286652533507898e+00	-7.482793311698079375e-01
-4.561768062410558322e+00	-7.467410084867149855e-01
-4.504488018857058407e+00	-7.448581888729450817e-01
-4.447454250916748286e+00	-7.426362330079738783e-01
-4.390674024881218607e+00	-7.400805520576130281e-01
-4.334154133256048702e+00	-7.371966084726220281e-01
-4.277900887921208373e+00	-7.339899267330429744e-01
-4.221920117735128208e+00	-7.304661116320489977e-01
-4.166217170773237832e+00	-7.266308713870639480e-01
-4.110796921323937703e+00	-7.224900426809430787e-01
-4.055663781687948166e+00	-7.180496146802299862e-01
-4.000821718741578437e+00	-7.133157491541479711e-01
-3.946274275130328135e+00	-7.082947940258859099e-01
-3.892024594859607944e+00	-7.029932880205549406e-01
-3.838075452945387767e+00	-6.974179545209990838e-01
-3.784429288683508474e+00	-6.915756832877200111e-01
-3.731088241994697796e+00	-6.854734993226578865e-01
-3.678054192209548212e+00	-6.791185188347510504e-01
-3.625328798576697764e+00	-6.725178929712709586e-01
-3.572913541715178276e+00	-6.656787406837190169e-01
-3.520809765192738361e+00	-6.586080727701020265e-01
-3.469018716401247815e+00	-6.513127097456110626e-01
-3.417541585921678227e+00	-6.437991967110119340e-01
-3.366379544628218312e+00	-6.360737187841019047e-01
-3.315533777873977961e+00	-6.281420209095640583e-01
-3.265005516229478211e+00	-6.200093359460550069e-01
-3.214796062404998267e+00	-6.116803248323730013e-01
-3.164906814174158534e+00	-6.031590323499300688e-01
-3.115339283319408459e+00	-5.944488615281180444e-01
-3.066095110830177717e+00	-5.855525690929719307e-01
-3.017176078789837845e+00	-5.764722835580140536e-01
-2.968584119575657709e+00	-5.672095466288569199e-01
-2.920321323154808191e+00	-5.577653775786279855e-01
-2.872389943379338284e+00	-5.481403591957598742e-01
-2.824792404255488165e+00	-5.383347428611759966e-01
-2.777531307182218079e+00	-5.283485693339780020e-01
-2.730609440117928166e+00	-5.181818009688650140e-01
-2.684029789542617728e+00	-5.078344604072020374e-01
-2.637795555936608416e+00	-4.973067703220510061e-01
-2.591910173300457920e+00	-4.865992885903560050e-01
-2.546377332998847720e+00	-4.757130333340869321e-01
-2.501201011930428209e+00	-4.646495926222160011e-01
-2.456385504714968526e+00	-4.534112142466810158e-01
-2.411935459258257808e+00	-4.420008718517520196e-01
-2.367855914716558097e+00	-4.304223047676059566e-01
-2.324152340549337836e+00	-4.186800301240750088e-01
-2.280830675036687794e+00	-4.067793271399349764e-01
-2.237897361361688375e+00	-3.947261948324230496e-01
-2.195359379133438260e+00	-3.825272857049320518e-01
-2.153224269069127672e+00	-3.701898191835430452e-01
-2.111500148475707661e+00	-3.577214796250769990e-01
-2.070195715184627971e+00	-3.451303045575219719e-01
-2.029320237703747587e+00	-3.324245693942000091e-01
-1.988883529561958019e+00	-3.196126751536109700e-01
-1.948895906132238176e+00	-3.067030456982199893e-01
-1.909368122622588038e+00	-2.937040406725829889e-01
-1.870311292409968074e+00	-2.806238896839539643e-01
-1.831736785446338223e+00	-2.674706523512859757e-01
-1.793656107071278205e+00	-2.542522076897659744e-01
-1.756080758202547942e+00	-2.409762749482529665e-01
-1.719022078524878205e+00	-2.276504665368889735e-01
-1.682491074935847930e+00	-2.142823721392909664e-01
-1.646498238116298030e+00	-2.008796715692879875e-01
-1.611053350648968152e+00	-1.874502724768829509e-01
-1.576165290594667923e+00	-1.740024676986439700e-01
-1.541841834831307878e+00	-1.605451059430139660e-01
-1.508089466752717822e+00	-1.470877686490890124e-01
-1.474913193098597919e+00	-1.336409452933060016e-01
-1.442316374735708173e+00	-1.202161991628050153e-01
-1.410300576129397854e+00	-1.068263156728019858e-01
-1.378865438034448054e+00	-9.348542566984296975e-02
-1.348008577598697855e+00	-8.020909681240001587e-02
-1.317725519622567898e+00	-6.701438702322798369e-02
-1.288009662162778124e+00	-5.391985512415697901e-02
-1.258852279026677845e+00	-4.094552504732798526e-02
-1.230242560989507794e+00	-2.811280141742600325e-02
-1.202167696801248020e+00	-1.544433576545389819e-02
-1.174612994249307096e+00	-2.963844115085101372e-03
-1.147562040727326149e+00	9.304121871405807154e-03
-1.120996901945869872e+00	2.133444663382172424e-02
-1.094898356622977076e+00	3.310176053916552563e-02
-1.069246164225408968e+00	4.458078189160341598e-02
-1.044019362107030169e+00	5.574668430601420477e-02
-1.019196587719156000e+00	6.657548189487820511e-02
-9.947564209579160543e-01	7.704442419084781002e-02
-9.706777411733950034e-01	8.713239240305721556e-02
-9.469400929016730251e-01	9.682028847915241654e-02
-9.235240540005029697e-01	1.060914085071332086e-01
-9.004115995789809812e-01	1.149317922275865100e-01
-8.775864549178230556e-01	1.233305408218311194e-01
-8.550344304871440038e-01	1.312800956780901251e-01
-8.327437321901549616e-01	1.387764714997513082e-01
-8.107052401018800536e-01	1.458194378920127099e-01
-7.889127492393640528e-01	1.524126444325581975e-01
-7.673631663009600201e-01	1.585636851870395048e-01
-7.460566568529509723e-01	1.642840996613244009e-01
-7.249967381255519872e-01	1.695893082808337116e-01
-7.041903134079550153e-01	1.744984816438217012e-01
-6.836476449999999705e-01	1.790343440000000119e-01
-6.633822637781170428e-01	1.832229126460300228e-01
-6.434108146515340465e-01	1.870931761896469925e-01
-6.237528385018020760e-01	1.906767158953640018e-01
-6.044304925887780122e-01	1.940072755640350199e-01
-5.854682128380810369e-01	1.971202865894760015e-01
-5.668923228623019561e-01	2.000523559486089842e-01
-5.487305959704840141e-01	2.028407258857510276e-01
-5.310117777441529796e-01	2.055227149145850141e-01
-5.137650779587239480e-01	2.081351504512060080e-01
-4.970196416617950197e-01	2.107138038787810252e-01
-4.808040100422820151e-01	2.132928391021470249e-01
-4.651455822979629895e-01	2.159042856576769975e-01
-4.500700900015610073e-01	2.185775471844680351e-01
-4.356010954524119905e-01	2.213389555295179889e-01
-4.217595251676820034e-01	2.242113799529170115e-01
-4.085632490106220205e-01	2.272138998292950185e-01
-3.960267144827719910e-01	2.303615479291259982e-01
-3.841606444440620050e-01	2.336651298378560337e-01
-3.729718050039130262e-01	2.371311233714120115e-01
-3.624628485928519939e-01	2.407616600204690038e-01
-3.526322353326659664e-01	2.445545885559129995e-01
-3.434742338348190094e-01	2.485036190110280208e-01
-3.349790005367140333e-01	2.525985433796850144e-01
-3.271327346993510021e-01	2.568255275908259971e-01
-3.199179043017109647e-01	2.611674676900540004e-01
-3.133135363363709902e-01	2.656044017260850154e-01
-3.072955634901939903e-01	2.701139676423250369e-01
-3.018372179278749901e-01	2.746718965426270254e-01
-2.969094619194920237e-01	2.792525300568550195e-01
-2.924814443901260219e-01	2.838293501879750047e-01
-2.885209721331429833e-01	2.883755099804630184e-01
-2.849949844208969907e-01	2.928643536030259842e-01
-2.818700200586420346e-01	2.972699149718839862e-01
-2.791126665406741258e-01	3.015673848315710281e-01
-2.766899818544709122e-01	3.057335372293499831e-01
-2.745698806035228867e-01	3.097471075329620294e-01
-2.727214774410983145e-01	3.135891155114959861e-01
-2.711153822790852708e-01	3.172431284854080324e-01
-2.697239433089970162e-01	3.206954611123090104e-01
-2.685214354954387206e-01	3.239353099683940362e-01
-2.674841938251740214e-01	3.269548226704599991e-01
-2.665906921683268149e-01	3.297491028215390196e-01
-2.658215700861201181e-01	3.323161535182470039e-01
-2.651596112599471922e-01	3.346567634974220162e-01
-2.645896783828184939e-01	3.367743411950700483e-01
-2.640986103157837994e-01	3.386747030179450002e-01
-2.636750880451267376e-01	3.403658229680420200e-01
-2.633094764647305186e-01	3.418575513984210001e-01
-2.629936492435537843e-01	3.431613111057210119e-01
-2.627208040201898243e-01	3.442897791757870141e-01
-2.624852749025444743e-01	3.452565629944200354e-01
-2.622823487561595224e-01	3.460758786199670256e-01
-2.621080910625259719e-01	3.467622392977440238e-01
-2.619591862487452016e-01	3.473301612914100334e-01
-2.618327963681795212e-01	3.477938934308100194e-01
-2.617264408896509131e-01	3.481671758507119963e-01
-2.616378991757609129e-01	3.484630323446150091e-01
-2.615651360473121301e-01	3.486935996104500446e-01
