# Supplementary material for: Agile perching maneuvers in birds and morphing-wing drones
Source: Nat Commun. 2024 Sep 27;15:8330. doi: 10.1038/s41467-024-52369-4 (PMC11437188; doi:10.1038/s41467-024-52369-4)
Supplement: Supplementary file 11 — Source Data [file 41467_2024_52369_MOESM11_ESM.zip › figure_source_data/suppl_fig_2/harris_hawk_419.csv]

# horizontal_pos	altitude
-1.227940772552064352e+01	3.138298014935340108e-01
-1.227459975730774389e+01	3.138583101601000180e-01
-1.226967782342004298e+01	3.139360444531610339e-01
-1.226464018732404249e+01	3.140673737280870181e-01
-1.225948477745274268e+01	3.142565308552039971e-01
-1.225420918581724372e+01	3.145075749309099722e-01
-1.224881067003754254e+01	3.148243540984839717e-01
-1.224328615878734361e+01	3.152104687908220404e-01
-1.223763226062324350e+01	3.156692357104180502e-01
-1.223184527613214279e+01	3.162036528620479903e-01
-1.222592121329944348e+01	3.168163659507290397e-01
-1.221985580597504395e+01	3.175096364517360215e-01
-1.221364453527884386e+01	3.182853116506459967e-01
-1.220728265376724231e+01	3.191447969397620543e-01
-1.220076521215014331e+01	3.200890306428090248e-01
-1.219408708832974320e+01	3.211184616227179545e-01
-1.218724301850854275e+01	3.222330299076749949e-01
-1.218022763009254383e+01	3.234321505485999726e-01
-1.217303547610424275e+01	3.247147008970090454e-01
-1.216566107079954229e+01	3.260790114659780636e-01
-1.215809892617474297e+01	3.275228605089309797e-01
-1.215034358903964318e+01	3.290434724212940587e-01
-1.214238967832624283e+01	3.306375200391510338e-01
-1.213423192229894276e+01	3.323011308769000527e-01
-1.212586519533374307e+01	3.340298973130420013e-01
-1.211728455393454240e+01	3.358188906996879552e-01
-1.210848527166234234e+01	3.376626793375939739e-01
-1.209946287266144260e+01	3.395553502247420363e-01
-1.209021316347974384e+01	3.414905344529389764e-01
-1.208073226289434388e+01	3.434614360940140276e-01
-1.207101662947374265e+01	3.454608643851510008e-01
-1.206106308662834259e+01	3.474812689920889763e-01
-1.205086884492284227e+01	3.495147780996220588e-01
-1.204043152145584372e+01	3.515532390513790295e-01
-1.202974915613384255e+01	3.535882612355240040e-01
-1.201882022470254263e+01	3.556112608901199623e-01
-1.200764364842954279e+01	3.576135074817220483e-01
-1.199621880036314359e+01	3.595861712935730647e-01
-1.198454550813214325e+01	3.615203718458159798e-01
-1.197262405327974299e+01	3.634072267596519801e-01
-1.196045516716664281e+01	3.652379006705740450e-01
-1.194804002350664263e+01	3.670036537927849896e-01
-1.193538022763714324e+01	3.686958897379459810e-01
-1.192247780265684298e+01	3.703062021963769990e-01
-1.190933517259394314e+01	3.718264200979830569e-01
-1.189595514279764288e+01	3.732486508833590122e-01
-1.188234087777274262e+01	3.745653215326910646e-01
-1.186849587669804329e+01	3.757692170211640592e-01
-1.185442394689314227e+01	3.768535158942850627e-01
-1.184012917551154231e+01	3.778118226847949623e-01
-1.182561589975434302e+01	3.786381969241190415e-01
-1.181088867590754354e+01	3.793271785355309955e-01
-1.179595224751004245e+01	3.798738094327239745e-01
-1.178081151296454365e+01	3.802736511860660418e-01
-1.176547149289954319e+01	3.805227986588129996e-01
-1.174993729758544347e+01	3.806178895566100229e-01
-1.173421409469944265e+01	3.805561098750940285e-01
-1.171830707772074298e+01	3.803351952718340145e-01
-1.170222143522074276e+01	3.799534284296569586e-01
-1.168596232129804235e+01	3.794096325180870144e-01
-1.166953482738104242e+01	3.787031608976090258e-01
-1.165294395560364293e+01	3.778338832473729925e-01
-1.163619459392974242e+01	3.768021683301390201e-01
-1.161929149317864329e+01	3.756088636385460644e-01
-1.160223924607434220e+01	3.742552721935800131e-01
-1.158504226841444229e+01	3.727431267892360456e-01
-1.156770478242704314e+01	3.710745619965010178e-01
-1.155023080235374344e+01	3.692520842547890592e-01
-1.153262412227534384e+01	3.672785403895649781e-01
-1.151488830616354342e+01	3.651570849012499842e-01
-1.149702668012654350e+01	3.628911463723409891e-01
-1.147904232678644298e+01	3.604843933373390596e-01
-1.146093808171174366e+01	3.579406999533980560e-01
-1.144271653180664394e+01	3.552641117990380515e-01
-1.142438001554694260e+01	3.524588121138489960e-01
-1.140593062493664256e+01	3.495290887742089625e-01
-1.138737020905104380e+01	3.464793022790799704e-01
-1.136870037902474273e+01	3.433138549961110009e-01
-1.134992251433774335e+01	3.400371618922339856e-01
-1.133103777025074343e+01	3.366536229449670348e-01
-1.131204708624134270e+01	3.331675974012570096e-01
-1.129295119529634306e+01	3.295833800204970299e-01
-1.127375063391604293e+01	3.259051794077030273e-01
-1.125444575269814251e+01	3.221370985123560571e-01
-1.123503672737194314e+01	3.182831173385030077e-01
-1.121552357016394375e+01	3.143470778829550172e-01
-1.119590614138734352e+01	3.103326712911019802e-01
-1.117618416115434243e+01	3.062434271945380093e-01
-1.115635722112484274e+01	3.020827051715470057e-01
-1.113642479621324277e+01	2.978536882509530415e-01
-1.111638625618574316e+01	2.935593783619979691e-01
-1.109624087709234352e+01	2.892025936180120382e-01
-1.107598785248364237e+01	2.847859673096759803e-01
-1.105562630437504268e+01	2.803119484747800261e-01
-1.103515529392644368e+01	2.757828039053730196e-01
-1.101457383181164396e+01	2.712006214500600199e-01
-1.099388088825914345e+01	2.665673144687480400e-01
-1.097307540274954363e+01	2.618846272991129931e-01
-1.095215629335784335e+01	2.571541415982350198e-01
-1.093112246573194390e+01	2.523772834289900180e-01
-1.090997282170014238e+01	2.475553309683889980e-01
-1.088870626749994308e+01	2.426894227240870006e-01
-1.086732172162184362e+01	2.377805661550529970e-01
-1.084581812225944297e+01	2.328296466028779987e-01
-1.082419443435654394e+01	2.278374364508090055e-01
-1.080244965624104303e+01	2.228046044382390178e-01
-1.078058282583114291e+01	2.177317250685100181e-01
-1.075859302640174242e+01	2.126192880575319966e-01
-1.073647939189254252e+01	2.074677077793450064e-01
-1.071424111174234284e+01	2.022773326724049969e-01
-1.069187743523154310e+01	1.970484545767590134e-01
-1.066938767531344290e+01	1.917813179773430188e-01
-1.064677121191884268e+01	1.864761291323319969e-01
-1.062402749471674390e+01	1.811330650677100140e-01
-1.060115604531764255e+01	1.757522824201989964e-01
-1.057815645890814338e+01	1.703339261102509994e-01
-1.055502840530994391e+01	1.648781378253170171e-01
-1.053177162946034251e+01	1.593850642910510096e-01
-1.050838595131544295e+01	1.538548653047830117e-01
-1.048487126518514323e+01	1.482877215016890071e-01
-1.046122753851134313e+01	1.426838418198330127e-01
-1.043745481011214338e+01	1.370434706259840152e-01
-1.041355318791394247e+01	1.313668944599650223e-01
-1.038952284620774336e+01	1.256544483516314203e-01
-1.036536402246494326e+01	1.199065216616002072e-01
-1.034107701375764243e+01	1.141235633947756123e-01
-1.031666217283274278e+01	1.083060869347342026e-01
-1.029211990389304354e+01	1.024546741473165157e-01
-1.026745065814284352e+01	9.656997880341290641e-02
-1.024265492915854381e+01	9.065272927402051595e-02
-1.021773324814664363e+01	8.470373045520571131e-02
-1.019268617915204267e+01	7.872386488661591020e-02
-1.016751431428090235e+01	7.271409303459461237e-02
-1.014221826899904322e+01	6.667545271964830933e-02
-1.011679867756750362e+01	6.060905767786031739e-02
-1.009125618867107299e+01	5.451609525666351042e-02
-1.006559146129340299e+01	4.839782325696240228e-02
-1.003980516088634367e+01	4.225556594569560009e-02
-1.001389795587557252e+01	3.609070927530680373e-02
-9.987870514538192523e+00	2.990469535896481124e-02
-9.961723502280392495e+00	2.369901626247569726e-02
-9.935457579336143041e+00	1.747520718538012052e-02
-9.909073398899472807e+00	1.123483911445030681e-02
-9.882571605695222416e+00	4.979511042455114778e-03
-9.855952834984742950e+00	-1.289158146616786738e-03
-9.829217711995193341e+00	-7.569538017890592441e-03
-9.802366851753333776e+00	-1.385999503843299285e-02
-9.775400859297572964e+00	-2.015890102630157887e-02
-9.748320330235703324e+00	-2.646464147831409375e-02
-9.721125851609613733e+00	-3.277562365984409976e-02
-9.693818003023793040e+00	-3.909028434284000930e-02
-9.666397357990202721e+00	-4.540709708319798366e-02
-9.638864485439643914e+00	-5.172457893554188724e-02
-9.611219951347582224e+00	-5.804129651226258568e-02
-9.583464320422473648e+00	-6.435587130418449209e-02
-9.555598157804432446e+00	-7.066698419227698813e-02
-9.527622030724813840e+00	-7.697337909316898097e-02
-9.499536510078932849e+00	-8.327386569560796259e-02
-9.471342171869002513e+00	-8.956732126013899897e-02
-9.443039598478213392e+00	-9.585269146984298771e-02
-9.414629379742942561e+00	-1.021289903357109896e-01
-9.386112113795743284e+00	-1.083952991757239914e-01
-9.357488407658623331e+00	-1.146507647017609988e-01
-9.328758877572983721e+00	-1.208945962626770121e-01
-9.299924149059483724e+00	-1.271260623050389782e-01
-9.270984856708702537e+00	-1.333444861248330171e-01
-9.241941643709923326e+00	-1.395492409937019729e-01
-9.212795161132463662e+00	-1.457397447517840283e-01
-9.183546066980072808e+00	-1.519154539658369996e-01
-9.154195025044762346e+00	-1.580758577559279732e-01
-9.124742703591293136e+00	-1.642204713964949825e-01
-9.095189773908103348e+00	-1.703488297980529920e-01
-9.065536908763812463e+00	-1.764604809741599500e-01
-9.035784780810693917e+00	-1.825549795946679876e-01
-9.005934060978422195e+00	-1.886318807207710280e-01
-8.975985416901952618e+00	-1.946907338101299678e-01
-8.945939511426503898e+00	-2.007310770715899917e-01
-8.915797001231943852e+00	-2.067524322389159841e-01
-8.885558535615903253e+00	-2.127542998217940018e-01
-8.855224755471903464e+00	-2.187361548804090394e-01
-8.824796292494873740e+00	-2.246974433574169816e-01
-8.794273768641252431e+00	-2.306375789884350103e-01
-8.763657795865803735e+00	-2.365559407995670438e-01
-8.732948976150993303e+00	-2.424518711882270305e-01
-8.702147901838493738e+00	-2.483246745719280280e-01
-8.671255156265953445e+00	-2.541736165790249857e-01
-8.640271314705142203e+00	-2.599979237458779902e-01
-8.609196945591293115e+00	-2.657967836767079484e-01
-8.578032612026593284e+00	-2.715693456158179697e-01
-8.546778873535062715e+00	-2.773147213768420438e-01
-8.515436288040072910e+00	-2.830319865705009375e-01
-8.484005414030823644e+00	-2.887201820709130451e-01
-8.452486812879783429e+00	-2.943783156609170448e-01
-8.420881051269503814e+00	-3.000053637989889554e-01
-8.389188703684462567e+00	-3.056002734541650168e-01
-8.357410354921922746e+00	-3.111619639607050014e-01
-8.325546602574943833e+00	-3.166893288508970117e-01
-8.293598059440633108e+00	-3.221812376322589766e-01
-8.261565355808203392e+00	-3.276365374840760070e-01
-8.229449141582733773e+00	-3.330540548575890436e-01
-8.197250088204103946e+00	-3.384325969738590234e-01
-8.164968890323583750e+00	-3.437709532231229548e-01
-8.132606267205312989e+00	-3.490678964790339678e-01
-8.100162963824674378e+00	-3.543221843502820101e-01
-8.067639751640943047e+00	-3.595325604004039888e-01
-8.035037429027923395e+00	-3.646977553739519373e-01
-8.002356821351863658e+00	-3.698164884732970115e-01
-7.969598780692793483e+00	-3.748874687350400303e-01
-7.936764185211573341e+00	-3.799093965581539778e-01
-7.903853938171282678e+00	-3.848809654374099609e-01
-7.870868966627803331e+00	-3.898008639553200427e-01
-7.837810219810442902e+00	-3.946677780836789773e-01
-7.804678667218663435e+00	-3.994803938418600153e-01
-7.771475296466013205e+00	-4.042374003532500093e-01
-7.738201110907053426e+00	-4.089374933338960072e-01
-7.704857127086323310e+00	-4.135793790384199586e-01
-7.671444372051893446e+00	-4.181617786779830426e-01
-7.637963880578032771e+00	-4.226834333135999766e-01
-7.604416692343172635e+00	-4.271431092156509624e-01
-7.570803849109912775e+00	-4.315396036673910252e-01
-7.537126391953752780e+00	-4.358717511767769559e-01
-7.503385358586283083e+00	-4.401384300474129874e-01
-7.469581780816763050e+00	-4.443385692461179759e-01
-7.435716682193753257e+00	-4.484711554919250109e-01
-7.401791075865283176e+00	-4.525352404794499850e-01
-7.367805962692113297e+00	-4.565299481389289427e-01
-7.333762329644782696e+00	-4.604544818260009609e-01
-7.299661148510263153e+00	-4.643081313268419552e-01
-7.265503374929003222e+00	-4.680902795587119081e-01
-7.231289947778193117e+00	-4.718004088425679643e-01
-7.197021788911492912e+00	-4.754381066232569730e-01
-7.162699803260313303e+00	-4.790030705140419509e-01
-7.128324879296433103e+00	-4.824951125458860068e-01
-7.093897889850553362e+00	-4.859141625079879678e-01
-7.059419693276843155e+00	-4.892602702745309506e-01
-7.024891134948703098e+00	-4.925336070232950170e-01
-6.990313049067153450e+00	-4.957344652646309968e-01
-6.955686260759593509e+00	-4.988632576139959141e-01
-6.921011588443563234e+00	-5.019205142576950163e-01
-6.886289846427333217e+00	-5.049068790792219374e-01
-6.851521847717522817e+00	-5.078231044325518528e-01
-6.816708407001963010e+00	-5.106700445683609590e-01
-6.781850343775363221e+00	-5.134486477392710135e-01
-6.746948485574763232e+00	-5.161599470304099047e-01
-6.712003671291783213e+00	-5.188050499814669259e-01
-6.677016754529253362e+00	-5.213851270857610132e-01
-6.641988606970713249e+00	-5.239013992701639921e-01
-6.606920121732643203e+00	-5.263551244768420734e-01
-6.571812216670752882e+00	-5.287475834832688903e-01
-6.536665837613893082e+00	-5.310800651106779569e-01
-6.501481961500982898e+00	-5.333538509827149277e-01
-6.466261599398793081e+00	-5.355702000053790268e-01
-6.431005799380843158e+00	-5.377303327462119586e-01
-6.395715649250132806e+00	-5.398354158949960624e-01
-6.360392279090673284e+00	-5.418865469898239695e-01
-6.325036863635363105e+00	-5.438847395913659621e-01
-6.289650624439903304e+00	-5.458309090843680433e-01
-6.254234831854392773e+00	-5.477258592790339442e-01
-6.218790806786312686e+00	-5.495702699760278698e-01
-6.183319922250003486e+00	-5.513646856475020730e-01
-6.147823604699363287e+00	-5.531095053730938904e-01
-6.112303335141263005e+00	-5.548049741543490398e-01
-6.076760650028183441e+00	-5.564511757138650427e-01
-6.041197141929043113e+00	-5.580480268668719379e-01
-6.005614459977333119e+00	-5.595952735332698769e-01
-5.970014310095883125e+00	-5.610924884376708999e-01
-5.934398454997123373e+00	-5.625390705240749245e-01
-5.898768713957393217e+00	-5.639342460907470489e-01
-5.863126962363483408e+00	-5.652770716300938858e-01
-5.827475131028553079e+00	-5.665664383379800384e-01
-5.791815205274493117e+00	-5.678010782375360055e-01
-5.756149223776563240e+00	-5.689795718441230665e-01
-5.720479277165902765e+00	-5.701003572811329523e-01
-5.684807506385102904e+00	-5.711617407409028679e-01
-5.649136100791273485e+00	-5.721619081712949750e-01
-5.613467296001362961e+00	-5.730989380567310665e-01
-5.577803371474333360e+00	-5.739708151526170532e-01
-5.542146647825012984e+00	-5.747754450242930080e-01
-5.506499483865063382e+00	-5.755106692359188703e-01
-5.470864273367283204e+00	-5.761742810310139795e-01
-5.435243441550393406e+00	-5.767640413446448733e-01
-5.399639441282842789e+00	-5.772776949875559893e-01
-5.364054749005522815e+00	-5.777129868445609606e-01
-5.328491860375063283e+00	-5.780676779333919768e-01
-5.292953285631543103e+00	-5.783395611755739463e-01
-5.257441544696143332e+00	-5.785264767378328621e-01
-5.221959162007212996e+00	-5.786263268107350033e-01
-5.186508661105213136e+00	-5.786370897006700709e-01
-5.151092558980103320e+00	-5.785568331216699445e-01
-5.115713360197313264e+00	-5.783837265848519316e-01
-5.080373550821603246e+00	-5.781160527952400319e-01
-5.045075592161032851e+00	-5.777522179782519363e-01
-5.009821914356352934e+00	-5.772907610710560355e-01
-4.974614909844532917e+00	-5.767303617272190319e-01
-4.939456926728013286e+00	-5.760698470963450113e-01
-4.904350262084663292e+00	-5.753081973536899874e-01
-4.869297155256482768e+00	-5.744445499678669798e-01
-4.834299781158143183e+00	-5.734782027075788768e-01
-4.799360243649303470e+00	-5.724086154007450578e-01
-4.764480569017653266e+00	-5.712354104712888958e-01
-4.729662699621782984e+00	-5.699583722900989358e-01
-4.694908487745802717e+00	-5.685774453871970113e-01
-4.660219689719013125e+00	-5.670927315818530268e-01
-4.625597960356083505e+00	-5.655044860961329078e-01
-4.591044847773862791e+00	-5.638131127251928554e-01
-4.556561788642243371e+00	-5.620191581444109463e-01
-4.522150103926103171e+00	-5.601233054391658861e-01
-4.487810995175673057e+00	-5.581263669476670408e-01
-4.453545541421182641e+00	-5.560292765107839319e-01
-4.419354696726733422e+00	-5.538330812251939239e-01
-4.385239288455602846e+00	-5.515389327974959954e-01
-4.351200016296923323e+00	-5.491480785971418754e-01
-4.317237452099862871e+00	-5.466618525052429067e-01
-4.283352040557592666e+00	-5.440816656544660290e-01
-4.249544100778333444e+00	-5.414089971524860267e-01
-4.215813828775603511e+00	-5.386453848777579267e-01
-4.182161300903462831e+00	-5.357924164319110005e-01
-4.148586478256082621e+00	-5.328517203277349790e-01
-4.115089212043792521e+00	-5.298249574858249211e-01
-4.081669249949682943e+00	-5.267138131062920614e-01
-4.048326243463052698e+00	-5.235199889748789470e-01
-4.015059756176852623e+00	-5.202451962551999376e-01
-3.981869273027633049e+00	-5.168911488108960395e-01
-3.948754210446812962e+00	-5.134595570932860564e-01
-3.915713927382892479e+00	-5.099521226216969794e-01
-3.882747737144352840e+00	-5.063705330752068523e-01
-3.849854920003203063e+00	-5.027164580061038723e-01
-3.817034736489932634e+00	-4.989915451770249866e-01
-3.784286441300652726e+00	-4.951974175156559910e-01
-3.751609297728473180e+00	-4.913356706730609980e-01
-3.719002592522082651e+00	-4.874078711642799155e-01
-3.686465651066493265e+00	-4.834155550629039566e-01
-3.653997852772793209e+00	-4.793602272148669852e-01
-3.621598646557233181e+00	-4.752433609309359430e-01
-3.589267566283292688e+00	-4.710663981121349653e-01
-3.557004246035362804e+00	-4.668307497579379794e-01
-3.524808435088162994e+00	-4.625377968033180243e-01
-3.492680012432653136e+00	-4.581888912278159753e-01
-3.460619000717232829e+00	-4.537853573776639560e-01
-3.428625579461632711e+00	-4.493284934406919784e-01
-3.396700097401603280e+00	-4.448195730132819548e-01
-3.364843083823473080e+00	-4.402598466989499637e-01
-3.333055258750972527e+00	-4.356505436793109420e-01
-3.301337541850543289e+00	-4.309928732001379603e-01
-3.269691059927042787e+00	-4.262880259179049891e-01
-3.238117152888502659e+00	-4.215371750556749508e-01
-3.206617378067113222e+00	-4.167414773212620438e-01
-3.175193512792712447e+00	-4.119020735454000381e-01
-3.143847555126533244e+00	-4.070200890029140317e-01
-3.112581722674592655e+00	-4.020966333857879937e-01
-3.081398449413993212e+00	-3.971328004032460002e-01
-3.050300380479522566e+00	-3.921296669906960131e-01
-3.019290364874012589e+00	-3.870882921163009693e-01
-2.988371446082332739e+00	-3.820097151811980285e-01
-2.957546850586572518e+00	-3.768949540166969814e-01
-2.926819974298372706e+00	-3.717450024892880456e-01
-2.896194366943462661e+00	-3.665608277316640407e-01
-2.865673714452922738e+00	-3.613433670253680119e-01
-2.835261819436133202e+00	-3.560935243678219897e-01
-2.804962579829992642e+00	-3.508121667635029639e-01
-2.774779965840172835e+00	-3.455001202855950138e-01
-2.744717995309763126e+00	-3.401581659607630370e-01
-2.714780707671162752e+00	-3.347870355354019556e-01
-2.684972136656512909e+00	-3.293874071870090403e-01
-2.655296281960852767e+00	-3.239599012489050023e-01
-2.625757080070492577e+00	-3.185050760205589415e-01
-2.596358374486042564e+00	-3.130234237389560303e-01
-2.567103885585463097e+00	-3.075153667889720110e-01
-2.537997180386932783e+00	-3.019812542323169757e-01
-2.509041642484162615e+00	-2.964213587354500024e-01
-2.480240442437772863e+00	-2.908358739767100132e-01
-2.451596508915292461e+00	-2.852249126119240086e-01
-2.423112500879352815e+00	-2.795885048757769664e-01
-2.394790781127823287e+00	-2.739265978933170254e-01
-2.366633391491932414e+00	-2.682390557721539559e-01
-2.338642029997612504e+00	-2.625256605410680177e-01
-2.310818030291843073e+00	-2.567861139951010396e-01
-2.283162343629732582e+00	-2.510200405005519886e-01
-2.255675523708672969e+00	-2.452269908058710146e-01
-2.228357714623732555e+00	-2.394064468961570324e-01
-2.201208642203372534e+00	-2.335578279199450047e-01
-2.174227608966073255e+00	-2.276804972072239974e-01
-2.147413492917262801e+00	-2.217737703872870170e-01
-2.120764750381763264e+00	-2.158369246041020317e-01
-2.094279423039533405e+00	-2.098692088155330038e-01
-2.067955149302802553e+00	-2.038698551510230161e-01
-2.041789180139772952e+00	-1.978380912903469624e-01
-2.015778399415163236e+00	-1.917731538139099690e-01
-1.989919348780372799e+00	-1.856743024628509930e-01
-1.964208257106532907e+00	-1.795408352351109960e-01
-1.938641074412552845e+00	-1.733721042316699879e-01
-1.913213510197383060e+00	-1.671675321555399774e-01
-1.887921076042003099e+00	-1.609266293548939908e-01
-1.862759132301633036e+00	-1.546490112910649528e-01
-1.837722938663562955e+00	-1.483344163021939610e-01
-1.812807708300732790e+00	-1.419827235241119534e-01
-1.788008665306182854e+00	-1.355939708217769879e-01
-1.763321105049463045e+00	-1.291683725773519753e-01
-1.738740457052962762e+00	-1.227063371748989828e-01
-1.714262349945123054e+00	-1.162084840167569855e-01
-1.689882678008382877e+00	-1.096756599031580293e-01
-1.665597668802962783e+00	-1.031089546044479666e-01
-1.641403951314693188e+00	-9.650971545464798185e-02
-1.617298624044932964e+00	-8.987956079596898240e-02
-1.593279322434782763e+00	-8.322039210639897711e-02
-1.569344284994603100e+00	-7.653440464661498410e-02
-1.545492417493012915e+00	-6.982409646829498828e-02
-1.521723354548362828e+00	-6.309227563339589451e-02
-1.498037517959633025e+00	-5.634206550315679074e-02
-1.474436171113993055e+00	-4.957690796641500697e-02
-1.450921468814402981e+00	-4.280056448929908663e-02
-1.427496501883022795e+00	-3.601711488240560977e-02
-1.404165335915683155e+00	-2.923095369710448921e-02
-1.380933043588172815e+00	-2.244678417958217986e-02
-1.357805729947873186e+00	-1.566960972949649200e-02
-1.334790550163402756e+00	-8.904722829575495435e-03
-1.311895719251052750e+00	-2.157691432995184622e-03
-1.289130513349202811e+00	4.565657183227211924e-03
-1.266505262170882773e+00	1.125925506846470192e-02
-1.244031332329632811e+00	1.791681469930819781e-02
-1.221721101304503065e+00	2.453185245495032030e-02
-1.199587921886232866e+00	3.109771436792929666e-02
-1.177646077027516114e+00	3.760760402796350932e-02
-1.155910725105576908e+00	4.405461249382450206e-02
-1.134397835694251011e+00	5.043175004595051858e-02
-1.113124116034681865e+00	5.673197959100961807e-02
-1.092106928487890816e+00	6.294825150912050638e-02
-1.071364199348014079e+00	6.907353971516021207e-02
-1.050914319491051074e+00	7.510087868775661146e-02
-1.030776037429498082e+00	8.102340120340001395e-02
-1.010968345437397886e+00	8.683437649882191911e-02
-9.915103595019489902e-01	9.252724857258889934e-02
-9.724211939459289633e-01	9.809567432692431477e-02
-9.537198316486699134e-01	1.035335612432815161e-01
-9.354249908710149386e-01	1.088351042802993135e-01
-9.175549897606559702e-01	1.139948216806159070e-01
-9.001276096772429236e-01	1.190075893737110035e-01
-8.831599585307099431e-01	1.238686736655849052e-01
-8.666683353703569237e-01	1.285737619127322040e-01
-8.506680974953400032e-01	1.331189908875710093e-01
-8.351735313784819370e-01	1.375009725552570061e-01
-8.201977287039570186e-01	1.417168169976389946e-01
-8.057524688145399905e-01	1.457641522389380162e-01
-7.918481088452820060e-01	1.496411407495160106e-01
-7.784934827870959584e-01	1.533464924286910280e-01
-7.656958106754049309e-01	1.568794738948570133e-01
-7.534606190356010202e-01	1.602399139409900197e-01
-7.417916736384189136e-01	1.634282050457949997e-01
-7.306909255246269996e-01	1.664453008649630084e-01
-7.201584711499319225e-01	1.692927096631310080e-01
-7.101925273782099257e-01	1.719724836847320026e-01
-7.007894219147429160e-01	1.744872045007960226e-01
-6.919435996220320018e-01	1.768399644084400202e-01
-6.836476449999999705e-01	1.790343440000000119e-01
-6.758923209414009481e-01	1.810743860590500187e-01
-6.686666236934809548e-01	1.829645659804740032e-01
-6.619578537701669152e-01	1.847097589509369975e-01
-6.557517023673480328e-01	1.863152041640120105e-01
-6.500323526391289519e-01	1.877864663804049983e-01
-6.447825949978569504e-01	1.891293951777560101e-01
-6.399839554076509618e-01	1.903500822657649971e-01
-6.356168354527909070e-01	1.914548172705670126e-01
-6.316606627816150343e-01	1.924500424167540080e-01
-6.280940503562869592e-01	1.933423065558290133e-01
-6.248949627821619446e-01	1.941382190056380186e-01
-6.220408878504329886e-01	1.948444036761670106e-01
-6.195090113074819271e-01	1.954674539624500218e-01
-6.172763927668939443e-01	1.960138888850050110e-01
-6.153201406084679581e-01	1.964901109517530053e-01
-6.136175836656139193e-01	1.969023662026370136e-01
-6.121464374909368900e-01	1.972567068788230182e-01
-6.108849630120369856e-01	1.975589571323950189e-01
-6.098121154476929817e-01	1.978146821597190075e-01
-6.089076814504329471e-01	1.980291611021730014e-01
-6.081524025762029551e-01	1.982073640118960089e-01
-6.075280833563130312e-01	1.983539331276810147e-01
-6.070176824610609145e-01	1.984731686475940116e-01
-6.066053856978559367e-01	1.985690191206180011e-01
-6.062766598779030236e-01	1.986450765103420224e-01
-6.060182869122219262e-01	1.987045759099720088e-01
-6.058183778566309519e-01	1.987503998107490177e-01
