# Supplementary material for: Agile perching maneuvers in birds and morphing-wing drones
Source: Nat Commun. 2024 Sep 27;15:8330. doi: 10.1038/s41467-024-52369-4 (PMC11437188; doi:10.1038/s41467-024-52369-4)
Supplement: Supplementary file 11 — Source Data [file 41467_2024_52369_MOESM11_ESM.zip › figure_source_data/suppl_fig_2/harris_hawk_357.csv]

# horizontal_pos	altitude
-1.178658788047562567e+01	3.176596647097129633e-01
-1.175061652718392580e+01	3.213130659293159663e-01
-1.171464714554822528e+01	3.248859321799369981e-01
-1.167875378168482570e+01	3.283255394604259747e-01
-1.164299908793402594e+01	3.315799864040459566e-01
-1.160743388422732636e+01	3.345990341655270539e-01
-1.157209695456002585e+01	3.373348996607909989e-01
-1.153701507301262552e+01	3.397429841078399848e-01
-1.150220324929682647e+01	3.417825207460399861e-01
-1.146766517976072564e+01	3.434171279862899828e-01
-1.143339388621632580e+01	3.446152569907660057e-01
-1.139937252190042649e+01	3.453505257103980375e-01
-1.136557532137462623e+01	3.456019346239980194e-01
-1.133196866922732582e+01	3.453539627219780472e-01
-1.129851226106962692e+01	3.445965455542510103e-01
-1.126516032952402568e+01	3.433249403119310594e-01
-1.123186290766902573e+01	3.415394858362079678e-01
-1.119856710272702571e+01	3.392452680542660248e-01
-1.116521835363442605e+01	3.364517035518249655e-01
-1.113176164748862540e+01	3.331720557399390215e-01
-1.109814267169892688e+01	3.294228993124189708e-01
-1.106430888092382681e+01	3.252235493910999864e-01
-1.103021046052092657e+01	3.205954719111540063e-01
-1.099580117119922562e+01	3.155616914207149959e-01
-1.096103906279062556e+01	3.101462115913340423e-01
-1.092588704846752634e+01	3.043734624101920305e-01
-1.089031333425772630e+01	2.982677863197790158e-01
-1.085429170225362583e+01	2.918529735671460124e-01
-1.081780164939672595e+01	2.851518548133460396e-01
-1.078082838705482693e+01	2.781859567296000035e-01
-1.074336270971002527e+01	2.709752239654570349e-01
-1.070540074386352636e+01	2.635378086069040116e-01
-1.066694359066542575e+01	2.558899261313549722e-01
-1.062799687773372526e+01	2.480457749821040059e-01
-1.058857023709532541e+01	2.400175152824809977e-01
-1.054867672712742532e+01	2.318153009283850097e-01
-1.050833221678552576e+01	2.234473583579640044e-01
-1.046755475028712645e+01	2.149201047023510114e-01
-1.042636390978822547e+01	2.062382977578799959e-01
-1.038478019249082607e+01	1.974052102597360081e-01
-1.034282441710532652e+01	1.884228212388560086e-01
-1.030051717272742628e+01	1.792920177587210007e-01
-1.025787832106172637e+01	1.700128010019920088e-01
-1.021492656060762627e+01	1.605844914530359935e-01
-1.017167905901527547e+01	1.510059287474490031e-01
-1.012815115740272631e+01	1.412756625850510039e-01
-1.008435614808185576e+01	1.313921318868739863e-01
-1.004030512494967553e+01	1.213538300866352088e-01
-9.996006903822465262e+00	1.111594550599881021e-01
-9.951468008279066524e+00	1.008080426976196153e-01
-9.906692715172255248e+00	9.029908351783461073e-02
-9.861683152886596915e+00	7.963262199682140385e-02
-9.816439444675465253e+00	6.880933848425620225e-02
-9.770959888991246345e+00	5.783061368850681006e-02
-9.725241168610915921e+00	4.669857578382100027e-02
-9.679278580522145958e+00	3.541613023779671687e-02
-9.633066278932545856e+00	2.398697250695211447e-02
-9.586597524349775412e+00	1.241558382453170073e-02
-9.539864932403645525e+00	7.072104263904088750e-04
-9.492860716892895567e+00	-1.113217325953419490e-02
-9.445576922392225683e+00	-2.309591669168578609e-02
-9.398005642605095744e+00	-3.517675948880838455e-02
-9.350139221459976113e+00	-4.736691047166907698e-02
-9.301970434692355738e+00	-5.965813765519267786e-02
-9.253492650312786338e+00	-7.204186697140196882e-02
-9.204699966921575438e+00	-8.450928711473598698e-02
-9.155587329291106968e+00	-9.705145755383898232e-02
-9.106150621003216372e+00	-1.096594164759930323e-01
-9.056386734213605294e+00	-1.223242852487529952e-01
-9.006293616835536753e+00	-1.350373659218349620e-01
-8.955870297611205899e+00	-1.477902283697419827e-01
-8.905116889693305282e+00	-1.605747839048409786e-01
-8.854034573511256667e+00	-1.733833425763869895e-01
-8.802625559864205584e+00	-1.862086519091890047e-01
-8.750893034378325552e+00	-1.990439155122220027e-01
-8.698841084696326220e+00	-2.118827907784440190e-01
-8.646474612031525453e+00	-2.247193657692399538e-01
-8.593799229013166396e+00	-2.375481162897829512e-01
-8.540821146060675773e+00	-2.503638450694209427e-01
-8.487547048837576824e+00	-2.631616058159430005e-01
-8.433983969631405841e+00	-2.759366156666699932e-01
-8.380139155762716285e+00	-2.886841601683790004e-01
-8.326019938323026892e+00	-3.013994953435999435e-01
-8.271633604657775862e+00	-3.140777516127199465e-01
-8.216987278027566788e+00	-3.267138443198240316e-01
-8.162087807785717075e+00	-3.393023953480160393e-01
-8.106941673193375664e+00	-3.518376698128559688e-01
-8.051554903652705875e+00	-3.643135311102740359e-01
-7.995933017679206500e+00	-3.767234167003819523e-01
-7.940080982367335949e+00	-3.890603359752030088e-01
-7.884003194448606422e+00	-4.013168904395820191e-01
-7.827703483323456446e+00	-4.134853152895269779e-01
-7.771185135697655788e+00	-4.255575403625730391e-01
-7.714450940704356441e+00	-4.375252674206910330e-01
-7.657503253678756394e+00	-4.493800598635229737e-01
-7.600344076107246494e+00	-4.611134403055530684e-01
-7.542975148727916412e+00	-4.727169910221220017e-01
-7.485398054338565643e+00	-4.841824520992479841e-01
-7.427614326592076210e+00	-4.955018122205259723e-01
-7.369625560936565734e+00	-5.066673873851679222e-01
-7.311433523894375952e+00	-5.176718834551270465e-01
-7.253040257063775975e+00	-5.285084392435630551e-01
-7.194448172559115839e+00	-5.391706478389490798e-01
-7.135660137061956121e+00	-5.496525549575599356e-01
-7.076679542213016205e+00	-5.599486342755550794e-01
-7.017510359706546019e+00	-5.700537408512600379e-01
-6.958157180124896257e+00	-5.799630448497370416e-01
-6.898625235240166020e+00	-5.896719487696140405e-01
-6.838920404180885981e+00	-5.991759921968959901e-01
-6.779049204485506408e+00	-6.084707487308169682e-01
-6.719018769613826159e+00	-6.175517201127949107e-01
-6.658836814940336524e+00	-6.264142327235420193e-01
-6.598511594592135765e+00	-6.350533414916370578e-01
-6.538051851708456041e+00	-6.434637458893630590e-01
-6.477466764782656483e+00	-6.516397221016350105e-01
-6.416765892705376118e+00	-6.595750746762660821e-01
-6.355959120965525955e+00	-6.672631100429819995e-01
-6.295056611200846142e+00	-6.746966332754509299e-01
-6.234068755938405815e+00	-6.818679684193689194e-01
-6.173006139952335936e+00	-6.887690016747300970e-01
-6.111879509212336359e+00	-6.953912457528210744e-01
-6.050699747928286243e+00	-7.017259228731309584e-01
-5.989477863733355889e+00	-7.077640631585939701e-01
-5.928224980612386119e+00	-7.134966146558230360e-01
-5.866952338788745891e+00	-7.189145608659031073e-01
-5.805671300445435890e+00	-7.240090415263369383e-01
-5.744393359884096384e+00	-7.287714724314320325e-01
-5.683130156524636156e+00	-7.331936603044999501e-01
-5.621893489021376311e+00	-7.372679091208960145e-01
-5.560695328718305852e+00	-7.409871148012809883e-01
-5.499547830683916061e+00	-7.443448458200410123e-01
-5.438463340649575706e+00	-7.473354079724239263e-01
-5.377454396318166019e+00	-7.499538922817390318e-01
-5.316533721703736504e+00	-7.521962057712590077e-01
-5.255714213399565793e+00	-7.540590855415680860e-01
-5.195008917941915882e+00	-7.555400972531529646e-01
-5.134430999731655731e+00	-7.566376196899320394e-01
-5.073993699286585723e+00	-7.573508175504910511e-01
-5.013710281915115807e+00	-7.576796049639000774e-01
-4.953593977220346112e+00	-7.576246024454669215e-01
-4.893657910153786261e+00	-7.571870900898081125e-01
-4.833915024634555913e+00	-7.563689597452221136e-01
-4.774378001025755935e+00	-7.551726687308100150e-01
-4.715059169009806261e+00	-7.536011973576759448e-01
-4.655970417623305657e+00	-7.516580121136551274e-01
-4.597123104394295723e+00	-7.493470358870160108e-01
-4.538527965666736108e+00	-7.466726260610259125e-01
-4.480195030294575886e+00	-7.436395607327239698e-01
-4.422133538936626529e+00	-7.402530327215071093e-01
-4.364351871181586517e+00	-7.365186504621250574e-01
-4.306857482677315829e+00	-7.324424443477810520e-01
-4.249656854327516164e+00	-7.280308766260290554e-01
-4.192755455453146318e+00	-7.232908525745669337e-01
-4.136157722594235864e+00	-7.182297304142579719e-01
-4.079867055352785599e+00	-7.128553272673481267e-01
-4.023885830351775716e+00	-7.071759184502299789e-01
-3.968215434013965925e+00	-7.012002275074420421e-01
-3.912856314452505480e+00	-6.949374046474230404e-01
-3.857808052322265979e+00	-6.883969916255170407e-01
-3.803069450014485930e+00	-6.815888716258080571e-01
-3.748638638099466291e+00	-6.745232033048649267e-01
-3.694513197445245645e+00	-6.672103388571779536e-01
-3.640690294977176222e+00	-6.596607267191301194e-01
-3.587166830609375801e+00	-6.518848003172270644e-01
-3.533939592488755999e+00	-6.438928550552260877e-01
-3.481005417360355736e+00	-6.356949164901219973e-01
-3.428361352603426226e+00	-6.273006033337600318e-01
-3.376004816313745494e+00	-6.187189895008180507e-01
-3.323933751729605923e+00	-6.099584698724280774e-01
-3.272146772324616038e+00	-6.010266347284389798e-01
-3.220643294024095660e+00	-5.919301578960569632e-01
-3.169423651244535733e+00	-5.826747035503789807e-01
-3.118489193801986303e+00	-5.732648562733999587e-01
-3.067842362179195703e+00	-5.637040784315190400e-01
-3.017486739168435683e+00	-5.539946981767349676e-01
-2.967427076503275529e+00	-5.441379304333049394e-01
-2.917669295738726021e+00	-5.341339321298119724e-01
-2.868220463314496094e+00	-5.239818917164320577e-01
-2.819088740421865857e+00	-5.136801517173259501e-01
-2.770283308967095515e+00	-5.032263617637491304e-01
-2.721814275566675434e+00	-4.926176582941200199e-01
-2.673692556101295636e+00	-4.818508659531779981e-01
-2.625929743879865441e+00	-4.709227147313579942e-01
-2.578537964906216118e+00	-4.598300661092829533e-01
-2.531529724085515909e+00	-4.485701409532129591e-01
-2.484917746441116293e+00	-4.371407416755040409e-01
-2.438714817527515955e+00	-4.255404612457450164e-01
-2.392933627211905723e+00	-4.137688720146839860e-01
-2.347586620852616157e+00	-4.018266879810269976e-01
-2.302685861627716157e+00	-3.897158950642979902e-01
-2.258242907364345520e+00	-3.774398451074019722e-01
-2.214268704699035695e+00	-3.650033106733429622e-01
-2.170773502774755670e+00	-3.524124991683499908e-01
-2.127766787969325613e+00	-3.396750263603959819e-01
-2.085257240376796162e+00	-3.267998509079939606e-01
-2.043252711952786349e+00	-3.137971730091419498e-01
-2.001760225418736105e+00	-3.006783016664939523e-01
-1.960785992228726071e+00	-2.874554962882320264e-01
-1.920335447169175813e+00	-2.741417893562189678e-01
-1.880413296517746025e+00	-2.607507976527119742e-01
-1.841023576163045794e+00	-2.472965300114139953e-01
-1.802169715706195996e+00	-2.337931997251690430e-01
-1.763854604350086008e+00	-2.202550495887260484e-01
-1.726080654345415910e+00	-2.066961970798569803e-01
-1.688849857911806085e+00	-1.931305063962520108e-01
-1.652163833884985777e+00	-1.795714929914880020e-01
-1.616023860848776028e+00	-1.660322649245709603e-01
-1.580430894175855805e+00	-1.525255037983689888e-01
-1.545385565200226186e+00	-1.390634863663040011e-01
-1.510888161646975814e+00	-1.256581460955599749e-01
-1.476938589416625813e+00	-1.123211721560079535e-01
-1.443536316824716170e+00	-9.906414152809100981e-02
-1.410680303391496082e+00	-8.589867826169300669e-02
-1.378368916222505902e+00	-7.283663244143800952e-02
-1.346599837878085903e+00	-5.989027018669801361e-02
-1.315369970361325969e+00	-4.707246509381868282e-02
-1.284675340427256174e+00	-3.439688095996290551e-02
-1.254511011800846010e+00	-2.187813544555569645e-02
-1.224871010067265953e+00	-9.531934553755699868e-03
-1.195748265949335920e+00	2.624831567575813818e-03
-1.167134582407572951e+00	1.457403997801459683e-02
-1.139020630490688024e+00	2.629634054945290123e-02
-1.111395978139876117e+00	3.777122122970480445e-02
-1.084249155227732020e+00	4.897713642131840128e-02
-1.057567757020145827e+00	5.989169979319190762e-02
-1.031338587019924091e+00	7.049194058852920053e-02
-1.005547838823217077e+00	8.075462020134110963e-02
-9.801813152366439796e-01	9.065660354380380981e-02
-9.552246815091569587e-01	1.001752775952131080e-01
-9.306637481742310314e-01	1.092890075826551122e-01
-9.064847777204559920e-01	1.179776195600997085e-01
-8.826748081558729586e-01	1.262228967844323257e-01
-8.592219855444219734e-01	1.340090762820700943e-01
-8.361158968082209597e-01	1.413233313951670067e-01
-8.133478935385489716e-01	1.481562259165780104e-01
-7.909113972663379677e-01	1.545021256793500108e-01
-7.688021766275540125e-01	1.603595541577280126e-01
-7.470185871300679681e-01	1.657314797475440138e-01
-7.255617647880620025e-01	1.706255238963390042e-01
-7.044357657308909504e-01	1.750540811077929970e-01
-6.836476449999999705e-01	1.790343440000000119e-01
-6.632074690965239494e-01	1.825882289926170077e-01
-6.431282584017350423e-01	1.857422007658360019e-01
-6.234258573241949763e-01	1.885269963008850136e-01
-6.041187318862859534e-01	1.909772519999330120e-01
-5.852276963987530500e-01	1.931310400143760042e-01
-5.667755728311599794e-01	1.950293224069360176e-01
-5.487867884121440110e-01	1.967153340606170031e-01
-5.312869188287580036e-01	1.982339072579050177e-01
-5.143021860819190216e-01	1.996307525260440086e-01
-4.978589215404469748e-01	2.009517116278919935e-01
-4.819830059686299739e-01	2.022419994335890037e-01
-4.666992992366029713e-01	2.035454518095400067e-01
-4.520310730217699802e-01	2.049037965953459939e-01
-4.379994600447559838e-01	2.063559642078350020e-01
-4.246229332379020116e-01	2.079374534299970045e-01
-4.119168277130229594e-01	2.096797665409250166e-01
-3.998929174865120117e-01	2.116099261633959949e-01
-3.885590576556079423e-01	2.137500841027999976e-01
-3.779189011352099836e-01	2.161172300889900033e-01
-3.679716972075209869e-01	2.187230057837289965e-01
-3.587121770650639752e-01	2.215736267582590069e-01
-3.501305293072369818e-01	2.246699124585520013e-01
-3.422124660521419504e-01	2.280074215396820092e-01
-3.349393780212949756e-01	2.315766874419240007e-01
-3.282885747156829570e-01	2.353635467698940165e-01
-3.222336036942049509e-01	2.393495509838350077e-01
-3.167446410498359621e-01	2.435124501703569977e-01
-3.117889435067570103e-01	2.478267362677480101e-01
-3.073313511754749427e-01	2.522642321049389791e-01
-3.033348289342209791e-01	2.567947119868669859e-01
-2.997610336746329707e-01	2.613865393229179990e-01
-2.965708942678129678e-01	2.660073069382390409e-01
-2.937251910730279691e-01	2.706244662078319818e-01
-2.911851221154461711e-01	2.752059319794210035e-01
-2.889128436826277624e-01	2.797206513642309655e-01
-2.868719740055946654e-01	2.841391258308350043e-01
-2.850280498663176898e-01	2.884338775876019723e-01
-2.833489273714137058e-01	2.925798529336040010e-01
-2.818051197098063732e-01	2.965547570449730275e-01
-2.803700664254681896e-01	3.003393164934810011e-01
-2.790203305389893917e-01	3.039174676184930313e-01
-2.777357216970040010e-01	3.072764706478420260e-01
-2.764993453703730730e-01	3.104069511471829745e-01
-2.752975799158630665e-01	3.133028719355179792e-01
-2.741199850195079613e-01	3.159614400069480356e-01
-2.729591466136381817e-01	3.183829542209820618e-01
-2.718104647681899855e-01	3.205706005475670306e-01
-2.706718922692644691e-01	3.225302024657109579e-01
-2.695436325878871608e-01	3.242699347092490303e-01
-2.684278066888157732e-01	3.258000089281329892e-01
-2.673280986181922891e-01	3.271323399919709995e-01
-2.662493900310254902e-01	3.282802016119540367e-01
-2.651973937723551833e-01	3.292578797094629639e-01
-2.641782963132346951e-01	3.300803315296420015e-01
-2.631984182743519751e-01	3.307628579038269789e-01
-2.622639014622948905e-01	3.313207953263560546e-01
-2.613804298180326668e-01	3.317692336510129625e-01
-2.605529904615033754e-01	3.321227642537980529e-01
-2.597856796425387915e-01	3.323952624765089681e-01
-2.590815569134249929e-01	3.325997070850259529e-01
-2.584425492625991860e-01	3.327480383729379820e-01
-2.578694053357614702e-01	3.328510554408690147e-01
-2.573616982657183083e-01	3.329183521099720044e-01
-2.569178740826455476e-01	3.329582899094910564e-01
-2.565353412296962898e-01	3.329780056368260022e-01
-2.562105954120177942e-01	3.329834501470330110e-01
-2.559393729056840816e-01	3.329794543082490454e-01
-2.557168245894428926e-01	3.329698174793229715e-01
