# Supplementary material for: Agile perching maneuvers in birds and morphing-wing drones
Source: Nat Commun. 2024 Sep 27;15:8330. doi: 10.1038/s41467-024-52369-4 (PMC11437188; doi:10.1038/s41467-024-52369-4)
Supplement: Supplementary file 11 — Source Data [file 41467_2024_52369_MOESM11_ESM.zip › figure_source_data/suppl_fig_2/harris_hawk_431.csv]

# horizontal_pos	altitude
-1.197435201961898343e+01	3.060384330035820222e-01
-1.195738418696558369e+01	3.072909030207470193e-01
-1.194013228046198449e+01	3.084625862184480205e-01
-1.192261611734038418e+01	3.095445106938130020e-01
-1.190485542682318432e+01	3.105279116383090066e-01
-1.188686973476708353e+01	3.114042818809020230e-01
-1.186867825212728356e+01	3.121654206788169739e-01
-1.185029976802978346e+01	3.128034803380330131e-01
-1.183175254818008426e+01	3.133110102635359717e-01
-1.181305423928348475e+01	3.136809980615429816e-01
-1.179422178008538324e+01	3.139069073423220169e-01
-1.177527131957628370e+01	3.139827119026010194e-01
-1.175621814283288380e+01	3.139029260005409827e-01
-1.173707660489638371e+01	3.136626304735570248e-01
-1.171786007301308352e+01	3.132574944894980229e-01
-1.169858087748698416e+01	3.126837927643950077e-01
-1.167925027131798466e+01	3.119384181246420140e-01
-1.165987839872258469e+01	3.110188893376850117e-01
-1.164047427256008405e+01	3.099233541823899762e-01
-1.162104576061208405e+01	3.086505877777310225e-01
-1.160159958059118424e+01	3.071999862357809863e-01
-1.158214130368868311e+01	3.055715557514679936e-01
-1.156267536640008409e+01	3.037658972867520180e-01
-1.154320509030918451e+01	3.017841870501559720e-01
-1.152373270945118300e+01	2.996281530133539928e-01
-1.150425940482198328e+01	2.973000477443960010e-01
-1.148478534555028396e+01	2.948026178715750234e-01
-1.146530973620888361e+01	2.921390705224379825e-01
-1.144583086969828400e+01	2.893130371088309949e-01
-1.142634618510788336e+01	2.863285348505649752e-01
-1.140685232992988318e+01	2.831899264472840239e-01
-1.138734522598198318e+01	2.799018783200539762e-01
-1.136782013838038452e+01	2.764693178510310156e-01
-1.134827174689608320e+01	2.728973900512380313e-01
-1.132869421902558393e+01	2.691914140830179991e-01
-1.130908128411128466e+01	2.653568400552199780e-01
-1.128942630785588364e+01	2.613992064957689765e-01
-1.126972236659468329e+01	2.573240988882810054e-01
-1.124996232070488311e+01	2.531371096369879892e-01
-1.123013888656488390e+01	2.488437997979379979e-01
-1.121024470650348448e+01	2.444496628845309882e-01
-1.119027241621588331e+01	2.399600910225150041e-01
-1.117021470916628445e+01	2.353803436940090088e-01
-1.115006439753718404e+01	2.307155192725909854e-01
-1.112981446933508423e+01	2.259705295124549984e-01
-1.110945814131108378e+01	2.211500771147960065e-01
-1.108898890740448451e+01	2.162586364544079875e-01
-1.106840058247288461e+01	2.113004375096780019e-01
-1.104768734112368378e+01	2.062794530001740012e-01
-1.102684375151488361e+01	2.011993886985770086e-01
-1.100586480404788325e+01	1.960636768480880088e-01
-1.098474593492548301e+01	1.908754725833559929e-01
-1.096348304459798406e+01	1.856376532226310105e-01
-1.094207251117008362e+01	1.803528202717460116e-01
-1.092051119888488309e+01	1.750233039569140114e-01
-1.089879646184578377e+01	1.696511700833809866e-01
-1.087692614317408335e+01	1.642382290009319901e-01
-1.085489856983798340e+01	1.587860464451310016e-01
-1.083271254341728351e+01	1.532959560150020106e-01
-1.081036732709828385e+01	1.477690730436039823e-01
-1.078786262921448369e+01	1.422063096174510100e-01
-1.076519858366828331e+01	1.366083905037970003e-01
-1.074237572758228332e+01	1.309758697512510006e-01
-1.071939497653938389e+01	1.253091477386217845e-01
-1.069625759777528451e+01	1.196084884590719044e-01
-1.067296518168968333e+01	1.138740368411523957e-01
-1.064951961203798447e+01	1.081058359247130951e-01
-1.062592303515888403e+01	1.023038437276246049e-01
-1.060217782858448388e+01	9.646794965827799884e-02
-1.057828656936358414e+01	9.059799034851399868e-02
-1.055425200241378469e+01	8.469376480156540210e-02
-1.053007700919938472e+01	7.875504876937350351e-02
-1.050576457700888433e+01	7.278160829287139144e-02
-1.048131776908428314e+01	6.677321235719049786e-02
-1.045673969583028473e+01	6.072964463090380072e-02
-1.043203348730368418e+01	5.465071427413120686e-02
-1.040720226716028307e+01	4.853626581435288578e-02
-1.038224912820748358e+01	4.238618810095559630e-02
-1.035717710968688365e+01	3.620042235973619515e-02
-1.033198917638338443e+01	2.997896937675689766e-02
-1.030668819963478455e+01	2.372189584706030363e-02
-1.028127694029018357e+01	1.742933992786160902e-02
-1.025575803364358407e+01	1.110151603801740050e-02
-1.023013397634948340e+01	4.738718945965891827e-03
-1.020440711530458344e+01	-1.658672812871991864e-03
-1.017857963846667424e+01	-8.090194150857599187e-03
-1.015265356756262349e+01	-1.455529124044840916e-02
-1.012663075262413415e+01	-2.105331989409880977e-02
-1.010051286827970429e+01	-2.758354448704408712e-02
-1.007430141171933435e+01	-3.414513740385410889e-02
-1.004799770224096456e+01	-4.073717899527240505e-02
-1.002160288228099461e+01	-4.735865803726091450e-02
-9.995117919826274289e+00	-5.400847268909331200e-02
-9.968543612101294471e+00	-6.068543195155159942e-02
-9.941880590422554675e+00	-6.738825762958730592e-02
-9.915129326110683650e+00	-7.411558680603796967e-02
-9.888290137351773978e+00	-8.086597483402901965e-02
-9.861363196899894490e+00	-8.763789885543399327e-02
-9.834348540515254200e+00	-9.442976185120799393e-02
-9.807246076034763504e+00	-1.012398972265060038e-01
-9.780055592975053003e+00	-1.080665739293050209e-01
-9.752776772571634112e+00	-1.149080020959230009e-01
-9.725409198161633739e+00	-1.217623392103029945e-01
-9.697952365821844722e+00	-1.286276967566329921e-01
-9.670405695177784366e+00	-1.355021473366950224e-01
-9.642768540303853442e+00	-1.423837322147480378e-01
-9.615040200638643952e+00	-1.492704692437830105e-01
-9.587219931843744547e+00	-1.561603611180329976e-01
-9.559306956538303979e+00	-1.630514038878209671e-01
-9.531300474845284754e+00	-1.699415956645080050e-01
-9.503199674689183141e+00	-1.768289454357219737e-01
-9.475003741788423639e+00	-1.837114819043300096e-01
-9.446711869288794361e+00	-1.905872622591610055e-01
-9.418323266988153364e+00	-1.974543807813259888e-01
-9.389837170105254316e+00	-2.043109771874270231e-01
-9.361252847549224043e+00	-2.111552446099839719e-01
-9.332569609649384645e+00	-2.179854371163340021e-01
-9.303786815308404456e+00	-2.247998766699250139e-01
-9.274903878545503133e+00	-2.315969594425479894e-01
-9.245920274400093675e+00	-2.383751613924540158e-01
-9.216835544170054462e+00	-2.451330430315409870e-01
-9.187649299963583260e+00	-2.518692533146900114e-01
-9.158361228547583721e+00	-2.585825325957459841e-01
-9.128971094480814230e+00	-2.652717146074459742e-01
-9.099478742524734542e+00	-2.719357274364829768e-01
-9.069884099330733918e+00	-2.785735934797030078e-01
-9.040187174407833481e+00	-2.851844283828329774e-01
-9.010388060380734032e+00	-2.917674389788280087e-01
-8.980486932554104129e+00	-2.983219202586759877e-01
-8.950484047804934562e+00	-3.048472514229029762e-01
-8.920379742830633063e+00	-3.113428910768190061e-01
-8.890174431786684650e+00	-3.178083716464569775e-01
-8.859868603353143968e+00	-3.242432931048470635e-01
-8.829462817274793096e+00	-3.306473161094560242e-01
-8.798957700424724138e+00	-3.370201546612039967e-01
-8.768353942445864746e+00	-3.433615684029999726e-01
-8.737652291028954465e+00	-3.496713546813199902e-01
-8.706853546888893902e+00	-3.559493404975930253e-01
-8.675958558504483165e+00	-3.621953744772080097e-01
-8.644968216688134532e+00	-3.684093189825609627e-01
-8.613883449053874486e+00	-3.745910424928879379e-01
-8.582705214452133191e+00	-3.807404123676189633e-01
-8.551434497439313276e+00	-3.868572881018160214e-01
-8.520072302849143853e+00	-3.929415151719810040e-01
-8.488619650530173644e+00	-3.989929195584229205e-01
-8.457077570311113845e+00	-4.050113030165710115e-01
-8.425447097251504758e+00	-4.109964391544859708e-01
-8.393729267230703783e+00	-4.169480703575240699e-01
-8.361925112922673264e+00	-4.228659055840950365e-01
-8.330035660197644631e+00	-4.287496190389389894e-01
-8.298061924985143278e+00	-4.345988497127660222e-01
-8.266004910625474267e+00	-4.404132017597510163e-01
-8.233865605728844628e+00	-4.461922456676469806e-01
-8.201644982553213836e+00	-4.519355201594469906e-01
-8.169343995903522782e+00	-4.576425347510359454e-01
-8.136963582546632878e+00	-4.633127728762470032e-01
-8.104504661127823084e+00	-4.689456954796519805e-01
-8.071968132566462728e+00	-4.745407449683180512e-01
-8.039354880900724254e+00	-4.800973494070090442e-01
-8.006665774543623826e+00	-4.856149268369160388e-01
-7.973901667906122981e+00	-4.910928895961889640e-01
-7.941063403336673154e+00	-4.965306485212478971e-01
-7.908151813321603107e+00	-5.019276169111950292e-01
-7.875167722886453170e+00	-5.072832141434580056e-01
-7.842111952135073061e+00	-5.125968688370501347e-01
-7.808985318861043190e+00	-5.178680214703359486e-01
-7.775788641165193305e+00	-5.230961263727320620e-01
-7.742522740012982574e+00	-5.282806530241390686e-01
-7.709188441666852576e+00	-5.334210866117490291e-01
-7.675786579931273224e+00	-5.385169278109220858e-01
-7.642317998151852976e+00	-5.435676917747680470e-01
-7.608783550914522742e+00	-5.485729063354229940e-01
-7.575184105396573386e+00	-5.535321094385470264e-01
-7.541520542328113308e+00	-5.584448458508211033e-01
-7.507793756529773432e+00	-5.633106631978479495e-01
-7.474004657000732799e+00	-5.681291074065060176e-01
-7.440154166539852731e+00	-5.728997176411101400e-01
-7.406243220891492562e+00	-5.776220208364659658e-01
-7.372272767417382688e+00	-5.822955259426021435e-01
-7.338243763304682865e+00	-5.869197180056231478e-01
-7.304157173330352748e+00	-5.914940522163121273e-01
-7.270013967210362971e+00	-5.960179480628060578e-01
-7.235815116571663097e+00	-6.004907837257160708e-01
-7.201561591592183120e+00	-6.049118908533741568e-01
-7.167254357362512707e+00	-6.092805498514679563e-01
-7.132894370028672881e+00	-6.135959858152280066e-01
-7.098482572782012667e+00	-6.178573652236181157e-01
-7.064019891766332826e+00	-6.220637935038011435e-01
-7.029507231976283244e+00	-6.262143135607110001e-01
-6.994945473223583399e+00	-6.303079053510660668e-01
-6.960335466248582570e+00	-6.343434865638799547e-01
-6.925678029054982865e+00	-6.383199144508300282e-01
-6.890973943543952984e+00	-6.422359888299371544e-01
-6.856223952521593112e+00	-6.460904562654390393e-01
-6.821428757149742950e+00	-6.498820154056790255e-01
-6.786589014905242578e+00	-6.536093234398301366e-01
-6.751705338106773091e+00	-6.572710036136060197e-01
-6.716778293061262950e+00	-6.608656537242010298e-01
-6.681808399874043403e+00	-6.643918554959400424e-01
-6.646796132958052716e+00	-6.678481847207491384e-01
-6.611741922268222993e+00	-6.712332220320491594e-01
-6.576646155277292571e+00	-6.745455641671671554e-01
-6.541509179699033005e+00	-6.777838355621901290e-01
-6.506331306954833416e+00	-6.809467001145119713e-01
-6.471112816369003262e+00	-6.840328729423461596e-01
-6.435853960068213198e+00	-6.870411319672400374e-01
-6.400554968550572710e+00	-6.899703291452470300e-01
-6.365216056880223405e+00	-6.928194011748700643e-01
-6.329837431455023200e+00	-6.955873795151301664e-01
-6.294419297286222736e+00	-6.982733995550589601e-01
-6.258961865722192819e+00	-7.008767087864020695e-01
-6.223465362541572787e+00	-7.033966738442110067e-01
-6.187930036336003248e+00	-7.058327862949980158e-01
-6.152356167098252726e+00	-7.081846670690521428e-01
-6.116744074928332608e+00	-7.104520694520040092e-01
-6.081094128768002705e+00	-7.126348805705871037e-01
-6.045406755073252647e+00	-7.147331213282621665e-01
-6.009682446334543293e+00	-7.167469447678820327e-01
-5.973921769355703404e+00	-7.186766328602121057e-01
-5.938125373205033419e+00	-7.205225917388620172e-01
-5.902293996755273220e+00	-7.222853454234430259e-01
-5.866428475733832748e+00	-7.239655280933809944e-01
-5.830529749209532930e+00	-7.255638749943851273e-01
-5.794598865448662650e+00	-7.270812120778189502e-01
-5.758636987079422731e+00	-7.285184444899539535e-01
-5.722645395511833044e+00	-7.298765440429071383e-01
-5.686625494567523198e+00	-7.311565358119940239e-01
-5.650578813282472801e+00	-7.323594840148659468e-01
-5.614507007854323106e+00	-7.334864773361720047e-01
-5.578411862714522940e+00	-7.345386138674929732e-01
-5.542295290714482903e+00	-7.355169858357579749e-01
-5.506159332423613328e+00	-7.364226642945030932e-01
-5.470006154545792754e+00	-7.372566839509560044e-01
-5.433838047468812604e+00	-7.380200282982780635e-01
-5.397657421969802805e+00	-7.387136152164619496e-01
-5.361466805106393174e+00	-7.393382831974140146e-01
-5.325268835331012696e+00	-7.398947783399749678e-01
-5.289066256871432614e+00	-7.403837422491541531e-01
-5.252861913426793095e+00	-7.408057009609030352e-01
-5.216658741232783392e+00	-7.411610549996989761e-01
-5.180459761554483400e+00	-7.414500706610771541e-01
-5.144268072668213065e+00	-7.416728725955530344e-01
-5.108086841396882960e+00	-7.418294377541660989e-01
-5.071919294264993106e+00	-7.419195907395299550e-01
-5.035768708340943256e+00	-7.419430005899430025e-01
-4.999638401834642920e+00	-7.418991790081350679e-01
-4.963531724518433386e+00	-7.417874800306460958e-01
-4.927452048038633237e+00	-7.416071011189899753e-01
-4.891402756183603096e+00	-7.413570856397271314e-01
-4.855387235172883287e+00	-7.410363266874719912e-01
-4.819408864029083084e+00	-7.406435721928650295e-01
-4.783471005092403416e+00	-7.401774312466891104e-01
-4.747576994734092892e+00	-7.396363815616351367e-01
-4.711730134322622554e+00	-7.390187779848571559e-01
-4.675933681492373317e+00	-7.383228619672861370e-01
-4.640190841761723028e+00	-7.375467718898229830e-01
-4.604504760543402853e+00	-7.366885541418981553e-01
-4.568878515586512812e+00	-7.357461748444920069e-01
-4.533315109885872829e+00	-7.347175321075309906e-01
-4.497817465090813371e+00	-7.336004687104831223e-01
-4.462388415441782996e+00	-7.323927850950850971e-01
-4.427030702259973083e+00	-7.310922525601739608e-01
-4.391746969011273372e+00	-7.296966265507180971e-01
-4.356539756963252685e+00	-7.282036599361190188e-01
-4.321411501450082682e+00	-7.266111161766881654e-01
-4.286364528757952819e+00	-7.249167822818589624e-01
-4.251401053640153194e+00	-7.231184814689379792e-01
-4.216523177468722849e+00	-7.212140854371551502e-01
-4.181732887026832657e+00	-7.192015261781741220e-01
-4.147032053943522811e+00	-7.170788072510789757e-01
-4.112422434770472535e+00	-7.148440144570520349e-01
-4.077905671697842571e+00	-7.124953258563999636e-01
-4.043483293904443165e+00	-7.100310210781679565e-01
-4.009156719535072355e+00	-7.074494898802961007e-01
-3.974927258296292898e+00	-7.047492399258901141e-01
-3.940796114659383065e+00	-7.019289037488170013e-01
-3.906764391657532975e+00	-6.989872448892240353e-01
-3.872833095262302905e+00	-6.959231631868361134e-01
-3.839003139321982339e+00	-6.927356992267801328e-01
-3.805275351042912924e+00	-6.894240379393470342e-01
-3.771650476991992740e+00	-6.859875113613129738e-01
-3.738129189596882895e+00	-6.824256005722839635e-01
-3.704712094117832422e+00	-6.787379368249510936e-01
-3.671399736062422647e+00	-6.749243018930610738e-01
-3.638192609012362411e+00	-6.709846276654081176e-01
-3.605091162828473195e+00	-6.669189950180980375e-01
-3.572095812197582987e+00	-6.627276320008890220e-01
-3.539206945481982558e+00	-6.584109113763680909e-01
-3.506424933829332957e+00	-6.539693475532910583e-01
-3.473750140498162331e+00	-6.494035929574391020e-01
-3.441182930350972669e+00	-6.447144338849770673e-01
-3.408723679463992795e+00	-6.399027858844150707e-01
-3.376372784800072857e+00	-6.349696887140849899e-01
-3.344130673887963034e+00	-6.299163009223340826e-01
-3.311997814448902844e+00	-6.247438940977101396e-01
-3.279974723908472889e+00	-6.194538468360231143e-01
-3.248061978729622545e+00	-6.140476384705830792e-01
-3.216260223500472470e+00	-6.085268426110159723e-01
-3.184570179708402726e+00	-6.028931205349270517e-01
-3.152992654130812866e+00	-5.971482144754021171e-01
-3.121528546771232371e+00	-5.912939408458459667e-01
-3.090178858269082340e+00	-5.853321834420801562e-01
-3.058944696710682365e+00	-5.792648866599190427e-01
-3.027827283769513045e+00	-5.730940487647080417e-01
-2.996827960104372579e+00	-5.668217152475361065e-01
-2.965948189945183167e+00	-5.604499723010181178e-01
-2.935189564798422523e+00	-5.539809404457851638e-01
-2.904553806206412681e+00	-5.474167683370689819e-01
-2.874042767498052875e+00	-5.407596267790710787e-01
-2.843658434472632557e+00	-5.340117029731750176e-01
-2.813402924962862706e+00	-5.271751950244709661e-01
-2.783278487228862730e+00	-5.202523067296049852e-01
-2.753287497140703088e+00	-5.132452426674931623e-01
-2.723432454114532497e+00	-5.061562036131319609e-01
-2.693715975774322757e+00	-4.989873822934429159e-01
-2.664140791320193102e+00	-4.917409595028209846e-01
-2.634709733593043168e+00	-4.844191005949580187e-01
-2.605425729834982995e+00	-4.770239523662910819e-01
-2.576291791155523203e+00	-4.695576403453630143e-01
-2.547311000724212793e+00	-4.620222665012409524e-01
-2.518486500722112886e+00	-4.544199073830270108e-01
-2.489821478095982865e+00	-4.467526127013229931e-01
-2.461319149171683041e+00	-4.390224043613210614e-01
-2.432982743195413189e+00	-4.312312759559169817e-01
-2.404815484884292864e+00	-4.233811927258560037e-01
-2.376820576080433067e+00	-4.154740919924750364e-01
-2.349001176615252984e+00	-4.075118840669810782e-01
-2.321360384503403207e+00	-3.994964536384840170e-01
-2.293901215597673016e+00	-3.914296616410530283e-01
-2.266626582848272786e+00	-3.833133475980520788e-01
-2.239539275320742817e+00	-3.751493324396870110e-01
-2.212641937137692860e+00	-3.669394217873040431e-01
-2.185937046518702687e+00	-3.586854096952900028e-01
-2.159426895101852928e+00	-3.503890828386479472e-01
-2.133113567737613181e+00	-3.420522251312609341e-01
-2.106998922952232789e+00	-3.336766227566850262e-01
-2.081084574282613175e+00	-3.252640695899490786e-01
-2.055371872688203094e+00	-3.168163729853200050e-01
-2.029861890246962730e+00	-3.083353599013859969e-01
-2.004555405342622887e+00	-2.998228833310200292e-01
-1.979452889548722894e+00	-2.912808290000499789e-01
-1.954554496410862985e+00	-2.827111222945449809e-01
-1.929860052323123076e+00	-2.741157353728410073e-01
-1.905369049686673089e+00	-2.654966944145790153e-01
-1.881080642528653035e+00	-2.568560869553540016e-01
-1.856993644747293004e+00	-2.481960692519610268e-01
-1.833106531135263007e+00	-2.395188736198560209e-01
-1.809417441316532926e+00	-2.308268156812799954e-01
-1.785924186713983008e+00	-2.221223014596589995e-01
-1.762624260644253038e+00	-2.134078342533620165e-01
-1.739514851614043067e+00	-2.046860212198109985e-01
-1.716592859867752896e+00	-1.959595795993140377e-01
-1.693854917210283029e+00	-1.872313425068409809e-01
-1.671297410101282965e+00	-1.785042642194419882e-01
-1.648916505988013093e+00	-1.697814248870370135e-01
-1.626708182813872972e+00	-1.610660345950379879e-01
-1.604668261608293012e+00	-1.523614367086710275e-01
-1.582792442031712987e+00	-1.436711104309729703e-01
-1.561076340716982980e+00	-1.349986725093439976e-01
-1.539515532215693039e+00	-1.263478780291060199e-01
-1.518105592325293074e+00	-1.177226202369530128e-01
-1.496842143540833003e+00	-1.091269293422720277e-01
-1.475720902343462981e+00	-1.005649702502139919e-01
-1.454737728007382991e+00	-9.204103918693801178e-02
-1.433888672578113033e+00	-8.355955918475599375e-02
-1.413170031647392966e+00	-7.512507440274501791e-02
-1.392578395524963097e+00	-6.674224326688538156e-02
-1.372110700384953086e+00	-5.841583042274078874e-02
-1.351764278944173059e+00	-5.015069750310591212e-02
-1.331536910213442892e+00	-4.195179272282620331e-02
-1.311426867849192934e+00	-3.382413932302910653e-02
-1.291432966623283107e+00	-2.577282289722920838e-02
-1.271554606523463082e+00	-1.780297764208060851e-02
-1.251791813995432934e+00	-9.919771585832515282e-03
-1.232145279840932917e+00	-2.128390857711798256e-03
-1.212616393294253081e+00	5.565976928610910646e-03
-1.193207271812352976e+00	1.315816009471409975e-02
-1.173920786131795069e+00	2.064302102836421127e-02
-1.154760580168429973e+00	2.801547492517170168e-02
-1.135731085364017012e+00	3.527050903247280766e-02
-1.116837529116851080e+00	4.240320227971389189e-02
-1.098085936971601839e+00	4.940874517321469650e-02
-1.079483128286419902e+00	5.628245982769740363e-02
-1.061036705142882841e+00	6.301982000245320847e-02
-1.042755034316249052e+00	6.961647100654989873e-02
-1.024647222179463135e+00	7.606824933510830666e-02
-1.006723082474028086e+00	8.237120189743318832e-02
-9.889930969438329722e-01	8.852160469770879725e-02
-9.714683688937589823e-01	9.451598083007119178e-02
-9.541605698029069771e-01	1.003511176521615922e-01
-9.370818791919990343e-01	1.060240830047362998e-01
-9.202449180152000308e-01	1.115322403495468961e-01
-9.036626759177399659e-01	1.168732627034795996e-01
-8.873484327714460385e-01	1.220451452538171971e-01
-8.713156749699420001e-01	1.270462165474183780e-01
-8.555780070330779585e-01	1.318751481555369975e-01
-8.401490591352639425e-01	1.365309627258690095e-01
-8.250423912340699717e-01	1.410130403441329783e-01
-8.102713945328560152e-01	1.453211231390190150e-01
-7.958491910635590028e-01	1.494553180765040012e-01
-7.817885322222799527e-01	1.534160979023800053e-01
-7.681016971302400131e-01	1.572043002051090044e-01
-7.548003917252950057e-01	1.608211245848089888e-01
-7.418956495138130380e-01	1.642681279281769935e-01
-7.293977349287279477e-01	1.675472178032390014e-01
-7.173160502464189792e-01	1.706606440020020099e-01
-7.056590470122280356e-01	1.736109882731909915e-01
-6.944341429115340469e-01	1.764011523010790006e-01
-6.836476449999999705e-01	1.790343440000000119e-01
-6.733046801727280428e-01	1.815140622072139998e-01
-6.634091337074039529e-01	1.838440798692939915e-01
-6.539635966611899720e-01	1.860284258290559878e-01
-6.449693228351359719e-01	1.880713653310590039e-01
-6.364261959435489890e-01	1.899773793738639971e-01
-6.283327075394400385e-01	1.917511430463569866e-01
-6.206859461512699294e-01	1.933975029935429968e-01
-6.134815979815069209e-01	1.949214541641199894e-01
-6.067139594046169204e-01	1.963281159979010093e-01
-6.003759613820279784e-01	1.976227082156090109e-01
-5.944592057852779998e-01	1.988105263768009945e-01
-5.889540134872209842e-01	1.998969173735500038e-01
-5.838494839460690589e-01	2.008872550281450009e-01
-5.791335658695799804e-01	2.017869159623149888e-01
-5.747931384084890016e-01	2.026012559035129945e-01
-5.708141021908850199e-01	2.033355865904860060e-01
-5.671814793744920369e-01	2.039951534358359908e-01
-5.638795217635350632e-01	2.045851140975450122e-01
-5.608918259130180051e-01	2.051105181045140002e-01
-5.582014540278450454e-01	2.055762876731200006e-01
-5.557910593592860771e-01	2.059871998426809903e-01
-5.536430147089579368e-01	2.063478700475470107e-01
-5.517395425728530700e-01	2.066627372323789902e-01
-5.500628453970239917e-01	2.069360506050950121e-01
-5.485952343744100457e-01	2.071718581089730116e-01
-5.473192551908290238e-01	2.073739966815409952e-01
-5.462178091291869375e-01	2.075460843532939970e-01
-5.452742679661559677e-01	2.076915142238489886e-01
-5.444725811462249876e-01	2.078134503370820119e-01
-5.437973737954799880e-01	2.079148254600410028e-01
-5.432340342423480628e-01	2.079983407530650030e-01
-5.427687898455140214e-01	2.080664673006999976e-01
-5.423887700901129927e-01	2.081214494545969851e-01
-5.420820561017940520e-01	2.081653099208780056e-01
-5.418377159431879697e-01	2.081998565054200001e-01
-5.416458252970000053e-01	2.082266904112639871e-01
-5.414974734019870617e-01	2.082472159631610087e-01
