# Supplementary material for: Agile perching maneuvers in birds and morphing-wing drones
Source: Nat Commun. 2024 Sep 27;15:8330. doi: 10.1038/s41467-024-52369-4 (PMC11437188; doi:10.1038/s41467-024-52369-4)
Supplement: Supplementary file 11 — Source Data [file 41467_2024_52369_MOESM11_ESM.zip › figure_source_data/suppl_fig_2/harris_hawk_425.csv]

# horizontal_pos	altitude
-1.191040109611769182e+01	3.086023936965360259e-01
-1.189249134271779162e+01	3.077293909947660389e-01
-1.187428145653799128e+01	3.067501154785229889e-01
-1.185579168902569158e+01	3.056591855289559900e-01
-1.183704215439169261e+01	3.044514522577900228e-01
-1.181805271131989166e+01	3.031220319524610129e-01
-1.179884284914649228e+01	3.016663368917080201e-01
-1.177943157931199103e+01	3.000801042335570212e-01
-1.175983733282879129e+01	2.983594226936870375e-01
-1.174007786444209245e+01	2.965007567518549991e-01
-1.172017016408739210e+01	2.945009681471100205e-01
-1.170013037617719220e+01	2.923573344488510362e-01
-1.167997372716739157e+01	2.900675645198860231e-01
-1.165971446177489135e+01	2.876298107194210085e-01
-1.163936578813679112e+01	2.850426777277080270e-01
-1.161893983211759185e+01	2.823052279097690298e-01
-1.159844760088839166e+01	2.794169831724140352e-01
-1.157789895582039108e+01	2.763779233065080110e-01
-1.155730259465549103e+01	2.731884808443449941e-01
-1.153666604283729136e+01	2.698495324997300382e-01
-1.151599565381249235e+01	2.663623872953150284e-01
-1.149529661803869196e+01	2.627287715174220217e-01
-1.147457298036889206e+01	2.589508106725080250e-01
-1.145382766542029174e+01	2.550310086511020091e-01
-1.143306251047389210e+01	2.509722243340229975e-01
-1.141227830540299237e+01	2.467776459016390311e-01
-1.139147483907839131e+01	2.424507631293300047e-01
-1.137065095165989170e+01	2.379953379711199912e-01
-1.134980459214799176e+01	2.334153737481149959e-01
-1.132893288054299141e+01	2.287150832690270086e-01
-1.130803217393729199e+01	2.238988562162589901e-01
-1.128709813585239097e+01	2.189712261330580279e-01
-1.126612580812589215e+01	2.139368373447650407e-01
-1.124510968465179239e+01	2.088004121405980240e-01
-1.122404378628419153e+01	2.035667185316289984e-01
-1.120292173622679144e+01	1.982405388859630191e-01
-1.118173683524899253e+01	1.928266397238710128e-01
-1.116048213609459161e+01	1.873297429340000098e-01
-1.113915051647699173e+01	1.817544986472920121e-01
-1.111773475009199252e+01	1.761054599781832208e-01
-1.109622757511699120e+01	1.703870598135565073e-01
-1.107462175970899132e+01	1.646035897992191299e-01
-1.105291016406149218e+01	1.587591816419147150e-01
-1.103108579862769112e+01	1.528577908125428042e-01
-1.100914187817209111e+01	1.469031827038753124e-01
-1.098707187136289143e+01	1.408989212641434119e-01
-1.096486954567409100e+01	1.348483600969023199e-01
-1.094252900741899204e+01	1.287546359880345215e-01
-1.092004473679109111e+01	1.226206647930536131e-01
-1.089741161784369261e+01	1.164491395923998168e-01
-1.087462496338679152e+01	1.102425309995177100e-01
-1.085168053483349127e+01	1.040030894864383132e-01
-1.082857455707429217e+01	9.773284957458881761e-02
-1.080530372849859155e+01	9.143363572475651790e-02
-1.078186522632929112e+01	8.510706974964690752e-02
-1.075825670746709228e+01	7.875457956530901305e-02
-1.073447630508089112e+01	7.237740909382561760e-02
-1.071052262120239185e+01	6.597662912897361842e-02
-1.068639471561559162e+01	5.955314897889811554e-02
-1.066209209134619229e+01	5.310772870499752552e-02
-1.063761467707469244e+01	4.664099178393302236e-02
-1.061296280680959114e+01	4.015343802965060105e-02
-1.058813719716089174e+01	3.364545662421100647e-02
-1.056313892256269149e+01	2.711733911970481969e-02
-1.053796938878729250e+01	2.056929228821491318e-02
-1.051263030509359098e+01	1.400145071229311200e-02
-1.048712365534199087e+01	7.413889024365405422e-03
-1.046145166839689189e+01	8.066337195000161664e-04
-1.043561678812709204e+01	-5.820325518303304246e-03
-1.040962164329329198e+01	-1.246702502102786658e-02
-1.038346901759819119e+01	-1.913351690330289401e-02
-1.035716182015239184e+01	-2.581985940836198368e-02
-1.033070305658699262e+01	-3.252610783927398219e-02
-1.030409580102529254e+01	-3.925230607145296924e-02
-1.027734316909899093e+01	-4.599847863423298100e-02
-1.025044829217409159e+01	-5.276462334288001266e-02
-1.022341429292919202e+01	-5.955070445791199596e-02
-1.019624426240359227e+01	-6.635664634587901123e-02
-1.016894123861568211e+01	-7.318232761488896454e-02
-1.014150818682619182e+01	-8.002757569893298450e-02
-1.011394798150627139e+01	-8.689216186737597214e-02
-1.008626339004817218e+01	-9.377579663956897571e-02
-1.005845705824158109e+01	-1.006781255893189897e-01
-1.003053149752251194e+01	-1.075987255294320044e-01
-1.000248907398714238e+01	-1.145371010727390115e-01
-9.974331999151111461e+00	-1.214926815723699760e-01
-9.946062322422891455e+00	-1.284648184504459945e-01
-9.917681925250402486e+00	-1.354527829304709718e-01
-9.889192516891331053e+00	-1.424557641942449937e-01
-9.860595631750351586e+00	-1.494728679888689959e-01
-9.831892628220192165e+00	-1.565031157131450135e-01
-9.803084688958310977e+00	-1.635454440152079858e-01
-9.774172822526651316e+00	-1.705987049343959949e-01
-9.745157866318292506e+00	-1.776616666201289996e-01
-9.716040490692252618e+00	-1.847330146587469746e-01
-9.686821204235261717e+00	-1.918113540359839830e-01
-9.657500360067581724e+00	-1.988952117579260159e-01
-9.628078163108691356e+00	-2.059830401470519878e-01
-9.598554678217421809e+00	-2.130732208224049851e-01
-9.568929839120482228e+00	-2.201640693642060165e-01
-9.539203458042541328e+00	-2.272538406534910238e-01
-9.509375235950722427e+00	-2.343407348668959944e-01
-9.479444773325681695e+00	-2.414229040956910044e-01
-9.449411581371562008e+00	-2.484984595469080237e-01
-9.419275093576592539e+00	-2.555654792731439917e-01
-9.389034677536152174e+00	-2.626220163666709850e-01
-9.358689646950111296e+00	-2.696661075430730192e-01
-9.328239273706421031e+00	-2.766957820301200188e-01
-9.297682799963352451e+00	-2.837090706691089981e-01
-9.267019450143491710e+00	-2.907040151288369789e-01
-9.236248442753701937e+00	-2.976786771268200016e-01
-9.205369001946591467e+00	-3.046311475485710130e-01
-9.174380368741111624e+00	-3.115595553538320073e-01
-9.143281811822591365e+00	-3.184620761587079740e-01
-9.112072637845232137e+00	-3.253369403847919394e-01
-9.080752201164392190e+00	-3.321824408704939224e-01
-9.049319912930231524e+00	-3.389969398460270233e-01
-9.017775249479781152e+00	-3.457788751816299189e-01
-8.986117759970341012e+00	-3.525267658285609618e-01
-8.954347073204031560e+00	-3.592392163840209540e-01
-8.922462903600571593e+00	-3.659149207241980117e-01
-8.890465056283511913e+00	-3.725526646638450123e-01
-8.858353431253592092e+00	-3.791513276159509949e-01
-8.826128026632051871e+00	-3.857098832407699907e-01
-8.793788940965921341e+00	-3.922273990895009388e-01
-8.761336374597101795e+00	-3.987030352638449293e-01
-8.728770630106522432e+00	-4.051360421282589885e-01
-8.696092111854310858e+00	-4.115257571265729664e-01
-8.663301324646552004e+00	-4.178716007685129852e-01
-8.630398871567932062e+00	-4.241730718642149900e-01
-8.597385451028582537e+00	-4.304297420958380083e-01
-8.564261853081312381e+00	-4.366412500246120154e-01
-8.531028955072731179e+00	-4.428072946388939557e-01
-8.497687716698502314e+00	-4.489276285540099720e-01
-8.464239174538182198e+00	-4.550020509775610233e-01
-8.430684436150151839e+00	-4.610304005545699524e-01
-8.397024673810362216e+00	-4.670125482052320254e-01
-8.363261117981060977e+00	-4.729483900642180161e-01
-8.329395050597231176e+00	-4.788378406244740426e-01
-8.295427798257911434e+00	-4.846808261804949614e-01
-8.261360725409131689e+00	-4.904772786561770181e-01
-8.227195227602441818e+00	-4.962271298909470274e-01
-8.192932724909741893e+00	-5.019303064450180152e-01
-8.158574655570470568e+00	-5.075867249707020079e-01
-8.124122469941871927e+00	-5.131962881820619771e-01
-8.089577624816310930e+00	-5.187588814400030390e-01
-8.054941578162191362e+00	-5.242743699546739133e-01
-8.020215784337050735e+00	-5.297425965920159463e-01
-7.985401689812630543e+00	-5.351633802568009912e-01
-7.950500729442190995e+00	-5.405365148109759765e-01
-7.915514323291290566e+00	-5.458617684736990494e-01
-7.880443874043161046e+00	-5.511388836385959777e-01
-7.845290764980211051e+00	-5.563675770346119265e-01
-7.810056358533780774e+00	-5.615475401496190511e-01
-7.774741995384810700e+00	-5.666784398308950532e-01
-7.739348994089550793e+00	-5.717599189737740950e-01
-7.703878651196420790e+00	-5.767915972092789723e-01
-7.668332241812590766e+00	-5.817730715034530320e-01
-7.632711020572740424e+00	-5.867039165852860894e-01
-7.597016222956781029e+00	-5.915836851266449425e-01
-7.561249066899360827e+00	-5.964119076061380476e-01
-7.525410754630300403e+00	-6.011880917994019136e-01
-7.489502474683581212e+00	-6.059117218504879165e-01
-7.453525404011370981e+00	-6.105822568926839722e-01
-7.417480710139900957e+00	-6.151991292018790247e-01
-7.381369553305840547e+00	-6.197617418811709467e-01
-7.345193088513831015e+00	-6.242694660914309690e-01
-7.308952467460050784e+00	-6.287216378586399923e-01
-7.272648840270870885e+00	-6.331175545046741071e-01
-7.236283357011091155e+00	-6.374564707633609828e-01
-7.199857168922810580e+00	-6.417375946578480761e-01
-7.163371429362160647e+00	-6.459600832281819915e-01
-7.126827294409090463e+00	-6.501230382092459958e-01
-7.090225923132500441e+00	-6.542255017685258967e-01
-7.053568477501390710e+00	-6.582664524204029366e-01
-7.016856121940370450e+00	-6.622448012384940519e-01
-6.980090022536041161e+00	-6.661593884899810192e-01
-6.943271345908691217e+00	-6.700089808156399762e-01
-6.906401257771000779e+00	-6.737922690764359679e-01
-6.869480921202840484e+00	-6.775078669820719934e-01
-6.832511494677630637e+00	-6.811543106087720734e-01
-6.795494129881831213e+00	-6.847300589030549389e-01
-6.758429969374180502e+00	-6.882334952553379459e-01
-6.721320144135980890e+00	-6.916629302121639622e-01
-6.684165771066821193e+00	-6.950166053789899046e-01
-6.646967950483170462e+00	-6.982926985468929093e-01
-6.609727763678410639e+00	-7.014893300568139090e-01
-6.572446270603630403e+00	-7.046045703941818950e-01
-6.535124507727981147e+00	-7.076364489854780615e-01
-6.497763486136010513e+00	-7.105829641467980018e-01
-6.460364189916750988e+00	-7.134420941131809357e-01
-6.422927574896051262e+00	-7.162118090567590745e-01
-6.385454567759430766e+00	-7.188900839820300259e-01
-6.347946065607290578e+00	-7.214749123681660770e-01
-6.310402935979000816e+00	-7.239643204115249198e-01
-6.272826017375450647e+00	-7.263563817067810735e-01
-6.235216120303021192e+00	-7.286492321926349991e-01
-6.197574028854450745e+00	-7.308410851781179662e-01
-6.159900502834561031e+00	-7.329302462582480970e-01
-6.122196280430700632e+00	-7.349151279234349410e-01
-6.084462081420360491e+00	-7.367942636656350519e-01
-6.046698610900341109e+00	-7.385663213858328913e-01
-6.008906563514140764e+00	-7.402301159120570073e-01
-5.971086628147441289e+00	-7.417846204446889580e-01
-5.933239493054021096e+00	-7.432289767562640925e-01
-5.895365851368520538e+00	-7.445625039860410688e-01
-5.857466406956301164e+00	-7.457847058852729027e-01
-5.819541880545551216e+00	-7.468952763869869393e-01
-5.781593016082361203e+00	-7.478941033940109673e-01
-5.743620587245501063e+00	-7.487812707005840895e-01
-5.705625404055091110e+00	-7.495570579859509586e-01
-5.667608319506890702e+00	-7.502219388424020696e-01
-5.629570236163020880e+00	-7.507765768250389549e-01
-5.591512112629550835e+00	-7.512218195356981099e-01
-5.553434969851711145e+00	-7.515586907785909432e-01
-5.515339897159060811e+00	-7.517883808499910003e-01
-5.477228057995271016e+00	-7.519122350482980721e-01
-5.439100695269940999e+00	-7.519317405137759813e-01
-5.400959136273820960e+00	-7.518485115287110165e-01
-5.362804797103410515e+00	-7.516642734285881033e-01
-5.324639186545710778e+00	-7.513808452925809789e-01
-5.286463909379830461e+00	-7.510001215972059718e-01
-5.248280669058340564e+00	-7.505240530299370771e-01
-5.210091269737560538e+00	-7.499546266700050090e-01
-5.171897617633360866e+00	-7.492938457510800454e-01
-5.133701721685580921e+00	-7.485437092252740232e-01
-5.095505693522071056e+00	-7.477061913496159118e-01
-5.057311746720050571e+00	-7.467832215150129738e-01
-5.019122195370121275e+00	-7.457766645336640909e-01
-4.980939451955211261e+00	-7.446883015941290207e-01
-4.942766024563391092e+00	-7.435198120838550917e-01
-4.904604513460430582e+00	-7.422727564671109945e-01
-4.866457607053391143e+00	-7.409485603922369990e-01
-4.828328077282860953e+00	-7.395485001860560015e-01
-4.790218774485740738e+00	-7.380736898755799746e-01
-4.752132621775620791e+00	-7.365250698579650646e-01
-4.714072608990880653e+00	-7.349033973193899172e-01
-4.676041786264311106e+00	-7.332092384824779874e-01
-4.638043257270060948e+00	-7.314429627402860845e-01
-4.600080172205490925e+00	-7.296047387131110451e-01
-4.562155720566690498e+00	-7.276945322427239571e-01
-4.524273123776310968e+00	-7.257121063173430642e-01
-4.486435627722300978e+00	-7.236570229000189869e-01
-4.448646495265091261e+00	-7.215286466133830068e-01
-4.410908998768871214e+00	-7.193261502149959075e-01
-4.373226412710811140e+00	-7.170485217802280431e-01
-4.335602006419311039e+00	-7.146945734935989947e-01
-4.298039036989040440e+00	-7.122629519351690863e-01
-4.260540742417490812e+00	-7.097521497358569853e-01
-4.223110335003580573e+00	-7.071605184646030384e-01
-4.185750995045091294e+00	-7.044862826011579759e-01
-4.148465864867280750e+00	-7.017275544409200538e-01
-4.111258043210841429e+00	-6.988823497728100520e-01
-4.074130580002821134e+00	-6.959486041675020385e-01
-4.037086471529661047e+00	-6.929241897115050453e-01
-4.000128656027301055e+00	-6.898069320225519441e-01
-3.963260009698641007e+00	-6.865946273834500069e-01
-3.926483343164931306e+00	-6.832850598348529925e-01
-3.889801398353230688e+00	-6.798760180724090496e-01
-3.853216845818691283e+00	-6.763653120001080765e-01
-3.816732282496650974e+00	-6.727507887995380909e-01
-3.780350229876551005e+00	-6.690303483838599963e-01
-3.744073132586531294e+00	-6.652019581155799166e-01
-3.707903357375300857e+00	-6.612636666785620676e-01
-3.671843192475400919e+00	-6.572136170068569871e-01
-3.635894847330281010e+00	-6.530500581859319809e-01
-3.600060452666091315e+00	-6.487713562553749647e-01
-3.564342060887980779e+00	-6.443760038560999437e-01
-3.528741646779951502e+00	-6.398626286793129836e-01
-3.493261108486900746e+00	-6.352300006887801054e-01
-3.457902268757511166e+00	-6.304770381022311021e-01
-3.422666876426861293e+00	-6.256028121317329660e-01
-3.387556608118260648e+00	-6.206065504965829760e-01
-3.352573070144621248e+00	-6.154876397354229756e-01
-3.317717800590981092e+00	-6.102456263568190042e-01
-3.282992271560990716e+00	-6.048802168793350198e-01
-3.248397891571880969e+00	-5.993912768230209576e-01
-3.213936008083961404e+00	-5.937788287241980711e-01
-3.179607910152810746e+00	-5.880430492542769727e-01
-3.145414831194001337e+00	-5.821842655311308956e-01
-3.111357951852260939e+00	-5.762029507180790322e-01
-3.077438402969100650e+00	-5.700997190108909596e-01
-3.043657268644641256e+00	-5.638753201172679308e-01
-3.010015589391381141e+00	-5.575306333360299238e-01
-2.976514365379350657e+00	-5.510666613447159357e-01
-2.943154559773780932e+00	-5.444845238045079583e-01
-2.909937102167710954e+00	-5.377854508902910613e-01
-2.876862892113170922e+00	-5.309707768513520776e-01
-2.843932802755611000e+00	-5.240419337047279580e-01
-2.811147684576821071e+00	-5.170004451585359373e-01
-2.778508369251921017e+00	-5.098479208569270948e-01
-2.746015673626130749e+00	-5.025860510315369734e-01
-2.713670403816551335e+00	-4.952166016366879586e-01
-2.681473359443691251e+00	-4.877414100370929817e-01
-2.649425337996371255e+00	-4.801623813075779901e-01
-2.617527139332120889e+00	-4.724814851945030036e-01
-2.585779570313700759e+00	-4.647007537781419617e-01
-2.554183449579981335e+00	-4.568222798644970273e-01
-2.522739612447221447e+00	-4.488482161238769863e-01
-2.491448915933840880e+00	-4.407807749823119958e-01
-2.460312243898910900e+00	-4.326222292604479658e-01
-2.429330512281120846e+00	-4.243749135432929864e-01
-2.398504674421700678e+00	-4.160412262529859517e-01
-2.367835726450751466e+00	-4.076236323859009913e-01
-2.337324712713041208e+00	-3.991246668649169327e-01
-2.306972731205150673e+00	-3.905469384476810135e-01
-2.276780938991951331e+00	-3.818931341223180120e-01
-2.246750557566911333e+00	-3.731660239133610113e-01
-2.216882878116490652e+00	-3.643684660127630148e-01
-2.187179266645880915e+00	-3.555034121438430117e-01
-2.157641168919591124e+00	-3.465739130599209683e-01
-2.128270115167801180e+00	-3.375831240743209505e-01
-2.099067724506711308e+00	-3.285343105143940234e-01
-2.070035709018840819e+00	-3.194308529893329918e-01
-2.041175877438030639e+00	-3.102762523597429878e-01
-2.012490138382551308e+00	-3.010741342963629830e-01
-1.983980503079630919e+00	-2.918282533159100023e-01
-1.955649087524950813e+00	-2.825424961838030047e-01
-1.927498114021810816e+00	-2.732208845764880212e-01
-1.899529912046441060e+00	-2.638675769002580274e-01
-1.871746918388740744e+00	-2.544868691687720008e-01
-1.844151676521100791e+00	-2.450831948479100242e-01
-1.816746835152170947e+00	-2.356611235842029917e-01
-1.789535145927850790e+00	-2.262253587416009903e-01
-1.762519460247370828e+00	-2.167807336810130270e-01
-1.735702725169091076e+00	-2.073322067275429892e-01
-1.709087978388170947e+00	-1.978848547817549930e-01
-1.682678342276231032e+00	-1.884438655434860221e-01
-1.656477016981681150e+00	-1.790145283296010192e-01
-1.630487272598940773e+00	-1.696022234805769635e-01
-1.604712440424051145e+00	-1.602124103647830089e-01
-1.579155903324521049e+00	-1.508506140036839915e-01
-1.553821085261211099e+00	-1.415224103558719859e-01
-1.528711440010761091e+00	-1.322334103125960003e-01
-1.503830439147241016e+00	-1.229892424722949795e-01
-1.479181559352000797e+00	-1.137955347763439651e-01
-1.454768269131070824e+00	-1.046578951026509996e-01
-1.430594015028641142e+00	-9.558189092786500973e-02
-1.406662207434810963e+00	-8.657302818239598352e-02
-1.382976206094030935e+00	-7.763672943539295934e-02
-1.359539305428611122e+00	-6.877831155879698954e-02
-1.336354719798340973e+00	-6.000296303068397563e-02
-1.313425568823340939e+00	-5.131572104810999679e-02
-1.290754862901771105e+00	-4.272144862840199231e-02
-1.268345489057641107e+00	-3.422481188525899887e-02
-1.246200197255840969e+00	-2.583025767194999101e-02
-1.224321587322581006e+00	-1.754199178825938121e-02
-1.202712096608150816e+00	-9.363957950491191840e-03
-1.181373988527089969e+00	-1.299817724758983717e-03
-1.160309342106278008e+00	6.647068377164833120e-03
-1.139520042666662958e+00	1.447365844300452231e-02
-1.119007773756542923e+00	2.217724515452312861e-02
-1.098774010446038840e+00	2.975547004661990846e-02
-1.078820014081965928e+00	3.720633585496291307e-02
-1.059146828590594946e+00	4.452821678693572038e-02
-1.039755278402678007e+00	5.171986656347371536e-02
-1.020645968060619913e+00	5.878042409409461877e-02
-1.001819283552046080e+00	6.570941666404381265e-02
-9.832753953972529493e-01	7.250676053088431217e-02
-9.650142635003999825e-01	7.917275884796610985e-02
-9.470356437558279383e-01	8.570809685386981958e-02
-9.293390963818869421e-01	9.211383428999261880e-02
-9.119239959351819191e-01	9.839139503275251553e-02
-8.947895429385129829e-01	1.045425539522234215e-01
-8.779347770360679259e-01	1.105694210351734208e-01
-8.613585915699819573e-01	1.164744228372096152e-01
-8.450597494533049758e-01	1.222602813557847057e-01
-8.290369001959949635e-01	1.279299904429163082e-01
-8.132885979230090046e-01	1.334867899033249095e-01
-7.978133202071069352e-01	1.389341374500113191e-01
-7.826094875238799320e-01	1.442756787147642106e-01
-7.676754831229019027e-01	1.495152155354085299e-01
-7.530096730971319596e-01	1.546566727644632100e-01
-7.386104264228710026e-01	1.597040638649714073e-01
-7.244761347349509828e-01	1.646614555782988099e-01
-7.106052315966119304e-01	1.695329319653889333e-01
-6.969962110208389738e-01	1.743225581370407284e-01
-6.836476449999999705e-01	1.790343440000000119e-01
-6.705581998035239355e-01	1.836722083537949968e-01
-6.577266508092649566e-01	1.882399436781250213e-01
-6.451518956431139262e-01	1.927411819520309932e-01
-6.328329654134969839e-01	1.971793618439700024e-01
-6.207690338424909360e-01	2.015576976061190240e-01
-6.089594241135459773e-01	2.058791499967619898e-01
-5.974036132769469098e-01	2.101463995414379893e-01
-5.861012340782019159e-01	2.143618224266510275e-01
-5.750520741011839743e-01	2.185274692995299861e-01
-5.642560721469579432e-01	2.226450472228910238e-01
-5.537133118003999543e-01	2.267159050079790017e-01
-5.434240121696869430e-01	2.307410221168499920e-01
-5.333885158181179698e-01	2.347210012932750001e-01
-5.236072739430539524e-01	2.386560650453500299e-01
-5.140808288926759229e-01	2.425460560651580000e-01
-5.048097941471719752e-01	2.463904416310840340e-01
-4.957948319265019776e-01	2.501883219972330097e-01
-4.870366286214259377e-01	2.539384427321650373e-01
-4.785358682776459371e-01	2.576392109263840324e-01
-4.702932043940569740e-01	2.612887151450880019e-01
-4.623092303248989565e-01	2.648847489601109939e-01
-4.545844486014369301e-01	2.684248378532850254e-01
-4.471192395113439688e-01	2.719062692430699868e-01
-4.399138292927569638e-01	2.753261253477660153e-01
-4.329682583147289598e-01	2.786813185624270051e-01
-4.262823496261019529e-01	2.819686289932389900e-01
-4.198556782605609161e-01	2.851847437630189996e-01
-4.136875416865289923e-01	2.883262976751490014e-01
-4.077769317864979870e-01	2.913899148010880014e-01
-4.021225087413919930e-01	2.943722505389190225e-01
-3.967225771815539592e-01	2.972700336776650243e-01
-3.915750649471109179e-01	3.000801079945369931e-01
-3.866775047768799545e-01	3.027994729101650129e-01
-3.820270192169639700e-01	3.054253227303990181e-01
-3.776203090079439662e-01	3.079550840126279998e-01
-3.734536451735279705e-01	3.103864506097039899e-01
-3.695228649940299759e-01	3.127174159656390118e-01
-3.658233720055909521e-01	3.149463022640390242e-01
-3.623501401210979522e-01	3.170717860626879880e-01
-3.590977219217949545e-01	3.190929200855320280e-01
-3.560602611201709733e-01	3.210091508862060183e-01
-3.532315091453979705e-01	3.228203321448069874e-01
-3.506048457529049589e-01	3.245267334113990376e-01
-3.481733035102349549e-01	3.261290441651150118e-01
-3.459295959626439432e-01	3.276283731161580004e-01
-3.438661492346209991e-01	3.290262427387540267e-01
-3.419751367780879958e-01	3.303245790854359987e-01
-3.402485169352049699e-01	3.315256969961660194e-01
-3.386780729438149673e-01	3.326322808788380048e-01
-3.372554549773419952e-01	3.336473612998460125e-01
-3.359722237788139720e-01	3.345742876836360069e-01
-3.348198954211659695e-01	3.354166974776690013e-01
-3.337899867035519774e-01	3.361784821930060008e-01
-3.328740606765519527e-01	3.368637507799059905e-01
-3.320637717782559672e-01	3.374767908414499917e-01
-3.313509100586639611e-01	3.380220282254520203e-01
-3.307274439719789516e-01	3.385039855649160101e-01
-3.301855612254839256e-01	3.389272403592979988e-01
-3.297177071899519696e-01	3.392963832020839954e-01
-3.293166204001899411e-01	3.396159767641739879e-01
-3.289753647053459407e-01	3.398905161366220229e-01
-3.286873576670979458e-01	3.401243911201540238e-01
-3.284463948496489927e-01	3.403218510221849846e-01
-3.282466696983869503e-01	3.404869724847500168e-01
-3.280827887638899654e-01	3.406236308188420048e-01
-3.279497820941569275e-01	3.407354752623629746e-01
-3.278431086900099878e-01	3.408259085106569719e-01
-3.277586569958539364e-01	3.408980707910300167e-01
-3.276927404795239585e-01	3.409548286666589934e-01
-3.276420884396999966e-01	3.409987686619589953e-01
