# Supplementary material for: Agile perching maneuvers in birds and morphing-wing drones
Source: Nat Commun. 2024 Sep 27;15:8330. doi: 10.1038/s41467-024-52369-4 (PMC11437188; doi:10.1038/s41467-024-52369-4)
Supplement: Supplementary file 11 — Source Data [file 41467_2024_52369_MOESM11_ESM.zip › figure_source_data/suppl_fig_2/harris_hawk_343.csv]

# horizontal_pos	altitude
-1.170657315515765440e+01	3.902520387840034966e-01
-1.169047772140605446e+01	3.907586306182975200e-01
-1.167411111245955446e+01	3.912458726092744588e-01
-1.165749097282765590e+01	3.917089545573605447e-01
-1.164063479227275444e+01	3.921429886702715306e-01
-1.162355980381305542e+01	3.925430317254615664e-01
-1.160628288624995541e+01	3.929041072369234833e-01
-1.158882047190795461e+01	3.932212274440964883e-01
-1.157118846020975589e+01	3.934894149491344750e-01
-1.155340213764225510e+01	3.937037238394285321e-01
-1.153547610459945538e+01	3.938592601448904773e-01
-1.151742420951075552e+01	3.939512014936744633e-01
-1.149925949058775565e+01	3.939748158455045335e-01
-1.148099412544505604e+01	3.939254791982105264e-01
-1.146263938877105559e+01	3.937986921800444851e-01
-1.144420561814765591e+01	3.935900954576495581e-01
-1.142570218803865600e+01	3.932954839066334918e-01
-1.140713749189625581e+01	3.929108195084834998e-01
-1.138851893225825584e+01	3.924322429535075374e-01
-1.136985291864185577e+01	3.918560839445635047e-01
-1.135114487297725461e+01	3.911788702100965631e-01
-1.133239924226105444e+01	3.903973352474354730e-01
-1.131361951805685528e+01	3.895084248281245332e-01
-1.129480826242115477e+01	3.885093023062284878e-01
-1.127596713978765486e+01	3.873973527779944748e-01
-1.125709695430885482e+01	3.861701861469305497e-01
-1.123819769212095565e+01	3.848256391522775210e-01
-1.121926856797355576e+01	3.833617764211375567e-01
-1.120030807565095543e+01	3.817768906052084743e-01
-1.118131404159725584e+01	3.800695016622884781e-01
-1.116228368115385550e+01	3.782383553407334675e-01
-1.114321365682145526e+01	3.762824209218774696e-01
-1.112410013796165487e+01	3.742008882715005536e-01
-1.110493886137025576e+01	3.719931642467415589e-01
-1.108572519216945551e+01	3.696588684998834973e-01
-1.106645418449045515e+01	3.671978287152085629e-01
-1.104712064144405481e+01	3.646100753100445235e-01
-1.102771917390875522e+01	3.618958356263415332e-01
-1.100824425769715553e+01	3.590555276348404989e-01
-1.098869028870225506e+01	3.560897531703834940e-01
-1.096905163565885566e+01	3.529992907142565084e-01
-1.094932269019995452e+01	3.497850877378175238e-01
-1.092949791392515557e+01	3.464482526211275504e-01
-1.090957188224305519e+01	3.429900461609075024e-01
-1.088953932478845488e+01	3.394118726839084887e-01
-1.086939516225835511e+01	3.357152707846424722e-01
-1.084913453954855456e+01	3.319019037103064784e-01
-1.082875285511435592e+01	3.279735494205465174e-01
-1.080824578651265533e+01	3.239320903552135311e-01
-1.078760931212175578e+01	3.197795029493905039e-01
-1.076683972906495512e+01	3.155178469414144926e-01
-1.074593366739775568e+01	3.111492545261714815e-01
-1.072488810064405484e+01	3.066759194124395460e-01
-1.070370035279615450e+01	3.021000858491594832e-01
-1.068236810191175579e+01	2.974240376910695094e-01
-1.066088938046655521e+01	2.926500875788945466e-01
-1.063926257263505448e+01	2.877805663130855174e-01
-1.061748640868965587e+01	2.828178125026574730e-01
-1.059555995671955486e+01	2.777641625720445040e-01
-1.057348261188195515e+01	2.726219412087115268e-01
-1.055125408340465576e+01	2.673934523326725321e-01
-1.052887437956725591e+01	2.620809706658835392e-01
-1.050634379088905490e+01	2.566867339747674892e-01
-1.048366287175435474e+01	2.512129360528965183e-01
-1.046083242070765529e+01	2.456617205031955131e-01
-1.043785345964645472e+01	2.400351753700185053e-01
-1.041472721213905572e+01	2.343353286612755160e-01
-1.039145508108835436e+01	2.285641447895655209e-01
-1.036803862595885484e+01	2.227235219492885165e-01
-1.034447953977535484e+01	2.168152904340734932e-01
-1.032077962609695554e+01	2.108412118859735174e-01
-1.029694077615885561e+01	2.048029794548165139e-01
-1.027296494636675561e+01	1.987022188333240069e-01
-1.024885413631935549e+01	1.925404901212185993e-01
-1.022461036752065588e+01	1.863192904599084154e-01
-1.020023566293815520e+01	1.800400573686770089e-01
-1.017573202754567596e+01	1.737041727038443062e-01
-1.015110142997959564e+01	1.673129671543256980e-01
-1.012634578542664521e+01	1.608677251805685215e-01
-1.010146693984389543e+01	1.543696902991274211e-01
-1.007646665560138466e+01	1.478200706122549113e-01
-1.005134659862214441e+01	1.412200444808822120e-01
-1.002610832708061572e+01	1.345707662402658156e-01
-1.000075328170585465e+01	1.278733718603328184e-01
-9.975282777721174554e+00	1.211289844573109065e-01
-9.949697998437134316e+00	1.143387195694417074e-01
-9.923999990500014690e+00	1.075036901173057197e-01
-9.898189660783275556e+00	1.006250109783399099e-01
-9.872267774894945447e+00	9.370380311528311856e-02
-9.846234957260145748e+00	8.674119720931301736e-02
-9.820091692723845966e+00	7.973833676027221318e-02
-9.793838329606524340e+00	7.269638062836780712e-02
-9.767475084132504648e+00	6.561650500380081241e-02
-9.741002046139694670e+00	5.849990480267171222e-02
-9.714419185968814929e+00	5.134779449897231007e-02
-9.687726362420784554e+00	4.416140841327120814e-02
-9.660923331662695901e+00	3.694200048862100738e-02
-9.634009756956235293e+00	2.969084359305970700e-02
-9.606985219076424443e+00	2.240922839570402836e-02
-9.579849227285174962e+00	1.509846186968871740e-02
-9.552601230721196046e+00	7.759865480013311556e-03
-9.525240630067285608e+00	3.947731176515145712e-04
-9.497766789356616002e+00	-6.995471156970467508e-03
-9.470179047781915216e+00	-1.440951549778549112e-02
-9.442476731375654353e+00	-2.184600272209946681e-02
-9.414659164434285188e+00	-2.930357276537148836e-02
-9.386725680566785357e+00	-3.678086508625147411e-02
-9.358675633255685966e+00	-4.427652097143949805e-02
-9.330508405828304319e+00	-5.178918569598947585e-02
-9.302223420746054572e+00	-5.931751050150349536e-02
-9.273820148131365571e+00	-6.686015436207248808e-02
-9.245298113463455536e+00	-7.441578551558347687e-02
-9.216656904387075855e+00	-8.198308274590548894e-02
-9.187896176591154429e+00	-8.956073640929346213e-02
-9.159015658727634346e+00	-9.714744920580647980e-02
-9.130015156353636030e+00	-1.047419367035994919e-01
-9.100894554893505628e+00	-1.123429276301764479e-01
-9.071653821629265479e+00	-1.199491639502194840e-01
-9.042293006740445449e+00	-1.275594007540514774e-01
-9.012812243425214476e+00	-1.351724059842154824e-01
-8.983211747145544379e+00	-1.427869600299304653e-01
-8.953491814048145869e+00	-1.504018552202985304e-01
-8.923652818621464533e+00	-1.580158952470895328e-01
-8.893695210656364480e+00	-1.656278945467844488e-01
-8.863619511583454624e+00	-1.732366776693834987e-01
-8.833426310265334536e+00	-1.808410786583554697e-01
-8.803116258324696020e+00	-1.884399404622165153e-01
-8.772690065091875766e+00	-1.960321143936904487e-01
-8.742148492255484626e+00	-2.036164596473804544e-01
-8.711492348299845645e+00	-2.111918428816294546e-01
-8.680722482810805829e+00	-2.187571378648664466e-01
-8.649839780729125849e+00	-2.263112251814744513e-01
-8.618845156626484538e+00	-2.338529919872624485e-01
-8.587739549074814960e+00	-2.413813318001175046e-01
-8.556523915173976036e+00	-2.488951443075165249e-01
-8.525199225297164674e+00	-2.563933351694985263e-01
-8.493766458106485118e+00	-2.638748157934104888e-01
-8.462226595884615676e+00	-2.713385030554865129e-01
-8.430580620221356014e+00	-2.787833189440204751e-01
-8.398829508086624429e+00	-2.862081900996505390e-01
-8.366974228314564499e+00	-2.936120472300384754e-01
-8.335015738516375450e+00	-3.009938243789905266e-01
-8.302954982432865449e+00	-3.083524580336734489e-01
-8.270792887731445830e+00	-3.156868860580664404e-01
-8.238530364246345883e+00	-3.229960464458644931e-01
-8.206168302655635571e+00	-3.302788758916945233e-01
-8.173707573583495645e+00	-3.375343081855015082e-01
-8.141149027112096093e+00	-3.447612724410965002e-01
-8.108493492683836124e+00	-3.519586911760454462e-01
-8.075741779370956053e+00	-3.591254782660175393e-01
-8.042894676487785333e+00	-3.662605368023084673e-01
-8.009952954518006152e+00	-3.733627568863074342e-01
-7.976917366328383885e+00	-3.804310133990074783e-01
-7.943788648639023897e+00	-3.874641637871474864e-01
-7.910567523719604033e+00	-3.944610459101424715e-01
-7.877254701280745230e+00	-4.014204759933985289e-01
-7.843850880529784853e+00	-4.083412467340115648e-01
-7.810356752360255506e+00	-4.152221256040415365e-01
-7.776773001645094219e+00	-4.220618533946134954e-01
-7.743100309604124654e+00	-4.288591430410415017e-01
-7.709339356217165040e+00	-4.356126787650445586e-01
-7.675490822654814416e+00	-4.423211155650044746e-01
-7.641555393700074639e+00	-4.489830790792915249e-01
-7.607533760134564282e+00	-4.555971658410034597e-01
-7.573426621064164088e+00	-4.621619439352505077e-01
-7.539234686159585586e+00	-4.686759540625904941e-01
-7.504958677788354571e+00	-4.751377110044335272e-01
-7.470599333015234045e+00	-4.815457054785675095e-01
-7.436157405449285385e+00	-4.878984063654794867e-01
-7.401633666916164422e+00	-4.941942632790695122e-01
-7.367028908935474796e+00	-5.004317094489585394e-01
-7.332343943983704371e+00	-5.066091648758705990e-01
-7.297579606524414508e+00	-5.127250397168625629e-01
-7.262736753788813893e+00	-5.187777378534266237e-01
-7.227816266290884251e+00	-5.247656605929045259e-01
-7.192819048063294751e+00	-5.306872104522635247e-01
-7.157746026602125333e+00	-5.365407949730596204e-01
-7.122598152510724923e+00	-5.423248305174446227e-01
-7.087376398835755431e+00	-5.480377459972205489e-01
-7.052081760091165386e+00	-5.536779864912275695e-01
-7.016715250969563833e+00	-5.592440167105565685e-01
-6.981277904743595109e+00	-5.647343242762234983e-01
-6.945770771364204954e+00	-5.701474227797334038e-01
-6.910194915266823834e+00	-5.754818546033224624e-01
-6.874551412900975045e+00	-5.807361934834165407e-01
-6.838841350003344921e+00	-5.859090468077405855e-01
-6.803065818639395523e+00	-5.909990576433954423e-01
-6.767225914043275559e+00	-5.960049064999504154e-01
-6.731322731290574346e+00	-6.009253128378844178e-01
-6.695357361843394806e+00	-6.057590363385054744e-01
-6.659330890011415427e+00	-6.105048779565274142e-01
-6.623244389377215491e+00	-6.151616807807154252e-01
-6.587098919237644346e+00	-6.197283307312604350e-01
-6.550895521116625098e+00	-6.242037571247815997e-01
-6.514635215407325042e+00	-6.285869331389695169e-01
-6.478318998204154688e+00	-6.328768762088705646e-01
-6.441947838386004044e+00	-6.370726483856454792e-01
-6.405522675013075151e+00	-6.411733566864175060e-01
-6.369044415099245349e+00	-6.451781534604974500e-01
-6.332513931820975550e+00	-6.490862367930774202e-01
-6.295932063221203911e+00	-6.528968509623735983e-01
-6.259299611464345325e+00	-6.566092869605124616e-01
-6.222617342693713915e+00	-6.602228830821486039e-01
-6.185885987538424224e+00	-6.637370255782395478e-01
-6.149106242310424797e+00	-6.671511493656614444e-01
-6.112278770925814619e+00	-6.704647387766575761e-01
-6.075404207576915461e+00	-6.736773283256896061e-01
-6.038483160173414355e+00	-6.767885034652774134e-01
-6.001516214561664064e+00	-6.797979012970054580e-01
-5.964503939521944353e+00	-6.827052111993354711e-01
-5.927446892533354550e+00	-6.855101753301604539e-01
-5.890345626286044300e+00	-6.882125889594106205e-01
-5.853200695909714035e+00	-6.908123005855755228e-01
-5.816012666877145243e+00	-6.933092117896504369e-01
-5.778782123531144954e+00	-6.957032767810014118e-01
-5.741509678173044584e+00	-6.979945015917714546e-01
-5.704195980641434183e+00	-7.001829428798105326e-01
-5.666841728300444636e+00	-7.022687063046284539e-01
-5.629447676348534380e+00	-7.042519444463704037e-01
-5.592014648350924766e+00	-7.061328542443625622e-01
-5.554543546891983929e+00	-7.079116739390225455e-01
-5.517035364238185302e+00	-7.095886795089505483e-01
-5.479491192897264717e+00	-7.111641806034414426e-01
-5.441912235955745025e+00	-7.126385159794985658e-01
-5.404299817074774914e+00	-7.140120484613774465e-01
-5.366655390022985195e+00	-7.152851594496054677e-01
-5.328980547625374875e+00	-7.164582430151544834e-01
-5.291277030008994409e+00	-7.175316996227534272e-01
-5.253546732028934407e+00	-7.185059295351086117e-01
-5.215791709762513939e+00	-7.193813259568255791e-01
-5.178014185965143845e+00	-7.201582679830265121e-01
-5.140216554388174153e+00	-7.208371134227964383e-01
-5.102401382867085111e+00	-7.214181915717234883e-01
-5.064571415097694818e+00	-7.219017960106504095e-01
-5.026729571028135446e+00	-7.222881775094254220e-01
-4.988878945805814702e+00	-7.225775371148435156e-01
-4.951022807230544664e+00	-7.227700195010196005e-01
-4.913164591677984028e+00	-7.228657066583645818e-01
-4.875307898471064938e+00	-7.228646119939514669e-01
-4.837456482690945414e+00	-7.227666749116286038e-01
-4.799614246433844933e+00	-7.225717559347695218e-01
-4.761785228534255232e+00	-7.222796324281735014e-01
-4.723973592790424725e+00	-7.218899949685364525e-01
-4.686183614742344794e+00	-7.214024444051565510e-01
-4.648419667067575034e+00	-7.208164896443924885e-01
-4.610686203674235095e+00	-7.201315461829074227e-01
-4.572987742585035598e+00	-7.193469354061574617e-01
-4.535328847719375389e+00	-7.184618846600305808e-01
-4.497714109693615292e+00	-7.174755280951605751e-01
-4.460148125772144923e+00	-7.163869082753955286e-01
-4.422635479112795309e+00	-7.151949785342694987e-01
-4.385180717461135025e+00	-7.138986060563106140e-01
-4.347788331457524968e+00	-7.124965756535746042e-01
-4.310462732729265056e+00	-7.109875942021315343e-01
-4.273208231947385194e+00	-7.093702956983245489e-01
-4.236029017033975386e+00	-7.076432468905315964e-01
-4.198929131710305462e+00	-7.058049534389134738e-01
-4.161912454579784537e+00	-7.038538665532594329e-01
-4.124982678941495173e+00	-7.017883900574635181e-01
-4.088143293530674960e+00	-6.996068878284695813e-01
-4.051397564381605143e+00	-6.973076915575684431e-01
-4.014748518005665012e+00	-6.948891087827715474e-01
-3.978198926073364561e+00	-6.923494311424776004e-01
-3.941751291783554656e+00	-6.896869428028196136e-01
-3.905407838095364959e+00	-6.868999290137816072e-01
-3.869170497990115365e+00	-6.839866847523894400e-01
-3.833040906919475077e+00	-6.809455234148895642e-01
-3.797020397584365270e+00	-6.777747855237254981e-01
-3.761109997175585029e+00	-6.744728474192984713e-01
-3.725310427191854679e+00	-6.710381299107044395e-01
-3.689622105934675211e+00	-6.674691068639464486e-01
-3.654045153761384945e+00	-6.637643137103135249e-01
-3.618579401158674713e+00	-6.599223558616165164e-01
-3.583224399678444527e+00	-6.559419170227696050e-01
-3.547979435756264621e+00	-6.518217673955715163e-01
-3.512843547410515299e+00	-6.475607717705536004e-01
-3.477815543796554998e+00	-6.431578975062264281e-01
-3.442894027566614668e+00	-6.386122223970105427e-01
-3.408077419961425214e+00	-6.339229424324446249e-01
-3.373363988534515023e+00	-6.290893794509804238e-01
-3.338751877385204736e+00	-6.241109886917084459e-01
-3.304239139751194543e+00	-6.189873662467475501e-01
-3.269823772786405236e+00	-6.137182564157124265e-01
-3.235503754325835146e+00	-6.083035589617575845e-01
-3.201277081414555248e+00	-6.027433362661425154e-01
-3.167141810355815323e+00	-5.970378203750725810e-01
-3.133096098010434538e+00	-5.911874199289455234e-01
-3.099138244059814973e+00	-5.851927269599574988e-01
-3.065266733925234632e+00	-5.790545235394604084e-01
-3.031480282019084704e+00	-5.727737882516215073e-01
-2.997777874988255320e+00	-5.663517024648305753e-01
-2.964158814596644653e+00	-5.597896563670414771e-01
-2.930622759883225292e+00	-5.530892547260075620e-01
-2.897169768223594843e+00	-5.462523223301445352e-01
-2.863800334917734780e+00	-5.392809090607364464e-01
-2.830515430924134712e+00	-5.321772945414804390e-01
-2.797316538360974825e+00	-5.249439923069805225e-01
-2.764205683398694546e+00	-5.175837534279905672e-01
-2.731185466175574561e+00	-5.100995695279004760e-01
-2.698259087377945065e+00	-5.024946751223935415e-01
-2.665430371140685040e+00	-4.947725492124074864e-01
-2.632703783940764986e+00	-4.869369160595225510e-01
-2.600084449177054502e+00	-4.789917450729134774e-01
-2.567578157153684870e+00	-4.709412497378585027e-01
-2.535191370211454576e+00	-4.627898855178024795e-01
-2.502931222781905163e+00	-4.545423466649334832e-01
-2.470805516172354999e+00	-4.462035618783075086e-01
-2.438822707926375344e+00	-4.377786887537145621e-01
-2.406991895642614843e+00	-4.292731069756764994e-01
-2.375322795176765034e+00	-4.206924102092504669e-01
-2.343825713194204852e+00	-4.120423966575525454e-01
-2.312511514086144970e+00	-4.033290582601614660e-01
-2.281391581308755079e+00	-3.945585685176565272e-01
-2.250477773252154812e+00	-3.857372689384574449e-01
-2.219782373794554786e+00	-3.768716541157574595e-01
-2.189318037745215051e+00	-3.679683554545504776e-01
-2.159097731428614608e+00	-3.590341235814865084e-01
-2.129134668709494971e+00	-3.500758094833044676e-01
-2.099442242805475090e+00	-3.411003444329085421e-01
-2.070033954278814647e+00	-3.321147187754524555e-01
-2.040923335642014891e+00	-3.231259596600734585e-01
-2.012123873052434675e+00	-3.141411078159174752e-01
-1.983648925608795022e+00	-3.051671934836794331e-01
-1.955511642796404992e+00	-2.962112116259195127e-01
-1.927724880658334916e+00	-2.872800965506934756e-01
-1.900301117295794873e+00	-2.783806960934264718e-01
-1.873252368322154915e+00	-2.695197455112904872e-01
-1.846590102911584985e+00	-2.607038412524665394e-01
-1.820325161094275002e+00	-2.519394147694815067e-01
-1.794467672955604831e+00	-2.432327065511064590e-01
-1.769026980396454896e+00	-2.345897405510494749e-01
-1.744011562105505009e+00	-2.260162991937464949e-01
-1.719428962382324899e+00	-2.175178991378465265e-01
-1.695285724431454977e+00	-2.090997679765304595e-01
-1.671587328723834975e+00	-2.007668220504084666e-01
-1.648338136991264857e+00	-1.925236455436444838e-01
-1.625541342384074994e+00	-1.843744710268774845e-01
-1.603198926280504866e+00	-1.763231616017644776e-01
-1.581311622190024968e+00	-1.683731947914624549e-01
-1.559878887141284975e+00	-1.605276483092404338e-01
-1.538898880890144927e+00	-1.527891878238145096e-01
-1.518368453223544856e+00	-1.451600568250544510e-01
-1.498283139572834877e+00	-1.376420686775994828e-01
-1.478637165084754956e+00	-1.302366009328284613e-01
-1.459423457231654897e+00	-1.229445919517914709e-01
-1.440633666974124871e+00	-1.157665398733164763e-01
-1.422258198420854880e+00	-1.087025039428264894e-01
-1.404286246862074927e+00	-1.017521081986385023e-01
-1.386705844985604896e+00	-9.491454749391547985e-02
-1.369503917018984884e+00	-8.818859581427945793e-02
-1.352666340477674867e+00	-8.157261683343247638e-02
-1.336178015138985042e+00	-7.506457663240245770e-02
-1.320022938804515045e+00	-6.866205849217249524e-02
-1.304184289360844851e+00	-6.236227965480348190e-02
-1.288644512600005010e+00	-5.616210993475048707e-02
-1.273385415217294980e+00	-5.005809205007047402e-02
-1.258388262365814914e+00	-4.404646353270350034e-02
-1.243633879113674956e+00	-3.812318006800449743e-02
-1.229102755122394974e+00	-3.228394010630747379e-02
-1.214775151843054957e+00	-2.652421058352247285e-02
-1.200631211510464924e+00	-2.083925358353150292e-02
-1.186651067205364951e+00	-1.522415377256347568e-02
-1.172814953249592840e+00	-9.673846434577471065e-03
-1.159103315200134876e+00	-4.183145937125487546e-03
-1.145496918714207002e+00	1.253225541150509992e-03
-1.131976956568829795e+00	6.640609187087920251e-03
-1.118525153135051964e+00	1.198438079511621179e-02
-1.105123865628163893e+00	1.728992223101472048e-02
-1.091756181481156940e+00	2.256259326705639667e-02
-1.078406011218687954e+00	2.780770393110759686e-02
-1.065058176242799082e+00	3.303048750431081260e-02
-1.051698490979231959e+00	3.823607429345551867e-02
-1.038313838873980099e+00	4.342946629513072532e-02
-1.024892241773476931e+00	4.861551285938861544e-02
-1.011422922268164992e+00	5.379888745104652314e-02
-9.978963586277219688e-01	5.898406559702601415e-02
-9.843043320066939827e-01	6.417530409838070882e-02
-9.706399656512659790e-01	6.937662157599651380e-02
-9.568977558911079262e-01	7.459178040944691723e-02
-9.430735947543349429e-01	7.982427011923291793e-02
-9.291647840982559803e-01	8.507729223370030791e-02
-9.151700412034569077e-01	9.035374667336470988e-02
-9.010894958335999849e-01	9.565621967723642038e-02
-8.869246788177269636e-01	1.009869732880562115e-01
-8.726785022656339263e-01	1.063479364061636068e-01
-8.583552315796899590e-01	1.117406974150231130e-01
-8.439604494780249544e-01	1.171664983752531142e-01
-8.295010122940968955e-01	1.226262307783224093e-01
-8.149849988658839361e-01	1.281204328458876995e-01
-8.004216523742408995e-01	1.336492883560304046e-01
-7.858213155338629186e-01	1.392126269733763300e-01
-7.711953595817528928e-01	1.448099260562161206e-01
-7.565561075467059915e-01	1.504403139102524212e-01
-7.419167523189479363e-01	1.561025744554354056e-01
-7.272912700714829759e-01	1.617951532694680283e-01
-7.126943296136379891e-01	1.675161649689136112e-01
-6.981411982825769247e-01	1.732634018863885017e-01
-6.836476449999999705e-01	1.790343440000000119e-01
-6.692298411386439216e-01	1.848261700689755038e-01
-6.549042598563998840e-01	1.906357699272592243e-01
-6.406875745646849474e-01	1.964597578846969950e-01
-6.265965572020719687e-01	2.022944871832575153e-01
-6.126479769839119349e-01	2.081360654535034937e-01
-5.988585002937438784e-01	2.139803711142275189e-01
-5.852445923725588806e-01	2.198230706557665060e-01
-5.718224214475309264e-01	2.256596367449995033e-01
-5.586077659225289205e-01	2.314853670874445213e-01
-5.456159252287249295e-01	2.372954039791185243e-01
-5.328616349049228873e-01	2.430847544780515013e-01
-5.203589864440218982e-01	2.488483111224435163e-01
-5.081213524043989294e-01	2.545808731195164931e-01
-4.961613172432489671e-01	2.602771679261824955e-01
-4.844906142832179352e-01	2.659318731396915214e-01
-4.731200691744039677e-01	2.715396386135675022e-01
-4.620595501612809186e-01	2.770951087113995293e-01
-4.513179254087979486e-01	2.825929446084315400e-01
-4.409030275841959168e-01	2.880278465485455186e-01
-4.308216258315949454e-01	2.933945759621204852e-01
-4.210794052155669709e-01	2.986879773484895084e-01
-4.116809536484249410e-01	3.039029998253335307e-01
-4.026297562543859065e-01	3.090347182464365239e-01
-3.939281970627879215e-01	3.140783537887674726e-01
-3.855775678628369230e-01	3.190292939100055070e-01
-3.775780839945759304e-01	3.238831115783225023e-01
-3.699289067956049726e-01	3.286355836775805006e-01
-3.626281723711359817e-01	3.332827084931805350e-01
-3.556730263069229347e-01	3.378207221864465426e-01
-3.490596639009109214e-01	3.422461141689795427e-01
-3.427833754507019215e-01	3.465556412925335228e-01
-3.368385961004569662e-01	3.507463407749554785e-01
-3.312189597230679183e-01	3.548155417884145679e-01
-3.259173562915049782e-01	3.587608756425245682e-01
-3.209259921774059166e-01	3.625802845021515175e-01
-3.162364528052439283e-01	3.662720285874234705e-01
-3.118397670868129357e-01	3.698346918119425064e-01
-3.077264730631789069e-01	3.732671858241185525e-01
-3.038866841894639625e-01	3.765687524260795671e-01
-3.003101557116459319e-01	3.797389643544805127e-01
-2.969863506036129475e-01	3.827777244177424931e-01
-2.939045045566109349e-01	3.856852629947554734e-01
-2.910536895415489211e-01	3.884621339106134608e-01
-2.884228754969119235e-01	3.911092087156075037e-01
-2.860009897307069227e-01	3.936276694041994650e-01
-2.837769736634669360e-01	3.960189996210735641e-01
-2.817398365802279425e-01	3.982849744113845514e-01
-2.798787061020899247e-01	4.004276485820165155e-01
-2.781828751318529136e-01	4.024493437497914661e-01
-2.766418450727568534e-01	4.043526341612244668e-01
-2.752453651640237586e-01	4.061403313763125578e-01
-2.739834678211535701e-01	4.078154679161385410e-01
-2.728464999123225709e-01	4.093812799804905644e-01
-2.718251499442791430e-01	4.108411893473995491e-01
-2.709104711714377389e-01	4.121987845712745679e-01
-2.700939006800519571e-01	4.134578016003125356e-01
-2.693672745350713660e-01	4.146221039369425432e-01
-2.687228391102649550e-01	4.156956624673104894e-01
-2.681532587521846533e-01	4.166825350872255251e-01
-2.676516199553506392e-01	4.175868462525794689e-01
-2.672114322495095506e-01	4.184127665820445152e-01
-2.668266260198506323e-01	4.191644926389295200e-01
-2.664915474975952381e-01	4.198462270174014854e-01
-2.662009511713850363e-01	4.204621588559475098e-01
-2.659499898794165373e-01	4.210164448979695218e-01
-2.657342028483539176e-01	4.215131912158205374e-01
-2.655495019478051333e-01	4.219564357103875452e-01
-2.653921564287063384e-01	4.223501314935864670e-01
-2.652587764104832324e-01	4.226981312558054649e-01
-2.651462953755475693e-01	4.230041727144174812e-01
-2.650519519207584218e-01	4.232718652330165199e-01
-2.649732710041833306e-01	4.235046776939395130e-01
-2.649080449120761460e-01	4.237059276988615064e-01
-2.648543141557543334e-01	4.238787721638515027e-01
-2.648103484912719408e-01	4.240261993660705553e-01
-2.647746282367661186e-01	4.241510224893064729e-01
-2.647458260434020216e-01	4.242558747047154855e-01
-2.647227892562661333e-01	4.243432058113285610e-01
-2.647045229816657463e-01	4.244152804481825525e-01
-2.646901739573967460e-01	4.244741778761365048e-01
-2.646790153029211501e-01	4.245217933126724796e-01
-2.646704322073463178e-01	4.245598407871264968e-01
-2.646639085948841452e-01	4.245898574669725312e-01
-2.646590147903231660e-01	4.246132093880324865e-01
-2.646553961912159192e-01	4.246310985028934892e-01
