# Supplementary material for: Agile perching maneuvers in birds and morphing-wing drones
Source: Nat Commun. 2024 Sep 27;15:8330. doi: 10.1038/s41467-024-52369-4 (PMC11437188; doi:10.1038/s41467-024-52369-4)
Supplement: Supplementary file 11 — Source Data [file 41467_2024_52369_MOESM11_ESM.zip › figure_source_data/suppl_fig_2/harris_hawk_196.csv]

# horizontal_pos	altitude
-1.214254359979810260e+01	3.976902198458076576e-01
-1.214264367152650159e+01	4.011409260855106629e-01
-1.214216234676800177e+01	4.044726150455296154e-01
-1.214087439595140161e+01	4.076583397675106468e-01
-1.213855710461520232e+01	4.106711190029356251e-01
-1.213499473114700145e+01	4.134841969047405863e-01
-1.212998282693160235e+01	4.160713280119226476e-01
-1.212333231319030169e+01	4.184070845934886318e-01
-1.211487321560050212e+01	4.204671817565616143e-01
-1.210445796737050195e+01	4.222288140964975955e-01
-1.209196420347670298e+01	4.236709961751596309e-01
-1.207729698286260245e+01	4.247748978549656385e-01
-1.206039039108100219e+01	4.255241645795756478e-01
-1.204120849264600146e+01	4.259052121505776389e-01
-1.201974561972150291e+01	4.259074854568436486e-01
-1.199602600118350182e+01	4.255236709989616006e-01
-1.197010275304960203e+01	4.247498539189856204e-01
-1.194205626727680247e+01	4.235856115722476112e-01
-1.191199205055110255e+01	4.220340374137526163e-01
-1.188003807752890317e+01	4.201016910434556273e-01
-1.184634173371960308e+01	4.177984725703446367e-01
-1.181106643155530200e+01	4.151374219092536233e-01
-1.177438798900690209e+01	4.121344461056346553e-01
-1.173649086328250313e+01	4.088079801823926163e-01
-1.169756433267950158e+01	4.051785892179485815e-01
-1.165779871764450171e+01	4.012685213077495927e-01
-1.161738172767870303e+01	3.971012226611856377e-01
-1.157649501414980264e+01	3.927008272897746233e-01
-1.153531100062330239e+01	3.880916345172316095e-01
-1.149399005233200199e+01	3.832975878729726338e-01
-1.145267803523520200e+01	3.783417688204506191e-01
-1.141150430314230313e+01	3.732459182384736396e-01
-1.137058013897470232e+01	3.680299976491026026e-01
-1.132999766377730211e+01	3.627118009125815945e-01
-1.128982921490920255e+01	3.573066255401385893e-01
-1.125012718326580163e+01	3.518270109681396196e-01
-1.121092428868480262e+01	3.462825491555926449e-01
-1.117223426310670220e+01	3.406797707774615880e-01
-1.113405290279150250e+01	3.350221081552395841e-01
-1.109635944408270269e+01	3.293099339591456509e-01
-1.105911821195040190e+01	3.235406726952356204e-01
-1.102228048689300266e+01	3.177089801131436353e-01
-1.098578653373120240e+01	3.118069839873895965e-01
-1.094956773534310202e+01	3.058245782811626068e-01
-1.091354877539230195e+01	2.997497615316715991e-01
-1.087764981646690288e+01	2.935690094268266215e-01
-1.084178862362940166e+01	2.872676709906986092e-01
-1.080588258800420220e+01	2.808303775659956036e-01
-1.076985061050080184e+01	2.742414538719866179e-01
-1.073361481189720301e+01	2.674853208116286241e-01
-1.069710204205530246e+01	2.605468803789384169e-01
-1.066024516782790243e+01	2.534118739446465929e-01
-1.062298412602280173e+01	2.460672063359929940e-01
-1.058526673444060151e+01	2.385012294304479086e-01
-1.054704926032960266e+01	2.307039804054276111e-01
-1.050829675145560316e+01	2.226673712773550307e-01
-1.046898314025910182e+01	2.143853278750103009e-01
-1.042909113615740146e+01	2.058538778772874001e-01
-1.038861192490110241e+01	1.970711889608277034e-01
-1.034754469695920243e+01	1.880375594093725011e-01
-1.030589602917810232e+01	1.787553646998168155e-01
-1.026367914545280158e+01	1.692289645710859103e-01
-1.022091308288370293e+01	1.594645758781200184e-01
-1.017762178993533162e+01	1.494701171176170962e-01
-1.013383318251232268e+01	1.392550308743201182e-01
-1.008957818271337281e+01	1.288300905728202161e-01
-1.004488976338907236e+01	1.182071978334144069e-01
-9.999802019608521775e+00	1.073991764321802073e-01
-9.954349285819212412e+00	9.641956837334560160e-02
-9.908565314953182934e+00	8.528243692193450409e-02
-9.862482533072382651e+00	7.400218064922420291e-02
-9.816131380434011788e+00	6.259336165145461262e-02
-9.769539747160422394e+00	5.107055015676861820e-02
-9.722732509075612484e+00	3.944818678251363342e-02
-9.675731166770072278e+00	2.774046279133662862e-02
-9.628553588615591963e+00	1.596121786433463141e-02
-9.581213856299712006e+00	4.123854202927629276e-03
-9.533722209505821610e+00	-7.758734779068382492e-03
-9.486085084640802023e+00	-1.967422328158838218e-02
-9.438305241013711822e+00	-3.161090174763636629e-02
-9.390381966595342078e+00	-4.355771756246537563e-02
-9.342311354437141446e+00	-5.550430988683138778e-02
-9.294086639991162357e+00	-6.744104032370037971e-02
-9.245698588942921958e+00	-7.935902062266436685e-02
-9.197135924737581902e+00	-9.125013804099035841e-02
-9.148385784738092497e+00	-1.031070783501603638e-01
-9.099434193894042622e+00	-1.149233458502603722e-01
-9.050266544914961742e+00	-1.266932791791363644e-01
-9.000868074224312565e+00	-1.384120612232384029e-01
-8.951224323415782891e+00	-1.500757210902933791e-01
-8.901321576532861712e+00	-1.616811259201433870e-01
-8.851147264241461698e+00	-1.732259603082493826e-01
-8.800690326852462775e+00	-1.847086913045563605e-01
-8.749941529167331922e+00	-1.961285173245613800e-01
-8.698893721251693023e+00	-2.074852998539663540e-01
-8.647542040472730562e+00	-2.187794775169233930e-01
-8.595884051448759777e+00	-2.300119628749013878e-01
-8.543919821929350178e+00	-2.411840231857833583e-01
-8.491651934030830517e+00	-2.522971472329043618e-01
-8.439085431664910431e+00	-2.633529011812653642e-01
-8.386227706392720194e+00	-2.743527771832053874e-01
-8.333088325281631015e+00	-2.852980390918263831e-01
-8.279678805611061065e+00	-2.961895701067513986e-01
-8.226012342437650560e+00	-3.070277274407633983e-01
-8.172103496063780170e+00	-3.178122091353183798e-01
-8.117967847334570664e+00	-3.285419379571284382e-01
-8.063621629395521850e+00	-3.392149668788753680e-01
-8.009081345060680590e+00	-3.498284099991773588e-01
-7.954363379256780497e+00	-3.603784019167463604e-01
-7.899483616114250317e+00	-3.708600875786223772e-01
-7.844457070167180746e+00	-3.812676435184154111e-01
-7.789297540803110209e+00	-3.915943302396934222e-01
-7.734017298575420973e+00	-4.018325743371324310e-01
-7.678626811267120544e+00	-4.119740778386594138e-01
-7.623134516691020934e+00	-4.220099512473263759e-01
-7.567546648147350119e+00	-4.319308659075454249e-01
-7.511867117259600768e+00	-4.417272206539633594e-01
-7.456097457598720446e+00	-4.513893172494853334e-01
-7.400236831113430114e+00	-4.609075388974633314e-01
-7.344282097939030862e+00	-4.702725261255973899e-01
-7.288227948689670832e+00	-4.794753445776964162e-01
-7.232067096878390444e+00	-4.885076396957193645e-01
-7.175790527686060294e+00	-4.973617739005494198e-01
-7.119387797942640539e+00	-5.060309426507394459e-01
-7.062847380919780704e+00	-5.145092666335933096e-01
-7.006157048388910624e+00	-5.227918582790893609e-01
-6.949304281397490790e+00	-5.308748617400624870e-01
-6.892276700380920218e+00	-5.387554664087264022e-01
-6.835062504579510367e+00	-5.464318949003883485e-01
-6.777650910287260189e+00	-5.539033671955304605e-01
-6.720032577239120286e+00	-5.611700432634842972e-01
-6.662200012459400966e+00	-5.682329469752442908e-01
-6.604147941158090340e+00	-5.750938744387614765e-01
-6.545873634780110528e+00	-5.817552900562583673e-01
-6.487377187088500641e+00	-5.882202136175704865e-01
-6.428661730192810175e+00	-5.944921016225834798e-01
-6.369733583707170688e+00	-6.005747257925264648e-01
-6.310602331720740921e+00	-6.064720514120913730e-01
-6.251280823956210320e+00	-6.121881177720562839e-01
-6.191785099339270459e+00	-6.177269225849184586e-01
-6.132134232150800557e+00	-6.230923118504563263e-01
-6.072350102923060433e+00	-6.282878762765613523e-01
-6.012457098205100436e+00	-6.333168550300682931e-01
-5.952481745197640173e+00	-6.381820473155734863e-01
-5.892452288987840348e+00	-6.428857320656493624e-01
-5.832398221651910575e+00	-6.474295958783664595e-01
-5.772349773801770390e+00	-6.518146692585262691e-01
-5.712337380202370696e+00	-6.560412712049723538e-01
-5.652391131857990914e+00	-6.601089622316693717e-01
-5.592540227445060630e+00	-6.640165060058604851e-01
-5.532812437149090101e+00	-6.677618399204083843e-01
-5.473233591841290213e+00	-6.713420550752233762e-01
-5.413827110111440355e+00	-6.747533863081363048e-01
-5.354613574964320222e+00	-6.779912130711924778e-01
-5.295610371002420713e+00	-6.810500720761454296e-01
-5.236831391672180480e+00	-6.839236827150683151e-01
-5.178286824667910793e+00	-6.866049862821583805e-01
-5.119983021889830788e+00	-6.890861999668864701e-01
-5.061922458470070829e+00	-6.913588864456003957e-01
-5.004103783345780876e+00	-6.934140396617682889e-01
-4.946521961707500914e+00	-6.952421870518463720e-01
-4.889168507426150612e+00	-6.968335080470333676e-01
-4.832031801306950314e+00	-6.981779681689954664e-01
-4.775097488782290789e+00	-6.992654674533833603e-01
-4.718348948490340256e+00	-7.000860012972964785e-01
-4.661767821146120205e+00	-7.006298311593264216e-01
-4.605334586253950313e+00	-7.008876618714294793e-01
-4.549029172591950498e+00	-7.008508216819013814e-01
-4.492831587078110367e+00	-7.005114405721932780e-01
-4.436722545659250727e+00	-6.998626219121033554e-01
-4.380684089300610928e+00	-6.988986021727083831e-01
-4.324700168042550530e+00	-6.976148932370243028e-01
-4.268757176470330705e+00	-6.960084018636694125e-01
-4.212844424842970170e+00	-6.940775210918543880e-01
-4.156954531562091049e+00	-6.918221888425613031e-01
-4.101083724630600891e+00	-6.892439096764153561e-01
-4.045232042229860880e+00	-6.863457366079883659e-01
-3.989403425483800447e+00	-6.831322110300344086e-01
-3.933605699798170541e+00	-6.796092601355183671e-01
-3.877850444750460923e+00	-6.757840526907843426e-01
-3.822152756217310987e+00	-6.716648155455284819e-01
-3.766530908095080399e+00	-6.672606147896054107e-01
-3.711005924424800817e+00	-6.625811069043003876e-01
-3.655601075811710565e+00	-6.576362665320762968e-01
-3.600341316596431085e+00	-6.524360985408594882e-01
-3.545252681188451049e+00	-6.469903428389274236e-01
-3.490361659246750570e+00	-6.413081808735123790e-01
-3.435694569958561040e+00	-6.353979529051194675e-01
-3.381276955525030381e+00	-6.292668949894433261e-01
-3.327133013139691009e+00	-6.229209041308942929e-01
-3.273285083291960440e+00	-6.163643393180324725e-01
-3.219753210210180683e+00	-6.095998651423393255e-01
-3.166554787761090672e+00	-6.026283434757273572e-01
-3.113704301237350869e+00	-5.954487772828203074e-01
-3.061213172295670581e+00	-5.880583091196693868e-01
-3.009089710961010411e+00	-5.804522752725973511e-01
-2.957339175199121151e+00	-5.726243148728924481e-01
-2.905963935187960701e+00	-5.645665317389803040e-01
-2.854963736195920809e+00	-5.562697052006113640e-01
-2.804336051000980490e+00	-5.477235447997224060e-01
-2.754076510150531121e+00	-5.389169825859563279e-01
-2.704179396146860981e+00	-5.298384957705692955e-01
-2.654638185910950909e+00	-5.204764518020323916e-01
-2.605446124676150887e+00	-5.108194675008572716e-01
-2.556596813819361103e+00	-5.008567737488853755e-01
-2.508084795055081084e+00	-4.905785773638643987e-01
-2.459906113877580847e+00	-4.799764121823553720e-01
-2.412058846092111075e+00	-4.690434719849284062e-01
-2.364543572660200876e+00	-4.577749186752553823e-01
-2.317363789811201169e+00	-4.461681600079374088e-01
-2.270526243353041096e+00	-4.342230920872493516e-01
-2.224041178260440788e+00	-4.219423027761003975e-01
-2.177922496853061052e+00	-4.093312330201273608e-01
-2.132187821134021277e+00	-3.963982938792894317e-01
-2.086858457089141083e+00	-3.831549377557303404e-01
-2.041959260910291007e+00	-3.696156829111873487e-01
-1.997518409170590870e+00	-3.557980908882203974e-01
-1.953567076922531065e+00	-3.417226969024934058e-01
-1.910139029496650931e+00	-3.274128936783194388e-01
-1.867270135434391021e+00	-3.128947695789603967e-01
-1.824997809486550882e+00	-2.981969022594613827e-01
-1.783360395941200993e+00	-2.833501094641893703e-01
-1.742396503705270883e+00	-2.683871590218203651e-01
-1.702144305547901082e+00	-2.533424405708903926e-01
-1.662640814714680948e+00	-2.382516020873253759e-01
-1.623921152733871054e+00	-2.231511548837813996e-01
-1.586017822652211029e+00	-2.080780514044443530e-01
-1.548960002150860937e+00	-1.930692408372213786e-01
-1.512772870994560925e+00	-1.781612082904223682e-01
-1.477476987050490909e+00	-1.633895040097473883e-01
-1.443087724671640926e+00	-1.487882698152733774e-01
-1.409614788565280996e+00	-1.343897705847423851e-01
-1.377061815357081054e+00	-1.202239391636583665e-01
-1.345426073911790921e+00	-1.063179435084913860e-01
-1.314698274083230922e+00	-9.269578513102338935e-02
-1.284862491942500906e+00	-7.937793797688141861e-02
-1.255896217680871008e+00	-6.638103671088638191e-02
-1.227770530314880926e+00	-5.371762297368137817e-02
-1.200450401052850946e+00	-4.139595750326438561e-02
-1.173895124737565077e+00	-2.941990507561537127e-02
-1.148058876191234923e+00	-1.778889801461838727e-02
-1.122891385595108815e+00	-6.497982568086368982e-03
-1.098338724286398005e+00	4.462049229933623407e-03
-1.074344189608262834e+00	1.510444145290962270e-02
-1.050849274771080033e+00	2.544617117578262810e-02
-1.027794707149488840e+00	3.550756369968360859e-02
-1.005121536128335880e+00	4.531183154910262134e-02
-9.827722496011219722e-01	5.488454475599560678e-02
-9.606918965938400223e-01	6.425304191657460473e-02
-9.388291923058870170e-01	7.344579331464720640e-02
-9.171375811888710095e-01	8.249172899323060915e-02
-8.955762335725540035e-01	9.141954597213231004e-02
-8.741109518293469494e-01	1.002570098088989142e-01
-8.527149631634729499e-01	1.090302663479205125e-01
-8.313695778204639453e-01	1.177631797702838184e-01
-8.100646938220499305e-01	1.264767129275082280e-01
-7.887991322088400148e-01	1.351883654076322105e-01
-7.675807901697949687e-01	1.439116838441589219e-01
-7.464266032887180158e-01	1.526558576488791230e-01
-7.253623123643569981e-01	1.614254116499539149e-01
-7.044220347693809225e-01	1.702200050775211082e-01
-6.836476449999999705e-01	1.790343440000000119e-01
-6.630879738183269589e-01	1.878582117229228021e-01
-6.427978400827258909e-01	1.966766188737663068e-01
-6.228369338717320014e-01	2.054700719727479141e-01
-6.032685737078360422e-01	2.142149562984215216e-01
-5.841583644530109476e-01	2.228840258701698107e-01
-5.655727856582839497e-01	2.314469904625865992e-01
-5.475777426931209835e-01	2.398711868162984040e-01
-5.302371147573969878e-01	2.481223186932310920e-01
-5.136113348054509586e-01	2.561652482174244239e-01
-4.977560364234929757e-01	2.639648191176532377e-01
-4.827208017562239495e-01	2.714866911124695914e-01
-4.685480426591269731e-01	2.786981638117136395e-01
-4.552720443706029796e-01	2.855689682015455921e-01
-4.429181971936409501e-01	2.920720040717725841e-01
-4.315024370219439631e-01	2.981840026602995963e-01
-4.210309101428059697e-01	3.038860953402496290e-01
-4.114998717316019627e-01	3.091642713537886555e-01
-4.028958209807459445e-01	3.140097103775066345e-01
-3.951958690640730021e-01	3.184189790417906174e-01
-3.883683293287919502e-01	3.223940843549966129e-01
-3.823735124470259983e-01	3.259423812149476185e-01
-3.771647029674449758e-01	3.290763357173276393e-01
-3.726892880025189925e-01	3.318131506645916051e-01
-3.688900038760020150e-01	3.341742643933276469e-01
-3.657062626301729735e-01	3.361847386097825963e-01
-3.630755175224619768e-01	3.378725551769216073e-01
-3.609346251685249807e-01	3.392678455482366351e-01
-3.592211619239519815e-01	3.404020796068456534e-01
