# Supplementary material for: Agile perching maneuvers in birds and morphing-wing drones
Source: Nat Commun. 2024 Sep 27;15:8330. doi: 10.1038/s41467-024-52369-4 (PMC11437188; doi:10.1038/s41467-024-52369-4)
Supplement: Supplementary file 11 — Source Data [file 41467_2024_52369_MOESM11_ESM.zip › figure_source_data/suppl_fig_2/harris_hawk_182.csv]

# horizontal_pos	altitude
-1.186799795001294555e+01	5.143151121536799764e-01
-1.185167016473694446e+01	5.176752553631369658e-01
-1.183508135549844553e+01	5.209909724593739799e-01
-1.181825059051404558e+01	5.242496426233910212e-01
-1.180119678123414495e+01	5.274387720398789892e-01
-1.178393857208634543e+01	5.305460609378089831e-01
-1.176649423449814513e+01	5.335594687257709801e-01
-1.174888156594234445e+01	5.364672766958049621e-01
-1.173111779468984572e+01	5.392581477958950931e-01
-1.171321949089454506e+01	5.419211830029770915e-01
-1.169520248456634448e+01	5.444459738649449765e-01
-1.167708179091844478e+01	5.468226508211500025e-01
-1.165887154350184574e+01	5.490419269559340121e-01
-1.164058493546524531e+01	5.510951368881049639e-01
-1.162223416919904473e+01	5.529742705504580025e-01
-1.160383041454904607e+01	5.546720016667370246e-01
-1.158538377570314459e+01	5.561817107881900091e-01
-1.156690326678174507e+01	5.574975028073609895e-01
-1.154839679608364555e+01	5.586142189222780274e-01
-1.152987115887104608e+01	5.595274430790770914e-01
-1.151133203850074516e+01	5.602335029746019490e-01
-1.149278401564804497e+01	5.607294657519970027e-01
-1.147423058530344520e+01	5.610131285712181004e-01
-1.145567418116364600e+01	5.610830042820470487e-01
-1.143711620698724474e+01	5.609383024691720898e-01
-1.141855707443564505e+01	5.605789061767560977e-01
-1.139999624687674462e+01	5.600053446532490264e-01
-1.138143228859424561e+01	5.592187624857150041e-01
-1.136286291881434529e+01	5.582208855164541017e-01
-1.134428506993584485e+01	5.570139839530500181e-01
-1.132569494933584586e+01	5.556008330960340302e-01
-1.130708810410774490e+01	5.539846721162999810e-01
-1.128845948808774580e+01	5.521691613170729429e-01
-1.126980353052464601e+01	5.501583383130299598e-01
-1.125111420575594501e+01	5.479565735520830483e-01
-1.123238510327034589e+01	5.455685255938140799e-01
-1.121360949754954461e+01	5.429990965427510252e-01
-1.119478041711424510e+01	5.402533880151230150e-01
-1.117589071222294450e+01	5.373366579946960986e-01
-1.115693312070874477e+01	5.342542789073000398e-01
-1.113790033147794567e+01	5.310116972151379677e-01
-1.111878504523314604e+01	5.276143948014280216e-01
-1.109958003202984500e+01	5.240678523838050440e-01
-1.108027818532154463e+01	5.203775151618410533e-01
-1.106087257219504494e+01	5.165487608703600575e-01
-1.104135647955024524e+01	5.125868703765450451e-01
-1.102172345602374470e+01	5.084970009256319923e-01
-1.100196734951064492e+01	5.042841621075890846e-01
-1.098208234018214569e+01	4.999531945862010218e-01
-1.096206296894874477e+01	4.955087516025880046e-01
-1.094190416136204469e+01	4.909552832378640264e-01
-1.092160124699184465e+01	4.862970233945460019e-01
-1.090114997435674482e+01	4.815379794337590336e-01
-1.088054652152424495e+01	4.766819243852520316e-01
-1.085978750252884595e+01	4.717323916300290021e-01
-1.083886996979004458e+01	4.666926719407520352e-01
-1.081779141273704603e+01	4.615658127532640265e-01
-1.079654975287124508e+01	4.563546195332100486e-01
-1.077514333551584613e+01	4.510616590948840487e-01
-1.075357091851724611e+01	4.456892647248250072e-01
-1.073183165817584594e+01	4.402395429600690080e-01
-1.070992509268934612e+01	4.347143818702600138e-01
-1.068785112339754484e+01	4.291154606935430049e-01
-1.066560999411694510e+01	4.234442606783250240e-01
-1.064320226885414478e+01	4.177020769860960159e-01
-1.062062880817834554e+01	4.118900315144560231e-01
-1.059789074452854507e+01	4.060090865040489883e-01
-1.057498945672084467e+01	4.000600587979640244e-01
-1.055192654390914520e+01	3.940436346272460089e-01
-1.052870379924034516e+01	3.879603848012370126e-01
-1.050532318343014460e+01	3.818107801864150108e-01
-1.048178679847234562e+01	3.755952073621360299e-01
-1.045809686167584474e+01	3.693139843461140104e-01
-1.043425568021134531e+01	3.629673762865480158e-01
-1.041026562632934471e+01	3.565556110215490349e-01
-1.038612911340014477e+01	3.500788944099210154e-01
-1.036184857290534467e+01	3.435374253404180345e-01
-1.033742643249944493e+01	3.369314103295369955e-01
-1.031286509524444561e+01	3.302610776206090226e-01
-1.028816692010384592e+01	3.235266906997450453e-01
-1.026333420377264538e+01	3.167285611470270212e-01
-1.023836916390534491e+01	3.098670607444440339e-01
-1.021327392379194521e+01	3.029426327655950213e-01
-1.018805049852104538e+01	2.959558023761580392e-01
-1.016270078265931609e+01	2.889071860788081092e-01
-1.013722653946522456e+01	2.817975001416425096e-01
-1.011162939164547581e+01	2.746275679553907278e-01
-1.008591081365484499e+01	2.673983262717751219e-01
-1.006007212552983532e+01	2.601108302833630148e-01
-1.003411448823884555e+01	2.527662575141021994e-01
-1.000803890052340606e+01	2.453659104994096174e-01
-9.981846197196924564e+00	2.379112182450887070e-01
-9.955537048859834925e+00	2.304037364653815922e-01
-9.929111962982656081e+00	2.228451466119460156e-01
-9.902571286300895892e+00	2.152372537173219136e-01
-9.875915208459074890e+00	2.075819830883128270e-01
-9.849143766834115965e+00	1.998813758964408105e-01
-9.822256852461725529e+00	1.921375837240168194e-01
-9.795254216983895645e+00	1.843528621351841201e-01
-9.768135480529235082e+00	1.765295633513171147e-01
-9.740900140433385701e+00	1.686701281191902990e-01
-9.713547580701655804e+00	1.607770768681802132e-01
-9.686077082112715786e+00	1.528530002592760062e-01
-9.658487832858554611e+00	1.449005492336958301e-01
-9.630778939614105028e+00	1.369224246723528271e-01
-9.602949438928485293e+00	1.289213667792076246e-01
-9.574998308829465898e+00	1.209001443016501087e-01
-9.546924480533634849e+00	1.128615436994867133e-01
-9.518726850156506103e+00	1.048083583709020078e-01
-9.490404290319615299e+00	9.674337803901141009e-02
-9.461955661555935038e+00	8.866937839642201336e-02
-9.433379823419516086e+00	8.058911109774401227e-02
-9.404675645211685975e+00	7.250529418139101123e-02
-9.375842016242835086e+00	6.442060299252501399e-02
-9.346877855556634529e+00	5.633766166878802217e-02
-9.317782121051974897e+00	4.825903523984101384e-02
-9.288553817946885616e+00	4.018722238085201126e-02
-9.259192006538215836e+00	3.212464884927501707e-02
-9.229695809220505254e+00	2.407366162364701911e-02
-9.200064416737244954e+00	1.603652375308503575e-02
-9.170297093647645781e+00	8.015409916726029538e-03
-9.140393183001485511e+00	1.240268383903564420e-05
-9.110352110223995936e+00	-7.970510542236963758e-03
-9.080173386221154885e+00	-1.593143991954598659e-02
-9.049856609724235668e+00	-2.386859493083098860e-02
-9.019401468899395979e+00	-3.178028554714198983e-02
-8.988807742255124467e+00	-3.966492282691597149e-02
-8.958075298885525228e+00	-4.752101898723498641e-02
-8.927204098092515139e+00	-5.534718698441198903e-02
-8.896194188433485195e+00	-6.314213964041098803e-02
-8.865045706243785517e+00	-7.090468835015095728e-02
-8.833758873684946167e+00	-7.863374140250395383e-02
-8.802333996370705904e+00	-8.632830194503798849e-02
-8.770771460622356130e+00	-9.398746561941595523e-02
-8.739071730404186056e+00	-1.016104178910609557e-01
-8.707235343988225296e+00	-1.091964310933799531e-01
-8.675262910394723193e+00	-1.167448612037769728e-01
-8.643155105652533976e+00	-1.242551443659200006e-01
-8.610912668919704416e+00	-1.317267931704909634e-01
-8.578536398501713123e+00	-1.391593927050909785e-01
-8.546027147800392854e+00	-1.465525963830439649e-01
-8.513385821223392824e+00	-1.539061215608059641e-01
-8.480613370080414271e+00	-1.612197449543819605e-01
-8.447710788488633327e+00	-1.684932978667029735e-01
-8.414679109307183325e+00	-1.757266612402380024e-01
-8.381519400117452889e+00	-1.829197605520999637e-01
-8.348232759263673586e+00	-1.900725605725389622e-01
-8.314820311966572675e+00	-1.971850600117289742e-01
-8.281283206521283802e+00	-2.042572860841889715e-01
-8.247622610589743886e+00	-2.112892890246069744e-01
-8.213839707597553996e+00	-2.182811365933349790e-01
-8.179935693244743788e+00	-2.252329086139919778e-01
-8.145911772140593143e+00	-2.321446915893659591e-01
-8.111769154572654017e+00	-2.390165734449429813e-01
-8.077509053421293217e+00	-2.458486384517259982e-01
-8.043132681231533354e+00	-2.526409623813629657e-01
-8.008641247454974632e+00	-2.593936079469379985e-01
-7.974035955875163673e+00	-2.661066205818830022e-01
-7.939318002230673521e+00	-2.727800246073650015e-01
-7.904488572050203388e+00	-2.794138198351229785e-01
-7.869548838714363725e+00	-2.860079786480889674e-01
-7.834499961758353948e+00	-2.925624435952809965e-01
-7.799343085429233824e+00	-2.990771255304700005e-01
-7.764079337510243484e+00	-3.055519023161659686e-01
-7.728709828423063755e+00	-3.119866181056099586e-01
-7.693235650617003429e+00	-3.183810832059829621e-01
-7.657657878251333372e+00	-3.247350745160720309e-01
-7.621977567174243795e+00	-3.310483365214350049e-01
-7.586195755198543722e+00	-3.373205828198980183e-01
-7.550313462670343867e+00	-3.435514981403020029e-01
-7.514331693323143213e+00	-3.497407408078890279e-01
-7.478251435405453229e+00	-3.558879456010199394e-01
-7.442073663065633227e+00	-3.619927269360860289e-01
-7.405799337973713925e+00	-3.680546823108309940e-01
-7.369429411155193677e+00	-3.740733959309489598e-01
-7.332964825008063237e+00	-3.800484424409759643e-01
-7.296406515470703624e+00	-3.859793906781889272e-01
-7.259755414304653875e+00	-3.918658073676199449e-01
-7.223012451453773686e+00	-3.977072606773370267e-01
-7.186178557438923420e+00	-4.035033235559169484e-01
-7.149254665746033410e+00	-4.092535767784269418e-01
-7.112241715164393518e+00	-4.149576116331869513e-01
-7.075140652032403388e+00	-4.206150321889979282e-01
-7.037952432348603793e+00	-4.262254570911619411e-01
-7.000678023707723518e+00	-4.317885208444079415e-01
-6.963318407024103429e+00	-4.373038745514529757e-01
-6.925874578007993776e+00	-4.427711860872199368e-01
-6.888347548364603945e+00	-4.481901397003709708e-01
-6.850738346690423697e+00	-4.535604350456409750e-01
-6.813048019047003301e+00	-4.588817856620749924e-01
-6.775277629198153129e+00	-4.641539169236030271e-01
-6.737428258503023848e+00	-4.693765634989739977e-01
-6.699501005464383319e+00	-4.745494663678980207e-01
-6.661496984937993915e+00	-4.796723694489249401e-01
-6.623417327016433376e+00	-4.847450159020579297e-01
-6.585263175607283692e+00	-4.897671441751399457e-01
-6.547035686732523452e+00	-4.947384838675629726e-01
-6.508736026582353951e+00	-4.996587514877680047e-01
-6.470365369362643726e+00	-5.045276461822310043e-01
-6.431924894980763696e+00	-5.093448455132369990e-01
-6.393415786619023322e+00	-5.141100013606609842e-01
-6.354839228249413274e+00	-5.188227360193939930e-01
-6.316196402145973998e+00	-5.234826385589339548e-01
-6.277488486453743910e+00	-5.280892615052839023e-01
-6.238716652874133572e+00	-5.326421178977178705e-01
-6.199882064527023395e+00	-5.371406787644379399e-01
-6.160985874048903632e+00	-5.415843710518348786e-01
-6.122029221984503167e+00	-5.459725760322349242e-01
-6.083013235526323115e+00	-5.503046282048229543e-01
-6.043939027652683649e+00	-5.545798146942189089e-01
-6.004807696709833387e+00	-5.587973751410719725e-01
-5.965620326477903745e+00	-5.629565020693059196e-01
-5.926377986754063798e+00	-5.670563417054930166e-01
-5.887081734478643469e+00	-5.710959952174499143e-01
-5.847732615422623681e+00	-5.750745203316589560e-01
-5.808331666446053809e+00	-5.789909332827449795e-01
-5.768879918328973844e+00	-5.828442110429770118e-01
-5.729378399167153191e+00	-5.866332937758629296e-01
-5.689828138316413764e+00	-5.903570874552108716e-01
-5.650230170860533363e+00	-5.940144665897519882e-01
-5.610585542569223705e+00	-5.976042769934399868e-01
-5.570895315304753126e+00	-6.011253385428689811e-01
-5.531160572827943156e+00	-6.045764478657589258e-01
-5.491382426947403417e+00	-6.079563809081900416e-01
-5.451562023949563240e+00	-6.112638953329170288e-01
-5.411700551241513502e+00	-6.144977327067688844e-01
-5.371799244134093598e+00	-6.176566204414408734e-01
-5.331859392688923727e+00	-6.207392734590089223e-01
-5.291882348550593917e+00	-6.237443955608370505e-01
-5.251869531683163395e+00	-6.266706804862669511e-01
-5.211822436930113156e+00	-6.295168126551839993e-01
-5.171742640316703721e+00	-6.322814675962440401e-01
-5.131631805015733683e+00	-6.349633120699860189e-01
-5.091491686900003977e+00	-6.375610039030490395e-01
-5.051324139608183827e+00	-6.400731915562050123e-01
-5.011131119055423966e+00	-6.424985134547369636e-01
-4.970914687325213244e+00	-6.448355971146750854e-01
-4.930677015885083669e+00	-6.470830581025670547e-01
-4.890420388075613189e+00	-6.492394988696399416e-01
-4.850147200829433736e+00	-6.513035075033939414e-01
-4.809859965584963426e+00	-6.532736564408769819e-01
-4.769561308367743280e+00	-6.551485011880360254e-01
-4.729253969020903448e+00	-6.569265790887490741e-01
-4.688940799574943696e+00	-6.586064081853750807e-01
-4.648624761755953294e+00	-6.601864862100530473e-01
-4.608308923639953925e+00	-6.616652897425838731e-01
-4.567996455469963912e+00	-6.630412735666348922e-01
-4.527690624660573704e+00	-6.643128702514140560e-01
-4.487394790023093272e+00	-6.654784899808019460e-01
-4.447112395252083239e+00	-6.665365206466160597e-01
-4.406846961721363698e+00	-6.674853282170309932e-01
-4.366602080644523376e+00	-6.683232573855810710e-01
-4.326381404661163721e+00	-6.690486325005380319e-01
-4.286188638916013538e+00	-6.696597587691139886e-01
-4.246027531703063573e+00	-6.701549237257469205e-01
-4.205901864751593777e+00	-6.705323989490090675e-01
-4.165815443234864190e+00	-6.707904420073460550e-01
-4.125772085585303728e+00	-6.709272986100920377e-01
-4.085775613203103340e+00	-6.709412049369620767e-01
-4.045829840146593526e+00	-6.708303901166479122e-01
-4.005938562894543864e+00	-6.705930788231839745e-01
-3.966105550271064040e+00	-6.702274939574790480e-01
-3.926334533623633938e+00	-6.697318593808030407e-01
-3.886629197344634079e+00	-6.691044026671140177e-01
-3.846993169825053904e+00	-6.683433578418769283e-01
-3.807430014927443374e+00	-6.674469680764529844e-01
-3.767943224062873853e+00	-6.664134883092169837e-01
-3.728536208953143749e+00	-6.652411877672479434e-01
-3.689212295156363730e+00	-6.639283523656580588e-01
-3.649974716429453814e+00	-6.624732869654350598e-01
-3.610826609996443892e+00	-6.608743174748659133e-01
-3.571771012786303601e+00	-6.591297927842529880e-01
-3.532810858697963852e+00	-6.572380865285709639e-01
-3.493948976943913820e+00	-6.551975986779279282e-01
-3.455188091517233495e+00	-6.530067569610069622e-01
-3.416530821819023345e+00	-6.506640181321379224e-01
-3.377979684476214217e+00	-6.481678690980279267e-01
-3.339537096370953861e+00	-6.455168279255050212e-01
-3.301205378894813691e+00	-6.427094447567449631e-01
-3.262986763431784176e+00	-6.397443026632849694e-01
-3.224883398065033546e+00	-6.366200184746029223e-01
-3.186897355493223394e+00	-6.333352436210930581e-01
-3.149030642131923408e+00	-6.298886650347759186e-01
-3.111285208366694199e+00	-6.262790061540699504e-01
-3.073662959913633586e+00	-6.225050280812218784e-01
-3.036165770233854033e+00	-6.185655309426729698e-01
-2.998795493937944201e+00	-6.144593555035000598e-01
-2.961553981106893829e+00	-6.101853850872369645e-01
-2.924443092445804027e+00	-6.057425478517000084e-01
-2.887464715177643804e+00	-6.011298194700189779e-01
-2.850620779574443375e+00	-5.963462262637628797e-01
-2.813913276014964104e+00	-5.913908488319949974e-01
-2.777344272449033369e+00	-5.862628262162079551e-01
-2.740915932140923772e+00	-5.809613606363919214e-01
-2.704630531556933448e+00	-5.754857228281309300e-01
-2.668490478255423959e+00	-5.698352580044570015e-01
-2.632498328632034035e+00	-5.640093924594169472e-01
-2.596656805367544063e+00	-5.580076408229370788e-01
-2.560968814421953788e+00	-5.518296139685829882e-01
-2.525437461415124041e+00	-5.454750275674600246e-01
-2.490066067232734159e+00	-5.389437112726209733e-01
-2.454858182694983793e+00	-5.322356185092749215e-01
-2.419817602126354217e+00	-5.253508368366610615e-01
-2.384948375666294140e+00	-5.182895988380049612e-01
-2.350254820163503844e+00	-5.110522934853669597e-01
-2.315741528501213953e+00	-5.036394779167159275e-01
-2.281413377206333859e+00	-4.960518895531799699e-01
-2.247275532202694048e+00	-4.882904584753489652e-01
-2.213333452576963900e+00	-4.803563199687170271e-01
-2.179592892236124069e+00	-4.722508271400839841e-01
-2.146059899346194122e+00	-4.639755634989889965e-01
-2.112740813455233901e+00	-4.555323553911860279e-01
-2.079642260217104077e+00	-4.469232841648529964e-01
-2.046771143647974078e+00	-4.381506979448019368e-01
-2.014134635863813916e+00	-4.292172228854210236e-01
-1.981740164264663928e+00	-4.201257737696680317e-01
-1.949595396149734094e+00	-4.108795638190659294e-01
-1.917708220766773941e+00	-4.014821135785249795e-01
-1.886086728818993974e+00	-3.919372587399209684e-01
-1.854739189473493921e+00	-3.822491567698240167e-01
-1.823674024935824090e+00	-3.724222922095349886e-01
-1.792899782676844023e+00	-3.624614805198190237e-01
-1.762425105418963911e+00	-3.523718703483270098e-01
-1.732258699010184033e+00	-3.421589441047819258e-01
-1.702409298335104015e+00	-3.318285167374510070e-01
-1.672885631432434073e+00	-3.213867326143759473e-01
-1.643696382008233980e+00	-3.108400604240990073e-01
-1.614850150552693986e+00	-3.001952860232369735e-01
-1.586355414286233945e+00	-2.894595031721740042e-01
-1.558220486176864039e+00	-2.786401021152129509e-01
-1.530453473285743993e+00	-2.677447559777129671e-01
-1.503062234711344036e+00	-2.567814049699339574e-01
-1.476054339413974015e+00	-2.457582384053209612e-01
-1.449437024212004044e+00	-2.346836745597239982e-01
-1.423217152248613893e+00	-2.235663384173999790e-01
-1.397401172233114108e+00	-2.124150373693199922e-01
-1.371995078763784015e+00	-2.012387349493039990e-01
-1.347004374039423968e+00	-1.900465227134319757e-01
-1.322434031265194099e+00	-1.788475903880309970e-01
-1.298288460053214077e+00	-1.676511944309359570e-01
-1.274571474111453995e+00	-1.564666251695969734e-01
-1.251286261504894082e+00	-1.453031726976649618e-01
-1.228435357760033986e+00	-1.341700917287219630e-01
-1.206020622069623904e+00	-1.230765656216609716e-01
-1.184043216836653922e+00	-1.120316698066489702e-01
-1.162503590777359985e+00	-1.010443348533889840e-01
-1.141401465780792046e+00	-9.012330943438795483e-02
-1.120735827698693843e+00	-7.927712344498499819e-02
-1.100504921213219856e+00	-6.851405154876000214e-02
-1.080706248902400857e+00	-5.784207742159397370e-02
-1.061336574593799931e+00	-4.726885896986296465e-02
-1.042391931066048993e+00	-3.680169479805298072e-02
-1.023867632126040927e+00	-2.644749219823797071e-02
-1.005758289056706944e+00	-1.621273692853397730e-02
-9.880578313968069182e-01	-6.103465039582978147e-03
-9.707595319802659883e-01	3.874763002460035466e-03
-9.538560361285679523e-01	1.371688566115003560e-02
-9.373393948558470523e-01	2.341836092361701538e-02
-9.212011019129029421e-01	3.297518394158102661e-02
-9.054321344636959701e-01	4.238390153843102359e-02
-8.900229971561999243e-01	5.164162342382802584e-02
-8.749637693191998356e-01	6.074602998175700208e-02
-8.602441549878778737e-01	6.969537652421900487e-02
-8.458535354342449075e-01	7.848849393050401357e-02
-8.317810238538250189e-01	8.712478562105001323e-02
-8.180155218378339921e-01	9.560422084487120442e-02
-8.045457772406330310e-01	1.039273242903360067e-01
-7.913604430357148445e-01	1.120951620601343124e-01
-7.784481367401718810e-01	1.201093240825159142e-01
-7.657974999776600011e-01	1.279719030617939013e-01
-7.533972577435108509e-01	1.356854701014686138e-01
-7.412362769330089751e-01	1.432530471627587176e-01
-7.293036236950798390e-01	1.506780765495171204e-01
-7.175886191787468338e-01	1.579643876371469025e-01
-7.060808932488729095e-01	1.651161610879225139e-01
-6.947704357607269454e-01	1.721378908177869094e-01
-6.836476449999999705e-01	1.790343440000000119e-01
-6.727033729156479680e-01	1.858105194087249223e-01
-6.619289667975218894e-01	1.924716044205890264e-01
-6.513163070787360009e-01	1.990229310042851141e-01
-6.408578409739840165e-01	2.054699310372702092e-01
-6.305466116992989312e-01	2.118180912945044070e-01
-6.203762830556389662e-01	2.180729084568996945e-01
-6.103411591979419626e-01	2.242398444867129137e-01
-6.004361994523998991e-01	2.303242827135473236e-01
-5.906570280874199330e-01	2.363314849679866159e-01
-5.809999389874429543e-01	2.422665500902582147e-01
-5.714618952231649285e-01	2.481343741288377092e-01
-5.620405235562599966e-01	2.539396125287128880e-01
-5.527341039609089401e-01	2.596866445912883181e-01
-5.435415542879009632e-01	2.653795404678422898e-01
-5.344624102393159548e-01	2.710220309262472149e-01
-5.254968008623088771e-01	2.766174801065698352e-01
-5.166454198089619476e-01	2.821688614554346275e-01
-5.079094926450629099e-01	2.876787370018999423e-01
-4.992907405236729490e-01	2.931492401093470090e-01
-4.907913405690589315e-01	2.985820618087750011e-01
-4.824138833427459305e-01	3.039784407892019980e-01
-4.741613277857869568e-01	3.093391570908829991e-01
-4.660369540495849505e-01	3.146645295170020229e-01
-4.580443146416509625e-01	3.199544167496920499e-01
-4.501871843223519409e-01	3.252082221268900453e-01
-4.424695091939209179e-01	3.304249020079140231e-01
-4.348953554238119690e-01	3.356029776280040622e-01
-4.274688580408369520e-01	3.407405503155660487e-01
-4.201941702346239094e-01	3.458353199207560014e-01
-4.130754135768219815e-01	3.508846062805069943e-01
-4.061166295664419557e-01	3.558853735232840321e-01
-3.993217328819649303e-01	3.608342569969080205e-01
-3.926944666996989297e-01	3.657275925849080567e-01
-3.862383604116099711e-01	3.705614481610269850e-01
-3.799566900469689701e-01	3.753316569179140361e-01
-3.738524416708699505e-01	3.800338522947670494e-01
-3.679282779996289054e-01	3.846635042196470122e-01
-3.621865084384479072e-01	3.892159563756080187e-01
-3.566290627111719513e-01	3.936864641955399868e-01
-3.512574682157279526e-01	3.980702332887340322e-01
-3.460728312024509146e-01	4.023624580026939901e-01
-3.410758218362599514e-01	4.065583598265369858e-01
-3.362666631679869234e-01	4.106532253473930139e-01
-3.316451240053769345e-01	4.146424434785490609e-01
-3.272105156407109083e-01	4.185215416874989991e-01
-3.229616923599279432e-01	4.222862209635089847e-01
-3.188970556277339607e-01	4.259323892777320264e-01
-3.150145618148359472e-01	4.294561933040380031e-01
-3.113117333071479531e-01	4.328540481856050226e-01
-3.077856728128579578e-01	4.361226651505820118e-01
-3.044330806616989404e-01	4.392590767998539869e-01
-3.012502748717429402e-01	4.422606599106680414e-01
-2.982332137425669494e-01	4.451251556216660465e-01
-2.953775207198379160e-01	4.478506868873270430e-01
-2.926785112651539289e-01	4.504357731128490472e-01
-2.901312214564359393e-01	4.528793419038530388e-01
-2.877304380382079696e-01	4.551807378886940092e-01
-2.854707296377069214e-01	4.573397285945390300e-01
-2.833464788618252350e-01	4.593565073813410393e-01
-2.813519149913934481e-01	4.612316934603420404e-01
-2.794811469930213454e-01	4.629663290455340308e-01
-2.777281965746858372e-01	4.645618737073630156e-01
-2.760870310191873567e-01	4.660201960178680380e-01
-2.745515955394703389e-01	4.673435625950880246e-01
-2.731158449113998410e-01	4.685346246719510055e-01
-2.717737741527850304e-01	4.695964023308240032e-01
-2.705194480320561312e-01	4.705322665593270060e-01
-2.693470292058876558e-01	4.713459192959330024e-01
-2.682508048020361135e-01	4.720413716450920227e-01
-2.672252112815696190e-01	4.726229204512250037e-01
-2.662648574333336127e-01	4.730951234288370277e-01
-2.653645453727743186e-01	4.734627730521720479e-01
-2.645192894369520209e-01	4.737308694123910091e-01
-2.637243328875835680e-01	4.739045922530640276e-01
-2.629751623540960148e-01	4.739892723959790444e-01
-2.622675199688207504e-01	4.739903627688740184e-01
-2.615974131664578484e-01	4.739134092447599977e-01
-2.609611221396844760e-01	4.737640214990490040e-01
-2.603552049621178366e-01	4.735478440858620353e-01
-2.597765004086853291e-01	4.732705279287110489e-01
-2.592221285216596560e-01	4.729377024132569995e-01
-2.586894889881007353e-01	4.725549482612720342e-01
-2.581762574110947339e-01	4.721277713551810251e-01
-2.576803795728978552e-01	4.716615776719380038e-01
-2.572000638027990282e-01	4.711616494733810168e-01
-2.567337715761013328e-01	4.706331228879170325e-01
-2.562802064830315141e-01	4.700809670053830436e-01
-2.558383017175212548e-01	4.695099645933400456e-01
-2.554072062456031467e-01	4.689246945290720392e-01
-2.549862698215576429e-01	4.683295160271440105e-01
-2.545750270268656301e-01	4.677285547277610367e-01
-2.541731805124275434e-01	4.671256906963719979e-01
-2.537805836283289485e-01	4.665245483701320195e-01
-2.533972226276459683e-01	4.659284884720230058e-01
-2.530231986313422610e-01	4.653406018987850112e-01
-2.526587095401959249e-01	4.647637055743590317e-01
-2.523040320768897282e-01	4.642003402464080497e-01
-2.519595041369082633e-01	4.636527701897550369e-01
-2.516255076207055685e-01	4.631229847672960198e-01
-2.513024519117810218e-01	4.626127017862129986e-01
-2.509907581558415424e-01	4.621233725752280086e-01
-2.506908444852131712e-01	4.616561886971560225e-01
-2.504031123201487241e-01	4.612120902003610246e-01
-2.501279338647521278e-01	4.607917753027820362e-01
-2.498656409000075129e-01	4.603957113931780309e-01
-2.496165149599872679e-01	4.600241472260410136e-01
-2.493807789598547764e-01	4.596771261794650454e-01
-2.491585903259341261e-01	4.593545004389790187e-01
-2.489500356590668151e-01	4.590559459651920027e-01
-2.487551269429104650e-01	4.587809780989170472e-01
-2.485737992889641701e-01	4.585289676544250237e-01
-2.484059101901588407e-01	4.582991573495200366e-01
-2.482512402350701697e-01	4.580906784203780391e-01
-2.481094952154451194e-01	4.579025672695070104e-01
-2.479803095410634262e-01	4.577337819967880472e-01
-2.478632508582255256e-01	4.575832186664370305e-01
-2.477578257516880322e-01	4.574497271668270248e-01
-2.476634863948990462e-01	4.573321265254980394e-01
-2.475796380002293628e-01	4.572292195483530497e-01
-2.475056469098083634e-01	4.571398066600160237e-01
-2.474408491588222514e-01	4.570626988315980022e-01
-2.473845593369699558e-01	4.569967294926779999e-01
-2.473360795704112602e-01	4.569407653361500232e-01
-2.472947084461922240e-01	4.568937159376720292e-01
-2.472597497039453751e-01	4.568545421257459993e-01
-2.472305205257669392e-01	4.568222630538900098e-01
-2.472063592646369656e-01	4.567959619428250129e-01
-2.471866324645907165e-01	4.567747904780239954e-01
-2.471707410420348472e-01	4.567579718662120314e-01
-2.471581255170013369e-01	4.567448025732200323e-01
-2.471482702055781688e-01	4.567346527849150406e-01
