# Supplementary material for: Agile perching maneuvers in birds and morphing-wing drones
Source: Nat Commun. 2024 Sep 27;15:8330. doi: 10.1038/s41467-024-52369-4 (PMC11437188; doi:10.1038/s41467-024-52369-4)
Supplement: Supplementary file 11 — Source Data [file 41467_2024_52369_MOESM11_ESM.zip › figure_source_data/suppl_fig_2/harris_hawk_169.csv]

# horizontal_pos	altitude
-1.185008536472805396e+01	4.107045712781902669e-01
-1.183234164923555376e+01	4.119335991339133640e-01
-1.181431209035235419e+01	4.131000130441473406e-01
-1.179601648136165437e+01	4.141951428965463533e-01
-1.177747439000075502e+01	4.152104106831653318e-01
-1.175870504223505364e+01	4.161373757989933475e-01
-1.173972721111225503e+01	4.169677792111843306e-01
-1.172055911148225427e+01	4.176935861367473413e-01
-1.170121830130705476e+01	4.183070268825302973e-01
-1.168172159020665468e+01	4.188006355211383314e-01
-1.166208495582015381e+01	4.191672860999072769e-01
-1.164232346847235533e+01	4.194002261067683035e-01
-1.162245122456215363e+01	4.194931069465602791e-01
-1.160248128899825382e+01	4.194400112136043024e-01
-1.158242564692655385e+01	4.192354765808132822e-01
-1.156229516490345510e+01	4.188745161617233315e-01
-1.154209956158765493e+01	4.183526352391863101e-01
-1.152184738793525476e+01	4.176658442925033077e-01
-1.150154601680165456e+01	4.168106682930212692e-01
-1.148120164177465519e+01	4.157841522761662745e-01
-1.146081928498405489e+01	4.145838632349313491e-01
-1.144040281356475397e+01	4.132078884156893395e-01
-1.141995496437785462e+01	4.116548301311953040e-01
-1.139947737653495530e+01	4.099237972374553118e-01
-1.137897063121335428e+01	4.080143934504663061e-01
-1.135843429819795425e+01	4.059267027051413068e-01
-1.133786698854345509e+01	4.036612717819553220e-01
-1.131726641271145439e+01	4.012190904466342856e-01
-1.129662944350825526e+01	3.986015693644323621e-01
-1.127595218312565528e+01	3.958105160630712716e-01
-1.125523003357325358e+01	3.928481092272663178e-01
-1.123445776977895427e+01	3.897168716128642796e-01
-1.121362961463875507e+01	3.864196418700492908e-01
-1.119273931529935417e+01	3.829595455630123157e-01
-1.117178021997305493e+01	3.793399656680273013e-01
-1.115074535460205496e+01	3.755645128232183438e-01
-1.112962749871965507e+01	3.716369955918182866e-01
-1.110841925988195378e+01	3.675613909865412809e-01
-1.108711314608745369e+01	3.633418154862643190e-01
-1.106570163563945464e+01	3.589824967577883164e-01
-1.104417724395415412e+01	3.544877462755243180e-01
-1.102253258686665482e+01	3.498619330107582970e-01
-1.100076044003995435e+01	3.451094583402013471e-01
-1.097885379413535389e+01	3.402347323011892799e-01
-1.095680590545795496e+01	3.352421512985392926e-01
-1.093461034185025404e+01	3.301360773460573217e-01
-1.091226102365745376e+01	3.249208189044233142e-01
-1.088975225964805382e+01	3.196006133568802809e-01
-1.086707877782635379e+01	3.141796111451963247e-01
-1.084423575112095506e+01	3.086618615708562885e-01
-1.082121881798965468e+01	3.030513002506552978e-01
-1.079802409802125496e+01	2.973517382018543431e-01
-1.077464820266025392e+01	2.915668525198783501e-01
-1.075108824121985407e+01	2.857001786013063094e-01
-1.072734182238275480e+01	2.797551038564063397e-01
-1.070340705142025506e+01	2.737348628488213143e-01
-1.067928252338675499e+01	2.676425337949482897e-01
-1.065496731257065477e+01	2.614810363520293501e-01
-1.063046095849745498e+01	2.552531306217242779e-01
-1.060576344879775412e+01	2.489614172948783066e-01
-1.058087519926065490e+01	2.426083388630273230e-01
-1.055579703139915360e+01	2.361961818227863164e-01
-1.053053014785645480e+01	2.297270798003719083e-01
-1.050507610598035413e+01	2.232030175249751225e-01
-1.047943678988885452e+01	2.166258355813410197e-01
-1.045361438134205478e+01	2.099972358735301969e-01
-1.042761132972675497e+01	2.033187877333520188e-01
-1.040143032144715463e+01	1.965919346082095065e-01
-1.037507424900235442e+01	1.898180012640253156e-01
-1.034854618001605431e+01	1.829982014394478107e-01
-1.032184932646685382e+01	1.761336458876528177e-01
-1.029498701435235475e+01	1.692253507417517122e-01
-1.026796265400015429e+01	1.622742461391352975e-01
-1.024077971122435393e+01	1.552811850390735104e-01
-1.021344167950445403e+01	1.482469521666621992e-01
-1.018595205334945497e+01	1.411722730148610161e-01
-1.015831430298887383e+01	1.340578228350506051e-01
-1.013053185051846405e+01	1.269042355453977033e-01
-1.010260804760877384e+01	1.197121124855222152e-01
-1.007454615487054461e+01	1.124820309456713019e-01
-1.004634932295381411e+01	1.052145523989949094e-01
-1.001802057544294478e+01	9.791023036671450686e-02
-9.989562793594863876e+00	9.056961784813330474e-02
-9.960978702953683595e+00	8.319327425063660630e-02
-9.932270861860974520e+00	7.578177175915812303e-02
-9.903441651867964879e+00	6.833570109007050530e-02
-9.874493270042794535e+00	6.085567658109442002e-02
-9.845427723154134725e+00	5.334234057657011308e-02
-9.816246823699994906e+00	4.579636707621081992e-02
-9.786952187739593967e+00	3.821846462514430498e-02
-9.757545234474964246e+00	3.060937843349031962e-02
-9.728027187518504704e+00	2.296989172473731800e-02
-9.698399077772744903e+00	1.530082632355131422e-02
-9.668661747839024656e+00	7.603042505174323340e-03
-9.638815857863123782e+00	-1.225618600226852095e-04
-9.608861892717364128e+00	-7.875052822213679526e-03
-9.578800170411463810e+00	-1.565346247291968251e-02
-9.548630851617513571e+00	-2.345679160618868719e-02
-9.518353950188345181e+00	-3.128401284681966987e-02
-9.487969344543785155e+00	-3.913407416493067115e-02
-9.457476789794913685e+00	-4.700590269026169721e-02
-9.426875930473594067e+00	-5.489840873522569553e-02
-9.396166313732283726e+00	-6.281048993304769179e-02
-9.365347402878644090e+00	-7.074103539644568950e-02
-9.334418591109434615e+00	-7.868892980312969243e-02
-9.303379215310075168e+00	-8.665305731713368598e-02
-9.272228569788975250e+00	-9.463230525938470805e-02
-9.240965919819695173e+00	-1.026255674470656909e-01
-9.209590514869605116e+00	-1.106317471289817167e-01
-9.178101601399864862e+00	-1.186497594532617272e-01
-9.146498435129464255e+00	-1.266785334140427266e-01
-9.114780292664635297e+00	-1.347170132351507288e-01
-9.082946482404564037e+00	-1.427641591609197236e-01
-9.050996354645175046e+00	-1.508189476369867221e-01
-9.018929310813494027e+00	-1.588803708768327105e-01
-8.986744811777533926e+00	-1.669474358227986954e-01
-8.954442385188263742e+00	-1.750191625229506887e-01
-8.922021631823294996e+00	-1.830945819573256972e-01
-8.889482230914003580e+00	-1.911727333583627120e-01
-8.856823944450605168e+00	-1.992526610806227283e-01
-8.824046620471664326e+00	-2.073334110839277211e-01
-8.791150195356253860e+00	-2.154140271015747010e-01
-8.758134695148283910e+00	-2.234935465713137059e-01
-8.725000235952554917e+00	-2.315709964109747276e-01
-8.691747023451855014e+00	-2.396453887231677071e-01
-8.658375351602494163e+00	-2.477157165140597139e-01
-8.624885600573515276e+00	-2.557809495101396879e-01
-8.591278234000284897e+00	-2.638400301539147175e-01
-8.557553795628534132e+00	-2.718918698549167012e-01
-8.523712905428263653e+00	-2.799353455662806911e-01
-8.489756255259074180e+00	-2.879692967496517153e-01
-8.455684604169555030e+00	-2.959925227825057070e-01
-8.421498773413015115e+00	-3.040037808523607388e-01
-8.387199641259984517e+00	-3.120017843719697370e-01
-8.352788137685474013e+00	-3.199852019388136903e-01
-8.318265239004944078e+00	-3.279526568511296758e-01
-8.283631962527975290e+00	-3.359027271817636717e-01
-8.248889361293365141e+00	-3.438339464004047108e-01
-8.214038518942484046e+00	-3.517448045246366894e-01
-8.179080544780973128e+00	-3.596337497707797204e-01
-8.144016569071483858e+00	-3.674991906671036257e-01
-8.108847738592393384e+00	-3.753394985846016385e-01
-8.073575212489563668e+00	-3.831530106344886444e-01
-8.038200158440893972e+00	-3.909380328768726209e-01
-8.002723749145344456e+00	-3.986928437818046400e-01
-7.967147159141533486e+00	-4.064156978821216737e-01
-7.931471561953983951e+00	-4.141048295572206661e-01
-7.895698127559193757e+00	-4.217584568880176632e-01
-7.859828020158433404e+00	-4.293747855258506774e-01
-7.823862396239533723e+00	-4.369520125218406270e-01
-7.787802402906213395e+00	-4.444883300680956828e-01
-7.751649176450843726e+00	-4.519819291079597012e-01
-7.715403841144503616e+00	-4.594310027791007056e-01
-7.679067508217463534e+00	-4.668337496604026415e-01
-7.642641275002683976e+00	-4.741883768011166400e-01
-7.606126224216263942e+00	-4.814931025184116531e-01
-7.569523423349753699e+00	-4.887461589569796483e-01
-7.532833924151863592e+00	-4.959457944116756889e-01
-7.496058762179693247e+00	-5.030902754208725902e-01
-7.459198956403123582e+00	-5.101778886443266714e-01
-7.422255508849463723e+00	-5.172069425445275925e-01
-7.385229404279763266e+00	-5.241757688947197291e-01
-7.348121609892023898e+00	-5.310827241398805576e-01
-7.310933075050923158e+00	-5.379261906388186354e-01
-7.273664731047743359e+00	-5.447045778162495910e-01
-7.236317490897823390e+00	-5.514163232530735481e-01
-7.198892249186883419e+00	-5.580598937413185912e-01
-7.161389881980223748e+00	-5.646337863272117286e-01
-7.123811246811923681e+00	-5.711365293618606565e-01
-7.086157182773103358e+00	-5.775666835740447258e-01
-7.048428510719713991e+00	-5.839228431739287295e-01
-7.010626033621483622e+00	-5.902036369901966228e-01
-6.972750537073493682e+00	-5.964077296363987646e-01
-6.934802789991483252e+00	-6.025338226954275456e-01
-6.896783545510973390e+00	-6.085806559041966324e-01
-6.858693542107983987e+00	-6.145470083140096573e-01
-6.820533504957283277e+00	-6.204316993959677617e-01
-6.782304147540473949e+00	-6.262335900553426260e-01
-6.744006173513433566e+00	-6.319515835141975568e-01
-6.705640278838053803e+00	-6.375846260180046965e-01
-6.667207154179813244e+00	-6.431317073195446099e-01
-6.628707487567713663e+00	-6.485918608922436324e-01
-6.590141967309213200e+00	-6.539641638252546851e-01
-6.551511285148033714e+00	-6.592477363541846547e-01
-6.512816139648663238e+00	-6.644417409843257349e-01
-6.474057239787123663e+00	-6.695453811675347033e-01
-6.435235308723933123e+00	-6.745578994996017652e-01
-6.396351087731783736e+00	-6.794785754117147469e-01
-6.357405340247533232e+00	-6.843067223375955965e-01
-6.318398856015713605e+00	-6.890416843467277452e-01
-6.279332455289053705e+00	-6.936828322437187389e-01
-6.240206993050053441e+00	-6.982295591440477178e-01
-6.201023363217353257e+00	-7.026812755469706850e-01
-6.161782502800453365e+00	-7.070374039370916908e-01
-6.122485395967073529e+00	-7.112973729566975933e-01
-6.083133077988483350e+00	-7.154606112012635855e-01
-6.043726639030253978e+00	-7.195265407003137437e-01
-6.004267227757863701e+00	-7.234945701548547436e-01
-5.964756054729323687e+00	-7.273640880106777562e-01
-5.925194395550373194e+00	-7.311344554538037332e-01
-5.885583593770963517e+00	-7.348049994199936652e-01
-5.845925063505343466e+00	-7.383750057145297419e-01
-5.806220291762283381e+00	-7.418437123412096046e-01
-5.766470840475153459e+00	-7.452103031406127620e-01
-5.726678348226053927e+00	-7.484739018372386088e-01
-5.686844531661553681e+00	-7.516335665929616550e-01
-5.646971186601113857e+00	-7.546882851604665987e-01
-5.607060188842813986e+00	-7.576369707250507624e-01
-5.567113494673373353e+00	-7.604784585163155697e-01
-5.527133141092663848e+00	-7.632115032631585638e-01
-5.487121245764303268e+00	-7.658347775560225834e-01
-5.447080006705923516e+00	-7.683468711699716902e-01
-5.407011701733683395e+00	-7.707462913907636715e-01
-5.366918687676003330e+00	-7.730314643741127423e-01
-5.326803399371753400e+00	-7.752007375557885549e-01
-5.286668348467383538e+00	-7.772523831173856479e-01
-5.246516122026913642e+00	-7.791846024997277631e-01
-5.206349380966953433e+00	-7.809955319430337273e-01
-5.166170858327533644e+00	-7.826832490205155590e-01
-5.125983357387313255e+00	-7.842457801199895773e-01
-5.085789749629673118e+00	-7.856811088167157120e-01
-5.045592972563583523e+00	-7.869871850699416971e-01
-5.005396027400853320e+00	-7.881619351658926131e-01
-4.965201976588803134e+00	-7.892032723210855583e-01
-4.925013941194993805e+00	-7.901091078521056410e-01
-4.884835098138473164e+00	-7.908773628113265897e-01
-4.844668677259913458e+00	-7.915059799825625575e-01
-4.804517958221093288e+00	-7.919929361263806644e-01
-4.764386267223173377e+00	-7.923362543616916387e-01
-4.724276973531643442e+00	-7.925340165683767424e-01
-4.684193485795663747e+00	-7.925843756950596841e-01
-4.644139248148983157e+00	-7.924855678566216088e-01
-4.604117736080353573e+00	-7.922359241077265857e-01
-4.564132452061553380e+00	-7.918338817813945774e-01
-4.524186920923183308e+00	-7.912779952854576138e-01
-4.484284684969463974e+00	-7.905669462545596993e-01
-4.444429298826003460e+00	-7.896995529610957298e-01
-4.404624324017073711e+00	-7.886747788950787541e-01
-4.364873323271923233e+00	-7.874917404302856916e-01
-4.325179854563423909e+00	-7.861497135021036087e-01
-4.285547464886143132e+00	-7.846481392311517311e-01
-4.245979683785063408e+00	-7.829866284359336959e-01
-4.206480016650653297e+00	-7.811649649874117252e-01
-4.167051937800794192e+00	-7.791831079682995931e-01
-4.127698883374473660e+00	-7.770411926101097322e-01
-4.088424244067494051e+00	-7.747395299913295563e-01
-4.049231357744933923e+00	-7.722786054905326214e-01
-4.010123501970233484e+00	-7.696590759986825514e-01
-3.971103886495323643e+00	-7.668817659052147295e-01
-3.932175645760954019e+00	-7.639476618826905874e-01
-3.893341831460683800e+00	-7.608579065047555989e-01
-3.854605405225973946e+00	-7.576137907418256656e-01
-3.815969231493824054e+00	-7.542167453882027139e-01
-3.777436070621453368e+00	-7.506683314832467424e-01
-3.739008572315554169e+00	-7.469702297976337224e-01
-3.700689269446153951e+00	-7.431242294636597467e-01
-3.662480572316764160e+00	-7.391322158359086014e-01
-3.624384763463993409e+00	-7.349961576753627490e-01
-3.586403993060393702e+00	-7.307180937561665868e-01
-3.548540274994223864e+00	-7.263001189997435603e-01
-3.510795483699503450e+00	-7.217443702457375654e-01
-3.473171351807903484e+00	-7.170530117733235898e-01
-3.435669468692323925e+00	-7.122282206897887491e-01
-3.398291279969043899e+00	-7.072721723058246202e-01
-3.361038088021783388e+00	-7.021870256188516013e-01
-3.323911053606783739e+00	-6.969749090266406100e-01
-3.286911198592983752e+00	-6.916379063937947436e-01
-3.250039409885554065e+00	-6.861780435930315836e-01
-3.213296444574623933e+00	-6.805972756418277037e-01
-3.176682936343963704e+00	-6.748974745527736019e-01
-3.140199403166273662e+00	-6.690804180129477086e-01
-3.103846256303714135e+00	-6.631477790037616504e-01
-3.067623810622743363e+00	-6.571011164680786720e-01
-3.031532296223123701e+00	-6.509418671259117328e-01
-2.995571871370644068e+00	-6.446713385337425883e-01
-2.959742636712543451e+00	-6.382907034754736753e-01
-2.924044650743813811e+00	-6.318009957651875563e-01
-2.888477946481163627e+00	-6.252031075333805976e-01
-2.853042549290053742e+00	-6.184977880590736277e-01
-2.817738495798473686e+00	-6.116856442003286709e-01
-2.782565853819574109e+00	-6.047671424651326344e-01
-2.747524743193383578e+00	-5.977426127535176992e-01
-2.712615357446393816e+00	-5.906122537901616898e-01
-2.677837986156314187e+00	-5.833761402545527552e-01
-2.643193037898524000e+00	-5.760342316033526533e-01
-2.608681063639624043e+00	-5.685863825666506166e-01
-2.574302780433904037e+00	-5.610323552867215735e-01
-2.540059095268803802e+00	-5.533718330545616126e-01
-2.505951128896644065e+00	-5.456044355860165673e-01
-2.471980239482253872e+00	-5.377297357658796795e-01
-2.438148045889024118e+00	-5.297472777749476780e-01
-2.404456450420044078e+00	-5.216565965017796458e-01
-2.370907660826373942e+00	-5.134572381279716158e-01
-2.337504211390843967e+00	-5.051487817631317156e-01
-2.304248982893803976e+00	-4.967308619936686154e-01
-2.271145221266393843e+00	-4.882031921979106959e-01
-2.238196554737684085e+00	-4.795655884692887061e-01
-2.205407009284333864e+00	-4.708179939791906077e-01
-2.172781022195164002e+00	-4.619605036020096311e-01
-2.140323453568743872e+00	-4.529933886167126222e-01
-2.108039595569024094e+00	-4.439171212922526366e-01
-2.075935179273003861e+00	-4.347323991583296743e-01
-2.044016378954613966e+00	-4.254401687584646319e-01
-2.012289813661453763e+00	-4.160416486792447022e-01
-1.980762545954223963e+00	-4.065383516479456616e-01
-1.949442077694294007e+00	-3.969321054906166935e-01
-1.918336342781173931e+00	-3.872250727442306251e-01
-1.887453696759934019e+00	-3.774197687196657047e-01
-1.856802903237924074e+00	-3.675190778171537054e-01
-1.826393117070373995e+00	-3.575262679024286405e-01
-1.796233864296393978e+00	-3.474450025601706904e-01
-1.766335018829013892e+00	-3.372793510514446313e-01
-1.736706775925993984e+00	-3.270337958136577128e-01
-1.707359622492174100e+00	-3.167132373551477253e-01
-1.678304304287784099e+00	-3.063229964116976900e-01
-1.649551790141744023e+00	-2.958688132491287259e-01
-1.621113233292883926e+00	-2.853568440144407248e-01
-1.592999930006524067e+00	-2.747936540577486930e-01
-1.565223275636923983e+00	-2.641862081683536978e-01
-1.537794718329424049e+00	-2.535418576905287269e-01
-1.510725710578324055e+00	-2.428683245078807063e-01
-1.484027658877274058e+00	-2.321736819093107029e-01
-1.457711871719294061e+00	-2.214663323743716883e-01
-1.431789506221563979e+00	-2.107549823411427048e-01
-1.406271513667344042e+00	-2.000486140452726880e-01
-1.381168584272173927e+00	-1.893564545444587077e-01
-1.356491091494643975e+00	-1.786879420680116959e-01
-1.332249036223404071e+00	-1.680526898561707227e-01
-1.308451991180354046e+00	-1.574604476781507056e-01
-1.285109045887143919e+00	-1.469210612412927275e-01
-1.262228752545663912e+00	-1.364444297259796990e-01
-1.239819073185203901e+00	-1.260404617018366924e-01
-1.217887328428014060e+00	-1.157190296999757173e-01
-1.196440148221503907e+00	-1.054899237334526729e-01
-1.175483424879236072e+00	-9.536280407344072119e-02
-1.155022268764441140e+00	-8.534715360168371179e-02
-1.135060966938397087e+00	-7.545223007045770425e-02
-1.115602945082478925e+00	-6.568701860928569114e-02
-1.096650732986443000e+00	-5.606018482293068095e-02
-1.078205933876993150e+00	-4.658002882765868713e-02
-1.060269197839851962e+00	-3.725444057219967631e-02
-1.042840199565513881e+00	-2.809085678635467320e-02
-1.025917620623850945e+00	-1.909621989355567151e-02
-1.009499136445724865e+00	-1.027693921412167755e-02
-9.935814081611370474e-01	-1.638854773261672060e-03
-9.781600794131639631e-01	6.812795987738318182e-03
-9.632297782354279914e-01	1.507340831715231477e-02
-9.487841240481219574e-01	2.313903681656331868e-02
-9.348157397941380120e-01	3.100641842777832058e-02
-9.213162692026419798e-01	3.867299153420031277e-02
-9.082763991330019548e-01	4.613691099629171899e-02
-8.956858869174010307e-01	5.339705897107702159e-02
-8.835335925862239925e-01	6.045305139754039714e-02
-8.718075158265680136e-01	6.730524006301041862e-02
-8.604948374914129783e-01	7.395471019987351347e-02
-8.495819654453280467e-01	8.040327359683241415e-02
-8.390545845025190186e-01	8.665345724409631578e-02
-8.288977101846659590e-01	9.270848756698071846e-02
-8.190957459998799983e-01	9.857227033704341057e-02
-8.096325439202659568e-01	1.042493663837348039e-01
-8.004914677143929458e-01	1.097449632622512078e-01
-7.916554587726229997e-01	1.150648430645341141e-01
-7.831071040478320144e-01	1.202153465898525009e-01
-7.748287057217859708e-01	1.252033341188780180e-01
-7.668023521983100554e-01	1.300361430603733104e-01
-7.590099900184800186e-01	1.347215427623621176e-01
-7.514334962903980175e-01	1.392676867997622026e-01
-7.440547512265399677e-01	1.436830630678105070e-01
-7.368557103852469981e-01	1.479764420250843093e-01
-7.298184762193800079e-01	1.521568234414701071e-01
-7.229253685445139466e-01	1.562333820150008101e-01
-7.161589935509290461e-01	1.602154122270892100e-01
-7.095023109980760356e-01	1.641122728083340976e-01
-7.029386992467160367e-01	1.679333311868421164e-01
-6.964520178025559449e-01	1.716879082879461116e-01
-6.900266670654390255e-01	1.753852240484315150e-01
-6.836476449999999705e-01	1.790343440000000119e-01
-6.773006004666719537e-01	1.826441272658678172e-01
-6.709718829760080716e-01	1.862231763012404118e-01
-6.646485886540010046e-01	1.897797886930993050e-01
-6.583186022314069241e-01	1.933219113174580173e-01
-6.519706348956479935e-01	1.968570971331540242e-01
-6.455942578694979783e-01	2.003924648705467937e-01
-6.391799316063380143e-01	2.039346618513603049e-01
-6.327190305169709816e-01	2.074898301525382183e-01
-6.262038631677999678e-01	2.110635763025566214e-01
-6.196276879143849392e-01	2.146609446733546978e-01
-6.129847239578540830e-01	2.182863947050697195e-01
-6.062701578343300257e-01	2.219437820742921064e-01
-5.994801453693319182e-01	2.256363438897558971e-01
-5.926118091498819851e-01	2.293666879724158003e-01
-5.856632315869310101e-01	2.331367862499042209e-01
-5.786334436594570141e-01	2.369479722685600975e-01
-5.715224094493529527e-01	2.408009427997223062e-01
-5.643310065929549868e-01	2.446957634909353030e-01
-5.570610027906970352e-01	2.486318784872403043e-01
-5.497150285311009910e-01	2.526081239229823194e-01
-5.422965461989790459e-01	2.566227451606123422e-01
-5.348098157505309924e-01	2.606734176300232741e-01
-5.272598571498390285e-01	2.647572710999773204e-01
-5.196524097723429492e-01	2.688709171924743568e-01
-5.119938889910109481e-01	2.730104799313542996e-01
-5.042913401704040011e-01	2.771716290982852993e-01
-4.965523903024779973e-01	2.813496161525553263e-01
-4.887851975259360215e-01	2.855393124558692763e-01
-4.809983987782279757e-01	2.897352495297803032e-01
-4.732010558358720198e-01	2.939316610613893488e-01
-4.654026000046589950e-01	2.981225263628203281e-01
-4.576127757265259777e-01	3.023016149815593301e-01
-4.498415833743730219e-01	3.064625321522482793e-01
-4.420992215098409894e-01	3.105987647759402837e-01
-4.343960288820309934e-01	3.147037276102303549e-01
-4.267424264472640116e-01	3.187708093530713382e-01
-4.191488596911919773e-01	3.227934183045833016e-01
-4.116257415348140158e-01	3.267650272947053569e-01
-4.041833961051349844e-01	3.306792175702293335e-01
-3.968320036492419822e-01	3.345297213425163507e-01
-3.895815468674089788e-01	3.383104627071373272e-01
-3.824417589363290348e-01	3.420155966586333474e-01
-3.754220734876869692e-01	3.456395459377323287e-01
-3.685315767998940117e-01	3.491770354644053165e-01
-3.617789624518640279e-01	3.526231241283063200e-01
-3.551724886771230327e-01	3.559732337280523407e-01
-3.487199386442739746e-01	3.592231748726693041e-01
-3.424285838758449607e-01	3.623691696819413277e-01
-3.363051510017840418e-01	3.654078711474962882e-01
-3.303557920263819891e-01	3.683363790428813012e-01
-3.245860582681270312e-01	3.711522522985433170e-01
-3.190008781110960090e-01	3.738535177863483439e-01
-3.136045386839310112e-01	3.764386754877583341e-01
-3.084006715583840208e-01	3.789067000498623217e-01
-3.033922425339770079e-01	3.812570387638343217e-01
-2.985815455486640069e-01	3.834896060308102816e-01
-2.939702007276639995e-01	3.856047744102952812e-01
-2.895591565541499879e-01	3.876033623758213253e-01
-2.853486961163689828e-01	3.894866189312162774e-01
-2.813384473563991239e-01	3.912562052683483671e-01
-2.775273972163480041e-01	3.929141736731363022e-01
-2.739139095486758935e-01	3.944629439106802637e-01
-2.704957466288098189e-01	3.959052773423062943e-01
-2.672700940806089775e-01	3.972442490467623655e-01
-2.642335889988476905e-01	3.984832182345293683e-01
-2.613823510280184892e-01	3.996257972579863038e-01
-2.587120161337057023e-01	4.006758195307342785e-01
-2.562177727818154005e-01	4.016373066766143474e-01
-2.538944002223280094e-01	4.025144352326882613e-01
-2.517363085581859061e-01	4.033115032306303638e-01
-2.497375802666593203e-01	4.040328969774933388e-01
-2.478920128302125048e-01	4.046830583497783573e-01
-2.461931621266686965e-01	4.052664529040893582e-01
-2.446343862244664269e-01	4.057875390935883342e-01
-2.432088892280803716e-01	4.062507388620772986e-01
-2.419097648213098806e-01	4.066604098670623113e-01
-2.407300391621087221e-01	4.070208195598042922e-01
-2.396627127919455091e-01	4.073361213244652834e-01
-2.387008012352577202e-01	4.076103328502843626e-01
-2.378373739803292808e-01	4.078473168807112970e-01
-2.370655915517325130e-01	4.080507644518612809e-01
-2.363787404061886699e-01	4.082241807000652756e-01
-2.357702654081110794e-01	4.083708732850303003e-01
-2.352337996679790821e-01	4.084939434416493542e-01
-2.347631915558022753e-01	4.085962796403422859e-01
-2.343525287329725204e-01	4.086805538032672880e-01
-2.339961590784691015e-01	4.087492199924812608e-01
-2.336887084193364217e-01	4.088045154563553218e-01
-2.334250950102320088e-01	4.088484638929062998e-01
-2.332005407422784726e-01	4.088828807634242724e-01
-2.330105790970400936e-01	4.089093804673242794e-01
-2.328510598967875045e-01	4.089293851698663218e-01
-2.327181509368950185e-01	4.089441350585003576e-01
-2.326083366198111735e-01	4.089546997914773607e-01
-2.325184137421487107e-01	4.089619908940893556e-01
-2.324454846166240096e-01	4.089667748538082792e-01
-2.323869477384487015e-01	4.089696866655493368e-01
-2.323404862309320085e-01	4.089712435825733072e-01
-2.323040543271189806e-01	4.089718588369503083e-01
-2.322758621629186782e-01	4.089718551060432805e-01
-2.322543591720213074e-01	4.089714775179623674e-01
-2.322382163836885782e-01	4.089709060090702675e-01
