# Supplementary material for: Agile perching maneuvers in birds and morphing-wing drones
Source: Nat Commun. 2024 Sep 27;15:8330. doi: 10.1038/s41467-024-52369-4 (PMC11437188; doi:10.1038/s41467-024-52369-4)
Supplement: Supplementary file 11 — Source Data [file 41467_2024_52369_MOESM11_ESM.zip › figure_source_data/suppl_fig_2/harris_hawk_155.csv]

# horizontal_pos	altitude
-1.216494506772774287e+01	4.939611150515627047e-01
-1.216250079041924259e+01	4.885099630128856840e-01
-1.216008982387394255e+01	4.830760134976296860e-01
-1.215769861146844200e+01	4.776800486950156799e-01
-1.215531039049374229e+01	4.723424550270436950e-01
-1.215290530820494297e+01	4.670831388462556855e-01
-1.215046057408934210e+01	4.619214494363176882e-01
-1.214795064355164200e+01	4.568761073785896909e-01
-1.214534742809624213e+01	4.519651364959547113e-01
-1.214262052714604145e+01	4.472057978349927021e-01
-1.213973747683604287e+01	4.426145244689126956e-01
-1.213666401144174145e+01	4.382068562632847053e-01
-1.213336433349384258e+01	4.339973741104197202e-01
-1.212980138907514238e+01	4.299996334747436810e-01
-1.212593714524914290e+01	4.262260973745476966e-01
-1.212173286701394304e+01	4.226880691366367016e-01
-1.211714939159184290e+01	4.193956253914307153e-01
-1.211214739824514197e+01	4.163575498287687138e-01
-1.210668767214684216e+01	4.135812682213796942e-01
-1.210073136114814218e+01	4.110727851637787089e-01
-1.209424022455864289e+01	4.088366228947387104e-01
-1.208717687331924218e+01	4.068757624981926835e-01
-1.207950500118384163e+01	4.051915877350676931e-01
-1.207118960673844299e+01	4.037838317666276877e-01
-1.206219720625924197e+01	4.026505271009367393e-01
-1.205249603753144250e+01	4.017879592326246696e-01
-1.204205625479084318e+01	4.011906246488017302e-01
-1.203085011490304268e+01	4.008511941297926984e-01
-1.201885215474054291e+01	4.007604825653077185e-01
-1.200603935945774303e+01	4.009074268126107121e-01
-1.199239132099924277e+01	4.012790734178436902e-01
-1.197789038573094267e+01	4.018605782782457281e-01
-1.196252178957514190e+01	4.026352205145876662e-01
-1.194627377850834193e+01	4.035844329251236928e-01
-1.192913771176504234e+01	4.046878513831607127e-01
-1.191110814465524292e+01	4.059233854034167144e-01
-1.189218288756424258e+01	4.072673118272557291e-01
-1.187236303752734301e+01	4.086943931602157187e-01
-1.185165297877864177e+01	4.101780215413406983e-01
-1.183006034889914204e+01	4.116903886452116801e-01
-1.180759596764264252e+01	4.132026810348037316e-01
-1.178427372620164171e+01	4.146852996246176981e-01
-1.176011043557804214e+01	4.161081010141067238e-01
-1.173512563380154283e+01	4.174406575518396778e-01
-1.170934135296304213e+01	4.186525321356797114e-01
-1.168278184833334166e+01	4.197135629894366837e-01
-1.165547329315044145e+01	4.205941530271177231e-01
-1.162744344392184281e+01	4.212655579624957070e-01
-1.159872128222674270e+01	4.217001670776207023e-01
-1.156933663994544226e+01	4.218717705513477245e-01
-1.153931981556054254e+01	4.217558074772856935e-01
-1.150870118959654320e+01	4.213295891645497115e-01
-1.147751084740244210e+01	4.205724929944066881e-01
-1.144577821729614264e+01	4.194661229683587234e-01
-1.141353173162274182e+01	4.179944340846247219e-01
-1.138079851752654292e+01	4.161438187691526847e-01
-1.134760412326524204e+01	4.139031547097067332e-01
-1.131397228472904182e+01	4.112638145427257030e-01
-1.127992473554764175e+01	4.082196388721677227e-01
-1.124548106281074311e+01	4.047668750136447224e-01
-1.121065860908234235e+01	4.009040846210457087e-01
-1.117547242008514274e+01	3.966320239422567173e-01
-1.113993523624724169e+01	3.919535008522647135e-01
-1.110405752526364154e+01	3.868732130239196931e-01
-1.106784755197544179e+01	3.813975716275226913e-01
-1.103131148122444216e+01	3.755345148184207060e-01
-1.099445350890614215e+01	3.692933150034307110e-01
-1.095727601622264302e+01	3.626843835050307385e-01
-1.091977974210324298e+01	3.557190758037996892e-01
-1.088196396889254203e+01	3.484095000732446712e-01
-1.084382671667144216e+01	3.407683312638367101e-01
-1.080536494193534303e+01	3.328086325774797238e-01
-1.076657473677434318e+01	3.245436858248806899e-01
-1.072745152514384159e+01	3.159868318920666663e-01
-1.068799025325694174e+01	3.071513223637066803e-01
-1.064818557154424283e+01	2.980501832540947138e-01
-1.060803200600654250e+01	2.886960917663506931e-01
-1.056752411711564221e+01	2.791012670135427087e-01
-1.052665664470354301e+01	2.692773756641927418e-01
-1.048542463752604270e+01	2.592354534893028251e-01
-1.044382356640384302e+01	2.489858437602986974e-01
-1.040184942004304247e+01	2.385381533530307185e-01
-1.035949878284024273e+01	2.279012272344023149e-01
-1.031676889418624299e+01	2.170831417359729010e-01
-1.027365768902604160e+01	2.060912166527248957e-01
-1.023016381969974198e+01	1.949320457544045093e-01
-1.018628665939892208e+01	1.836115447797788125e-01
-1.014202628791209193e+01	1.721350154270019084e-01
-1.009738346069962311e+01	1.605072232883656969e-01
-1.005235956271577180e+01	1.487324871411491167e-01
-1.000695654876942164e+01	1.368147765354267020e-01
-9.961176872563912710e+00	1.247578142502451110e-01
-9.915023406858981758e+00	1.125651799528025188e-01
-9.868499357436363084e+00	1.002404113153120141e-01
-9.821608173704571954e+00	8.778709893592391567e-02
-9.774353458837312658e+00	7.520897167732722155e-02
-9.726738882293261668e+00	6.250996947164672024e-02
-9.678768097411802884e+00	4.969430122367871072e-02
-9.630444666522722130e+00	3.676648614660169012e-02
-9.581771995657502927e+00	2.373137764688371121e-02
-9.532753280521422568e+00	1.059416969417870114e-02
-9.483391464898382139e+00	-2.639613578891308876e-03
-9.433689212137762681e+00	-1.596414354910230537e-02
-9.383648889841271767e+00	-2.937332589398930494e-02
-9.333272567352361548e+00	-4.286084982711929614e-02
-9.282562025178492604e+00	-5.642024473983228705e-02
-9.231518775068721538e+00	-7.004494102477229478e-02
-9.180144089145002795e+00	-8.372833184856626199e-02
-9.128439036256942529e+00	-9.746383280483228440e-02
-9.076404523604821861e+00	-1.112449366960933106e-01
-9.024041341652432990e+00	-1.250652611365383193e-01
-8.971350210424892779e+00	-1.389185872026753032e-01
-8.918331825444582250e+00	-1.527988879469353023e-01
-8.864986901783982631e+00	-1.667003461903133199e-01
-8.811316214988721640e+00	-1.806173615858602810e-01
-8.757320637925701590e+00	-1.945445474611363079e-01
-8.703001172919233142e+00	-2.084767183771812915e-01
-8.648358978833423194e+00	-2.224088696648423014e-01
-8.593395393023222084e+00	-2.363361504065703000e-01
-8.538111948298052312e+00	-2.502538314226313010e-01
-8.482510385209252490e+00	-2.641572698037553124e-01
-8.426592660081983155e+00	-2.780418714242062772e-01
-8.370360949262371619e+00	-2.919030526924252800e-01
-8.313817650045981722e+00	-3.057362025771983016e-01
-8.256965378700781955e+00	-3.195366457129892868e-01
-8.199806965910271472e+00	-3.332996071648672287e-01
-8.142345449851852379e+00	-3.470201792439842614e-01
-8.084584067009572550e+00	-3.606932906260412186e-01
-8.026526240713931060e+00	-3.743136779481822107e-01
-7.968175567318741770e+00	-3.878758600474291884e-01
-7.909535799879391149e+00	-4.013741150515442446e-01
-7.850610829195491469e+00	-4.148024606297952555e-01
-7.791404662129301606e+00	-4.281546378390642116e-01
-7.731921397208141755e+00	-4.414240991388042601e-01
-7.672165197660461011e+00	-4.546040012727062263e-01
-7.612140262211191555e+00	-4.676872038020702393e-01
-7.551850794161931724e+00	-4.806662741040132469e-01
-7.491300969489691042e+00	-4.935334995994591911e-01
-7.430494904899501485e+00	-5.062809078396472984e-01
-7.369436626946531455e+00	-5.189002948516201474e-01
-7.308130043485791205e+00	-5.313832618266971508e-01
-7.246578918801771074e+00	-5.437212598440421818e-01
-7.184786853803651674e+00	-5.559056418745262906e-01
-7.122757272638451376e+00	-5.679277208354502893e-01
-7.060493416970881064e+00	-5.797788319962331460e-01
-6.997998349004381780e+00	-5.914503976030263122e-01
-6.935274964080081261e+00	-6.029339912301192594e-01
-6.872326013396521383e+00	-6.142213991087892566e-01
-6.809154137057511491e+00	-6.253046755552933433e-01
-6.745761907294041571e+00	-6.361761896374071856e-01
-6.682151881335881782e+00	-6.468286603929822576e-01
-6.618326663049011849e+00	-6.572551782447513258e-01
-6.554288972121821821e+00	-6.674492107337512969e-01
-6.490041719293511591e+00	-6.774045913006612185e-01
-6.425588085883741307e+00	-6.871154905532572688e-01
-6.360931605713761705e+00	-6.965763702353162667e-01
-6.296076247411171778e+00	-7.057819209194322596e-01
-6.231026495066451787e+00	-7.147269852423341341e-01
-6.165787425256571197e+00	-7.234064692453212597e-01
-6.100364778565511514e+00	-7.318152450355153160e-01
-6.034765023904861359e+00	-7.399480485110863093e-01
-5.968995414158581703e+00	-7.477993762670043232e-01
-5.903064031933251243e+00	-7.553633859967241460e-01
-5.836979824473371714e+00	-7.626338047176193236e-01
-5.770752627087811781e+00	-7.696038489720002929e-01
-5.704393174713371373e+00	-7.762661607984371326e-01
-5.637913101503491120e+00	-7.826127627464942726e-01
-5.571324928563081258e+00	-7.886350345461421441e-01
-5.504642040147451176e+00	-7.943237132718401483e-01
-5.437878648799241432e+00	-7.996689179954732385e-01
-5.371049750012021562e+00	-8.046601990393023041e-01
-5.304171067084031854e+00	-8.092866110569563176e-01
-5.237258986866161870e+00	-8.135368083227081382e-01
-5.170330487121671759e+00	-8.173991598285221816e-01
-5.103403056210041200e+00	-8.208618811017303063e-01
-5.036494605793621737e+00	-8.239131790853813087e-01
-4.969623377252061047e+00	-8.265414059843714245e-01
-4.902807842485441547e+00	-8.287352176840583340e-01
-4.836066599799551113e+00	-8.304837321997282640e-01
-4.769418265601981233e+00	-8.317766836156543775e-01
-4.702881362699011802e+00	-8.326045671177952912e-01
-4.636474206072872306e+00	-8.329587710062873462e-01
-4.570214787135472356e+00	-8.328316919807172702e-01
-4.504120657595352739e+00	-8.322168305072392691e-01
-4.438208814234672062e+00	-8.311088636834453869e-01
-4.372495586064652606e+00	-8.295036936940003436e-01
-4.306996525504072082e+00	-8.273984706754302643e-01
-4.241726305395181917e+00	-8.247915895598154634e-01
-4.176698623826732515e+00	-8.216826612222263293e-01
-4.111926118862592183e+00	-8.180724589944332603e-01
-4.047420295368532095e+00	-8.139628423079352526e-01
-3.983191466178252149e+00	-8.093566598749502017e-01
-3.919248709835802202e+00	-8.042576353910482201e-01
-3.855599847085912302e+00	-7.986702392344973145e-01
-3.792251438152281828e+00	-7.925995500345612843e-01
-3.729208802641451825e+00	-7.860511102761311708e-01
-3.666476063634072524e+00	-7.790307802958462702e-01
-3.604056217176282217e+00	-7.715445951028161442e-01
-3.541951227963472171e+00	-7.635986284247271438e-01
-3.480162151520421965e+00	-7.551988682395811558e-01
-3.418689282632452198e+00	-7.463511078083142625e-01
-3.357532329180652475e+00	-7.370608558797442367e-01
-3.296690609890582380e+00	-7.273332693040193142e-01
-3.236163273832231901e+00	-7.171731107726821985e-01
-3.175949538823942042e+00	-7.065847338130593069e-01
-3.116048945212201993e+00	-6.955720965133662670e-01
-3.056461620841392168e+00	-6.841388047553671470e-01
-2.997188552411661711e+00	-6.722881849973632029e-01
-2.938231857871012487e+00	-6.600233858957651467e-01
-2.879595054017961786e+00	-6.473475072937462382e-01
-2.821283313124932413e+00	-6.342637543554683344e-01
-2.763303702147242191e+00	-6.207756138999571682e-01
-2.705665397976042108e+00	-6.068870493053002413e-01
-2.648379872238992405e+00	-5.926027097270611943e-01
-2.591461039362261687e+00	-5.779281488196512662e-01
-2.534925361988552339e+00	-5.628700476802992458e-01
-2.478791908403222166e+00	-5.474364363656043508e-01
-2.423082357352131844e+00	-5.316369080725953378e-01
-2.367820946536872029e+00	-5.154828199401562117e-01
-2.313034362134271937e+00	-4.989874744214462532e-01
-2.258751567892551826e+00	-4.821662753097272769e-01
-2.205003573685652363e+00	-4.650368527730682211e-01
-2.151823144835171675e+00	-4.476191521687192254e-01
-2.099244455006092025e+00	-4.299354819640352487e-01
-2.047302687013072386e+00	-4.120105167825312553e-01
-1.996033587402772147e+00	-3.938712524129202586e-01
-1.945472982161731812e+00	-3.755469105539782082e-01
-1.895656262297742201e+00	-3.570687921038972479e-01
-1.846617849311532167e+00	-3.384700789208492933e-01
-1.798390651670631835e+00	-3.197855851604393118e-01
-1.751005524277952086e+00	-3.010514605109382846e-01
-1.704490743552782073e+00	-2.823048488718682969e-01
-1.658871511077542049e+00	-2.635835072265613199e-01
-1.614169498778502021e+00	-2.449253906143643023e-01
-1.570402448280841856e+00	-2.263682101819212700e-01
-1.527583836391011918e+00	-2.079489722542652852e-01
-1.485722617608081997e+00	-1.897035071848062748e-01
-1.444823053153931891e+00	-1.716659973899222758e-01
-1.404884634255421982e+00	-1.538685144225332979e-01
-1.365902105338072214e+00	-1.363405751670342947e-01
-1.327865590438281895e+00	-1.191087272269102937e-01
-1.290760823562231874e+00	-1.021961733135203221e-01
-1.254569480975401774e+00	-8.562244392344431354e-02
-1.219269610570642204e+00	-6.940312681341528900e-02
-1.184836150615276917e+00	-5.354966075522929470e-02
-1.151241527407420140e+00	-3.806919979581130375e-02
-1.118456318769530888e+00	-2.296455278627529406e-02
-1.086449967966601982e+00	-8.234201313276290346e-03
-1.055191530647473952e+00	6.127602591121689146e-03
-1.024650435854655983e+00	2.013065941957670191e-02
-9.947972411046900332e-01	3.378856815756969834e-02
-9.656043610671299904e-01	4.711839939668371890e-02
-9.370467495073689923e-01	6.014030148550571220e-02
-9.091025149276950046e-01	7.287704722109411559e-02
-8.817534517404239658e-01	8.535353001421142061e-02
-8.549854708115599555e-01	9.759621967289311417e-02
-8.287889157749629421e-01	1.096325889103084150e-01
-8.031587545658439575e-01	1.214905223715307125e-01
-7.780946390694050141e-01	1.331977203754832195e-01
-7.536008295205010032e-01	1.447811096770056094e-01
-7.296859842052709766e-01	1.562662733717411212e-01
-7.063628189794619594e-01	1.676769116028831996e-01
-6.836476449999999705e-01	1.790343440000000119e-01
-6.615597967361350751e-01	1.903570638084225997e-01
-6.401209656591859698e-01	2.016603524804146119e-01
-6.193544578901639674e-01	2.129559621281371107e-01
-5.992843964111079780e-01	2.242518717182437060e-01
-5.799348901355220187e-01	2.355521212561648980e-01
-5.613291931243329369e-01	2.468567265037335257e-01
-5.434888774890680452e-01	2.581616750364152946e-01
-5.264330430329979826e-01	2.694590027156227308e-01
-5.101775854610690608e-01	2.807369479660587475e-01
-4.947345430855399906e-01	2.919801796448296960e-01
-4.801115394381679780e-01	3.031700928028867037e-01
-4.663113361671369916e-01	3.142851653018997049e-01
-4.533315071632459947e-01	3.253013670890516629e-01
-4.411642411549560050e-01	3.361926129723087353e-01
-4.297962761727650016e-01	3.469312489985597048e-01
-4.192089654475950056e-01	3.574885620306046952e-01
-4.093784706062719714e-01	3.678353018544847086e-01
-4.002760745783450202e-01	3.779422051284586637e-01
-3.918686035346189978e-01	3.877805107053327038e-01
-3.841189445212279674e-01	3.973224563108156970e-01
-3.769866432957870162e-01	4.065417472263976872e-01
-3.704285652541700058e-01	4.154139884843466857e-01
-3.643996012775059801e-01	4.239170731086956967e-01
-3.588533998291340010e-01	4.320315200989907067e-01
-3.537431066731260287e-01	4.397407571200637189e-01
-3.490220941368760155e-01	4.470313441960667156e-01
-3.446446628546390167e-01	4.538931360750146915e-01
-3.405667003509069701e-01	4.603193822965087056e-01
-3.367462825887109767e-01	4.663067653270527302e-01
-3.331442066495080012e-01	4.718553783944516855e-01
-3.297244449570849723e-01	4.769686458282816899e-01
-3.264545138357959897e-01	4.816531897747717283e-01
-3.233057516333749937e-01	4.859186480829816857e-01
-3.202535040733339722e-01	4.897774489409997267e-01
-3.172772168694549810e-01	4.932445484661627244e-01
-3.143604378788369957e-01	4.963371379166177100e-01
-3.114907331409909608e-01	4.990743274912817218e-01
-3.086595230070400264e-01	5.014768138236156414e-01
-3.058618461714039949e-01	5.035665382570007065e-01
-3.030960607532929840e-01	5.053663428242947120e-01
-3.003634926198729960e-01	5.068996305523327806e-01
-2.976680418882279855e-01	5.081900362866247356e-01
-2.950157589882759779e-01	5.092611136971296748e-01
-2.924144018196569994e-01	5.101360434986347281e-01
-2.898729854051629862e-01	5.108373672158786905e-01
-2.874013350499514119e-01	5.113867500617237383e-01
-2.850096533829591938e-01	5.118047756942396553e-01
-2.827081108118366104e-01	5.121107747938056232e-01
-2.805064678954581892e-01	5.123226885723717317e-01
-2.784137369606065060e-01	5.124569675118537670e-01
-2.764378889947823881e-01	5.125285048448137148e-01
-2.745856104684442078e-01	5.125506035548956785e-01
-2.728621133101341023e-01	5.125349750024086326e-01
-2.712709998087944885e-01	5.124917666859276633e-01
-2.698141827797985171e-01	5.124296161456436405e-01
-2.684918599340420098e-01	5.123557276075976219e-01
-2.673025400604978064e-01	5.122759676664936368e-01
-2.662431173978249133e-01	5.121949761118027578e-01
-2.653089894540480165e-01	5.121162879179627092e-01
-2.644942125571290159e-01	5.120424624421626714e-01
-2.637916886035087671e-01	5.119752159974606531e-01
-2.631933758342090979e-01	5.119155541874457205e-01
-2.626905160242065107e-01	5.118639006918206391e-01
-2.622738702331227634e-01	5.118202195689436351e-01
-2.619339552434497009e-01	5.117841285787867456e-01
-2.616612730127600983e-01	5.117550015138406794e-01
