# Supplementary material for: Agile perching maneuvers in birds and morphing-wing drones
Source: Nat Commun. 2024 Sep 27;15:8330. doi: 10.1038/s41467-024-52369-4 (PMC11437188; doi:10.1038/s41467-024-52369-4)
Supplement: Supplementary file 11 — Source Data [file 41467_2024_52369_MOESM11_ESM.zip › figure_source_data/suppl_fig_2/harris_hawk_141.csv]

# horizontal_pos	altitude
-1.186821800392386805e+01	4.740148380827119978e-01
-1.183640571048106871e+01	4.802136179390830151e-01
-1.180453718457276935e+01	4.864210892681510301e-01
-1.177266756352886823e+01	4.925939957419080417e-01
-1.174084136728326833e+01	4.986890637863290454e-01
-1.170909221498856922e+01	5.046635157432719510e-01
-1.167744276549386839e+01	5.104755604815669479e-01
-1.164590487454926837e+01	5.160848527724209989e-01
-1.161447995698536850e+01	5.214529137605430353e-01
-1.158315953794136810e+01	5.265435060430619929e-01
-1.155192597356676920e+01	5.313229581729139728e-01
-1.152075331856216778e+01	5.357604347870590367e-01
-1.148960831552396833e+01	5.398281499759800539e-01
-1.145845147933266794e+01	5.435015229124779967e-01
-1.142723824881286809e+01	5.467592761003440271e-01
-1.139592017758326925e+01	5.495834778469559367e-01
-1.136444613640076895e+01	5.519595316743799440e-01
-1.133276350034676838e+01	5.538761163350320871e-01
-1.130081929585596789e+01	5.553250808727210330e-01
-1.126856128479356833e+01	5.563012997591260111e-01
-1.123593896545686910e+01	5.568024935392890118e-01
-1.120290447343496787e+01	5.568290206453960778e-01
-1.116941336860116785e+01	5.563836461008470069e-01
-1.113542529803676828e+01	5.554712927569930292e-01
-1.110090452828556806e+01	5.540987805076129646e-01
-1.106582034390646818e+01	5.522745586381700988e-01
-1.103014731272636872e+01	5.500084361153940726e-01
-1.099386542140406853e+01	5.473113142333849712e-01
-1.095696008780726771e+01	5.441949256272310409e-01
-1.091942205921996845e+01	5.406715832614130690e-01
-1.088124720747226881e+01	5.367539426091080257e-01
-1.084243623369626874e+01	5.324547798653609387e-01
-1.080299429654326815e+01	5.277867886812619425e-01
-1.076293057834746847e+01	5.227623975627589958e-01
-1.072225780392496830e+01	5.173936097377700438e-01
-1.068099172648256889e+01	5.116918669486649751e-01
-1.063915059453326784e+01	5.056679382633919584e-01
-1.059675461283076814e+01	4.993318346087420312e-01
-1.055382540921816847e+01	4.926927493074519937e-01
-1.051038551798356835e+01	4.857590244454630390e-01
-1.046645788891756901e+01	4.785381424100140224e-01
-1.042206542980696860e+01	4.710367414322410018e-01
-1.037723058864946779e+01	4.632606534538520338e-01
-1.033197498046316909e+01	4.552149621351250230e-01
-1.028631906222796921e+01	4.469040783536240014e-01
-1.024028185826026771e+01	4.383318301339410028e-01
-1.019388073718306842e+01	4.295015636233049938e-01
-1.014713124063415783e+01	4.204162515083120222e-01
-1.010004696293018789e+01	4.110786051727840507e-01
-1.005263948008549768e+01	4.014911869378620102e-01
-1.000491832585055896e+01	3.916565189072730435e-01
-9.956891011785248935e+00	3.815771852591390290e-01
-9.908563087808138548e+00	3.712559252677810062e-01
-9.859938239162987728e+00	3.606957148833510596e-01
-9.811018415316908658e+00	3.498998353154300078e-01
-9.761803985955468832e+00	3.388719277251530104e-01
-9.712293918972768836e+00	3.276160337920149823e-01
-9.662485975177558473e+00	3.161366225492000526e-01
-9.612376914357309232e+00	3.044386044400280156e-01
-9.561962707368587999e+00	2.925273340080750129e-01
-9.511238749060488828e+00	2.804086029715709971e-01
-9.460200067090719145e+00	2.680886256344467977e-01
-9.408841522061818452e+00	2.555740186468956066e-01
-9.357157994880639151e+00	2.428717770523945996e-01
-9.305144557818458395e+00	2.299892483601969073e-01
-9.252796626404398594e+00	2.169341060849261094e-01
-9.200110090000888974e+00	2.037143238276357127e-01
-9.147081419661148516e+00	1.903381505693955145e-01
-9.093707752627288698e+00	1.768140874448637101e-01
-9.039986953565207983e+00	1.631508658939786194e-01
-8.985917653320438347e+00	1.493574267854108073e-01
-8.931499266592668462e+00	1.354428998897083125e-01
-8.876731990443769149e+00	1.214165829685331099e-01
-8.821616785958958928e+00	1.072879197447385025e-01
-8.766155345663268150e+00	9.306647612200000252e-02
-8.710350049450047649e+00	7.876191421874900733e-02
-8.654203911808776795e+00	6.438396404784202387e-02
-8.597720523050666586e+00	4.994239298349600897e-02
-8.540903987037447465e+00	3.544697347988501335e-02
-8.483758857635967487e+00	2.090744981005901448e-02
-8.426290075771236232e+00	6.333504849752008559e-03
-8.368502908553987041e+00	-8.265271887377967364e-03
-8.310402891542457482e+00	-2.287941366834198020e-02
-8.251995774783656756e+00	-3.749960213642397622e-02
-8.193287472892325951e+00	-5.211668793521298526e-02
-8.134284019085196604e+00	-6.672170544625796729e-02
-8.074991522812347000e+00	-8.130588105203001570e-02
-8.015416130428057784e+00	-9.586063473392997247e-02
-7.955563988229296335e+00	-1.103775752578010083e-01
-7.895441207161786323e+00	-1.248484896547569778e-01
-7.835053828548867116e+00	-1.392653281392000064e-01
-7.774407790328527135e+00	-1.536201859844529838e-01
-7.713508893476036299e+00	-1.679052841679569696e-01
-7.652362768527106951e+00	-1.821129507757660027e-01
-7.590974842382606447e+00	-1.962356052004229912e-01
-7.529350305848677039e+00	-2.102657470660369565e-01
-7.467494082628576280e+00	-2.241959515682929727e-01
-7.405410800715096720e+00	-2.380188725336959688e-01
-7.343104767318796355e+00	-2.517272540002749581e-01
-7.280579948594196438e+00	-2.653139505281939536e-01
-7.217839955483136727e+00	-2.787719557977249574e-01
-7.154888036975256327e+00	-2.920944383829000013e-01
-7.091727081988536519e+00	-3.052747829437689742e-01
-7.028359630899746691e+00	-3.183066345002039665e-01
-6.964787897513406989e+00	-3.311839429745049856e-01
-6.901013801958046479e+00	-3.439010048524940300e-01
-6.837039014655307057e+00	-3.564524986395909978e-01
-6.772865011135706936e+00	-3.688335107969529791e-01
-6.708493137094256653e+00	-3.810395490402320173e-01
-6.643924682705046436e+00	-3.930665402664929586e-01
-6.579160964865786276e+00	-4.049108109295520008e-01
-6.514203415735316582e+00	-4.165690483869959881e-01
-6.449053675672677066e+00	-4.280382425617539899e-01
-6.383713688496007066e+00	-4.393156081589389417e-01
-6.318185796860216641e+00	-4.503984886120079856e-01
-6.252472835507326465e+00	-4.612842438558109603e-01
-6.186578220173716502e+00	-4.719701248926870263e-01
-6.120506030039366330e+00	-4.824531388884840122e-01
-6.054261081771466380e+00	-4.927299091697309730e-01
-5.987848993437467016e+00	-5.027965349593039868e-01
-5.921276236830906647e+00	-5.126484559616280023e-01
-5.854550177053726934e+00	-5.222803269754479061e-01
-5.787679098517126697e+00	-5.316859075675810509e-01
-5.720672216846756974e+00	-5.408579714907750802e-01
-5.653539676491966759e+00	-5.497882399878910586e-01
-5.586292534134416954e+00	-5.584673424173129952e-01
-5.518942728256976515e+00	-5.668848067914160627e-01
-5.451503035465446345e+00	-5.750290818772860746e-01
-5.383987014349466804e+00	-5.828875915051330292e-01
-5.316408937824516734e+00	-5.904468207044899497e-01
-5.248783715017226292e+00	-5.976924322790149180e-01
-5.181126803844536610e+00	-6.046094114724760438e-01
-5.113454115499796337e+00	-6.111822355017679786e-01
-5.045781912101126920e+00	-6.173950639632190818e-01
-4.978126698785477089e+00	-6.232319454763639577e-01
-4.910505111552827096e+00	-6.286770354301980390e-01
-4.842933802182156633e+00	-6.337148193509158922e-01
-4.775429321560476836e+00	-6.383303362233598843e-01
-4.708008002789776825e+00	-6.425093960721659503e-01
-4.640685845467157122e+00	-6.462387862403620176e-01
-4.573478402570176904e+00	-6.495064610862659737e-01
-4.506400671421746829e+00	-6.523017102436410308e-01
-4.439466990255346523e+00	-6.546153011412390033e-01
-4.372690941946406618e+00	-6.564395921393459954e-01
-4.306085266517956534e+00	-6.577686133932860724e-01
-4.239661784059976846e+00	-6.585981133758700423e-01
-4.173431329719496929e+00	-6.589255698601030886e-01
-4.107403702415027169e+00	-6.587501650573570622e-01
-4.041587628899327100e+00	-6.580727255019320765e-01
-3.975990744733766569e+00	-6.568956281488120830e-01
-3.910619593640507041e+00	-6.552226749866478794e-01
-3.845479646561217102e+00	-6.530589392438279628e-01
-3.780575341570516557e+00	-6.504105869648479921e-01
-3.715910145565556988e+00	-6.472846783426549067e-01
-3.651486638380527339e+00	-6.436889536980459070e-01
-3.587306619655617368e+00	-6.396316093902969513e-01
-3.523371238426337371e+00	-6.351210692174509287e-01
-3.459681144994966928e+00	-6.301657570161309785e-01
-3.396236664204796973e+00	-6.247738761982180034e-01
-3.333037988767577176e+00	-6.189532018663350676e-01
-3.270085390801937386e+00	-6.127108909351159927e-01
-3.207379449235436830e+00	-6.060533153559459763e-01
-3.144921290215436649e+00	-5.989859231060710165e-01
-3.082712837176706522e+00	-5.915131310667789410e-01
-3.020757066738126717e+00	-5.836382532892090413e-01
-2.959058266162147177e+00	-5.753634674403640403e-01
-2.897622287721026701e+00	-5.666898214473130579e-01
-2.836456794989146601e+00	-5.576172815260909132e-01
-2.775571495833297320e+00	-5.481448219060509608e-01
-2.714978356717097085e+00	-5.382705556535680724e-01
-2.654691792882826640e+00	-5.279919050751309406e-01
-2.594728829034837148e+00	-5.173058092538709296e-01
-2.535109225332166538e+00	-5.062089653612569240e-01
-2.475855563808586624e+00	-4.946980995039090279e-01
-2.416993290781566550e+00	-4.827702620318429783e-01
-2.358550711384866716e+00	-4.704231414674890366e-01
-2.300558933061417122e+00	-4.576553905333229921e-01
-2.243051755675937287e+00	-4.444669571789079954e-01
-2.186065506839437234e+00	-4.308594130541810174e-01
-2.129638822066897141e+00	-4.168362715624320258e-01
-2.073812370496717072e+00	-4.024032874697869855e-01
-2.018628528064816852e+00	-3.875687300617809972e-01
-1.964131001223996975e+00	-3.723436220328359414e-01
-1.910364405502736895e+00	-3.567419366783139423e-01
-1.857373804379606863e+00	-3.407807465345999431e-01
-1.805204215078076935e+00	-3.244803173787469963e-01
-1.753900088932826895e+00	-3.078641424490849987e-01
-1.703504774909996966e+00	-2.909589128699159866e-01
-1.654059975651557046e+00	-2.737944215396019843e-01
-1.605605206029896870e+00	-2.564033991493809839e-01
-1.558177264616956936e+00	-2.388212825122379979e-01
-1.511809728671587028e+00	-2.210859169646579581e-01
-1.466532483212416915e+00	-2.032371962225749673e-01
-1.422371294458447011e+00	-1.853166446865679995e-01
-1.379347437381607033e+00	-1.673669487583339666e-01
-1.337477386324007034e+00	-1.494314452076999644e-01
-1.296772576595806914e+00	-1.315535759737599952e-01
-1.257239243702346965e+00	-1.137763199536699910e-01
-1.218878345372746974e+00	-9.614161328912995685e-02
-1.181685569904769917e+00	-7.868977036860697050e-02
-1.145651432537297065e+00	-6.145891819304097337e-02
-1.110761459651486094e+00	-4.448445688062296899e-02
-1.076996458629345010e+00	-2.779855889591198448e-02
-1.044332869211749948e+00	-1.142971907209897053e-02
-1.012743190247312963e+00	4.597633346632018503e-03
-9.821964738603639056e-01	2.026345057299303032e-02
-9.526588773425330725e-01	3.555230143834800516e-02
-9.240942615382359282e-01	5.045351895252100927e-02
-8.964648231978289417e-01	6.496125531583701873e-02
-8.697317477570549737e-01	7.907444157104681626e-02
-8.438558683061319066e-01	9.279665134594691778e-02
-8.187983161678649147e-01	1.061358704708088019e-01
-7.945211485343870450e-01	1.191041765937147223e-01
-7.709879390297800228e-01	1.317173351948131010e-01
-7.481643178728949461e-01	1.439943205502925150e-01
-7.260184495008739081e-01	1.559567721539011076e-01
-7.045214370560191064e-01	1.676283988084819043e-01
-6.836476449999999705e-01	1.790343440000000119e-01
-6.633749332508389607e-01	1.902005272189514207e-01
-6.436847985785090209e-01	2.011529765666533187e-01
-6.245624214741349878e-01	2.119171682561072079e-01
-6.059966192478429825e-01	2.225173884802963131e-01
-5.879797086298009789e-01	2.329761325782983006e-01
-5.705072835649329654e-01	2.433135554964575009e-01
-5.535779161239750001e-01	2.535469862439534428e-01
-5.371927904270860088e-01	2.636905174153196807e-01
-5.213552811251400687e-01	2.737546789415140069e-01
-5.060704892539880095e-01	2.837462030882280106e-01
-4.913447491281450197e-01	2.936678854035440489e-01
-4.771851203488520210e-01	3.035185438895330323e-01
-4.635988789608559979e-01	3.132930761995050273e-01
-4.505930213143050089e-01	3.229826122111050246e-01
-4.381737933024080212e-01	3.325747569612920174e-01
-4.263462563977180042e-01	3.420539167161010252e-01
-4.151139003599000343e-01	3.514016989453220274e-01
-4.044783107056230120e-01	3.605973752334240556e-01
-3.944388970932179994e-01	3.696183947289040095e-01
-3.849926867584579915e-01	3.784409346518040063e-01
-3.761341851185410201e-01	3.870404736698790371e-01
-3.678553037076139898e-01	3.953923736336620309e-01
-3.601453537788019688e-01	4.034724552335550163e-01
-3.529911022538969601e-01	4.112575536009660526e-01
-3.463768852602350234e-01	4.187260407019460229e-01
-3.402847732909629608e-01	4.258583025368939956e-01
-3.346947810749900110e-01	4.326371606250450363e-01
-3.295851145512119773e-01	4.390482289708130259e-01
-3.249324469043419761e-01	4.450801996267810257e-01
-3.207122154256729640e-01	4.507250520263040294e-01
-3.168989309945280386e-01	4.559781833951720431e-01
-3.134664922140050214e-01	4.608384597031220387e-01
-3.103884966541420320e-01	4.653081887195700261e-01
-3.076385422314569795e-01	4.693930187336390336e-01
-3.051905124597990016e-01	4.731017683311289912e-01
-3.030188401176679980e-01	4.764461942409750073e-01
-3.010987447659079774e-01	4.794407056295970082e-01
-2.994064404920869782e-01	4.821020343003780129e-01
-2.979193112299710067e-01	4.844488710244630458e-01
-2.966160519810829843e-01	4.865014786753440457e-01
-2.954767752283650184e-01	4.882812929611990427e-01
-2.944830827583290178e-01	4.898105213538649916e-01
-2.936181039780160207e-01	4.911117503195520095e-01
-2.928665026081739842e-01	4.922075701908329992e-01
-2.922144543378070169e-01	4.931202260163390361e-01
-2.916495986231260051e-01	4.938713015246710136e-01
-2.911609682939549915e-01	4.944814419871539912e-01
-2.907389009837240135e-01	4.949701203084480028e-01
-2.903749366190888082e-01	4.953554491638280100e-01
-2.900617052892667802e-01	4.956540404863910010e-01
-2.897928097639766998e-01	4.958809121339110004e-01
-2.895627067465633142e-01	4.960494401782650220e-01
-2.893665906432568713e-01	4.961713540005470158e-01
-2.892002832117941957e-01	4.962567702775459999e-01
-2.890601319375594169e-01	4.963142610392450305e-01
-2.889429193910427740e-01	4.963509502846780164e-01
-2.888457851679043786e-01	4.963726331795910163e-01
-2.887661613261621740e-01	4.963839116308650379e-01
-2.887017215402304937e-01	4.963883400383760081e-01
