# Supplementary material for: Agile perching maneuvers in birds and morphing-wing drones
Source: Nat Commun. 2024 Sep 27;15:8330. doi: 10.1038/s41467-024-52369-4 (PMC11437188; doi:10.1038/s41467-024-52369-4)
Supplement: Supplementary file 11 — Source Data [file 41467_2024_52369_MOESM11_ESM.zip › figure_source_data/suppl_fig_2/harris_hawk_157.csv]

# horizontal_pos	altitude
-1.215482584046480063e+01	4.356535039686764144e-01
-1.215338672634590012e+01	4.356342177029723928e-01
-1.215203148797310106e+01	4.355405175468664014e-01
-1.215077309472610168e+01	4.353515258581903691e-01
-1.214962198037370023e+01	4.350462900644924136e-01
-1.214858560745860139e+01	4.346042429402763863e-01
-1.214766806564480106e+01	4.340056840834504159e-01
-1.214686971315550146e+01	4.332322728751883956e-01
-1.214618686973260075e+01	4.322675224146393935e-01
-1.214561156864180091e+01	4.310972833434014162e-01
-1.214513137414540012e+01	4.297102061420313701e-01
-1.214472926958910115e+01	4.280981704149454670e-01
-1.214438361983080128e+01	4.262566698974694646e-01
-1.214406821020920013e+01	4.241851424295044470e-01
-1.214375236264850066e+01	4.218872349459984461e-01
-1.214340112786160120e+01	4.193709946285374413e-01
-1.214297555099430070e+01	4.166489787288903957e-01
-1.214243300648470125e+01	4.137382771891163769e-01
-1.214172759645110133e+01	4.106604440093214459e-01
-1.214081060558750025e+01	4.074413353102853685e-01
-1.213963100440050091e+01	4.041108541535004539e-01
-1.213813599166990009e+01	4.007026043595144360e-01
-1.213627156629890003e+01	3.972534577468513906e-01
-1.213398311824740006e+01	3.938030413369294491e-01
-1.213121602802460153e+01	3.903931530743873779e-01
-1.212791626425350167e+01	3.870671164390714347e-01
-1.212403096910830058e+01	3.838690859223253815e-01
-1.211950902194300106e+01	3.808433166594523689e-01
-1.211430157215970027e+01	3.780334125140084600e-01
-1.210836253327540035e+01	3.754815675696133725e-01
-1.210164903119620128e+01	3.732278162835523938e-01
-1.209412180086830091e+01	3.713093074876154254e-01
-1.208574552669310087e+01	3.697596169907684249e-01
-1.207648912333120172e+01	3.686081127613454189e-01
-1.206632595474090053e+01	3.678793855696204096e-01
-1.205523399045260113e+01	3.675927565884594128e-01
-1.204319589916100064e+01	3.677618718205004078e-01
-1.203019908068010047e+01	3.683943913887254284e-01
-1.201623563815710050e+01	3.694917797396034542e-01
-1.200130229316810038e+01	3.710492007110064439e-01
-1.198540024692920092e+01	3.730555192569834366e-01
-1.196853499137000121e+01	3.754934094437464287e-01
-1.195071607423920135e+01	3.783395661794743958e-01
-1.193195682277730008e+01	3.815650160572534588e-01
-1.191227403081290070e+01	3.851355207163784655e-01
-1.189168761443100131e+01	3.890120643016514723e-01
-1.187022024164410006e+01	3.931514149608453801e-01
-1.184789694176810038e+01	3.975067489031534063e-01
-1.182474470046120096e+01	4.020283243794784411e-01
-1.180079204661400105e+01	4.066641920691413947e-01
-1.177606863746320087e+01	4.113609277924203944e-01
-1.175060484840620134e+01	4.160643732335184142e-01
-1.172443137399960023e+01	4.207203704649113973e-01
-1.169757884648830171e+01	4.252754765121373737e-01
-1.167007747792500005e+01	4.296776449767844008e-01
-1.164195673146950050e+01	4.338768628209954126e-01
-1.161324502680440141e+01	4.378257317734913778e-01
-1.158396948377650126e+01	4.414799853982414035e-01
-1.155415570738340136e+01	4.447989346174923697e-01
-1.152382761610370032e+01	4.477458363403243879e-01
-1.149300731436420087e+01	4.502881817533793685e-01
-1.146171500869270155e+01	4.523979027205293768e-01
-1.142996896587560052e+01	4.540514965556644023e-01
-1.139778551029030140e+01	4.552300711273183920e-01
-1.136517905656090122e+01	4.559193137841853760e-01
-1.133216217285080063e+01	4.561093889255073974e-01
-1.129874566949129999e+01	4.557947701593204060e-01
-1.126493870728970137e+01	4.549740138848413773e-01
-1.123074891977260137e+01	4.536494818027513865e-01
-1.119618254380910116e+01	4.518270203079323699e-01
-1.116124455349570077e+01	4.495156049696654166e-01
-1.112593879286010079e+01	4.467269583768553876e-01
-1.109026810378620098e+01	4.434751495466943694e-01
-1.105423444654170062e+01	4.397761828923014149e-01
-1.101783901132580112e+01	4.356475844456924040e-01
-1.098108232028690168e+01	4.311079926608193946e-01
-1.094396432041910039e+01	4.261767606962254540e-01
-1.090648446857700016e+01	4.208735766094444664e-01
-1.086864181048360045e+01	4.152181073896764607e-01
-1.083043505603300005e+01	4.092296722077993776e-01
-1.079186265334890038e+01	4.029269496643134163e-01
-1.075292286397280073e+01	3.963277231532694733e-01
-1.071361384120520022e+01	3.894486677201604019e-01
-1.067393371304470051e+01	3.823051809632713738e-01
-1.063388067039750062e+01	3.749112596059274161e-01
-1.059345306031500122e+01	3.672794223554524118e-01
-1.055264948303180006e+01	3.594206785784483937e-01
-1.051146889059680056e+01	3.513445411885114389e-01
-1.046991068399300140e+01	3.430590809998124158e-01
-1.042797480491020146e+01	3.345710186943043896e-01
-1.038566181783500042e+01	3.258858495310363868e-01
-1.034297297788940106e+01	3.170079950419674164e-01
-1.029991027992010011e+01	3.079409752545484436e-01
-1.025647648470330076e+01	2.986875944955164064e-01
-1.021267511876740031e+01	2.892501335931304540e-01
-1.016851044521223102e+01	2.796305413267013984e-01
-1.012398740396749020e+01	2.698306182807684306e-01
-1.007911152112776065e+01	2.598521868413634084e-01
-1.003388878826932107e+01	2.496972419034394208e-01
-9.988325513930961463e+00	2.393680779074954246e-01
-9.942428150673190856e+00	2.288673890423784107e-01
-9.896203102264230722e+00	2.181983407821100063e-01
-9.849656516530961525e+00	2.073646123019045051e-01
-9.802794070221411360e+00	1.963704106732942212e-01
-9.755620752821581476e+00	1.852204590021009067e-01
-9.708140656633370114e+00	1.739199617822458077e-01
-9.660356780538471355e+00	1.624745516382307131e-01
-9.612270854741851167e+00	1.508902222766185242e-01
-9.563883193412060280e+00	1.391732528338218144e-01
-9.515192581525170112e+00	1.273301288823702193e-01
-9.466196201396110510e+00	1.153674651465431134e-01
-9.416889603371361162e+00	1.032919345042728199e-01
-9.367266723996481304e+00	9.111020715509701717e-02
-9.317319953699570334e+00	7.882890296630370996e-02
-9.267040254689950629e+00	6.645455903266861419e-02
-9.216417328398881281e+00	5.399361346413050766e-02
-9.165439830421611589e+00	4.145240541356001729e-02
-9.114095629586170588e+00	2.883719043055721354e-02
-9.062372106499219981e+00	1.615416942475542128e-02
-9.010256485725360420e+00	3.409528879534412527e-03
-8.957736194663370455e+00	-9.390510502571586260e-03
-8.904799241211970084e+00	-2.223963980861959344e-02
-8.851434601490071330e+00	-3.513140574207856970e-02
-8.797632608212820671e+00	-4.805915533593158040e-02
-8.743385329848280207e+00	-6.101598437539357267e-02
-8.688686930412231391e+00	-7.399469199150460197e-02
-8.633533999721731078e+00	-8.698774344320159280e-02
-8.577925844143420520e+00	-9.998724261741059882e-02
-8.521864728354710650e+00	-1.129849152793325762e-01
-8.465356059399899991e+00	-1.259721036296386210e-01
-8.408408505372680253e+00	-1.389397722967206095e-01
-8.351034042389681389e+00	-1.518785255280116209e-01
-8.293247925123200304e+00	-1.647786350540655920e-01
-8.235068578010860563e+00	-1.776300778837945904e-01
-8.176517406318669856e+00	-1.904225831427925897e-01
-8.117618528452419824e+00	-2.031456869766676276e-01
-8.058398433230021141e+00	-2.157887944910756306e-01
-7.998885568172360294e+00	-2.283412476707906147e-01
-7.939109867163620216e+00	-2.407923981925566004e-01
-7.879102227987869966e+00	-2.531316840039335991e-01
-7.818893952180940410e+00	-2.653487084702065846e-01
-7.758516161257509758e+00	-2.774333207872196061e-01
-7.697999204602820278e+00	-2.893756962204026006e-01
-7.637372075083010081e+00	-3.011664145679235904e-01
-7.576661848668639898e+00	-3.127965350746725881e-01
-7.515893164039580299e+00	-3.242576658656825539e-01
-7.455087757225319578e+00	-3.355420258482615936e-01
-7.394264064838149686e+00	-3.466424969778336140e-01
-7.333436907413069861e+00	-3.575526648168855792e-01
-7.272617261847289960e+00	-3.682668454570215411e-01
-7.211812129036389685e+00	-3.787800971295295915e-01
-7.151024499667549605e+00	-3.890882151985926574e-01
-7.090253417904960109e+00	-3.991877097021076515e-01
-7.029494139547890263e+00	-4.090757651589576605e-01
-6.968738378305760151e+00	-4.187501829748376259e-01
-6.907974631242099761e+00	-4.282093074251305809e-01
-6.847188572287270070e+00	-4.374519368456535884e-01
-6.786363501070510118e+00	-4.464772222929245804e-01
-6.725480833209440235e+00	-4.552845565173256337e-01
-6.664520617626119581e+00	-4.638734565980246471e-01
-6.603462066414479636e+00	-4.722434439919175886e-01
-6.542284083228730118e+00	-4.803939260268285660e-01
-6.480965777041070019e+00	-4.883240830019625611e-01
-6.419486949366190132e+00	-4.960327650316976311e-01
-6.357828544593660425e+00	-5.035184025735837121e-01
-6.295973054830939830e+00	-5.107789342167616820e-01
-6.233904872557480381e+00	-5.178117547793537057e-01
-6.171610586347229699e+00	-5.246136860874686114e-01
-6.109079216858280148e+00	-5.311809720069775587e-01
-6.046302392147319793e+00	-5.375092984024245624e-01
-5.983274463085320072e+00	-5.435938377418836343e-01
-5.919992561180680291e+00	-5.494293170937805115e-01
-5.856456602421480362e+00	-5.550101073158215659e-01
-5.792669241804640379e+00	-5.603303303619355802e-01
-5.728635784014369570e+00	-5.653839808729756999e-01
-5.664364056245290158e+00	-5.701650576084815736e-01
-5.599864249445239750e+00	-5.746676998506765610e-01
-5.535148734299320417e+00	-5.788863236893915243e-01
-5.470231858114599888e+00	-5.828157530888096183e-01
-5.405129728427030322e+00	-5.864513408436695663e-01
-5.339859988671959989e+00	-5.897890749429306467e-01
-5.274441590676030245e+00	-5.928256664518385399e-01
-5.208894568076209985e+00	-5.955586157693515403e-01
-5.143239814089249684e+00	-5.979862549804855210e-01
-5.077498866372799569e+00	-6.001077649613846265e-01
-5.011693701068869800e+00	-6.019231668648765687e-01
-4.945846537524429820e+00	-6.034332885717965667e-01
-4.879979654662210287e+00	-6.046397075957676837e-01
-4.814115219540969548e+00	-6.055446727374986793e-01
-4.748275128306040038e+00	-6.061510074658056357e-01
-4.682480859489429825e+00	-6.064619985305985672e-01
-4.616753339472650097e+00	-6.064812736709235264e-01
-4.551112819865560155e+00	-6.062126724610865658e-01
-4.485578766571130416e+00	-6.056601143418336441e-01
-4.420169760384680124e+00	-6.048274677226306295e-01
-4.354903409101839706e+00	-6.037184237342476667e-01
-4.289796271265950089e+00	-6.023363777835895050e-01
-4.224863791857849549e+00	-6.006843215451536100e-01
-4.160120250403910092e+00	-5.987647474479096399e-01
-4.095578722139110006e+00	-5.965795671157456681e-01
-4.031251052999129669e+00	-5.941300446251216449e-01
-3.967147849319800024e+00	-5.914167448833806962e-01
-3.903278483185889769e+00	-5.884394969293496036e-01
-3.839651114387149455e+00	-5.851973715332685622e-01
-3.776272729904909475e+00	-5.816886721396465898e-01
-3.713149201761839713e+00	-5.779109379628486476e-01
-3.650285363921459414e+00	-5.738609579145896866e-01
-3.587685108719940175e+00	-5.695347940138906218e-01
-3.525351503053159696e+00	-5.649278129975536800e-01
-3.463286924228540009e+00	-5.600347250032235991e-01
-3.401493215027649342e+00	-5.548496284238686460e-01
-3.339971857117359555e+00	-5.493660603155117172e-01
-3.278724161501589407e+00	-5.435770520599676470e-01
-3.217751474229880060e+00	-5.374751903203767167e-01
-3.157055395084869431e+00	-5.310526836577316168e-01
-3.096638006467829385e+00	-5.243014354799966359e-01
-3.036502109204489486e+00	-5.172131242512985061e-01
-2.976651461515789521e+00	-5.097792920789516735e-01
-2.917091016955249749e+00	-5.019914429050085225e-01
-2.857827156722979822e+00	-4.938411515446266553e-01
-2.798867911441639933e+00	-4.853201847275036562e-01
-2.740223167238739599e+00	-4.764206351069326106e-01
-2.681904850837769860e+00	-4.671350689039335813e-01
-2.623927088332850044e+00	-4.574566874562726038e-01
-2.566306332420130065e+00	-4.473795024527616460e-01
-2.509061453095009941e+00	-4.368985240652036306e-01
-2.452213787204370110e+00	-4.260099605601175843e-01
-2.395787142772030087e+00	-4.147114272994945616e-01
-2.339807754692630137e+00	-4.030021623463516112e-01
-2.284304189210399905e+00	-3.908832452005425728e-01
-2.229307195554699916e+00	-3.783578145280435678e-01
-2.174849504179650062e+00	-3.654312801383556297e-01
-2.120965572230989693e+00	-3.521115239350905424e-01
-2.067691278114930142e+00	-3.384090841390616222e-01
-2.015063568342089884e+00	-3.243373167847615757e-01
-1.963120061131339966e+00	-3.099125283414556065e-01
-1.911898612547709986e+00	-2.951540733280196283e-01
-1.861436852175829992e+00	-2.800844109913986357e-01
-1.811771696457600056e+00	-2.647291155129076201e-01
-1.762938848809050052e+00	-2.491168348004745847e-01
-1.714972296440550048e+00	-2.332791937180506148e-01
-1.667903814400419904e+00	-2.172506385895566217e-01
-1.621762487716480017e+00	-2.010682209805566001e-01
-1.576574262596949882e+00	-1.847713200864816163e-01
-1.532361537455289913e+00	-1.684013045147976229e-01
-1.489142804033130041e+00	-1.520011358069895957e-01
-1.446932348111019895e+00	-1.356149176658086319e-01
-1.405740018226629973e+00	-1.192873964901746131e-01
-1.365571069482480082e+00	-1.030634204273025989e-01
-1.326426087947230048e+00	-8.698736567916159901e-02
-1.288300999372199884e+00	-7.110254019792161539e-02
-1.251187164001190011e+00	-5.545057612263257218e-02
-1.215071557197580088e+00	-4.007082329978958746e-02
-1.179937033502818089e+00	-2.499975695030356992e-02
-1.145762669633723085e+00	-1.027041295735159343e-02
-1.112524179881805075e+00	4.088135676604404134e-03
-1.080194395456411938e+00	1.805124794097839880e-02
-1.048743797571118908e+00	3.159911689045991068e-02
-1.018141092563161099e+00	4.471709310314161967e-02
-9.883538161059050031e-01	5.739591933526760892e-02
-9.593489526648929511e-01	6.963186791239051043e-02
-9.310935557911880212e-01	8.142677442887871764e-02
-9.035553546648760204e-01	9.278796361870100817e-02
-8.767033325103229524e-01	1.037280657544442097e-01
-8.505082631066189780e-01	1.142647245638535175e-01
-8.249431926043849783e-01	1.244202003519041116e-01
-7.999838552158159422e-01	1.342208747047599071e-01
-7.756090130392599979e-01	1.436966657509370082e-01
-7.518007122724439384e-01	1.528803653863330114e-01
-7.285444503085469758e-01	1.618069120589216148e-01
-7.058292506353749385e-01	1.705126145877390031e-01
-6.836476449999999705e-01	1.790343440000000119e-01
-6.619955648825109895e-01	1.874087114610911153e-01
-6.408721468617509798e-01	1.956712510081323186e-01
-6.202794588701899814e-01	2.038556259549448024e-01
-6.002221565427909855e-01	2.119928775041539093e-01
-5.807070807888949915e-01	2.201107332837617114e-01
-5.617428092874039436e-01	2.282329922371174047e-01
-5.433391757653539544e-01	2.363790005658384097e-01
-5.255067716232679764e-01	2.445632312960404064e-01
-5.082564446884929588e-01	2.527949775614574124e-01
-4.915988095989299866e-01	2.610781669349274137e-01
-4.755437835524989887e-01	2.694113011630013821e-01
-4.601001599303409795e-01	2.777875225448733776e-01
-4.452752306620229583e-01	2.861948050293384171e-01
-4.310744662148460193e-01	2.946162649679174295e-01
-4.175012598388410101e-01	3.030305834455864211e-01
-4.045567402784400191e-01	3.114125292976814285e-01
-3.922396546729859934e-01	3.197335693933954226e-01
-3.805463209149109738e-01	3.279625505963594256e-01
-3.694706464163389770e-01	3.360664360650514326e-01
-3.590042081422150089e-01	3.440110772819814366e-01
-3.491363869768009942e-01	3.517620024384314203e-01
-3.398545480593649915e-01	3.592852015735253923e-01
-3.311442576932919768e-01	3.665478891786724258e-01
-3.229895268201860015e-01	3.735192258206704308e-01
-3.153730708567109575e-01	3.801709816822713695e-01
-3.082765758987139892e-01	3.864781267253494246e-01
-3.016809618707199658e-01	3.924193343922164345e-01
-2.955666340920479751e-01	3.979773883054984474e-01
-2.899137158866879616e-01	4.031394842265604295e-01
-2.847022562191356965e-01	4.078974224993334730e-01
-2.799124078257015924e-01	4.122476892486324207e-01
-2.755245728633606839e-01	4.161914276266444057e-01
-2.715195146514060021e-01	4.197343033171784255e-01
-2.678784355755448043e-01	4.228862712288263825e-01
-2.645830226068996982e-01	4.256612527578084171e-01
-2.616154631153033705e-01	4.280767351120434716e-01
-2.589584346920723590e-01	4.301533059054724051e-01
-2.565950735164616026e-01	4.319141375154473828e-01
-2.545089263860967899e-01	4.333844365204383986e-01
-2.526838918778420706e-01	4.345908738897654167e-01
-2.511041562132179106e-01	4.355610114857884074e-01
-2.497541292807254898e-01	4.363227398804623847e-01
-2.486183859320788003e-01	4.369037415140923919e-01
-2.476816171420488932e-01	4.373309918780953764e-01
-2.469285949289917736e-01	4.376303097392924002e-01
-2.463441541058162820e-01	4.378259655027894048e-01
-2.459131930030605817e-01	4.379403547017624021e-01
-2.456206943131719056e-01	4.379937413770363941e-01
-2.454517661858330868e-01	4.380040738400093892e-01
-2.453917026966432879e-01	4.379868730706383828e-01
-2.454260618535429872e-01	4.379551918559663748e-01
-2.455407584333725857e-01	4.379196407862294138e-01
-2.457221681882774678e-01	4.378884754503273857e-01
-2.459572393576399674e-01	4.378677376566513790e-01
-2.462336069898369839e-01	4.378614422858344013e-01
-2.465397053370426694e-01	4.378718004853053847e-01
-2.468648735460455823e-01	4.378994693572774155e-01
-2.471994500314010912e-01	4.379438180769724132e-01
-2.475348512790968014e-01	4.380032005008274165e-01
-2.478636313762531684e-01	4.380752247696053647e-01
-2.481795192747852652e-01	4.381570111536733925e-01
-2.484774316471382583e-01	4.382454303938103646e-01
-2.487534601470036688e-01	4.383373160197643892e-01
-2.490048329093846879e-01	4.384296455331573861e-01
-2.492298511710190900e-01	4.385196868688663874e-01
-2.494278029204686775e-01	4.386051081436294075e-01
-2.495988564530128850e-01	4.386840503039723949e-01
-2.497439375657505845e-01	4.387551638385523978e-01
-2.498645948424630947e-01	4.388176121643904137e-01
