# Supplementary material for: Agile perching maneuvers in birds and morphing-wing drones
Source: Nat Commun. 2024 Sep 27;15:8330. doi: 10.1038/s41467-024-52369-4 (PMC11437188; doi:10.1038/s41467-024-52369-4)
Supplement: Supplementary file 11 — Source Data [file 41467_2024_52369_MOESM11_ESM.zip › figure_source_data/suppl_fig_2/harris_hawk_143.csv]

# horizontal_pos	altitude
-1.215424472116192867e+01	4.633688463025500970e-01
-1.215132319728672883e+01	4.594658596845601073e-01
-1.214843658518772784e+01	4.555538917317121239e-01
-1.214553481291492787e+01	4.516647733049941049e-01
-1.214256283067262743e+01	4.478308857782631325e-01
-1.213946132291582813e+01	4.440847479126651121e-01
-1.213616747619542835e+01	4.404585959696151187e-01
-1.213261578662222817e+01	4.369839633695591363e-01
-1.212873889095172864e+01	4.336912661373540923e-01
-1.212446840582682839e+01	4.306094002055051440e-01
-1.211973576061472890e+01	4.277653563807811143e-01
-1.211447301046762881e+01	4.251838584269680976e-01
-1.210861361765292799e+01	4.228870292878211257e-01
-1.210209319076512813e+01	4.208940899820471371e-01
-1.209485017307212829e+01	4.192210951598850932e-01
-1.208682647288372891e+01	4.178807087317341074e-01
-1.207796803040842804e+01	4.168820223759701071e-01
-1.206822531701192780e+01	4.162304191165120959e-01
-1.205755376408712820e+01	4.159274835393491077e-01
-1.204591411984962868e+01	4.159709595973661300e-01
-1.203327273329032820e+01	4.163547563378721117e-01
-1.201960176524052848e+01	4.170690012786381073e-01
-1.200487932707622818e+01	4.181001405558341100e-01
-1.198908954801972726e+01	4.194310843701961056e-01
-1.197222257234402853e+01	4.210413956651591350e-01
-1.195427448808952775e+01	4.229075193831471347e-01
-1.193524718920692784e+01	4.250030490658331384e-01
-1.191514817338802779e+01	4.272990269962571031e-01
-1.189399027827672839e+01	4.297642735334450959e-01
-1.187179135927652851e+01	4.323657407755491233e-01
-1.184857391281422778e+01	4.350688852211161417e-01
-1.182436464966302836e+01	4.378380536982250937e-01
-1.179919402375982784e+01	4.406368765188671266e-01
-1.177309572283292738e+01	4.434286616125941438e-01
-1.174610612804112719e+01	4.461767833199251077e-01
-1.171826375066042836e+01	4.488450595999071147e-01
-1.168960865458022802e+01	4.513981116400981319e-01
-1.166018187393742878e+01	4.538017002561791080e-01
-1.163002483556342881e+01	4.560230340287211304e-01
-1.159917879602622826e+01	4.580310448332851059e-01
-1.156768430287172755e+01	4.597966272542231003e-01
-1.153558068921352842e+01	4.612928393015890971e-01
-1.150290561007982859e+01	4.624950628369851047e-01
-1.146969462793262728e+01	4.633811231170131273e-01
-1.143598085355112737e+01	4.639313678401751351e-01
-1.140179464707532730e+01	4.641287069949631139e-01
-1.136716338248222868e+01	4.639586156185031007e-01
-1.133211127718482736e+01	4.634091022588501252e-01
-1.129665928686002729e+01	4.624706464706351272e-01
-1.126082506409142781e+01	4.611361090531211349e-01
-1.122462297800892728e+01	4.594006189608511037e-01
-1.118806419087172799e+01	4.572614408870421254e-01
-1.115115678650512798e+01	4.547178274533791309e-01
-1.111390594469662751e+01	4.517708597573641405e-01
-1.107631415508372719e+01	4.484232797552951122e-01
-1.103838146373282747e+01	4.446793176240741441e-01
-1.100010574548612752e+01	4.405445168785160903e-01
-1.096148299522612746e+01	4.360255596527851107e-01
-1.092250763144012815e+01	4.311300942119981050e-01
-1.088317280581592783e+01	4.258665664652191429e-01
-1.084347071304132726e+01	4.202440570188931135e-01
-1.080339289547022830e+01	4.142721251466850996e-01
-1.076293053783412823e+01	4.079606609551301166e-01
-1.072207474770162783e+01	4.013197469829171138e-01
-1.068081681789832871e+01	3.943595304666441259e-01
-1.063914846759872823e+01	3.870901075136181091e-01
-1.059706205927942868e+01	3.795214204164361060e-01
-1.055455078919182732e+01	3.716631692988651148e-01
-1.051160884947712759e+01	3.635247391749101276e-01
-1.046823156050762726e+01	3.551151433158451498e-01
-1.042441547251982747e+01	3.464429835436341198e-01
-1.038015843609852773e+01	3.375164277031671434e-01
-1.033545964158552799e+01	3.283432041190080808e-01
-1.029031962801872879e+01	3.189306123334391119e-01
-1.024474026275302840e+01	3.092855488781230955e-01
-1.019872469344892885e+01	2.994145462851101058e-01
-1.015227727464286822e+01	2.893238230311750980e-01
-1.010540347158704755e+01	2.790193416708121044e-01
-1.005810974447171802e+01	2.685068720832340938e-01
-1.001040341648198861e+01	2.577920565671458220e-01
-9.962292529382908768e+00	2.468804734851605120e-01
-9.913785690460677813e+00	2.357776962976697033e-01
-9.864891914663507677e+00	2.244893451322603206e-01
-9.815620465686498264e+00	2.130211284955673134e-01
-9.765980699533878706e+00	2.013788733250532204e-01
-9.715981913782858470e+00	1.895685422644746154e-01
-9.665633205381647386e+00	1.775962377879289067e-01
-9.614943339360847219e+00	1.654681935487687106e-01
-9.563920630345117857e+00	1.531907540461833195e-01
-9.512572838246397211e+00	1.407703443412884059e-01
-9.460907079024538646e+00	1.282134320789952153e-01
-9.408929750940648873e+00	1.155264844524575008e-01
-9.356646476322488581e+00	1.027159229639252047e-01
-9.304062058527328816e+00	8.978807888063350395e-02
-9.251180453535658543e+00	7.674915215945921076e-02
-9.198004755445618130e+00	6.360517633297690931e-02
-9.144537195060017609e+00	5.036199143553710122e-02
-9.090779150758148575e+00	3.702522653241510642e-02
-9.036731170910517363e+00	2.360029283492912078e-02
-8.982393007206068702e+00	1.009238777965612566e-02
-8.927763658400058588e+00	-3.493490139579891185e-03
-8.872841424131658883e+00	-1.715251653532287590e-02
-8.817623968582738669e+00	-3.088000748703687015e-02
-8.762108393833207387e+00	-4.467137864480488774e-02
-8.706291322795587817e+00	-5.852209884426087805e-02
-8.650168991572138921e+00	-7.242764009469487840e-02
-8.593737350962397770e+00	-8.638342577299989999e-02
-8.536992176658067422e+00	-1.003847787176858630e-01
-8.479929187399038781e+00	-1.144268706910188671e-01
-8.422544170038758438e+00	-1.285046743906488875e-01
-8.364833110095327484e+00	-1.426129188750668852e-01
-8.306792325964737600e+00	-1.567460489508138988e-01
-8.248418604568678703e+00	-1.708981887827538682e-01
-8.189709335826398373e+00	-1.850631097568729011e-01
-8.130662643004319179e+00	-1.992342024672048573e-01
-8.071277505734178348e+00	-2.134044526263998987e-01
-8.011553872323318615e+00	-2.275664207169038611e-01
-7.951492757927788091e+00	-2.417122253022708778e-01
-7.891096325234888020e+00	-2.558335300933098910e-01
-7.830367944512597767e+00	-2.699215350922729018e-01
-7.769312230232418237e+00	-2.839669723949518887e-01
-7.707935051952498284e+00	-2.979601074867048727e-01
-7.646243517749318208e+00	-3.118907470936068682e-01
-7.584245929191237856e+00	-3.257482548144779444e-01
-7.521951707633437678e+00	-3.395215758370449532e-01
-7.459371292455667657e+00	-3.531992720103498962e-01
-7.396516012732778478e+00	-3.667695683914969362e-01
-7.333397934692017728e+00	-3.802204121015609339e-01
-7.270029688141048219e+00	-3.935395439164169340e-01
-7.206424275815118463e+00	-4.067145824960369249e-01
-7.142594870263308415e+00	-4.197331205427649592e-01
-7.078554603446208127e+00	-4.325828315054939810e-01
-7.014316354629078099e+00	-4.452515847496069656e-01
-6.949892542407168250e+00	-4.577275664331919569e-01
-6.885294926781508451e+00	-4.699994027115589890e-01
-6.820534427105847897e+00	-4.820562813766289811e-01
-6.755620961446208383e+00	-4.938880676640789447e-01
-6.690563312436868415e+00	-5.054854097617489384e-01
-6.625369024087378378e+00	-5.168398295521259289e-01
-6.560044333207438072e+00	-5.279437943341338535e-01
-6.494594138187087751e+00	-5.387907656980779336e-01
-6.429022006820337864e+00	-5.493752223641359400e-01
-6.363330223720797818e+00	-5.596926546189859852e-01
-6.297519876680648387e+00	-5.697395289660529549e-01
-6.231590980113478118e+00	-5.795132227013908288e-01
-6.165542632544547708e+00	-5.890119292903870374e-01
-6.099373204022048078e+00	-5.982345365958789962e-01
-6.033080548371478002e+00	-6.071804811393239909e-01
-5.966662234446667767e+00	-6.158495826085710334e-01
-5.900115789976307923e+00	-6.242418637088560374e-01
-5.833438951282397866e+00	-6.323573611458328525e-01
-5.766629912059287655e+00	-6.401959339986009745e-01
-5.699687564540927731e+00	-6.477570759653739074e-01
-5.632611726729687796e+00	-6.550397379348529281e-01
-5.565403349888137896e+00	-6.620421670546330351e-01
-5.498064701172317825e+00	-6.687617679474129329e-01
-5.430599517079258476e+00	-6.751949909902470459e-01
-5.363013124256798214e+00	-6.813372516543099167e-01
-5.295312525147117810e+00	-6.871828838423079677e-01
-5.227506446876377666e+00	-6.927251290020970398e-01
-5.159605352732447692e+00	-6.979561615848748346e-01
-5.091621416469338079e+00	-7.028671502008549954e-01
-5.023568460519598489e+00	-7.074483526486869955e-01
-4.955461859970808014e+00	-7.116892418971498824e-01
-4.887318414857608317e+00	-7.155786591134978281e-01
-4.819156193928518128e+00	-7.191049889912448645e-01
-4.750994353563298134e+00	-7.222563519535099008e-01
-4.682852935938767835e+00	-7.250208073129760233e-01
-4.614752650869707651e+00	-7.273865611661458619e-01
-4.546714645988488179e+00	-7.293421726927868942e-01
-4.478760270075388128e+00	-7.308767526200909970e-01
-4.410910834415598281e+00	-7.319801478890139990e-01
-4.343187377042918129e+00	-7.326431070160810410e-01
-4.275610434639728119e+00	-7.328574212615799333e-01
-4.208199826702277768e+00	-7.326160374742238801e-01
-4.140974456354637567e+00	-7.319131393592588353e-01
-4.073952131909438279e+00	-7.307441948850630364e-01
-4.007149412931697796e+00	-7.291059685742808938e-01
-3.940581484169928039e+00	-7.269964984901389204e-01
-3.874262060278307551e+00	-7.244150387976389105e-01
-3.808203323771767401e+00	-7.213619698239239764e-01
-3.742415898133617524e+00	-7.178386785350019395e-01
-3.676908857440257528e+00	-7.138474132614609502e-01
-3.611689773281018034e+00	-7.093911173203639731e-01
-3.546764799140957436e+00	-7.044732468736218944e-01
-3.482138791783647491e+00	-6.990975789168998311e-01
-3.417815468526617551e+00	-6.932680156933299642e-01
-3.353797598650137601e+00	-6.869883920620418749e-01
-3.290087226527997899e+00	-6.802622924155790063e-01
-3.226685923423668001e+00	-6.730928836292460193e-01
-3.163595064266857548e+00	-6.654827702396439726e-01
-3.100816125121787614e+00	-6.574338775931709566e-01
-3.038350996490577494e+00	-6.489473680861439497e-01
-2.976202307073218201e+00	-6.400235948480468284e-01
-2.914373752141298013e+00	-6.306620963136329028e-01
-2.852870420287797693e+00	-6.208616341070518629e-01
-2.791699112001468031e+00	-6.106202755438869811e-01
-2.730868643294417808e+00	-5.999355208697279007e-01
-2.670390127497027422e+00	-5.888044741239419899e-01
-2.610277228336247646e+00	-5.772240552734848595e-01
-2.550546377542767473e+00	-5.651912500339748568e-01
-2.491216950498047922e+00	-5.527033926144409026e-01
-2.432311393840687508e+00	-5.397584755183519878e-01
-2.373855299507927619e+00	-5.263554795362348493e-01
-2.315877420394297559e+00	-5.124947162020390135e-01
-2.258409623663068189e+00	-4.981781742818929826e-01
-2.201486778743097616e+00	-4.834098613425639734e-01
-2.145146578172708374e+00	-4.681961311266659709e-01
-2.089429290701088071e+00	-4.525459873574909087e-01
-2.034377447406778394e+00	-4.364713547186259146e-01
-1.980035463018747999e+00	-4.199873081080219284e-01
-1.926449196102787864e+00	-4.031122518533239441e-01
-1.873665453269848014e+00	-3.858680413906369622e-01
-1.821731444042267833e+00	-3.682800409424268895e-01
-1.770694194437248070e+00	-3.503771119670229806e-01
-1.720599928657837951e+00	-3.321915285716228738e-01
-1.671493429478547732e+00	-3.137588176575809018e-01
-1.623417388935827876e+00	-2.951175232703048823e-01
-1.576411761746348006e+00	-2.763088964213498699e-01
-1.530513134442938128e+00	-2.573765134975338764e-01
-1.485754123509207769e+00	-2.383658282279358942e-01
-1.442162815785568153e+00	-2.193236639982099057e-01
-1.399762264093377784e+00	-2.002976550346128870e-01
-1.358570050371457949e+00	-1.813356465784018989e-01
-1.318597927638567757e+00	-1.624850655864829019e-01
-1.279851550795938042e+00	-1.437922746795858853e-01
-1.242330304682227826e+00	-1.253019229720518934e-01
-1.206027235918488039e+00	-1.070563080192798999e-01
-1.170929092967301077e+00	-8.909476337904087551e-02
-1.137016476526047981e+00	-7.145308617799989159e-02
-1.104264099930063914e+00	-5.416301859156388843e-02
-1.072641156718062039e+00	-3.725179628077787686e-02
-1.042111789973970915e+00	-2.074177559303388985e-02
-1.012635655574120941e+00	-4.650149744439890931e-03
-9.841685691064409047e-01	1.101123770688910986e-02
-9.566632240583929914e-01	2.623597597185811647e-02
-9.300699669596519392e-01	4.102306300702010522e-02
-9.043376135765469614e-01	5.537677320243011847e-02
-8.794142890434269999e-01	6.930641827809311262e-02
-8.552482740277279616e-01	8.282600554990121600e-02
-8.317888386952709823e-01	9.595380032307940232e-02
-8.089870463915279641e-01	1.087118016247510116e-01
-7.867965095889299931e-01	1.211251427237701184e-01
-7.651740817596439648e-01	1.332214298389353124e-01
-7.440804703906389594e-01	1.450300340486326278e-01
-7.234807583209569293e-01	1.565813526394693178e-01
-7.033448228928619317e-01	1.679060569343115983e-01
-6.836476449999999705e-01	1.790343440000000119e-01
-6.643695029077689718e-01	1.899952095435385180e-01
-6.454960486281828835e-01	2.008157587672517175e-01
-6.270182675639629499e-01	2.115205709849966031e-01
-6.089323250045288738e-01	2.221311324311772972e-01
-5.912393057726779144e-01	2.326653499605368103e-01
-5.739448558037369974e-01	2.431371562871074976e-01
-5.570587366164370113e-01	2.535562151006354181e-01
-5.405943054457259533e-01	2.639277318898400893e-01
-5.245679352052339262e-01	2.742523736602801021e-01
-5.089983893997169773e-01	2.845262980296950905e-01
-4.939061676009949275e-01	2.947412894861721200e-01
-4.793128371377749497e-01	3.048849979748071148e-01
-4.652403662505639748e-01	3.149412725050981243e-01
-4.517104731642999638e-01	3.248905802090151229e-01
-4.387440043843889859e-01	3.347104992879461061e-01
-4.263603540887469512e-01	3.443762726182550971e-01
-4.145769348392369658e-01	3.538614074838021262e-01
-4.034087080432779415e-01	3.631383060037971511e-01
-3.928677807317809689e-01	3.721789103480971361e-01
-3.829630733487919825e-01	3.809553467897340839e-01
-3.737000614283899624e-01	3.894405530328741150e-01
-3.650805923125149399e-01	3.976088740569820867e-01
-3.571027764747649602e-01	4.054366129053921242e-01
-3.497609515845849781e-01	4.129025243775490961e-01
-3.430457161877649153e-01	4.199882414074700976e-01
-3.369440287984689641e-01	4.266786259667661452e-01
-3.314393672938219515e-01	4.329620385526211090e-01
-3.265119427678569441e-01	4.388305226396211345e-01
-3.221389614277409552e-01	4.442799028175511422e-01
-3.182949276901799740e-01	4.493097976345911126e-01
-3.149519813478829366e-01	4.539235503494480906e-01
-3.120802615134119495e-01	4.581280828049461018e-01
-3.096482900000929739e-01	4.619336794154961234e-01
-3.076233668575649727e-01	4.653537097667241329e-01
-3.059719709345989358e-01	4.684042995233931306e-01
-3.046601585867809714e-01	4.711039602090371092e-01
-3.036539539747919458e-01	4.734731889468321020e-01
-3.029197248040499391e-01	4.755340494374440952e-01
-3.024245378322039657e-01	4.773097453080731301e-01
-3.021364890110209700e-01	4.788241965201551209e-01
-3.020250037270759691e-01	4.801016288017821432e-01
-3.020611032544059382e-01	4.811661851125101363e-01
-3.022176342247079317e-01	4.820415669951561011e-01
-3.024694586490669357e-01	4.827507123668210998e-01
-3.027936027814359665e-01	4.833155148964471404e-01
-3.031693638892869469e-01	4.837565886551191130e-01
-3.035783747812909605e-01	4.840930802531870913e-01
-3.040046267249009171e-01	4.843425292375101443e-01
-3.044344521564549266e-01	4.845207761519291223e-01
-3.048564693299519179e-01	4.846419163995761004e-01
-3.052614917541979223e-01	4.847182969171471290e-01
-3.056424059168069696e-01	4.847605517041231327e-01
-3.059940213728479241e-01	4.847776714636661266e-01
-3.063128977706879308e-01	4.847771020202141234e-01
-3.065971537837819394e-01	4.847648657891061030e-01
-3.068462632015389602e-01	4.847457003873111292e-01
-3.070608435936839631e-01	4.847232084865611412e-01
-3.072424429914289434e-01	4.847000132105541148e-01
-3.073933299188049695e-01	4.846779137501900925e-01
-3.075162918553119296e-01	4.846580363945121039e-01
