# Supplementary material for: Agile perching maneuvers in birds and morphing-wing drones
Source: Nat Commun. 2024 Sep 27;15:8330. doi: 10.1038/s41467-024-52369-4 (PMC11437188; doi:10.1038/s41467-024-52369-4)
Supplement: Supplementary file 11 — Source Data [file 41467_2024_52369_MOESM11_ESM.zip › figure_source_data/suppl_fig_2/harris_hawk_194.csv]

# horizontal_pos	altitude
-1.220429933858470406e+01	3.689269927492582202e-01
-1.217307288128260367e+01	3.689642539944452126e-01
-1.214174018904700425e+01	3.689157085693132165e-01
-1.211033552059160456e+01	3.687409071643822367e-01
-1.207888487292560420e+01	3.684001324429282409e-01
-1.204740627255110397e+01	3.678552096034752306e-01
-1.201591022210660320e+01	3.670702706919182212e-01
-1.198440028108800348e+01	3.660124524303782212e-01
-1.195287375713790468e+01	3.646525094717771864e-01
-1.192132248305520470e+01	3.629653276793042282e-01
-1.188973365413870376e+01	3.609303251698802173e-01
-1.185809070068700422e+01	3.585317323371491893e-01
-1.182637417137490488e+01	3.557587457592302216e-01
-1.179456260473020457e+01	3.526055546719552014e-01
-1.176263336794830394e+01	3.490712424228212263e-01
-1.173056344470190382e+01	3.451595688936491824e-01
-1.169833015633110485e+01	3.408786431803921824e-01
-1.166591180371710479e+01	3.362404987497972231e-01
-1.163328822016510422e+01	3.312605857738721848e-01
-1.160044122864100480e+01	3.259571973116232035e-01
-1.156735499965330405e+01	3.203508474192702238e-01
-1.153401630885600326e+01	3.144636201002621867e-01
-1.150041469602690469e+01	3.083185082488661966e-01
-1.146654252938690455e+01	3.019387614077762017e-01
-1.143239498124060383e+01	2.953472602798392077e-01
-1.139796992261210384e+01	2.885659345502692430e-01
-1.136326774590960476e+01	2.816152387458101813e-01
-1.132829112568160390e+01	2.745136986492092146e-01
-1.129304472822420458e+01	2.672775382782212050e-01
-1.125753488119310397e+01	2.599203947115242275e-01
-1.122176921447930376e+01	2.524531251869842619e-01
-1.118575628344890482e+01	2.448837079997142341e-01
-1.114950518526810441e+01	2.372172358765442246e-01
-1.111302517844980464e+01	2.294559977849422172e-01
-1.107632531501520390e+01	2.215996426275942122e-01
-1.103941409378280447e+01	2.136454160507599009e-01
-1.100229914231660366e+01	2.055884597174380268e-01
-1.096498693399950319e+01	1.974221609161761204e-01
-1.092748254558810395e+01	1.891385393309528151e-01
-1.088978945945090437e+01	1.807286572102550226e-01
-1.085190941352860428e+01	1.721830390524026200e-01
-1.081384230089150478e+01	1.634920872613916110e-01
-1.077558611961580404e+01	1.546464809992888212e-01
-1.073713697258190436e+01	1.456375466286166098e-01
-1.069848911571780370e+01	1.364575896485491213e-01
-1.065963505218980423e+01	1.271001798175956099e-01
-1.062056566909310362e+01	1.175603831488921114e-01
-1.058127041233320398e+01	1.078349365819086109e-01
-1.054173749462910337e+01	9.792236329276081397e-02
-1.050195413092800401e+01	8.782302872126951376e-02
-1.046190679501440357e+01	7.753913938743350887e-02
-1.042158149073340390e+01	6.707468837160981967e-02
-1.038096403104680476e+01	5.643535288071610534e-02
-1.034004031810120416e+01	4.562835056953631896e-02
-1.029879661762220344e+01	3.466226219900950256e-02
-1.025721982124870379e+01	2.354682877535080321e-02
-1.021529769088950346e+01	1.229273152428522753e-02
-1.017301907979338438e+01	9.113629285312230266e-04
-1.013037412577633489e+01	-1.058540337656477259e-02
-1.008735441290092361e+01	-2.218543675240378099e-02
-1.004395309883987331e+01	-3.387656156506277383e-02
-1.000016500613901371e+01	-4.564675192797879033e-02
-9.955986676592374351e+00	-5.748430520671377053e-02
-9.911416388919114695e+00	-6.937799148857978770e-02
-9.866454140853864629e+00	-8.131717735916077494e-02
-9.821101597599113830e+00	-9.329192337752378883e-02
-9.775362009313594669e+00	-1.052930555587527905e-01
-9.729240100903783883e+00	-1.173122119253847684e-01
-9.682741937834004275e+00	-1.293418657605487909e-01
-9.635874771965763586e+00	-1.413753275812237864e-01
-9.588646871581994802e+00	-1.534067280588908289e-01
-9.541067339752574483e+00	-1.654309841673288206e-01
-9.493145925069983448e+00	-1.774437507629877953e-01
-9.444892828546633368e+00	-1.894413596381018250e-01
-9.396318510144473279e+00	-2.014207478696398157e-01
-9.347433498028363985e+00	-2.133793770577467885e-01
-9.298248203228453690e+00	-2.253151448416838010e-01
-9.248772741990274326e+00	-2.372262899304268258e-01
-9.199016767711563958e+00	-2.491112918118378317e-01
-9.148989314034434273e+00	-2.609687663224198317e-01
-9.098698650398084453e+00	-2.727973583723727891e-01
-9.048152151170734570e+00	-2.845956333208508049e-01
-8.997356179375104901e+00	-2.963619687670708269e-01
-8.946315985995644482e+00	-3.080944488385797819e-01
-8.895035625897644849e+00	-3.197907633864168209e-01
-8.843517891483484661e+00	-3.314481148016767409e-01
-8.791764265336874828e+00	-3.430631354112578246e-01
-8.739774893239083298e+00	-3.546318185562117864e-01
-8.687548579054894304e+00	-3.661494664722438341e-01
-8.635082803054283218e+00	-3.776106579539127428e-01
-8.582373765234374119e+00	-3.890092384764047284e-01
-8.529416455113283391e+00	-4.003383349666677637e-01
-8.476204749266864624e+00	-4.115903967659517160e-01
-8.422731537559334569e+00	-4.227572635267997092e-01
-8.368988878574553425e+00	-4.338302598684797284e-01
-8.314968184188094469e+00	-4.448003156143767733e-01
-8.260660432539843612e+00	-4.556581093986577513e-01
-8.206056407888604909e+00	-4.663942324080317392e-01
-8.151146964975264808e+00	-4.769993680692427573e-01
-8.095923314617774480e+00	-4.874644826542027798e-01
-8.040377326341024755e+00	-4.977810210977407501e-01
-7.984501842942644423e+00	-5.079411018454687010e-01
-7.928291001049304398e+00	-5.179377042995927383e-01
-7.871740550961944471e+00	-5.277648424250667158e-01
-7.814848168459794131e+00	-5.374177183221178211e-01
-7.757613750761113813e+00	-5.468928500558678518e-01
-7.700039688552854145e+00	-5.561881687402077112e-01
-7.642131105923033907e+00	-5.653030807713297357e-01
-7.583896060175034037e+00	-5.742384921580268031e-01
-7.525345693881553721e+00	-5.829967930562707235e-01
-7.466494332150683810e+00	-5.915818018359817465e-01
-7.407359518922444153e+00	-5.999986692385148590e-01
-7.347961987179774113e+00	-6.082537443755398066e-01
-7.288325559226124462e+00	-6.163544054290996943e-01
-7.228476974627334073e+00	-6.243088588999468058e-01
-7.168445645009914102e+00	-6.321259120861257852e-01
-7.108263336616993833e+00	-6.398147241344398495e-01
-7.047963783307803709e+00	-6.473845414821317590e-01
-6.987582234507543788e+00	-6.548444237927177891e-01
-6.927154944425364391e+00	-6.622029665952886557e-01
-6.866718610616784346e+00	-6.694680267754538061e-01
-6.806309771625604021e+00	-6.766464568588528294e-01
-6.745964174955084047e+00	-6.837438536991486959e-01
-6.685716127945253717e+00	-6.907643267574696821e-01
-6.625597845230483784e+00	-6.977102906647267844e-01
-6.565638807281183986e+00	-7.045822862151427390e-01
-6.505865145060494292e+00	-7.113788333676966946e-01
-6.446299066020923618e+00	-7.180963192465716904e-01
-6.386958336502853939e+00	-7.247289235411966679e-01
-6.327855835057714096e+00	-7.312685831155898430e-01
-6.268999190293573776e+00	-7.377049970456528438e-01
-6.210390515526253985e+00	-7.440256727091028033e-01
-6.152026250823523945e+00	-7.502160129514308107e-01
-6.093897120969534065e+00	-7.562594437380616430e-01
-6.035988215480494468e+00	-7.621375810742376800e-01
-5.978279194110394101e+00	-7.678304353287468409e-01
-5.920744618348764199e+00	-7.733166504370636574e-01
-5.863354406295713694e+00	-7.785737747886456450e-01
-5.806074405078024192e+00	-7.835785599306468452e-01
-5.748867071731304179e+00	-7.883072825583368193e-01
-5.691692250314024371e+00	-7.927360846272597517e-01
-5.634508030042224114e+00	-7.968413258334507976e-01
-5.577271666545613904e+00	-8.005999421890868106e-01
-5.519940546052794161e+00	-8.039898039974398003e-01
-5.462473170513214349e+00	-8.069900662293536531e-01
-5.404830140443194431e+00	-8.095815041492278041e-01
-5.346975111710084327e+00	-8.117468270537377961e-01
-5.288875702583633931e+00	-8.134709631877137248e-01
-5.230504328201374342e+00	-8.147413092981867777e-01
-5.171838941100143749e+00	-8.155479388813806629e-01
-5.112863658620123708e+00	-8.158837639625418081e-01
-5.053569260731964441e+00	-8.157446462126167752e-01
-4.993953545096293745e+00	-8.151294543291598416e-01
-4.934021529846334353e+00	-8.140400658644908471e-01
-4.873785498580083697e+00	-8.124813130364276770e-01
-4.813264886236623852e+00	-8.104608734634197731e-01
-4.752486008776994453e+00	-8.079891081785026685e-01
-4.691481643756824305e+00	-8.050788506450716753e-01
-4.630290472825193682e+00	-8.017451517713476417e-01
-4.568956400777594240e+00	-7.980049870504608567e-01
-4.507527768903614174e+00	-7.938769328940298298e-01
-4.446056482894533701e+00	-7.893808199406766590e-01
-4.384597077429823742e+00	-7.845373715795787017e-01
-4.323205740699004096e+00	-7.793678361190776727e-01
-4.261939322523743634e+00	-7.738936209521778409e-01
-4.200854349449084424e+00	-7.681359367384448245e-01
-4.140006069221553453e+00	-7.621154590600338619e-01
-4.079447545539233388e+00	-7.558520142513167617e-01
-4.019228821930183493e+00	-7.493642951849417422e-01
-3.959396171188373614e+00	-7.426696117635056549e-01
-3.899991444070853852e+00	-7.357836797574996979e-01
-3.841051528035913876e+00	-7.287204504883098011e-01
-3.782607923778023462e+00	-7.214919827187697976e-01
-3.724686444280013831e+00	-7.141083570190938090e-01
-3.667307038139243858e+00	-7.065776318541137080e-01
-3.610483736103933694e+00	-6.989058397155116786e-01
-3.554224717138524170e+00	-6.910970208211417720e-01
-3.498532487973683658e+00	-6.831532912381947931e-01
-3.443404168023533884e+00	-6.750749417676147335e-01
-3.388831869796443463e+00	-6.668605635576376756e-01
-3.334803163501294243e+00	-6.585071961933968154e-01
-3.281301613462574096e+00	-6.500104939305058060e-01
-3.228307373200983932e+00	-6.413649057927408581e-01
-3.175797825598263735e+00	-6.325638654226548585e-01
-3.123748254426793380e+00	-6.235999868417276826e-01
-3.072132533660513865e+00	-6.144652626236777326e-01
-3.020923821364963402e+00	-6.051512613899476811e-01
-2.970095245558313835e+00	-5.956493219785727877e-01
-2.919620570207493770e+00	-5.859507420956766577e-01
-2.869474830440493562e+00	-5.760469597127997332e-01
-2.819634927082863562e+00	-5.659297259050748430e-01
-2.770080171732083762e+00	-5.555912682192427621e-01
-2.720792774738713504e+00	-5.450244440035076909e-01
-2.671758269641673955e+00	-5.342228834132867199e-01
-2.622965868786304000e+00	-5.231811220209827695e-01
-2.574408746019023919e+00	-5.118947231003287968e-01
-2.526084243489854053e+00	-5.003603897258808164e-01
-2.477994000693464205e+00	-4.885760668284837016e-01
-2.430144004937254021e+00	-4.765410332832937246e-01
-2.382544563437594132e+00	-4.642559839862257509e-01
-2.335210198215794009e+00	-4.517231017079277877e-01
-2.288159465894384237e+00	-4.389461183138417266e-01
-2.241414705388014017e+00	-4.259303647185097019e-01
-2.195001717343964209e+00	-4.126828087170347215e-01
-2.148949380020813926e+00	-3.992120796219997270e-01
-2.103289207101534330e+00	-3.855284784458977154e-01
-2.058054853720523880e+00	-3.716439722224088027e-01
-2.013281577741814043e+00	-3.575721709688248207e-01
-1.969005664052233984e+00	-3.433282857694088253e-01
-1.925263820322774100e+00	-3.289290665160447547e-01
-1.882092553331944140e+00	-3.143927179864418053e-01
-1.839527535523234114e+00	-2.997387931767158120e-01
-1.797602971968484065e+00	-2.849880631360898198e-01
-1.756350978310794009e+00	-2.701623629751598310e-01
-1.715800980544063936e+00	-2.552844142298408281e-01
-1.675979147629734101e+00	-2.403776243512807942e-01
-1.636907867932823946e+00	-2.254658647440198060e-01
-1.598605280258893924e+00	-2.105732294735048193e-01
-1.561084869871184111e+00	-1.957237774890948079e-01
-1.524355139248813940e+00	-1.809412619367697928e-01
-1.488419362499314058e+00	-1.662488508414208255e-01
-1.453275431257343930e+00	-1.516688440950128003e-01
-1.418915798584074128e+00	-1.372223922666188090e-01
-1.385327525837164009e+00	-1.229292232261807727e-01
-1.352492435721303954e+00	-1.088073829199597831e-01
-1.320387372778603963e+00	-9.487299682825878211e-02
-1.288984570463463930e+00	-8.114005865488976843e-02
-1.258252121709064086e+00	-6.762025262660878444e-02
-1.228154547574094035e+00	-5.432281540840178113e-02
-1.198653456212104063e+00	-4.125444306201078715e-02
-1.169708282087398077e+00	-2.841924769189677069e-02
-1.141277093131227049e+00	-1.581876744384277944e-02
-1.113317451453186058e+00	-3.452032362868784343e-03
-1.085787311357266915e+00	8.684312697043200524e-03
-1.058645936823171985e+00	2.059582835769982467e-02
-1.031854819358906994e+00	3.229004596771770097e-02
-1.005378576264627011e+00	4.377618116064821430e-02
-9.791858089167320145e-01	5.506480062591451174e-02
-9.532499007230690324e-01	6.616744850898631514e-02
-9.275497349414529857e-01	7.709624026320741064e-02
-9.020703136086209994e-01	8.786343302801501165e-02
-8.768032603949360571e-01	9.848098266155411173e-02
-8.517471922664110462e-01	1.089600983698139069e-01
-8.269079473692388937e-01	1.193108064159507098e-01
-8.022986595071419647e-01	1.295415346366381171e-01
-7.779396728982890252e-01	1.396587294197093043e-01
-7.538582945028888815e-01	1.496665164003384008e-01
-7.300883850201689285e-01	1.595664154117974187e-01
-7.066697935700940736e-01	1.693571191903896211e-01
-6.836476449999999705e-01	1.790343440000000119e-01
-6.610714925839460410e-01	1.885907587353027048e-01
-6.389943525065879815e-01	1.980159972169350246e-01
-6.174716398388240268e-01	2.072967563464644114e-01
-5.965600286194799873e-01	2.164169805891936194e-01
-5.763162610637539984e-01	2.253581309491932139e-01
-5.567959327441920347e-01	2.340995342479212094e-01
-5.380522817661399504e-01	2.426188061730312207e-01
-5.201350104362529869e-01	2.508923392872992597e-01
-5.030891676668050039e-01	2.588958450404011957e-01
-4.869541193575919746e-01	2.666049368702032574e-01
-4.717626322587179510e-01	2.739957397772961878e-01
-4.575400943698579859e-01	2.810455103673722421e-01
-4.443038918230539647e-01	2.877332503399762098e-01
-4.320629584939189582e-01	2.940402958150132307e-01
-4.208175103749369761e-01	2.999508647812982320e-01
-4.105589721243769752e-01	3.054525453681962155e-01
-4.012700982889039758e-01	3.105367086157792000e-01
-3.929252866116579868e-01	3.151988309717002057e-01
-3.854910757132889998e-01	3.194387138781522584e-01
-3.789268144087739598e-01	3.232605905142272307e-01
-3.731854851371829707e-01	3.266731129890372287e-01
-3.682146595723529980e-01	3.296892169752512203e-01
-3.639575605825750015e-01	3.323258648406062221e-01
-3.603542014420799688e-01	3.346036726587992005e-01
-3.573425706819749470e-01	3.365464309170662083e-01
-3.548598293068809806e-01	3.381805331178562302e-01
-3.528434863855089976e-01	3.395343306082072576e-01
-3.512325193225679376e-01	3.406374356592212216e-01
