# Supplementary material for: Agile perching maneuvers in birds and morphing-wing drones
Source: Nat Commun. 2024 Sep 27;15:8330. doi: 10.1038/s41467-024-52369-4 (PMC11437188; doi:10.1038/s41467-024-52369-4)
Supplement: Supplementary file 11 — Source Data [file 41467_2024_52369_MOESM11_ESM.zip › figure_source_data/suppl_fig_2/harris_hawk_180.csv]

# horizontal_pos	altitude
-1.207295061596342833e+01	5.279679166189187312e-01
-1.206156877051872911e+01	5.333395896995516416e-01
-1.205001543378172890e+01	5.387299918032526502e-01
-1.203830237095802858e+01	5.441245497909157347e-01
-1.202644104235592870e+01	5.495086650117717575e-01
-1.201444253125022854e+01	5.548677891231517112e-01
-1.200231747628252776e+01	5.601874984420187609e-01
-1.199007600889342839e+01	5.654535662420206998e-01
-1.197772769623132838e+01	5.706520324384367626e-01
-1.196528148991942864e+01	5.757692701376626587e-01
-1.195274568100732893e+01	5.807920485674477051e-01
-1.194012786136642745e+01	5.857075919481297133e-01
-1.192743489172472771e+01	5.905036339131927159e-01
-1.191467287647342843e+01	5.951684671387107439e-01
-1.190184714530692744e+01	5.996909878950547057e-01
-1.188896224169852900e+01	6.040607352897336968e-01
-1.187602191814372787e+01	6.082679250268017146e-01
-1.186302913804422765e+01	6.123034775650326722e-01
-1.184998608404482745e+01	6.161590406133227171e-01
-1.183689417257612853e+01	6.198270059569507273e-01
-1.182375407430312819e+01	6.233005206615697125e-01
-1.181056574013092764e+01	6.265734927526906972e-01
-1.179732843237152906e+01	6.296405915163307832e-01
-1.178404076063512740e+01	6.324972426109717327e-01
-1.177070072197652806e+01	6.351396182216397790e-01
-1.175730574479522872e+01	6.375646225234397058e-01
-1.174385273596532819e+01	6.397698727539606889e-01
-1.173033813065372755e+01	6.417536762215447776e-01
-1.171675794427432749e+01	6.435150035992476258e-01
-1.170310782602042821e+01	6.450534588724566865e-01
-1.168938311341812764e+01	6.463692463216206274e-01
-1.167557888735312766e+01	6.474631349303927585e-01
-1.166169002703382773e+01	6.483364206139407004e-01
-1.164771126437362803e+01	6.489908866623886885e-01
-1.163363723729982802e+01	6.494287627905886984e-01
-1.161946254152492841e+01	6.496526831779647626e-01
-1.160518178034842762e+01	6.496656438713956927e-01
-1.159078961209552894e+01	6.494709599102886921e-01
-1.157628079483892769e+01	6.490722225166076775e-01
-1.156165022809222798e+01	6.484732566739976889e-01
-1.154689299120822810e+01	6.476780793996876895e-01
-1.153200437826162883e+01	6.466908589910176364e-01
-1.151697992924342806e+01	6.455158755054947184e-01
-1.150181545743662781e+01	6.441574827097547029e-01
-1.148650707289542794e+01	6.426200717088327297e-01
-1.147105120198852823e+01	6.409080364432657717e-01
-1.145544460301372780e+01	6.390257412177566820e-01
-1.143968437793072823e+01	6.369774904019477324e-01
-1.142376798029662766e+01	6.347675004211437155e-01
-1.140769321952492810e+01	6.323998741330416618e-01
-1.139145826161802866e+01	6.298785776655106972e-01
-1.137506162655412822e+01	6.272074197704496923e-01
-1.135850218253132837e+01	6.243900337296967029e-01
-1.134177913729422826e+01	6.214298618308726763e-01
-1.132489202678162776e+01	6.183301424139486802e-01
-1.130784070135152852e+01	6.150938994731076637e-01
-1.129062530984362844e+01	6.117239347831937568e-01
-1.127324628174722854e+01	6.082228225055527071e-01
-1.125570430774532760e+01	6.045929062143977628e-01
-1.123800031890072759e+01	6.008362982718477019e-01
-1.122013546475002777e+01	5.969548814675766923e-01
-1.120211109056142895e+01	5.929503128273547752e-01
-1.118392871400402910e+01	5.888240294838187339e-01
-1.116559000146622793e+01	5.845772564924727188e-01
-1.114709674424502772e+01	5.802110164661716807e-01
-1.112845083481882824e+01	5.757261408922637047e-01
-1.110965424339662810e+01	5.711232829881307538e-01
-1.109070899492322759e+01	5.664029319431417298e-01
-1.107161714670512787e+01	5.615654283880047171e-01
-1.105238076680332782e+01	5.566109809263466435e-01
-1.103300191332582791e+01	5.515396835579757795e-01
-1.101348261473662760e+01	5.463515338189126602e-01
-1.099382485128192855e+01	5.410464514598957164e-01
-1.097403053762372771e+01	5.356242974828037129e-01
-1.095410150675382788e+01	5.300848933533627294e-01
-1.093403949525222885e+01	5.244280402087377890e-01
-1.091384612994072789e+01	5.186535378802257235e-01
-1.089352291597222866e+01	5.127612035542967739e-01
-1.087307122638652856e+01	5.067508898998837052e-01
-1.085249229315502895e+01	5.006225024959887193e-01
-1.083178719972602799e+01	4.943760164015557068e-01
-1.081095687507632874e+01	4.880114917190336854e-01
-1.079000208926542825e+01	4.815290880142287233e-01
-1.076892345048182875e+01	4.749290774677847327e-01
-1.074772140356232875e+01	4.682118566478917221e-01
-1.072639622995882824e+01	4.613779568094786843e-01
-1.070494804911842834e+01	4.544280526420307331e-01
-1.068337682123572741e+01	4.473629694060947126e-01
-1.066168235132702868e+01	4.401836884172466990e-01
-1.063986429457052907e+01	4.328913508555787271e-01
-1.061792216284542789e+01	4.254872598982857301e-01
-1.059585533239712873e+01	4.179728811924336984e-01
-1.057366305254762828e+01	4.103498417041496760e-01
-1.055134445536112864e+01	4.026199269989997331e-01
-1.052889856616772768e+01	3.947850770259226927e-01
-1.050632431484332763e+01	3.868473804934177140e-01
-1.048362054773322782e+01	3.788090679416197259e-01
-1.046078604010602753e+01	3.706725036270407392e-01
-1.043781950901542821e+01	3.624401763480367133e-01
-1.041471962644662774e+01	3.541146893482667313e-01
-1.039148503262082812e+01	3.456987494423696683e-01
-1.036811434932822884e+01	3.371951555128557265e-01
-1.034460619316372743e+01	3.286067865295547175e-01
-1.032095918853742766e+01	3.199365892430847125e-01
-1.029717198033692860e+01	3.111875657016057173e-01
-1.027324324612312800e+01	3.023627607357667335e-01
-1.024917170774702768e+01	2.934652495503746739e-01
-1.022495614228222749e+01	2.844981255529933084e-01
-1.020059539217772837e+01	2.754644885397914966e-01
-1.017608837454417881e+01	2.663674333475217204e-01
-1.015143408950152804e+01	2.572100390679817883e-01
-1.012663162752379797e+01	2.479953589078416065e-01
-1.010168017573401755e+01	2.387264107626592136e-01
-1.007657902311355791e+01	2.294061685595506217e-01
-1.005132756460519872e+01	2.200375544086178026e-01
-1.002592530410313820e+01	2.106234315891712949e-01
-1.000037185633718906e+01	2.011665983832885141e-01
-9.974666947672087502e+00	1.916697827565749246e-01
-9.948810415855598777e+00	1.821356378743764215e-01
-9.922802208761789089e+00	1.725667384313010200e-01
-9.896642382186447762e+00	1.629655777629169244e-01
-9.870331096762068768e+00	1.533345657009888008e-01
-9.843868614068087552e+00	1.436760271276679157e-01
-9.817255292019627433e+00	1.339922011796791101e-01
-9.790491579623248342e+00	1.242852410507135075e-01
-9.763578011192588946e+00	1.145572143388829123e-01
-9.736515200119198354e+00	1.048101038860975026e-01
-9.709303832294677861e+00	9.504580905746851105e-02
-9.681944659279698939e+00	8.526614741112570339e-02
-9.654438491313358739e+00	7.547285671200471002e-02
-9.626786190252898834e+00	6.566759724699471057e-02
-9.598988662528988414e+00	5.585195440310469772e-02
-9.571046852196328558e+00	4.602744147487169979e-02
-9.542961734152058284e+00	3.619550267179369452e-02
-9.514734307587717765e+00	2.635751630101171306e-02
-9.486365589731859060e+00	1.651479810460171338e-02
-9.457856609932457914e+00	6.668604734498706499e-03
-9.429208404119599152e+00	-3.179862648882286758e-03
-9.400422009680287516e+00	-1.302945466579930045e-02
-9.371498460769068117e+00	-2.287906990400329077e-02
-9.342438784069818425e+00	-3.272765101215030503e-02
-9.313243995017048249e+00	-4.257418070867929893e-02
-9.283915094477539043e+00	-5.241767771556629651e-02
-9.254453065887378926e+00	-6.225719262770229578e-02
-9.224858872833818779e+00	-7.209180373044726808e-02
-9.195133457066878790e+00	-8.192061278024631576e-02
-9.165277736921588314e+00	-9.174274076583527338e-02
-9.135292606129258530e+00	-1.015573236703842808e-01
-9.105178932993638341e+00	-1.113635082577842939e-01
-9.074937559906837592e+00	-1.211604479090263031e-01
-9.044569303179049058e+00	-1.309472985370582765e-01
-9.014074953156258729e+00	-1.407232146105302784e-01
-8.983455274600798290e+00	-1.504873453183133147e-01
-8.952711007310417912e+00	-1.602388309074452843e-01
-8.921842866953038964e+00	-1.699767992271642991e-01
-8.890851546096028457e+00	-1.797003625108752889e-01
-8.859737715410597403e+00	-1.894086144261543092e-01
-8.828502025033598599e+00	-1.991006274202892778e-01
-8.797145106071088350e+00	-2.087754503853462840e-01
-8.765667572229277837e+00	-2.184321066624352881e-01
-8.734070021560357944e+00	-2.280695923997392849e-01
-8.702353038311438027e+00	-2.376868752731782775e-01
-8.670517194866258492e+00	-2.472828935722962695e-01
-8.638563053769468425e+00	-2.568565556473842992e-01
-8.606491169823708987e+00	-2.664067397070393195e-01
-8.574302092249567409e+00	-2.759322939485592818e-01
-8.541996366897917525e+00	-2.854320369969323146e-01
-8.509574538503468233e+00	-2.949047586219433192e-01
-8.477037152967307421e+00	-3.043492206971553093e-01
-8.444384759654917971e+00	-3.137641583595933148e-01
-8.411617913694739102e+00	-3.231482813247932850e-01
-8.378737178260887930e+00	-3.325002753088042717e-01
-8.345743126822139146e+00	-3.418188035067672437e-01
-8.312636345337978128e+00	-3.511025080769172857e-01
-8.279417434381118213e+00	-3.603500115793943359e-01
-8.246087011165318614e+00	-3.695599183210262484e-01
-8.212645711456367792e+00	-3.787308155603553161e-01
-8.179094191343997622e+00	-3.878612745314632959e-01
-8.145433128852888061e+00	-3.969498512506603460e-01
-8.111663225371467334e+00	-4.059950870766123043e-01
-8.077785206878587587e+00	-4.149955090019002424e-01
-8.043799824950157884e+00	-4.239496296622453086e-01
-8.009707857529827280e+00	-4.328559470583573376e-01
-7.975510109450937080e+00	-4.417129439945022829e-01
-7.941207412700327595e+00	-4.505190872471973029e-01
-7.906800626418257316e+00	-4.592728264866393073e-01
-7.872290636632947702e+00	-4.679725929824352648e-01
-7.837678355732697000e+00	-4.766167981336692505e-01
-7.802964721683227189e+00	-4.852038318710692466e-01
-7.768150697002627503e+00	-4.937320609858853460e-01
-7.733237267511027468e+00	-5.021998274458872036e-01
-7.698225440876847792e+00	-5.106054467634082439e-01
-7.663116244986037273e+00	-5.189472064835523035e-01
-7.627910726164597754e+00	-5.272233648624253810e-01
-7.592609947288947225e+00	-5.354321498054483985e-01
-7.557214985821277153e+00	-5.435717581344672311e-01
-7.521726931810347239e+00	-5.516403552494753004e-01
-7.486146885899627179e+00	-5.596360752463873656e-01
-7.450475957386367476e+00	-5.675570215464473822e-01
-7.414715262375377591e+00	-5.754012680856692707e-01
-7.378865922071027761e+00	-5.831668611044134032e-01
-7.342929061249777511e+00	-5.908518215677482921e-01
-7.306905806953687410e+00	-5.984541482370822063e-01
-7.270797287442017698e+00	-6.059718214026583727e-01
-7.234604631434957689e+00	-6.134028072752641947e-01
-7.198328967678607526e+00	-6.207450630240163303e-01
-7.161971424855417823e+00	-6.279965424356783732e-01
-7.125533131858697189e+00	-6.351552021597983710e-01
-7.089015218443267763e+00	-6.422190084932672960e-01
-7.052418816258167134e+00	-6.491859446478802642e-01
-7.015745060259916954e+00	-6.560540184353582660e-01
-6.978995090498387732e+00	-6.628212702961522318e-01
-6.942170054259737100e+00	-6.694857815914012633e-01
-6.905271108544387637e+00	-6.760456830717362919e-01
-6.868299422851086966e+00	-6.824991634322972178e-01
-6.831256182231997265e+00	-6.888444778604052576e-01
-6.794142590577717300e+00	-6.950799564808662900e-01
-6.756959874086327034e+00	-7.012040126038032728e-01
-6.719709284865657217e+00	-7.072151506812522914e-01
-6.682392104614727657e+00	-7.131119738814242215e-01
-6.645009648327127039e+00	-7.188931911934492991e-01
-6.607563267957497821e+00	-7.245576239804802920e-01
-6.570054355991307382e+00	-7.301042119051381896e-01
-6.532484348858097256e+00	-7.355320181582793992e-01
-6.494854730129577369e+00	-7.408402339298112427e-01
-6.457167033445887050e+00	-7.460281820686402998e-01
-6.419422845116437237e+00	-7.510953198876932912e-01
-6.381623806345666949e+00	-7.560412410790002813e-01
-6.343771615038597211e+00	-7.608656767131611875e-01
-6.305868027146787291e+00	-7.655684953067243281e-01
-6.267914857521387439e+00	-7.701497019501633012e-01
-6.229913980246467808e+00	-7.746094364979843050e-01
-6.191867328433387385e+00	-7.789479708309743344e-01
-6.153776893464057096e+00	-7.831657052085971848e-01
-6.115644723678977712e+00	-7.872631637369993385e-01
-6.077472922513487141e+00	-7.912409889848952549e-01
-6.039263646093597337e+00	-7.950999357857913008e-01
-6.001019100310217347e+00	-7.988408642704492024e-01
-5.962741537398067670e+00	-8.024647321783233700e-01
-5.924433252052197396e+00	-8.059725865007842938e-01
-5.886096577121877615e+00	-8.093655545124494033e-01
-5.847733878927057205e+00	-8.126448342497942789e-01
-5.809347552247957402e+00	-8.158116844985543459e-01
-5.770940015042727467e+00	-8.188674143532643779e-01
-5.732513702951717249e+00	-8.218133724137044460e-01
-5.694071063649657205e+00	-8.246509356840043825e-01
-5.655614551109017007e+00	-8.273814982410943042e-01
-5.617146619838766952e+00	-8.300064597396143995e-01
-5.578669719162957286e+00	-8.325272138208044126e-01
-5.540186287602917758e+00	-8.349451364931044228e-01
-5.501698747425427527e+00	-8.372615745524742970e-01
-5.463209499416577408e+00	-8.394778341103443786e-01
-5.424720917938867792e+00	-8.415951692973242526e-01
-5.386235346324477646e+00	-8.436147712103243546e-01
-5.347755092654337794e+00	-8.455377571711144569e-01
-5.309282425967307262e+00	-8.473651603634042573e-01
-5.270819572938997055e+00	-8.490979199155044288e-01
-5.232368715064217746e+00	-8.507368714945042765e-01
-5.193931986371307374e+00	-8.522827384771443082e-01
-5.155511471690787495e+00	-8.537361237607743458e-01
-5.117109205494877244e+00	-8.550975022763742661e-01
-5.078727171318297096e+00	-8.563672142628944162e-01
-5.040367301765187769e+00	-8.575454593595643882e-01
-5.002031479100867095e+00	-8.586322915692143898e-01
-4.963721536421997094e+00	-8.596276151416744060e-01
-4.925439259393117553e+00	-8.605311814213443267e-01
-4.887186388532847481e+00	-8.613425866980144452e-01
-4.848964622028147708e+00	-8.620612710933044376e-01
-4.810775619050977170e+00	-8.626865185090144550e-01
-4.772621003547757645e+00	-8.632174576557642975e-01
-4.734502368468577416e+00	-8.636530641724944335e-01
-4.696421280400167042e+00	-8.639921638391643288e-01
-4.658379284563918254e+00	-8.642334368756743324e-01
-4.620377910138018684e+00	-8.643754233112044272e-01
-4.582418675861198665e+00	-8.644165293984242826e-01
-4.544503095873788645e+00	-8.643550350376243419e-01
-4.506632685750968648e+00	-8.641891021663044015e-01
-4.468808968682208338e+00	-8.639167840601242876e-01
-4.431033481750298542e+00	-8.635360354823744533e-01
-4.393307782263378591e+00	-8.630447236100644570e-01
-4.355633454093018386e+00	-8.624406396567942945e-01
-4.318012113971928301e+00	-8.617215111051643728e-01
-4.280445417704918043e+00	-8.608850144544644145e-01
-4.242935066247468079e+00	-8.599287883840343039e-01
-4.205482811606548132e+00	-8.588504472275242385e-01
-4.168090462519208117e+00	-8.576475946499544367e-01
-4.130759889865218248e+00	-8.563178374165743012e-01
-4.093493031770748303e+00	-8.548587991414644538e-01
-4.056291898361037873e+00	-8.532681339035144141e-01
-4.019158576121127702e+00	-8.515435396186843420e-01
-3.982095231824548165e+00	-8.496827710596444039e-01
-3.945104115991298066e+00	-8.476836524176043497e-01
-3.908187565837578425e+00	-8.455440893057344365e-01
-3.871348007681358006e+00	-8.432620801094343754e-01
-3.834587958769418492e+00	-8.408357265954844451e-01
-3.797910028493458157e+00	-8.382632436998942449e-01
-3.761316918964867639e+00	-8.355429684227944076e-01
-3.724811424920408065e+00	-8.326733677679543089e-01
-3.688396432933448210e+00	-8.296530456745543347e-01
-3.652074919908698369e+00	-8.264807488989243112e-01
-3.615849950841668381e+00	-8.231553718150144139e-01
-3.579724675827828051e+00	-8.196759601129544048e-01
-3.543702326310738115e+00	-8.160417133865542905e-01
-3.507786210562797713e+00	-8.122519866113042664e-01
-3.471979708397357811e+00	-8.083062905256241937e-01
-3.436286265116308414e+00	-8.042042909388873451e-01
-3.400709384702717664e+00	-7.999458069999072496e-01
-3.365252622274578442e+00	-7.955308084699042048e-01
-3.329919575821728372e+00	-7.909594120531673322e-01
-3.294713877254878298e+00	-7.862318768476221909e-01
-3.259639182802637869e+00	-7.813485989856312486e-01
-3.224699162799527841e+00	-7.763101055427652497e-01
-3.189897490915048373e+00	-7.711170477988902316e-01
-3.155237832881457649e+00	-7.657701939415912928e-01
-3.120723834785137818e+00	-7.602704213067803529e-01
-3.086359110993448063e+00	-7.546187082551483183e-01
-3.052147231796388027e+00	-7.488161257859942133e-01
-3.018091710848877618e+00	-7.428638289917992577e-01
-2.984195992506188055e+00	-7.367630484577813998e-01
-2.950463439150848188e+00	-7.305150817104812955e-01
-2.916897318615068180e+00	-7.241212848183153916e-01
-2.883500791807548147e+00	-7.175830642448521868e-01
-2.850276900657638279e+00	-7.109018690525144013e-01
-2.817228556493278191e+00	-7.040791835503712459e-01
-2.784358528971687896e+00	-6.971165204748193123e-01
-2.751669435683208320e+00	-6.900154147862083143e-01
-2.719163732549247925e+00	-6.827774181579673307e-01
-2.686843705134667637e+00	-6.754040942275731929e-01
-2.654711460993068428e+00	-6.678970146708202993e-01
-2.622768923160648136e+00	-6.602577561523603755e-01
-2.591017824909688017e+00	-6.524878981965733793e-01
-2.559459705867458190e+00	-6.445890220133532189e-01
-2.528095909599287872e+00	-6.365627103037183598e-01
-2.496927582746417684e+00	-6.284105480600683524e-01
-2.465955675799557767e+00	-6.201341243657993996e-01
-2.435180945578617973e+00	-6.117350351886352566e-01
-2.404603959476547814e+00	-6.032148871518183686e-01
-2.374225101512418057e+00	-5.945753022570832158e-01
-2.344044580224127650e+00	-5.858179235233542670e-01
-2.314062438415827927e+00	-5.769444214953391992e-01
-2.284278564758728258e+00	-5.679565015668341932e-01
-2.254692707226728210e+00	-5.588559120545872894e-01
-2.225304488330218433e+00	-5.496444529501103293e-01
-2.196113422093108447e+00	-5.403239852689953882e-01
-2.167118932698848255e+00	-5.308964409100633830e-01
-2.138320374712447958e+00	-5.213638329301972796e-01
-2.109717054765858357e+00	-5.117282661349833450e-01
-2.081308254575167993e+00	-5.019919478803953616e-01
-2.053093255139227580e+00	-4.921571989767203337e-01
-2.025071361951098048e+00	-4.822264645827783469e-01
-1.997241931035978135e+00	-4.722023249762862807e-01
-1.969604395613197889e+00	-4.620875060849122806e-01
-1.942158293163897875e+00	-4.518848896622623124e-01
-1.914903292672528012e+00	-4.415975229936362489e-01
-1.887839221797708023e+00	-4.312286280179353226e-01
-1.860966093717497882e+00	-4.207816097545772904e-01
-1.834284133385587934e+00	-4.102600639276043348e-01
-1.807793802928537863e+00	-3.996677836833752440e-01
-1.781495825910287989e+00	-3.890087653032373027e-01
-1.755391210188557816e+00	-3.782872128183372706e-01
-1.729481269089098161e+00	-3.675075414401953178e-01
-1.703767640627447788e+00	-3.566743797277593386e-01
-1.678252304514737947e+00	-3.457925704193853256e-01
-1.652937596693567990e+00	-3.348671698663363006e-01
-1.627826221162617770e+00	-3.239034460131033355e-01
-1.602921258863728049e+00	-3.129068748788543242e-01
-1.578226173423627809e+00	-3.018831355036822872e-01
-1.553744813563267879e+00	-2.908381033329522913e-01
-1.529481412011318042e+00	-2.797778420228803076e-01
-1.505440580784247917e+00	-2.687085936604403091e-01
-1.481627302723988127e+00	-2.576367674008153141e-01
-1.458046919214187831e+00	-2.465689265357602911e-01
-1.434705114028407724e+00	-2.355117740164722751e-01
-1.411607893297377903e+00	-2.244721364647442874e-01
-1.388761561617188001e+00	-2.134569467164342815e-01
-1.366172694356087902e+00	-2.024732249514332727e-01
-1.343848106254267982e+00	-1.915280584744672998e-01
-1.321794816447098064e+00	-1.806285802211622937e-01
-1.300020010079168120e+00	-1.697819460738043129e-01
-1.278530996712027967e+00	-1.589953110812042936e-01
-1.257335165763657781e+00	-1.482758046868742907e-01
-1.236439939251277931e+00	-1.376305050794853213e-01
-1.215852722141237852e+00	-1.270664127891322770e-01
-1.195580850639617942e+00	-1.165904236622972712e-01
-1.175631538784983832e+00	-1.062093013575463041e-01
-1.156011823729576005e+00	-9.592964951280730235e-02
-1.136728510117468005e+00	-8.575788374347032006e-02
-1.117788113986835974e+00	-7.570020363849228051e-02
-1.099196806638883972e+00	-6.576256492899529293e-02
-1.080960358927567810e+00	-5.595065201042029313e-02
-1.063084086431933972e+00	-4.626985100503530624e-02
-1.045572795976573932e+00	-3.672522355627930168e-02
-1.028430733965238097e+00	-2.732148155000030387e-02
-1.011661536987912946e+00	-1.806296295987330769e-02
-9.952681851527509505e-01	-8.953609015058289211e-03
-9.792529585810338943e-01	3.057112618692903183e-06
-9.636173974859739699e-01	8.803949907249697393e-03
-9.483622662346888887e-01	1.744643920284069671e-02
-9.334875217672309322e-01	2.592836578865870267e-02
-9.189922867173219156e-01	3.424805475021369672e-02
-9.048748275466369506e-01	4.240432638048369229e-02
-8.911325379683129322e-01	5.039650450844471163e-02
-8.777619278962059957e-01	5.822442210641171068e-02
-8.647586181144879536e-01	6.588842405421170556e-02
-8.521173408179399944e-01	7.338936695656871068e-02
-8.398319461270639108e-01	8.072861593033370253e-02
-8.278954146343489029e-01	8.790803830000570862e-02
-8.162998759891749723e-01	9.492999416338530894e-02
-8.050366334792949941e-01	1.017973238137696024e-01
-7.940961945171789438e-01	1.085133320307515997e-01
-7.834683068901269198e-01	1.150817692780663065e-01
-7.731420005845619503e-01	1.215068098737890068e-01
-7.631056349476419420e-01	1.277930272252240096e-01
-7.533469509039359968e-01	1.339453662477129159e-01
-7.438531279016459274e-01	1.399691131130311184e-01
-7.346108452223228946e-01	1.458698624987150028e-01
-7.256063472505199785e-01	1.516534825342719106e-01
-7.168255122656759237e-01	1.573260776634792246e-01
-7.082539242881479291e-01	1.628939496636084283e-01
-6.998769474848419714e-01	1.683635570821624128e-01
-6.916798026176499414e-01	1.737414733693664060e-01
-6.836476449999999705e-01	1.790343440000000119e-01
-6.757656434133769707e-01	1.842488428910284970e-01
-6.680190594268339277e-01	1.893916284317403165e-01
-6.603933265581649614e-01	1.944692994506093120e-01
-6.528741287157069362e-01	1.994883514477802100e-01
-6.454474773645180186e-01	2.044551334238846052e-01
-6.380997868698459197e-01	2.093758056347804208e-01
-6.308179474842929846e-01	2.142562985977877199e-01
-6.235893954626958724e-01	2.191022736680918181e-01
-6.164021798102409244e-01	2.239190854942447184e-01
-6.092450251946159856e-01	2.287117466492147033e-01
-6.021073905816729521e-01	2.334848947182973089e-01
-5.949795231860348643e-01	2.382427621075487167e-01
-5.878525073628699804e-01	2.429891488163726243e-01
-5.807183081045689255e-01	2.477273983956591041e-01
-5.735698088457830135e-01	2.524603772886144792e-01
-5.664008433221059402e-01	2.571904577253470991e-01
-5.592062212710959823e-01	2.619195043145902124e-01
-5.519817478091049168e-01	2.666488644468880120e-01
-5.447242363631978890e-01	2.713793625933779152e-01
-5.374315150838600008e-01	2.761112985532230280e-01
-5.301024267109869514e-01	2.808444496710438276e-01
-5.227368219124479687e-01	2.855780770136235880e-01
-5.153355461609269161e-01	2.903109354629896943e-01
-5.079004202605990059e-01	2.950412876509697080e-01
-5.004342146800009328e-01	2.997669216287597305e-01
-4.929406178910599179e-01	3.044851721341826911e-01
-4.854241989561899340e-01	3.091929452894307540e-01
-4.778903646455679444e-01	3.138867465334287399e-01
-4.703453114046689532e-01	3.185627115657927444e-01
-4.627959725277659420e-01	3.232166400538837303e-01
-4.552499609261059232e-01	3.278440318310157364e-01
-4.477155079095259671e-01	3.324401252925137107e-01
-4.402013984273549507e-01	3.369999376774236999e-01
-4.327169032381129599e-01	3.415183069073016719e-01
-4.252717084978459017e-01	3.459899346399036846e-01
-4.178758432735369399e-01	3.504094301848437176e-01
-4.105396055009439271e-01	3.547713549206197303e-01
-4.032734869152319046e-01	3.590702668477516735e-01
-3.960880974878189242e-01	3.633007649114576854e-01
-3.889940899038969446e-01	3.674575327290847127e-01
-3.820020846120819602e-01	3.715353813626917079e-01
-3.751225959705689617e-01	3.755292907855447004e-01
-3.683659600030559367e-01	3.794344497029277230e-01
-3.617422642626359486e-01	3.832462934024497003e-01
-3.552612802828639671e-01	3.869605393268676918e-01
-3.489323990725059499e-01	3.905732200832077172e-01
-3.427645700841089327e-01	3.940807136254786958e-01
-3.367662440568189308e-01	3.974797703743526700e-01
-3.309453201009149304e-01	4.007675370655596758e-01
-3.253090973557039023e-01	4.039415771492047003e-01
-3.198642315139229586e-01	4.069998875944457195e-01
-3.146166964650419784e-01	4.099409119875997431e-01
-3.095717512671419813e-01	4.127635498465487274e-01
-3.047339126127839304e-01	4.154671621098087186e-01
-3.001069329088669191e-01	4.180515727944976723e-01
-2.956937840443719656e-01	4.205170668532677292e-01
-2.914966468734949689e-01	4.228643842956997245e-01
-2.875169063954369220e-01	4.250947106741866932e-01
-2.837551525665689134e-01	4.272096640677397472e-01
-2.802111866361672310e-01	4.292112787288717146e-01
-2.768840328539049489e-01	4.311019855885277474e-01
-2.737719553562113495e-01	4.328845898415797366e-01
-2.708724799997990207e-01	4.345622458603017324e-01
-2.681824208745137161e-01	4.361384297054047288e-01
-2.656979111944658412e-01	4.376169095232146922e-01
-2.634144382364407289e-01	4.390017141334427442e-01
-2.613268819680884536e-01	4.402971001244107008e-01
-2.594295569855498140e-01	4.415075177816207286e-01
-2.577162573611380125e-01	4.426375761810507070e-01
-2.561803039865483411e-01	4.436920077805386886e-01
-2.548145939858938447e-01	4.446756328411837211e-01
-2.536116517656496483e-01	4.455933240058176925e-01
-2.525636812653352381e-01	4.464499713535117209e-01
-2.516626189733831565e-01	4.472504482378766855e-01
-2.509001872770557640e-01	4.479995782027397233e-01
-2.502679477233233363e-01	4.487021032519897257e-01
-2.497573537791656362e-01	4.493626537310186908e-01
-2.493598026945856305e-01	4.499857200557056958e-01
-2.490666860895429657e-01	4.505756265014306816e-01
-2.488694389067590551e-01	4.511365072395366882e-01
-2.487595863956820752e-01	4.516722847822717268e-01
-2.487287888185456541e-01	4.521866509698326819e-01
-2.487688835971334500e-01	4.526830506050197322e-01
-2.488719246482763436e-01	4.531646678125387240e-01
-2.490302186869694512e-01	4.536344151714036821e-01
-2.492363583079894584e-01	4.540949256405716894e-01
-2.494832516897244612e-01	4.545485472700926954e-01
-2.497641487972899199e-01	4.549973406630046791e-01
-2.500726639955934694e-01	4.554430791272237045e-01
-2.504027950165333416e-01	4.558872514318997315e-01
-2.507489382576808534e-01	4.563310670594726837e-01
-2.511059004223157309e-01	4.567754638231197317e-01
-2.514689065422961445e-01	4.572211176994956938e-01
-2.518336044556786502e-01	4.576684547090006938e-01
-2.521960658400196342e-01	4.581176646601227143e-01
-2.525527839296565213e-01	4.585687165610037308e-01
-2.529006680707704402e-01	4.590213754902187082e-01
-2.532370352914773415e-01	4.594752207098967145e-01
-2.535595990854186410e-01	4.599296647978606822e-01
-2.538664556261526206e-01	4.603839735712766945e-01
-2.541560676459907464e-01	4.608372865725376966e-01
-2.544272462266349288e-01	4.612886378885647232e-01
-2.546791307600145271e-01	4.617369770774756854e-01
-2.549111673460059402e-01	4.621811899814767255e-01
-2.551230858992440398e-01	4.626201192118407080e-01
-2.553148762399795602e-01	4.630525841008537036e-01
-2.554867634439359492e-01	4.634773999264616973e-01
-2.556391827234104630e-01	4.638933962280247236e-01
-2.557727541065269450e-01	4.642994340457747282e-01
-2.558882571736704747e-01	4.646944219322967085e-01
-2.559866060998343684e-01	4.650773306013527009e-01
-2.560688252390339592e-01	4.654472060974467196e-01
-2.561360254722310215e-01	4.658031813886316930e-01
-2.561893815235708471e-01	4.661444863048607168e-01
-2.562301104313249311e-01	4.664704557645696914e-01
-2.562594513399976126e-01	4.667805362529436897e-01
-2.562786467587970241e-01	4.670742905362357256e-01
-2.562889254093373426e-01	4.673514006173656865e-01
-2.562914867622764215e-01	4.676116689587067055e-01
-2.562874873388589214e-01	4.678550180180667262e-01
-2.562780288292856312e-01	4.680814881634406954e-01
-2.562641480557456553e-01	4.682912340507077165e-01
-2.562468087840827358e-01	4.684845195659946837e-01
-2.562268953647073300e-01	4.686617114507187210e-01
-2.562052081607592569e-01	4.688232717421116913e-01
-2.561824606999598686e-01	4.689697491751727010e-01
-2.561592784662938271e-01	4.691017697033046940e-01
-2.561361992289023504e-01	4.692200263041796937e-01
-2.561136747885672249e-01	4.693252682445597235e-01
-2.560920740071478408e-01	4.694182899826117028e-01
-2.560716869724965483e-01	4.694999198887286895e-01
-2.560527301409129541e-01	4.695710089657826880e-01
-2.560353522912506286e-01	4.696324197470717055e-01
-2.560196411195153621e-01	4.696850155449037167e-01
-2.560056303002728462e-01	4.697296502147786934e-01
-2.559933068415207735e-01	4.697671585894807045e-01
-2.559826185628861217e-01	4.697983477240866845e-01
-2.559734815331200508e-01	4.698239890770837257e-01
-2.559657873118130755e-01	4.698448117345047081e-01
-2.559594098519982208e-01	4.698614967634366923e-01
-2.559542119346932543e-01	4.698746727586566863e-01
-2.559500510233103654e-01	4.698849126217417016e-01
