# Supplementary material for: Agile perching maneuvers in birds and morphing-wing drones
Source: Nat Commun. 2024 Sep 27;15:8330. doi: 10.1038/s41467-024-52369-4 (PMC11437188; doi:10.1038/s41467-024-52369-4)
Supplement: Supplementary file 11 — Source Data [file 41467_2024_52369_MOESM11_ESM.zip › figure_source_data/suppl_fig_2/min_flight_time_13m_initial_distance.csv]

# horizontal_pos	altitude
-1.300000000000000000e+01	-0.000000000000000000e+00
-1.286168070240398542e+01	-1.189851018619181734e-03
-1.272235689306085504e+01	-4.626965838319774087e-03
-1.258201640243001229e+01	-1.014089240778466919e-02
-1.244064681781787840e+01	-1.759076773006839831e-02
-1.229823508375898733e+01	-2.685684685943023203e-02
-1.215476943500992313e+01	-3.782932525600037066e-02
-1.201024031308077511e+01	-5.040280245272136389e-02
-1.186463819747966575e+01	-6.447643282035117607e-02
-1.171795138420555027e+01	-7.995489969440146283e-02
-1.157016817335257741e+01	-9.673879853395567219e-02
-1.142127852322050607e+01	-1.147194382127369322e-01
-1.127127584907589330e+01	-1.337732974431209143e-01
-1.112015749366301520e+01	-1.537559920807648195e-01
-1.096792436093702428e+01	-1.745040378105210399e-01
-1.081458199233629180e+01	-1.958367641487846478e-01
-1.066014186862322077e+01	-2.175588584054781727e-01
-1.050462284794108925e+01	-2.394634888790649618e-01
-1.034805261802123511e+01	-2.613359905662657190e-01
-1.019046901955707263e+01	-2.829581138658077144e-01
-1.003192108847298769e+01	-3.041128351909485050e-01
-9.872469666325880411e+00	-3.245897084900585261e-01
-9.712187440071771150e+00	-3.441907002675828053e-01
-9.551158295683926269e+00	-3.627364006123211526e-01
-9.389475906339725952e+00	-3.800724427845422748e-01
-9.227241527054225401e+00	-3.960758993194774535e-01
-9.064560989166523086e+00	-4.106612500139976696e-01
-8.901541139717670248e+00	-4.237853634845222817e-01
-8.738285978752978522e+00	-4.354517356207177059e-01
-8.574892633559906940e+00	-4.457137125809588762e-01
-8.411447520554149904e+00	-4.546762153989163391e-01
-8.248023098465782965e+00	-4.624957340917018600e-01
-8.084675581639467978e+00	-4.693784742318916625e-01
-7.921443920655745430e+00	-4.755765962965211591e-01
-7.758351812384883139e+00	-4.813813404029638199e-01
-7.595418375592646321e+00	-4.871104339839804065e-01
-7.432658531210300623e+00	-4.931138038501341470e-01
-7.270077802273186229e+00	-4.997702615812653071e-01
-7.107677839416282950e+00	-5.074668271488543825e-01
-6.945461925713311224e+00	-5.165760241749477455e-01
-6.783429611687074257e+00	-5.274522105737630140e-01
-6.621578207846112285e+00	-5.404076223963908410e-01
-6.459906076865740587e+00	-5.556876033882153232e-01
-6.298409531690002616e+00	-5.734630125388441302e-01
-6.137078485570064856e+00	-5.938237442291207646e-01
-5.975891587876666300e+00	-6.167735071661885060e-01
-5.814812094535771081e+00	-6.422264155384922457e-01
-5.653785181032246143e+00	-6.700022024019497424e-01
-5.492743862699358104e+00	-6.998016367054654685e-01
-5.331616023211442013e+00	-7.312133776767483218e-01
-5.170322613209528129e+00	-7.637387981900268796e-01
-5.008782095783397281e+00	-7.968011026008271491e-01
-4.846931449693268945e+00	-8.297475690509356072e-01
-4.684745390367071494e+00	-8.618485775860534881e-01
-4.522236649711604883e+00	-8.923079320144443605e-01
-4.359464018252509732e+00	-9.203162650372087583e-01
-4.196551777426652308e+00	-9.451341519804975499e-01
-4.033702410176058351e+00	-9.660731539311206983e-01
-3.871208043963706213e+00	-9.824977344035690230e-01
-3.709455195077445477e+00	-9.938511686590789651e-01
-3.548911538451922532e+00	-9.997479307419778749e-01
-3.390103323773602018e+00	-9.999494519543244975e-01
-3.233594006908966367e+00	-9.943330925541540299e-01
-3.079968210135406004e+00	-9.829535454969628994e-01
-2.929800436348628523e+00	-9.660551851955541114e-01
-2.783615300045055641e+00	-9.439960860088304484e-01
-2.641837260031972612e+00	-9.172850001020398381e-01
-2.504770509966409708e+00	-8.865539782756883813e-01
-2.372635685212550083e+00	-8.524319223168934645e-01
-2.245599061035764343e+00	-8.154401688910842827e-01
-2.123767640022653946e+00	-7.760382277313768729e-01
-2.007161377355227039e+00	-7.347047846506964408e-01
-1.895717200380905965e+00	-6.919264369941885429e-01
-1.789331834106339114e+00	-6.481390606771978424e-01
-1.687879148555764264e+00	-6.037043480603705436e-01
-1.591174986186721041e+00	-5.589715554263128272e-01
-1.498953720479781371e+00	-5.143081458879960044e-01
-1.410929890218954430e+00	-4.700385478526420968e-01
-1.326836251511789300e+00	-4.264188808547956233e-01
-1.246415465997991134e+00	-3.836636884960529237e-01
-1.169399839511987782e+00	-3.419788242835685721e-01
-1.095501804496248122e+00	-3.015724130177299678e-01
-1.024429614362365015e+00	-2.626460344932033952e-01
-9.558976673722191508e-01	-2.253972964818174440e-01
-8.896389033709175553e-01	-1.900214689352009989e-01
-8.254098006344927629e-01	-1.567098094120758511e-01
-7.629905394354536963e-01	-1.256454849021741704e-01
-7.021802978770816939e-01	-9.699964430877129618e-02
-6.427936568548375806e-01	-7.093098184541854478e-02
-5.846646482922021049e-01	-4.758761541390016392e-02
-5.276512505737409597e-01	-2.710960678454002112e-02
-4.716360236217869151e-01	-9.630299856068547798e-03
-4.165242746209421587e-01	4.725455559935197100e-03
-3.622386302304001493e-01	1.585191414030314577e-02
-3.087110028590529520e-01	2.367255791067445284e-02
-2.558728470609401562e-01	2.813938563955328126e-02
-2.036587594775163823e-01	2.923407488209699145e-02
-1.520106874277068476e-01	2.695739832818655132e-02
-1.008811115992160473e-01	2.131634428175665369e-02
-5.022901288617330484e-02	1.232010966101263275e-02
-2.071163174809792507e-05	-1.719622845947933742e-05
