# Supplementary material for: Agile perching maneuvers in birds and morphing-wing drones
Source: Nat Commun. 2024 Sep 27;15:8330. doi: 10.1038/s41467-024-52369-4 (PMC11437188; doi:10.1038/s41467-024-52369-4)
Supplement: Supplementary file 11 — Source Data [file 41467_2024_52369_MOESM11_ESM.zip › figure_source_data/suppl_fig_2/harris_hawk_433.csv]

# horizontal_pos	altitude
-1.190748175016048549e+01	3.104508096204909862e-01
-1.188947237534378587e+01	3.109776861091489986e-01
-1.187117704316588451e+01	3.114114438194720003e-01
-1.185261746847478470e+01	3.117438835383050111e-01
-1.183381521137648562e+01	3.119670384908950211e-01
-1.181479155083668431e+01	3.120732220717439831e-01
-1.179556736284328444e+01	3.120550736349860244e-01
-1.177616300400048566e+01	3.119056019350789910e-01
-1.175659820135668454e+01	3.116182258303270003e-01
-1.173689194920608436e+01	3.111868118879980161e-01
-1.171706241352678468e+01	3.106057085603760037e-01
-1.169712684464308516e+01	3.098697766355850147e-01
-1.167710149861468416e+01	3.089744157050979823e-01
-1.165700156777508489e+01	3.079155864309149893e-01
-1.163684112075278421e+01	3.066898284391429974e-01
-1.161663305222108455e+01	3.052942737123620076e-01
-1.159638904253568548e+01	3.037266554003100194e-01
-1.157611952733208582e+01	3.019853120163630278e-01
-1.155583367706748454e+01	3.000691870354000312e-01
-1.153553938640948573e+01	2.979778239563690145e-01
-1.151524327329148534e+01	2.957113569394470010e-01
-1.149495068737668468e+01	2.932704971726770027e-01
-1.147466572760138526e+01	2.906565151656210211e-01
-1.145439126839518451e+01	2.878712192074500131e-01
-1.143412899411558570e+01	2.849169302634499967e-01
-1.141387944117348496e+01	2.817964536166739919e-01
-1.139364204727648477e+01	2.785130475901109737e-01
-1.137341520716868537e+01	2.750703897088040417e-01
-1.135319633420928476e+01	2.714725406807110275e-01
-1.133298192709848529e+01	2.677239065894639891e-01
-1.131276764103608556e+01	2.638291997014570178e-01
-1.129254836257988437e+01	2.597933982939150122e-01
-1.127231828746138476e+01	2.556217059096460020e-01
-1.125207100061328447e+01	2.513195104383399991e-01
-1.123179955766788574e+01	2.468923434136059969e-01
-1.121149656719648569e+01	2.423458398997249963e-01
-1.119115427297768584e+01	2.376856993226990067e-01
-1.117076463560678512e+01	2.329176475769000054e-01
-1.115031941278928507e+01	2.280474007119240032e-01
-1.112981023769478561e+01	2.230806304746369984e-01
-1.110922869479128572e+01	2.180229319493310058e-01
-1.108856639262038435e+01	2.128797935049100143e-01
-1.106781503302698511e+01	2.076565692227370086e-01
-1.104696647640508544e+01	2.023584539426800111e-01
-1.102601280257558436e+01	1.969904610285899971e-01
-1.100494636697018436e+01	1.915574029184970162e-01
-1.098375985184948433e+01	1.860638744897450125e-01
-1.096244631234138467e+01	1.805142392355880143e-01
-1.094099921714408552e+01	1.749126182179420175e-01
-1.091941248379218443e+01	1.692628817313630019e-01
-1.089768050844018532e+01	1.635686435863910049e-01
-1.087579819017118510e+01	1.578332578962700072e-01
-1.085376094988668427e+01	1.520598182301819978e-01
-1.083156474388268542e+01	1.462511589784510069e-01
-1.080920607226008556e+01	1.404098587609992066e-01
-1.078668198235928521e+01	1.345382456995045106e-01
-1.076399006744308551e+01	1.286384043663471033e-01
-1.074112846088628537e+01	1.227121842193196061e-01
-1.071809582615798462e+01	1.167612093301386988e-01
-1.069489134290548549e+01	1.107868892167796077e-01
-1.067151468946858550e+01	1.047904305943285069e-01
-1.064796602216758536e+01	9.877284986611051254e-02
-1.062424595171928488e+01	9.273498618597769694e-02
-1.060035551714128488e+01	8.667751493348550829e-02
-1.057629615750538576e+01	8.060096145588840910e-02
-1.055206968190388572e+01	7.450571494406950379e-02
-1.052767823798088465e+01	6.839204232332590783e-02
-1.050312427937878468e+01	6.226010205400160646e-02
-1.047841053243408460e+01	5.610995775094730631e-02
-1.045353996244468497e+01	4.994159154438881920e-02
-1.042851573981498525e+01	4.375491711770729264e-02
-1.040334120636508430e+01	3.754979236962810440e-02
-1.037801984207328587e+01	3.132603165917760557e-02
-1.035255523249808540e+01	2.508341760132451470e-02
-1.032695103710528528e+01	1.882171238935831381e-02
-1.030121095870458525e+01	1.254066862670119575e-02
-1.027533871417518441e+01	6.240039655968920851e-03
-1.024933800664068428e+01	-8.041062327690529088e-05
-1.022321249923078490e+01	-6.420898454454787574e-03
-1.019696579054318519e+01	-1.278161144706679853e-02
-1.017060139190455459e+01	-1.916270032878319984e-02
-1.014412270650282544e+01	-2.556427123361459941e-02
-1.011753301044986486e+01	-3.198637853536159814e-02
-1.009083543581269460e+01	-3.842901823817290730e-02
-1.006403295563647582e+01	-4.489212193900019021e-02
-1.003712837096636434e+01	-5.137555137975799435e-02
-1.001012429986187513e+01	-5.787909360983800600e-02
-9.983023168383715173e+00	-6.440245678205197555e-02
-9.955827203521684154e+00	-7.094526660686700792e-02
-9.928538428021154161e+00	-7.750706349075198176e-02
-9.901158657055955103e+00	-8.408730038441697419e-02
-9.873689496686715472e+00	-9.068534136555000957e-02
-9.846132344035774864e+00	-9.730046097826200446e-02
-9.818488389102585145e+00	-1.039318443477699749e-01
-9.790758618137244795e+00	-1.105785880838849877e-01
-9.762943818484265179e+00	-1.172397019806170060e-01
-9.735044584803365098e+00	-1.239141115118150283e-01
-9.707061326569975890e+00	-1.306006611142110363e-01
-9.678994276753895676e+00	-1.372981182398679834e-01
-9.650843501571335636e+00	-1.440051781497699857e-01
-9.622608911202355841e+00	-1.507204694096749842e-01
-9.594290271363284717e+00	-1.574425600382770019e-01
-9.565887215621504680e+00	-1.641699642467219777e-01
-9.537399258338055574e+00	-1.709011496977270173e-01
-9.508825808122404410e+00	-1.776345452022390359e-01
-9.480166181682625037e+00	-1.843685487620649877e-01
-9.451419617953725094e+00	-1.911015358584619572e-01
-9.422585292387145373e+00	-1.978318678794959706e-01
-9.393662331284524214e+00	-2.045579005733680344e-01
-9.364649826060475135e+00	-2.112779924110049778e-01
-9.335546847320625119e+00	-2.179905127392399722e-01
-9.306352458643534220e+00	-2.246938496059359691e-01
-9.277065729958774654e+00	-2.313864171406320169e-01
-9.247685750416735573e+00	-2.380666623786140135e-01
-9.218211640651464478e+00	-2.447330714228919679e-01
-9.188642564342595520e+00	-2.513841748472149806e-01
-9.158977738989715789e+00	-2.580185522539920062e-01
-9.129216445819434256e+00	-2.646348359135829997e-01
-9.099358038754045808e+00	-2.712317134257209994e-01
-9.069401952379424259e+00	-2.778079293596509847e-01
-9.039347708859885699e+00	-2.843622858465120196e-01
-9.009194923757855022e+00	-2.908936421154399987e-01
-8.978943310727565574e+00	-2.974009129833020126e-01
-8.948592685063184504e+00	-3.038830663267160226e-01
-8.918142966093764556e+00	-3.103391195835730199e-01
-8.887594178429525371e+00	-3.167681353493940200e-01
-8.856946452075804999e+00	-3.231692161510890116e-01
-8.826200021443444399e+00	-3.295414984967500183e-01
-8.795355223295825198e+00	-3.358841463146519657e-01
-8.764412493684304195e+00	-3.421963439073209545e-01
-8.733372363934755356e+00	-3.484772885571700285e-01
-8.702235455757834970e+00	-3.547261829284399925e-01
-8.671002475565204648e+00	-3.609422274159809763e-01
-8.639674208082254836e+00	-3.671246125944460093e-01
-8.608251509355044462e+00	-3.732725119218120446e-01
-8.576735299255634715e+00	-3.793850748486399804e-01
-8.545126553594515784e+00	-3.854614204791539378e-01
-8.513426295952545075e+00	-3.915006319221960296e-01
-8.481635589346895543e+00	-3.975017514593909840e-01
-8.449755527846024350e+00	-4.034637766447250473e-01
-8.417787228248105436e+00	-4.093856574342890631e-01
-8.385731821934804486e+00	-4.152662944275439805e-01
-8.353590447008944153e+00	-4.211045382823139227e-01
-8.321364240818894586e+00	-4.268991903452180048e-01
-8.289054332966655281e+00	-4.326490045177499577e-01
-8.256661838888314620e+00	-4.383526903560580057e-01
-8.224187854087075422e+00	-4.440089173800880196e-01
-8.191633449088705277e+00	-4.496163205455949163e-01
-8.158999665178814809e+00	-4.551735068108470617e-01
-8.126287510969365968e+00	-4.606790627092580137e-01
-8.093497959829996091e+00	-4.661315628198429706e-01
-8.060631948206985697e+00	-4.715295790098699702e-01
-8.027690374839805187e+00	-4.768716903085090109e-01
-7.994674100872734890e+00	-4.821564932571110185e-01
-7.961583950846004676e+00	-4.873826125711439583e-01
-7.928420714539035075e+00	-4.925487119409650005e-01
-7.895185149626384735e+00	-4.976535047937569733e-01
-7.861877985096175081e+00	-5.026957648370868892e-01
-7.828499925370564938e+00	-5.076743362057600795e-01
-7.795051655058845341e+00	-5.125881430379459758e-01
-7.761533844265684934e+00	-5.174361983137880650e-01
-7.727947154370404803e+00	-5.222176117998500455e-01
-7.694292244187844965e+00	-5.269315969555270485e-01
-7.660569776417254673e+00	-5.315774766728169620e-01
-7.626780424283224669e+00	-5.361546877382439291e-01
-7.592924878271404943e+00	-5.406627839250619516e-01
-7.559003852862154815e+00	-5.451014376446630116e-01
-7.525018093166854882e+00	-5.494704401081509371e-01
-7.490968381374575102e+00	-5.537696999718559887e-01
-7.456855542921164925e+00	-5.579992404637619252e-01
-7.422680452298105358e+00	-5.621591950110829128e-01
-7.388444038424965221e+00	-5.662498014121040146e-01
-7.354147289516954622e+00	-5.702713946175490545e-01
-7.319791257387005423e+00	-5.742243982077670506e-01
-7.285377061131025123e+00	-5.781093146716740350e-01
-7.250905890154385247e+00	-5.819267146112558908e-01
-7.216379006507384730e+00	-5.856772250113120304e-01
-7.181797746507904812e+00	-5.893615167277190814e-01
-7.147163521639384953e+00	-5.929802913586978974e-01
-7.112477818722324763e+00	-5.965342676720810644e-01
-7.077742199367665243e+00	-6.000241677674540419e-01
-7.042958298729715239e+00	-6.034507031550990774e-01
-7.008127823585335037e+00	-6.068145609339350433e-01
-6.973252549774654696e+00	-6.101163902481538948e-01
-6.938334319046284726e+00	-6.133567891970850283e-01
-6.903375035356544842e+00	-6.165362923650778981e-01
-6.868376660678674916e+00	-6.196553591280860029e-01
-6.833341210382594788e+00	-6.227143628812659149e-01
-6.798270748249814588e+00	-6.257135813176979422e-01
-6.763167381191195204e+00	-6.286531878723329303e-01
-6.728033253736785291e+00	-6.315332444279408985e-01
-6.692870542368084763e+00	-6.343536953613750917e-01
-6.657681449762555381e+00	-6.371143629892650484e-01
-6.622468199019184709e+00	-6.398149444525429441e-01
-6.587233027931654661e+00	-6.424550100594379476e-01
-6.551978183372654918e+00	-6.450340030868990659e-01
-6.516705915849125397e+00	-6.475512410212589387e-01
-6.481418474283734632e+00	-6.500059182005160086e-01
-6.446118101072684681e+00	-6.523971098032179672e-01
-6.410807027464525021e+00	-6.547237771127130124e-01
-6.375487469298515286e+00	-6.569847739708098988e-01
-6.340161623134824787e+00	-6.591788543217049767e-01
-6.304831662802275360e+00	-6.613046807355820178e-01
-6.269499736382995181e+00	-6.633608337917100695e-01
-6.234167963646335409e+00	-6.653458221930959038e-01
-6.198838433938244741e+00	-6.672580934789789087e-01
-6.163513204525704836e+00	-6.690960451975669354e-01
-6.128194299389685185e+00	-6.708580363994920415e-01
-6.092883708454345459e+00	-6.725423993123449407e-01
-6.057583387234554806e+00	-6.741474510584080093e-01
-6.022295256879065306e+00	-6.756715052811399502e-01
-5.987021204581584932e+00	-6.771128835510469290e-01
-5.951763084328405284e+00	-6.784699264281550679e-01
-5.916522717947295007e+00	-6.797410040662659192e-01
-5.881301896419494746e+00	-6.809245262533669685e-01
-5.846102381414104876e+00	-6.820189517928589851e-01
-5.810925907002205015e+00	-6.830227971414679633e-01
-5.775774181506824867e+00	-6.839346442317189023e-01
-5.740648889443894731e+00	-6.847531474193870871e-01
-5.705551693509245403e+00	-6.854770395093559010e-01
-5.670484236566794678e+00	-6.861051368265629335e-01
-5.635448143594224746e+00	-6.866363433119839765e-01
-5.600445023543095147e+00	-6.870696536368849916e-01
-5.565476471072924980e+00	-6.874041553414489414e-01
-5.530544068120004653e+00	-6.876390300164640923e-01
-5.495649385265204856e+00	-6.877735535586690929e-01
-5.460793982867205187e+00	-6.878070955416268895e-01
-5.425979411931375118e+00	-6.877391177543630274e-01
-5.391207214687894655e+00	-6.875691719695109505e-01
-5.356478924856615365e+00	-6.872968970110640008e-01
-5.321796067580015333e+00	-6.869220151991659584e-01
-5.287160159010345417e+00	-6.864443282554431036e-01
-5.252572705540854869e+00	-6.858637127572280168e-01
-5.218035202675944895e+00	-6.851801152326308930e-01
-5.183549133539565368e+00	-6.843935469906559099e-01
-5.149115967025704954e+00	-6.835040787815989116e-01
-5.114737155599534901e+00	-6.825118353826060691e-01
-5.080414132762265389e+00	-6.814169902017879199e-01
-5.046148310197245301e+00	-6.802197599914550086e-01
-5.011941074619454817e+00	-6.789203997571540139e-01
-4.977793784354185291e+00	-6.775191979441390622e-01
-4.943707765675354970e+00	-6.760164719768551045e-01
-4.909684308937115382e+00	-6.744125642200680115e-01
-4.875724664536265074e+00	-6.727078384224260965e-01
-4.841830038745925435e+00	-6.709026766947090437e-01
-4.808001589464074854e+00	-6.689974770658770886e-01
-4.774240421922525179e+00	-6.669926516503310587e-01
-4.740547584404635195e+00	-6.648886254497659021e-01
-4.706924064021064780e+00	-6.626858358026970208e-01
-4.673370782594544970e+00	-6.603847324842659905e-01
-4.639888592705124992e+00	-6.579857784485330097e-01
-4.606478273947624658e+00	-6.554894511950970504e-01
-4.573140529452874858e+00	-6.528962447318489293e-01
-4.539875982723365233e+00	-6.502066720959340795e-01
-4.506685174832814944e+00	-6.474212683858309170e-01
-4.473568562037175234e+00	-6.445405942488160456e-01
-4.440526513842534939e+00	-6.415652397602580326e-01
-4.407559311572184946e+00	-6.384958286240900449e-01
-4.374667147472124817e+00	-6.353330226177069662e-01
-4.341850124390394861e+00	-6.320775261993500926e-01
-4.309108256061144893e+00	-6.287300911920219448e-01
-4.276441468020104608e+00	-6.252915214549910061e-01
-4.243849599172635045e+00	-6.217626774522220234e-01
-4.211332404030504684e+00	-6.181444806264990710e-01
-4.178889555627464780e+00	-6.144379174887260042e-01
-4.146520649118024870e+00	-6.106440433338020668e-01
-4.114225206057504636e+00	-6.067639854976549785e-01
-4.082002679355004382e+00	-6.027989460743898853e-01
-4.049852458884704909e+00	-5.987502040180590068e-01
-4.017773877734204468e+00	-5.946191165602550122e-01
-3.985766219062455207e+00	-5.904071198824298872e-01
-3.953828723532985201e+00	-5.861157289905480905e-01
-3.921960597282504679e+00	-5.817465367492640205e-01
-3.890161020378664958e+00	-5.773012120431120220e-01
-3.858429155714994785e+00	-5.727814970431850394e-01
-3.826764158286074746e+00	-5.681892035692710508e-01
-3.795165184780825207e+00	-5.635262085492049877e-01
-3.763631403427514677e+00	-5.587944485893079349e-01
-3.732162004020314505e+00	-5.539959136818168872e-01
-3.700756208053895158e+00	-5.491326400872569291e-01
-3.669413278889984475e+00	-5.442067024413859144e-01
-3.638132531878264686e+00	-5.392202051476029379e-01
-3.606913344352294715e+00	-5.341752731263809117e-01
-3.575755165421425019e+00	-5.290740420031470048e-01
-3.544657525479614435e+00	-5.239186478249970857e-01
-3.513620045353774479e+00	-5.187112164045069029e-01
-3.482642445015934562e+00	-5.134538523956009293e-01
-3.451724551786714557e+00	-5.081486282117770870e-01
-3.420866307961104802e+00	-5.027975729009750427e-01
-3.390067777792034498e+00	-4.974026610938419579e-01
-3.359329153772304899e+00	-4.919658021430690087e-01
-3.328650762161404764e+00	-4.864888295708829635e-01
-3.298033067709845056e+00	-4.809734909396060076e-01
-3.267476677540934737e+00	-4.754214382564710406e-01
-3.236982344157024905e+00	-4.698342190187469458e-01
-3.206550967545075181e+00	-4.642132679986729626e-01
-3.176183596364424488e+00	-4.585598998598709453e-01
-3.145881428207634833e+00	-4.528753026879500099e-01
-3.115645808933685146e+00	-4.471605325080469373e-01
-3.085478231080505118e+00	-4.414165088512749802e-01
-3.055380331372374414e+00	-4.356440114205979985e-01
-3.025353887344785164e+00	-4.298436778947860026e-01
-2.995400813116934735e+00	-4.240160028969339190e-01
-2.965523154349074986e+00	-4.181613381418120556e-01
-2.935723082427594832e+00	-4.122798937642239703e-01
-2.906002887927204625e+00	-4.063717408187679792e-01
-2.876364973403784830e+00	-4.004368149300709390e-01
-2.846811845576504574e+00	-3.944749210619359903e-01
-2.817346106960674668e+00	-3.884857393639469803e-01
-2.787970447016224540e+00	-3.824688320451020140e-01
-2.758687632878085161e+00	-3.764236512160720749e-01
-2.729500499736544405e+00	-3.703495476347730686e-01
-2.700411940935884658e+00	-3.642457802841649328e-01
-2.671424897859414838e+00	-3.581115267065109742e-01
-2.642542349668285162e+00	-3.519458940148349479e-01
-2.613767302959895122e+00	-3.457479304998899994e-01
-2.585102781409715167e+00	-3.395166377495810184e-01
-2.556551815457774879e+00	-3.332509831974280190e-01
-2.528117432098125228e+00	-3.269499130171569790e-01
-2.499802644826285114e+00	-3.206123652818819725e-01
-2.471610443795955181e+00	-3.142372833083850181e-01
-2.443543786232535098e+00	-3.078236291096320132e-01
-2.415605587146974820e+00	-3.013703968818809975e-01
-2.387798710389315016e+00	-2.948766264562420192e-01
-2.360125960077295026e+00	-2.883414166484160046e-01
-2.332590072431174999e+00	-2.817639384443850203e-01
-2.305193708042155176e+00	-2.751434479639359720e-01
-2.277939444597604890e+00	-2.684792991480720037e-01
-2.250829770082904968e+00	-2.617709561203979685e-01
-2.223867076476234939e+00	-2.550180051765320033e-01
-2.197053653949204932e+00	-2.482201663592409902e-01
-2.170391685583615171e+00	-2.413773045804619710e-01
-2.143883242611714923e+00	-2.344894402544199785e-01
-2.117530280185334846e+00	-2.275567594087780088e-01
-2.091334633676915189e+00	-2.205796232430090043e-01
-2.065298015514055230e+00	-2.135585771050330095e-01
-2.039422012547874807e+00	-2.064943588585060330e-01
-2.013708083954274919e+00	-1.993879066140589740e-01
-1.988157559666644980e+00	-1.922403657981809899e-01
-1.962771639338215079e+00	-1.850530955334350192e-01
-1.937551391831844994e+00	-1.778276743031989571e-01
-1.912497755235404995e+00	-1.705659048733269567e-01
-1.887611537400964989e+00	-1.632698184418939769e-01
-1.862893417006564967e+00	-1.559416779867709990e-01
-1.838343945139994995e+00	-1.485839807790960143e-01
-1.813963547404185084e+00	-1.411994600289439572e-01
-1.789752526545105082e+00	-1.337910856276690041e-01
-1.765711065603164931e+00	-1.263620639496479958e-01
-1.741839231589805026e+00	-1.189158366745560191e-01
-1.718136979691474941e+00	-1.114560785899670337e-01
-1.694604158003214955e+00	-1.039866943330760019e-01
-1.671240512794345046e+00	-9.651181402985298252e-02
-1.648045694308075015e+00	-8.903578778995396847e-02
-1.625019263096824984e+00	-8.156317901643100887e-02
-1.602160696893635050e+00	-7.409875649074199044e-02
-1.579469398019144988e+00	-6.664748519582600061e-02
-1.556944701321655078e+00	-5.921451584321840711e-02
-1.534585882646025023e+00	-5.180517307434800989e-02
-1.512392167824285094e+00	-4.442494231132587679e-02
-1.490362742178185096e+00	-3.707945523881950312e-02
-1.468496760520475064e+00	-2.977447390591880794e-02
-1.446793357637625066e+00	-2.251587344534300428e-02
-1.425251659233075063e+00	-1.530962341684008465e-02
-1.403870793304825115e+00	-8.161767792184693171e-03
-1.382649901926695124e+00	-1.078403610724087969e-03
-1.361588153397275125e+00	5.934341653107910730e-03
-1.340684754714674964e+00	1.287033395559769589e-02
-1.319938964329975040e+00	1.972345771416081361e-02
-1.299350105125844923e+00	2.648764191904109944e-02
-1.278917577561214935e+00	3.315688722797169308e-02
-1.258640872916455100e+00	3.972529393018200961e-02
-1.238519586567835118e+00	4.618709065077089559e-02
-1.218553431214125071e+00	5.253666365121201220e-02
-1.198742249972535090e+00	5.876858656682271143e-02
-1.179086029255915102e+00	6.487765040762930036e-02
-1.159584911338449986e+00	7.085889363540359698e-02
-1.140239206512522863e+00	7.670763211696990380e-02
-1.121049404735777077e+00	8.241948874238620715e-02
-1.102016186664382946e+00	8.799042248651689491e-02
-1.083140433966243155e+00	9.341675668404281208e-02
-1.064423238806452066e+00	9.869520628128480855e-02
-1.045865912396953146e+00	1.038229038235543994e-01
-1.027469992502852980e+00	1.087974239342320015e-01
-1.009237249799581182e+00	1.136168060415811004e-01
-9.911696929778169851e-01	1.182795751115510996e-01
-9.732695724971119899e-01	1.227847601496047103e-01
-9.555393828942639889e-01	1.271319102420155056e-01
-9.379818635588860198e-01	1.313211079171537898e-01
-9.205999978961689756e-01	1.353529796200378943e-01
-9.033970108056290638e-01	1.392287031088645100e-01
-8.863763644145110643e-01	1.429500116002890009e-01
-8.695417520156120128e-01	1.465191945108390015e-01
-8.528970901712950026e-01	1.499390946648800071e-01
-8.364465089585950697e-01	1.532131018649000032e-01
-8.201943403441500635e-01	1.563451427473019906e-01
-8.041451046924560364e-01	1.593396668762390167e-01
-7.883034954262000404e-01	1.622016290590350129e-01
-7.726743618732930807e-01	1.649364678990780098e-01
-7.572626903513970387e-01	1.675500806355809946e-01
-7.420735835571120598e-01	1.700487943537900004e-01
-7.271122383434460712e-01	1.724393336839140090e-01
-7.123839219854359861e-01	1.747287851417450022e-01
-6.978939470498060071e-01	1.769245582983580145e-01
-6.836476449999999705e-01	1.790343440000000119e-01
-6.696503386827780124e-01	1.810660698919400180e-01
-6.559073138564920358e-01	1.830278535312360177e-01
-6.424237899341549429e-01	1.849279534027090111e-01
-6.292048901261479976e-01	1.867747181796040046e-01
-6.162556111778150214e-01	1.885765345949450000e-01
-6.035807929061409727e-01	1.903417743112940097e-01
-5.911850877469470023e-01	1.920787401950780071e-01
-5.790729305295880813e-01	1.937956124166120009e-01
-5.672485086997790527e-01	1.955003948081530107e-01
-5.557157332129100125e-01	1.972008619195750045e-01
-5.444782103198650969e-01	1.989045072143850179e-01
-5.335392144650760171e-01	2.006184928476069940e-01
-5.229016625120239681e-01	2.023496014616110172e-01
-5.125680895049560259e-01	2.041041904260210149e-01
-5.025406261669810304e-01	2.058881489335900039e-01
-4.928209783241560005e-01	2.077068583453180184e-01
-4.834104084326680262e-01	2.095651561552850095e-01
-4.743097193718480153e-01	2.114673039187960069e-01
-4.655192406496700408e-01	2.134169594567079942e-01
-4.570388171496370111e-01	2.154171536144759980e-01
-4.488678005287849992e-01	2.174702718167630111e-01
-4.410050433559610239e-01	2.195780406178479971e-01
-4.334488960578610217e-01	2.217415194047080151e-01
-4.261972067176440504e-01	2.239610973641910086e-01
-4.192473237475330405e-01	2.262364957783289943e-01
-4.125961014328110021e-01	2.285667756631910019e-01
-4.062399083203790395e-01	2.309503507171589975e-01
-4.001746384006970025e-01	2.333850054946030039e-01
-3.943957250078120591e-01	2.358679186712359932e-01
-3.888981573385380530e-01	2.383956912183410048e-01
-3.836764994689640385e-01	2.409643792552519925e-01
-3.787249117246520580e-01	2.435695313033300058e-01
-3.740371742403620359e-01	2.462062296208140100e-01
-3.696067125262290087e-01	2.488691352567810045e-01
-3.654266248402410211e-01	2.515525364245070339e-01
-3.614897111518650119e-01	2.542503997602539867e-01
-3.577885034689570198e-01	2.569564240032530256e-01
-3.543152972897630204e-01	2.596640956068370087e-01
-3.510621839341300232e-01	2.623667457696139960e-01
-3.480210835029570182e-01	2.650576083594710086e-01
-3.451837782125440346e-01	2.677298781923660442e-01
-3.425419458508550674e-01	2.703767691224540082e-01
-3.400871931057050102e-01	2.729915714001259763e-01
-3.378110885205209968e-01	2.755677077602839975e-01
-3.357051948414350173e-01	2.780987877143870080e-01
-3.337611005299410127e-01	2.805786595366740466e-01
-3.319704502279939851e-01	2.830014594572050068e-01
-3.303249739770690585e-01	2.853616576019439854e-01
-3.288165150090930355e-01	2.876541002527129853e-01
-3.274370559450670015e-01	2.898740480372700157e-01
-3.261787432563810207e-01	2.920172097016630053e-01
-3.250339098640020463e-01	2.940797711629670186e-01
-3.239950957716150048e-01	2.960584195901559967e-01
-3.230550666501850188e-01	2.979503623136839918e-01
-3.222068303129390632e-01	2.997533404197710305e-01
-3.214436510412770343e-01	3.014656369429790095e-01
-3.207590617432710123e-01	3.030860796296510062e-01
-3.201468739470230140e-01	3.046140383046669897e-01
-3.196011856509650140e-01	3.060494169339990078e-01
-3.191163870720200579e-01	3.073926405350669855e-01
-3.186871643502090512e-01	3.086446371452160053e-01
-3.183085012846030293e-01	3.098068151150040195e-01
-3.179756791903960433e-01	3.108810360467599843e-01
-3.176842749801300214e-01	3.118695837492689860e-01
-3.174301575836920297e-01	3.127751296258809988e-01
-3.172094828315440429e-01	3.136006949550890210e-01
-3.170186869336780178e-01	3.143496105590939949e-01
-3.168544786929999857e-01	3.150254743865290030e-01
-3.167138305962550193e-01	3.156321075597540160e-01
-3.165939689281510594e-01	3.161735094545939928e-01
-3.164923630552229916e-01	3.166538123905779933e-01
-3.164067140250490517e-01	3.170772365123820102e-01
-3.163349426239779882e-01	3.174480454380039784e-01
-3.162751770325170630e-01	3.177705032360800264e-01
-3.162257402121370076e-01	3.180488332735050272e-01
-3.161851371505930430e-01	3.182871794453069891e-01
-3.161520420851080537e-01	3.184895702615579971e-01
-3.161252858140580213e-01	3.186598862212199901e-01
-3.161038431983280161e-01	3.188018308506029852e-01
-3.160868209434090081e-01	3.189189057249510184e-01
-3.160734457428709954e-01	3.190143897261860095e-01
-3.160630528531039873e-01	3.190913227186880086e-01
-3.160550751585160523e-01	3.191524937490309854e-01
-3.160490327757600193e-01	3.192004337958019855e-01
-3.160445232353360501e-01	3.192374130131119814e-01
