# Supplementary material for: Agile perching maneuvers in birds and morphing-wing drones
Source: Nat Commun. 2024 Sep 27;15:8330. doi: 10.1038/s41467-024-52369-4 (PMC11437188; doi:10.1038/s41467-024-52369-4)
Supplement: Supplementary file 11 — Source Data [file 41467_2024_52369_MOESM11_ESM.zip › figure_source_data/suppl_fig_2/harris_hawk_355.csv]

# horizontal_pos	altitude
-1.104602765657183205e+01	4.588724629968899960e-01
-1.100443864602983268e+01	4.586818120755979944e-01
-1.096282366975613165e+01	4.584175517534629929e-01
-1.092126856471363183e+01	4.580477523924429972e-01
-1.087984667550373175e+01	4.575404202025210032e-01
-1.083861837559473251e+01	4.568640625959330404e-01
-1.079763084888543112e+01	4.559882369337210362e-01
-1.075691812435013262e+01	4.548840696235800229e-01
-1.071650135153313244e+01	4.535247334577099942e-01
-1.067638930018773280e+01	4.518858723531919974e-01
-1.063657906346673165e+01	4.499459642383790148e-01
-1.059705694080813210e+01	4.476866146698250115e-01
-1.055779947406053232e+01	4.450927758088120134e-01
-1.051877460846733214e+01	4.421528875699500261e-01
-1.047994294888703237e+01	4.388589400054540013e-01
-1.044125908105663214e+01	4.352064582324510211e-01
-1.040267292778273145e+01	4.311944133700170156e-01
-1.036413111064273274e+01	4.268250649525729967e-01
-1.032557828906133146e+01	4.221037420563430453e-01
-1.028695845043613133e+01	4.170385718540970399e-01
-1.024821612727893161e+01	4.116401654500370100e-01
-1.020929752004943225e+01	4.059212716055770054e-01
-1.017015150741447194e+01	3.998964093282419974e-01
-1.013073052900759130e+01	3.935814902577640106e-01
-1.009099132929668130e+01	3.869934413607210022e-01
-1.005089555482919117e+01	3.801498376698810300e-01
-1.001041020081404120e+01	3.730685537235540195e-01
-9.969507906644251349e+00	3.657674410335480242e-01
-9.928167103474022426e+00	3.582640374069310241e-01
-9.886372020259342364e+00	3.505753123419560469e-01
-9.844112557675231301e+00	3.427174510892650461e-01
-9.801384041967171612e+00	3.347056783909190258e-01
-9.758186873018832586e+00	3.265541214507650114e-01
-9.714526082676721686e+00	3.182757104100150114e-01
-9.670410820630902293e+00	3.098821135489790435e-01
-9.625853785888571323e+00	3.013837036431279981e-01
-9.580870622093522471e+00	2.927895513864799959e-01
-9.535479294647842607e+00	2.841074415588930036e-01
-9.489699466814082385e+00	2.753439076415120090e-01
-9.443551890756712197e+00	2.665042808466230317e-01
-9.397057827880271219e+00	2.575927499828399858e-01
-9.350238510904672395e+00	2.486124291726460322e-01
-9.303114657963961420e+00	2.395654311202490283e-01
-9.255706046706892565e+00	2.304529443355850249e-01
-9.208031154000162033e+00	2.212753133991950116e-01
-9.160106864473192445e+00	2.120321219531290102e-01
-9.111948248875162193e+00	2.027222785836920171e-01
-9.063568411111962320e+00	1.933441060927100219e-01
-9.014978400953742366e+00	1.838954348169140329e-01
-8.966187187801082814e+00	1.743737006449220250e-01
-8.917201689603411197e+00	1.647760482053340081e-01
-8.868026850057512789e+00	1.550994393769240254e-01
-8.818665756581182791e+00	1.453407668319200152e-01
-8.769119791249172735e+00	1.354969718032830173e-01
-8.719388806872261810e+00	1.255651647093578016e-01
-8.669471320665261160e+00	1.155427467196926267e-01
-8.619364718442151130e+00	1.054275298492753227e-01
-8.569065462951561685e+00	9.521785276707642187e-02
-8.518569300769842201e+00	8.491268923510922328e-02
-8.467871463052652814e+00	7.451174598484081035e-02
-8.416966856357232629e+00	6.401554690737301656e-02
-8.365850240641062641e+00	5.342550068959350806e-02
-8.314516392378102694e+00	4.274394946539902818e-02
-8.262960251478951079e+00	3.197419665162812286e-02
-8.211177051333741872e+00	2.112051287348393203e-02
-8.159162431801831872e+00	1.018811971508221115e-02
-8.106912535348911319e+00	-8.168480889352847107e-04
-8.054424086784772285e+00	-1.188740052564729588e-02
-8.001694457198510690e+00	-2.301576791862197657e-02
-7.948721712742710999e+00	-3.419349123990877981e-02
-7.895504648908571177e+00	-4.541152349626148554e-02
-7.842042810886971083e+00	-5.666033817088306224e-02
-7.788336500551321429e+00	-6.793004051324796899e-02
-7.734386770550140788e+00	-7.921047750046600333e-02
-7.680195405980801304e+00	-9.049134254356100415e-02
-7.625764894143091333e+00	-1.017622714669569883e-01
-7.571098382951430672e+00	-1.130129269230950029e-01
-7.516199628719011372e+00	-1.242330691794850117e-01
-7.461072934211791186e+00	-1.354126120874579731e-01
-7.405723078095911127e+00	-1.465416639597990067e-01
-7.350155237155751031e+00	-1.576105539952339929e-01
-7.294374902923291160e+00	-1.686098457384969662e-01
-7.238387794615230852e+00	-1.795303398058109567e-01
-7.182199770500300673e+00	-1.903630686932749616e-01
-7.125816739997580918e+00	-2.010992868842549908e-01
-7.069244578917711408e+00	-2.117304596565689478e-01
-7.012489050288871262e+00	-2.222482539483680020e-01
-6.955555733146581154e+00	-2.326445343738329785e-01
-6.898449961505180639e+00	-2.429113670008259951e-01
-6.841176775469360649e+00	-2.530410328398949860e-01
-6.783740886091750966e+00	-2.630260521868879597e-01
-6.726146655148760978e+00	-2.728592200582749538e-01
-6.668398090509811027e+00	-2.825336520139309915e-01
-6.610498857234441417e+00	-2.920428387342499654e-01
-6.552452303973801406e+00	-3.013807068641499720e-01
-6.494261503702951188e+00	-3.105416829088959996e-01
-6.435929307294690815e+00	-3.195207564114440069e-01
-6.377458407988001454e+00	-3.283135382940710056e-01
-6.318851414426810642e+00	-3.369163101320128972e-01
-6.260110929662810797e+00	-3.453260602539839907e-01
-6.201239633342680690e+00	-3.535405029302929880e-01
-6.142240364240031170e+00	-3.615580774972790290e-01
-6.083116200347591374e+00	-3.693779250484449661e-01
-6.023870533910370639e+00	-3.769998412597709847e-01
-5.964507139046971496e+00	-3.844242049630290370e-01
-5.905030229960281041e+00	-3.916518831850050453e-01
-5.845444508163581077e+00	-3.986841144777079626e-01
-5.785755197623800861e+00	-4.055223734197939689e-01
-5.725968067229291414e+00	-4.121682201197309214e-01
-5.666089440501870911e+00	-4.186231393483609842e-01
-5.606126192970720901e+00	-4.248883745320869987e-01
-5.546085738086850903e+00	-4.309647622168430448e-01
-5.485976002963351306e+00	-4.368525727481999410e-01
-5.425805395561121180e+00	-4.425513627977639142e-01
-5.365582765190811010e+00	-4.480598450071089922e-01
-5.305317358360491120e+00	-4.533757794371079952e-01
-5.245018772061801116e+00	-4.584958907331519451e-01
-5.184696906556690799e+00	-4.634158139855519276e-01
-5.124361919608380944e+00	-4.681300712260700325e-01
-5.064024183903911513e+00	-4.726320794069410192e-01
-5.003694249155651086e+00	-4.769141896093939681e-01
-4.943382810060240828e+00	-4.809677561740630103e-01
-4.883100680952531469e+00	-4.847832334801290277e-01
-4.822858777635401495e+00	-4.883502972609779502e-01
-4.762668106508571420e+00	-4.916579866600439552e-01
-4.702539760775301225e+00	-4.946948627206289584e-01
-4.642484923184761136e+00	-4.974491786774790092e-01
-4.582514874481780964e+00	-4.999090572767819762e-01
-4.522641006489460658e+00	-5.020626703880590735e-01
-4.462874838550341394e+00	-5.038984163725008791e-01
-4.403228035902021276e+00	-5.054050910185619028e-01
-4.343712428463050834e+00	-5.065720483234190663e-01
-4.284340028457530813e+00	-5.073893479615538826e-01
-4.225123045308051495e+00	-5.078478869104370297e-01
-4.166073896276531130e+00	-5.079395133688620056e-01
-4.107205211427371161e+00	-5.076571217769219047e-01
-4.048529831624170683e+00	-5.069947284010709598e-01
-3.990060798446470436e+00	-5.059475275587739240e-01
-3.931811335123360784e+00	-5.045119291041109122e-01
-3.873794817821500480e+00	-5.026855782615349266e-01
-3.816024736893300684e+00	-5.004673592674309113e-01
-3.758514647980520706e+00	-4.978573845501979567e-01
-3.701278113176170947e+00	-4.948569713459969877e-01
-3.644328632766191234e+00	-4.914686077102209949e-01
-3.587679568397231122e+00	-4.876959098494569322e-01
-3.531344058840541145e+00	-4.835435725744519631e-01
-3.475334929837081255e+00	-4.790173144739129918e-01
-3.419664599808610816e+00	-4.741238191472629260e-01
-3.364344983493930741e+00	-4.688706735291799377e-01
-3.309387395811470789e+00	-4.632663040088269013e-01
-3.254802458448381230e+00	-4.573199107115559214e-01
-3.200600011824660918e+00	-4.510413999900950155e-01
-3.146789035169250681e+00	-4.444413148842429329e-01
-3.093377577464710981e+00	-4.375307630699500350e-01
-3.040372701962200885e+00	-4.303213416452879581e-01
-2.987780446832100978e+00	-4.228250580043439455e-01
-2.935605804293651033e+00	-4.150542460395320599e-01
-2.883852720258620828e+00	-4.070214769937489652e-01
-2.832524116128080749e+00	-3.987394644578169944e-01
-2.781621933903200450e+00	-3.902209632734969236e-01
-2.731147205215410878e+00	-3.814786624514880375e-01
-2.681100144259370488e+00	-3.725250726369429555e-01
-2.631480263935911168e+00	-3.633724091376259735e-01
-2.582286513798730532e+00	-3.540324720541629389e-01
-2.533517437665980587e+00	-3.445165255966810558e-01
-2.485171348029690641e+00	-3.348351792138450356e-01
-2.437246513694081074e+00	-3.249982736731549804e-01
-2.389741356425560959e+00	-3.150147756883569516e-01
-2.342654651826920897e+00	-3.048926850636529684e-01
-2.295985729182670632e+00	-2.946389585882389639e-01
-2.249734664684260643e+00	-2.842594550434129896e-01
-2.203902462255740602e+00	-2.737589056555959632e-01
-2.158491216177570671e+00	-2.631409141236309979e-01
-2.113504249862870665e+00	-2.524079899541259997e-01
-2.068946225481520962e+00	-2.415616182472079543e-01
-2.024823219652870598e+00	-2.306023682870049774e-01
-1.981142761131301055e+00	-2.195300423146209767e-01
-1.937913827274851064e+00	-2.083438647136089394e-01
-1.895146797097090774e+00	-1.970427105452519645e-01
-1.852853359828831037e+00	-1.856253709688769904e-01
-1.811046379130030859e+00	-1.740908516150289631e-01
-1.769739714358910865e+00	-1.624386984982639781e-01
-1.728948001588680894e+00	-1.506693446188049901e-01
-1.688686398325970783e+00	-1.387844690692899841e-01
-1.648970297090540882e+00	-1.267873592955239825e-01
-1.609815014127251143e+00	-1.146832662175209516e-01
-1.571235460502610870e+00	-1.024797412520119799e-01
-1.533245803656930750e+00	-9.018694393406195831e-02
-1.495859128109490843e+00	-7.781790884554701249e-02
-1.459087104423090864e+00	-6.538876094038398312e-02
-1.422939675705900964e+00	-5.291886911406848415e-02
-1.387424770849060796e+00	-4.043092898641198474e-02
-1.352548053361780855e+00	-2.795096732582427745e-02
-1.318312714071661063e+00	-1.550826230246976634e-02
-1.284719315114780880e+00	-3.135175767560172133e-03
-1.251765691563011096e+00	9.133104039911216221e-03
-1.219446915746730919e+00	2.125890862198392961e-02
-1.187755327858310839e+00	3.320252104770371471e-02
-1.156680634799712948e+00	4.492268793825932027e-02
-1.126210077505807039e+00	5.637720374249531596e-02
-1.096328665176968808e+00	6.752355723697323064e-02
-1.067019473036808996e+00	7.831962818267972082e-02
-1.038263998441788960e+00	8.872442031955551922e-02
-1.010042568457826029e+00	9.869881543012122560e-02
-9.823347904329789992e-01	1.082063320972329185e-01
-9.551200356809459446e-01	1.172138720529518202e-01
-9.283779451904640156e-01	1.256924366914821123e-01
-9.020889453292419979e-01	1.336177964157320153e-01
-8.762347608509439834e-01	1.409710960113980116e-01
-8.507989121667040022e-01	1.477393801919050231e-01
-8.257671838279809773e-01	1.539160248195280412e-01
-8.011280514965649635e-01	1.595010610603130319e-01
-7.768730553525849958e-01	1.645013818407380091e-01
-7.529971089058119516e-01	1.689308224010280246e-01
-7.294987335130539430e-01	1.728101094329790310e-01
-7.063802105395449171e-01	1.761666761902290212e-01
-6.836476449999999705e-01	1.790343440000000119e-01
-6.613109366320419902e-01	1.814528737150800097e-01
-6.393836566397029797e-01	1.834673937463650317e-01
-6.178828307393260388e-01	1.851277143298410144e-01
-5.968286315808599696e-01	1.864875405269120212e-01
-5.762439860364469979e-01	1.876035990542970211e-01
-5.561541051755879428e-01	1.885346963141070198e-01
-5.365859469121299075e-01	1.893407268772530072e-01
-5.175676232450650005e-01	1.900816531044160207e-01
-4.991277656593429701e-01	1.908164775197860319e-01
-4.812948635482139914e-01	1.916022299489190117e-01
-4.640965914176129470e-01	1.924929912732940285e-01
-4.475591411000899855e-01	1.935389749366220324e-01
-4.317065752181019622e-01	1.947856860744900109e-01
-4.165602176865429440e-01	1.962731763586340328e-01
-4.021380961404789622e-01	1.980354103954620193e-01
-3.884544498406780066e-01	2.000997568555080153e-01
-3.755193148872260078e-01	2.024866145096700099e-01
-3.633381965150989656e-01	2.052091800938220245e-01
-3.519118359224799875e-01	2.082733615082030254e-01
-3.412360765689509412e-01	2.116778363793420104e-01
-3.313018322587529818e-01	2.154142525691070120e-01
-3.220951566777209285e-01	2.194675639046340110e-01
-3.135974114637379850e-01	2.238164913157300318e-01
-3.057855274370939735e-01	2.284340967860000182e-01
-2.986323513692249465e-01	2.332884551222900171e-01
-2.921070686864089549e-01	2.383434065827190196e-01
-2.861756908384949782e-01	2.435593719203710261e-01
-2.808015947482799812e-01	2.488942104252210297e-01
-2.759461008189468822e-01	2.543041010924440570e-01
-2.715690754260416950e-01	2.597444271060570520e-01
-2.676295436560556795e-01	2.651706443828539816e-01
-2.640862982634762934e-01	2.705391159391500322e-01
-2.608984913802011585e-01	2.758078952763870495e-01
-2.580261963947798609e-01	2.809374437759780130e-01
-2.554309285864815871e-01	2.858912691864800015e-01
-2.530761145076848573e-01	2.906364746098030194e-01
-2.509275017107374661e-01	2.951442098779090140e-01
-2.489535021631503753e-01	2.993900197868920032e-01
-2.471254645377898851e-01	3.033540862529460203e-01
-2.454178724530428624e-01	3.070213640091730145e-01
-2.438084676237005644e-01	3.103816119131260209e-01
-2.422782987209741723e-01	3.134293242281400160e-01
-2.408116984873649447e-01	3.161635683294860000e-01
-2.393961932707683871e-01	3.185877371296090277e-01
-2.380223505984345733e-01	3.207092260833880326e-01
-2.366835716764030817e-01	3.225390459009870314e-01
-2.353758367502471471e-01	3.240913830470060208e-01
-2.340974120804256708e-01	3.253831207325610375e-01
-2.328485278579669471e-01	3.264333334115390173e-01
-2.316310367071818810e-01	3.272627677802920076e-01
-2.304480624909771569e-01	3.278933229646059933e-01
-2.293036489562174651e-01	3.283475419778419946e-01
-2.282024173420223456e-01	3.286481256735880319e-01
-2.271492414385996583e-01	3.288174793234920346e-01
-2.261489477486195443e-01	3.288773006581420244e-01
-2.252060473918429673e-01	3.288482167511740384e-01
-2.243245052349593927e-01	3.287494755418180481e-01
-2.235075504536463420e-01	3.285986961180620280e-01
-2.227575313763940912e-01	3.284116801622909976e-01
-2.220758160551161708e-01	3.282022852345000130e-01
-2.214627385925725944e-01	3.279823588764549935e-01
-2.209175898682941841e-01	3.277617309039640436e-01
-2.204386499800162769e-01	3.275482597534010165e-01
-2.200232584928752955e-01	3.273479274008670448e-01
-2.196679174987050676e-01	3.271649762132380346e-01
-2.193684215655996583e-01	3.270020801524980425e-01
-2.191200079337354834e-01	3.268605420664140171e-01
-2.189175198141615764e-01	3.267405083831070312e-01
