# Supplementary material for: Agile perching maneuvers in birds and morphing-wing drones
Source: Nat Commun. 2024 Sep 27;15:8330. doi: 10.1038/s41467-024-52369-4 (PMC11437188; doi:10.1038/s41467-024-52369-4)
Supplement: Supplementary file 11 — Source Data [file 41467_2024_52369_MOESM11_ESM.zip › figure_source_data/suppl_fig_2/harris_hawk_341.csv]

# horizontal_pos	altitude
-1.213625350168505079e+01	3.967424578316776085e-01
-1.213218136505625111e+01	3.944404122792906087e-01
-1.212795316312424987e+01	3.921669336331596312e-01
-1.212356282064295065e+01	3.899315814496426280e-01
-1.211900405056345065e+01	3.877438671869736231e-01
-1.211427037447485056e+01	3.856131941891046133e-01
-1.210935514532565094e+01	3.835487975088315848e-01
-1.210425157226745085e+01	3.815596840054866212e-01
-1.209895274744035021e+01	3.796545731539576196e-01
-1.209345167450215008e+01	3.778418389998066118e-01
-1.208774129869174985e+01	3.761294536895056217e-01
-1.208181453819964979e+01	3.745249329955915862e-01
-1.207566431661115125e+01	3.730352842437715810e-01
-1.206928359618104984e+01	3.716669570328526295e-01
-1.206266541168955087e+01	3.704257971189965915e-01
-1.205580290463105086e+01	3.693170038133365973e-01
-1.204868935748235081e+01	3.683450912166406077e-01
-1.204131822780195016e+01	3.675138535867545908e-01
-1.203368318191355080e+01	3.668263351041515796e-01
-1.202577812793215095e+01	3.662848042684526129e-01
-1.201759724789975081e+01	3.658907331243916317e-01
-1.200913502880415074e+01	3.656447814798505780e-01
-1.200038629226515141e+01	3.655467862414346070e-01
-1.199134622268315020e+01	3.655957559549375957e-01
-1.198201039365575049e+01	3.657898705993786193e-01
-1.197237479248305014e+01	3.661264866441615862e-01
-1.196243584259205051e+01	3.666021473398126118e-01
-1.195219042372855078e+01	3.672125981738555978e-01
-1.194163588977604995e+01	3.679528073850475978e-01
-1.193077008407865058e+01	3.688169913916046205e-01
-1.191959135215965127e+01	3.697986449525825781e-01
-1.190809855174305021e+01	3.708905758463846292e-01
-1.189629106000364978e+01	3.720849438167905809e-01
-1.188416877798634985e+01	3.733733035050996185e-01
-1.187173213215445067e+01	3.747466510572546317e-01
-1.185898207304444973e+01	3.761954740673725817e-01
-1.184592007102285116e+01	3.777098044940875865e-01
-1.183254810915924971e+01	3.792792741638946197e-01
-1.181886867325145118e+01	3.808931724562376053e-01
-1.180488473905415070e+01	3.825405057488105998e-01
-1.179059975678545058e+01	3.842100581884376198e-01
-1.177601763300505056e+01	3.858904533432606088e-01
-1.176114270997515021e+01	3.875702162858086219e-01
-1.174597974263824973e+01	3.892378356540845963e-01
-1.173053387336105047e+01	3.908818252391105807e-01
-1.171481060461615087e+01	3.924907846525065858e-01
-1.169881576978545112e+01	3.940534586367396286e-01
-1.168255550229114981e+01	3.955587945935876149e-01
-1.166603620326885071e+01	3.969959979231966196e-01
-1.164926450801524993e+01	3.983545847867185907e-01
-1.163224725145045113e+01	3.996244319298306036e-01
-1.161499143284535052e+01	4.007958232322486047e-01
-1.159750418007095085e+01	4.018594926795175937e-01
-1.157979271362955132e+01	4.028066634874926111e-01
-1.156186431072995013e+01	4.036290831467875817e-01
-1.154372626966724980e+01	4.043190541936426130e-01
-1.152538587476364995e+01	4.048694605547086267e-01
-1.150685036212005130e+01	4.052737893557266102e-01
-1.148812688641855040e+01	4.055261481274345936e-01
-1.146922248900544972e+01	4.056212773858116072e-01
-1.145014406746835078e+01	4.055545586073395770e-01
-1.143089834690525031e+01	4.053220176628636318e-01
-1.141149185306655056e+01	4.049203238152386253e-01
-1.139193088752815086e+01	4.043467844258256116e-01
-1.137222150503504992e+01	4.035993355524645776e-01
-1.135236949313074994e+01	4.026765286564146229e-01
-1.133238035416325040e+01	4.015775136674565871e-01
-1.131225928973815087e+01	4.003020186845676065e-01
-1.129201118765995027e+01	3.988503266139465930e-01
-1.127164061138245010e+01	3.972232490665386084e-01
-1.125115179196395054e+01	3.954220978532616004e-01
-1.123054862249955121e+01	3.934486544279476306e-01
-1.120983465498015086e+01	3.913051376352976174e-01
-1.118901309950994971e+01	3.889941701241486083e-01
-1.116808682579005030e+01	3.865187437849936236e-01
-1.114705836676255046e+01	3.838821845651606002e-01
-1.112592992429095062e+01	3.810881170055606115e-01
-1.110470337674015084e+01	3.781404288296675853e-01
-1.108338028830705113e+01	3.750432358986935943e-01
-1.106196191994415123e+01	3.718008478271526140e-01
-1.104044924171074982e+01	3.684177345304335827e-01
-1.101884294638135131e+01	3.648984939511726311e-01
-1.099714346413905020e+01	3.612478211844216136e-01
-1.097535097818085070e+01	3.574704791934156245e-01
-1.095346544106235065e+01	3.535712712785106238e-01
-1.093148659161455072e+01	3.495550154321666048e-01
-1.090941397226935017e+01	3.454265206830656187e-01
-1.088724694663705073e+01	3.411905655030666451e-01
-1.086498471718754999e+01	3.368518783221975954e-01
-1.084262634289635052e+01	3.324151201695456082e-01
-1.082017075672535000e+01	3.278848694322435975e-01
-1.079761678282044990e+01	3.232656087009816437e-01
-1.077496315331705112e+01	3.185617136488746448e-01
-1.075220852465874977e+01	3.137774438713946124e-01
-1.072935149334264970e+01	3.089169355983936160e-01
-1.070639061101845080e+01	3.039841961753356192e-01
-1.068332439887745089e+01	2.989831001994885940e-01
-1.066015136127955110e+01	2.939173871882015954e-01
-1.063686999857615056e+01	2.887906606502675944e-01
-1.061347881909515145e+01	2.836063884276726066e-01
-1.058997635026375050e+01	2.783679041736036308e-01
-1.056636114885334976e+01	2.730784098331885956e-01
-1.054263181033685015e+01	2.677409789958016262e-01
-1.051878697735645041e+01	2.623585609917475914e-01
-1.049482534730455008e+01	2.569339856113346254e-01
-1.047074567902754971e+01	2.514699683305596234e-01
-1.044654679866435032e+01	2.459691159346286127e-01
-1.042222760463864972e+01	2.404339324379766163e-01
-1.039778707182365025e+01	2.348668252071995921e-01
-1.037322425490525113e+01	2.292701112010706033e-01
-1.034853829096905109e+01	2.236460232494446032e-01
-1.032372840134135039e+01	2.179967163002026198e-01
-1.029879389271465051e+01	2.123242735702946249e-01
-1.027373415759295128e+01	2.066307125433326231e-01
-1.024854867409085024e+01	2.009179907620026184e-01
-1.022323700512585098e+01	1.951880113687766150e-01
-1.019779879704195125e+01	1.894426283529888067e-01
-1.017223377770834070e+01	1.836836514664016151e-01
-1.014654175413420134e+01	1.779128507728553188e-01
-1.012072260964722048e+01	1.721319608007277346e-01
-1.009477630068205123e+01	1.663426842696641983e-01
-1.006870285322795056e+01	1.605466953656119189e-01
-1.004250235898603094e+01	1.547456425406788239e-01
-1.001617497128813028e+01	1.489411508168874132e-01
-9.989720900829981431e+00	1.431348235756365050e-01
-9.963140411272339847e+00	1.373282438177399201e-01
-9.936433814763949712e+00	1.315229748823878164e-01
-9.909601467439820510e+00	1.257205606173577017e-01
-9.882643764947831144e+00	1.199225249973490115e-01
-9.855561138055300319e+00	1.141303711924523123e-01
-9.828354048384991160e+00	1.083455800945016256e-01
-9.801022984327751431e+00	1.025696083153417176e-01
-9.773568457175660029e+00	9.680388567782362286e-02
-9.745990997515660226e+00	9.104981222750842262e-02
-9.718291151919309812e+00	8.530875480048191739e-02
-9.690469479959510579e+00	7.958204319022811613e-02
-9.662526551579171397e+00	7.387096596396831860e-02
-9.634462944831371445e+00	6.817676598610221406e-02
-9.606279244004051421e+00	6.250063571315711553e-02
-9.577976038135981085e+00	5.684371233078272523e-02
-9.549553919924280265e+00	5.120707280863390221e-02
-9.521013485016981193e+00	4.559172895327001651e-02
-9.492355331678030694e+00	3.999862254232022796e-02
-9.463580060805890426e+00	3.442862062497370479e-02
-9.434688276280960295e+00	2.888251107424322228e-02
-9.405680585612341105e+00	2.336099847534300888e-02
-9.376557600849160679e+00	1.786470043188101431e-02
-9.347319939718341075e+00	1.239414436737312775e-02
-9.317968226947151322e+00	6.949764893892124151e-03
-9.288503095726911241e+00	1.531901812536012875e-03
-9.258925189272460443e+00	-3.859201198057576887e-03
-9.229235162431960404e+00	-9.223397158545365571e-03
-9.199433683301471376e+00	-1.456063559507836391e-02
-9.169521434800440574e+00	-1.987096155027739952e-02
-9.139499116166041048e+00	-2.515451378634836477e-02
-9.109367444327281405e+00	-3.041152217994236295e-02
-9.079127155123210002e+00	-3.564230432065140786e-02
-9.048779004333971088e+00	-4.084726133708638240e-02
-9.018323768497550574e+00	-4.602687298607538446e-02
-8.987762245490531043e+00	-5.118169205137340638e-02
-8.957095254856080047e+00	-5.631233810817737329e-02
-8.926323637867760397e+00	-6.141949071852437214e-02
-8.895448257323179675e+00	-6.650388213008340266e-02
-8.864469997066811047e+00	-7.156628955686439308e-02
-8.833389761246071004e+00	-7.660752712480439763e-02
-8.802208473309761416e+00	-8.162843756807836026e-02
-8.770927074762219888e+00	-8.662988376319535888e-02
-8.739546523690121305e+00	-9.161274018760440230e-02
-8.708067793082511443e+00	-9.657788438765940731e-02
-8.676491868967380228e+00	-1.015261885374983963e-01
-8.644819748389631187e+00	-1.064585111658133965e-01
-8.613052437257620042e+00	-1.113756891217603795e-01
-8.581190948085559711e+00	-1.162785298446553650e-01
-8.549236297659721373e+00	-1.211678039946884056e-01
-8.517189504655981125e+00	-1.260442384940304028e-01
-8.485051587235290071e+00	-1.309085100195414020e-01
-8.452823560642340084e+00	-1.357612389800214037e-01
-8.420506434831061426e+00	-1.406029840028963918e-01
-8.388101212138399987e+00	-1.454342369474613816e-01
-8.355608885025739951e+00	-1.502554184546353588e-01
-8.323030433904611058e+00	-1.550668740366363818e-01
-8.290366825061001421e+00	-1.598688707043484092e-01
-8.257619008690250340e+00	-1.646615941253524174e-01
-8.224787917051729735e+00	-1.694451463018644133e-01
-8.191874462750909913e+00	-1.742195437550563830e-01
-8.158879537153829631e+00	-1.789847162005274162e-01
-8.125804008937899781e+00	-1.837405056989424024e-01
-8.092648722781250470e+00	-1.884866662660173997e-01
-8.059414498192090548e+00	-1.932228639269824022e-01
-8.026102128478800779e+00	-1.979486772022954200e-01
-7.992712379861389493e+00	-2.026635980135443882e-01
-7.959245990725110076e+00	-2.073670330009633744e-01
-7.925703671017149787e+00	-2.120583052467013840e-01
-7.892086101788439834e+00	-2.167366564006433793e-01
-7.858393934883269871e+00	-2.214012492081163797e-01
-7.824627792780609603e+00	-2.260511704408944000e-01
-7.790788268592369725e+00	-2.306854342345974196e-01
-7.756875926224939377e+00	-2.353029858364754090e-01
-7.722891300711659746e+00	-2.399027057677574071e-01
-7.688834898725029454e+00	-2.444834144040103907e-01
-7.654707199278539598e+00	-2.490438769752664205e-01
-7.620508654628619816e+00	-2.535828089850243883e-01
-7.586239691387749673e+00	-2.580988820435454190e-01
-7.551900711860000115e+00	-2.625907301062433974e-01
-7.517492095609899394e+00	-2.670569561024473959e-01
-7.483014201274839294e+00	-2.714961389334574204e-01
-7.448467368630519836e+00	-2.759068408118253712e-01
-7.413851920916739502e+00	-2.802876149062323852e-01
-7.379168167429419611e+00	-2.846370132484624116e-01
-7.344416406381959916e+00	-2.889535948509314167e-01
-7.309596928036079966e+00	-2.932359339752403926e-01
-7.274710018099309394e+00	-2.974826284845634161e-01
-7.239755961382339677e+00	-3.016923082054633887e-01
-7.204735045705459306e+00	-3.058636432182734177e-01
-7.169647566039540010e+00	-3.099953519896793686e-01
-7.134493828862059850e+00	-3.140862092567183739e-01
-7.099274156704860061e+00	-3.181350535683544201e-01
-7.063988892865559421e+00	-3.221407943891324011e-01
-7.028638406250309778e+00	-3.261024186694073124e-01
-6.993223096311750098e+00	-3.300189967882103947e-01
-6.957743398041819738e+00	-3.338896877781593608e-01
-6.922199786976070079e+00	-3.377137437468503145e-01
-6.886592784162889558e+00	-3.414905134158803812e-01
-6.850922961048619975e+00	-3.452194447070093264e-01
-6.815190944228040060e+00	-3.489000863148133402e-01
-6.779397420008089981e+00	-3.525320882164124092e-01
-6.743543138732609243e+00	-3.561152010813103952e-01
-6.707628918815869312e+00	-3.596492745577873351e-01
-6.671655650433789830e+00	-3.631342544265573902e-01
-6.635624298823629807e+00	-3.665701786271293172e-01
-6.599535907145229530e+00	-3.699571721774173594e-01
-6.563391598860299325e+00	-3.732954410222293906e-01
-6.527192579590329835e+00	-3.765852648611503484e-01
-6.490940138417909289e+00	-3.798269890207583432e-01
-6.454635648601970033e+00	-3.830210154497483699e-01
-6.418280567682919546e+00	-3.861677929282853472e-01
-6.381876436960009613e+00	-3.892678065943943611e-01
-6.345424880329739281e+00	-3.923215669003253248e-01
-6.308927602481340102e+00	-3.953295981204283938e-01
-6.272386386452149409e+00	-3.982924265388753660e-01
-6.235803090553079464e+00	-4.012105684506543368e-01
-6.199179644681629853e+00	-4.040845181123743912e-01
-6.162518046046949749e+00	-4.069147357805933951e-01
-6.125820354338229912e+00	-4.097016359746682990e-01
-6.089088686374680037e+00	-4.124455760983853359e-01
-6.052325210281299661e+00	-4.151468455501493016e-01
-6.015532139240269416e+00	-4.178056554451642923e-01
-5.978711724873519984e+00	-4.204221290651573573e-01
-5.941866250315889886e+00	-4.229962931417552974e-01
-5.904998023042929312e+00	-4.255280700689713647e-01
-5.868109367520019326e+00	-4.280172711284412901e-01
-5.831202617742179406e+00	-4.304635907983713206e-01
-5.794280109735459483e+00	-4.328666022038102912e-01
-5.757344174091769240e+00	-4.352257537520643482e-01
-5.720397128608759374e+00	-4.375403669830053022e-01
-5.683441271105929893e+00	-4.398096356499713866e-01
-5.646478872486420109e+00	-4.420326260330733059e-01
-5.609512170111649709e+00	-4.442082784731662959e-01
-5.572543361553039531e+00	-4.463354101017713016e-01
-5.535574598781519917e+00	-4.484127187298843631e-01
-5.498607982850909792e+00	-4.504387878471093898e-01
-5.461645559126959704e+00	-4.524120926719413238e-01
-5.424689313108089550e+00	-4.543310071844493536e-01
-5.387741166878329935e+00	-4.561938120640663397e-01
-5.350802976226909813e+00	-4.579987034478092967e-01
-5.313876528462299298e+00	-4.597438024180023342e-01
-5.276963540942219311e+00	-4.614271651235022920e-01
-5.240065660333889319e+00	-4.630467934345413039e-01
-5.203184462612399308e+00	-4.646006460285513895e-01
-5.166321453797629637e+00	-4.660866498027783078e-01
-5.129478071423640095e+00	-4.675027115089783192e-01
-5.092655686727349362e+00	-4.688467295061503060e-01
-5.055855607536829943e+00	-4.701166055288063528e-01
-5.019079081832799716e+00	-4.713102563709253290e-01
-4.982327301951059439e+00	-4.724256253891743751e-01
-4.945601409387099245e+00	-4.734606937332673238e-01
-4.908902500159009641e+00	-4.744134912163883722e-01
-4.872231630679239700e+00	-4.752821067442453695e-01
-4.835589824080849475e+00	-4.760646982275892891e-01
-4.798978076939709680e+00	-4.767595019097283227e-01
-4.762397366329819803e+00	-4.773648410476393766e-01
-4.725848657145509613e+00	-4.778791338926453025e-01
-4.689332909621369616e+00	-4.783009009241583898e-01
-4.652851086977849882e+00	-4.786287712976353137e-01
-4.616404163118949633e+00	-4.788614884755262868e-01
-4.579993130306509563e+00	-4.789979150175713296e-01
-4.543619006734919807e+00	-4.790370365142153086e-01
-4.507282843929750094e+00	-4.789779646541262870e-01
-4.470985733893659386e+00	-4.788199394237083184e-01
-4.434728815924229295e+00	-4.785623304431123048e-01
-4.398513283029049425e+00	-4.782046374494423602e-01
-4.362340387865959457e+00	-4.777464899436763557e-01
-4.326211448138299609e+00	-4.771876460231523898e-01
-4.290127851378350066e+00	-4.765279904263863275e-01
-4.254091059055889801e+00	-4.757675318213823723e-01
-4.218102609952639526e+00	-4.749063993725443633e-01
-4.182164122748499580e+00	-4.739448386247392953e-01
-4.146277297770589954e+00	-4.728832067460553845e-01
-4.110443917862079743e+00	-4.717219671733043351e-01
-4.074665848333889784e+00	-4.704616837064373169e-01
-4.038945035969679687e+00	-4.691030140996853004e-01
-4.003283507061270008e+00	-4.676467031985763190e-01
-3.967683364459809958e+00	-4.660935756728963875e-01
-3.932146783635950271e+00	-4.644445283963173909e-01
-3.896676007750939696e+00	-4.627005225237802999e-01
-3.861273341748949761e+00	-4.608625753178193230e-01
-3.825941145490689976e+00	-4.589317517749403330e-01
-3.790681825956809803e+00	-4.569091561029113291e-01
-3.755497828559770213e+00	-4.547959230993833812e-01
-3.720391627611809859e+00	-4.525932094817963214e-01
-3.685365716006339554e+00	-4.503021852178702988e-01
-3.650422594179719482e+00	-4.479240249053493828e-01
-3.615564758429210102e+00	-4.454598992489263165e-01
-3.580794688672559900e+00	-4.429109666815503332e-01
-3.546114835743010119e+00	-4.402783651765113659e-01
-3.511527608322190019e+00	-4.375632042959593515e-01
-3.477035359621219790e+00	-4.347665575206583477e-01
-3.442640373927740249e+00	-4.318894549049913656e-01
-3.408344853143339570e+00	-4.289328761003572965e-01
-3.374150903441919702e+00	-4.258977437892213502e-01
-3.340060522184510106e+00	-4.227849175711342888e-01
-3.306075585230759728e+00	-4.195951883410313221e-01
-3.272197834790099513e+00	-4.163292731990222983e-01
-3.238428867958440094e+00	-4.129878109296833411e-01
-3.204770126086730286e+00	-4.095713580875103843e-01
-3.171222885128250013e+00	-4.060803857237163528e-01
-3.137788247109769557e+00	-4.025152767878523163e-01
-3.104467132869260126e+00	-3.988763242358904226e-01
-3.071260276198749750e+00	-3.951637298742603499e-01
-3.038168219525710256e+00	-3.913776039670274209e-01
-3.005191311259429732e+00	-3.875179656307273235e-01
-2.972329704920699811e+00	-3.835847440385263263e-01
-2.939583360163640080e+00	-3.795777804521193732e-01
-2.906952045787160266e+00	-3.754968310963213152e-01
-2.874435344821639760e+00	-3.713415708874474030e-01
-2.842032661762210033e+00	-3.671115980224403663e-01
-2.809743232005310176e+00	-3.628064394312663921e-01
-2.777566133528849512e+00	-3.584255570903083776e-01
-2.745500300838989993e+00	-3.539683551894444169e-01
-2.713544541188019465e+00	-3.494341881401383243e-01
-2.681697553048679517e+00	-3.448223694062943490e-01
-2.649957946809939457e+00	-3.401321811337533751e-01
-2.618324267638639569e+00	-3.353628845483233589e-01
-2.586795020429899949e+00	-3.305137310860044031e-01
-2.555368696747709834e+00	-3.255839742127713543e-01
-2.524043803635249716e+00	-3.205728818848834205e-01
-2.492818894152549980e+00	-3.154797495942494034e-01
-2.461692599477649956e+00	-3.103039139370243893e-01
-2.430663662386219670e+00	-3.050447666372473887e-01
-2.399730971903819565e+00	-2.997017689512013749e-01
-2.368893598905470022e+00	-2.942744663721983955e-01
-2.338150832418310010e+00	-2.887625035497594084e-01
-2.307502216365730163e+00	-2.831656393318394138e-01
-2.276947586475359664e+00	-2.774837618337173684e-01
-2.246487107058840138e+00	-2.717169034326784027e-01
-2.216121307359109949e+00	-2.658652555836283904e-01
-2.185851117150360068e+00	-2.599291833473523772e-01
-2.155677901267639918e+00	-2.539092395203894070e-01
-2.125603492737639932e+00	-2.478061782534373703e-01
-2.095630224178859802e+00	-2.416209680439453944e-01
-2.065760957138979670e+00	-2.353548039880303810e-01
-2.035999109039959620e+00	-2.290091191773123702e-01
-2.006348677406399883e+00	-2.225855951274973710e-01
-1.976814261061550004e+00	-2.160861711278164177e-01
-1.947401077986519846e+00	-2.095130524036044051e-01
-1.918114979552969945e+00	-2.028687169884734187e-01
-1.888962460857389836e+00	-1.961559212077513825e-01
-1.859950666905569872e+00	-1.893777036809843883e-01
-1.831087394419859793e+00	-1.825373877585363958e-01
-1.802381089068369802e+00	-1.756385823153994163e-01
-1.773840837944709925e+00	-1.686851808345103954e-01
-1.745476357159069902e+00	-1.616813587218173809e-01
-1.717297974435759933e+00	-1.546315688062923632e-01
-1.689316606649179819e+00	-1.475405349897653817e-01
-1.661543732268829787e+00	-1.404132440239113655e-01
-1.633991358724369958e+00	-1.332549354048673806e-01
-1.606671984743279991e+00	-1.260710893896693774e-01
-1.579598557756749955e+00	-1.188674131528713596e-01
-1.552784426512509919e+00	-1.116498251163403621e-01
-1.526243289077179988e+00	-1.044244375000283886e-01
-1.499989136454339844e+00	-9.719753715651835435e-02
-1.474036192087499808e+00	-8.997556476717039065e-02
-1.448398847559319913e+00	-8.276509249249835998e-02
-1.423091594839039908e+00	-7.557280018407835920e-02
-1.398128955469029933e+00	-6.840545027939237688e-02
-1.373525407118089792e+00	-6.126986151464836050e-02
-1.349295307962639967e+00	-5.417288160347838444e-02
-1.325452819388339920e+00	-4.712135904140540843e-02
-1.302011827531279975e+00	-4.012211420693240216e-02
-1.278985864201709788e+00	-3.318190993991837479e-02
-1.256388027752119996e+00	-2.630742178636236162e-02
-1.234230904466029788e+00	-1.950520810579037256e-02
-1.212526491053429911e+00	-1.278168024290238236e-02
-1.191286118843159825e+00	-6.143072968973595227e-03
-1.170520380261967919e+00	4.045845994490315789e-04
-1.150239058183043950e+00	6.855497396756615736e-03
-1.130451058715481905e+00	1.320413191328062563e-02
-1.111164347988049972e+00	1.944524260653690551e-02
-1.092385893457686885e+00	2.557389702169401979e-02
-1.074121610244376912e+00	3.158549943170613217e-02
-1.056376312959941055e+00	3.747581281691722555e-02
-1.039153673459096039e+00	4.324097901515921993e-02
-1.022456184897077902e+00	4.887753688635643190e-02
-1.006285132429544982e+00	5.438243835031161821e-02
-9.906405708379228958e-01	5.975306217255021979e-02
-9.755213093071219976e-01	6.498722539069951010e-02
-9.609249035234550540e-01	7.008319229269552308e-02
-9.468476551989588597e-01	7.503968087795562236e-02
-9.332846190650370133e-01	7.985586675331451945e-02
-9.202296173140429580e-01	8.453138443676032343e-02
-9.076752614027630006e-01	8.906632606359711490e-02
-8.956129810676669578e-01	9.346123751132681678e-02
-8.840330603389050523e-01	9.771711198105181850e-02
-8.729246802791750248e-01	1.018353810942686233e-01
-8.622759681155038880e-01	1.058179035843175159e-01
-8.520740523774199549e-01	1.096669516812130152e-01
-8.423051236045040469e-01	1.133851953068827217e-01
-8.329545001406768456e-01	1.169756842147793158e-01
-8.240066984921130544e-01	1.204418282232038173e-01
-8.154455076910138711e-01	1.237873757053367108e-01
-8.072540670788308503e-01	1.270163905107719038e-01
-7.994149469002909125e-01	1.301332275031901187e-01
-7.919102310837948799e-01	1.331425069066041189e-01
-7.847216015746629747e-01	1.360490876583254072e-01
-7.778304235851078996e-01	1.388580399704124058e-01
-7.712178311288608867e-01	1.415746173028746280e-01
-7.648648122186219034e-01	1.442042279513741088e-01
-7.587522931209540467e-01	1.467524064496318337e-01
-7.528612210853908859e-01	1.492247849823153116e-01
-7.471726449920850222e-01	1.516270649979501173e-01
-7.416677933948410129e-01	1.539649892035017120e-01
-7.363281494733340260e-01	1.562443141128475044e-01
-7.311355224492019911e-01	1.584707833105718222e-01
-7.260721150649900313e-01	1.606501015805319177e-01
-7.211205867719669982e-01	1.627879100356421360e-01
-7.162641123220578887e-01	1.648897623714929983e-01
-7.114864355100090076e-01	1.669611023519488313e-01
-7.067719178636229227e-01	1.690072426199403233e-01
-7.021055821321089407e-01	1.710333449114854187e-01
-6.974731504745128596e-01	1.730444017357005149e-01
-6.928610773013028634e-01	1.750452195684027989e-01
-6.882565767720398853e-01	1.770404035920119246e-01
-6.836476449999999705e-01	1.790343440000000119e-01
-6.790230770602319055e-01	1.810312038702704129e-01
-6.743724789404810238e-01	1.830349085986904267e-01
-6.696862746140819223e-01	1.850491368717027130e-01
-6.649557084502388804e-01	1.870773131455883143e-01
-6.601728432095369525e-01	1.891226015896526058e-01
-6.553305539010219061e-01	1.911879014414250011e-01
-6.504225178014009234e-01	1.932758437139656116e-01
-6.454432009568279449e-01	1.953887891885976169e-01
-6.403878415032099314e-01	1.975288276208626015e-01
-6.352524301519939520e-01	1.996977780832176197e-01
-6.300336881949629708e-01	2.018971903649856015e-01
-6.247290433838079693e-01	2.041283473482636279e-01
-6.193366040382409787e-01	2.063922682778826234e-01
-6.138551317303089228e-01	2.086897128440216020e-01
-6.082840128826370041e-01	2.110211859976736104e-01
-6.026232296047728809e-01	2.133869434216966177e-01
-5.968733300749079485e-01	2.157869975836426146e-01
-5.910353987543619514e-01	2.182211243008206347e-01
-5.851110266996388809e-01	2.206888697529396093e-01
-5.791022822120019953e-01	2.231895578832056026e-01
-5.730116820377120224e-01	2.257222981346886370e-01
-5.668421633037930008e-01	2.282859934750305908e-01
-5.605970563447539856e-01	2.308793486690985941e-01
-5.542800585456229001e-01	2.335008787656815965e-01
-5.478952092962550147e-01	2.361489177709146237e-01
-5.414468661216309542e-01	2.388216274874356282e-01
-5.349396820231788752e-01	2.415170065043786285e-01
-5.283785840373489417e-01	2.442328993290066030e-01
-5.217687529901868793e-01	2.469670056560145932e-01
-5.151156044008289303e-01	2.497168897751576022e-01
-5.084247704629429876e-01	2.524799901218606202e-01
-5.017020830115679342e-01	2.552536289787126211e-01
-4.949535573636979491e-01	2.580350223382166241e-01
-4.881853769046729519e-01	2.608212899388026029e-01
-4.814038782790429627e-01	2.636094654868916254e-01
-4.746155370343729252e-01	2.663965070776616040e-01
-4.678269535593759798e-01	2.691793078261736083e-01
-4.610448391540509783e-01	2.719547067186506295e-01
-4.542760020690989609e-01	2.747194996909376186e-01
-4.475273333547659660e-01	2.774704509376396122e-01
-4.408057923654279397e-01	2.802043044511206005e-01
-4.341183917755289112e-01	2.829177957845286362e-01
-4.274721819748129592e-01	2.856076640273996214e-01
-4.208742347259089578e-01	2.882706639762366296e-01
-4.143316259851349548e-01	2.909035784758766119e-01
-4.078514178074609253e-01	2.935032309005676243e-01
-4.014406392787909228e-01	2.960664977366085915e-01
-3.951062664426429616e-01	2.985903212212155933e-01
-3.888552012136619607e-01	3.010717219852045989e-01
-3.826942492967869702e-01	3.035078116401795922e-01
-3.766300971578879775e-01	3.058958052443266351e-01
-3.706692881190139510e-01	3.082330335748226235e-01
-3.648181976784599656e-01	3.105169551293696095e-01
-3.590830081824179509e-01	3.127451677745666236e-01
-3.534696830004779855e-01	3.149154199549256128e-01
-3.479839403813909660e-01	3.170256213733736450e-01
-3.426312271877879345e-01	3.190738530521806116e-01
-3.374166927286649242e-01	3.210583766825416130e-01
-3.323451629259859263e-01	3.229776431715336016e-01
-3.274211150664169123e-01	3.248303002969916142e-01
-3.226486534006189899e-01	3.266151993839745971e-01
-3.180314858605329809e-01	3.283314009210586137e-01
-3.135729021693109408e-01	3.299781790405316162e-01
-3.092757536189829626e-01	3.315550247938746087e-01
-3.051424347872349618e-01	3.330616481624296132e-01
-3.011748674570079443e-01	3.344979787530216186e-01
-2.973744869907069543e-01	3.358641651392746397e-01
-2.937422313948489516e-01	3.371605728214085995e-01
-2.902785332910479688e-01	3.383877807903316048e-01
-2.869833149853619481e-01	3.395465766955645948e-01
-2.838559868006104714e-01	3.406379506309526461e-01
-2.808954488054095644e-01	3.416630875668936196e-01
-2.781000960398126720e-01	3.426233584728405890e-01
-2.754678273008957512e-01	3.435203101888426036e-01
-2.729960575128581590e-01	3.443556541196696186e-01
-2.706817336656760498e-01	3.451312538393735974e-01
-2.685213542645629725e-01	3.458491117077965860e-01
-2.665109921900018497e-01	3.465113546132005951e-01
-2.646463208254797861e-01	3.471202189667866311e-01
-2.629226432678553604e-01	3.476780350850746104e-01
-2.613349243941203714e-01	3.481872111047936147e-01
-2.598778255187576547e-01	3.486502165819286292e-01
-2.585457413385505721e-01	3.490695659316715993e-01
-2.573328388271316491e-01	3.494478018692065979e-01
-2.562330977103433605e-01	3.497874790123726152e-01
-2.552403521261473740e-01	3.500911478062065929e-01
-2.543483330498910178e-01	3.503613389262615896e-01
-2.535507110476752368e-01	3.506005483122556221e-01
-2.528411389078151217e-01	3.508112229762606060e-01
-2.522132936933223490e-01	3.509957477201766096e-01
-2.516609177572943779e-01	3.511564328859205775e-01
-2.511778582683402705e-01	3.512955032485836071e-01
-2.507581048049102312e-01	3.514150881480656019e-01
-2.503958245957426665e-01	3.515172129384576127e-01
-2.500853950086559530e-01	3.516037918169965804e-01
-2.498214329215408536e-01	3.516766220760025874e-01
-2.495988206475286408e-01	3.517373798020035913e-01
-2.494127281306827704e-01	3.517876170266195923e-01
-2.492586311788488329e-01	3.518287603139316211e-01
-2.491323255560609629e-01	3.518621107493306033e-01
-2.490299368175680206e-01	3.518888452754915797e-01
-2.489479258354392321e-01	3.519100193024626289e-01
-2.488830900310207705e-01	3.519265705012066259e-01
-2.488325604013095216e-01	3.519393236735486319e-01
-2.487937944985213479e-01	3.519489965766726125e-01
