# Supplementary material for: Agile perching maneuvers in birds and morphing-wing drones
Source: Nat Commun. 2024 Sep 27;15:8330. doi: 10.1038/s41467-024-52369-4 (PMC11437188; doi:10.1038/s41467-024-52369-4)
Supplement: Supplementary file 11 — Source Data [file 41467_2024_52369_MOESM11_ESM.zip › figure_source_data/suppl_fig_2/harris_hawk_427.csv]

# horizontal_pos	altitude
-1.194849357024835257e+01	3.094970648125239809e-01
-1.193046567337445296e+01	3.102192877978369734e-01
-1.191213989544915286e+01	3.108525693404590173e-01
-1.189353768980105208e+01	3.113885726478540228e-01
-1.187468041379305284e+01	3.118191645550740243e-01
-1.185558920389855331e+01	3.121364628351250281e-01
-1.183628485482715220e+01	3.123328819302599868e-01
-1.181678770354985275e+01	3.124011767123209826e-01
-1.179711751901545291e+01	3.123344838963040271e-01
-1.177729339828985289e+01	3.121263607516249761e-01
-1.175733366978005279e+01	3.117708207798109976e-01
-1.173725580413385217e+01	3.112623660554210137e-01
-1.171707633333195275e+01	3.105960159585249847e-01
-1.169681077840805195e+01	3.097673320618239967e-01
-1.167647358615545272e+01	3.087724389729429864e-01
-1.165607807509505278e+01	3.076080409723589981e-01
-1.163563639089885271e+01	3.062714343291449981e-01
-1.161515947137955251e+01	3.047605152199310274e-01
-1.159465702107915241e+01	3.030737832205149807e-01
-1.157413749540605252e+01	3.012103403840130089e-01
-1.155360809419615187e+01	2.991698859636179875e-01
-1.153307476449805336e+01	2.969527068815129844e-01
-1.151254221231185326e+01	2.945596640876220196e-01
-1.149201392294375346e+01	2.919921749921909893e-01
-1.147149218957615346e+01	2.892521921941240137e-01
-1.145097814959705218e+01	2.863421787621199810e-01
-1.143047182817675278e+01	2.832650803574540133e-01
-1.140997218853645201e+01	2.800242945154090002e-01
-1.138947718831015266e+01	2.766236374264580133e-01
-1.136898384136775242e+01	2.730673085781010201e-01
-1.134848828443835345e+01	2.693598536335179983e-01
-1.132798584785065188e+01	2.655061259337689883e-01
-1.130747112969095269e+01	2.615112470160190217e-01
-1.128693807267375249e+01	2.573805665412409738e-01
-1.126638004301275231e+01	2.531196220210439884e-01
-1.124578991058775301e+01	2.487340987248140012e-01
-1.122516012971305344e+01	2.442297901354290035e-01
-1.120448281982595340e+01	2.396125593047009894e-01
-1.118374984544195350e+01	2.348883014386259904e-01
-1.116295289474515329e+01	2.300629080179650010e-01
-1.114208355621875235e+01	2.251422327319310135e-01
-1.112113339275675195e+01	2.201320594723870094e-01
-1.110009401273845242e+01	2.150380726033410128e-01
-1.107895713759545231e+01	2.098658296862780104e-01
-1.105771466544495318e+01	2.046207368064660026e-01
-1.103635873041725191e+01	1.993080266093510133e-01
-1.101488175735695307e+01	1.939327391201360051e-01
-1.099327651163025266e+01	1.884997053840299919e-01
-1.097153614382775189e+01	1.830135339300900110e-01
-1.094965422920395248e+01	1.774786000284669929e-01
-1.092762480175115236e+01	1.718990376796840081e-01
-1.090544238285825251e+01	1.662787342457059947e-01
-1.088310200455565280e+01	1.606213276063989948e-01
-1.086059922739745254e+01	1.549302057017429846e-01
-1.083793015307955265e+01	1.492085083001820078e-01
-1.081509143193525269e+01	1.434591308168499946e-01
-1.079208026549225252e+01	1.376847299922629997e-01
-1.076889440430945299e+01	1.318877312324723827e-01
-1.074553214134735235e+01	1.260703374055129056e-01
-1.072199230115485236e+01	1.202345388862924025e-01
-1.069827422517675330e+01	1.143821246426181965e-01
-1.067437775351245222e+01	1.085146941586767055e-01
-1.065030320346635229e+01	1.026336699987315942e-01
-1.062605134524715211e+01	9.674031082277609328e-02
-1.060162337517685316e+01	9.083572467705680609e-02
-1.057702088677725349e+01	8.492088239541570327e-02
-1.055224584009805255e+01	7.899663096190359668e-02
-1.052730052964805196e+01	7.306370670072480367e-02
-1.050218755128225290e+01	6.712274817588259612e-02
-1.047690976838785204e+01	6.117430869953670303e-02
-1.045147027769605330e+01	5.521886836468199722e-02
-1.042587237503285280e+01	4.925684553397541299e-02
-1.040011952130105222e+01	4.328860773204129542e-02
-1.037421530896665267e+01	3.731448190311259516e-02
-1.034816342930105293e+01	3.133476400914020354e-02
-1.032196764060645222e+01	2.534972795536150070e-02
-1.029563173763055239e+01	1.935963384057121095e-02
-1.026915952235065355e+01	1.336473553790828994e-02
-1.024255477628505240e+01	7.365287618793792124e-03
-1.021582123446555279e+01	1.361551637730884501e-03
-1.018896256118225274e+01	-4.646198200947915247e-03
-1.016198232759057341e+01	-1.065766997152778339e-02
-1.013488399124748263e+01	-1.667254952739929963e-02
-1.010767087762674343e+01	-2.269049655142510447e-02
-1.008034616364261282e+01	-2.871114113611800134e-02
-1.005291286319513233e+01	-3.473408087651419507e-02
-1.002537381473434230e+01	-4.075887846219250488e-02
-9.997731670826583539e+00	-4.678505975881791512e-02
-9.969988889693082612e+00	-5.281211237360960986e-02
-9.942147728679863405e+00	-5.883948470300370825e-02
-9.914210239607562869e+00	-6.486658546425100313e-02
-9.886178265941232723e+00	-7.089278371554100233e-02
-9.858053441712192111e+00	-7.691740937129498690e-02
-9.829837192117523159e+00	-8.293975422032701106e-02
-9.801530735716863063e+00	-8.895907345454900916e-02
-9.773135088141563287e+00	-9.497458771467198746e-02
-9.744651067226772767e+00	-1.009854856569039616e-01
-9.716079299473923570e+00	-1.069909270409200031e-01
-9.687420227747532309e+00	-1.129900463345069883e-01
-9.658674120108472039e+00	-1.189819568242260206e-01
-9.629841079682941896e+00	-1.249657552143879635e-01
-9.600921055465262199e+00	-1.309405266887410102e-01
-9.571913853950611895e+00	-1.369053504006539912e-01
-9.542819151492802021e+00	-1.428593053485580078e-01
-9.513636507280972765e+00	-1.488014765840799947e-01
-9.484365376827962990e+00	-1.547309616910759744e-01
-9.455005125862902204e+00	-1.606468774647449860e-01
-9.425555044519352776e+00	-1.665483667115719713e-01
-9.396014361710712137e+00	-1.724346050831920274e-01
-9.366382259584073111e+00	-1.783048078506959677e-01
-9.336657887944422640e+00	-1.841582365205520211e-01
-9.306840378541561876e+00	-1.899942051895719963e-01
-9.276928859113482417e+00	-1.958120865341769767e-01
-9.246922467081432728e+00	-2.016113173289830196e-01
-9.216820362794772237e+00	-2.073914033913920041e-01
-9.186621742226321885e+00	-2.131519238525619864e-01
-9.156325849023053465e+00	-2.188925346609100209e-01
-9.125931985821623016e+00	-2.246129712320910077e-01
-9.095439524743643034e+00	-2.303130501691669774e-01
-9.064847916992071930e+00	-2.359926699883400092e-01
-9.034156701477572327e+00	-2.416518107989539810e-01
-9.003365512411543037e+00	-2.472905329013649900e-01
-8.972474085811962041e+00	-2.529089742823820153e-01
-8.941482264877523178e+00	-2.585073470051539868e-01
-8.910390004196322877e+00	-2.640859325081669762e-01
-8.879197372766352458e+00	-2.696450758462500263e-01
-8.847904555816612060e+00	-2.751851789246539948e-01
-8.816511855429572719e+00	-2.807066927951800128e-01
-8.785019689977902502e+00	-2.862101091004969899e-01
-8.753428592400663177e+00	-2.916959507689400044e-01
-8.721739207356053569e+00	-2.971647620768699816e-01
-8.689952287299883338e+00	-3.026170982087360017e-01
-8.658068687550391829e+00	-3.080535144561700189e-01
-8.626089360410603035e+00	-3.134745552062839780e-01
-8.594015348430081858e+00	-3.188807428759219964e-01
-8.561847776896632567e+00	-3.242725669524490484e-01
-8.529587845657212952e+00	-3.296504733029230194e-01
-8.497236820374162392e+00	-3.350148539118959490e-01
-8.464796023329062891e+00	-3.403660372037379811e-01
-8.432266823890682161e+00	-3.457042790982460256e-01
-8.399650628766993421e+00	-3.510297549385240079e-01
-8.366948872162712547e+00	-3.563425524177829540e-01
-8.334163005964063231e+00	-3.616426656170090292e-01
-8.301294490071143173e+00	-3.669299902486870546e-01
-8.268344782995413311e+00	-3.722043201830850800e-01
-8.235315332835712709e+00	-3.774653453134379499e-01
-8.202207568740211840e+00	-3.827126507950109890e-01
-8.169022892954851400e+00	-3.879457176708109301e-01
-8.135762673550342328e+00	-3.931639248740920745e-01
-8.102428237910292097e+00	-3.983665525751530212e-01
-8.069020867052572044e+00	-4.035527868176140287e-01
-8.035541790844462184e+00	-4.087217253678620543e-01
-8.001992184160112487e+00	-4.138723846809870266e-01
-7.968373164015972065e+00	-4.190037078677210647e-01
-7.934685787706961868e+00	-4.241145735299510222e-01
-7.900931051952611917e+00	-4.292038053176349677e-01
-7.867109893049491376e+00	-4.342701820477020136e-01
-7.833223188012912175e+00	-4.393124482158929367e-01
-7.799271756678291645e+00	-4.443293247258849887e-01
-7.765256364720691806e+00	-4.493195196562629889e-01
-7.731177727539371602e+00	-4.542817388853659932e-01
-7.697036514944051611e+00	-4.592146963964220396e-01
-7.662833356569941579e+00	-4.641171240909510165e-01
-7.628568847940681685e+00	-4.689877809467860037e-01
-7.594243557091031605e+00	-4.738254613683239858e-01
-7.559858031655811494e+00	-4.786290025903489620e-01
-7.525412806327262061e+00	-4.833972910128740419e-01
-7.490908410580071397e+00	-4.881292673625529654e-01
-7.456345376562142135e+00	-4.928239305960059879e-01
-7.421724247049072076e+00	-4.974803404815420493e-01
-7.387045583361631529e+00	-5.020976188178580824e-01
-7.352309973148481781e+00	-5.066749492709599068e-01
-7.317518037940101472e+00	-5.112115758334518922e-01
-7.282670440385211386e+00	-5.157067999329461028e-01
-7.247767891086931868e+00	-5.201599762384940817e-01
-7.212811154963281624e+00	-5.245705072350610454e-01
-7.177801057064361778e+00	-5.289378366559180922e-01
-7.142738487787211987e+00	-5.332614418811409962e-01
-7.107624407438501990e+00	-5.375408254267770580e-01
-7.072459850104741541e+00	-5.417755056635049637e-01
-7.037245926799451823e+00	-5.459650069155870256e-01
-7.001983827866621546e+00	-5.501088491003389702e-01
-6.966674824629532026e+00	-5.542065370751740883e-01
-6.931320270283872098e+00	-5.582575498634370081e-01
-6.895921600043191546e+00	-5.622613299316399083e-01
-6.860480330553722084e+00	-5.662172726894481034e-01
-6.824998058604031748e+00	-5.701247163798330853e-01
-6.789476459162441913e+00	-5.739829325203500421e-01
-6.753917282782341935e+00	-5.777911170476890401e-01
-6.718322352421451704e+00	-5.815483823065650260e-01
-6.682693559726532229e+00	-5.852537500110299717e-01
-6.647032860839192203e+00	-5.889061452915240746e-01
-6.611342271781931679e+00	-5.925043919247690027e-01
-6.575623863485981602e+00	-5.960472088262041002e-01
-6.539879756523961696e+00	-5.995332078664310504e-01
-6.504112115610921840e+00	-6.029608930542449396e-01
-6.468323143936931530e+00	-6.063286611097769008e-01
-6.432515077393492042e+00	-6.096348034321539267e-01
-6.396690178753641653e+00	-6.128775094473919438e-01
-6.360850731863401997e+00	-6.160548713040230329e-01
-6.324999035898601463e+00	-6.191648898667170275e-01
-6.289137399737601442e+00	-6.222054819418860738e-01
-6.253268136495801599e+00	-6.251744886542989210e-01
-6.217393558263402120e+00	-6.280696848802489463e-01
-6.181515971082911953e+00	-6.308887896308399412e-01
-6.145637670197752200e+00	-6.336294772687260934e-01
-6.109760935597901899e+00	-6.362893894331100864e-01
-6.073888027883521445e+00	-6.388661475411319124e-01
-6.038021184462062152e+00	-6.413573657288789143e-01
-6.002162616089271374e+00	-6.437606640921729184e-01
-5.966314503759582166e+00	-6.460736820860009111e-01
-5.930478995946791620e+00	-6.482940919418760384e-01
-5.894658206191361494e+00	-6.504196119645000440e-01
-5.858854211026661929e+00	-6.524480195727671017e-01
-5.823069048232811795e+00	-6.543771639552931063e-01
-5.787304715403521982e+00	-6.562049782171470724e-01
-5.751563168808321969e+00	-6.579294909022690430e-01
-5.715846322530281576e+00	-6.595488367849080547e-01
-5.680156047857352064e+00	-6.610612668333359920e-01
-5.644494172903991469e+00	-6.624651572598079241e-01
-5.608862482438511599e+00	-6.637590175821839189e-01
-5.573262717891202200e+00	-6.649414976346190720e-01
-5.537696577518121721e+00	-6.660113934770970356e-01
-5.502165716695351705e+00	-6.669676521662248891e-01
-5.466671748319702040e+00	-6.678093753623950413e-01
-5.431216243292372070e+00	-6.685358217610939402e-01
-5.395800731063691735e+00	-6.691464083485580971e-01
-5.360426700218491547e+00	-6.696407104940829136e-01
-5.325095599083772058e+00	-6.700184609029120608e-01
-5.289808836342201559e+00	-6.702795474646650042e-01
-5.254567781637391910e+00	-6.704240100426039906e-01
-5.219373766159382200e+00	-6.704520362585750792e-01
-5.184228083201151804e+00	-6.703639563371530663e-01
-5.149131988679651606e+00	-6.701602370802239861e-01
-5.114086701617641673e+00	-6.698414750500429893e-01
-5.079093404584932081e+00	-6.694083890444570972e-01
-5.044153244100382238e+00	-6.688618119527038886e-01
-5.009267330998532053e+00	-6.682026820837509984e-01
-4.974436740767052001e+00	-6.674320340616619607e-01
-4.939662513863221527e+00	-6.665509893839549616e-01
-4.904945656020081479e+00	-6.655607467393060972e-01
-4.870287138554301620e+00	-6.644625721803461005e-01
-4.835687898689851494e+00	-6.632577892457560687e-01
-4.801148839912442234e+00	-6.619477691233250916e-01
-4.766670832371171507e+00	-6.605339209422820268e-01
-4.732254713344421937e+00	-6.590176822790489997e-01
-4.697901287787551894e+00	-6.574005099556279319e-01
-4.663611328980231896e+00	-6.556838712042469819e-01
-4.629385579291142250e+00	-6.538692352657589080e-01
-4.595224751077171987e+00	-6.519580654825689603e-01
-4.561129527733701394e+00	-6.499518119398020044e-01
-4.527100564911441971e+00	-6.478519047009689835e-01
-4.493138491914061561e+00	-6.456597476767220734e-01
-4.459243913288971406e+00	-6.433767131574090747e-01
-4.425417410622201508e+00	-6.410041370322419052e-01
-4.391659544545682081e+00	-6.385433147099111029e-01
-4.357970856963262030e+00	-6.359954977476520721e-01
-4.324351873498911480e+00	-6.333618911880420921e-01
-4.290803106168191938e+00	-6.306436515953339761e-01
-4.257325056270682140e+00	-6.278418857759489047e-01
-4.223918217498502159e+00	-6.249576501609499513e-01
-4.190583079252562015e+00	-6.219919508218900717e-01
-4.157320130155341964e+00	-6.189457440855319348e-01
-4.124129861745331915e+00	-6.158199377075490588e-01
-4.091012772335512082e+00	-6.126153925604740369e-01
-4.057969371014862325e+00	-6.093329247869689880e-01
-4.025000181768682239e+00	-6.059733083659248898e-01
-3.992105747690952278e+00	-6.025372780359679048e-01
-3.959286635258582265e+00	-5.990255325187880953e-01
-3.926543438635341943e+00	-5.954387379831169724e-01
-3.893876783970411815e+00	-5.917775316894309245e-01
-3.861287333654622067e+00	-5.880425257552990281e-01
-3.828775790495532405e+00	-5.842343109818970426e-01
-3.796342901770922040e+00	-5.803534606834670484e-01
-3.763989463119221668e+00	-5.764005344634250960e-01
-3.731716322224421845e+00	-5.723760818833460995e-01
-3.699524382252821653e+00	-5.682806459742479888e-01
-3.667414604998961991e+00	-5.641147665432320046e-01
-3.635388013698332088e+00	-5.598789832328179283e-01
-3.603445695465872234e+00	-5.555738382949280130e-01
-3.571588803320011607e+00	-5.511998790465719722e-01
-3.539818557754482065e+00	-5.467576599797239201e-01
-3.508136247821981968e+00	-5.422477445035249755e-01
-3.476543231696791914e+00	-5.376707063029328992e-01
-3.445040936686551980e+00	-5.330271303039249009e-01
-3.413630858667102252e+00	-5.283176132415390303e-01
-3.382314560918281643e+00	-5.235427638331540123e-01
-3.351093672343171903e+00	-5.187032025654700895e-01
-3.319969885057892256e+00	-5.137995611095809156e-01
-3.288944951344322298e+00	-5.088324813842599603e-01
-3.258020679963552269e+00	-5.038026142930109863e-01
-3.227198931833411777e+00	-4.987106181655510118e-01
-3.196481615079362015e+00	-4.935571569391140057e-01
-3.165870679474172000e+00	-4.883428981192050045e-01
-3.135368110287641841e+00	-4.830685105632330223e-01
-3.104975921574181896e+00	-4.777346621336339694e-01
-3.074696148931722384e+00	-4.723420172697700425e-01
-3.044530841772122187e+00	-4.668912345298949496e-01
-3.014482055148532069e+00	-4.613829641558960248e-01
-2.984551841191661836e+00	-4.558178457142449402e-01
-2.954742240211632343e+00	-4.501965058666889674e-01
-2.925055271528192335e+00	-4.445195563236249980e-01
-2.895492924096122245e+00	-4.387875920318650702e-01
-2.866057146997691873e+00	-4.330011896466249843e-01
-2.836749839877661827e+00	-4.271609063350349511e-01
-2.807572843399921858e+00	-4.212672789554050001e-01
-2.778527929807522057e+00	-4.153208236527369812e-01
-2.749616793670411674e+00	-4.093220359068460712e-01
-2.720841042906341656e+00	-4.032713910646760769e-01
-2.692202190161681941e+00	-3.971693453833379794e-01
-2.663701644638612365e+00	-3.910163376048389483e-01
-2.635340704455032323e+00	-3.848127910776550364e-01
-2.607120549621481764e+00	-3.785591164341849946e-01
-2.579042235717961873e+00	-3.722557148268449967e-01
-2.551106688349691787e+00	-3.659029817190890266e-01
-2.523314698457872041e+00	-3.595013112211839501e-01
-2.495666918556351810e+00	-3.530511009540229783e-01
-2.468163859959981998e+00	-3.465527574178680070e-01
-2.440805891064462330e+00	-3.400067018365730553e-01
-2.413593236730352309e+00	-3.334133764417629986e-01
-2.386525978816612437e+00	-3.267732511556070141e-01
-2.359604057900871688e+00	-3.200868306252599993e-01
-2.332827276214741730e+00	-3.133546615569500204e-01
-2.306195301813252385e+00	-3.065773402929219960e-01
-2.279707673987822147e+00	-2.997555205702029935e-01
-2.253363809921702376e+00	-2.928899213964130110e-01
-2.227163012576702350e+00	-2.859813349746420097e-01
-2.201104479788871693e+00	-2.790306346067960019e-01
-2.175187314540122152e+00	-2.720387825028079964e-01
-2.149410536361662238e+00	-2.650068374217040001e-01
-2.123773093814161683e+00	-2.579359620698000177e-01
-2.098273877978511948e+00	-2.508274301811890261e-01
-2.072911736880762135e+00	-2.436826332062569933e-01
-2.047685490763871741e+00	-2.365030865351819833e-01
-2.022593948109482120e+00	-2.292904351852589895e-01
-1.997635922303141909e+00	-2.220464588833909736e-01
-1.972810248827541857e+00	-2.147730764782290191e-01
-1.948115802860431733e+00	-2.074723496201890116e-01
-1.923551517146152134e+00	-2.001464856518490043e-01
-1.899116400003441951e+00	-1.927978396560980356e-01
-1.874809553326701961e+00	-1.854289156147180262e-01
-1.850630190433151911e+00	-1.780423666358859625e-01
-1.826577653605231832e+00	-1.706409942152579684e-01
-1.802651431175221974e+00	-1.632277465018550089e-01
-1.778851173998221791e+00	-1.558057155468149935e-01
-1.755176711159861958e+00	-1.483781335201739826e-01
-1.731628064766831843e+00	-1.409483678881279789e-01
-1.708205463671512048e+00	-1.335199155506499591e-01
-1.684909355986041968e+00	-1.260963959468530127e-01
-1.661740420247361794e+00	-1.186815431430219836e-01
-1.638699575101671968e+00	-1.112791969257410085e-01
-1.615787987385431723e+00	-1.038932929299929975e-01
-1.593007078489971917e+00	-9.652785183939099900e-02
-1.570358528907831897e+00	-8.918696770286399511e-02
-1.547844280871651712e+00	-8.187479541899900237e-02
-1.525466539009772138e+00	-7.459553744593899749e-02
-1.503227768957761779e+00	-6.735342980106201471e-02
-1.481130693880481797e+00	-6.015272742070548739e-02
-1.459178288876411766e+00	-5.299768895586698392e-02
-1.437373773252801801e+00	-4.589256108503808607e-02
-1.415720600678961993e+00	-3.884156243019931676e-02
-1.394222447242992047e+00	-3.184886716635088044e-02
-1.372883197456781890e+00	-2.491858841886718245e-02
-1.351706928272781827e+00	-1.805476154635859976e-02
-1.330697891195671723e+00	-1.126132740960580914e-02
-1.309860492590881886e+00	-4.542115729471801755e-03
-1.289199272310801891e+00	2.099171361516910528e-03
-1.268718880777601754e+00	8.658975468010809973e-03
-1.248424054679472039e+00	1.513389767456091439e-02
-1.228319591453371995e+00	2.152071377565190069e-02
-1.208410322743291854e+00	2.781638888704640600e-02
-1.188701087037281834e+00	3.401809133363781212e-02
-1.169196701699424912e+00	4.012320571083510812e-02
-1.149901934624288913e+00	4.612934501896989725e-02
-1.130821475750857896e+00	5.203436177333070622e-02
-1.111959908680631770e+00	5.783635799620970297e-02
-1.093321682650077786e+00	6.353369400178990323e-02
-1.074911085110939801e+00	6.912499588982859433e-02
-1.056732215172934808e+00	7.460916166990259890e-02
-1.038788958161943832e+00	7.998536594449540127e-02
-1.021084961542914948e+00	8.525306308641619757e-02
-1.003623612450248004e+00	9.041198885396539708e-02
-9.864080170593568786e-01	9.546216039589680569e-02
-9.694409820215239559e-01	1.004038746075688049e-01
-9.527249981698748815e-01	1.052377048097188073e-01
-9.362622266875648691e-01	1.099644957320254079e-01
-9.200544879099659124e-01	1.145853567950061019e-01
-9.041032529109909177e-01	1.191016536958054983e-01
-8.884096379997039605e-01	1.235149983160089004e-01
-8.729744022272739601e-01	1.278272369827042065e-01
-8.577979479762809500e-01	1.320404371275321065e-01
-8.428803246745238953e-01	1.361568724023219934e-01
-8.282212356441749357e-01	1.401790063239889972e-01
-8.138200480645019219e-01	1.441094745355580020e-01
-7.996758059928199547e-01	1.479510657843089994e-01
-7.857872463541719643e-01	1.517067017320140043e-01
-7.721528177757229772e-01	1.553794157257940012e-01
-7.587707021075179581e-01	1.589723306712210182e-01
-7.456388384373658917e-01	1.624886361615990038e-01
-7.327549493746668974e-01	1.659315650288260002e-01
-7.201165693464278705e-01	1.693043694915830066e-01
-7.077210746189279700e-01	1.726102970856820129e-01
-6.955657147309859401e-01	1.758525665690700013e-01
-6.836476449999999705e-01	1.790343440000000119e-01
-6.719639597402840003e-01	1.821587191911780146e-01
-6.605117258151899096e-01	1.852286827450909945e-01
-6.492880161304508402e-01	1.882471038760999971e-01
-6.382899426664598863e-01	1.912167092231900067e-01
-6.275146886421918424e-01	1.941400628534230011e-01
-6.169595394034068647e-01	1.970195476500860021e-01
-6.066219116328048777e-01	1.998573482712759919e-01
-5.964993804902229968e-01	2.026554358542279888e-01
-5.865897043066359284e-01	2.054155546281249967e-01
-5.768908464767829036e-01	2.081392105834539985e-01
-5.674009942215350044e-01	2.108276623293650065e-01
-5.581185739224359121e-01	2.134819142520270052e-01
-5.490422627670219491e-01	2.161027120667849966e-01
-5.401709964840659683e-01	2.186905408352469993e-01
-5.315039729925949974e-01	2.212456254954220103e-01
-5.230406518366789159e-01	2.237679339288879965e-01
-5.147807493292519965e-01	2.262571825639800027e-01
-5.067242293818209342e-01	2.287128444883479994e-01
-4.988712900523339377e-01	2.311341600182859890e-01
-4.912223458998909442e-01	2.335201496461249970e-01
-4.837780062917729218e-01	2.358696292611469902e-01
-4.765390498645818984e-01	2.381812275141010071e-01
-4.695063953964199177e-01	2.404534051708029918e-01
-4.626810694001879387e-01	2.426844762768199937e-01
-4.560641707984989246e-01	2.448726309330760131e-01
-4.496568330875749253e-01	2.470159594617570009e-01
-4.434601844402029092e-01	2.491124777233270082e-01
-4.374753062355209443e-01	2.511601533291230037e-01
-4.317031905356178978e-01	2.531569324800470033e-01
-4.261446970549119251e-01	2.551007671506609897e-01
-4.208005101876148846e-01	2.569896423295939814e-01
-4.156710966707499177e-01	2.588216030218419839e-01
-4.107566644649159326e-01	2.605947807164890051e-01
-4.060571234318399170e-01	2.623074190245490156e-01
-4.015720483767419302e-01	2.639578981963759952e-01
-3.973006450043918836e-01	2.655447582361719627e-01
-3.932417193106468867e-01	2.670667203428659930e-01
-3.893936508962508869e-01	2.685227064217550197e-01
-3.857543706470549227e-01	2.699118564298970124e-01
-3.823213431749719060e-01	2.712335433401840135e-01
-3.790915543572999091e-01	2.724873855340860240e-01
-3.760615042492558846e-01	2.736732564611800145e-01
-3.732272055762398955e-01	2.747912914343779711e-01
-3.705841879393839133e-01	2.758418914630900165e-01
-3.681275077911649318e-01	2.768257240619910187e-01
-3.658517641583589608e-01	2.777437210102879916e-01
-3.637511200082849117e-01	2.785970730749239843e-01
-3.618193290724749378e-01	2.793872217506629951e-01
-3.600497678605599217e-01	2.801158481098730002e-01
-3.584354725176639445e-01	2.807848588945729973e-01
-3.569691801020489219e-01	2.813963700224579867e-01
-3.556433737875028811e-01	2.819526877164489909e-01
-3.544503314281068906e-01	2.824562875033420073e-01
-3.533821768628458981e-01	2.829097913606929970e-01
-3.524309332851609522e-01	2.833159433216050349e-01
-3.515885779590699478e-01	2.836775838739279965e-01
-3.508470975299389227e-01	2.839976235129549886e-01
-3.501985431553349404e-01	2.842790158245329657e-01
-3.496350846704249227e-01	2.845247304878699701e-01
-3.491490630038479592e-01	2.847377265939839974e-01
-3.487330400744749204e-01	2.849209266760049930e-01
-3.483798454273479006e-01	2.850771918412889905e-01
-3.480826189086869138e-01	2.852092983820659899e-01
-3.478348487351828888e-01	2.853199162210059980e-01
-3.476304043817028955e-01	2.854115895205969755e-01
-3.474635637936919208e-01	2.854867197505129850e-01
-3.473290345253049471e-01	2.855475514654539637e-01
-3.472219685107279519e-01	2.855961609975249949e-01
-3.471379702931118860e-01	2.856344482125420248e-01
-3.470730986615209179e-01	2.856641314193679726e-01
