# Supplementary material for: Agile perching maneuvers in birds and morphing-wing drones
Source: Nat Commun. 2024 Sep 27;15:8330. doi: 10.1038/s41467-024-52369-4 (PMC11437188; doi:10.1038/s41467-024-52369-4)
Supplement: Supplementary file 11 — Source Data [file 41467_2024_52369_MOESM11_ESM.zip › figure_source_data/suppl_fig_2/harris_hawk_369.csv]

# horizontal_pos	altitude
-1.176953478567503986e+01	3.775212299029974128e-01
-1.173238428692723900e+01	3.795862636864933970e-01
-1.169521778816993951e+01	3.815814933395793584e-01
-1.165811123351983980e+01	3.834530161181444186e-01
-1.162112922065613851e+01	3.851468834261484453e-01
-1.158432456453923898e+01	3.866100073569913587e-01
-1.154773809330603918e+01	3.877910368428033605e-01
-1.151139866998113881e+01	3.886411832311844616e-01
-1.147532342929943994e+01	3.891149768350363747e-01
-1.143951821503903865e+01	3.891709382336313583e-01
-1.140397819988963946e+01	3.887721507608974392e-01
-1.136868866703713898e+01	3.878867236056343648e-01
-1.133362593038493848e+01	3.864881381642184532e-01
-1.129875836863803862e+01	3.845554736199664481e-01
-1.126404754736774017e+01	3.820735110642974330e-01
-1.122944940262693869e+01	3.790327187156153910e-01
-1.119491545969533952e+01	3.754291238317843948e-01
-1.116039406106133924e+01	3.712640796608663862e-01
-1.112583157876923856e+01	3.665439381551404141e-01
-1.109117358774093987e+01	3.612796411239964645e-01
-1.105636597856753944e+01	3.554862439780884231e-01
-1.102135599052043879e+01	3.491823871948174229e-01
-1.098609314809573867e+01	3.423897311075214112e-01
-1.095053008722103982e+01	3.351323695997324159e-01
-1.091462326026313967e+01	3.274362378009734176e-01
-1.087833351211294008e+01	3.193285279764384033e-01
-1.084162652281953854e+01	3.108371265373164327e-01
-1.080447311543523981e+01	3.019900835392134164e-01
-1.076684943084193868e+01	2.928151242581544245e-01
-1.072873697429033868e+01	2.833392105154883822e-01
-1.069012254112383964e+01	2.735881574440254260e-01
-1.065099803161613856e+01	2.635863094238474202e-01
-1.061136016696513984e+01	2.533562770376504014e-01
-1.057121012019984008e+01	2.429187351631253988e-01
-1.053055307703654009e+01	2.322922807832084047e-01
-1.048939774253223867e+01	2.214933477901084302e-01
-1.044775580971584006e+01	2.105361750076104044e-01
-1.040564140623913936e+01	1.994328228652039181e-01
-1.036307053449003845e+01	1.881932336205133227e-01
-1.032006051960664017e+01	1.768253297241949018e-01
-1.027662947845123931e+01	1.653351448249912037e-01
-1.023279582093613982e+01	1.537269819856906250e-01
-1.018857779320327950e+01	1.420035938828363153e-01
-1.014399307012172002e+01	1.301663800523939207e-01
-1.009905840248369913e+01	1.182155965801949121e-01
-1.005378932220858879e+01	1.061505739841247103e-01
-1.000819990689779893e+01	9.396993936550730731e-02
-9.962302603277409574e+00	8.167183919882721466e-02
-9.916108107477638711e+00	6.925415936964121610e-02
-9.869625298766768751e+00	5.671473925737230415e-02
-9.822861222307968987e+00	4.405157679851462449e-02
-9.775821115749309342e+00	3.126302157036120466e-02
-9.728508473984378568e+00	1.834795302561259556e-02
-9.680925146214258703e+00	5.305941108189410338e-03
-9.633071459470599507e+00	-7.862613384027605790e-03
-9.584946362984229751e+00	-2.115636112814558989e-02
-9.536547588159699274e+00	-3.457291145824759049e-02
-9.487871819395669704e+00	-4.810876618709158947e-02
-9.438914871527199324e+00	-6.175928137381359040e-02
-9.389671870215229532e+00	-7.551865775837757200e-02
-9.340137432134088868e+00	-8.937995990262659340e-02
-9.290305842279499515e+00	-1.033351633212366005e-01
-9.240171226118098602e+00	-1.173752280816315885e-01
-9.189727714615068876e+00	-1.314901965354196012e-01
-9.138969600409328820e+00	-1.456693120551615928e-01
-9.087891483565389450e+00	-1.599011549317315706e-01
-9.036488405434448978e+00	-1.741737909807766216e-01
-8.984755969226668526e+00	-1.884749279500075869e-01
-8.932690445956779968e+00	-2.027920745441315620e-01
-8.880288864500789359e+00	-2.171126968140735802e-01
-8.827549084615109010e+00	-2.314243668041305324e-01
-8.774469851937858778e+00	-2.457148987149416208e-01
-8.721050834226568682e+00	-2.599724684091895832e-01
-8.667292638391298709e+00	-2.741857128362245599e-01
-8.613196808252899572e+00	-2.883438068459155956e-01
-8.558765803382538451e+00	-3.024365158568655398e-01
-8.504002959844708442e+00	-3.164542238897775639e-01
-8.448912434149630002e+00	-3.303879375202905533e-01
-8.393499132198408930e+00	-3.442292672942185994e-01
-8.337768625449729853e+00	-3.579703890323935878e-01
-8.281727056923898544e+00	-3.716039881884915519e-01
-8.225381039964858587e+00	-3.851231909761446137e-01
-8.168737552882648245e+00	-3.985214863267845797e-01
-8.111803832681989235e+00	-4.117926428646725978e-01
-8.054587271037288332e+00	-4.249306249912366273e-01
-7.997095315498738088e+00	-4.379295118713945612e-01
-7.939335378612808469e+00	-4.507834226362115726e-01
-7.881314757226978607e+00	-4.634864504960655718e-01
-7.823040563742448050e+00	-4.760326077412506129e-01
-7.764519670506118132e+00	-4.884157828420576108e-01
-7.705758667925228345e+00	-5.006297100988885695e-01
-7.646763836276988080e+00	-5.126679515833396650e-01
-7.587541130604888551e+00	-5.245238904967626237e-01
-7.528096177574008507e+00	-5.361907345884855403e-01
-7.468434282726588158e+00	-5.476615279456926721e-01
-7.408560446256088561e+00	-5.589291693033375807e-01
-7.348479385218518622e+00	-5.699864350245906763e-01
-7.288195560027358688e+00	-5.808260050576916633e-01
-7.227713203134268127e+00	-5.914404904600625290e-01
-7.167036347970068277e+00	-6.018224614629377189e-01
-7.106168856496538844e+00	-6.119644754913255991e-01
-7.045114444077528404e+00	-6.218591050131225817e-01
-6.983876700794168002e+00	-6.314989655254497070e-01
-6.922459108776558345e+00	-6.408767443558456289e-01
-6.860865055575618321e+00	-6.499852312255305353e-01
-6.799097844026308124e+00	-6.588173516636335325e-01
-6.737160699432488187e+00	-6.673662043564705382e-01
-6.675056775211318794e+00	-6.756251033571405440e-01
-6.612789158355668384e+00	-6.835876257723436655e-01
-6.550360876192838688e+00	-6.912476651020276197e-01
-6.487774905933098246e+00	-6.985994898611205262e-01
-6.425034188412258374e+00	-7.056378064985995291e-01
-6.362141647246138731e+00	-7.123578249917545957e-01
-6.299100214345147997e+00	-7.187553248810276685e-01
-6.235912862402138046e+00	-7.248267189716746106e-01
-6.172582644587208733e+00	-7.305691115084316234e-01
-6.109112741284068449e+00	-7.359803473675046170e-01
-6.045506513305208607e+00	-7.410590487366546242e-01
-5.981767560651148230e+00	-7.458046358876126991e-01
-5.917899785550058134e+00	-7.502173289915925469e-01
-5.853907458244698603e+00	-7.542981284809235909e-01
-5.789795283793958802e+00	-7.580487721980886384e-01
-5.725568468033568337e+00	-7.614716684663285218e-01
-5.661232780797878839e+00	-7.645698052227065666e-01
-5.596794614539398083e+00	-7.673466364271626095e-01
-5.532261036590158554e+00	-7.698059480467365212e-01
-5.467639833481628742e+00	-7.719517069580925650e-01
-5.402939545964408730e+00	-7.737878970592926287e-01
-5.338169493635468221e+00	-7.753183476827596454e-01
-5.273339788372608083e+00	-7.765465600107135380e-01
-5.208461336080578263e+00	-7.774755375761706055e-01
-5.143545826556128020e+00	-7.781076270617015567e-01
-5.078605711568278558e+00	-7.784443754721845909e-01
-5.013654171513368674e+00	-7.784864093576535637e-01
-4.948705071234898334e+00	-7.782333411127555500e-01
-4.883772905789818708e+00	-7.776837065076305233e-01
-4.818872737093268022e+00	-7.768349365498776748e-01
-4.754020122484858391e+00	-7.756833655859847187e-01
-4.689231036334258640e+00	-7.742242762764826036e-01
-4.624521785849609046e+00	-7.724519807780676484e-01
-4.559908922275609733e+00	-7.703599361935025147e-01
-4.495409148678479738e+00	-7.679408911580205555e-01
-4.431039225519088909e+00	-7.651870593652745356e-01
-4.366815875220339649e+00	-7.620903149342626026e-01
-4.302755686945179292e+00	-7.586424038102266287e-01
-4.238875022819168947e+00	-7.548351648965145877e-01
-4.175189926857648892e+00	-7.506607543410266370e-01
-4.111716037889268982e+00	-7.461118663516477234e-01
-4.048468507802539307e+00	-7.411819440835025752e-01
-3.985461926473369054e+00	-7.358653745135006474e-01
-3.922710254753528858e+00	-7.301576617748495313e-01
-3.860226766905229034e+00	-7.240555741413077229e-01
-3.798024003847238816e+00	-7.175572606992466351e-01
-3.736113738526879224e+00	-7.106623346937226415e-01
-3.674506954642729362e+00	-7.033719215498837052e-01
-3.613213839810199168e+00	-6.956886706201776960e-01
-3.552243794083299377e+00	-6.876167307588476607e-01
-3.491605454519229212e+00	-6.791616908478617098e-01
-3.431306736199348784e+00	-6.703304873650606233e-01
-3.371354889803429344e+00	-6.611312819716375078e-01
-3.311756575479549269e+00	-6.515733128812715158e-01
-3.252517952367019127e+00	-6.416667244408376103e-01
-3.193644782723499276e+00	-6.314223798898366269e-01
-3.135142549190399031e+00	-6.208516626643096892e-01
-3.077016583316119380e+00	-6.099662718661755800e-01
-3.019272203054859105e+00	-5.987780176299006829e-01
-2.961914856585608824e+00	-5.872986220872455920e-01
-2.904950269461359369e+00	-5.755395314628526382e-01
-2.848384591817119116e+00	-5.635117445360446897e-01
-2.792224542147098809e+00	-5.512256622875415513e-01
-2.736477544016328700e+00	-5.386909630252916248e-01
-2.681151852009579173e+00	-5.259165066647566444e-01
-2.626256663245318812e+00	-5.129102711402266923e-01
-2.571802210900719032e+00	-4.996793231604926278e-01
-2.517799836406108938e+00	-4.862298247106865978e-01
-2.464262037273859285e+00	-4.725670758586725806e-01
-2.411202487924339444e+00	-4.586955935656786276e-01
-2.358636031355239027e+00	-4.446192253435156672e-01
-2.306578640061818675e+00	-4.303412957610365797e-01
-2.255047345245039025e+00	-4.158647829964116638e-01
-2.204060134030148888e+00	-4.011925218746976163e-01
-2.153635815145278798e+00	-3.863274291364686142e-01
-2.103793854263648733e+00	-3.712727460665756207e-01
-2.054554180976658984e+00	-3.560322930845196132e-01
-2.005936970121038776e+00	-3.406107304704955596e-01
-1.957962400913409118e+00	-3.250138190831525775e-01
-1.910650398031229047e+00	-3.092486747243526346e-01
-1.864020359403278926e+00	-2.933240097285625958e-01
-1.818090876016879021e+00	-2.772503554040245954e-01
-1.772879449497948956e+00	-2.610402591314756049e-01
-1.728402213558399181e+00	-2.447084502338095491e-01
-1.684673665621108762e+00	-2.282719691642345894e-01
-1.641706415014248854e+00	-2.117502551166285385e-01
-1.599510954067418833e+00	-1.951651878330826206e-01
-1.558095458235829067e+00	-1.785410801610106124e-01
-1.517465621023638800e+00	-1.619046187845316065e-01
-1.477624528975738816e+00	-1.452847515090335828e-01
-1.438572581361579061e+00	-1.287125204989436056e-01
-1.400307458394988824e+00	-1.122208419401355961e-01
-1.362824140929729033e+00	-9.584423370217959315e-02
-1.326114983557758809e+00	-7.961849369243462204e-02
-1.290169841932919059e+00	-6.358033270369958800e-02
-1.254976253967218902e+00	-4.776696663872359583e-02
-1.220519673324918841e+00	-3.221567402692257498e-02
-1.186783752394934943e+00	-1.696332570947259311e-02
-1.153750670684040802e+00	-2.045894436935591365e-03
-1.121401503369662933e+00	1.250204712242011795e-02
-1.089716623611579838e+00	2.664783084582111883e-02
-1.058676131175972923e+00	4.036119050667980046e-02
-1.028260299001291012e+00	5.361474213337472094e-02
-9.984500285603680192e-01	6.638443738738300515e-02
-9.692273042720739307e-01	7.864998006141901699e-02
-9.405756368107229815e-01	9.039519609595891847e-02
-9.124804849715320021e-01	1.016083480247568088e-01
-8.849296457910429403e-01	1.122823854889399148e-01
-8.579136029033799238e-01	1.224151244029379193e-01
-8.314258236425819959e-01	1.320093485070084061e-01
-8.054629961783529302e-01	1.410728283885008261e-01
-7.800251989917980078e-01	1.496182545798103170e-01
-7.551159962469899956e-01	1.576630830221120161e-01
-7.307424540748179709e-01	1.652292929914704056e-01
-7.069150744321479607e-01	1.723430594830868134e-01
-6.836476449999999705e-01	1.790343440000000119e-01
-6.609570055015370205e-01	1.853364096491852964e-01
-6.388627328108149594e-01	1.912852683610959115e-01
-6.173867492388980249e-01	1.969190698654236238e-01
-5.965528603736920399e-01	2.022774437215554277e-01
-5.763862307600149393e-01	2.074008071620760951e-01
-5.569128074820890451e-01	2.123296527089194030e-01
-5.381587032972310336e-01	2.171038304158404153e-01
-5.201495523141449473e-01	2.217618401358963931e-01
-5.029098522626529455e-01	2.263401493755824168e-01
-4.864623081200159516e-01	2.308725520561014100e-01
-4.708271922056999625e-01	2.353895828472054030e-01
-4.560217358046799729e-01	2.399180006737134108e-01
-4.420595669137229455e-01	2.444803535365834002e-01
-4.289502078236089311e-01	2.490946349703234142e-01
-4.166986449657209546e-01	2.537740403206983908e-01
-4.053049817922579345e-01	2.585268286272294214e-01
-3.947641834695470031e-01	2.633562933004224282e-01
-3.850659199022880008e-01	2.682608420688333828e-01
-3.761945111445980094e-01	2.732341839166814168e-01
-3.681289766724419321e-01	2.782656180221333986e-01
-3.608431873780969523e-01	2.833404171227754120e-01
-3.543061165881009611e-01	2.884402953573104167e-01
-3.484821839854839731e-01	2.935439485337004162e-01
-3.433316841108939865e-01	2.986276530163164411e-01
-3.388112891907139601e-01	3.036659080591214144e-01
-3.348746144449309403e-01	3.086321054756244187e-01
-3.314728328009529656e-01	3.134992100519804481e-01
-3.285553251037589551e-01	3.182404340849164237e-01
-3.260703514755269872e-01	3.228298898539003758e-01
-3.239657294329489901e-01	3.272432046959994345e-01
-3.221895046992879763e-01	3.314580846078933885e-01
-3.206906013217999396e-01	3.354548139071523716e-01
-3.194194386855849777e-01	3.392166803892073812e-01
-3.183285042578899438e-01	3.427303175554874404e-01
-3.173728723534679497e-01	3.459859577951884257e-01
-3.165106608302879487e-01	3.489775928089464130e-01
-3.157034193533219679e-01	3.517030399982093991e-01
-3.149164446508629922e-01	3.541639159425353789e-01
-3.141190199834749675e-01	3.563655203855444209e-01
-3.132845778043269469e-01	3.583166362920243708e-01
-3.123907862696679860e-01	3.600292534734894079e-01
-3.114195618230969353e-01	3.615182249651763824e-01
-3.103570114961749504e-01	3.628008667398654463e-01
-3.091933098161149807e-01	3.638965124375104221e-01
-3.079225162702089458e-01	3.648260355572644498e-01
-3.065423401342149967e-01	3.656113519913763987e-01
-3.050538601218999446e-01	3.662749158780254088e-01
-3.034612067551759607e-01	3.668392215196134565e-01
-3.017712155936679852e-01	3.673263235691833772e-01
-2.999930595089919660e-01	3.677573868518414502e-01
-2.981378680562449812e-01	3.681522760883234602e-01
-2.962183417005189723e-01	3.685291944573904077e-01
-2.942483682194279582e-01	3.689043784105173751e-01
-2.922426480453322872e-01	3.692918544782024526e-01
-2.902163346560323598e-01	3.697032620265954250e-01
-2.881846953932051814e-01	3.701477440825433618e-01
-2.861627973067124575e-01	3.706319064918284223e-01
-2.841652218120068740e-01	3.711598438563934454e-01
-2.822058111276955494e-01	3.717332289577164328e-01
-2.802974486495359852e-01	3.723514607589644143e-01
-2.784518746321675842e-01	3.730118646286003647e-01
-2.766795378047541831e-01	3.737099371793184410e-01
-2.749894828529406698e-01	3.744396270997044640e-01
-2.733892730660437698e-01	3.751936425975583855e-01
-2.718849468816600945e-01	3.759637755921574342e-01
-2.704810065639633443e-01	3.767412325998293898e-01
-2.691804368287830651e-01	3.775169623571723587e-01
-2.679847508780324739e-01	3.782819706157294348e-01
-2.668940610263723645e-01	3.790276132091734418e-01
-2.659071708907913001e-01	3.797458594199534243e-01
-2.650216859644375367e-01	3.804295188297524000e-01
-2.642341393039318587e-01	3.810724261930824586e-01
-2.635401290183022605e-01	3.816695803854184277e-01
-2.629344642512030372e-01	3.822172351004924362e-01
-2.624113163901066748e-01	3.827129406555254132e-01
-2.619643723113762590e-01	3.831555379547023632e-01
-2.615869865744933631e-01	3.835451073048794512e-01
-2.612723296097900771e-01	3.838828763176124204e-01
-2.610135291012194436e-01	3.841710925136314625e-01
-2.608038019503357563e-01	3.844128674180393723e-01
-2.606365744228774650e-01	3.846119998493744419e-01
