# Supplementary material for: Agile perching maneuvers in birds and morphing-wing drones
Source: Nat Commun. 2024 Sep 27;15:8330. doi: 10.1038/s41467-024-52369-4 (PMC11437188; doi:10.1038/s41467-024-52369-4)
Supplement: Supplementary file 11 — Source Data [file 41467_2024_52369_MOESM11_ESM.zip › figure_source_data/suppl_fig_2/harris_hawk_396.csv]

# horizontal_pos	altitude
-1.195940413667959490e+01	3.535784804852070140e-01
-1.194466221075099632e+01	3.557291258480460017e-01
-1.192969280133009491e+01	3.578299920247710042e-01
-1.191451251437719527e+01	3.598707127069790124e-01
-1.189913768175759579e+01	3.618410019603969796e-01
-1.188358426089289566e+01	3.637307090878890148e-01
-1.186786773932819550e+01	3.655298722091580021e-01
-1.185200304491669598e+01	3.672287701186849884e-01
-1.183600446226259528e+01	3.688179720029580166e-01
-1.181988555599629542e+01	3.702883846221409758e-01
-1.180365910138579544e+01	3.716312965897409781e-01
-1.178733702271319572e+01	3.728384194160930254e-01
-1.177093033976749581e+01	3.739019250173050146e-01
-1.175444912272709530e+01	3.748144794300439786e-01
-1.173790245562359580e+01	3.755692725138740085e-01
-1.172129840849739502e+01	3.761600434660770098e-01
-1.170464401827829626e+01	3.765811020185190205e-01
-1.168794527833949637e+01	3.768273452315720196e-01
-1.167120713660209574e+01	3.768942698457259932e-01
-1.165443350198769501e+01	3.767779801968170195e-01
-1.163762725894879502e+01	3.764751917451180097e-01
-1.162079028973719552e+01	3.759832303113669894e-01
-1.160392350400769601e+01	3.753000271536099941e-01
-1.158702687529929598e+01	3.744241100570230296e-01
-1.157009948388069631e+01	3.733545906442399809e-01
-1.155313956540279641e+01	3.720911481456540271e-01
-1.153614456476169536e+01	3.706340098974659769e-01
-1.151911119454069521e+01	3.689839288595579969e-01
-1.150203549737669562e+01	3.671421584653349890e-01
-1.148491291157569627e+01	3.651104251313970206e-01
-1.146773833929119490e+01	3.628908987661330077e-01
-1.145050621657419576e+01	3.604861616230309873e-01
-1.143321058460809603e+01	3.578991758467450213e-01
-1.141584516144919625e+01	3.551332500577479845e-01
-1.139840341361049525e+01	3.521920053150279784e-01
-1.138087862685089569e+01	3.490793407858029940e-01
-1.136326397555719581e+01	3.457993994370759938e-01
-1.134555259014379658e+01	3.423565340461839912e-01
-1.132773762193199651e+01	3.387552738068749791e-01
-1.130981230501649648e+01	3.350002917841189976e-01
-1.129177001467119545e+01	3.310963734454189789e-01
-1.127360432189969508e+01	3.270483864692830256e-01
-1.125530904378889652e+01	3.228612520031889921e-01
-1.123687828937669586e+01	3.185399175145149919e-01
-1.121830650080359604e+01	3.140893313488160032e-01
-1.119958848957289632e+01	3.095144190812200158e-01
-1.118071946780069581e+01	3.048200617189540385e-01
-1.116169507439259512e+01	3.000110757865609989e-01
-1.114251139613519648e+01	2.950921953007050180e-01
-1.112316498374699592e+01	2.900680556188170445e-01
-1.110365286297509613e+01	2.849431791256620272e-01
-1.108397254087689632e+01	2.797219627042450418e-01
-1.106412200746079577e+01	2.744086669226969977e-01
-1.104409973290519531e+01	2.690074068567490095e-01
-1.102390466060139573e+01	2.635221444583630279e-01
-1.100353619630169533e+01	2.579566823748229987e-01
-1.098299419367529595e+01	2.523146591190720267e-01
-1.096227893659459518e+01	2.465995454911450446e-01
-1.094139111849109547e+01	2.408146421519340441e-01
-1.092033181913129525e+01	2.349630782539990359e-01
-1.089910247916609620e+01	2.290478110393970312e-01
-1.087770487281339626e+01	2.230716263211859895e-01
-1.085614107902809522e+01	2.170371397730980201e-01
-1.083441345150859547e+01	2.109467989603759919e-01
-1.081252458787969495e+01	2.048028860537470242e-01
-1.079047729837869518e+01	1.986075211774380178e-01
-1.076827457435549640e+01	1.923626663508500312e-01
-1.074591955687999523e+01	1.860701299915490103e-01
-1.072341550573079516e+01	1.797315719544640145e-01
-1.070076576901519516e+01	1.733485090882269097e-01
-1.067797375365169543e+01	1.669223212943740098e-01
-1.065504289691809525e+01	1.604542580784197314e-01
-1.063197663924879599e+01	1.539454455835320146e-01
-1.060877839843839610e+01	1.473968940976519149e-01
-1.058545154538569655e+01	1.408095060233825191e-01
-1.056199938148959561e+01	1.341840842968958225e-01
-1.053842511778639590e+01	1.275213412375704181e-01
-1.051473185589589576e+01	1.208219078042266081e-01
-1.049092257082599566e+01	1.140863432268671152e-01
-1.046700009566349543e+01	1.073151449749933095e-01
-1.044296710816649565e+01	1.005087590151153148e-01
-1.041882611925339575e+01	9.366759030128642138e-02
-1.039457946337349625e+01	8.679201343368761479e-02
-1.037022929072909605e+01	7.988238341176091828e-02
-1.034577756130949489e+01	7.293904640045541232e-02
-1.032122604068649530e+01	6.596235042110441815e-02
-1.029657629751329573e+01	5.895265587256921791e-02
-1.027182970266219542e+01	5.191034578381342746e-02
-1.024698742992839584e+01	4.483583569622900944e-02
-1.022205045822399505e+01	3.772958307299872915e-02
-1.019701957518119606e+01	3.059209613366511982e-02
-1.017189538208067567e+01	2.342394201498770867e-02
-1.014667830001651616e+01	1.622575416411212168e-02
-1.012136857720981631e+01	8.998238877054615115e-03
-1.009596629737751528e+01	1.742180904420909116e-03
-1.007047138906403561e+01	-5.541551942961686628e-03
-1.004488363584069610e+01	-1.285200524341068018e-02
-1.001920268727690555e+01	-2.018813550980069760e-02
-9.993428070586356071e+00	-2.754880885700899951e-02
-9.967559202850406308e+00	-3.493280080140498400e-02
-9.941595403720144830e+00	-4.233879718582098106e-02
-9.915535908498036122e+00	-4.976539620656497687e-02
-9.889379881499555935e+00	-5.721111150226798614e-02
-9.863126429594956335e+00	-6.467437624796795737e-02
-9.836774615831055613e+00	-7.215354818217800670e-02
-9.810323473033266239e+00	-7.964691548017499567e-02
-9.783772017288406175e+00	-8.715270337356600949e-02
-9.757119261209735939e+00	-9.466908140471497202e-02
-9.730364226886855761e+00	-1.021941711950729581e-01
-9.703505958425056477e+00	-1.097260545990929592e-01
-9.676543533981075029e+00	-1.172627821102950052e-01
-9.649476077205305202e+00	-1.248023813835139606e-01
-9.622302768004475482e+00	-1.323428657372199835e-01
-9.595022852543385383e+00	-1.398822425023509841e-01
-9.567635652409805402e+00	-1.474185210890660014e-01
-9.540140572873054836e+00	-1.549497206503419600e-01
-9.512537110173985511e+00	-1.624738772311059565e-01
-9.484824857791986474e+00	-1.699890503035360045e-01
-9.457003511643785387e+00	-1.774933286029999890e-01
-9.429072874178055841e+00	-1.849848351946070113e-01
-9.401032857340286597e+00	-1.924617317171180009e-01
-9.372883484393145892e+00	-1.999222217688320091e-01
-9.344624890588626442e+00	-2.073645534184749839e-01
-9.316257322700206345e+00	-2.147870208428500072e-01
-9.287781137434524936e+00	-2.221879651116189791e-01
-9.259196798754166124e+00	-2.295657741576769828e-01
-9.230504874154615180e+00	-2.369188819888199959e-01
-9.201706029949745513e+00	-2.442457672124380141e-01
-9.172801025631255101e+00	-2.515449509594129829e-01
-9.143790707377405624e+00	-2.588149943060180092e-01
-9.114676000796395172e+00	-2.660544953031440119e-01
-9.085457902997836399e+00	-2.732620857302969775e-01
-9.056137474093816309e+00	-2.804364276975169767e-01
-9.026715828237115602e+00	-2.875762102213310079e-01
-8.997194124309695340e+00	-2.946801459012109992e-01
-8.967573556378095390e+00	-3.017469678205109695e-01
-8.937855344035055438e+00	-3.087754267907639738e-01
-8.908040722747696094e+00	-3.157642890504410160e-01
-8.878130934332094881e+00	-3.227123345190029968e-01
-8.848127217672375977e+00	-3.296183556945909143e-01
-8.818030799798636465e+00	-3.364811572690519781e-01
-8.787842887433756189e+00	-3.432995565176459318e-01
-8.757564659112706096e+00	-3.500723845029169445e-01
-8.727197257970415123e+00	-3.567984881132439390e-01
-8.696741785285846404e+00	-3.634767329368819300e-01
-8.666199294859875835e+00	-3.701060069521889262e-01
-8.635570788293945199e+00	-3.766852249947089670e-01
-8.604857211224775426e+00	-3.832133339421759932e-01
-8.574059450558245032e+00	-3.896893185396849701e-01
-8.543178332732415114e+00	-3.961122077697609156e-01
-8.512214623026865823e+00	-4.024810816560009941e-01
-8.481169025921895255e+00	-4.087950783748939831e-01
-8.450042186497915608e+00	-4.150534015385379250e-01
-8.418834692852215085e+00	-4.212553275014589427e-01
-8.387547079497474911e+00	-4.274002125380300110e-01
-8.356179831694404925e+00	-4.334874997329169477e-01
-8.324733390659154963e+00	-4.395167254259980116e-01
-8.293208159575895522e+00	-4.454875250550500154e-01
-8.261604510334995766e+00	-4.513996382443990485e-01
-8.229922790909235175e+00	-4.572529129954509552e-01
-8.198163333272924902e+00	-4.630473088455860364e-01
-8.166326461763095068e+00	-4.687828988749709880e-01
-8.134412501777505966e+00	-4.744598704564089720e-01
-8.102421788700935323e+00	-4.800785246609319823e-01
-8.070354676949595074e+00	-4.856392742513019889e-01
-8.038211549023355218e+00	-4.911426402165150473e-01
-8.005992824456455992e+00	-4.965892468224680223e-01
-7.973698968560174904e+00	-5.019798151767609351e-01
-7.941330500854355101e+00	-5.073151553288131055e-01
-7.908888003090105201e+00	-5.125961569496360060e-01
-7.876372126772015037e+00	-5.178237786584198865e-01
-7.843783600095274977e+00	-5.229990360850460540e-01
-7.811123234221494904e+00	-5.281229887785530153e-01
-7.778391928825694634e+00	-5.331967260909389328e-01
-7.745590676856564549e+00	-5.382213521832870384e-01
-7.712720568462164472e+00	-5.431979703167209017e-01
-7.679782794043674699e+00	-5.481276666038819023e-01
-7.646778646410484548e+00	-5.530114934072929422e-01
-7.613709522020735143e+00	-5.578504525789089730e-01
-7.580576921302064619e+00	-5.626454787403429858e-01
-7.547382448057764925e+00	-5.673974228054838864e-01
-7.514127807974015028e+00	-5.721070359466209343e-01
-7.480814806253194504e+00	-5.767749542016429309e-01
-7.447445344407745083e+00	-5.814016839135889292e-01
-7.414021416257584818e+00	-5.859875881848239931e-01
-7.380545103181484379e+00	-5.905328745166049664e-01
-7.347018568680124595e+00	-5.950375837909900323e-01
-7.313444052314315158e+00	-5.995015807361379068e-01
-7.279823863086734903e+00	-6.039245459983551001e-01
-7.246160372339964795e+00	-6.083059699250079611e-01
-7.212456006246195095e+00	-6.126451481420200906e-01
-7.178713237966264593e+00	-6.169411789882850439e-01
-7.144934579556764476e+00	-6.211929628474859300e-01
-7.111122573703624994e+00	-6.253992033956070618e-01
-7.077279785360374831e+00	-6.295584107603648949e-01
-7.043408793366855214e+00	-6.336689065670579879e-01
-7.009512182122304758e+00	-6.377288308242370363e-01
-6.975592533383085048e+00	-6.417361505824858980e-01
-6.941652418251784695e+00	-6.456886702805670897e-01
-6.907694389419924974e+00	-6.495840436755588865e-01
-6.873720973721634486e+00	-6.534197872375200333e-01
-6.839734665050734463e+00	-6.571932948748129277e-01
-6.805737917687855187e+00	-6.609018538436299828e-01
-6.771733140078954882e+00	-6.645426616845548917e-01
-6.737722689100475115e+00	-6.681128440202990237e-01
-6.703708864840955073e+00	-6.716094730419239767e-01
-6.669693905922875032e+00	-6.750295865061739509e-01
-6.635679985383164947e+00	-6.783702070637029902e-01
-6.601669207124935213e+00	-6.816283617371470260e-01
-6.567663602948274892e+00	-6.848011013690140647e-01
-6.533665130162384926e+00	-6.878855198622220168e-01
-6.499675669777104758e+00	-6.908787730406609207e-01
-6.465697025267164832e+00	-6.937780969633811079e-01
-6.431730921898584974e+00	-6.965808255336940480e-01
-6.397779006603134810e+00	-6.992844072536030797e-01
-6.363842848383044704e+00	-7.018864209843669322e-01
-6.329923939225724716e+00	-7.043845905854830836e-01
-6.296023695505274631e+00	-7.067767983169139789e-01
-6.262143459845614935e+00	-7.090610969026929222e-01
-6.228284503417884643e+00	-7.112357201681001051e-01
-6.194448028643674498e+00	-7.132990921771480419e-01
-6.160635172273845050e+00	-7.152498348120870375e-01
-6.126847008812035256e+00	-7.170867737518220597e-01
-6.093084554251015028e+00	-7.188089428213990661e-01
-6.059348770089655112e+00	-7.204155866999200075e-01
-6.025640567597534414e+00	-7.219061619892830350e-01
-5.991960812294435001e+00	-7.232803366607500895e-01
-5.958310328611454487e+00	-7.245379879106110810e-01
-5.924689904700635168e+00	-7.256791984698109932e-01
-5.891100297360234883e+00	-7.267042514253418961e-01
-5.857542237042465239e+00	-7.276136236234020949e-01
-5.824016432911235164e+00	-7.284079777355820795e-01
-5.790523577917355169e+00	-7.290881530797210797e-01
-5.757064353858944550e+00	-7.296551552963959075e-01
-5.723639436395324687e+00	-7.301101449903339979e-01
-5.690249499982654946e+00	-7.304544254532010505e-01
-5.656895222700394577e+00	-7.306894295902859326e-01
-5.623577290937534556e+00	-7.308167061785160179e-01
-5.590296403908554979e+00	-7.308379055869680396e-01
-5.557053277969274951e+00	-7.307547650935990458e-01
-5.523848650703384600e+00	-7.305690939333440159e-01
-5.490683284751295190e+00	-7.302827582129629569e-01
-5.457557971353554471e+00	-7.298976658271549844e-01
-5.424473533582024665e+00	-7.294157515085049059e-01
-5.391430829233175182e+00	-7.288389621407529440e-01
-5.358430753358835119e+00	-7.281692424608749992e-01
-5.325474240411154803e+00	-7.274085212703949033e-01
-5.292562265980125247e+00	-7.265586982704430596e-01
-5.259695848103464577e+00	-7.256216316282280143e-01
-5.226876048130864483e+00	-7.245991263750310996e-01
-5.194103971126204478e+00	-7.234929237274509983e-01
-5.161380765794175041e+00	-7.223046914146529218e-01
-5.128707623919714464e+00	-7.210360150847741068e-01
-5.096085779311614772e+00	-7.196883908535089969e-01
-5.063516506244524429e+00	-7.182632190473638989e-01
-5.031001117396525224e+00	-7.167617991831138902e-01
-4.998540961282694539e+00	-7.151853262138179179e-01
-4.966137419188735080e+00	-7.135348880602949695e-01
-4.933791901611915165e+00	-7.118114644354429643e-01
-4.901505844220585217e+00	-7.100159269571419962e-01
-4.869280703347184769e+00	-7.081490405339680994e-01
-4.837117951033604868e+00	-7.062114659964129348e-01
-4.805019069651645047e+00	-7.042037639351090839e-01
-4.772985546125214640e+00	-7.021263996965030341e-01
-4.741018865785064484e+00	-6.999797494758039917e-01
-4.709120505890385111e+00	-6.977641074368219343e-01
-4.677291928855854763e+00	-6.954796937785749922e-01
-4.645534575225775065e+00	-6.931266636594839436e-01
-4.613849856441085251e+00	-6.907051168814750675e-01
-4.582239147447774386e+00	-6.882151082286409594e-01
-4.550703779198705057e+00	-6.856566583482199828e-01
-4.519245031103184651e+00	-6.830297650556140798e-01
-4.487864123481345224e+00	-6.803344149401628904e-01
-4.456562210082385178e+00	-6.775705951442929642e-01
-4.425340370727214534e+00	-6.747383051857180902e-01
-4.394199604137615012e+00	-6.718375686904909383e-01
-4.363140821014424908e+00	-6.688684449040029900e-01
-4.332164837427944448e+00	-6.658310398475200120e-01
-4.301272368583155092e+00	-6.627255169895800435e-01
-4.270464023022114475e+00	-6.595521073045209626e-01
-4.239740297324084750e+00	-6.563111185946359782e-01
-4.209101571362694472e+00	-6.530029439579370099e-01
-4.178548104176854849e+00	-6.496280692902121068e-01
-4.148080030509174954e+00	-6.461870797180240267e-01
-4.117697358062595292e+00	-6.426806648683960344e-01
-4.087399965521594680e+00	-6.391096228912489519e-01
-4.057187601380395137e+00	-6.354748631619679955e-01
-4.027059883615135227e+00	-6.317774076038580322e-01
-3.997016300232234975e+00	-6.280183905835610148e-01
-3.967056210718775233e+00	-6.241990573465840964e-01
-3.937178848415115340e+00	-6.203207609749770146e-01
-3.907383323822965160e+00	-6.163849578646150018e-01
-3.877668628855735378e+00	-6.123932017354321022e-01
-3.848033642030585177e+00	-6.083471362042109920e-01
-3.818477134594615130e+00	-6.042484859658678875e-01
-3.788997777570035197e+00	-6.000990466455919936e-01
-3.759594149695985266e+00	-5.959006734003939876e-01
-3.730264746236985118e+00	-5.916552683644589195e-01
-3.701007988620765410e+00	-5.873647670480339755e-01
-3.671822234860915302e+00	-5.830311238141470120e-01
-3.642705790712915004e+00	-5.786562965711290474e-01
-3.613656921505085329e+00	-5.742422308314680812e-01
-3.584673864579994707e+00	-5.697908432987799365e-01
-3.555754842275415051e+00	-5.653040051544619971e-01
-3.526898075368794849e+00	-5.607835252237389767e-01
-3.498101796904064642e+00	-5.562311332071090408e-01
-3.469364266315235312e+00	-5.516484631675599992e-01
-3.440683783757444658e+00	-5.470370374661930324e-01
-3.412058704553235344e+00	-5.423982513389040694e-01
-3.383487453659334676e+00	-5.377333583045589283e-01
-3.354968540057595483e+00	-5.330434565904729194e-01
-3.326500570973174753e+00	-5.283294767539929992e-01
-3.298082265822644743e+00	-5.235921706696109457e-01
-3.269712469795575061e+00	-5.188321020392661076e-01
-3.241390166974615461e+00	-5.140496385694570680e-01
-3.213114492901155472e+00	-5.092449459425800740e-01
-3.184884746496544849e+00	-5.044179836916440340e-01
-3.156700401252464872e+00	-4.995685030674320015e-01
-3.128561115607825016e+00	-4.946960469654880233e-01
-3.100466742434615064e+00	-4.897999519571930027e-01
-3.072417337559794959e+00	-4.848793524450920045e-01
-3.044413167256284858e+00	-4.799331869376989856e-01
-3.016454714641414903e+00	-4.749602064136730362e-01
-2.988542684927764981e+00	-4.699589847198920034e-01
-2.960678009477375028e+00	-4.649279309228029899e-01
-2.932861848616544975e+00	-4.598653035080229601e-01
-2.905095593175395230e+00	-4.547692262997609647e-01
-2.877380864722274723e+00	-4.496377059495880180e-01
-2.849719514470074877e+00	-4.444686508238730460e-01
-2.822113620837584769e+00	-4.392598911009370499e-01
-2.794565485655405190e+00	-4.340091998731429590e-01
-2.767077629012464790e+00	-4.287143150359130073e-01
-2.739652782744845361e+00	-4.233729617352239294e-01
-2.712293882575225190e+00	-4.179828751377539509e-01
-2.685004058916894643e+00	-4.125418232836049470e-01
-2.657786626362405258e+00	-4.070476297804410115e-01
-2.630645071883034980e+00	-4.014981961001050093e-01
-2.603583041771185158e+00	-3.958915232441419518e-01
-2.576604327363905433e+00	-3.902257325532049737e-01
-2.549712849592094877e+00	-3.844990854467759678e-01
-2.522912642406414996e+00	-3.787100018939840163e-01
-2.496207835137455255e+00	-3.728570774331479432e-01
-2.469602633854615092e+00	-3.669390985768989366e-01
-2.443101301795414848e+00	-3.609550564609310119e-01
-2.416708138944285267e+00	-3.549041586173419804e-01
-2.390427460847755370e+00	-3.487858387777739710e-01
-2.364263576760855301e+00	-3.425997646368270089e-01
-2.338220767227965347e+00	-3.363458435320669238e-01
-2.312303261209924798e+00	-3.300242260230859537e-01
-2.286515212877775483e+00	-3.236353073781059186e-01
-2.260860678202504914e+00	-3.171797270021319837e-01
-2.235343591479135306e+00	-3.106583658654499813e-01
-2.209967741931975205e+00	-3.040723420148300216e-01
-2.184736750556985463e+00	-2.974230042719540057e-01
-2.159654047365105356e+00	-2.907119242440349693e-01
-2.134722849198564809e+00	-2.839408867899749778e-01
-2.109946138299594764e+00	-2.771118791016640159e-01
-2.085326641817204951e+00	-2.702270785738050130e-01
-2.060866812443634899e+00	-2.632888396468859860e-01
-2.036568810376595096e+00	-2.562996798164700052e-01
-2.012434486806385259e+00	-2.492622650077609969e-01
-1.988465369129215121e+00	-2.421793945173689733e-01
-1.964662648087774910e+00	-2.350539857243770236e-01
-1.941027167038664958e+00	-2.278890587702189774e-01
-1.917559413542424762e+00	-2.206877214015929844e-01
-1.894259513466224787e+00	-2.134531541628250095e-01
-1.871127227780894797e+00	-2.061885961137989720e-01
-1.848161952223604798e+00	-1.988973312371589697e-01
-1.825362719984094939e+00	-1.915826756839419942e-01
-1.802728207556964835e+00	-1.842479659905990053e-01
-1.780256743883954718e+00	-1.768965483825509777e-01
-1.757946322889244906e+00	-1.695317692604779714e-01
-1.735794619487225132e+00	-1.621569669455519835e-01
-1.713799009115995142e+00	-1.547754647392549643e-01
-1.691956590821534823e+00	-1.473905653324689702e-01
-1.670264213886555105e+00	-1.400055465775059682e-01
-1.648718507965164726e+00	-1.326236586159300068e-01
-1.627315916650235117e+00	-1.252481223347289840e-01
-1.606052734363614842e+00	-1.178821291037859820e-01
-1.584925146422564879e+00	-1.105288417290130054e-01
-1.563929272097154932e+00	-1.031913965380559794e-01
-1.543061210434804931e+00	-9.587290649943797094e-02
-1.522317088589344891e+00	-8.857646526146600863e-02
-1.501693112353684967e+00	-8.130515198438897917e-02
-1.481185618557264938e+00	-7.406203682821299594e-02
-1.460791128953654816e+00	-6.685018694943400952e-02
-1.440506405188635153e+00	-5.967267285268396115e-02
-1.420328504407164960e+00	-5.253257493813900947e-02
-1.400254835027904932e+00	-4.543299008232798419e-02
-1.380283212187734865e+00	-3.837703808890596813e-02
-1.360411912335664830e+00	-3.136786784688799790e-02
-1.340639726437404811e+00	-2.440866303683297822e-02
-1.320966011237204807e+00	-1.750264723044017701e-02
-1.301390738014594817e+00	-1.065308823591576415e-02
-1.281914538269615100e+00	-3.863301550245501481e-03
-1.262538745771375037e+00	2.863347209969502316e-03
-1.243265434412324844e+00	9.523441015268696574e-03
-1.224097451323774788e+00	1.611351137013242174e-02
-1.205038444727625002e+00	2.263003958718562414e-02
-1.186092886025104765e+00	2.906945945986660895e-02
-1.167266085655185970e+00	3.542816138726842534e-02
-1.148564202293934855e+00	4.170249798666461616e-02
-1.129994245010244924e+00	4.788879121037281639e-02
-1.111564068044237796e+00	5.398334096430770779e-02
-1.093282357930785986e+00	5.998243520604482071e-02
-1.075158612752527887e+00	6.588236148066781150e-02
-1.057203113373659908e+00	7.167941983333891987e-02
-1.039426886577318854e+00	7.736993701862161787e-02
-1.021841660105109906e+00	8.295028190832332005e-02
-1.004459809676419013e+00	8.841688198221592243e-02
-9.872942981471959367e-01	9.376624076964791554e-02
-9.703586070519019113e-01	9.899495609496331006e-02
-9.536666608576859216e-01	1.040997389659768235e-01
-9.372327443455319429e-01	1.090774329326910097e-01
-9.210714136183939527e-01	1.139250337331203233e-01
-9.051974013200669855e-01	1.186397090346437144e-01
-8.896255167298479094e-01	1.232188180728589211e-01
-8.743705414759129768e-01	1.276599309855393216e-01
-8.594471216836379046e-01	1.319608476370732197e-01
-8.448696574429349626e-01	1.361196157287386244e-01
-8.306521905399218975e-01	1.401345479923591375e-01
-8.168082914519408932e-01	1.440042382692943157e-01
-8.033509466500888818e-01	1.477275762833204220e-01
-7.902924472891419416e-01	1.513037609247023241e-01
-7.776442803901298939e-01	1.547323118735845215e-01
-7.654170236350609224e-01	1.580130794036376241e-01
-7.536202448957619593e-01	1.611462522215865167e-01
-7.422624076087979139e-01	1.641323632146833300e-01
-7.313507830855159320e-01	1.669722929962343116e-01
-7.208913708101019058e-01	1.696672711587786098e-01
-7.108888277287939150e-01	1.722188751652860006e-01
-7.013464074701469819e-01	1.746290268305957238e-01
-6.922659103594069885e-01	1.768999863680830176e-01
-6.836476449999999705e-01	1.790343440000000119e-01
-6.754904020922338770e-01	1.810350091538790174e-01
-6.677914410442149507e-01	1.829051972916580227e-01
-6.605464898033629462e-01	1.846484144424510032e-01
-6.537497582000189045e-01	1.862684395340690191e-01
-6.473939649482869374e-01	1.877693046421800016e-01
-6.414703782952249078e-01	1.891552732991690355e-01
-6.359688701489738527e-01	1.904308170271230005e-01
-6.308779833514509550e-01	1.916005902807110250e-01
-6.261850115935169159e-01	1.926694040057020108e-01
-6.218760913022939318e-01	1.936421980374670171e-01
-6.179363046636738854e-01	1.945240125805200171e-01
-6.143497927804929537e-01	1.953199590250160322e-01
-6.110998778107199492e-01	1.960351903687030106e-01
-6.081691927829219191e-01	1.966748715230109967e-01
-6.055398176509089181e-01	1.972441497894760198e-01
-6.031934200283579628e-01	1.977481257973140172e-01
-6.011113989401180024e-01	1.981918251945320175e-01
-5.992750298423989985e-01	1.985801713831920057e-01
-5.976656091016339101e-01	1.989179595841990000e-01
-5.962645960839159098e-01	1.992098325081250176e-01
-5.950537509957538607e-01	1.994602578958560302e-01
-5.940152666344979959e-01	1.996735081762510133e-01
-5.931318922547919037e-01	1.998536424673780232e-01
-5.923870478373010062e-01	2.000044911231940170e-01
-5.917649271586469251e-01	2.001296429988290160e-01
-5.912505882075138608e-01	2.002324355748760221e-01
-5.908300296712409860e-01	2.003159480445160234e-01
-5.904902524293369481e-01	2.003829974270150416e-01
-5.902193052338748913e-01	2.004361377274910261e-01
-5.900063140297580055e-01	2.004776621161760142e-01
-5.898414946673589121e-01	2.005096080512550061e-01
