# Supplementary material for: Agile perching maneuvers in birds and morphing-wing drones
Source: Nat Commun. 2024 Sep 27;15:8330. doi: 10.1038/s41467-024-52369-4 (PMC11437188; doi:10.1038/s41467-024-52369-4)
Supplement: Supplementary file 11 — Source Data [file 41467_2024_52369_MOESM11_ESM.zip › figure_source_data/suppl_fig_2/harris_hawk_382.csv]

# horizontal_pos	altitude
-1.158424007667893818e+01	4.182037699647963014e-01
-1.154662324174963750e+01	4.173718910331832843e-01
-1.150896162407523704e+01	4.165354689060553062e-01
-1.147133265083863662e+01	4.156673487236153264e-01
-1.143380187318583729e+01	4.147394485040772905e-01
-1.139642248890413789e+01	4.137232544958542868e-01
-1.135923512646673750e+01	4.125903049740343165e-01
-1.132226788541013818e+01	4.113126502748473134e-01
-1.128553662237883692e+01	4.098632782326522839e-01
-1.124904546696423679e+01	4.082164958767803276e-01
-1.121278754677773826e+01	4.063482601753863332e-01
-1.117674589715023714e+01	4.042364526890013243e-01
-1.114089452750403808e+01	4.018610951244903085e-01
-1.110519961387723775e+01	3.992045048706382993e-01
-1.106962078532693816e+01	3.962513915666873165e-01
-1.103411247102733661e+01	3.929888975328533207e-01
-1.099862527480873808e+01	3.894065864182932879e-01
-1.096310734463593661e+01	3.854963856536522959e-01
-1.092750570606043681e+01	3.812524892044752978e-01
-1.089176753093823713e+01	3.766712276971243001e-01
-1.085584131561343746e+01	3.717509132345723222e-01
-1.081967794622193679e+01	3.664916661544992960e-01
-1.078323163267583773e+01	3.608952306380183161e-01
-1.074646069712153817e+01	3.549647854965962690e-01
-1.070932820709373701e+01	3.487047556976413110e-01
-1.067180244809413736e+01	3.421206292915393021e-01
-1.063385723476533684e+01	3.352187834324792948e-01
-1.059547206408423747e+01	3.280063221990092703e-01
-1.055663211794813705e+01	3.204909279709252656e-01
-1.051732812606153722e+01	3.126807272529623094e-01
-1.047755610306013807e+01	3.045841710904473310e-01
-1.043731697626353672e+01	2.962099296245903068e-01
-1.039661612227963694e+01	2.875667999012703202e-01
-1.035546283185873762e+01	2.786636257812312722e-01
-1.031386972292153814e+01	2.695092286946803029e-01
-1.027185212157313821e+01	2.601123480223203055e-01
-1.022942743021463663e+01	2.504815900426933251e-01
-1.018661450062863771e+01	2.406253846304723110e-01
-1.014343302823115778e+01	2.305519491866043214e-01
-1.009990298163157796e+01	2.202692595917983276e-01
-1.005604407932651689e+01	2.097850282635034258e-01
-1.001187532287398696e+01	1.991066896305271894e-01
-9.967414593350078178e+00	1.882413934910681097e-01
-9.922678315378966829e+00	1.771960067692415208e-01
-9.877681190635318131e+00	1.659771241204591186e-01
-9.832436000521417085e+00	1.545910876554374980e-01
-9.786953475782707912e+00	1.430440157638375176e-01
-9.741242229187447421e+00	1.313418406386550052e-01
-9.695308746090287144e+00	1.194903536568037161e-01
-9.649157426733356857e+00	1.074952572918870114e-01
-9.602790673508957653e+00	9.536222175857711481e-02
-9.556209016092488184e+00	8.309694415306020931e-02
-9.509411267320446726e+00	7.070520749870459754e-02
-9.462394702893558218e+00	5.819293686495241591e-02
-9.415155258380247361e+00	4.556624962852862115e-02
-9.367687737529807990e+00	3.283149700880039212e-02
-9.319986026526118295e+00	1.999529424235368946e-02
-9.272043309475327177e+00	7.064537162877304599e-03
-9.223852281083008364e+00	-5.953596493098678444e-03
-9.175405353104228112e+00	-1.905166205141170521e-02
-9.126694851721296686e+00	-3.222197935676268665e-02
-9.077713203501987849e+00	-4.545668011198170100e-02
-9.028453108012087114e+00	-5.874776965577668819e-02
-8.978907695502277519e+00	-7.208720093875270463e-02
-8.929070668368307651e+00	-8.546695774652468547e-02
-8.878936425310756775e+00	-9.887914363322969358e-02
-8.828500167310558311e+00	-1.123160726024847178e-01
-8.777757984706617833e+00	-1.257703573310226530e-01
-8.726706924829198186e+00	-1.392349906882847099e-01
-8.675345039820326676e+00	-1.527034164681186912e-01
-8.623671414474246788e+00	-1.661695856111927161e-01
-8.571686174163527738e+00	-1.796279947430907131e-01
-8.519390473185456614e+00	-1.930737045589147050e-01
-8.466786464168277959e+00	-2.065023364175176956e-01
-8.413877249513246781e+00	-2.199100464279437062e-01
-8.360666816206688168e+00	-2.332934772728906814e-01
-8.307159955702987375e+00	-2.466496889720267149e-01
-8.253362170937958098e+00	-2.599760706943897159e-01
-8.199279572861707166e+00	-2.732702365389296784e-01
-8.144918769162217131e+00	-2.865299088754876822e-01
-8.090286748064826838e+00	-2.997527933428676961e-01
-8.035390760222227868e+00	-3.129364499136786937e-01
-7.980238201741356896e+00	-3.260781645459037148e-01
-7.924836501320776883e+00	-3.391748258491946166e-01
-7.869193014292666710e+00	-3.522228109116486983e-01
-7.813314926082926881e+00	-3.652178839824217760e-01
-7.757209167232476332e+00	-3.781551111176346125e-01
-7.700882341679606391e+00	-3.910287932084127172e-01
-7.644340669508066455e+00	-4.038324190606316644e-01
-7.587589944844056689e+00	-4.165586394269727433e-01
-7.530635509060356725e+00	-4.291992621422346388e-01
-7.473482238944866296e+00	-4.417452678174636493e-01
-7.416134549033966294e+00	-4.541868449364066529e-01
-7.358596406918796795e+00	-4.665134426912997401e-01
-7.300871360018956757e+00	-4.787138395081426689e-01
-7.242962572093176732e+00	-4.907762249508436647e-01
-7.184872867623486314e+00	-5.026882925570848037e-01
-7.126604782168326935e+00	-5.144373411374867366e-01
-7.068160616823056408e+00	-5.260103821479917841e-01
-7.009542495042176746e+00	-5.373942509027067604e-01
-6.950752420252986674e+00	-5.485757196067566621e-01
-6.891792332905676943e+00	-5.595416104305086513e-01
-6.832664165844726689e+00	-5.702789070932166027e-01
-6.773369897131886752e+00	-5.807748636536167464e-01
-6.713911599687026666e+00	-5.910171093993916713e-01
-6.654291487326976728e+00	-6.009937488740366707e-01
-6.594511956964146826e+00	-6.106934561717067833e-01
-6.534575626869916221e+00	-6.201055626673046550e-01
-6.474485371010436197e+00	-6.292201373352677152e-01
-6.414244349524336641e+00	-6.380280587562265904e-01
-6.353856035437456917e+00	-6.465210778303256411e-01
-6.293324237704166713e+00	-6.546918701267185892e-01
-6.232653120637216659e+00	-6.625340767198957259e-01
-6.171847219746636526e+00	-6.700423323146247334e-01
-6.110911453962626361e+00	-6.772122794609667373e-01
-6.049851134178236833e+00	-6.840405677254486339e-01
-5.988671968021636260e+00	-6.905248368264926828e-01
-5.927380060763986158e+00	-6.966636829697105959e-01
-5.865981912291156952e+00	-7.024566079339336078e-01
-5.804484410119426840e+00	-7.079039508584326068e-01
-5.742894818516966815e+00	-7.130068031558096653e-01
-5.681220763902437021e+00	-7.177669075081507533e-01
-5.619470216824686837e+00	-7.221865424753586282e-01
-5.557651470976487040e+00	-7.262683948291237535e-01
-5.495773119851616428e+00	-7.300154222955868022e-01
-5.433844031808986230e+00	-7.334307099142935993e-01
-5.371873324447516751e+00	-7.365173236703586035e-01
-5.309870339311926202e+00	-7.392781654017057669e-01
-5.247844618030356401e+00	-7.417158331982687258e-01
-5.185805881021676278e+00	-7.438324915738916410e-01
-5.123764009896186522e+00	-7.456297555903745877e-01
-5.061729034602586275e+00	-7.471085928400416076e-01
-4.999711126245836468e+00	-7.482692467509546308e-01
-4.937720596314696841e+00	-7.491111840790187770e-01
-4.875767902819176491e+00	-7.496330687140737581e-01
-4.813863663552976568e+00	-7.498327630809626942e-01
-4.752018676375236339e+00	-7.497073574964547849e-01
-4.690243946059666769e+00	-7.492532268883567159e-01
-4.628550716903416351e+00	-7.484661133365306807e-01
-4.566950509936086533e+00	-7.473412319993086861e-01
-4.505455163237916949e+00	-7.458733971832447462e-01
-4.444076873580096176e+00	-7.440571646346036960e-01
-4.382828237353487033e+00	-7.418869856061436341e-01
-4.321722288566746784e+00	-7.393573679024867396e-01
-4.260772531581876521e+00	-7.364630389426796153e-01
-4.199992966219816992e+00	-7.331991059008617917e-01
-4.139398102917536626e+00	-7.295612081882916211e-01
-4.079002965750676779e+00	-7.255456579078927160e-01
-4.018823081352197235e+00	-7.211495644251566528e-01
-3.958874452052996595e+00	-7.163709398312907428e-01
-3.899173511939006964e+00	-7.112087827969937326e-01
-3.839737064952426948e+00	-7.056631390973777673e-01
-3.780582204651437017e+00	-6.997351378988876380e-01
-3.721726215772136470e+00	-6.934270037069867332e-01
-3.663186458294526382e+00	-6.867420446500407394e-01
-3.604980235287587043e+00	-6.796846184944407288e-01
-3.547124646382356694e+00	-6.722600784262036111e-01
-3.489636429281756769e+00	-6.644747011768807887e-01
-3.432531792246677149e+00	-6.563356005028497808e-01
-3.375826240984606486e+00	-6.478506293376486980e-01
-3.319534403796627231e+00	-6.390282741223627383e-01
-3.263669859195497125e+00	-6.298775448792306442e-01
-3.208244970480786940e+00	-6.204078645329187403e-01
-3.153270731933246473e+00	-6.106289608109576328e-01
-3.098756631360396696e+00	-6.005507637818696676e-01
-3.044710533678816944e+00	-5.901833117317696331e-01
-2.991138590049236434e+00	-5.795366676554167817e-01
-2.938045176782947188e+00	-5.686208481647807567e-01
-2.885432867809386792e+00	-5.574457661172236289e-01
-2.833302443936546844e+00	-5.460211877558027727e-01
-2.781652941449456407e+00	-5.343567046551946920e-01
-2.730481741786807248e+00	-5.224617202954586759e-01
-2.679784703120597023e+00	-5.103454506578577465e-01
-2.629556333654456957e+00	-4.980169378649156875e-01
-2.579790005370987238e+00	-4.854850755806016660e-01
-2.530478205820866577e+00	-4.727586446525807173e-01
-2.481612824382017024e+00	-4.598463573197367205e-01
-2.433185468256627182e+00	-4.467569082241807377e-01
-2.385187802349996389e+00	-4.334990304535846772e-01
-2.337611906123107097e+00	-4.200815548895577289e-01
-2.290450639566116386e+00	-4.065134712406276996e-01
-2.243698009640397117e+00	-3.928039892813007250e-01
-2.197349527915596568e+00	-3.789625989869027101e-01
-2.151402549720036639e+00	-3.649991284316886353e-01
-2.105856584953646582e+00	-3.509237984888046724e-01
-2.060713570808537121e+00	-3.367472735198146494e-01
-2.015978097015566739e+00	-3.224807073549977310e-01
-1.971657574897937026e+00	-3.081357839326606674e-01
-1.927762342460236811e+00	-2.937247519791106876e-01
-1.884305698966487030e+00	-2.792604530680796726e-01
-1.841303863941577079e+00	-2.647563423019136941e-01
-1.798775857239366838e+00	-2.502265007146456943e-01
-1.756743298720086832e+00	-2.356856383229646856e-01
-1.715230128123986786e+00	-2.211490865635166725e-01
-1.674262247866936892e+00	-2.066327786770646990e-01
-1.633867093660307024e+00	-1.921532164574507040e-01
-1.594073140012497003e+00	-1.777274217034737203e-01
-1.554909349741766977e+00	-1.633728707208046971e-01
-1.516404578558606886e+00	-1.491074103426546782e-01
-1.478586947500676985e+00	-1.349491541897936964e-01
-1.441483197467906763e+00	-1.209163582832066819e-01
-1.405118041257467087e+00	-1.070272756571906680e-01
-1.369513529292306853e+00	-9.329999028776470027e-02
-1.334688445634037102e+00	-7.975223143148968408e-02
-1.300657750841986982e+00	-6.640117033418968528e-02
-1.267432087766856785e+00	-5.326320218101868176e-02
-1.235017365441236858e+00	-4.035371707604368252e-02
-1.203414434856656889e+00	-2.768686471514569813e-02
-1.172618868615086907e+00	-1.527531820332470036e-02
-1.142620854243468820e+00	-3.130043121268688555e-03
-1.113405208405831903e+00	8.739921575007303378e-03
-1.084951516394527804e+00	2.032766396776969353e-02
-1.057234398195741054e+00	3.162857401587459982e-02
-1.030223899180159997e+00	4.264048614493209932e-02
-1.003886000151394953e+00	5.336378338693731349e-02
-9.781832381828838852e-01	6.380145758495370245e-02
-9.530754264835908929e-01	7.395912112503080782e-02
-9.285204585508529673e-01	8.384496680354550091e-02
-9.044751791907459371e-01	9.346967374550470276e-02
-8.808963027026889270e-01	1.028462587133882056e-01
-8.577413567169769326e-01	1.119898736380978005e-01
-8.349696289098559321e-01	1.209175517132259070e-01
-8.125430931534749490e-01	1.296479058715603039e-01
-7.904272916221449785e-01	1.382007848615219026e-01
-7.685921499874909246e-01	1.465968934181818006e-01
-7.470127040889469328e-01	1.548573841408913132e-01
-7.256697183387869066e-01	1.630034296156334106e-01
-7.045501785699549435e-01	1.710557840296390020e-01
-6.836476449999999705e-01	1.790343440000000119e-01
-6.629624543896408539e-01	1.869577185650987128e-01
-6.425017642301719123e-01	1.948428182624655225e-01
-6.222794357993040038e-01	2.027044729404343104e-01
-6.023157570708099762e-01	2.105550874310055942e-01
-5.826370106347439348e-01	2.184043434607262912e-01
-5.632748958645629189e-01	2.262589552133832949e-01
-5.442658184388848852e-01	2.341224848058843233e-01
-5.256500638759789013e-01	2.419952226239422965e-01
-5.074708748632789090e-01	2.498741360178073079e-01
-4.897734547671199201e-01	2.577528883138253124e-01
-4.726039217079529564e-01	2.656219284910042999e-01
-4.560082389183019447e-01	2.734686502404962694e-01
-4.400311477180909314e-01	2.812776175083223085e-01
-4.247151293191789301e-01	2.890308520563812933e-01
-4.100994208050309231e-01	2.967081771017173186e-01
-3.962191090432299334e-01	3.042876097457712925e-01
-3.831043240226779112e-01	3.117457937181793426e-01
-3.707795502322029368e-01	3.190584629650022874e-01
-3.592630713032108902e-01	3.262009258363443021e-01
-3.485665593356249703e-01	3.331485590958482845e-01
-3.386948162390319705e-01	3.398773007015113423e-01
-3.296456701851819271e-01	3.463641303044643349e-01
-3.214100260241159468e-01	3.525875266833963240e-01
-3.139720644021829488e-01	3.585278918737133114e-01
-3.073095804662379082e-01	3.641679325508933029e-01
-3.013944495610629271e-01	3.694929902683722900e-01
-2.961932043256089164e-01	3.744913134060393056e-01
-2.916677051468479220e-01	3.791542651244533269e-01
-2.877758840941309071e-01	3.834764632054403211e-01
-2.844725412655819130e-01	3.874558493510962820e-01
-2.817101719416109651e-01	3.910936872669292796e-01
-2.794398030479569028e-01	3.943944906257733085e-01
-2.776118181502309490e-01	3.973658837514643105e-01
-2.761767514844209459e-01	4.000183995298662865e-01
-2.750860333086837528e-01	4.023652206055503000e-01
-2.742926710643582289e-01	4.044218713136202847e-01
-2.737518533728153236e-01	4.062058689891482888e-01
-2.734214666781792369e-01	4.077363442570113294e-01
-2.732625172800923208e-01	4.090336406031093164e-01
-2.732394544919258261e-01	4.101189039407462933e-01
-2.733203936175873094e-01	4.110136729969153246e-01
-2.734772402792740031e-01	4.117394811438083169e-01
-2.736857202717413173e-01	4.123174797908852884e-01
-2.739253214978630280e-01	4.127680926409262874e-01
-2.741791565982535372e-01	4.131107090176103225e-01
-2.744337565791495348e-01	4.133634231193543118e-01
-2.746788070347684352e-01	4.135428244807543008e-01
-2.749068394329009513e-01	4.136638431741372912e-01
-2.751128903781463464e-01	4.137396514127613112e-01
-2.752941417908311150e-01	4.137816212848753339e-01
-2.754495545577166360e-01	4.137993364206762892e-01
-2.755795074502928044e-01	4.138006535432552924e-01
