# Supplementary material for: Agile perching maneuvers in birds and morphing-wing drones
Source: Nat Commun. 2024 Sep 27;15:8330. doi: 10.1038/s41467-024-52369-4 (PMC11437188; doi:10.1038/s41467-024-52369-4)
Supplement: Supplementary file 11 — Source Data [file 41467_2024_52369_MOESM11_ESM.zip › figure_source_data/suppl_fig_2/harris_hawk_221.csv]

# horizontal_pos	altitude
-1.220595808264154769e+01	4.245674696183470154e-01
-1.220151199618344862e+01	4.201176421442059938e-01
-1.219699502984394712e+01	4.156916532598899927e-01
-1.219236716256534692e+01	4.113289920899290131e-01
-1.218758432216044696e+01	4.070701599587390196e-01
-1.218259897721634744e+01	4.029561715195260074e-01
-1.217736078902224861e+01	3.990280258789379864e-01
-1.217181730917344851e+01	3.953261547593139857e-01
-1.216591470775544792e+01	3.918898555823350227e-01
-1.215959851665424907e+01	3.887567181018160012e-01
-1.215281437258964914e+01	3.859620538283410340e-01
-1.214550874490904775e+01	3.835383379448329966e-01
-1.213762963399754824e+01	3.815146736830730134e-01
-1.212912722732554727e+01	3.799162891943920206e-01
-1.211995450162284627e+01	3.787640767862699986e-01
-1.211006776139874930e+01	3.780741840008999821e-01
-1.209942710594264881e+01	3.778576653794520346e-01
-1.208799681899634848e+01	3.781202028931330283e-01
-1.207574567739344928e+01	3.788619019430130019e-01
-1.206264717705504808e+01	3.800771685570110137e-01
-1.204867967673454743e+01	3.817546719724810300e-01
-1.203382646175494841e+01	3.838773952201159911e-01
-1.201807573162254883e+01	3.864227746561670340e-01
-1.200142051678454891e+01	3.893629276637060044e-01
-1.198385853090324815e+01	3.926649659987699881e-01
-1.196539196582504871e+01	3.962913905315910146e-01
-1.194602723693504842e+01	4.002005614634689956e-01
-1.192577468682724628e+01	4.043472365207779751e-01
-1.190464825520904668e+01	4.086831681720800025e-01
-1.188266512273924747e+01	4.131577496130490190e-01
-1.185984533611874880e+01	4.177186981456880166e-01
-1.183621142125014813e+01	4.223127636699740006e-01
-1.181178799071734886e+01	4.268864493322370168e-01
-1.178660135123714880e+01	4.313867309574009878e-01
-1.176067911615144723e+01	4.357617617511689856e-01
-1.173404982747614866e+01	4.399615489089669929e-01
-1.170674259153184593e+01	4.439385892223249863e-01
-1.167878673174014637e+01	4.476484515358740146e-01
-1.165021146179474698e+01	4.510502949777829840e-01
-1.162104558207564864e+01	4.541073132530529799e-01
-1.159131720186504921e+01	4.567870969322639918e-01
-1.156105348961194679e+01	4.590619075564120188e-01
-1.153028045316794703e+01	4.609088594676969963e-01
-1.149902275155084652e+01	4.623100075112059892e-01
-1.146730353938704638e+01	4.632523410679659781e-01
-1.143514434471194718e+01	4.637276872024440055e-01
-1.140256498029644661e+01	4.637325279596650196e-01
-1.136958348809544717e+01	4.632677389503639942e-01
-1.133621611582514888e+01	4.623382582422779774e-01
-1.130247732406274608e+01	4.609526961645160070e-01
-1.126837982167054619e+01	4.591228978736430211e-01
-1.123393462679154808e+01	4.568634713819290094e-01
-1.119915115017194651e+01	4.541912941833269879e-01
-1.116403729717314874e+01	4.511250116208470051e-01
-1.112859958455114651e+01	4.476845397270540206e-01
-1.109284326792874609e+01	4.438905844609299933e-01
-1.105677247587794909e+01	4.397641880983930163e-01
-1.102039034665634887e+01	4.353263120633619754e-01
-1.098369916391344603e+01	4.305974637762419732e-01
-1.094670048807284601e+01	4.255973732211210114e-01
-1.090939528058964925e+01	4.203447229720460032e-01
-1.087178401885104861e+01	4.148569334550599730e-01
-1.083386680010574921e+01	4.091500033373610123e-01
-1.079564343343414734e+01	4.032384032031099963e-01
-1.075711351938084803e+01	3.971350191623889692e-01
-1.071827651743614851e+01	3.908511417975200075e-01
-1.067913180203984780e+01	3.843964949152420263e-01
-1.063967870817894834e+01	3.777792979625619885e-01
-1.059991656793914672e+01	3.710063556787059902e-01
-1.055984473954734781e+01	3.640831685787639938e-01
-1.051946263050284713e+01	3.570140581639579813e-01
-1.047876971634584820e+01	3.498023012840349999e-01
-1.043776555646934767e+01	3.424502687848740012e-01
-1.039644980815354813e+01	3.349595643991289950e-01
-1.035482223971594706e+01	3.273311607184140049e-01
-1.031288274334824706e+01	3.195655299627900292e-01
-1.027063134787694665e+01	3.116627680834739844e-01
-1.022806823136224708e+01	3.036227114521770076e-01
-1.018519373316242849e+01	2.954450459702270271e-01
-1.014200836486095625e+01	2.871294088494780183e-01
-1.009851281929145728e+01	2.786754835643149852e-01
-1.005470797681599748e+01	2.700830885520980051e-01
-1.001059490801769769e+01	2.613522601621289798e-01
-9.966174872057187883e+00	2.524833301456820278e-01
-9.921449310107288255e+00	2.434769976753990151e-01
-9.876419833508276014e+00	2.343343955214094998e-01
-9.831088206560277598e+00	2.250571496372003044e-01
-9.785456324169427234e+00	2.156474310640886238e-01
-9.739526184869017555e+00	2.061079987894464116e-01
-9.693299860025017978e+00	1.964422320250351073e-01
-9.646779460285866747e+00	1.866541503335887031e-01
-9.599967100533529418e+00	1.767484201394129983e-01
-9.552864864721929195e+00	1.667303464158804149e-01
-9.505474772042177278e+00	1.566058487410485200e-01
-9.457798745826657694e+00	1.463814214326362995e-01
-9.409838586498146640e+00	1.360640780857376164e-01
-9.361595949690705964e+00	1.256612815035426101e-01
-9.313072330428017409e+00	1.151808606904024118e-01
-9.264269053954908628e+00	1.046309172229973050e-01
-9.215187273498209208e+00	9.401972388534710068e-02
-9.165827974901358033e+00	8.335561890707310351e-02
-9.116191987754138637e+00	7.264689944862830207e-02
-9.066280002343997779e+00	6.190171810816220976e-02
-9.016092591504506260e+00	5.112798616902319848e-02
-8.965630236245907270e+00	4.033328706311600786e-02
-8.914893353930327891e+00	2.952480310373301053e-02
-8.863882327708147102e+00	1.870925796364802940e-02
-8.812597535960698281e+00	7.892876671509008180e-03
-8.761039380595796899e+00	-2.918635888996989891e-03
-8.709208313207128072e+00	-1.372009782270400269e-02
-8.657104858323327434e+00	-2.450683507940898398e-02
-8.604729633223067609e+00	-3.527464976628696958e-02
-8.552083364060257153e+00	-4.601977403769796915e-02
-8.499166898310777540e+00	-5.673881223061399970e-02
-8.445981213800706655e+00	-6.742867430084298341e-02
-8.392527424790367618e+00	-7.808650382406701063e-02
-8.338806785753956063e+00	-8.870960384980397517e-02
-8.284820693602226171e+00	-9.929536374079800387e-02
-8.230570689138446028e+00	-1.098411898116730123e-01
-8.176058458514377847e+00	-1.203444421256850139e-01
-8.121285835365677386e+00	-1.308023792523539952e-01
-8.066254804161866687e+00	-1.412121121725289918e-01
-8.010967505114727771e+00	-1.515705678850349791e-01
-7.955426240765826940e+00	-1.618744626641729911e-01
-7.899633484132996486e+00	-1.721202843804879867e-01
-7.843591888056447026e+00	-1.823042828627430278e-01
-7.787304295162936540e+00	-1.924224669730419945e-01
-7.730773747679316799e+00	-2.024706069052700230e-01
-7.674003496187546958e+00	-2.124442402044189881e-01
-7.616997006333536824e+00	-2.223386801344809927e-01
-7.559757962488836469e+00	-2.321490252786870268e-01
-7.502290267420926639e+00	-2.418701696120569844e-01
-7.444598037152216463e+00	-2.514968127097380046e-01
-7.386685590375966726e+00	-2.610234702077859903e-01
-7.328557432038466324e+00	-2.704444850763569885e-01
-7.270218230979506480e+00	-2.797540406595779849e-01
-7.211672791831866824e+00	-2.889461767457560115e-01
-7.152926021698896797e+00	-2.980148101257439897e-01
-7.093982892440386934e+00	-3.069537611536820032e-01
-7.034848399683316877e+00	-3.157567877298880221e-01
-6.975527519920786901e+00	-3.244176278777299305e-01
-6.916025167255447137e+00	-3.329300516934070031e-01
-6.856346151472126671e+00	-3.412879229286390204e-01
-6.796495139180406930e+00	-3.494852698500269805e-01
-6.736476619747146621e+00	-3.575163643417210158e-01
-6.676294877641206327e+00	-3.653758075221749668e-01
-6.615953972641117176e+00	-3.730586194758729879e-01
-6.555457729118166377e+00	-3.805603301018580242e-01
-6.494809735312767174e+00	-3.878770675943449819e-01
-6.434013353183976491e+00	-3.950056407325120422e-01
-6.373071739045187201e+00	-4.019436109948360536e-01
-6.311987874820236932e+00	-4.086893505458250586e-01
-6.250764609378726355e+00	-4.152420823772469682e-01
-6.189404709053507148e+00	-4.216018993177180207e-01
-6.127910916121527052e+00	-4.277697592393329695e-01
-6.066286013753407147e+00	-4.337474545633550060e-01
-6.004532895717527019e+00	-4.395375550662870556e-01
-5.942654638967896474e+00	-4.451433239736530267e-01
-5.880654577155566720e+00	-4.505686083578759882e-01
-5.818536373081126811e+00	-4.558177058825099714e-01
-5.756304088149977183e+00	-4.608952109111939532e-01
-5.693962246995917020e+00	-4.658058438814819957e-01
-5.631515895597056343e+00	-4.705542685906540235e-01
-5.568970651410636741e+00	-4.751449026184329516e-01
-5.506332744291086989e+00	-4.795817264939609692e-01
-5.443609047216987129e+00	-4.838680973844850519e-01
-5.380807096126987155e+00	-4.880065730343269848e-01
-5.317935098441276764e+00	-4.919987514186599520e-01
-5.255001930113766484e+00	-4.958451311112639925e-01
-5.192017121312677119e+00	-4.995449967216850085e-01
-5.128990831056206900e+00	-5.030963329655659955e-01
-5.065933811330316949e+00	-5.064957700279930641e-01
-5.002857361384626778e+00	-5.097385619026371106e-01
-4.939773273039066659e+00	-5.128185983788760005e-01
-4.876693767938596658e+00	-5.157284503434049761e-01
-4.813631427769927029e+00	-5.184594470971990443e-01
-4.750599118506686480e+00	-5.210017834936551129e-01
-4.687609909782306516e+00	-5.233446539046140433e-01
-4.624676990510287133e+00	-5.254764093372599199e-01
-4.561813581883527036e+00	-5.273847334707519874e-01
-4.499032848894326975e+00	-5.290568329657630020e-01
-4.436347811527866725e+00	-5.304796371272830768e-01
-4.373771256798336893e+00	-5.316400018712998943e-01
-4.311315652819327049e+00	-5.325249129559490591e-01
-4.248993066129346907e+00	-5.331216835808110233e-01
-4.186815083528196979e+00	-5.334181417245769108e-01
-4.124792739717566548e+00	-5.334028029693149708e-01
-4.062936452076426619e+00	-5.330650250347279684e-01
-4.001255963934046811e+00	-5.323951408022991050e-01
-3.939760297725157123e+00	-5.313845672302850431e-01
-3.878457719418176630e+00	-5.300258882285060480e-01
-3.817355715591946641e+00	-5.283129102593930870e-01
-3.756460984493506849e+00	-5.262406901411929017e-01
-3.695779442334116816e+00	-5.238055352339179294e-01
-3.635316245966436988e+00	-5.210049768723969965e-01
-3.575075832930246555e+00	-5.178377185588389775e-01
-3.515061979651677326e+00	-5.143035610262141066e-01
-3.455277878331677321e+00	-5.104033068214910429e-01
-3.395726232761877128e+00	-5.061386475246301142e-01
-3.336409372961276709e+00	-5.015120371067689486e-01
-3.277329388139106570e+00	-4.965265552334259813e-01
-3.218488277062366620e+00	-4.911857645314099963e-01
-3.159888114447866769e+00	-4.854935659590279839e-01
-3.101531231517006937e+00	-4.794540564476699740e-01
-3.043420408358216811e+00	-4.730713929196130318e-01
-2.985559075247876670e+00	-4.663496666346959585e-01
-2.927951519600727082e+00	-4.592927915811279571e-01
-2.870603094768926944e+00	-4.519044103085179676e-01
-2.813520426500777383e+00	-4.441878202106300244e-01
-2.756711612521186794e+00	-4.361459228091199569e-01
-2.700186410422387162e+00	-4.277811980758980392e-01
-2.643956408869186703e+00	-4.190957052702430352e-01
-2.588035177043236601e+00	-4.100911111672300158e-01
-2.532438387286516601e+00	-4.007687459267499919e-01
-2.477183906066596997e+00	-3.911296862083360470e-01
-2.422291848682647242e+00	-3.811748644871840175e-01
-2.367784593565597007e+00	-3.709052028823590086e-01
-2.313686752600347063e+00	-3.603217691808299761e-01
-2.260025094609686924e+00	-3.494259521420410297e-01
-2.206828419981087031e+00	-3.382196526088509514e-01
-2.154127385379316806e+00	-3.267054864432929473e-01
-2.101954278553416877e+00	-3.148869948608379876e-01
-2.050342744397426920e+00	-3.027688573654039872e-01
-1.999327464635737073e+00	-2.903571021991300238e-01
-1.948943794750426894e+00	-2.776593090249109830e-01
-1.899227363017016890e+00	-2.646847984636980233e-01
-1.850213637735266925e+00	-2.514448031189149835e-01
-1.801937469897006983e+00	-2.379526148419580101e-01
-1.754432619588576880e+00	-2.242237032285470111e-01
-1.707731275344356980e+00	-2.102758006867890272e-01
-1.661863576416956922e+00	-1.961289498831850220e-01
-1.616857148475137063e+00	-1.818055099491640014e-01
-1.572736663553957026e+00	-1.673301185123430290e-01
-1.529523435138357090e+00	-1.527296073956390110e-01
-1.487235059042167018e+00	-1.380328706929400129e-01
-1.445885110236526883e+00	-1.232706848693300161e-01
-1.405482904979727055e+00	-1.084754815315689958e-01
-1.366033336508357010e+00	-9.368107455299601316e-02
-1.327536791177226894e+00	-7.892234429669997553e-02
-1.289989150305677068e+00	-6.423488274020200395e-02
-1.253381881128377007e+00	-4.965460434115998023e-02
-1.217702218199596897e+00	-3.521732847275799161e-02
-1.182933434406403972e+00	-2.095834017485598277e-02
-1.149055198463547978e+00	-6.911936788049966029e-03
-1.116044013449800865e+00	6.889031261802014416e-03
-1.083873728666818081e+00	2.041361670438301967e-02
-1.052516114924578083e+00	3.363321947566499936e-02
-1.021941491349315889e+00	4.652200915676779625e-02
-9.921193900371789720e-01	5.905731637389140254e-02
-9.630192434022020187e-01	7.121998394124860743e-02
-9.346110779474340324e-01	8.299466896080201495e-02
-9.068661974720060304e-01	9.437008775118750636e-02
-8.797578384536289819e-01	1.053391963619485089e-01
-8.532617805427109570e-01	1.158993005305410107e-01
-8.273568957850869765e-01	1.260520902446933267e-01
-8.020256213549169511e-01	1.358035955613158263e-01
-7.772543422123709966e-01	1.451640619784952957e-01
-7.530336721712890258e-01	1.541477454261455105e-01
-7.293586243241489964e-01	1.627726287947729167e-01
-7.062286645648280237e-01	1.710600638165435117e-01
-6.836476449999999705e-01	1.790343440000000119e-01
-6.616236172625149514e-01	1.867222161477204989e-01
-6.401685290404109940e-01	1.941523397011525043e-01
-6.192978104130240080e-01	2.013547047044564053e-01
-5.990298597374550393e-01	2.083600205062445254e-01
-5.793854417517519950e-01	2.151990883745572014e-01
-5.603870131570369839e-01	2.219021719415082139e-01
-5.420579931194529077e-01	2.284983797825312912e-01
-5.244219978159549989e-01	2.350150744434152117e-01
-5.075020592731109836e-01	2.414773218400874111e-01
-4.913198492711660093e-01	2.479073941679740267e-01
-4.758949289833440122e-01	2.543243382799970087e-01
-4.612440442921869610e-01	2.607436199492290108e-01
-4.473804853926570124e-01	2.671768525620279999e-01
-4.343135274007460245e-01	2.736316166412279816e-01
-4.220479663019859884e-01	2.801113742390640149e-01
-4.105837617807399642e-01	2.866154797379030228e-01
-3.999157953668639465e-01	2.931392860318769999e-01
-3.900337490297079990e-01	2.996743425162829988e-01
-3.809221059531939790e-01	3.062086788664389880e-01
-3.725602718519469558e-01	3.127271663226789955e-01
-3.649228119434799744e-01	3.192119461864270091e-01
-3.579797956717669649e-01	3.256429135378300366e-01
-3.516972385672050283e-01	3.319982428612420211e-01
-3.460376282957450256e-01	3.382549413507829894e-01
-3.409605200491300225e-01	3.443894151899560274e-01
-3.364231849955239828e-01	3.503780340673520177e-01
-3.323812945663410234e-01	3.561976796000040357e-01
-3.287896229067689968e-01	3.618262641667360224e-01
-3.256027498565029488e-01	3.672432078714329973e-01
-3.227757473331379634e-01	3.724298629125730176e-01
-3.202648329325179510e-01	3.773698764715079923e-01
-3.180279758974479676e-01	3.820494852796390006e-01
-3.160254422905349747e-01	3.864577372093520036e-01
-3.142202681839360023e-01	3.905866374782669959e-01
-3.125786518894079768e-01	3.944312192838699827e-01
-3.110702586332370068e-01	3.979895408230579856e-01
-3.096684335675939925e-01	4.012626126314770003e-01
-3.083503215365649974e-01	4.042542609431840073e-01
-3.070968945162799724e-01	4.069709342745539971e-01
-3.058928900605200063e-01	4.094214616417319874e-01
-3.047266663456930091e-01	4.116167717047620189e-01
-3.035899814660529827e-01	4.135695826821699783e-01
-3.024777064312679786e-01	4.152940730977630057e-01
-3.013874828202089962e-01	4.168055433179159719e-01
-3.003193372111769843e-01	4.181200774341660154e-01
-2.992752653119910011e-01	4.192542143724459769e-01
-2.982587991350810208e-01	4.202246362041069938e-01
-2.972745705937669958e-01	4.210478805378419787e-01
-2.963278845374529569e-01	4.217400826325919949e-01
-2.954243135063500114e-01	4.223167515384769755e-01
-2.945693253917359700e-01	4.227925831953969760e-01
-2.937679537665569551e-01	4.231813120457380006e-01
-2.930245189438258069e-01	4.234956013944899955e-01
-2.923424058760910604e-01	4.237469715190539943e-01
-2.917239028857057104e-01	4.239457634288320009e-01
-2.911701029773328120e-01	4.241011352318739824e-01
-2.906808672016008011e-01	4.242210873059629739e-01
-2.902548472870600804e-01	4.243125119103269838e-01
-2.898895626143410675e-01	4.243812625196139998e-01
-2.895815246502184692e-01	4.244322380138079720e-01
-2.893264002672712998e-01	4.244694769083510177e-01
