# Supplementary material for: Agile perching maneuvers in birds and morphing-wing drones
Source: Nat Commun. 2024 Sep 27;15:8330. doi: 10.1038/s41467-024-52369-4 (PMC11437188; doi:10.1038/s41467-024-52369-4)
Supplement: Supplementary file 11 — Source Data [file 41467_2024_52369_MOESM11_ESM.zip › figure_source_data/suppl_fig_2/harris_hawk_235.csv]

# horizontal_pos	altitude
-1.215433782068974011e+01	3.794667650432018147e-01
-1.213981653544173867e+01	3.796800091585357806e-01
-1.212536551746753943e+01	3.799333521974647687e-01
-1.211100114195603972e+01	3.802392593652987873e-01
-1.209673144847693926e+01	3.806105019905867692e-01
-1.208255596036553925e+01	3.810598670904167817e-01
-1.206846567277113991e+01	3.815998451914868195e-01
-1.205444320920183898e+01	3.822423026391297829e-01
-1.204046314285913866e+01	3.829981453781328149e-01
-1.202649247558613865e+01	3.838769818001537826e-01
-1.201249126394213995e+01	3.848867926970617748e-01
-1.199841337881523984e+01	3.860336166148917725e-01
-1.198420738217713932e+01	3.873212589502907921e-01
-1.196981750212203899e+01	3.887510329558307998e-01
-1.195518468527033917e+01	3.903215404133018041e-01
-1.194024770401753877e+01	3.920284990920958057e-01
-1.192494429500083974e+01	3.938646232368007705e-01
-1.190921230457673907e+01	3.958195622351348142e-01
-1.189299081708103856e+01	3.978799013228818127e-01
-1.187622124217453923e+01	4.000292267127498191e-01
-1.185884833867523902e+01	4.022482559229068055e-01
-1.184082115391453982e+01	4.045150323692368044e-01
-1.182209385980053895e+01	4.068051815207557875e-01
-1.180262646938403925e+01	4.090922241531758097e-01
-1.178238542072973871e+01	4.113479405287148172e-01
-1.176134401823494002e+01	4.135427777409457772e-01
-1.173948272509973911e+01	4.156462910521567800e-01
-1.171678930435803956e+01	4.176276088762297944e-01
-1.169325880960003872e+01	4.194559101761937692e-01
-1.166889343015333935e+01	4.211009024988157656e-01
-1.164370219892603942e+01	4.225332886941097765e-01
-1.161770057424763891e+01	4.237252105870287777e-01
-1.159090990977963997e+01	4.246506584870017864e-01
-1.156335682883473837e+01	4.252858364259087809e-01
-1.153507252117423931e+01	4.256094743755998167e-01
-1.150609198152433876e+01	4.256030803641178140e-01
-1.147645320963354010e+01	4.252511273216008081e-01
-1.144619639170243985e+01	4.245411715665047825e-01
-1.141536308247093956e+01	4.234639020058517667e-01
-1.138399540619383998e+01	4.220131212814737798e-01
-1.135213529323103998e+01	4.201856621601187669e-01
-1.131982376709424010e+01	4.179812443567467728e-01
-1.128710029461004005e+01	4.154022786245867849e-01
-1.125400220946643870e+01	4.124536262825627686e-01
-1.122056421689173966e+01	4.091423233359077760e-01
-1.118681798466783839e+01	4.054772789514897724e-01
-1.115279182317733842e+01	4.014689582656157940e-01
-1.111851045480763922e+01	3.971290593368068111e-01
-1.108399487085304003e+01	3.924701935336367686e-01
-1.104926227211243983e+01	3.875055778082507896e-01
-1.101432608772593902e+01	3.822487462022358118e-01
-1.097919606544394000e+01	3.767132866263337987e-01
-1.094387842549683931e+01	3.709126075189237981e-01
-1.090837606951893868e+01	3.648597374936817794e-01
-1.087268883557663912e+01	3.585671596071998146e-01
-1.083681379021213864e+01	3.520466804809818107e-01
-1.080074554853023905e+01	3.453093332595867926e-01
-1.076447661367003938e+01	3.383653123266798235e-01
-1.072799772748953906e+01	3.312239368688518204e-01
-1.069129822489643900e+01	3.238936397931417854e-01
-1.065436638495953936e+01	3.163819781726928126e-01
-1.061718977267903874e+01	3.086956613048398301e-01
-1.057975556606833933e+01	3.008405925927117863e-01
-1.054205086396313895e+01	2.928219217694428278e-01
-1.050406297072003881e+01	2.846441044295058287e-01
-1.046577965467243843e+01	2.763109663660748283e-01
-1.042718937787403988e+01	2.678257707870227988e-01
-1.038828149527863864e+01	2.591912870476018038e-01
-1.034904642207483860e+01	2.504098600525467844e-01
-1.030947576842673996e+01	2.414834799092048234e-01
-1.026956244137343965e+01	2.324138517304498164e-01
-1.022930071411353836e+01	2.232024656760437931e-01
-1.018868626336043981e+01	2.138506673788928003e-01
-1.014771617589761910e+01	2.043597288341721108e-01
-1.010638892590071869e+01	1.947309196500416062e-01
-1.006470432501429002e+01	1.849655782927130954e-01
-1.002266344757939009e+01	1.750651826368244957e-01
-9.980268533790098928e+00	1.650314187894761919e-01
-9.937522873902718601e+00	1.548662468300032180e-01
-9.894430676918069878e+00	1.445719618335681023e-01
-9.850996927390628599e+00	1.341512483571695169e-01
-9.807227234175419639e+00	1.236072264875268112e-01
-9.763127674992729155e+00	1.129434875989300119e-01
-9.718704640664988403e+00	1.021641181531510040e-01
-9.673964682753599220e+00	9.127371018999690111e-02
-9.628914368097159837e+00	8.027735759288801010e-02
-9.583560143429808775e+00	6.918063774633240182e-02
-9.537908212848819289e+00	5.798957880097690976e-02
-9.491964430416318876e+00	4.671061339096732601e-02
-9.445734209638310119e+00	3.535052026852600338e-02
-9.399222450985508459e+00	2.391635589241458693e-02
-9.352433488025818420e+00	1.241537849316182163e-02
-9.305371052152439759e+00	8.549675063458106461e-04
-9.258038255337529776e+00	-1.075745850929019087e-02
-9.210437589840978490e+00	-2.241452228584417394e-02
-9.162570943376918464e+00	-3.410896350862319126e-02
-9.114439627902060082e+00	-4.583370690379018342e-02
-9.066044419950488376e+00	-5.758192033596720716e-02
-9.017385610303199073e+00	-6.934706103151622170e-02
-8.968463060747708937e+00	-8.112290866605920137e-02
-8.919276265745740062e+00	-9.290358473215820645e-02
-8.869824416974909198e+00	-1.046835582943622112e-01
-8.820106468927688681e+00	-1.164576389028941783e-01
-8.770121204018948902e+00	-1.282209580350142097e-01
-8.719867295953140029e+00	-1.399689409299572085e-01
-8.669343370411937144e+00	-1.516972710517421885e-01
-8.618548062424578049e+00	-1.634018496349172178e-01
-8.567480070057927222e+00	-1.750787528321072206e-01
-8.516138204297018177e+00	-1.867241888902301805e-01
-8.464521435168077090e+00	-1.983344575455981973e-01
-8.412628934277927684e+00	-2.099059134676611871e-01
-8.360460114002346899e+00	-2.214349351254021880e-01
-8.308014663554217805e+00	-2.329178999341802170e-01
-8.255292582104248211e+00	-2.443511660021212006e-01
-8.202294209023317961e+00	-2.557310602730812343e-01
-8.149020251178237473e+00	-2.670538723948281956e-01
-8.095471807057457170e+00	-2.783158532589022349e-01
-8.041650387346457762e+00	-2.895132168885382051e-01
-7.987557931430707470e+00	-3.006421442101961938e-01
-7.933196819192397164e+00	-3.116987872403542137e-01
-7.878569877399567822e+00	-3.226792723495882087e-01
-7.823680379971567511e+00	-3.335797015184692182e-01
-7.768532041450537662e+00	-3.443961508532621951e-01
-7.713129003116377724e+00	-3.551246660556672263e-01
-7.657475811350667350e+00	-3.657612550065952317e-01
-7.601577388078127662e+00	-3.763018780929821561e-01
-7.545438993381947235e+00	-3.867424373422751471e-01
-7.489066180690367780e+00	-3.970787657965571538e-01
-7.432464745250867644e+00	-4.073066188264012344e-01
-7.375640666927877120e+00	-4.174216692285852015e-01
-7.318600048664407609e+00	-4.274195079545131670e-01
-7.261349052218307065e+00	-4.372956521695102183e-01
-7.203893833004817893e+00	-4.470455620487122084e-01
-7.146240476034617650e+00	-4.566646672849112298e-01
-7.088394935017887200e+00	-4.661484037386522394e-01
-7.030362976703757205e+00	-4.754922600310232395e-01
-6.972150132435497305e+00	-4.846918332012682407e-01
-6.913761658727127113e+00	-4.937428918655572541e-01
-6.855202508410677353e+00	-5.026414446625291355e-01
-6.796477313575997492e+00	-5.113838111973172396e-01
-6.737590381138997664e+00	-5.199666922367742750e-01
-6.678545701446337191e+00	-5.283872355967451639e-01
-6.619346969873357800e+00	-5.366430940215651813e-01
-6.559997620916007577e+00	-5.447324714014372127e-01
-6.500500873837427029e+00	-5.526541539094711464e-01
-6.440859788523087381e+00	-5.604075230611391678e-01
-6.381077329842747226e+00	-5.679925482891412525e-01
-6.321156438527237853e+00	-5.754097573615741812e-01
-6.261100106353617356e+00	-5.826601838188452120e-01
-6.200911453303387333e+00	-5.897452915270482432e-01
-6.140593804316707427e+00	-5.966668774005741138e-01
-6.080150763313447726e+00	-6.034269542904981964e-01
-6.019586282284647538e+00	-6.100276169236502621e-01
-5.958904723468737785e+00	-6.164708945682901842e-01
-5.898110912906417092e+00	-6.227585947581912862e-01
-5.837210184002177726e+00	-6.288921428962852556e-01
-5.776208410096427492e+00	-6.348724228583211282e-01
-5.715112025451127842e+00	-6.406996238120881149e-01
-5.653928034459437590e+00	-6.463730983546931430e-01
-5.592664009287577898e+00	-6.518912367552482934e-01
-5.531328076529607785e+00	-6.572513615893331718e-01
-5.469928893789407276e+00	-6.624496463893951859e-01
-5.408475617385277268e+00	-6.674810611436581276e-01
-5.346977862593767838e+00	-6.723393465920961543e-01
-5.285445658002697833e+00	-6.770170183310082468e-01
-5.223889395627067778e+00	-6.815054007878922349e-01
-5.162319778455527697e+00	-6.857946902038563053e-01
-5.100747767042677516e+00	-6.898740448965541283e-01
-5.039184526649827411e+00	-6.937317003020873063e-01
-4.977641376272487150e+00	-6.973551056333162634e-01
-4.916129740686177030e+00	-7.007310784615461419e-01
-4.854661106404727811e+00	-7.038459731395432240e-01
-4.793246982188477112e+00	-7.066858587407922609e-01
-4.731898864475157396e+00	-7.092367020921932497e-01
-4.670628207845698654e+00	-7.114845515193051195e-01
-4.609446400390388554e+00	-7.134157170951522797e-01
-4.548364743618468431e+00	-7.150169434723241402e-01
-4.487394436363498329e+00	-7.162755717675892697e-01
-4.426546561984878281e+00	-7.171796874399891664e-01
-4.365832078058078380e+00	-7.177182516374722709e-01
-4.305261807684978237e+00	-7.178812140621722016e-01
-4.244846431543868093e+00	-7.176596059992133014e-01
-4.184596479834747917e+00	-7.170456127473512353e-01
-4.124522323358537967e+00	-7.160326252622302157e-01
-4.064634163094938302e+00	-7.146152713567512915e-01
-4.004942017807228360e+00	-7.127894272828112499e-01
-3.945455709397537980e+00	-7.105522109321871227e-01
-3.886184845955238387e+00	-7.079019582324932447e-01
-3.827138802674618034e+00	-7.048381845712681226e-01
-3.768326701058508199e+00	-7.013615332552161075e-01
-3.709757387060007794e+00	-6.974737131033232895e-01
-3.651439409037227968e+00	-6.931774272864632547e-01
-3.593380996595388233e+00	-6.884762954691101555e-01
-3.535590041557898466e+00	-6.833747711904092359e-01
-3.478074082434818415e+00	-6.778780562534121312e-01
-3.420840293837327906e+00	-6.719920136854682369e-01
-3.363895482312628360e+00	-6.657230806028311410e-01
-3.307246090043728159e+00	-6.590781820721842710e-01
-3.250898207767858317e+00	-6.520646468239621463e-01
-3.194857598117088138e+00	-6.446901254493102584e-01
-3.139129730375127991e+00	-6.369625115150612249e-01
-3.083719827380198453e+00	-6.288898658682162690e-01
-3.028632924987817887e+00	-6.204803442799731172e-01
-2.973873944149757698e+00	-6.117421285040112178e-01
-2.919447775271458489e+00	-6.026833607966142203e-01
-2.865359374092397715e+00	-5.933120819670152368e-01
-2.811613867902388542e+00	-5.836361730922432489e-01
-2.758216670473758292e+00	-5.736633011366603085e-01
-2.705173603668198368e+00	-5.634008688550662391e-01
-2.652491023280258098e+00	-5.528559695206771707e-01
-2.600175946320297804e+00	-5.420353471949592716e-01
-2.548236176629908201e+00	-5.309453634337362171e-01
-2.496680425474927745e+00	-5.195919714910361975e-01
-2.445518423583957990e+00	-5.079806992265583077e-01
-2.394761021003597889e+00	-4.961166420326542092e-01
-2.344420271131977707e+00	-4.840044671612032112e-01
-2.294509495376107822e+00	-4.716484308401512338e-01
-2.245043325058878381e+00	-4.590524095156912066e-01
-2.196037717481698515e+00	-4.462199464332701759e-01
-2.147509943427778012e+00	-4.331543145751532431e-01
-2.099478543866908353e+00	-4.198585967032712474e-01
-2.051963254190018127e+00	-4.063357829151771905e-01
-2.004984894953017793e+00	-3.925888857127672327e-01
-1.958565228833787808e+00	-3.786210721153851488e-01
-1.912726784290018189e+00	-3.644358118310821459e-01
-1.867492647233157887e+00	-3.500370399448611836e-01
-1.822886222885747864e+00	-3.354293320055601879e-01
-1.778930970846608117e+00	-3.206180888104672166e-01
-1.735650117227038214e+00	-3.056097276169871813e-01
-1.693066348519508102e+00	-2.904118759729152344e-01
-1.651201492594108089e+00	-2.750335638704802244e-01
-1.610076192863847844e+00	-2.594854095135822325e-01
-1.569709582195677910e+00	-2.437797936606911908e-01
-1.530118963549058186e+00	-2.279310172846322202e-01
-1.491319504579037947e+00	-2.119554371894631917e-01
-1.453323953531687973e+00	-1.958715742562112117e-01
-1.416142383673268057e+00	-1.797001891624032122e-01
-1.379781973224198044e+00	-1.634643207410841903e-01
-1.344246827310568104e+00	-1.471892826155232203e-01
-1.309537847802427990e+00	-1.309026143645922180e-01
-1.275652656085238146e+00	-1.146339842352042115e-01
-1.242585572821698126e+00	-9.841504131266121114e-02
-1.210327657621958153e+00	-8.227921607347121746e-02
-1.178866810273444976e+00	-6.626146936042720537e-02
-1.148187933813331174e+00	-5.039799101489716993e-02
-1.118273158287950153e+00	-3.472585065113720226e-02
-1.089102122567600972e+00	-1.928260433379419547e-02
-1.060652310109754026e+00	-4.105862191613185441e-03
-1.032899433126666988e+00	1.076717676532579215e-02
-1.005817858254768105e+00	2.530021519484620951e-02
-9.793810655821429956e-01	3.945836485235940105e-02
-9.535621318052179829e-01	5.320866149962000247e-02
-9.283342273918639975e-01	6.652057714960180057e-02
-9.036711169576030489e-01	7.936651896700999687e-02
-8.795476516415490220e-01	9.172230383735820169e-02
-8.559402421201960376e-01	1.035675975640201057e-01
-8.328273010346810556e-01	1.148863078686657019e-01
-8.101896440372160502e-01	1.256669208658001968e-01
-7.880108393840009606e-01	1.359027714591199143e-01
-7.662774970052760315e-01	1.455922391605597999e-01
-7.449794892507980437e-01	1.547388621484523108e-01
-7.241100970148469651e-01	1.633513639371363124e-01
-7.036660766557220059e-01	1.714435887966224981e-01
-6.836476449999999705e-01	1.790343440000000119e-01
-6.640583817151630708e-01	1.861471490439204901e-01
-6.449050503939850465e-01	1.928098941338025063e-01
-6.261973417648769580e-01	1.990544123960384104e-01
-6.079475444665729533e-01	2.049159724171676911e-01
-5.901701507448189332e-01	2.104326997560438117e-01
-5.728814061857420148e-01	2.156449379710927983e-01
-5.560988141410480035e-01	2.205945613944408079e-01
-5.398406067743289904e-01	2.253242533152328142e-01
-5.241251956222550135e-01	2.298767643585408194e-01
-5.089706151839190618e-01	2.342941666232908060e-01
-4.943939733002730152e-01	2.386171195407508216e-01
-4.804109219485340199e-01	2.428841634120917914e-01
-4.670351615507720155e-01	2.471310561683298102e-01
-4.542779909916019876e-01	2.513901680696588037e-01
-4.421479142802789974e-01	2.556899478374827783e-01
-4.306503132139580248e-01	2.600544721180028107e-01
-4.197871935500510077e-01	2.645030882500837843e-01
-4.095570101357970394e-01	2.690501581030437794e-01
-3.999545742398290527e-01	2.737049083224137869e-01
-3.909710440566109835e-01	2.784713897420927897e-01
-3.825939970848309946e-01	2.833485460632367836e-01
-3.748075808888969851e-01	2.883303892399288193e-01
-3.675927367077129748e-01	2.934062764253528299e-01
-3.609274885391440257e-01	2.985612808930818152e-01
-3.547872887549590182e-01	3.037766471245008093e-01
-3.491454100316100373e-01	3.090303183060987835e-01
-3.439733724470510068e-01	3.142975228613147931e-01
-3.392413940104900272e-01	3.195514053920447961e-01
-3.349188526657360110e-01	3.247636865546837948e-01
-3.309747479329420150e-01	3.299053359622398096e-01
-3.273781508105479965e-01	3.349472421924837851e-01
-3.240986313217539827e-01	3.398608643850647981e-01
-3.211066541227439730e-01	3.446188507085488073e-01
-3.183739338511479833e-01	3.491956101413117852e-01
-3.158737433366070047e-01	3.535678254983177782e-01
-3.135811693712070025e-01	3.577148974010507798e-01
-3.114733123953780103e-01	3.616193108762777997e-01
-3.095294281440210127e-01	3.652669184221347676e-01
-3.077310109692850126e-01	3.686471356362978069e-01
-3.060618201643939829e-01	3.717530477989468007e-01
-3.045078521149220396e-01	3.745814280819367847e-01
-3.030572624622950295e-01	3.771326702569318123e-01
-3.017002436467360327e-01	3.794106408445667711e-01
-3.004288641771170054e-01	3.814224575345057655e-01
-2.992368767330730317e-01	3.831782023687477778e-01
-2.981195027269580300e-01	3.846905795804818062e-01
-2.970732012329450056e-01	3.859745290881477775e-01
-2.960954302276450067e-01	3.870468074365617794e-01
-2.951844078874610311e-01	3.879255484390967679e-01
-2.943388812648990438e-01	3.886298159002647967e-01
-2.935579090375259881e-01	3.891791605874507787e-01
-2.928406642126010206e-01	3.895931930830017764e-01
-2.921862617058429978e-01	3.898911832998417926e-01
-2.915936146262180229e-01	3.900916963092577738e-01
-2.910613219255019923e-01	3.902122727395928026e-01
-2.905875888491329939e-01	3.902691603970848133e-01
-2.901701803926570178e-01	3.902771019790847729e-01
-2.898064067653050024e-01	3.902491818451037653e-01
-2.894931387279000012e-01	3.901967328370598009e-01
-2.892268496437150338e-01	3.901293021554718132e-01
-2.890036801927340360e-01	3.900546733644387754e-01
-2.888195209832670196e-01	3.899789397784128031e-01
-2.886701077763419998e-01	3.899066228412387813e-01
