# Supplementary material for: Agile perching maneuvers in birds and morphing-wing drones
Source: Nat Commun. 2024 Sep 27;15:8330. doi: 10.1038/s41467-024-52369-4 (PMC11437188; doi:10.1038/s41467-024-52369-4)
Supplement: Supplementary file 11 — Source Data [file 41467_2024_52369_MOESM11_ESM.zip › figure_source_data/suppl_fig_2/harris_hawk_209.csv]

# horizontal_pos	altitude
-1.095976539531179128e+01	2.170172804100407027e-01
-1.091482497098938964e+01	2.096663601950212175e-01
-1.086981146395959108e+01	2.022764909856158977e-01
-1.082480796854868998e+01	1.948379563845779039e-01
-1.077988409450729002e+01	1.873394502163354125e-01
-1.073509561377318988e+01	1.797685135282425239e-01
-1.069048439058969002e+01	1.721119808602349921e-01
-1.064607858344488989e+01	1.643564219089821976e-01
-1.060189310175759125e+01	1.564885655949663223e-01
-1.055793029535809069e+01	1.484956948477983985e-01
-1.051418085067288999e+01	1.403660020862658175e-01
-1.047062486418719018e+01	1.320888973024393065e-01
-1.042723306126299043e+01	1.236552627726873049e-01
-1.038396812675738978e+01	1.150576506178467989e-01
-1.034078611309969098e+01	1.062904216261481016e-01
-1.029763789153749087e+01	9.734982584705720310e-02
-1.025447061309339070e+01	8.823402738256570788e-02
-1.021122914734559117e+01	7.894307747769550854e-02
-1.016785746937025969e+01	6.947884139229559830e-02
-1.012429996798913123e+01	5.984488558637790501e-02
-1.008050265175492122e+01	5.004633245353540261e-02
-1.003641423278050127e+01	4.008969019094499320e-02
-9.991987072469310505e+00	2.998266541606151026e-02
-9.947177977327029907e+00	1.973396586020589871e-02
-9.901948837216981048e+00	9.353099931183717075e-03
-9.856267102558870619e+00	-1.149820806120305239e-03
-9.810106100958130071e+00	-1.176427107129029981e-02
-9.763445197497560457e+00	-2.247948904549929017e-02
-9.716269806338591053e+00	-3.328463809487131053e-02
-9.668571264293809975e+00	-4.416895081697030934e-02
-9.620346579587851110e+00	-5.512185407567526951e-02
-9.571598071077691117e+00	-6.613307446434429915e-02
-9.522332914730659681e+00	-7.719272427424328509e-02
-9.472562615150470933e+00	-8.829136853402330676e-02
-9.422302420405650025e+00	-9.942007402774527547e-02
-9.371570698374240393e+00	-1.105704414064582752e-01
-9.320388292309919720e+00	-1.217346216030733008e-01
-9.268777872407291341e+00	-1.329053177706223110e-01
-9.216763298855280340e+00	-1.440757739217662925e-01
-9.164369010284399764e+00	-1.552397513850682920e-01
-9.111619449705919749e+00	-1.663914941414552651e-01
-9.058538538080741276e+00	-1.775256840878403075e-01
-9.005149203615170350e+00	-1.886373873127292766e-01
-8.951472972825911256e+00	-1.997219925712432897e-01
-8.897529627410911246e+00	-2.107751433153403076e-01
-8.843336929057880269e+00	-2.217926648614813034e-01
-8.788910412564140628e+00	-2.327704885457362871e-01
-8.734263246063740382e+00	-2.437045750018272949e-01
-8.679406155783910393e+00	-2.545908389716463049e-01
-8.624347411596509971e+00	-2.654250782882192627e-01
-8.569092868695721066e+00	-2.762029098255492920e-01
-8.513646060014879779e+00	-2.869197152580212906e-01
-8.458008333483570951e+00	-2.975705993891583079e-01
-8.402179027901709674e+00	-3.081503635778533035e-01
-8.346155681051699915e+00	-3.186534964014672844e-01
-8.289934263658830460e+00	-3.290741831518502747e-01
-8.233509432919611015e+00	-3.394063350758673159e-01
-8.176874799526270721e+00	-3.496436384708923595e-01
-8.120023202399000439e+00	-3.597796228622413550e-01
-8.062946985677950096e+00	-3.698077465659112550e-01
-8.005638272906610453e+00	-3.797214970241383214e-01
-7.948089233744640048e+00	-3.895145024436773018e-01
-7.890292338970549935e+00	-3.991806505172222352e-01
-7.832240599966959316e+00	-4.087142094133323078e-01
-7.773927789319669657e+00	-4.181099458190922769e-01
-7.715348639605129399e+00	-4.273632346427002626e-01
-7.656499017889109915e+00	-4.364701550491952298e-01
-7.597376073914420047e+00	-4.454275678177322395e-01
-7.537978360417639578e+00	-4.542331695663362479e-01
-7.478305924485349365e+00	-4.628855201698092725e-01
-7.418360369338559579e+00	-4.713840406669302374e-01
-7.358144886417629316e+00	-4.797289800721022401e-01
-7.297664258125669434e+00	-4.879213507245852566e-01
-7.236924832069919766e+00	-4.959628330701892351e-01
-7.175934468112330045e+00	-5.038556520184043208e-01
-7.114702459991899985e+00	-5.116024281953022168e-01
-7.053239433705949857e+00	-5.192060084656753283e-01
-6.991557225223139937e+00	-5.266692809790383123e-01
-6.929668740440359187e+00	-5.339949806644543884e-01
-6.867587800578349722e+00	-5.411854915298213164e-01
-6.805328976429899868e+00	-5.482426522957162263e-01
-6.742907415023469575e+00	-5.551675718079043254e-01
-6.680338662338389355e+00	-5.619604603348293814e-01
-6.617638485704629758e+00	-5.686204822871472331e-01
-6.554822699438680011e+00	-5.751456351266401867e-01
-6.491906997110239885e+00	-5.815326583007252026e-01
-6.428906793607329639e+00	-5.877769749914043551e-01
-6.365837079875709570e+00	-5.938726683517812077e-01
-6.302712292862580057e+00	-5.998124927677082052e-01
-6.239546202803349928e+00	-6.055879195725653030e-01
-6.176351819566429313e+00	-6.111892156011062838e-01
-6.113141319324999934e+00	-6.166055520289923653e-01
-6.049925992369459493e+00	-6.218251401357481889e-01
-5.986716212419009864e+00	-6.268353899707022059e-01
-5.923521427347520074e+00	-6.316230874061312672e-01
-5.860350170814220050e+00	-6.361745847346722549e-01
-5.797210093893119698e+00	-6.404759998076223759e-01
-5.734108015430799732e+00	-6.445134187102563583e-01
-5.671049989535259961e+00	-6.482730971181163149e-01
-5.608041388312779318e+00	-6.517416557589403858e-01
-5.545086997725399591e+00	-6.549062657998352410e-01
-5.482191124241069247e+00	-6.577548204677052812e-01
-5.419357709790719291e+00	-6.602760897702821818e-01
-5.356590452431309934e+00	-6.624598557923113695e-01
-5.293892930040289713e+00	-6.642970266736472063e-01
-5.231268724333429709e+00	-6.657797280110882010e-01
-5.168721542503829980e+00	-6.669013710436342279e-01
-5.106255333823569664e+00	-6.676566975633773104e-01
-5.043874398630369349e+00	-6.680418020263423351e-01
-4.981583487238629537e+00	-6.680541318072683588e-01
-4.919387886466969562e+00	-6.676924669406962831e-01
-4.857293491662349361e+00	-6.669568810126713654e-01
-4.795306862323359454e+00	-6.658486851107023874e-01
-4.733435259682569729e+00	-6.643703569057413105e-01
-4.671686664897960028e+00	-6.625254570327303583e-01
-4.610069776827249832e+00	-6.603185349624351996e-01
-4.548593988713239611e+00	-6.577550265251381756e-01
-4.487269343492089391e+00	-6.548411451663802563e-01
-4.426106467846580017e+00	-6.515837688969112751e-01
-4.365116485558589332e+00	-6.479903247544283040e-01
-4.304310911164969333e+00	-6.440686724342703506e-01
-4.243701525382099327e+00	-6.398269885801122214e-01
-4.183300234229479386e+00	-6.352736530628053657e-01
-4.123118914243810273e+00	-6.304171384234302788e-01
-4.063169246621749942e+00	-6.252659035212733141e-01
-4.003462543552750219e+00	-6.198282923129383448e-01
-3.944009570390649699e+00	-6.141124385973761868e-01
-3.884820367653659900e+00	-6.081261774938282461e-01
-3.825904077124270053e+00	-6.018769643741381792e-01
-3.767268776532569419e+00	-5.953718019450002785e-01
-3.708921327436869753e+00	-5.886171761653513634e-01
-3.650867240953860282e+00	-5.816190016842892607e-01
-3.593110565928469669e+00	-5.743825774899462555e-01
-3.535653803962420128e+00	-5.669125534633523422e-01
-3.478497855435460195e+00	-5.592129085273713773e-01
-3.421642000250700200e+00	-5.512869410629703815e-01
-3.365083916514730156e+00	-5.431372722277132414e-01
-3.308819739726219566e+00	-5.347658627492533068e-01
-3.252844164299250274e+00	-5.261740436754682726e-01
-3.197150588397779991e+00	-5.173625614394332661e-01
-3.141731302117680258e+00	-5.083316374395123738e-01
-3.086577718037929685e+00	-4.990810421417082865e-01
-3.031680642091259870e+00	-4.896101834834442612e-01
-2.977030581598850034e+00	-4.799182090973122539e-01
-2.922618086197809717e+00	-4.700041215832952424e-01
-2.868434116290889513e+00	-4.598669057435583185e-01
-2.814470432594410099e+00	-4.495056663614452330e-01
-2.760719999382139633e+00	-4.389197747632813118e-01
-2.707177393150740130e+00	-4.281090220569432891e-01
-2.653839207696750080e+00	-4.170737766044632644e-01
-2.600704446025280170e+00	-4.058151429677253064e-01
-2.547774889133320286e+00	-3.943351192775002567e-01
-2.495055431551259417e+00	-3.826367497276773055e-01
-2.442554373605060114e+00	-3.707242686996942704e-01
-2.390283660693249601e+00	-3.586032328873413610e-01
-2.338259060470429418e+00	-3.462806377293013438e-01
-2.286500269692670173e+00	-3.337650144750213266e-01
-2.235030943610619936e+00	-3.210665043162673205e-01
-2.183878642179969631e+00	-3.081969062182122743e-01
-2.133074688979689881e+00	-2.951696953841322912e-01
-2.082653940559660022e+00	-2.820000096884353047e-01
-2.032654465947639544e+00	-2.687046019132062757e-01
-1.983117138189659956e+00	-2.553017562198712787e-01
-1.934085142031189752e+00	-2.418111679734102903e-01
-1.885603404114420067e+00	-2.282537868019262617e-01
-1.837717954312650059e+00	-2.146516236061573046e-01
-1.790475228983459788e+00	-2.010275231156832820e-01
-1.743921328935350124e+00	-1.874049045018452708e-01
-1.698101246703530132e+00	-1.738074734799672783e-01
-1.653058079257330171e+00	-1.602589102414662681e-01
-1.608832243456289834e+00	-1.467825384240422637e-01
-1.565460712379850072e+00	-1.334009811289222913e-01
-1.522976291032009932e+00	-1.201358107011643028e-01
-1.481406949830859965e+00	-1.070071995761432970e-01
-1.440775233708019964e+00	-9.403357993780731006e-02
-1.401097763553309949e+00	-8.123132020951728816e-02
-1.362384845147300183e+00	-6.861442648724730420e-02
-1.324640198646819922e+00	-5.619427691237327549e-02
-1.287860819159650116e+00	-4.397939665712929935e-02
-1.252036976014319958e+00	-3.197528065570731659e-02
-1.217152355065899805e+00	-2.018427045972331912e-02
-1.183184344858970061e+00	-8.605490637157292566e-03
-1.150104463789785036e+00	2.765151015597711037e-03
-1.117878921675373061e+00	1.393489649586371337e-02
-1.086469305462296031e+00	2.491400235383320338e-02
-1.055833375308115052e+00	3.571553625155571288e-02
-1.025925954060932010e+00	4.635510700999861955e-02
-9.966998903571129276e-01	5.685053148152680036e-02
-9.681070732532359724e-01	6.722144321435410963e-02
-9.400994745891479987e-01	7.748884944121489649e-02
-9.126301942084950047e-01	8.767464438424610318e-02
-8.856544827835090006e-01	9.780108818179220065e-02
-8.591307173208450054e-01	1.078902618737865998e-01
-8.330213054602499945e-01	1.179635097979087055e-01
-8.072934963899799365e-01	1.280408814209824109e-01
-7.819200785428759293e-01	1.381405850365267085e-01
-7.568799471357499087e-01	1.482784658831464153e-01
-7.321585279861069218e-01	1.584675210688052949e-01
-7.077480477838369310e-01	1.687174632185449163e-01
-6.836476449999999705e-01	1.790343440000000119e-01
-6.598633197613679169e-01	1.894202476308852190e-01
-6.364077251854070028e-01	1.998730631509307021e-01
-6.132998067328889746e-01	2.103863426696039041e-01
-5.905642999752269695e-01	2.209492510089526851e-01
-5.682311006786799901e-01	2.315466101828507206e-01
-5.463345241762439519e-01	2.421590400304566848e-01
-5.249124735426800026e-01	2.527631940988966930e-01
-5.040055380376129435e-01	2.633320875985536991e-01
-4.836560445842329470e-01	2.738355119885936828e-01
-4.639070856763789497e-01	2.842405285476187204e-01
-4.448015470466819554e-01	2.945120312035747201e-01
-4.263811576989909868e-01	3.046133669975357172e-01
-4.086855835483269583e-01	3.145070008954287122e-01
-3.917515839832039770e-01	3.241552102950767122e-01
-3.756122482504339333e-01	3.335207935529707068e-01
-3.602963257615309223e-01	3.425677762188626962e-01
-3.458276613455349979e-01	3.512620984504827293e-01
-3.322247432461239436e-01	3.595722673082066834e-01
-3.195003684031449964e-01	3.674699583101186939e-01
-3.076614263868199250e-01	3.749305517567287360e-01
-2.967088003720209644e-01	3.819335908915477140e-01
-2.866373808393439804e-01	3.884631509129456983e-01
-2.774361853389529786e-01	3.945081101436277438e-01
-2.690885757006726831e-01	4.000623172325377119e-01
-2.615725625465322723e-01	4.051246510344257423e-01
-2.548611858657859885e-01	4.096989727003187420e-01
-2.489229597343049494e-01	4.137939724273846931e-01
-2.437223689706299323e-01	4.174229161663406962e-01
-2.392204055770022486e-01	4.206033002765416917e-01
-2.353751331629311827e-01	4.233564245653917424e-01
-2.321422681329948778e-01	4.257068962691927250e-01
-2.294757671793261622e-01	4.276820792571617291e-01
-2.273284114938886602e-01	4.293115040122377213e-01
-2.256523790522353412e-01	4.306262547200587210e-01
-2.243997972723395518e-01	4.316583500570957410e-01
-2.235232692819171807e-01	4.324401340043007025e-01
-2.229763679084503791e-01	4.330036922368727392e-01
-2.227140923216748836e-01	4.333803083851316962e-01
-2.226932830028317545e-01	4.335999727749107469e-01
-2.228729913920351469e-01	4.336909542027897468e-01
-2.232148011859379499e-01	4.336794429594077460e-01
-2.236830988393600506e-01	4.335892707705397142e-01
-2.242452913869678599e-01	4.334417106745817039e-01
-2.248719702658121822e-01	4.332553571932837300e-01
-2.255370204068963824e-01	4.330460845756847199e-01
-2.262176744913943494e-01	4.328270784943067384e-01
-2.268945129477597522e-01	4.326089344307387230e-01
-2.275514110072969776e-01	4.323998141767126935e-01
-2.281754349390394676e-01	4.322056504548167366e-01
-2.287566904443773530e-01	4.320303886723607101e-01
-2.292881270950894446e-01	4.318762542876737331e-01
-2.297653036253817782e-01	4.317440341968977191e-01
-2.301861198122870933e-01	4.316333609296507112e-01
-2.305505215656857843e-01	4.315429892443717330e-01
-2.308601866594682805e-01	4.314710558928737116e-01
-2.311181992238839911e-01	4.314153148181407160e-01
