# Supplementary material for: Agile perching maneuvers in birds and morphing-wing drones
Source: Nat Commun. 2024 Sep 27;15:8330. doi: 10.1038/s41467-024-52369-4 (PMC11437188; doi:10.1038/s41467-024-52369-4)
Supplement: Supplementary file 11 — Source Data [file 41467_2024_52369_MOESM11_ESM.zip › figure_source_data/suppl_fig_2/harris_hawk_023.csv]

# horizontal_pos	altitude
-1.212552308517765987e+01	4.958643325990000350e-01
-1.212567125315495886e+01	4.958562333795440424e-01
-1.212582442300955954e+01	4.958401588251090120e-01
-1.212598293492355950e+01	4.958141646266739921e-01
-1.212614707675475856e+01	4.957763679688180214e-01
-1.212631705812815852e+01	4.957250042249070066e-01
-1.212649298405045961e+01	4.956584851639890266e-01
-1.212667482882855907e+01	4.955754572629350041e-01
-1.212686241112325902e+01	4.954748586059999904e-01
-1.212705537100285902e+01	4.953559727724050066e-01
-1.212725314987335956e+01	4.952184780646330386e-01
-1.212745497415025930e+01	4.950624904195770060e-01
-1.212765984350355986e+01	4.948885983741170280e-01
-1.212786652444745883e+01	4.946978885284090133e-01
-1.212807354996215992e+01	4.944919600652890046e-01
-1.212827922572565953e+01	4.942729270431120425e-01
-1.212848164339905921e+01	4.940434073814189975e-01
-1.212867870125155889e+01	4.938064977023250424e-01
-1.212886813223155968e+01	4.935657334725950252e-01
-1.212904753939125868e+01	4.933250342081090256e-01
-1.212921443835905855e+01	4.930886338486429876e-01
-1.212936630632645851e+01	4.928609967803740388e-01
-1.212950063678095880e+01	4.926467203689950392e-01
-1.212961499898365858e+01	4.924504252594500420e-01
-1.212970710095265936e+01	4.922766350900860122e-01
-1.212977485449316006e+01	4.921296476496120342e-01
-1.212981644060845987e+01	4.920133998645669915e-01
-1.212983037343856019e+01	4.919313293325739966e-01
-1.212981556072235989e+01	4.918862354022009997e-01
-1.212977135865985900e+01	4.918801430337970126e-01
-1.212969761897475962e+01	4.919141728478170217e-01
-1.212959472595195898e+01	4.919884208695770034e-01
-1.212946362125315858e+01	4.921018515047920205e-01
-1.212930581439425914e+01	4.922522072230209877e-01
-1.212912337691965980e+01	4.924359382823260134e-01
-1.212891891851285919e+01	4.926481555960260383e-01
-1.212869554355735957e+01	4.928826095216320424e-01
-1.212845678699495977e+01	4.931316969452400056e-01
-1.212820652872015970e+01	4.933864985466960285e-01
-1.212794888619635891e+01	4.936368475687590296e-01
-1.212768808547245847e+01	4.938714307866670095e-01
-1.212742831130876020e+01	4.940779216944800045e-01
-1.212717353768115913e+01	4.942431452047650331e-01
-1.212692734050355980e+01	4.943532724136460166e-01
-1.212669269498665869e+01	4.943940432304830268e-01
-1.212647176060835896e+01	4.943510139277320081e-01
-1.212626565720655947e+01	4.942098259498209911e-01
-1.212607423618445956e+01	4.939564916479620149e-01
-1.212589585124615965e+01	4.935776919983750344e-01
-1.212572713341765862e+01	4.930610808308490411e-01
-1.212556277536275928e+01	4.923955896584070180e-01
-1.212539533014205873e+01	4.915717268707460175e-01
-1.212521502959105923e+01	4.905818648458180053e-01
-1.212500962738995902e+01	4.894205084550949936e-01
-1.212476427167105975e+01	4.880845384960100231e-01
-1.212446141164326008e+01	4.865734237844970278e-01
-1.212408074222765997e+01	4.848893959834870149e-01
-1.212359919008005882e+01	4.830375817284940365e-01
-1.212299094365805985e+01	4.810260872350050065e-01
-1.212222752915965884e+01	4.788660313268799928e-01
-1.212127793325855940e+01	4.765715237002819959e-01
-1.212010877259565866e+01	4.741595862205590373e-01
-1.211868450898095873e+01	4.716500161240390065e-01
-1.211696770825235880e+01	4.690651911438150079e-01
-1.211491933974165924e+01	4.664298177763170350e-01
-1.211249911236055965e+01	4.637706251289800408e-01
-1.210966584245035982e+01	4.611160080112089998e-01
-1.210637784778425896e+01	4.584956241220490281e-01
-1.210259336147595910e+01	4.559399513179960284e-01
-1.209827095906825889e+01	4.534798119830000251e-01
-1.209336999174575844e+01	4.511458724403660248e-01
-1.208785101846345889e+01	4.489681261158240400e-01
-1.208167622978875855e+01	4.469753697583980223e-01
-1.207480985642745885e+01	4.451946824313920414e-01
-1.206721855572485858e+01	4.436509171850790412e-01
-1.205887176988815845e+01	4.423662153069010117e-01
-1.204974205024196010e+01	4.413595528112200239e-01
-1.203980534248355916e+01	4.406463283820979959e-01
-1.202904122862285874e+01	4.402380013277760185e-01
-1.201743312204495950e+01	4.401417872578800017e-01
-1.200496841290685879e+01	4.403604181714130261e-01
-1.199163856184545907e+01	4.408919724657570094e-01
-1.197743914072765925e+01	4.417297790674570290e-01
-1.196236981990325887e+01	4.428623984693549898e-01
-1.194643430212965995e+01	4.442736819625149880e-01
-1.192964020402486014e+01	4.459429088032900168e-01
-1.191199888658455919e+01	4.478449994854670213e-01
-1.189352523697275998e+01	4.499508017255759995e-01
-1.187423740447975895e+01	4.522274442484200407e-01
-1.185415649423065965e+01	4.546387520133179927e-01
-1.183330622293525991e+01	4.571457151839500299e-01
-1.181171254167905893e+01	4.597070029510700317e-01
-1.178940323145815938e+01	4.622795123026430253e-01
-1.176640747783145891e+01	4.648189410335550331e-01
-1.174275543168015901e+01	4.672803737279190295e-01
-1.171847776358265847e+01	4.696188691575320373e-01
-1.169360521970475908e+01	4.717900375402260260e-01
-1.166816818732955952e+01	4.737505964030530037e-01
-1.164219627817135994e+01	4.754588943983700244e-01
-1.161571793741985914e+01	4.768753933145690183e-01
-1.158876008601595942e+01	4.779630996838740153e-01
-1.156134780297746012e+01	4.786879387811049935e-01
-1.153350405367325848e+01	4.790190653831919998e-01
-1.150524946882035948e+01	4.789291073641830376e-01
-1.147660217767485946e+01	4.783943399742310310e-01
-1.144757769746095910e+01	4.773947904307100365e-01
-1.141818887957325934e+01	4.759142741738670024e-01
-1.138844591156735930e+01	4.739403657508460266e-01
-1.135835637246835894e+01	4.714643087402690114e-01
-1.132792533754835951e+01	4.684808703731040413e-01
-1.129715552749345875e+01	4.649881475126450003e-01
-1.126604749586025989e+01	4.609873314059980132e-01
-1.123459984793916000e+01	4.564824391011469973e-01
-1.120280948362646001e+01	4.514800196372790175e-01
-1.117067185668005891e+01	4.459888430718960128e-01
-1.113818124278486010e+01	4.400195801258260375e-01
-1.110533100917565896e+01	4.335844797355560276e-01
-1.107211387912555978e+01	4.266970511378569975e-01
-1.103852218537015872e+01	4.193717563172630336e-01
-1.100454810744535905e+01	4.116237177692499971e-01
-1.097018388891885898e+01	4.034684456183040280e-01
-1.093542203153765868e+01	3.949215872256980342e-01
-1.090025546432865866e+01	3.859987015666740406e-01
-1.086467768664895850e+01	3.767150598827729846e-01
-1.082868288502655929e+01	3.670854734446949985e-01
-1.079226602434965976e+01	3.571241487059270137e-01
-1.075542291452696020e+01	3.468445696887080265e-01
-1.071815025415595990e+01	3.362594071134090146e-01
-1.068044565299915938e+01	3.253804535441710000e-01
-1.064230763520215994e+01	3.142185836562790269e-01
-1.060373562521155932e+01	3.027837386099809791e-01
-1.056472991828695918e+01	2.910849334166070168e-01
-1.052529163739155926e+01	2.791302860829910082e-01
-1.048542267810255879e+01	2.669270672002650446e-01
-1.044512564304945990e+01	2.544817684889878473e-01
-1.040440376727555893e+01	2.418001886168714143e-01
-1.036326083585215940e+01	2.288875343671199214e-01
-1.032170109505895894e+01	2.157485349613721126e-01
-1.027972915848995861e+01	2.023875670447053132e-01
-1.023734990953605895e+01	1.888087875408636096e-01
-1.019456840183265989e+01	1.750162713081655219e-01
-1.015138975941843924e+01	1.610141502976873140e-01
-1.010781907850777905e+01	1.468067507629457202e-01
-1.006386133291715979e+01	1.323987250197072307e-01
-1.001952128527069874e+01	1.177951743260020057e-01
-9.974803406130869021e+00	1.030017596586713102e-01
-9.929711803134409820e+00	8.802479750739881925e-02
-9.884250162052540034e+00	7.287133828348021924e-02
-9.838421701435839495e+00	5.754922553171201716e-02
-9.792229142150269183e+00	4.206713481354201756e-02
-9.745674692674120010e+00	2.643459186427601915e-02
-9.698760050522880150e+00	1.066197037782301571e-02
-9.651486419623578783e+00	-5.239529502057971300e-03
-9.603854542898149660e+00	-2.125792024510098077e-02
-9.555864748766488503e+00	-3.738048125601697858e-02
-9.507517009773309269e+00	-5.359382573283397178e-02
-9.458811011106469380e+00	-6.988397707062898867e-02
-9.409746226432799787e+00	-8.623645171552102306e-02
-9.360321998249229836e+00	-1.026363454376459927e-01
-9.310537619845359103e+00	-1.190684202132759606e-01
-9.260392416002918736e+00	-1.355171892651290122e-01
-9.209885819715529109e+00	-1.519669982773189654e-01
-9.159017442488629257e+00	-1.684021013416669987e-01
-9.107787136157268648e+00	-1.848067307655489877e-01
-9.056195044616329071e+00	-2.011651604371809676e-01
-9.004241644368189412e+00	-2.174617629630479776e-01
-8.951927773327239990e+00	-2.336810612294979994e-01
-8.899254647851750022e+00	-2.498077753687389935e-01
-8.846223868473130025e+00	-2.658268663100810114e-01
-8.792837415236599341e+00	-2.817235771617599971e-01
-8.739097633935950071e+00	-2.974834735995919854e-01
-8.685007214803238895e+00	-3.130924842485739990e-01
-8.630569165392319775e+00	-3.285369417543370640e-01
-8.575786779471480159e+00	-3.438036248821319529e-01
-8.520663603716748469e+00	-3.588798015856729529e-01
-8.465203403883949207e+00	-3.737532725925299393e-01
-8.409410131946559730e+00	-3.884124146916359543e-01
-8.353287895437089716e+00	-4.028462226129159718e-01
-8.296840929939678588e+00	-4.170443481837629585e-01
-8.240073575373839887e+00	-4.309971353489099877e-01
-8.182990256400779927e+00	-4.446956496565400152e-01
-8.125595466995269689e+00	-4.581317009422450348e-01
-8.067893758969219675e+00	-4.712978581725289495e-01
-8.009889734021749419e+00	-4.841874557218230346e-01
-7.951588038728938379e+00	-4.967945907264749716e-01
-7.892993361779588213e+00	-5.091141115568140751e-01
-7.834110432708638605e+00	-5.211415978437439200e-01
-7.774944021374908587e+00	-5.328733328600039343e-01
-7.715498937467048179e+00	-5.443062693618658798e-01
-7.655780029394578357e+00	-5.554379902237009947e-01
-7.595792182019738270e+00	-5.662666653312000697e-01
-7.535540312803458818e+00	-5.767910062327639142e-01
-7.475029366065928826e+00	-5.870102199846158886e-01
-7.414264305192938664e+00	-5.969239634736609457e-01
-7.353250102746827999e+00	-6.065322992802468782e-01
-7.291991728561428410e+00	-6.158356538737290720e-01
-7.230494136010138462e+00	-6.248347786435040074e-01
-7.168762246733858312e+00	-6.335307139846599878e-01
-7.106800934199688058e+00	-6.419247564067680489e-01
-7.044615006533778256e+00	-6.500184284393510925e-01
-6.982209189134928273e+00	-6.578134509847979317e-01
-6.919588107633188656e+00	-6.653117177287009021e-01
-6.856756271813488013e+00	-6.725152712601190075e-01
-6.793718061180258339e+00	-6.794262806737150218e-01
-6.730477712896498765e+00	-6.860470206079110067e-01
-6.667039312885868263e+00	-6.923798518979888961e-01
-6.603406790936108273e+00	-6.984272042653949519e-01
-6.539583920677278783e+00	-7.041915616967668878e-01
-6.475574325322898339e+00	-7.096754513599778935e-01
-6.411381490044108844e+00	-7.148814370331488810e-01
-6.347008781791058318e+00	-7.198121180630638882e-01
-6.282459477271638448e+00	-7.244701348044790823e-01
-6.217736799641878420e+00	-7.288581813117380737e-01
-6.152843964250218178e+00	-7.329790257576289658e-01
-6.087784233509198728e+00	-7.368355386499019222e-01
-6.022560980645768502e+00	-7.404307284207500839e-01
-5.957177761710388708e+00	-7.437677834049269965e-01
-5.891638394814868285e+00	-7.468501186308569295e-01
-5.825947045133008650e+00	-7.496814252639829590e-01
-5.760108313750948561e+00	-7.522657200025779645e-01
-5.694127328016788780e+00	-7.546073912729860389e-01
-5.628009830631468091e+00	-7.567112387401668805e-01
-5.561762264369188635e+00	-7.585825024712160580e-01
-5.495391849039298116e+00	-7.602268780871450637e-01
-5.428906647124318141e+00	-7.616505144249858805e-01
-5.362315614472398018e+00	-7.628599906113600060e-01
-5.295628632503038169e+00	-7.638622700121029396e-01
-5.228856518614708015e+00	-7.646646292526049216e-01
-5.162011011870048627e+00	-7.652745613727629514e-01
-5.095104731578168789e+00	-7.656996531540369855e-01
-5.028151107089878558e+00	-7.659474376930919259e-01
-4.961164277956518376e+00	-7.660252243522789328e-01
-4.894158964559398584e+00	-7.659399092453669233e-01
-4.827150310367058772e+00	-7.656977703719489714e-01
-4.760153698092538299e+00	-7.653042523529989261e-01
-4.693184543166178280e+00	-7.647637464057619461e-01
-4.626258069071009338e+00	-7.640793716980529560e-01
-4.559389070167469526e+00	-7.632527645184790099e-01
-4.492591668618179490e+00	-7.622838817783090803e-01
-4.425879072870529285e+00	-7.611708252209958836e-01
-4.359263345826088987e+00	-7.599096923650219271e-01
-4.292755191285549721e+00	-7.584944596620619706e-01
-4.226363767476748912e+00	-7.569169026398869793e-01
-4.160096536428369518e+00	-7.551665569481860185e-01
-4.093959157628209056e+00	-7.532307232687360798e-01
-4.027955433795678886e+00	-7.510945180237160734e-01
-3.962087315705509205e+00	-7.487409707511429868e-01
-3.896354971834108838e+00	-7.461511679459140733e-01
-3.830756927180589244e+00	-7.433044421169829885e-01
-3.765290273968768808e+00	-7.401786038101370035e-01
-3.699950955097248695e+00	-7.367502134120880175e-01
-3.634734119215488946e+00	-7.329948887019590575e-01
-3.569634544208708959e+00	-7.288876433640920638e-01
-3.504647123727498759e+00	-7.244032510318110241e-01
-3.439767409252659114e+00	-7.195166289028380735e-01
-3.374992198101109508e+00	-7.142032345584239383e-01
-3.310320155813169407e+00	-7.084394693319600034e-01
-3.245752459573409077e+00	-7.022030814087099060e-01
-3.181293447764678817e+00	-6.954735617936589342e-01
-3.116951259490878812e+00	-6.882325263547919292e-01
-3.052738446979098796e+00	-6.804640773284309496e-01
-2.988672543228369172e+00	-6.721551379544710159e-01
-2.924776567148638762e+00	-6.632957542850459465e-01
-2.861079448756028931e+00	-6.538793586725710760e-01
-2.797616357777719109e+00	-6.439029899846100413e-01
-2.734428920280168818e+00	-6.333674662062320770e-01
-2.671565309661199095e+00	-6.222775057679890143e-01
-2.609080200525649040e+00	-6.106417946723310397e-01
-2.547034576563389052e+00	-5.984729972757258931e-01
-2.485495386527139416e+00	-5.857877094105439220e-01
-2.424535045708498870e+00	-5.726063533920200399e-01
-2.364230783867719232e+00	-5.589530153427328951e-01
-2.304663844306308995e+00	-5.448552261707388933e-01
-2.245918542594119494e+00	-5.303436884473460289e-01
-2.188081197277089274e+00	-5.154519523349518906e-01
-2.131238948596609006e+00	-5.002160446015579964e-01
-2.075478484741559271e+00	-4.846740556123409482e-01
-2.020884698323318851e+00	-4.688656899947129530e-01
-1.967539298510258883e+00	-4.528317874154739742e-01
-1.915519406485209020e+00	-4.366138205698720243e-01
-1.864896163508799054e+00	-4.202533780457799462e-01
-1.815733381811908798e+00	-4.037916401749230277e-01
-1.768086268741929201e+00	-3.872688563016630225e-01
-1.722000254014379061e+00	-3.707238320744769555e-01
-1.677509948556779040e+00	-3.541934353848419925e-01
-1.634638261285318972e+00	-3.377121294353209735e-01
-1.593395697260748811e+00	-3.213115411096039709e-01
-1.553779857090018979e+00	-3.050200723437460071e-01
-1.515775153260288999e+00	-2.888625615660019852e-01
-1.479352754423539196e+00	-2.728600014941570118e-01
-1.444470763623288967e+00	-2.570293186701039789e-01
-1.411074631216568953e+00	-2.413832190918369647e-01
-1.379097797949059068e+00	-2.259301031960209705e-01
-1.348462558446148929e+00	-2.106740522746609612e-01
-1.319081130437398830e+00	-1.956148872024949803e-01
-1.290856910474419195e+00	-1.807482991322529875e-01
-1.263685892851048820e+00	-1.660660506060699926e-01
-1.237458224987218802e+00	-1.515562443543979620e-01
-1.212059869766929143e+00	-1.372036559274099621e-01
-1.187374343274508970e+00	-1.229901252444690063e-01
-1.163284495077139935e+00	-1.088950011683619823e-01
-1.139674297656281032e+00	-9.489563232430597850e-02
-1.116430611779831938e+00	-8.096789659845798903e-02
-1.093444895493508096e+00	-6.708676107459699001e-02
-1.070614825944939064e+00	-5.322686360708397957e-02
-1.047845805374950867e+00	-3.936310678842397381e-02
-1.025052325247236995e+00	-2.547125475526498817e-02
-1.002159165563424104e+00	-1.152852309141599862e-02
-9.791024098458519509e-01	2.485847965923021485e-03
-9.558302599839699765e-01	1.659004672696900995e-02
-9.323036390520499372e-01	3.079917914492302788e-02
-9.084965742378059428e-01	4.512480293045101343e-02
-8.843963560988600259e-01	5.957451530291021924e-02
-8.600034744164639644e-01	7.415160234667780847e-02
-8.353313348777490210e-01	8.885475714925961110e-02
-8.104057646282439853e-01	1.036778729666713167e-01
-7.852643183398489990e-01	1.186099165959898089e-01
-7.599553997848700337e-01	1.336348859425976199e-01
-7.345372169480829383e-01	1.487318544612529214e-01
-7.090765914041690099e-01	1.638751037398193111e-01
-6.836476449999999705e-01	1.790343440000000119e-01
-6.583303887766709384e-01	1.941750207321810140e-01
-6.332092405159359672e-01	2.092587040866500103e-01
-6.083714982751589062e-01	2.242435560396666139e-01
-5.839057977642629904e-01	2.390848687719584198e-01
-5.599005814032420592e-01	2.537356661736460128e-01
-5.364426063716319915e-01	2.681473589597230256e-01
-5.136155179212380517e-01	2.822704425813890028e-01
-4.914985126781809543e-01	2.960552259880250281e-01
-4.701651146272409765e-01	3.094525783684750064e-01
-4.496820839785549695e-01	3.224146803118980165e-01
-4.301084762036430087e-01	3.348957654072860501e-01
-4.114948652466429713e-01	3.468528381708930186e-01
-3.938827413323289783e-01	3.582463543696060015e-01
-3.773040899823499883e-01	3.690408503053640432e-01
-3.617811549040249597e-01	3.792055084416640076e-01
-3.473263834303169650e-01	3.887146478792110060e-01
-3.339425492704949927e-01	3.975481296054750313e-01
-3.216230435857510006e-01	4.056916681241620193e-01
-3.103523219381549847e-01	4.131370429789140153e-01
-3.001064915722129745e-01	4.198822057763990090e-01
-2.908540208613619726e-01	4.259312805368200006e-01
-2.825565506561389939e-01	4.312944574993080038e-01
-2.751697857566709482e-01	4.359877828272680222e-01
-2.686444438293847936e-01	4.400328489346710392e-01
-2.629272388052599774e-01	4.434563923295989918e-01
-2.579618761228505974e-01	4.462898078892310050e-01
-2.536900380825136692e-01	4.485685902885550025e-01
-2.500523390100455878e-01	4.503317148566000072e-01
-2.469892318242278839e-01	4.516209713888479915e-01
-2.444418498871360756e-01	4.524802653707520328e-01
-2.423527706027670536e-01	4.529549016411080209e-01
-2.406666900270291731e-01	4.530908657310230292e-01
-2.393310006665045897e-01	4.529341179486910396e-01
-2.382962675818645626e-01	4.525299147463680005e-01
-2.375166007859798589e-01	4.519221710169710193e-01
-2.369499246555230032e-01	4.511528757462809902e-01
-2.365581475868885897e-01	4.502615719244700276e-01
-2.363072373629883094e-01	4.492849098376739958e-01
-2.361672096104240892e-01	4.482562808644480201e-01
-2.361120382840318777e-01	4.472055367474230270e-01
-2.361194982990557634e-01	4.461587970567130190e-01
-2.361709512348537654e-01	4.451383452713469913e-01
-2.362510854649894076e-01	4.441626116423880166e-01
-2.363476221446737524e-01	4.432462388303889944e-01
-2.364509982348227957e-01	4.424002242916810212e-01
-2.365540371969639954e-01	4.416321315799570102e-01
-2.366516171950102665e-01	4.409463611824470108e-01
-2.367403456326541700e-01	4.403444702673040001e-01
-2.368182476855477669e-01	4.398255298146830361e-01
-2.368844752033427703e-01	4.393865070628540370e-01
-2.369390410058614949e-01	4.390226610358580195e-01
-2.369825822266271032e-01	4.387279391324220290e-01
-2.370161550097881764e-01	4.384953633374050197e-01
-2.370410615837560964e-01	4.383173955451460380e-01
-2.370587095528084998e-01	4.381862727259639989e-01
-2.370705021974051085e-01	4.380943041791890424e-01
-2.370777576798566710e-01	4.380341248455890124e-01
-2.370816543325983683e-01	4.379989005380079958e-01
-2.370831986729574625e-01	4.379824829240360207e-01
-2.370832124452046941e-01	4.379795140869019998e-01
-2.370823348349676563e-01	4.379854824264209912e-01
