# Supplementary material for: Agile perching maneuvers in birds and morphing-wing drones
Source: Nat Commun. 2024 Sep 27;15:8330. doi: 10.1038/s41467-024-52369-4 (PMC11437188; doi:10.1038/s41467-024-52369-4)
Supplement: Supplementary file 11 — Source Data [file 41467_2024_52369_MOESM11_ESM.zip › figure_source_data/suppl_fig_2/harris_hawk_037.csv]

# horizontal_pos	altitude
-1.213601098072606099e+01	4.805380490616829037e-01
-1.213682259939066022e+01	4.807336342377699356e-01
-1.213763466833276006e+01	4.809449760898399373e-01
-1.213844333559896072e+01	4.811728379059619365e-01
-1.213924478545396113e+01	4.814174750218969123e-01
-1.214003529125356096e+01	4.816785731735049314e-01
-1.214081127083836087e+01	4.819551989798609437e-01
-1.214156934386066133e+01	4.822457646719069402e-01
-1.214230639032525971e+01	4.825480088794449340e-01
-1.214301960949276094e+01	4.828589949245869484e-01
-1.214370657816176013e+01	4.831751276512389337e-01
-1.214436530722706031e+01	4.834921893584789299e-01
-1.214499429530425978e+01	4.838053949126719377e-01
-1.214559257812926063e+01	4.841094656020479281e-01
-1.214615977238065980e+01	4.843987207817799234e-01
-1.214669611255115989e+01	4.846671858511799047e-01
-1.214720247950346099e+01	4.849087146210899202e-01
-1.214768041939436038e+01	4.851171236816459453e-01
-1.214813215174796035e+01	4.852863359802589427e-01
-1.214856056558606134e+01	4.854105304772769469e-01
-1.214896920270746072e+01	4.854842944713919084e-01
-1.214936222741926031e+01	4.855027749855029273e-01
-1.214974438227945974e+01	4.854618254820259327e-01
-1.215012092969605995e+01	4.853581441381239481e-01
-1.215049757953916121e+01	4.851893999581559092e-01
-1.215088040325646013e+01	4.849543431333369070e-01
-1.215127573532286043e+01	4.846528962763689274e-01
-1.215169006320126144e+01	4.842862234595559090e-01
-1.215212990732766052e+01	4.838567743652248954e-01
-1.215260169295166115e+01	4.833683013124209227e-01
-1.215311161595426093e+01	4.828258474475629058e-01
-1.215366550501416043e+01	4.822357049712129307e-01
-1.215426868270176008e+01	4.816053429087759352e-01
-1.215492582822315981e+01	4.809433046086559194e-01
-1.215564084462726058e+01	4.802590758541498972e-01
-1.215641673330266137e+01	4.795629251908379298e-01
-1.215725547854186139e+01	4.788657187836329321e-01
-1.215815794482176138e+01	4.781787128101819273e-01
-1.215912378925346005e+01	4.775133270524088980e-01
-1.216015139139076062e+01	4.768809039479598999e-01
-1.216123780225226092e+01	4.762924578903289241e-01
-1.216237871403146009e+01	4.757584200037679456e-01
-1.216356845153126010e+01	4.752883839507709429e-01
-1.216479998589196043e+01	4.748908585421899309e-01
-1.216606497068235981e+01	4.745730330012079001e-01
-1.216735379991926003e+01	4.743405606738769209e-01
-1.216865568707166112e+01	4.741973667755429167e-01
-1.216995876361286122e+01	4.741454854129439345e-01
-1.217125019522116069e+01	4.741849306291709421e-01
-1.217251631330396044e+01	4.743136055902559267e-01
-1.217374275914446002e+01	4.745272532798389120e-01
-1.217491463766106108e+01	4.748194512080489149e-01
-1.217601667752026096e+01	4.751816516922628963e-01
-1.217703339417506037e+01	4.756032682538678946e-01
-1.217794925231086012e+01	4.760718076223009465e-01
-1.217874882416386129e+01	4.765730457729059344e-01
-1.217941694025266131e+01	4.770912453769708961e-01
-1.217993882920606019e+01	4.776094110388339198e-01
-1.218030024360026076e+01	4.781095777632779487e-01
-1.218048756900816088e+01	4.785731272614329179e-01
-1.218048791382716090e+01	4.789811259868129167e-01
-1.218028917786206122e+01	4.793146782129819039e-01
-1.217988009810226124e+01	4.795552870340949458e-01
-1.217925027062426047e+01	4.796852158983089254e-01
-1.217839014806886055e+01	4.796878431759589168e-01
-1.217729101266916025e+01	4.795480023194358954e-01
-1.217594492532986017e+01	4.792523003857839248e-01
-1.217434465176826031e+01	4.787894080588279144e-01
-1.217248356721486147e+01	4.781503148149399141e-01
-1.217035554161716071e+01	4.773285435132799126e-01
-1.216795480770096027e+01	4.763203194435658983e-01
-1.216527581459765983e+01	4.751246897171649275e-01
-1.216231307004916040e+01	4.737435898244229393e-01
-1.215906097445216005e+01	4.721818551854728985e-01
-1.215551365019125996e+01	4.704471765752289425e-01
-1.215166476985065991e+01	4.685499993866649171e-01
-1.214750738697536114e+01	4.665033677898129394e-01
-1.214303377308586107e+01	4.643227159265289061e-01
-1.213823526463886004e+01	4.620256093320448953e-01
-1.213310212356256024e+01	4.596314407730109353e-01
-1.212762341489716000e+01	4.571610856184049054e-01
-1.212178690492016031e+01	4.546365226959799277e-01
-1.211557898294605984e+01	4.520804273162619125e-01
-1.210898460975236013e+01	4.495157437543049195e-01
-1.210198729528866046e+01	4.469652449544139206e-01
-1.209456910797976015e+01	4.444510875556849094e-01
-1.208671071751455983e+01	4.419943705196429096e-01
-1.207839147252396117e+01	4.396147056714049262e-01
-1.206958951398206104e+01	4.373298083410019355e-01
-1.206028192450466108e+01	4.351551160126109208e-01
-1.205044491298246001e+01	4.331034424593498966e-01
-1.204005403315685996e+01	4.311846742652299391e-01
-1.202908443385635984e+01	4.294055159209099193e-01
-1.201751113766866119e+01	4.277692888351899425e-01
-1.200530934385946047e+01	4.262757886409089259e-01
-1.199245475039756137e+01	4.249212041053259115e-01
-1.197892388905096084e+01	4.236980997968339269e-01
-1.196469446671826020e+01	4.225954634298689228e-01
-1.194974570550326121e+01	4.215988175287759265e-01
-1.193405867357096106e+01	4.206903937422519224e-01
-1.191761659857636069e+01	4.198493668285079305e-01
-1.190040515547056010e+01	4.190521440455718949e-01
-1.188241272077866029e+01	4.182727044514509274e-01
-1.186363058602326070e+01	4.174829814769349112e-01
-1.184405312383336017e+01	4.166532811124919466e-01
-1.182367790141126029e+01	4.157527271828339033e-01
-1.180250573739256126e+01	4.147497244999629462e-01
-1.178054069969025974e+01	4.136124302172639045e-01
-1.175779004358706104e+01	4.123092234785729060e-01
-1.173426409107346124e+01	4.108091634866419262e-01
-1.170997605414656029e+01	4.090824264164999446e-01
-1.168494180640576019e+01	4.071007121732369005e-01
-1.165917960874446102e+01	4.048376128318359468e-01
-1.163270979617606038e+01	4.022689356785439374e-01
-1.160555443380346041e+01	3.993729750667059375e-01
-1.157773695060756047e+01	3.961307287618779371e-01
-1.154928176007735985e+01	3.925260560292479495e-01
-1.152021387673025998e+01	3.885457763519049035e-01
-1.149055853729116095e+01	3.841797092992459417e-01
-1.146034083474116017e+01	3.794206576286399124e-01
-1.142958537264816066e+01	3.742643371422059162e-01
-1.139831594620726030e+01	3.687092580827618926e-01
-1.136655525529556066e+01	3.627565638969989514e-01
-1.133432465364256103e+01	3.564098339892038947e-01
-1.130164393699416081e+01	3.496748576174729117e-01
-1.126853117194736065e+01	3.425593863409799322e-01
-1.123500256601326086e+01	3.350728724187379548e-01
-1.120107237844946013e+01	3.272262003060639191e-01
-1.116675287053226029e+01	3.190314179234579051e-01
-1.113205429322075979e+01	3.105014737212948850e-01
-1.109698490960176009e+01	3.016499647760649272e-01
-1.106155104910436116e+01	2.924909002777199563e-01
-1.102575719020155987e+01	2.830384838518978929e-01
-1.098960606816926067e+01	2.733069172527319290e-01
-1.095309880441576134e+01	2.633102271044449050e-01
-1.091623505389756055e+01	2.530621155981919168e-01
-1.087901316718986067e+01	2.425758353900719089e-01
-1.084143036384156034e+01	2.318640884112733169e-01
-1.080348291371916147e+01	2.209389478944405183e-01
-1.076516632311036048e+01	2.098118026336848185e-01
-1.072647552242086100e+01	1.984933223119171308e-01
-1.068740505235806104e+01	1.869934426249351134e-01
-1.064794924556546007e+01	1.753213688796846081e-01
-1.060810240075796074e+01	1.634855967166849167e-01
-1.056785894653166125e+01	1.514939485782206274e-01
-1.052721359218956110e+01	1.393536244935905111e-01
-1.048616146315806041e+01	1.270712656657934092e-01
-1.044469821886326066e+01	1.146530292132726114e-01
-1.040282015130816085e+01	1.021046722464571122e-01
-1.036052426303396068e+01	8.943164325046691621e-02
-1.031780832364436051e+01	7.663917851828852545e-02
-1.027467090462646127e+01	6.373240115472911249e-02
-1.023111139277136061e+01	5.071641997622522435e-02
-1.018712998308016005e+01	3.759642549246591803e-02
-1.014272765259672049e+01	2.437778009905292032e-02
-1.009790611711625097e+01	1.106609965851493294e-02
-1.005266777315803139e+01	-2.332676183939091930e-03
-1.000701562793205035e+01	-1.581222730569709078e-02
-9.960953220266210550e+00	-2.936581196403006966e-02
-9.914484535577670954e+00	-4.298624259659608593e-02
-9.867613917968039772e+00	-5.666587932323308152e-02
-9.820345982399310003e+00	-7.039664121063007873e-02
-9.772685529675790406e+00	-8.417003463801608909e-02
-9.724637466630239757e+00	-9.797719739149707285e-02
-9.676206733509561175e+00	-1.118089564579330952e-01
-9.627398240099401150e+00	-1.256558969245100688e-01
-9.578216811642350947e+00	-1.395084389507070810e-01
-9.528667145116640924e+00	-1.533569194908070976e-01
-9.478753775976731077e+00	-1.671916753237660536e-01
-9.428481055035980773e+00	-1.810031239990950724e-01
-9.377853134813380009e+00	-1.947818395277030601e-01
-9.326873964385059779e+00	-2.085186200201450957e-01
-9.275547291585271026e+00	-2.222045449774290860e-01
-9.223876671292799756e+00	-2.358310205395380832e-01
-9.171865478514490633e+00	-2.493898116573921020e-01
-9.119516925029021337e+00	-2.628730608354400977e-01
-9.066834078469160119e+00	-2.762732937547320855e-01
-9.013819882883289836e+00	-2.895834126931520758e-01
-8.960477180010011367e+00	-3.027966791781310785e-01
-8.906808730705700228e+00	-3.159066877125820683e-01
-8.852817236165611448e+00	-3.289073326902910988e-01
-8.798505358761110173e+00	-3.417927707554691552e-01
-8.743875742464339851e+00	-3.545573808652620618e-01
-8.688931032938510768e+00	-3.671957241954631468e-01
-8.633673897431350497e+00	-3.797025058080291671e-01
-8.578107044617951260e+00	-3.920725396999951706e-01
-8.522233244500529992e+00	-4.043007185060151776e-01
-8.466055348391750002e+00	-4.163819887615471393e-01
-8.409576308894271435e+00	-4.283113322794790956e-01
-8.352799199655381202e+00	-4.400837538751451450e-01
-8.295727234534581385e+00	-4.516942754129931736e-01
-8.238363785689800878e+00	-4.631379359557701858e-01
-8.180712399977331017e+00	-4.744097976792621130e-01
-8.122776812985529560e+00	-4.855049571704201372e-01
-8.064560959990560107e+00	-4.964185617444691334e-01
-8.006068983142080597e+00	-5.071458304820481988e-01
-7.947305234258629447e+00	-5.176820797804562169e-01
-7.888274272735399606e+00	-5.280227533108972082e-01
-7.828980858236189277e+00	-5.381634563529962278e-01
-7.769429938046669371e+00	-5.480999945168971710e-01
-7.709626629197829928e+00	-5.578284168437910306e-01
-7.649576195712589843e+00	-5.673450631848950820e-01
-7.589284021571470085e+00	-5.766466155906431190e-01
-7.528755580221869970e+00	-5.857301531978751363e-01
-7.467996401655209837e+00	-5.945932097926531767e-01
-7.407012038236689300e+00	-6.032338328671871253e-01
-7.345808030582989367e+00	-6.116506426048842204e-01
-7.284389874837029488e+00	-6.198428888462650388e-01
-7.222762992681859728e+00	-6.278105037418442169e-01
-7.160932705367759610e+00	-6.355541475178980715e-01
-7.098904212899439514e+00	-6.430752445974181608e-01
-7.036682579352699918e+00	-6.503760072570341499e-01
-6.974272725069339707e+00	-6.574594440809240492e-01
-6.911679426228869438e+00	-6.643293507058740666e-01
-6.848907322029309519e+00	-6.709902807402741143e-01
-6.785960929439749378e+00	-6.774474952766200708e-01
-6.722844665229660066e+00	-6.837068900855352016e-01
-6.659562874745499350e+00	-6.897749003543600654e-01
-6.596119866704489354e+00	-6.956583836828151846e-01
-6.532519953116719513e+00	-7.013644829344320986e-01
-6.468767493334310004e+00	-7.069004714246491794e-01
-6.404866941161249549e+00	-7.122735837622000687e-01
-6.340822893939119353e+00	-7.174908364088441459e-01
-6.276640142547239343e+00	-7.225588426450741952e-01
-6.212323721313899760e+00	-7.274836270933120463e-01
-6.147878956920699522e+00	-7.322704452290040855e-01
-6.083311515484489895e+00	-7.369236133861611915e-01
-6.018627447110609374e+00	-7.414463546291221174e-01
-5.953833227317780086e+00	-7.458406655185070289e-01
-5.888935794828669579e+00	-7.501072082583482015e-01
-5.823942585293290009e+00	-7.542452319943402372e-01
-5.758861560559179971e+00	-7.582525261690540308e-01
-5.693701233118400040e+00	-7.621254078640171681e-01
-5.628470685346879776e+00	-7.658587440097881505e-01
-5.563179583108650128e+00	-7.694460082645491195e-01
-5.497838183231539944e+00	-7.728793712896111501e-01
-5.432457334279529704e+00	-7.761498221246851958e-01
-5.367048469960479906e+00	-7.792473174207801279e-01
-5.301623594427669950e+00	-7.821609544531491487e-01
-5.236195258670989894e+00	-7.848791631342550978e-01
-5.170776527160639624e+00	-7.873899116949181209e-01
-5.105380933914450026e+00	-7.896809203131980315e-01
-5.040022427218059597e+00	-7.917398767524601588e-01
-4.974715302343589940e+00	-7.935546480256301383e-01
-4.909474121792589685e+00	-7.951134822303060901e-01
-4.844313622834609312e+00	-7.964051949938821817e-01
-4.779248612424400022e+00	-7.974193354194341055e-01
-4.714293849953899773e+00	-7.981463270186210934e-01
-4.649463918723289346e+00	-7.985775798400231995e-01
-4.584773087488839494e+00	-7.987055708300341283e-01
-4.520235163950929724e+00	-7.985238903756821660e-01
-4.455863342568759933e+00	-7.980272539494721595e-01
-4.391670049611589910e+00	-7.972114787795021584e-01
-4.327666788861339597e+00	-7.960734264767090895e-01
-4.263863991848859669e+00	-7.946109135387491307e-01
-4.200270876915169538e+00	-7.928225925908041205e-01
-4.136895321721180352e+00	-7.907078080932241626e-01
-4.073743754064230060e+00	-7.882664310218250314e-01
-4.010821065980310074e+00	-7.854986776887531441e-01
-3.948130556100889699e+00	-7.824049184029562287e-01
-3.885673905079709556e+00	-7.789854820553521186e-01
-3.823451188597079664e+00	-7.752404629444331619e-01
-3.761460931981510214e+00	-7.711695362265471587e-01
-3.699700209857759603e+00	-7.667717882786371231e-01
-3.638164793440440192e+00	-7.620455680005422394e-01
-3.576849347149120284e+00	-7.569883646637531882e-01
-3.515747675139049733e+00	-7.515967173415960545e-01
-3.454853017137069493e+00	-7.458661602436740257e-01
-3.394158391669540364e+00	-7.397912074393941939e-01
-3.333656983394390316e+00	-7.333653795091270577e-01
-3.273342569834939653e+00	-7.265812736269572358e-01
-3.213209981393940318e+00	-7.194306774784762215e-01
-3.153255587140350258e+00	-7.119047262749711447e-01
-3.093477797548909614e+00	-7.039941009674202110e-01
-3.033877574173979852e+00	-6.956892646169361427e-01
-2.974458935197190179e+00	-6.869807327702182054e-01
-2.915229444941119574e+00	-6.778593726467652125e-01
-2.856200674828469843e+00	-6.683167249960730860e-01
-2.797388622920509604e+00	-6.583453416535072211e-01
-2.738814079121239864e+00	-6.479391311368141171e-01
-2.680502923406599791e+00	-6.370937041026540903e-01
-2.622486345049209966e+00	-6.258067101421171952e-01
-2.564800971766570292e+00	-6.140781572505882302e-01
-2.507488899023369910e+00	-6.019107053705812227e-01
-2.450597611357769878e+00	-5.893099256820291121e-01
-2.394179789555989757e+00	-5.762845178033850768e-01
-2.338292999739500111e+00	-5.628464777639270444e-01
-2.282999262913310012e+00	-5.490112105024231859e-01
-2.228364506202759721e+00	-5.347975817235930407e-01
-2.174457899818190043e+00	-5.202279051801681486e-01
-2.121351086666379615e+00	-5.053278628179680432e-01
-2.069117314397849849e+00	-4.901263566931561289e-01
-2.017830482461839825e+00	-4.746552931096381100e-01
-1.967564119353290009e+00	-4.589493009924671685e-01
-1.918390307595029931e+00	-4.430453880703431602e-01
-1.870378576023789874e+00	-4.269825399459911686e-01
-1.823594780564099960e+00	-4.108012685470881498e-01
-1.778099995812819856e+00	-3.945431177333861839e-01
-1.733949440361389982e+00	-3.782501349516061429e-01
-1.691191458810529902e+00	-3.619643187460770961e-01
-1.649866582856239994e+00	-3.457270526226951524e-01
-1.610006692638869863e+00	-3.295785362055210777e-01
-1.571634297761689947e+00	-3.135572248052480582e-01
-1.534761955035739867e+00	-2.976992884309220821e-01
-1.499391837150649831e+00	-2.820381009233871028e-01
-1.465515463184299927e+00	-2.666037692823140515e-01
-1.433113598244449838e+00	-2.514227124185400841e-01
-1.402156325696229944e+00	-2.365172975179020698e-01
-1.372603291495939848e+00	-2.219055409866140804e-01
-1.344404116253610004e+00	-2.076008796016140523e-01
-1.317498966913849934e+00	-1.936120160549340552e-01
-1.291819276497439883e+00	-1.799428416023820532e-01
-1.267288597290009866e+00	-1.665924370452440684e-01
-1.243823570286809899e+00	-1.535551518272430527e-01
-1.221334991665789849e+00	-1.408207596504090775e-01
-1.199728955605659841e+00	-1.283746877296690903e-01
-1.178908051905559917e+00	-1.161983156374230552e-01
-1.158772596589785042e+00	-1.042693386500511132e-01
-1.139221873967058762e+00	-9.256218960639006621e-02
-1.120155369409977952e+00	-8.104851252624911684e-02
-1.101473973366706938e+00	-6.969768061287906491e-02
-1.083081138739385940e+00	-5.847735077133306425e-02
-1.064883975682985984e+00	-4.735404640620108352e-02
-1.046794270010493966e+00	-3.629376000722808748e-02
-1.028729413651869873e+00	-2.526256687885108931e-02
-1.010613237924780972e+00	-1.422724130909408524e-02
-9.923767426603569142e-01	-3.155866494839065783e-03
-9.739587164210739001e-01	7.981570363812917623e-03
-9.553062450946888662e-01	1.921260622340892343e-02
-9.363751080037588936e-01	3.056176180592992675e-02
-9.171300623027379695e-01	4.205004055866831680e-02
-8.975450178249558819e-01	5.369447450972492097e-02
-8.776031056828369481e-01	6.550772413690111873e-02
-8.572966448214128787e-01	7.749773886674121703e-02
-8.366270113927108953e-01	8.966748423833351134e-02
-8.156044162810959230e-01	1.020147410962020107e-01
-7.942475963986419529e-01	1.145319814113124196e-01
-7.725834255215568991e-01	1.272063244631568280e-01
-7.506464504934798887e-01	1.400195761453218168e-01
-7.284783586195558991e-01	1.529483530809297998e-01
-7.061273820560479697e-01	1.659642920555037260e-01
-6.836476449999999705e-01	1.790343440000000119e-01
-6.610984595331099722e-01	1.921211503976267276e-01
-6.385435760978419584e-01	2.051834985613703033e-01
-6.160503947982979289e-01	2.181768507569382121e-01
-5.936891440308549317e-01	2.310539406553250019e-01
-5.715320333581779266e-01	2.437654291225439251e-01
-5.496523880334899248e-01	2.562606099276478755e-01
-5.281237731393338963e-01	2.684881546138528918e-01
-5.070191158977339629e-01	2.803968845736078963e-01
-4.864098353007338948e-01	2.919365573400429237e-01
-4.663649887604598976e-01	3.030586532971188962e-01
-4.469504459415759023e-01	3.137171484594489246e-01
-4.282281002703638983e-01	3.238692587166209225e-01
-4.102551287694778948e-01	3.334761410063039611e-01
-3.930833108052859126e-01	3.425035372981228843e-01
-3.767584160219898948e-01	3.509223480492229541e-01
-3.613196711487549617e-01	3.587091229343318810e-01
-3.467993144897899560e-01	3.658464581473199195e-01
-3.332222457423029138e-01	3.723232913936809219e-01
-3.206057773477889450e-01	3.781350878062019194e-01
-3.089594918966739323e-01	3.832839123684029237e-01
-2.982852082177729347e-01	3.877783869587809185e-01
-2.885770567471239167e-01	3.916335327601558891e-01
-2.798216626500479309e-01	3.948705014320699203e-01
-2.719984330357114177e-01	3.975162010362469078e-01
-2.650799425263703490e-01	3.996028251525559072e-01
-2.590324094926755860e-01	4.011672958470839379e-01
-2.538162535041453283e-01	4.022506330848888978e-01
-2.493867230237706289e-01	4.028972647584859179e-01
-2.456945811403627999e-01	4.031542926834169038e-01
-2.426868362125566003e-01	4.030707306632729248e-01
-2.403075037129692171e-01	4.026967310322989158e-01
-2.384983853163779033e-01	4.020828159442298988e-01
-2.371998513669483222e-01	4.012791291057808962e-01
-2.363516132711519502e-01	4.003347226810038961e-01
-2.358934730706173100e-01	3.992968927593409378e-01
-2.357660384208091209e-01	3.982105751369839353e-01
-2.359113923992245399e-01	3.971178112672898997e-01
-2.362737089485048014e-01	3.960572921566399285e-01
-2.367998062804352322e-01	3.950639857854049142e-01
-2.374396321799120413e-01	3.941688513887859346e-01
-2.381466768073680074e-01	3.933986417067049102e-01
-2.388783102591333085e-01	3.927757921696659049e-01
-2.395960437657350117e-01	3.923183939868148951e-01
-2.402657149500063150e-01	3.920402462944789224e-01
-2.408575989966118547e-01	3.919509809506109277e-01
-2.413464488742007030e-01	3.920562522556849117e-01
-2.417114688788102317e-01	3.923579828660349045e-01
-2.419362267165146019e-01	3.928546564533719199e-01
-2.420085101050005183e-01	3.935416472557489165e-01
-2.419201344441331281e-01	3.944115765521039041e-01
-2.416667084866171988e-01	3.954546862575499255e-01
-2.412473651385628193e-01	3.966592202547219448e-01
-2.406644645474802502e-01	3.980118047164039052e-01
-2.399232765069085338e-01	3.994978195002719112e-01
-2.390316489403040423e-01	4.011017536685849150e-01
-2.379996688418020145e-01	4.028075392629589246e-01
-2.368393215691595444e-01	4.045988586058898995e-01
-2.355641538262756018e-01	4.064594215662169496e-01
-2.341889450607813061e-01	4.083732103777749090e-01
-2.327293913571468198e-01	4.103246907045919323e-01
-2.312018052471564444e-01	4.122989886723429365e-01
-2.296228342052863969e-01	4.142820345091779433e-01
-2.280091999621725041e-01	4.162606742399679316e-01
-2.263774601683085086e-01	4.182227515423159181e-01
-2.247437933831315515e-01	4.201571623920639098e-01
-2.231238078599433461e-01	4.220538854976279008e-01
-2.215323741503819055e-01	4.239039917487908982e-01
-2.199834811667824019e-01	4.256996359938249319e-01
-2.184901150180472151e-01	4.274340344205539433e-01
-2.170641596741068047e-01	4.291014306674339474e-01
-2.157163183137666973e-01	4.306970535479799356e-01
-2.144560540676055949e-01	4.322170689561699031e-01
-2.132915487776383401e-01	4.336585281531379343e-01
-2.122296783539745491e-01	4.350193142383549372e-01
-2.112760033103417423e-01	4.362980882025159213e-01
-2.104347730991138476e-01	4.374942355642349456e-01
-2.097089429356526202e-01	4.386078142254519197e-01
-2.091002018938543094e-01	4.396395038555929169e-01
-2.086090111616252241e-01	4.405905568428349350e-01
-2.082346514581250307e-01	4.414627506394219192e-01
-2.079752787257322377e-01	4.422583411802639142e-01
-2.078279873113494380e-01	4.429800169693569045e-01
-2.077888799377460294e-01	4.436308534032489259e-01
-2.078531438316137958e-01	4.442142669278238976e-01
-2.080151324181357397e-01	4.447339686955289473e-01
-2.082684520110646975e-01	4.451939174944939404e-01
-2.086060529230407412e-01	4.455982718482519034e-01
-2.090203243949388945e-01	4.459513413244289293e-01
-2.095031926983145221e-01	4.462575372330209178e-01
-2.100462217052767033e-01	4.465213230310519088e-01
-2.106407151498655428e-01	4.467471648731499156e-01
-2.112778197292551896e-01	4.469394828509579143e-01
-2.119486281172414111e-01	4.471026035439659152e-01
-2.126442808920344096e-01	4.472407145572789289e-01
-2.133560663208258212e-01	4.473578217465179474e-01
-2.140755169000473357e-01	4.474577098261029451e-01
-2.147945015272026970e-01	4.475439070254979002e-01
-2.155053121812825490e-01	4.476196544004699129e-01
-2.162007440166054950e-01	4.476878803258589334e-01
-2.168741678307859466e-01	4.477511805962889335e-01
-2.175195939513256960e-01	4.478118044458438973e-01
-2.181317266956936951e-01	4.478716466715199074e-01
-2.187060086939895398e-01	4.479322459129579381e-01
-2.192386545176555068e-01	4.479947890074069128e-01
-2.197266732276009216e-01	4.480601212084799334e-01
-2.201678796354203937e-01	4.481287619343099493e-01
-2.205608942568106912e-01	4.482009255987829399e-01
-2.209051321215909081e-01	4.482765469813719261e-01
-2.212007807850634999e-01	4.483553105090339330e-01
-2.214487680565135341e-01	4.484366827588009419e-01
-2.216507201187828402e-01	4.485199474427969402e-01
-2.218089108551380972e-01	4.486042421083319409e-01
-2.219262033237981990e-01	4.486885957740119335e-01
-2.220059844249016034e-01	4.487719667274299162e-01
-2.220520938883372986e-01	4.488532797299168986e-01
-2.220687487732607157e-01	4.489314619076479329e-01
-2.220604647112484065e-01	4.490054766547248999e-01
-2.220319751453168067e-01	4.490743549312719018e-01
-2.219881498171716316e-01	4.491372234066179359e-01
-2.219339137360843428e-01	4.491933289728899381e-01
-2.218741678259290029e-01	4.492420592364509413e-01
-2.218137123935114419e-01	4.492829586821029397e-01
-2.217571744928414912e-01	4.493157402966189151e-01
-2.217089401779112068e-01	4.493402925324799235e-01
-2.216730925423605059e-01	4.493566815884369459e-01
-2.216533563396372308e-01	4.493651490791629177e-01
-2.216530498633974000e-01	4.493661052604999151e-01
-2.216750446464469393e-01	4.493601180680579232e-01
-2.217217334090310077e-01	4.493478983136539040e-01
-2.217950065552757311e-01	4.493302814646609189e-01
-2.218962373816655287e-01	4.493082065040939210e-01
-2.220262760252296186e-01	4.492826924324539450e-01
-2.221854520432960389e-01	4.492548130243499416e-01
-2.223735853829946207e-01	4.492256704920349342e-01
-2.225900053689847113e-01	4.491963687328359156e-01
-2.228335772140352389e-01	4.491679868466829095e-01
-2.231027354410772268e-01	4.491415536026849287e-01
-2.233955234991737981e-01	4.491180235093109041e-01
-2.237096387615113979e-01	4.490982551011989399e-01
-2.240424820129160999e-01	4.490829919972359474e-01
-2.243912104693246978e-01	4.490728472104559277e-01
-2.247527933236049269e-01	4.490682911019009405e-01
-2.251240687823838349e-01	4.490696432700649332e-01
-2.255018015479230975e-01	4.490770685574889121e-01
-2.258827397080095389e-01	4.490905772394249151e-01
-2.262636700251957067e-01	4.491100293397829457e-01
-2.266414706639671151e-01	4.491351429001799178e-01
-2.270131604594352037e-01	4.491655059127559468e-01
-2.273759439124690140e-01	4.492005915199479005e-01
-2.277272511918893017e-01	4.492397759883668962e-01
-2.280647725323051156e-01	4.492823588822819070e-01
-2.283864865340043404e-01	4.493275847980689464e-01
-2.286906819965447979e-01	4.493746659764569218e-01
-2.289759730478502231e-01	4.494228050864579327e-01
-2.292413074632630443e-01	4.494712174745209010e-01
-2.294859682018720037e-01	4.495191521951489300e-01
-2.297095683183920101e-01	4.495659111847289391e-01
-2.299120395360603197e-01	4.496108660074969454e-01
-2.300936148877122389e-01	4.496534716896189443e-01
-2.302548059469122221e-01	4.496932772618719154e-01
-2.303963752773577900e-01	4.497299327500969279e-01
-2.305193048254320365e-01	4.497631924817468985e-01
-2.306247610664212133e-01	4.497929147122749494e-01
-2.307140577881018340e-01	4.498190577120059208e-01
-2.307886174544390157e-01	4.498416725876809297e-01
-2.308499321350225286e-01	4.498608932378149183e-01
-2.308995250101332219e-01	4.498769239522898977e-01
