# Supplementary material for: Agile perching maneuvers in birds and morphing-wing drones
Source: Nat Commun. 2024 Sep 27;15:8330. doi: 10.1038/s41467-024-52369-4 (PMC11437188; doi:10.1038/s41467-024-52369-4)
Supplement: Supplementary file 11 — Source Data [file 41467_2024_52369_MOESM11_ESM.zip › figure_source_data/suppl_fig_2/harris_hawk_036.csv]

# horizontal_pos	altitude
-1.223006294863186483e+01	4.049562541290498974e-01
-1.222995987231206527e+01	4.048768384561788891e-01
-1.222984147461546556e+01	4.047951249078788893e-01
-1.222970962797506544e+01	4.047118742841949168e-01
-1.222956667762956684e+01	4.046279448011169122e-01
-1.222941542574926643e+01	4.045442908642379320e-01
-1.222925910329916732e+01	4.044619602963889227e-01
-1.222910132915046688e+01	4.043820898542879183e-01
-1.222894605619106656e+01	4.043058988822569311e-01
-1.222879750445306613e+01	4.042346809694509213e-01
-1.222866008156936601e+01	4.041697935005458819e-01
-1.222853829118646729e+01	4.041126450181329322e-01
-1.222843663028836403e+01	4.040646803479139293e-01
-1.222835947672756518e+01	4.040273634745198961e-01
-1.222831096860296540e+01	4.040021581961978914e-01
-1.222829487745776689e+01	4.039905066300549241e-01
-1.222831447759726586e+01	4.039938056857398929e-01
-1.222837241412716480e+01	4.040133816738469275e-01
-1.222847057257586556e+01	4.040504632654778883e-01
-1.222860995319606658e+01	4.041061530707109051e-01
-1.222879055320636610e+01	4.041813981553509239e-01
-1.222901126034616581e+01	4.042769598664028852e-01
-1.222926976115506648e+01	4.043933833858179283e-01
-1.222956246734556629e+01	4.045309674778049258e-01
-1.222988446350876401e+01	4.046897349355438878e-01
-1.223022947917656467e+01	4.048694042666509119e-01
-1.223058988794656443e+01	4.050693631811689288e-01
-1.223095673597146416e+01	4.052886444594548943e-01
-1.223131980160836463e+01	4.055259047782859283e-01
-1.223166768743566735e+01	4.057794070606178805e-01
-1.223198794516946464e+01	4.060470068866648963e-01
-1.223226723326786569e+01	4.063261434611079026e-01
-1.223249150620446457e+01	4.066138355732958898e-01
-1.223264623354686620e+01	4.069066829152119258e-01
-1.223271664609636389e+01	4.072008730370059171e-01
-1.223268800546926727e+01	4.074921941240888801e-01
-1.223254589263236625e+01	4.077760536755519194e-01
-1.223227651008136618e+01	4.080475030540638981e-01
-1.223186699159186475e+01	4.083012677656588929e-01
-1.223130571279986611e+01	4.085317832176099118e-01
-1.223058259531116576e+01	4.087332355976119325e-01
-1.222968939662326449e+01	4.088996074215108800e-01
-1.222861997787666510e+01	4.090247272133968881e-01
-1.222737054137606449e+01	4.091023227144439112e-01
-1.222593982993316430e+01	4.091260769682579235e-01
-1.222432928040456446e+01	4.090896866030029333e-01
-1.222254312433356560e+01	4.089869216258469331e-01
-1.222058842936176504e+01	4.088116860637869276e-01
-1.221847507604316618e+01	4.085580788262949126e-01
-1.221621566587186436e+01	4.082204542277318993e-01
-1.221382535770026578e+01	4.077934816880469104e-01
-1.221132163125676584e+01	4.072722042247018948e-01
-1.220872397815216459e+01	4.066520954512228836e-01
-1.220605352253796383e+01	4.059291149017238975e-01
-1.220333257542996463e+01	4.050997615983308875e-01
-1.220058412857216723e+01	4.041611258616559232e-01
-1.219783129555546708e+01	4.031109394251309319e-01
-1.219509670965936721e+01	4.019476239447978827e-01
-1.219240188951226500e+01	4.006703379908378992e-01
-1.218976658510796440e+01	3.992790225617289246e-01
-1.218720811792576697e+01	3.977744450745279159e-01
-1.218474072983516621e+01	3.961582416563939057e-01
-1.218237495608646626e+01	3.944329573966688929e-01
-1.218011703795046685e+01	3.926020840217929186e-01
-1.217796839046496515e+01	3.906700942358248829e-01
-1.217592514024106620e+01	3.886424717378438864e-01
-1.217397774737556659e+01	3.865257356962569224e-01
-1.217211072421456564e+01	3.843274582422538943e-01
-1.217030246201576560e+01	3.820562733538849232e-01
-1.216852517450716675e+01	3.797218753518799006e-01
-1.216674496495046398e+01	3.773350051311419318e-01
-1.216492202065196437e+01	3.749074222189449079e-01
-1.216301093596436544e+01	3.724518607916929014e-01
-1.216096116176576558e+01	3.699819679036528974e-01
-1.215871757624836391e+01	3.675122223874138783e-01
-1.215622116869016622e+01	3.650578331782028951e-01
-1.215340982479706611e+01	3.626346161903039045e-01
-1.215021919927986715e+01	3.602588493280809434e-01
-1.214658365866016609e+01	3.579471057376288901e-01
-1.214243727497116510e+01	3.557160659856448692e-01
-1.213771484910826715e+01	3.535823104746328993e-01
-1.213235294118066676e+01	3.515620940504609049e-01
-1.212629088436276703e+01	3.496711054098289306e-01
-1.211947175852176528e+01	3.479242145502918770e-01
-1.211184330031016643e+01	3.463352121022779118e-01
-1.210335872750776431e+01	3.449165449191038957e-01
-1.209397745714556649e+01	3.436790527563419184e-01
-1.208366569933636470e+01	3.426317112264298803e-01
-1.207239691171556473e+01	3.417813864513098987e-01
-1.206015210288786577e+01	3.411326069409489348e-01
-1.204691997718576602e+01	3.406873581891449176e-01
-1.203269691725926549e+01	3.404449052941249110e-01
-1.201748680539456515e+01	3.404016485794899016e-01
-1.200130068886016588e+01	3.405510167150169187e-01
-1.198415629885066735e+01	3.408834012257329071e-01
-1.196607743659086509e+01	3.413861355447899149e-01
-1.194709324373366499e+01	3.420435209281069144e-01
-1.192723737722116439e+01	3.428369006265309382e-01
-1.190654711116096465e+01	3.437447827265289191e-01
-1.188506238994476405e+01	3.447430110469298925e-01
-1.186282485773956452e+01	3.458049824414418660e-01
-1.183987688960706564e+01	3.469019078296549097e-01
-1.181626064886126670e+01	3.480031132878899092e-01
-1.179201719389536507e+01	3.490763766001419022e-01
-1.176718565566716634e+01	3.500882938221129281e-01
-1.174180250439856721e+01	3.510046696704268721e-01
-1.171590092093746449e+01	3.517909249352448864e-01
-1.168951028474966591e+01	3.524125136461149221e-01
-1.166265578679056603e+01	3.528353424138488958e-01
-1.163535817166676622e+01	3.530261842378329407e-01
-1.160763360967836633e+01	3.529530791171199278e-01
-1.157949369563856479e+01	3.525857140388589106e-01
-1.155094556793006433e+01	3.518957753382428999e-01
-1.152199213816226475e+01	3.508572670235748925e-01
-1.149263241913546452e+01	3.494467894260838703e-01
-1.146286193665706676e+01	3.476437734481828690e-01
-1.143267320914076635e+01	3.454306667216449078e-01
-1.140205627787456422e+01	3.427930691185319123e-01
-1.137099927036986458e+01	3.397198162475099092e-01
-1.133948897928486588e+01	3.362030107776459165e-01
-1.130751144001256492e+01	3.322380026197189196e-01
-1.127505249108706664e+01	3.278233201205429381e-01
-1.124209830301646562e+01	3.229605554500949438e-01
-1.120863586293916470e+01	3.176542082508189146e-01
-1.117465340452646672e+01	3.119114923467579126e-01
-1.114014077475436437e+01	3.057421108594249315e-01
-1.110508973145546463e+01	2.991580054391869137e-01
-1.106949416787476537e+01	2.921730854964649238e-01
-1.103335026271616570e+01	2.848029433163948854e-01
-1.099665655633336669e+01	2.770645607813708722e-01
-1.095941395572636523e+01	2.689760131323108983e-01
-1.092162567282206709e+01	2.605561748001088973e-01
-1.088329710210096479e+01	2.518244318647638869e-01
-1.084443564495556700e+01	2.428004051828099030e-01
-1.080505048921286715e+01	2.335036876942219175e-01
-1.076515235300226436e+01	2.239535989045008946e-01
-1.072475320259876597e+01	2.141689590578075009e-01
-1.068386595401796413e+01	2.041678850873703266e-01
-1.064250416799216481e+01	1.939676100570625061e-01
-1.060068174753026682e+01	1.835843274919616852e-01
-1.055841264658326395e+01	1.730330617275996075e-01
-1.051571059743726622e+01	1.623275651732599134e-01
-1.047258886336796735e+01	1.514802431661438908e-01
-1.042906002186926528e+01	1.405021068711542198e-01
-1.038513578245276392e+01	1.294027544368719918e-01
-1.034082684166136445e+01	1.181903803362367028e-01
-1.029614277659436539e+01	1.068718124888773102e-01
-1.025109197694766650e+01	9.545257637482190693e-02
-1.020568161438586685e+01	8.393698490633610954e-02
-1.015991764700072508e+01	7.232825233229861484e-02
-1.011380485571985588e+01	6.062862992060699674e-02
-1.006734690882122507e+01	4.883956061729821663e-02
-1.002054645019864410e+01	3.696184934008711620e-02
-9.973405206711714044e+00	2.499584505637131304e-02
-9.925924109836604003e+00	1.294163035112289029e-02
-9.878103426894615069e+00	7.992138386149205687e-04
-9.829942897353106446e+00	-1.143127945792310474e-02
-9.781441870040275433e+00	-2.374942471830010504e-02
-9.732599437561994193e+00	-3.615432580744709634e-02
-9.683414564722514939e+00	-4.864446024966609383e-02
-9.633886208301333909e+00	-6.121754488449709930e-02
-9.584013426096984034e+00	-7.387042579441510659e-02
-9.533795473689835376e+00	-8.659899534865905801e-02
-9.483231887880265276e+00	-9.939813834472205345e-02
-9.432322556210394282e+00	-1.122617082873720862e-01
-9.381067772366755264e+00	-1.251825338680480626e-01
-9.329468277583597313e+00	-1.381524547416710935e-01
-9.277525288421724525e+00	-1.511623847895811057e-01
-9.225240511491303863e+00	-1.642024002490791168e-01
-9.172616145827475975e+00	-1.772618494185330684e-01
-9.119654873726243949e+00	-1.903294801398850988e-01
-9.066359840918206459e+00	-2.033935809353810686e-01
-9.012734627012736865e+00	-2.164421315387290989e-01
-8.958783207196145071e+00	-2.294629586079081074e-01
-8.904509906225516858e+00	-2.424438926218450696e-01
-8.849919345830414841e+00	-2.553729223213980770e-01
-8.795016386721215440e+00	-2.682383435240190961e-01
-8.739806066504435478e+00	-2.810288996837280728e-01
-8.684293534916935897e+00	-2.937339121432400724e-01
-8.628483987904765229e+00	-3.063433985933081138e-01
-8.572382602178263866e+00	-3.188481787779841037e-01
-8.515994471960054213e+00	-3.312399669315630457e-01
-8.459324549695883988e+00	-3.435114507785650972e-01
-8.402377592506644177e+00	-3.556563571567050164e-01
-8.345158116114355096e+00	-3.676695044290160808e-01
-8.287670357867705562e+00	-3.795468418401510280e-01
-8.229918250319105510e+00	-3.912854758585039838e-01
-8.171905406565254992e+00	-4.028836833539430340e-01
-8.113635118259795220e+00	-4.143409112210540424e-01
-8.055110366846914616e+00	-4.256577618046790135e-01
-7.996333848159454583e+00	-4.368359632545421589e-01
-7.937308010088804267e+00	-4.478783237639711312e-01
-7.878035102583075044e+00	-4.587886685654120611e-01
-7.818517238782674461e+00	-4.695717585876070799e-01
-7.758756465679194747e+00	-4.802331898428019996e-01
-7.698754842302125034e+00	-4.907792729149662025e-01
-7.638514523117004629e+00	-5.012168923592621450e-01
-7.578037844074144935e+00	-5.115533463869981201e-01
-7.517327408590484872e+00	-5.217961678777300882e-01
-7.456386170688374726e+00	-5.319529285021902254e-01
-7.395217512558184936e+00	-5.420310285208922441e-01
-7.333825313956314318e+00	-5.520374756040451469e-01
-7.272214011092624553e+00	-5.619786567569051705e-01
-7.210388642991884645e+00	-5.718601080889191834e-01
-7.148354883720514863e+00	-5.816862876955291028e-01
-7.086119059335994841e+00	-5.914603572933301301e-01
-7.023688148924494890e+00	-6.011839784344121806e-01
-6.961069769621534675e+00	-6.108571291049020857e-01
-6.898272146041914965e+00	-6.204779462766312204e-01
-6.835304065056954315e+00	-6.300425995311260685e-01
-6.772174817332024865e+00	-6.395452002240502587e-01
-6.708894127457035061e+00	-6.489777498282451873e-01
-6.645472074853405076e+00	-6.583301301155541907e-01
-6.581919007911654518e+00	-6.675901367494212479e-01
-6.518245453996404315e+00	-6.767435567035502419e-01
-6.454462028046484612e+00	-6.857742887407092258e-01
-6.390579342496754300e+00	-6.946645050229771634e-01
-6.326607921158494463e+00	-7.033948508210641215e-01
-6.262558119522994460e+00	-7.119446782815610497e-01
-6.198440053707354735e+00	-7.202923093275650501e-01
-6.134263539953024313e+00	-7.284153220338591694e-01
-6.070038046229174533e+00	-7.362908542501711562e-01
-6.005772657097244505e+00	-7.438959178560031749e-01
-5.941476052574224731e+00	-7.512077168232531577e-01
-5.877156501304284575e+00	-7.582039622382001909e-01
-5.812821867923394947e+00	-7.648631775872332117e-01
-5.748479634093814461e+00	-7.711649879314861344e-01
-5.684136932303024636e+00	-7.770903870706411531e-01
-5.619800591177024351e+00	-7.826219774082401326e-01
-5.555477190755534700e+00	-7.877441779594371862e-01
-5.491173125924274423e+00	-7.924433967641990595e-01
-5.426894676000094897e+00	-7.967081648596852084e-01
-5.362648078320474632e+00	-8.005292298992980893e-01
-5.298439603601064363e+00	-8.038996084569240974e-01
-5.234275630793214340e+00	-8.068145969981841414e-01
-5.170162719196095047e+00	-8.092717424125601688e-01
-5.106107675652984845e+00	-8.112707738594511220e-01
-5.042117614786534752e+00	-8.128134984683652586e-01
-4.978200010398154518e+00	-8.139036641321322207e-01
-4.914362736369485063e+00	-8.145467932288712465e-01
-4.850614095653964952e+00	-8.147499915932552295e-01
-4.786962836228624951e+00	-8.145217374236630725e-01
-4.723418153185744650e+00	-8.138716550557332230e-01
-4.659989676474674880e+00	-8.128102786546391734e-01
-4.596687444150425073e+00	-8.113488108812880739e-01
-4.533521861341794690e+00	-8.094988814776482577e-01
-4.470503645510744306e+00	-8.072723105020760404e-01
-4.407643758931374833e+00	-8.046808806375660428e-01
-4.344953329663694852e+00	-8.017361226065080615e-01
-4.282443562628334810e+00	-7.984491172684451410e-01
-4.220125642697095003e+00	-7.948303174667952220e-01
-4.158010631994004669e+00	-7.908893921413031602e-01
-4.096109363846094809e+00	-7.866350946498141816e-01
-4.034432336026315014e+00	-7.820751566603831861e-01
-3.972989606087105052e+00	-7.772162083962772527e-01
-3.911790691686724664e+00	-7.720637254550530848e-01
-3.850844478856235042e+00	-7.666220018900711253e-01
-3.790159141139924692e+00	-7.608941487488181110e-01
-3.729742072461684543e+00	-7.548821168158461603e-01
-3.669599836422254846e+00	-7.485867419161731373e-01
-3.609738134517234798e+00	-7.420078108028600461e-01
-3.550161795481804994e+00	-7.351441453840321660e-01
-3.490874787618045261e+00	-7.279937028417862166e-01
-3.431880255546964520e+00	-7.205536890587140864e-01
-3.373180582354515344e+00	-7.128206826960612474e-01
-3.314777477575114872e+00	-7.047907672583271221e-01
-3.256672090885825099e+00	-6.964596685284092370e-01
-3.198865150777624677e+00	-6.878228948602240767e-01
-3.141357126839634972e+00	-6.788758779656740572e-01
-3.084148413648464704e+00	-6.696141120229051058e-01
-3.027239533613104605e+00	-6.600332891549052228e-01
-2.970631355498954740e+00	-6.501294295732731321e-01
-2.914325324759935221e+00	-6.398990049426140914e-01
-2.858323701258854932e+00	-6.293390537877090463e-01
-2.802629799471414884e+00	-6.184472880299252129e-01
-2.747248225862024995e+00	-6.072221899932781497e-01
-2.692185107806595035e+00	-5.956630994570841775e-01
-2.637448308232184679e+00	-5.837702905453412416e-01
-2.583047620057564941e+00	-5.715450384279652241e-01
-2.528994934564415153e+00	-5.589896759626391542e-01
-2.475304378013174933e+00	-5.461076405261302558e-01
-2.421992411146554502e+00	-5.329035113701980908e-01
-2.369077886699654911e+00	-5.193830378902122291e-01
-2.316582060657994546e+00	-5.055531592165760646e-01
-2.264528553767735097e+00	-4.914220155329691031e-01
-2.212943260699175241e+00	-4.769989514953780207e-01
-2.161854205280195007e+00	-4.622945120767591454e-01
-2.111291341336825056e+00	-4.473204310991191757e-01
-2.061286299880334738e+00	-4.320896126436350460e-01
-2.011872084642204683e+00	-4.166161054558369936e-01
-1.963082719250574870e+00	-4.009150703925360992e-01
-1.914952850635694981e+00	-3.850027408953941577e-01
-1.867517314513065019e+00	-3.688963764275600687e-01
-1.820810669988675023e+00	-3.526142087786640622e-01
-1.774866711425134858e+00	-3.361753811326130825e-01
-1.729717966666084905e+00	-3.195998798042271050e-01
-1.685395191506194879e+00	-3.029084585854370792e-01
-1.641926870883114953e+00	-2.861225556994541064e-01
-1.599338737628724916e+00	-2.692642034404070794e-01
-1.557653319727374974e+00	-2.523559306740840724e-01
-1.516889526869015015e+00	-2.354206584890121134e-01
-1.477062286646154909e+00	-2.184815894120130664e-01
-1.438182240020394964e+00	-2.015620907334551015e-01
-1.400255504681524821e+00	-1.846855726194990832e-01
-1.363283513653544832e+00	-1.678753618162420747e-01
-1.327262934987994969e+00	-1.511545718686150841e-01
-1.292185676657254811e+00	-1.345459708807100752e-01
-1.258038978857304979e+00	-1.180718479301400836e-01
-1.224805593897554834e+00	-1.017538793145950637e-01
-1.192464051748244991e+00	-8.561299585279708024e-02
-1.160989007192725797e+00	-6.966925248505909107e-02
-1.130351662454152972e+00	-5.394170142257909140e-02
-1.100520257199638863e+00	-3.844827008315410133e-02
-1.071460616031334023e+00	-2.320564502907709881e-02
-1.043136742015339902e+00	-8.229163096542091438e-03
-1.015511443529315994e+00	6.467289118917918245e-03
-9.885469807749289739e-01	2.087136627388952448e-02
-9.622057177372379533e-01	3.497234464416160149e-02
-9.364507652024178785e-01	4.876119069848480758e-02
-9.112466006765649329e-01	6.223061670987410643e-02
-8.865596516755569478e-01	7.537512220716360845e-02
-8.623588298587339107e-01	8.819102004108020365e-02
-8.386160048235189457e-01	1.006764458210939045e-01
-8.153064080183949347e-01	1.128313494845910037e-01
-7.924089591122369658e-01	1.246574678026270977e-01
-7.699065092159659285e-01	1.361582767208908973e-01
-7.477859975199949716e-01	1.473389225936619917e-01
-7.260385201180509229e-01	1.582061316032591092e-01
-7.046593119652748705e-01	1.687680969749342230e-01
-6.836476449999999705e-01	1.790343440000000119e-01
-6.630066473835058982e-01	1.890155733652866266e-01
-6.427430505276998662e-01	1.987234838459162045e-01
-6.228668720435119877e-01	2.081705760356576118e-01
-6.033910439201889409e-01	2.173699394435619214e-01
-5.843309961162899135e-01	2.263350259505699236e-01
-5.657042062973229868e-01	2.350794132646019108e-01
-5.475297266937759755e-01	2.436165626041759125e-01
-5.298276989880439380e-01	2.519595753455479148e-01
-5.126188677891649892e-01	2.601209537554258766e-01
-4.959241026472649416e-01	2.681123711735728943e-01
-4.797639377277388983e-01	2.759444570861919188e-01
-4.641581372457529442e-01	2.836266024284669340e-01
-4.491252935952659286e-01	2.911667901678559045e-01
-4.346824638369309324e-01	2.985714557521549350e-01
-4.208448488807788879e-01	3.058453813696478951e-01
-4.076255183580419494e-01	3.129916271825399221e-01
-3.950351828664568909e-01	3.200115017856088873e-01
-3.830820140367419135e-01	3.269045731415509137e-01
-3.717715117423648907e-01	3.336687201884329101e-01
-3.611064167912308998e-01	3.403002242408569300e-01
-3.510866666196968966e-01	3.467938982526639347e-01
-3.417093908702839578e-01	3.531432510114149159e-01
-3.329689432790798875e-01	3.593406824263649102e-01
-3.248569660223539213e-01	3.653777052801299163e-01
-3.173624825614879130e-01	3.712451881620819072e-01
-3.104720150613758944e-01	3.769336138047919005e-01
-3.041697226158459610e-01	3.824333467128708808e-01
-2.984375567672689078e-01	3.877349038096188916e-01
-2.932554311285708870e-01	3.928292218281249082e-01
-2.886014022774349153e-01	3.977079153320469129e-01
-2.844518594695549241e-01	4.023635195549539190e-01
-2.807817210888309267e-01	4.067897126805399277e-01
-2.775646360990798867e-01	4.109815127312949068e-01
-2.747731890698633106e-01	4.149354448716399135e-01
-2.723791076078516116e-01	4.186496756434939237e-01
-2.703534712275843521e-01	4.221241114190839028e-01
-2.686669208379270368e-01	4.253604591593199147e-01
-2.672898681019741374e-01	4.283622483896998845e-01
-2.661927039505218029e-01	4.311348141340938800e-01
-2.653460054966584325e-01	4.336852413657569238e-01
-2.647207405177975370e-01	4.360222723315339000e-01
-2.642884685497700059e-01	4.381561788670019220e-01
-2.640215374851406227e-01	4.400986025352989217e-01
-2.638932743957703164e-01	4.418623660788139063e-01
-2.638781691197392143e-01	4.434612602593769326e-01
-2.639520489774854206e-01	4.449098106678469056e-01
-2.640922428238180464e-01	4.462230294977349021e-01
-2.642777325132181221e-01	4.474161575901878796e-01
-2.644892897665143128e-01	4.485044022613138837e-01
-2.647095963871475277e-01	4.495026765113558920e-01
-2.649233457926204460e-01	4.504253451844139056e-01
-2.651173239071060173e-01	4.512859834958798944e-01
-2.652804676080307011e-01	4.520971530735389265e-01
-2.654038991337971387e-01	4.528702002713799191e-01
-2.654809351401876127e-01	4.536150810196029060e-01
-2.655070694353854899e-01	4.543402158799629276e-01
-2.654799288214426123e-01	4.550523782953249108e-01
-2.653992019145502423e-01	4.557566182716619174e-01
-2.652665412966140335e-01	4.564562229275149208e-01
-2.650854398535769096e-01	4.571527145099819056e-01
-2.648610826674607233e-01	4.578458856285889111e-01
-2.646001763341681023e-01	4.585338706207309212e-01
-2.643107580623681452e-01	4.592132511563168928e-01
-2.640019873553691165e-01	4.598791934358009148e-01
-2.636839234738804216e-01	4.605256136541568956e-01
-2.633672922107884173e-01	4.611453678109139198e-01
-2.630632457695172288e-01	4.617304614572849131e-01
-2.627831197178246425e-01	4.622722745969938818e-01
-2.625381910843572197e-01	4.627617967048758829e-01
-2.623394416740943980e-01	4.631898667004009096e-01
-2.621973306016061045e-01	4.635474127114919130e-01
-2.621215798807050024e-01	4.638256865834509135e-01
-2.621209766702726207e-01	4.640164883208698909e-01
-2.622031954649223229e-01	4.641123759868688858e-01
-2.623746431430667991e-01	4.641068570111038794e-01
-2.626403293522004412e-01	4.639945573614079333e-01
-2.630037642310121271e-01	4.637713655981028915e-01
-2.634668849502704302e-01	4.634345494389279230e-01
-2.640300120099352554e-01	4.629828430998979005e-01
-2.646918356697884334e-01	4.624165043273448794e-01
-2.654494323265540467e-01	4.617373406835769134e-01
-2.662983100935865100e-01	4.609487052788889261e-01
-2.672324823011816286e-01	4.600554627430868959e-01
-2.682445671273390175e-01	4.590639267891308828e-01
-2.693259111005098516e-01	4.579817712305069288e-01
-2.704667337965729335e-01	4.568179167651649220e-01
-2.716562906897735385e-01	4.555823962268139016e-01
-2.728830508180606351e-01	4.542862013254179154e-01
-2.741348856921432264e-01	4.529411141510358840e-01
-2.753992657183045312e-01	4.515595268980648891e-01
-2.766634603199265019e-01	4.501542533813548963e-01
-2.779147379330459411e-01	4.487383359629308899e-01
-2.791405621172889373e-01	4.473248514907048889e-01
-2.803287801643649102e-01	4.459267197711069275e-01
-2.814678007998909215e-01	4.445565179592649296e-01
-2.825467578572459226e-01	4.432263040565518897e-01
-2.835556571492379163e-01	4.419474524599258936e-01
-2.844855041676429552e-01	4.407305042147539043e-01
-2.853284106931229247e-01	4.395850342880219253e-01
-2.860776788877739119e-01	4.385195378078549089e-01
-2.867278619572449228e-01	4.375413368150329330e-01
-2.872748009953299264e-01	4.366565086504489157e-01
-2.877156381473479074e-01	4.358698366676839187e-01
-2.880488067353779158e-01	4.351847835208699222e-01
-2.882739994654679450e-01	4.346034868438529153e-01
-2.883921162722219433e-01	4.341267767161038904e-01
-2.884051937393689036e-01	4.337542139124528906e-01
-2.883163183575458977e-01	4.334841475652889131e-01
-2.881295261362479265e-01	4.333137905366629128e-01
-2.878496912715119427e-01	4.332393105098689134e-01
-2.874824066824429036e-01	4.332559345708189014e-01
-2.870338592683709389e-01	4.333580648627459175e-01
-2.865107027064079381e-01	4.335394027662329286e-01
-2.859199305106689404e-01	4.337930789814449239e-01
-2.852687519151039242e-01	4.341117868708129213e-01
-2.845644729290179309e-01	4.344879164567949092e-01
-2.838143846561999029e-01	4.349136865583219103e-01
-2.830256606743088987e-01	4.353812726872909322e-01
-2.822052649502949095e-01	4.358829285086369132e-01
-2.813598714301169257e-01	4.364110988884328801e-01
-2.804957960964319374e-01	4.369585228083439077e-01
-2.796189419456729386e-01	4.375183247047769175e-01
-2.787347570047409295e-01	4.380840930904849051e-01
-2.778482051951949305e-01	4.386499456279989162e-01
-2.769637495663399007e-01	4.392105801408678900e-01
-2.760853471636249279e-01	4.397613113633528914e-01
-2.752164545798256312e-01	4.402980935351069047e-01
-2.743600430567729176e-01	4.408175292381318888e-01
-2.735186218668731462e-01	4.413168651432258782e-01
-2.726942686069346311e-01	4.417939755770379229e-01
-2.718886649813830325e-01	4.422473350343928966e-01
-2.711031366361537076e-01	4.426759809402949220e-01
-2.703386956258092555e-01	4.430794681092188880e-01
-2.695960841513352357e-01	4.434578164543518941e-01
-2.688758182905748306e-01	4.438114535654779091e-01
-2.681782305528853105e-01	4.441411538012449145e-01
-2.675035102195579273e-01	4.444479755305448809e-01
-2.668517405770055029e-01	4.447331981102659038e-01
-2.662229323059004393e-01	4.449982601050059272e-01
-2.656170524517964537e-01	4.452447001414259198e-01
-2.650340485670770185e-01	4.454741016491698957e-01
-2.644738677765351431e-01	4.456880425754918829e-01
-2.639364706761800350e-01	4.458880509763459288e-01
-2.634218401241333329e-01	4.460755671871888817e-01
-2.629299851213369177e-01	4.462519130671618872e-01
-2.624609401062841241e-01	4.464182685957099328e-01
-2.620147601005129445e-01	4.465756558864248937e-01
-2.615915122388411396e-01	4.467249304741249261e-01
-2.611912642991861544e-01	4.468667795333399195e-01
-2.608140709103521360e-01	4.470017265042209309e-01
-2.604599581615546500e-01	4.471301414404248997e-01
-2.601289073639743155e-01	4.472522562566538795e-01
-2.598208387216907056e-01	4.473681839451689179e-01
-2.595355956565349453e-01	4.474779407533668873e-01
-2.592729304985466054e-01	4.475814702706168990e-01
-2.590324922009574204e-01	4.476786683629809249e-01
-2.588138166665038264e-01	4.477694079193059173e-01
-2.586163201813939105e-01	4.478535624305319263e-01
-2.584392963459425374e-01	4.479310275138889130e-01
-2.582819167688683026e-01	4.480017396119919115e-01
-2.581432356582089027e-01	4.480656912397888991e-01
-2.580221982990822394e-01	4.481229423150359104e-01
-2.579176532610117922e-01	4.481736272850418978e-01
-2.578283680297007163e-01	4.482179579476788800e-01
-2.577530476149474392e-01	4.482562220515848850e-01
-2.576903555531957490e-01	4.482887779421769192e-01
-2.576389366056266450e-01	4.483160456896689294e-01
-2.575974403564939008e-01	4.483384952858098793e-01
