# Supplementary material for: Agile perching maneuvers in birds and morphing-wing drones
Source: Nat Commun. 2024 Sep 27;15:8330. doi: 10.1038/s41467-024-52369-4 (PMC11437188; doi:10.1038/s41467-024-52369-4)
Supplement: Supplementary file 11 — Source Data [file 41467_2024_52369_MOESM11_ESM.zip › figure_source_data/suppl_fig_2/harris_hawk_022.csv]

# horizontal_pos	altitude
-1.217032930482373665e+01	4.893271184044176159e-01
-1.216888467017523823e+01	4.874431159932726132e-01
-1.216755163538113749e+01	4.855189758337856154e-01
-1.216631243177633692e+01	4.835581805183375992e-01
-1.216514420305183819e+01	4.815650981307156298e-01
-1.216401903758763758e+01	4.795450544336036236e-01
-1.216290408053933803e+01	4.775043809923436022e-01
-1.216176172617083751e+01	4.754504353126465799e-01
-1.216054988966703654e+01	4.733915897894915847e-01
-1.215922235636633708e+01	4.713371871209646180e-01
-1.215772920502483778e+01	4.692974608069745979e-01
-1.215601730039003670e+01	4.672834203971545919e-01
-1.215403084902203723e+01	4.653067022406405795e-01
-1.215171201099303744e+01	4.633793875873375989e-01
-1.214900155883003663e+01	4.615137909601276234e-01
-1.214583957388173729e+01	4.597222227260546190e-01
-1.214216616922473690e+01	4.580167307097355867e-01
-1.213792222729863823e+01	4.564088264851225984e-01
-1.213305013973513802e+01	4.549092026267996247e-01
-1.212749453633913710e+01	4.535274476781865904e-01
-1.212120298994213741e+01	4.522717658849605971e-01
-1.211412668390483738e+01	4.511487088368416054e-01
-1.210622102942263822e+01	4.501629260546786138e-01
-1.209744622050533813e+01	4.493169412536925922e-01
-1.208776771556323659e+01	4.486109605152066027e-01
-1.207715663593233657e+01	4.480427179216526223e-01
-1.206559007338583811e+01	4.476073633717956302e-01
-1.205305130066423658e+01	4.472973963184996293e-01
-1.203952988125963763e+01	4.471026480869025876e-01
-1.202502167702373725e+01	4.470103142663606199e-01
-1.200952875456293789e+01	4.470050374563115936e-01
-1.199305919372933715e+01	4.470690394163436276e-01
-1.197562680373943778e+01	4.471823004564315918e-01
-1.195725075446513763e+01	4.473227827358935982e-01
-1.193795513217663817e+01	4.474666930491986161e-01
-1.191776843042563705e+01	4.475887796915535843e-01
-1.189672298781183812e+01	4.476626571431006063e-01
-1.187485438504513802e+01	4.476611516104496147e-01
-1.185220081402603753e+01	4.475566599379046107e-01
-1.182880243161313771e+01	4.473215140638446274e-01
-1.180470071037673740e+01	4.469283430619406250e-01
-1.177993779798223706e+01	4.463504248790945983e-01
-1.175455589596163719e+01	4.455620201639216016e-01
-1.172859666756363772e+01	4.445386810675706069e-01
-1.170210068317683749e+01	4.432575285832476286e-01
-1.167510691054753735e+01	4.416974928563195957e-01
-1.164765225570793739e+01	4.398395119220556149e-01
-1.161977115923163772e+01	4.376666854850586041e-01
-1.159149525117263657e+01	4.351643816104215912e-01
-1.156285306684493719e+01	4.323202955132096070e-01
-1.153386982447643661e+01	4.291244609678466215e-01
-1.150456726473253788e+01	4.255692161674886065e-01
-1.147496355115663746e+01	4.216491270993766305e-01
-1.144507322971573693e+01	4.173608726210046305e-01
-1.141490724487083774e+01	4.127030963823326015e-01
-1.138447300890563696e+01	4.076762315060306063e-01
-1.135377452065623771e+01	4.022823044833566120e-01
-1.132281252926873805e+01	3.965247250497516140e-01
-1.129158473819083675e+01	3.904080688640366170e-01
-1.126008604426483828e+01	3.839378596313586245e-01
-1.122830880654443675e+01	3.771203568964316410e-01
-1.119624313930123805e+01	3.699623551138285782e-01
-1.116387722362713752e+01	3.624709988078725909e-01
-1.113119763207083679e+01	3.546536177053826178e-01
-1.109818966087193814e+01	3.465175847041095936e-01
-1.106483766456883799e+01	3.380701984755096201e-01
-1.103112538805193665e+01	3.293185914405506454e-01
-1.099703629149683692e+01	3.202696628483656105e-01
-1.096255386403413823e+01	3.109300357728426167e-01
-1.092766192247273693e+01	3.013060360593295961e-01
-1.089234489187363764e+01	2.914036906323356213e-01
-1.085658806525323783e+01	2.812287421364466078e-01
-1.082037784015183668e+01	2.707866766367307276e-01
-1.078370193022773726e+01	2.600827610510728083e-01
-1.074654955040573689e+01	2.491220871128539127e-01
-1.070891157441873709e+01	2.379096189458259070e-01
-1.067078066382863710e+01	2.264502417424832104e-01
-1.063215136780413772e+01	2.147488095349713300e-01
-1.059302019307763665e+01	2.028101905921659287e-01
-1.055338564361673726e+01	1.906393095259739101e-01
-1.051324822965123751e+01	1.782411857043879055e-01
-1.047261044581003731e+01	1.656209680134011208e-01
-1.043147671827203737e+01	1.527839663565448980e-01
-1.038985332103733761e+01	1.397356805099573274e-01
-1.034774826169663697e+01	1.264818270524348254e-01
-1.030517113743133706e+01	1.130283650636830090e-01
-1.026213296241303752e+01	9.938152113964360268e-02
-1.021864596829323801e+01	8.554781403024400155e-02
-1.017472338006453825e+01	7.153407888908761003e-02
-1.013037917021323686e+01	5.734749076956660585e-02
-1.008562779475284721e+01	4.299558664447761247e-02
-1.004048391538680818e+01	2.848628490424359727e-02
-9.994962112670426890e+00	1.382790103776160295e-02
-9.949076595588877581e+00	-9.708419502144072233e-04
-9.902840913408867962e+00	-1.590080985853140061e-02
-9.856267675967997022e+00	-3.095246171227439280e-02
-9.809368288713697481e+00	-4.611586341365739306e-02
-9.762152708779767707e+00	-6.138071138220038692e-02
-9.714629228181687282e+00	-7.673636648083637102e-02
-9.666804289823916818e+00	-9.217189799074337886e-02
-9.618682341448097972e+00	-1.076761368316854206e-01
-9.570265731925356789e+00	-1.232377366667624097e-01
-9.521554653427687143e+00	-1.388452410211614141e-01
-9.472547132027667516e+00	-1.544871541209263954e-01
-9.423239068200667035e+00	-1.701520128515113806e-01
-9.373624327569677561e+00	-1.858284570702564142e-01
-9.323694881071716623e+00	-2.015052954959173914e-01
-9.273440992567117291e+00	-2.171715645454174171e-01
-9.222851450787587169e+00	-2.328165777860484176e-01
-9.171913841453067207e+00	-2.484299641034993789e-01
-9.120614854404777816e+00	-2.640016932267094107e-01
-9.068940619722047458e+00	-2.795220878669193998e-01
-9.016877066032337851e+00	-2.949818223830183994e-01
-8.964410293599957669e+00	-3.103719085383633836e-01
-8.911526954303568004e+00	-3.256836695261093317e-01
-8.858214630293877789e+00	-3.409087039739093217e-01
-8.804462202970936957e+00	-3.560388420632003004e-01
-8.750260203942326953e+00	-3.710660961895043131e-01
-8.695601139825116732e+00	-3.859826087334213285e-01
-8.640479783140147418e+00	-4.007805995031093471e-01
-8.584893422119536766e+00	-4.154523152542553555e-01
-8.528842063003477136e+00	-4.299899834090943895e-01
-8.472328579333767706e+00	-4.443857717071863500e-01
-8.415358803842996949e+00	-4.586317550591733627e-01
-8.357941559764277883e+00	-4.727198903766123839e-01
-8.300088629712307764e+00	-4.866419996533953296e-01
-8.241814661669026876e+00	-5.003897611127203771e-01
-8.183137013000028048e+00	-5.139547078395112489e-01
-8.124075534788726571e+00	-5.273282330168043153e-01
-8.064652300069356627e+00	-5.405016006933283101e-01
-8.004891280741457393e+00	-5.534659609368903777e-01
-7.944817979042626099e+00	-5.662123682730253460e-01
-7.884459020431496157e+00	-5.787318024602072786e-01
-7.823841715583916390e+00	-5.910151908922822717e-01
-7.762993599928486255e+00	-6.030534322195113539e-01
-7.701941959737646393e+00	-6.148374211103952991e-01
-7.640713354242806510e+00	-6.263580744040313508e-01
-7.579333143548016238e+00	-6.376063591944414188e-01
-7.517825032266746810e+00	-6.485733236144923808e-01
-7.456210638786136435e+00	-6.592501312237122324e-01
-7.394509099860516521e+00	-6.696280999346524432e-01
-7.332736719833996553e+00	-6.796987463282413433e-01
-7.270906673181106505e+00	-6.894538360106152730e-01
-7.209028768223926242e+00	-6.988854403617952293e-01
-7.147109278834086865e+00	-7.079859996381654419e-01
-7.085150849663266470e+00	-7.167483919407322546e-01
-7.023152478981146807e+00	-7.251660070793712887e-01
-6.961109581559636439e+00	-7.332328238828833555e-01
-6.899014132258246335e+00	-7.409434890592674350e-01
-6.836854889080446362e+00	-7.482933953322623566e-01
-6.774617692532546087e+00	-7.552787562967502311e-01
-6.712285836179956888e+00	-7.618966752690823352e-01
-6.649840501419376437e+00	-7.681452053732882312e-01
-6.587261247729266245e+00	-7.740233982069513186e-01
-6.524526548083806610e+00	-7.795313386695812419e-01
-6.461614357874656100e+00	-7.846701639018462959e-01
-6.398502704629396298e+00	-7.894420647595934426e-01
-6.335170285089116504e+00	-7.938502688092794468e-01
-6.271597055841786172e+00	-7.978990044539833182e-01
-6.207764803720626112e+00	-8.015934464503593482e-01
-6.143657682571756595e+00	-8.049396437237053004e-01
-6.079262703757916775e+00	-8.079444309972332317e-01
-6.014570168867476418e+00	-8.106153262915574143e-01
-5.949574034501296182e+00	-8.129604167951063332e-01
-5.884272200670966235e+00	-8.149882359371962703e-01
-5.818666716217266277e+00	-8.167076347037702799e-01
-5.752763896703946500e+00	-8.181276503213403828e-01
-5.686574352415436628e+00	-8.192573754052303592e-01
-5.620112926337686332e+00	-8.201058305367803225e-01
-5.553398544270846671e+00	-8.206818430157902799e-01
-5.486453981440346794e+00	-8.209939342434304788e-01
-5.419305552058426123e+00	-8.210502178396805739e-01
-5.351982730157546442e+00	-8.208583101977202645e-01
-5.284517711592576106e+00	-8.204252547357302472e-01
-5.216944928330326192e+00	-8.197574606352602267e-01
-5.149300526976526626e+00	-8.188606563689202478e-01
-5.081621823919946657e+00	-8.177398578342502944e-01
-5.013946749512026457e+00	-8.163993504436204418e-01
-4.946313293376226383e+00	-8.148426840884692712e-01
-4.878758962296486423e+00	-8.130726795170533094e-01
-4.811320261220256356e+00	-8.110914443521022310e-01
-4.744032206784996930e+00	-8.089003967400112405e-01
-4.676927881498536443e+00	-8.065002944745482960e-01
-4.610038035331376349e+00	-8.038912673803093600e-01
-4.543390740069876088e+00	-8.010728507754012462e-01
-4.477011100383836428e+00	-7.980440179569343595e-01
-4.410921024224346176e+00	-7.948032098616022445e-01
-4.345139053923926298e+00	-7.913483603390902843e-01
-4.279680258247906544e+00	-7.876769158278043026e-01
-4.214556184662556326e+00	-7.837858486279682957e-01
-4.149774870251737191e+00	-7.796716634121763079e-01
-4.085340909031426548e+00	-7.753303970821903146e-01
-4.021255572875777062e+00	-7.707576125565513969e-01
-3.957516982867806732e+00	-7.659483875392294472e-01
-3.894120327605996579e+00	-7.608972997582392761e-01
-3.831058124814436638e+00	-7.555984105585102917e-01
-3.768320522496156677e+00	-7.500452490702602670e-01
-3.705895635811966571e+00	-7.442307994392542980e-01
-3.643769915836807094e+00	-7.381474937871883579e-01
-3.581928546318127182e+00	-7.317872136600562794e-01
-3.520355864515966715e+00	-7.251413027133544187e-01
-3.459035802123176850e+00	-7.182005932719133234e-01
-3.397952342133806702e+00	-7.109554491882732474e-01
-3.337089987338036856e+00	-7.033958271093263548e-01
-3.276434235869436939e+00	-6.955113578516483042e-01
-3.215972058915916421e+00	-6.872914490895023487e-01
-3.155692375337166844e+00	-6.787254099867694457e-01
-3.095586517520017011e+00	-6.698025977680723830e-01
-3.035648682367236617e+00	-6.605125855405693525e-01
-2.975876360877196980e+00	-6.508453499634363482e-01
-2.916270739356226827e+00	-6.407914766358173697e-01
-2.856837064943446691e+00	-6.303423803558683147e-01
-2.797584967848036896e+00	-6.194905367140972619e-01
-2.738528732535006505e+00	-6.082297208444693570e-01
-2.679687510077147117e+00	-5.965552485872482880e-01
-2.621085464048217073e+00	-5.844642148382983571e-01
-2.562751842691377124e+00	-5.719557234888503761e-01
-2.504720970678826930e+00	-5.590311031144383769e-01
-2.447032154599336984e+00	-5.456941024656953854e-01
-2.389729497378836776e+00	-5.319510598582144478e-01
-2.332861618155996908e+00	-5.178110407612663835e-01
-2.276481275691626838e+00	-5.032859382494534461e-01
-2.220644895171036914e+00	-4.883905315067533226e-01
-2.165412000234937295e+00	-4.731424982538443014e-01
-2.110844554211336987e+00	-4.575623777973623629e-01
-2.057006216772316876e+00	-4.416734823597993631e-01
-2.003961524553217188e+00	-4.255017554225593579e-01
-1.951775006585857009e+00	-4.090755769798333774e-01
-1.900510247646576945e+00	-3.924255168312852926e-01
-1.850228914733006880e+00	-3.755840383078923872e-01
-1.800989763789037079e+00	-3.585851560959833484e-01
-1.752847645422126899e+00	-3.414640530659933115e-01
-1.705852529632396974e+00	-3.242566621903283930e-01
-1.660048570433287018e+00	-3.069992207142334117e-01
-1.615473231632337026e+00	-2.897278046910853888e-01
-1.572156494911417068e+00	-2.724778527772123704e-01
-1.530120170662607082e+00	-2.552836887724294068e-01
-1.489377330781257003e+00	-2.381780527665404157e-01
-1.449931880786897054e+00	-2.211916508894734013e-01
-1.411778286252026948e+00	-2.043527335506754028e-01
-1.374901465602027084e+00	-1.876867116855324147e-01
-1.339276857961877010e+00	-1.712158199048723906e-01
-1.304870670939457078e+00	-1.549588345777003773e-01
-1.271640309143557079e+00	-1.389308537856033809e-01
-1.239534979945047022e+00	-1.231431447959454029e-01
-1.208496468622197062e+00	-1.076030632438134127e-01
-1.178460070716357055e+00	-9.231404662978937026e-02
-1.149355665294103934e+00	-7.727568307658239100e-02
-1.121108908998075027e+00	-6.248385459004640596e-02
-1.093642527393754893e+00	-4.793095238682640313e-02
-1.066877677292058957e+00	-3.360616022861340202e-02
-1.040735351540144960e+00	-1.949580018466240405e-02
-1.015137796295340067e+00	-5.583733868451401516e-03
-9.900099100778100292e-01	8.148189006295603054e-03
-9.652805939607980168e-01	2.171964390401961986e-02
-9.408840231040829227e-01	3.515131651196160001e-02
-9.167608114450910284e-01	4.846437002656761583e-02
-8.928590436901249205e-01	6.167990546066261237e-02
-8.691351517336129984e-01	7.481842581327460828e-02
-8.455546161971140284e-01	8.789931477197540644e-02
-8.220924778288229984e-01	1.009403402215530016e-01
-7.987336479333969619e-01	1.139571922280829125e-01
-7.754730116972450293e-01	1.269630643732115038e-01
-7.523153231160809584e-01	1.399682863522002108e-01
-7.292748950966280175e-01	1.529800146458316079e-01
-7.063750930700040120e-01	1.660019868574384161e-01
-6.836476449999999705e-01	1.790343440000000119e-01
-6.611317848807840569e-01	1.920735236529892975e-01
-6.388732505887388946e-01	2.051122255130123084e-01
-6.169231601867539716e-01	2.181394494643059123e-01
-5.953367933937679934e-01	2.311406049219528192e-01
-5.741723068607729186e-01	2.440976888778518261e-01
-5.534894130873020401e-01	2.569895288308823300e-01
-5.333480532392880225e-01	2.697920856298878789e-01
-5.138070937801519911e-01	2.824788102201253870e-01
-4.949230757137539904e-01	2.950210473768546393e-01
-4.767490433938229577e-01	3.073884787468735835e-01
-4.593334773348699551e-01	3.195495969098146039e-01
-4.427193523405249520e-01	3.314722017223735717e-01
-4.269433386417869625e-01	3.431239099232226142e-01
-4.120351597215339834e-01	3.544726688540426052e-01
-3.980171162171889376e-01	3.654872651893595892e-01
-3.849037808728079657e-01	3.761378197588566286e-01
-3.727018650899519558e-01	3.863962598823855732e-01
-3.614102533346880142e-01	3.962367611103135845e-01
-3.510201976186579920e-01	4.056361508594046317e-01
-3.415156605946909618e-01	4.145742671455235895e-01
-3.328737925846969592e-01	4.230342664272346287e-01
-3.250655251636679344e-01	4.310028754764486103e-01
-3.180562618125479801e-01	4.384705831713406332e-01
-3.118066446583959705e-01	4.454317691500815912e-01
-3.062733754565979405e-01	4.518847673588876068e-01
-3.014100687320379612e-01	4.578318636611076187e-01
-2.971681153615139959e-01	4.632792278321756219e-01
-2.934975358102579479e-01	4.682367814337295986e-01
-2.903478036788889605e-01	4.727180042242395963e-01
-2.876686221098719853e-01	4.767396829070866260e-01
-2.854106378712879533e-01	4.803216071236096063e-01
-2.835260805000399675e-01	4.834862186506215798e-01
-2.819693166614059554e-01	4.862582207407425972e-01
-2.806973127795570067e-01	4.886641554304675950e-01
-2.796700019264769521e-01	4.907319574145845853e-01
-2.788505538392409555e-01	4.924904937253926085e-01
-2.782055496864779820e-01	4.939690989385845943e-01
-2.777050657493009833e-01	4.951971159317395954e-01
-2.773226724531859810e-01	4.962034523223546323e-01
-2.770353571285399941e-01	4.970161625863606103e-01
-2.768233804431679546e-01	4.976620654821455880e-01
