# Supplementary material for: Agile perching maneuvers in birds and morphing-wing drones
Source: Nat Commun. 2024 Sep 27;15:8330. doi: 10.1038/s41467-024-52369-4 (PMC11437188; doi:10.1038/s41467-024-52369-4)
Supplement: Supplementary file 11 — Source Data [file 41467_2024_52369_MOESM11_ESM.zip › figure_source_data/suppl_fig_2/harris_hawk_208.csv]

# horizontal_pos	altitude
-1.089413754393411082e+01	1.839973967265948196e-01
-1.085024840458491191e+01	1.753826465139173285e-01
-1.080627858494111138e+01	1.667421800354300099e-01
-1.076230929333311082e+01	1.580723816675190241e-01
-1.071840877288051175e+01	1.493674409119491175e-01
-1.067463196815241133e+01	1.406197099442377252e-01
-1.063102046555041191e+01	1.318200873436779219e-01
-1.058760269577921065e+01	1.229584156507278203e-01
-1.054439438139801055e+01	1.140238808448805208e-01
-1.050139920773051116e+01	1.050054026688058140e-01
-1.045860969142911223e+01	9.589200588063132025e-02
-1.041600821780461139e+01	8.667316392333201946e-02
-1.037356821568461207e+01	7.733910807976490664e-02
-1.033125543705911120e+01	6.788109685346221944e-02
-1.028902930811311123e+01	5.829164200086972558e-02
-1.024684431840481125e+01	4.856468926835502686e-02
-1.020465141587711067e+01	3.869575339437400507e-02
-1.016239937703696228e+01	2.868200827263511776e-02
-1.012003612392212126e+01	1.852233429812982779e-02
-1.007750996231639107e+01	8.217325810797815322e-03
-1.003477071897853179e+01	-2.230737798112197856e-03
-9.991770759310862005e+00	-1.281795333981416984e-02
-9.948465870808920641e+00	-2.353888327386319257e-02
-9.904816001691211014e+00	-3.438666918024418928e-02
-9.860785848201350845e+00	-4.535316525021418355e-02
-9.816345288096702149e+00	-5.642908806009017120e-02
-9.771469661689211605e+00	-6.760417923116618377e-02
-9.726139905393392127e+00	-7.886737793979020639e-02
-9.680342545982881575e+00	-9.020700058233016572e-02
-9.634069566593741030e+00	-1.016109251851671780e-01
-9.587318157885642123e+00	-1.130667783538151783e-01
-9.540090369645302104e+00	-1.245621226624951672e-01
-9.492392679467961614e+00	-1.360846423921681647e-01
-9.444235495977551409e+00	-1.476223254389981698e-01
-9.395632614355260870e+00	-1.591636390544261537e-01
-9.346600641762801587e+00	-1.706976968692451857e-01
-9.297158409610000618e+00	-1.822144144300612001e-01
-9.247326388572581379e+00	-1.937046502733481557e-01
-9.197126120874971278e+00	-2.051603294166992053e-01
-9.146579682677140610e+00	-2.165745460927671617e-01
-9.095709187513461913e+00	-2.279416426180441713e-01
-9.044536339696032101e+00	-2.392572614976432033e-01
-8.993082044484861370e+00	-2.505183682317101979e-01
-8.941366079710080683e+00	-2.617232428118651533e-01
-8.889406831469841563e+00	-2.728714385698071676e-01
-8.837221094577071057e+00	-2.839637078476301979e-01
-8.784823936636820818e+00	-2.950018948738991620e-01
-8.732228623041640603e+00	-3.059887972168791603e-01
-8.679446598804331003e+00	-3.169279982062201961e-01
-8.626487522023850829e+00	-3.278236737227481767e-01
-8.573359342911350822e+00	-3.386803777070822030e-01
-8.520068421687842175e+00	-3.495028115868661911e-01
-8.466619678297261586e+00	-3.602955835278512375e-01
-8.413016766742060781e+00	-3.710629639399832258e-01
-8.359262266923591866e+00	-3.818086439876322014e-01
-8.305357887131190608e+00	-3.925355039437651850e-01
-8.251304670744211478e+00	-4.032453980823222373e-01
-8.197103201260231842e+00	-4.139389624229822817e-01
-8.142753800410330811e+00	-4.246154510403932769e-01
-8.088256714837761763e+00	-4.352726058483842864e-01
-8.033612287572271526e+00	-4.459065637998362308e-01
-7.978821111301300562e+00	-4.565118043430831940e-01
-7.923884161199390874e+00	-4.670811387890221877e-01
-7.868802905807860348e+00	-4.776057420150132127e-01
-7.813579395143250395e+00	-4.880752257079681855e-01
-7.758216325842560934e+00	-4.984777511730741906e-01
-7.702717083717730340e+00	-5.088001786460101261e-01
-7.647085764586340595e+00	-5.190282490787643255e-01
-7.591327174667010347e+00	-5.291467935494242880e-01
-7.535446812177120535e+00	-5.391399647941832463e-01
-7.479450832048750719e+00	-5.489914848876873421e-01
-7.423345995889520488e+00	-5.586849028112312876e-01
-7.367139609461980321e+00	-5.682038555462562979e-01
-7.310839450044690935e+00	-5.775323264066383189e-01
-7.254453686073030205e+00	-5.866548945660572389e-01
-7.197990791445940673e+00	-5.955569701309653130e-01
-7.141459456829150731e+00	-6.042250096365742174e-01
-7.084868500191810803e+00	-6.126467074814241354e-01
-7.028226778686470944e+00	-6.208111595422272089e-01
-6.971543103825070808e+00	-6.287089960002132383e-01
-6.914826161721210340e+00	-6.363324812383321927e-01
-6.858084439964040158e+00	-6.436755795109081468e-01
-6.801326162466520664e+00	-6.507339859204361865e-01
-6.744559233392740438e+00	-6.575051230388191392e-01
-6.687791191021410953e+00	-6.639881042633442032e-01
-6.631029172146880590e+00	-6.701836656849933238e-01
-6.574279887362140862e+00	-6.760940688550112210e-01
-6.517549607311520887e+00	-6.817229773551232164e-01
-6.460844159751460758e+00	-6.870753105007463279e-01
-6.404168937017300500e+00	-6.921570778315753181e-01
-6.347528913269680828e+00	-6.969751982696801296e-01
-6.290928670687500279e+00	-7.015373079543532064e-01
-6.234372433591350848e+00	-7.058515608003552710e-01
-6.177864109324300301e+00	-7.099264257789812405e-01
-6.121407334589670235e+00	-7.137704847983321610e-01
-6.065005525850110324e+00	-7.173922348699293128e-01
-6.008661932331070155e+00	-7.207998980039271864e-01
-5.952379690145600755e+00	-7.240012419852461800e-01
-5.896161876066770446e+00	-7.270034148584392231e-01
-5.840011559518350381e+00	-7.298127956000242111e-01
-5.783931851432160265e+00	-7.324348630925001657e-01
-5.727925948730190342e+00	-7.348740851425041853e-01
-5.671997173327210540e+00	-7.371338289135191957e-01
-5.616149004712820414e+00	-7.392162937769732878e-01
-5.560385105355490687e+00	-7.411224672287692883e-01
-5.504709338371280403e+00	-7.428521041745941300e-01
-5.449125777111010649e+00	-7.444037295585792524e-01
-5.393638706537670302e+00	-7.457746639972271385e-01
-5.338252616483710078e+00	-7.469610717839871850e-01
-5.282972187092570771e+00	-7.479580303492081583e-01
-5.227802266953490928e+00	-7.487596199943771236e-01
-5.172747844629330238e+00	-7.493590324677943393e-01
-5.117814014449490578e+00	-7.497486967099622479e-01
-5.063005937588970440e+00	-7.499204198704623181e-01
-5.008328799577950186e+00	-7.498655414835702082e-01
-4.953787765478890215e+00	-7.495750984877622702e-01
-4.899387934029650893e+00	-7.490399985855922260e-01
-4.845134292077490912e+00	-7.482511992672462586e-01
-4.791031670620660599e+00	-7.471998896660752010e-01
-4.737084703729480317e+00	-7.458776722814552951e-01
-4.683297791538890920e+00	-7.442767414979183371e-01
-4.629675068390100456e+00	-7.423900557550391355e-01
-4.576220377051690491e+00	-7.402115001858962096e-01
-4.522937249774080293e+00	-7.377360365494003425e-01
-4.469828896728490264e+00	-7.349598373395802575e-01
-4.416898202157290676e+00	-7.318804010691952744e-01
-4.364147728322270936e+00	-7.284966459011832374e-01
-4.311579727086360947e+00	-7.248089790438931868e-01
-4.259196158709790403e+00	-7.208193396380901952e-01
-4.206998717190320924e+00	-7.165312132467371864e-01
-4.154988861236520670e+00	-7.119496165121861342e-01
-4.103167849740870565e+00	-7.070810510668521509e-01
-4.051536780423310447e+00	-7.019334263674001928e-01
-4.000096630153720412e+00	-6.965159517609471607e-01
-3.948848295340380510e+00	-6.908389987739131932e-01
-3.897792630698420524e+00	-6.849139353263031804e-01
-3.846930484692590468e+00	-6.787529343001272863e-01
-3.796262729988391094e+00	-6.723687596115022203e-01
-3.745790287347640302e+00	-6.657745336310763040e-01
-3.695514141571401012e+00	-6.589834904441811414e-01
-3.645435348325531066e+00	-6.520087200172992592e-01
-3.595555030979871169e+00	-6.448629088172392887e-01
-3.545874366947661116e+00	-6.375580827908142734e-01
-3.496394563421231005e+00	-6.301053588344063261e-01
-3.447116822854100704e+00	-6.225147109457922490e-01
-3.398042299027991042e+00	-6.147947571404392964e-01
-3.349172045051091118e+00	-6.069525729216231902e-01
-3.300506955146611077e+00	-5.989935366153402718e-01
-3.252047702588201084e+00	-5.909212112215502799e-01
-3.203794676602551128e+00	-5.827372666055952166e-01
-3.155747921467351169e+00	-5.744414448787422689e-01
-3.107907081362800916e+00	-5.660315707237772997e-01
-3.060271354765371044e+00	-5.575036072466172943e-01
-3.012839462283571024e+00	-5.488517567194941549e-01
-2.965609631808680646e+00	-5.400686043705082984e-01
-2.918579604675771044e+00	-5.311453022141712221e-01
-2.871746666192231068e+00	-5.220717888526531514e-01
-2.825107703390401070e+00	-5.128370402482782531e-01
-2.778659292200420516e+00	-5.034293457087992696e-01
-2.732397815430760879e+00	-4.938366027642162037e-01
-2.686319612003511104e+00	-4.840466242639842043e-01
-2.640421156843971051e+00	-4.740474508925592301e-01
-2.594699269698501176e+00	-4.638276623850491887e-01
-2.549151349986110926e+00	-4.533766810091622301e-01
-2.503775633615151097e+00	-4.426850613418232272e-01
-2.458571466558240992e+00	-4.317447609792022800e-01
-2.413539588916671086e+00	-4.205493875427921968e-01
-2.368682422261700893e+00	-4.090944181445472227e-01
-2.324004352252130978e+00	-3.973773883129301798e-01
-2.279511997932591072e+00	-3.853980482224502180e-01
-2.235214458743370880e+00	-3.731584848781132613e-01
-2.191123530148630927e+00	-3.606632096536232512e-01
-2.147253878930291293e+00	-3.479192112442131557e-01
-2.103623169613980881e+00	-3.349359746539442573e-01
-2.060252134190240891e+00	-3.217254672827241646e-01
-2.017164578265361108e+00	-3.083020935069911705e-01
-1.974387318004480862e+00	-2.946826193641581826e-01
-1.931950043693230867e+00	-2.808860690657452031e-01
-1.889885107410760989e+00	-2.669335950945031510e-01
-1.848227234138650976e+00	-2.528483236087351593e-01
-1.807013157583170937e+00	-2.386551768069681834e-01
-1.766281184013261063e+00	-2.243806738240981535e-01
-1.726070689462251062e+00	-2.100527116610801937e-01
-1.686421557653410952e+00	-1.957003276162881944e-01
-1.647373567933311023e+00	-1.813534447057851828e-01
-1.608965744279291066e+00	-1.670426016440751948e-01
-1.571235678034240912e+00	-1.527986691125541863e-01
-1.534218838365430937e+00	-1.386525542695771773e-01
-1.497947885497171061e+00	-1.246348957474571750e-01
-1.462452002489810887e+00	-1.107757517262051850e-01
-1.427756261695320994e+00	-9.710428405547216757e-02
-1.393881041985810976e+00	-8.364844179532920920e-02
-1.360841512406590903e+00	-7.043464794147416552e-02
-1.328647197042601036e+00	-5.748749346794118642e-02
-1.297301634606580878e+00	-4.482944313662517999e-02
-1.266802144573980993e+00	-3.248055776519118143e-02
-1.237139709627230966e+00	-2.045823779189318015e-02
-1.208298981769450942e+00	-8.776993009269179469e-03
-1.180258416772376862e+00	2.551756755733824988e-03
-1.152990538696757827e+00	1.351984546914880569e-02
-1.126462333135201943e+00	2.412248505100131335e-02
-1.100635764656306970e+00	3.435834620593311572e-02
-1.075468410760073823e+00	4.422959289785591275e-02
-1.050914201576945928e+00	5.374186819436882478e-02
-1.026924251646498032e+00	6.290423005024692316e-02
-1.003447767484595854e+00	7.172903651005552161e-02
-9.804330123720179646e-01	8.023178076047682294e-02
-9.578283079465359506e-01	8.843087742499761150e-02
-9.355830508159619363e-01	9.634740243978651142e-02
-9.136487215794160122e-01	1.040047897546790140e-01
-8.919798633804559840e-01	1.114284889451119115e-01
-8.705350074345089562e-01	1.186455885812339184e-01
-8.492775238737699794e-01	1.256844108648518255e-01
-8.281763777183289710e-01	1.325740836028363179e-01
-8.072067717803599329e-01	1.393440960302683163e-01
-7.863506607916229685e-01	1.460238453243827284e-01
-7.655971239532799455e-01	1.526421808604884189e-01
-7.449425863694270067e-01	1.592269533549890148e-01
-7.243908833606419462e-01	1.658045760216117215e-01
-7.039531653722839177e-01	1.723996047393880071e-01
-6.836476449999999705e-01	1.790343440000000119e-01
-6.634991914541309432e-01	1.857284850733955106e-01
-6.435387814770079373e-01	1.924987824097435241e-01
-6.238028192152509366e-01	1.993587737884701117e-01
-6.043323407398280001e-01	2.063185491367129087e-01
-5.851721217126519825e-01	2.133845722753777152e-01
-5.663697090413220003e-01	2.205595591163594105e-01
-5.479743991755279264e-01	2.278424150348288268e-01
-5.300361869248879643e-01	2.352282332816738042e-01
-5.126047092788730275e-01	2.427083553897428081e-01
-4.957282086619709816e-01	2.502704935711088097e-01
-4.794525393565599591e-01	2.578989141099777838e-01
-4.638202394865149625e-01	2.655746797377558366e-01
-4.488696890105969839e-01	2.732759479453618079e-01
-4.346343716802139601e-01	2.809783211577118189e-01
-4.211422559441359570e-01	2.886552436826148593e-01
-4.084153064238259523e-01	2.962784393697888152e-01
-3.964691339425999717e-01	3.038183829955288240e-01
-3.853127882865829967e-01	3.112447975465998384e-01
-3.749486940289979975e-01	3.185271688363178200e-01
-3.653727259863689403e-01	3.256352682698118173e-01
-3.565744173161549679e-01	3.325396741077658591e-01
-3.485372900205699898e-01	3.392122812807808474e-01
-3.412392947867169957e-01	3.456267897006918277e-01
-3.346533447466689681e-01	3.517591611185528211e-01
-3.287479259398379261e-01	3.575880349058918606e-01
-3.234877660399009258e-01	3.630950936956968134e-01
-3.188345422832099540e-01	3.682653706165268104e-01
-3.147476094979309580e-01	3.730874908850668192e-01
-3.111847296561249809e-01	3.775538417804368274e-01
-3.081027854102119656e-01	3.816606664919068304e-01
-3.054584615716319784e-01	3.854080789871518475e-01
-3.032088803716149750e-01	3.887999988605598256e-01
-3.013121785320519441e-01	3.918440070529928265e-01
-2.997280165825669807e-01	3.945511253419538011e-01
-2.984180133999769780e-01	3.969355245343258454e-01
-2.973461015306839705e-01	3.990141682979247983e-01
-2.964788014005969585e-01	4.008064014836478228e-01
-2.957854149425669377e-01	4.023334935548107949e-01
-2.952381414072059451e-01	4.036181492899338363e-01
-2.948121201088869658e-01	4.046840001948387999e-01
-2.944854065453189618e-01	4.055550909852287944e-01
-2.942388896797499820e-01	4.062553760204448139e-01
