# Supplementary material for: Agile perching maneuvers in birds and morphing-wing drones
Source: Nat Commun. 2024 Sep 27;15:8330. doi: 10.1038/s41467-024-52369-4 (PMC11437188; doi:10.1038/s41467-024-52369-4)
Supplement: Supplementary file 11 — Source Data [file 41467_2024_52369_MOESM11_ESM.zip › figure_source_data/suppl_fig_2/harris_hawk_234.csv]

# horizontal_pos	altitude
-1.219867461891907112e+01	4.645402326738053977e-01
-1.219892099757657178e+01	4.634143022107963805e-01
-1.219915723848977152e+01	4.622752765802654040e-01
-1.219937421901637187e+01	4.611295023635054169e-01
-1.219956261546097132e+01	4.599836123285473977e-01
-1.219971306012357104e+01	4.588444718047063886e-01
-1.219981630113117177e+01	4.577191192032734057e-01
-1.219986336181647246e+01	4.566147005255083990e-01
-1.219984569643777128e+01	4.555383977409733776e-01
-1.219975533913337173e+01	4.544973509865943839e-01
-1.219958504317317249e+01	4.534985746320404076e-01
-1.219932840779627270e+01	4.525488673813853890e-01
-1.219897999019857160e+01	4.516547167348484160e-01
-1.219853540055907182e+01	4.508221983170884184e-01
-1.219799137833797253e+01	4.500568707879303854e-01
-1.219734584845747172e+01	4.493636672845364166e-01
-1.219659795635677213e+01	4.487467845962813673e-01
-1.219574808129477184e+01	4.482095715393413782e-01
-1.219479782764997111e+01	4.477544182702893893e-01
-1.219374999432237239e+01	4.473826485486873672e-01
-1.219260852267217210e+01	4.470944172185943866e-01
-1.219137842373297254e+01	4.468886154178454140e-01
-1.219006568569997206e+01	4.467627862308783948e-01
-1.218867716292477255e+01	4.467130536641114036e-01
-1.218722044784217218e+01	4.467340679304463991e-01
-1.218570372740637175e+01	4.468189700696004185e-01
-1.218413562574147235e+01	4.469593788923563737e-01
-1.218252503480377236e+01	4.471454031094523884e-01
-1.218088093491967250e+01	4.473656812813773809e-01
-1.217921220711677144e+01	4.476074518977233851e-01
-1.217752743919537117e+01	4.478566554607413819e-01
-1.217583472751847218e+01	4.480980699073943696e-01
-1.217414147651587264e+01	4.483154800611223734e-01
-1.217245419792277161e+01	4.484918810663093836e-01
-1.217077831179387104e+01	4.486097149366524151e-01
-1.216911795136657126e+01	4.486511384590003981e-01
-1.216747577387417145e+01	4.485983197563924163e-01
-1.216585277945147148e+01	4.484337598512683765e-01
-1.216424814030697199e+01	4.481406346087263848e-01
-1.216265904237087270e+01	4.477031515092764202e-01
-1.216108054165057162e+01	4.471069148317853847e-01
-1.215950543753617197e+01	4.463392920518243767e-01
-1.215792416528367248e+01	4.453897736100964067e-01
-1.215632470986447267e+01	4.442503177102843925e-01
-1.215469254329517135e+01	4.429156714930874150e-01
-1.215301058744477203e+01	4.413836598276563716e-01
-1.215125920415447247e+01	4.396554330820484080e-01
-1.214941621429427165e+01	4.377356655940634056e-01
-1.214745694711377233e+01	4.356326971694604033e-01
-1.214535432092857192e+01	4.333586107851704061e-01
-1.214307895580947161e+01	4.309292407620713972e-01
-1.214059931852347241e+01	4.283641069784903666e-01
-1.213788189950587260e+01	4.256862721973734276e-01
-1.213489142114547192e+01	4.229221212449314482e-01
-1.213159107612747256e+01	4.201010625677283894e-01
-1.212794279403417264e+01	4.172551545639854309e-01
-1.212390753384837261e+01	4.144186609837934299e-01
-1.211944559946057254e+01	4.116275415694974349e-01
-1.211451697475957268e+01	4.089188859071783977e-01
-1.210908167440497252e+01	4.063303001288314231e-01
-1.210310010595177133e+01	4.038992575900564042e-01
-1.209653343863417163e+01	4.016624259012234743e-01
-1.208934397383997172e+01	3.996549836683034318e-01
-1.208149551211327122e+01	3.979099409669554221e-01
-1.207295371143517215e+01	3.964574779033523955e-01
-1.206368643154447184e+01	3.953243155906863704e-01
-1.205366405917687267e+01	3.945331334852244520e-01
-1.204285980931577171e+01	3.941020462854674111e-01
-1.203124999785757154e+01	3.940441525182514226e-01
-1.201881428148047171e+01	3.943671655428644396e-01
-1.200553586096307157e+01	3.950731360334264197e-01
-1.199140164469997138e+01	3.961582730934104513e-01
-1.197640236970757144e+01	3.976128690620324146e-01
-1.196053267797407216e+01	3.994213308420093700e-01
-1.194379114658817187e+01	4.015623182652974243e-01
-1.192618027067037190e+01	4.040089876722323670e-01
-1.190770639872737213e+01	4.067293365635363811e-01
-1.188837962066057230e+01	4.096866429466774484e-01
-1.186821360929177160e+01	4.128399908883624292e-01
-1.184722541691467157e+01	4.161448718519694667e-01
-1.182543522906287237e+01	4.195538496875443890e-01
-1.180286607839047264e+01	4.230172756947294666e-01
-1.177954352228557156e+01	4.264840390333903830e-01
-1.175549528857947124e+01	4.299023369461814070e-01
-1.173075089444147245e+01	4.332204488092223915e-01
-1.170534124424977129e+01	4.363874979623613704e-01
-1.167929821286117154e+01	4.393541856016263680e-01
-1.165265422123827221e+01	4.420734817463893851e-01
-1.162544181179347191e+01	4.445012594138714190e-01
-1.159769323104077188e+01	4.465968596228053755e-01
-1.156944002718597098e+01	4.483235766714354087e-01
-1.154071267010707125e+01	4.496490552439834087e-01
-1.151154020077787266e+01	4.505455932328973900e-01
-1.148194991656347241e+01	4.509903466491144153e-01
-1.145196709799057189e+01	4.509654355487903721e-01
-1.142161478157707144e+01	4.504579524476043928e-01
-1.139091358214327165e+01	4.494598771374934132e-01
-1.135988156675047200e+01	4.479679040843974058e-01
-1.132853418107517207e+01	4.459831905956743725e-01
-1.129688422767357103e+01	4.435110356401933962e-01
-1.126494189427807235e+01	4.405605005341444169e-01
-1.123271482903847129e+01	4.371439836384303779e-01
-1.120020825852497204e+01	4.332767617320983922e-01
-1.116742514338287151e+01	4.289765108302073804e-01
-1.113436636580907191e+01	4.242628189187414023e-01
-1.110103094251247136e+01	4.191567024134074115e-01
-1.106741625655997119e+01	4.136801371562004448e-01
-1.103351830146707258e+01	4.078556134976484282e-01
-1.099933193108277152e+01	4.017057235370854462e-01
-1.096485110919957151e+01	3.952527869778493796e-01
-1.093006915337667095e+01	3.885185203721124303e-01
-1.089497896814707190e+01	3.815237528536263856e-01
-1.085957326356287211e+01	3.742881898544194175e-01
-1.082384475585597094e+01	3.668302248336794413e-01
-1.078778634783317258e+01	3.591667977627194253e-01
-1.075139128743377093e+01	3.513132980446104225e-01
-1.071465330362707213e+01	3.432835087210384106e-01
-1.067756671949617164e+01	3.350895882373644552e-01
-1.064012654291337157e+01	3.267420856901454007e-01
-1.060232853566747124e+01	3.182499853472013918e-01
-1.056416926223587183e+01	3.096207762759514148e-01
-1.052564611961587104e+01	3.008605431016524445e-01
-1.048675734975677187e+01	2.919740741997004507e-01
-1.044750203616787232e+01	2.829649839617793816e-01
-1.040788008625527183e+01	2.738358461234534080e-01
-1.036789220086447116e+01	2.645883354654874342e-01
-1.032753983241957130e+01	2.552233754752784023e-01
-1.028682513295267142e+01	2.457412897596924217e-01
-1.024575089324327237e+01	2.361419551279101137e-01
-1.020432047423677169e+01	2.264249543138467102e-01
-1.016253773190395115e+01	2.165897262931623102e-01
-1.012040693672843261e+01	2.066357120884394216e-01
-1.007793268907451179e+01	1.965624938728311177e-01
-1.003511983177775235e+01	1.863699251060096096e-01
-9.991973361406872201e+00	1.760582493964525097e-01
-9.948498339750750930e+00	1.656282058090789155e-01
-9.904699807174701220e+00	1.550811184505891116e-01
-9.860582699547691732e+00	1.444189683833827231e-01
-9.816151770455752157e+00	1.336444462507769271e-01
-9.771411520373161963e+00	1.227609844399561168e-01
-9.726366134356302595e+00	1.117727681532477146e-01
-9.681019429652252484e+00	1.006847253822066163e-01
-9.635374814376762131e+00	8.950249645390531694e-02
-9.589435258120371230e+00	7.823238451003020066e-02
-9.543203274998131036e+00	6.688128894868350383e-02
-9.496680919281422106e+00	5.545662446721461025e-02
-9.449869793357191128e+00	4.396622885508452705e-02
-9.402771067370512270e+00	3.241826306660541834e-02
-9.355385509539111411e+00	2.082110732941941378e-02
-9.307713525804361510e+00	9.183257099807412560e-03
-9.259755207217441608e+00	-2.486777445299570566e-03
-9.211510383266892532e+00	-1.418056498228958962e-02
-9.162978679242781865e+00	-2.588983673145658915e-02
-9.114159575707502015e+00	-3.760655789274958138e-02
-9.065052468203472102e+00	-4.932298512929958467e-02
-9.015656725465932553e+00	-6.103170913235958506e-02
-8.965971744615311323e+00	-7.272568204657858804e-02
-8.915997002063372534e+00	-8.439823025128961875e-02
-8.865732099162752178e+00	-9.604305364164661407e-02
-8.815176801944181406e+00	-1.076542130977186096e-01
-8.764331074598361582e+00	-1.192261082427946151e-01
-8.713195106655112099e+00	-1.307534478554526203e-01
-8.661769334073721183e+00	-1.422312154056226130e-01
-8.610054454673191415e+00	-1.536546321351126010e-01
-8.558051438490041463e+00	-1.650191199109445894e-01
-8.505761533748771086e+00	-1.763202657671066320e-01
-8.453186269164751465e+00	-1.875537896466196175e-01
-8.400327453274631040e+00	-1.987155163956715875e-01
-8.347187171410922701e+00	-2.098013525824345971e-01
-8.293767780817571378e+00	-2.208072682522895791e-01
-8.240071904253511548e+00	-2.317292833228886129e-01
-8.186102422267881096e+00	-2.425634579960476156e-01
-8.131862464169023141e+00	-2.533058863405666106e-01
-8.077355397564662809e+00	-2.639526920935436061e-01
-8.022584816237422700e+00	-2.745000257407835820e-01
-7.967554526047211816e+00	-2.849440620625686149e-01
-7.912268528529521561e+00	-2.952809975534835818e-01
-7.856731001888022092e+00	-3.055070474203815944e-01
-7.800946279161491859e+00	-3.156184422012175972e-01
-7.744918823474582048e+00	-3.256114243962945909e-01
-7.688653200450201730e+00	-3.354822458281805919e-01
-7.632154048058811924e+00	-3.452271667146916134e-01
-7.575426044391611491e+00	-3.548424576221165805e-01
-7.518473874057971962e+00	-3.643244055409496363e-01
-7.461302194105232211e+00	-3.736693252789416442e-01
-7.403915600528931940e+00	-3.828735771908556296e-01
-7.346318596568321979e+00	-3.919335919648995747e-01
-7.288515564056441853e+00	-4.008459027762915627e-01
-7.230510739106802198e+00	-4.096071846215106338e-01
-7.172308193365731555e+00	-4.182143000929156584e-01
-7.113911821938981639e+00	-4.266643502786246489e-01
-7.055325338917441513e+00	-4.349547289161896368e-01
-6.996552281185321576e+00	-4.430831774306026039e-01
-6.937596020906181771e+00	-4.510478380851666302e-01
-6.878459786761571770e+00	-4.588473022006405722e-01
-6.819146693677891946e+00	-4.664806502792945841e-01
-6.759659780438322052e+00	-4.739474809225596164e-01
-6.700002054252971462e+00	-4.812479256599106470e-01
-6.640176541069891414e+00	-4.883826472077646419e-01
-6.580186340165012027e+00	-4.953528192353696125e-01
-6.520034681363231499e+00	-5.021600864051185553e-01
-6.459724983124392139e+00	-5.088065042449436692e-01
-6.399260909681891540e+00	-5.152944592617185737e-01
-6.338646425450491506e+00	-5.216265705748086567e-01
-6.277885845021192068e+00	-5.278055751943795393e-01
-6.216983877230012112e+00	-5.338341998473596917e-01
-6.155945662015411379e+00	-5.397150229259595200e-01
-6.094776799055171779e+00	-5.454503306658256001e-01
-6.033483367484421933e+00	-5.510419720270955946e-01
-5.972071936327251862e+00	-5.564912169343876336e-01
-5.910549565610281775e+00	-5.617986225233295716e-01
-5.848923798451162170e+00	-5.669639118437346248e-01
-5.787202644715221389e+00	-5.719858690944066293e-01
-5.725394557094921844e+00	-5.768622549321547055e-01
-5.663508400680082211e+00	-5.815897447348397087e-01
-5.601553417243311905e+00	-5.861638919377605284e-01
-5.539539185560241386e+00	-5.905791177397556879e-01
-5.477475579117061955e+00	-5.948287276266115420e-01
-5.415372722529811611e+00	-5.989049543201065973e-01
-5.353240947916531489e+00	-6.027990259638356108e-01
-5.291090752332271663e+00	-6.065012576302126757e-01
-5.228932757206911752e+00	-6.100011635998465742e-01
-5.166777670528701627e+00	-6.132875873423406787e-01
-5.104636252302201527e+00	-6.163488457283297084e-01
-5.042519283590261914e+00	-6.191728837325525259e-01
-4.980437539234661593e+00	-6.217474357482835057e-01
-4.918401764149611388e+00	-6.240601896212285560e-01
-4.856422652903161996e+00	-6.260989496184317105e-01
-4.794510832150791657e+00	-6.278517947636677032e-01
-4.732676845367391749e+00	-6.293072292806765056e-01
-4.670931139242472163e+00	-6.304543222724015017e-01
-4.609284051059791665e+00	-6.312828342092147160e-01
-4.547745796377911986e+00	-6.317833282820486396e-01
-4.486326456360042236e+00	-6.319472651774555860e-01
-4.425035964169011571e+00	-6.317670803315706962e-01
-4.363884089940541777e+00	-6.312362432012745828e-01
-4.302880423972831991e+00	-6.303492985381096148e-01
-4.242034357914802101e+00	-6.291018900511486933e-01
-4.181355063895802360e+00	-6.274907671898175554e-01
-4.120851471708042446e+00	-6.255137760606186426e-01
-4.060532244324432050e+00	-6.231698357105246444e-01
-4.000405752203631593e+00	-6.204589011652426045e-01
-3.940480046993812380e+00	-6.173819147066275104e-01
-3.880762835394691912e+00	-6.139407469162876385e-01
-3.821261454066101848e+00	-6.101381290102017019e-01
-3.761982846579742024e+00	-6.059775779509455340e-01
-3.702933543492852309e+00	-6.014633157598405777e-01
-3.644119646676442059e+00	-5.966001843703745422e-01
-3.585546819052962242e+00	-5.913935572757296200e-01
-3.527220280887211956e+00	-5.858492491347955244e-01
-3.469144813726821930e+00	-5.799734244193366361e-01
-3.411324773005672384e+00	-5.737725061148695183e-01
-3.353764110202521742e+00	-5.672530854327595407e-01
-3.296466405290272128e+00	-5.604218334529145196e-01
-3.239434910019231673e+00	-5.532854155954824993e-01
-3.182672602353131985e+00	-5.458504098151175654e-01
-3.126182252123151706e+00	-5.381232294202875632e-01
-3.069966497687351747e+00	-5.301100514394216923e-01
-3.014027933086302014e+00	-5.218167514812235286e-01
-2.958369204876712288e+00	-5.132488460635435956e-01
-2.902993117511181609e+00	-5.044114434085447130e-01
-2.847902745821052406e+00	-4.953092037163376316e-01
-2.793101552859972081e+00	-4.859463099293495625e-01
-2.738593511086222065e+00	-4.763264499803765983e-01
-2.684383224610572327e+00	-4.664528114735715936e-01
-2.630476050023202284e+00	-4.563280896753695859e-01
-2.576878213144182084e+00	-4.459545095877625598e-01
-2.523596918926571675e+00	-4.353338627366705738e-01
-2.470640451684752215e+00	-4.244675591316456331e-01
-2.418018262829452425e+00	-4.133566946390086483e-01
-2.365741043369012253e+00	-4.020021337594616440e-01
-2.313820778587081683e+00	-3.904046075150216510e-01
-2.262270782531351720e+00	-3.785648258321885895e-01
-2.211105710245232281e+00	-3.664836034633235928e-01
-2.160341546043321515e+00	-3.541619981224585767e-01
-2.109995566566362335e+00	-3.416014591327685701e-01
-2.060086277847061886e+00	-3.288039844994766203e-01
-2.010633326165351953e+00	-3.157722839440216256e-01
-1.961657383060161797e+00	-3.025099450734846096e-01
-1.913180005482461921e+00	-2.890215995252946035e-01
-1.865223472706571739e+00	-2.753130856326446163e-01
-1.817810602248272067e+00	-2.613916039130825819e-01
-1.770964547652172039e+00	-2.472658615029735829e-01
-1.724708581589122103e+00	-2.329462015553185883e-01
-1.679065868229951963e+00	-2.184447135980285837e-01
-1.634059229315231843e+00	-2.037753209232436302e-01
-1.589710908706321923e+00	-1.889538412530966105e-01
-1.546042340463001707e+00	-1.739980172086336152e-01
-1.503073925634351937e+00	-1.589275134993686223e-01
-1.460824822959732039e+00	-1.437638782510656243e-01
-1.419312758547122133e+00	-1.285304664957516163e-01
-1.378553859321031805e+00	-1.132523245541225965e-01
-1.338562514611151943e+00	-9.795603483638659625e-02
-1.299351269688222121e+00	-8.266952145970757337e-02
-1.260930754354172123e+00	-6.742181801149457754e-02
-1.223309648871521826e+00	-5.224279975753956529e-02
-1.186494688590591817e+00	-3.716288357873959169e-02
-1.150490707625056785e+00	-2.221269989385057930e-02
-1.115300720862427042e+00	-7.422741760271578393e-03
-1.080926042507738938e+00	7.177002789121422754e-03
-1.047366438278100942e+00	2.155742834703042177e-02
-1.014620307327329884e+00	3.569069220353740524e-02
-9.826848890188158991e-01	4.955058893452951585e-02
-9.515564888145289224e-01	6.311291124394641239e-02
-9.212307168406599356e-01	7.635578868727191382e-02
-8.917027321543828933e-01	8.925999600847561721e-02
-8.629674853959179437e-01	1.018092231521315061e-01
-8.350199523844609173e-01	1.139902995707115091e-01
-8.078553513179409507e-01	1.257933662313989176e-01
-7.814693365701349537e-01	1.372119897276363187e-01
-7.558581626412029797e-01	1.482432141013736993e-01
-7.310188125978369644e-01	1.588875473589603238e-01
-7.069490863174319184e-01	1.691488811862731090e-01
-6.836476449999999705e-01	1.790343440000000119e-01
-6.611140096985088643e-01	1.885540891691065979e-01
-6.393485130040889031e-01	1.977210219557131166e-01
-6.183522044642218995e-01	2.065504704066188080e-01
-5.981267117638748854e-01	2.150598070223672109e-01
-5.786740611143958990e-01	2.232680294868815141e-01
-5.599964616260848516e-01	2.311953100061573119e-01
-5.420960596425469236e-01	2.388625238322492073e-01
-5.249746700467089466e-01	2.462907682979444124e-01
-5.086334923734189273e-01	2.535008841252394118e-01
-4.930728201518279064e-01	2.605129908738744171e-01
-4.782917522299059421e-01	2.673460481525153920e-01
-4.642879148893699348e-01	2.740174536243954462e-01
-4.510572033364409483e-01	2.805426879129864215e-01
-4.385935506558069075e-01	2.869350152754763794e-01
-4.268887315546989192e-01	2.932052473974514073e-01
-4.159322072231029233e-01	2.993615759166163848e-01
-4.057110164263089125e-01	3.054094773607524127e-01
-3.962097165672149313e-01	3.113516921463184151e-01
-3.874103769561109134e-01	3.171882771948374424e-01
-3.792926249589939625e-01	3.229167296523384190e-01
-3.718337441197019366e-01	3.285321772101084115e-01
-3.650088218246559379e-01	3.340276286870654254e-01
-3.587909426580089267e-01	3.393942769038804097e-01
-3.531514223296919330e-01	3.446218445072074532e-01
-3.480600759917369391e-01	3.496989623301164363e-01
-3.434855139214099129e-01	3.546135691323574202e-01
-3.393954569644969110e-01	3.593533211699764252e-01
-3.357570638085118908e-01	3.639060000048494059e-01
-3.325372620927329326e-01	3.682599072758164227e-01
-3.297030755489699372e-01	3.724042357979114315e-01
-3.272219397843318944e-01	3.763294073076733914e-01
-3.250619999384279368e-01	3.800273683941934322e-01
-3.231923842405008962e-01	3.834918376028044196e-01
-3.215834484216109068e-01	3.867184983201193971e-01
-3.202069869658089596e-01	3.897051337900054313e-01
-3.190364082747629282e-01	3.924517024122233799e-01
-3.180468719358789387e-01	3.949603532807713924e-01
-3.172153873899059562e-01	3.972353836710184050e-01
-3.165208743584149165e-01	3.992831418309233937e-01
-3.159441863856798927e-01	4.011118799244833832e-01
-3.154680997482088856e-01	4.027315632740233742e-01
-3.150772707672859219e-01	4.041536431184453715e-01
-3.147581652081959391e-01	4.053908009214833852e-01
-3.144989639513449120e-01	4.064566728099644477e-01
-3.142894494668408978e-01	4.073655629879273654e-01
-3.141208778112449251e-01	4.081321549573914131e-01
-3.139858408937699075e-01	4.087712290873244392e-01
-3.138781236345509207e-01	4.092973945231914712e-01
-3.137925603694659005e-01	4.097248426414674682e-01
-3.137248944585558919e-01	4.100671282539214424e-01
-3.136716445466188885e-01	4.103369835884533856e-01
-3.136299803268058906e-01	4.105461687549454286e-01
-3.135976099960179342e-01	4.107053609890014556e-01
