# Supplementary material for: Agile perching maneuvers in birds and morphing-wing drones
Source: Nat Commun. 2024 Sep 27;15:8330. doi: 10.1038/s41467-024-52369-4 (PMC11437188; doi:10.1038/s41467-024-52369-4)
Supplement: Supplementary file 11 — Source Data [file 41467_2024_52369_MOESM11_ESM.zip › figure_source_data/suppl_fig_2/harris_hawk_220.csv]

# horizontal_pos	altitude
-1.215798795300064761e+01	4.001523427372731256e-01
-1.214349958143704633e+01	4.011418609975820893e-01
-1.212910483474454715e+01	4.021574785949081354e-01
-1.211482271674014655e+01	4.032095127130551071e-01
-1.210066358555714672e+01	4.043091481967951428e-01
-1.208662889441374766e+01	4.054681882559061368e-01
-1.207271110440584749e+01	4.066987726620751031e-01
-1.205889377119774686e+01	4.080130688010871198e-01
-1.204515180392944629e+01	4.094229418953601041e-01
-1.203145189112604641e+01	4.109396115445211328e-01
-1.201775308495574635e+01	4.125733024157270945e-01
-1.200400753190264780e+01	4.143328974245751306e-01
-1.199016133486904678e+01	4.162256020585451410e-01
-1.197615552896704649e+01	4.182566285887301394e-01
-1.196192715085174640e+01	4.204289087778461109e-01
-1.194741037946234741e+01	4.227428433142901287e-01
-1.193253772450414729e+01	4.251960955808571363e-01
-1.191724123798404733e+01	4.277834365070211087e-01
-1.190145372362624698e+01	4.304966461671141387e-01
-1.188510991907534731e+01	4.333244764926971193e-01
-1.186814762644814714e+01	4.362526779929811194e-01
-1.185050876802344710e+01	4.392640917570651005e-01
-1.183214034564494632e+01	4.423388062879161087e-01
-1.181299528472184690e+01	4.454543769388641383e-01
-1.179303314650204726e+01	4.485861039429770991e-01
-1.177222069549114636e+01	4.517073633020521339e-01
-1.175053231242984708e+01	4.547899831958850947e-01
-1.172795024701434663e+01	4.578046571448270985e-01
-1.170446470845274689e+01	4.607213839683141354e-01
-1.168007379588274652e+01	4.635099236829200997e-01
-1.165478327449844720e+01	4.661402579212221009e-01
-1.162860620685624724e+01	4.685830432616160945e-01
-1.160156245211014614e+01	4.708100460590290970e-01
-1.157367804879774731e+01	4.727945479602050916e-01
-1.154498449915854685e+01	4.745117122595851056e-01
-1.151551797476124683e+01	4.759389025690771158e-01
-1.148531846441334636e+01	4.770559468862061170e-01
-1.145442888589734665e+01	4.778453419844991279e-01
-1.142289418303674609e+01	4.782923950401501423e-01
-1.139076042896264696e+01	4.783853014660391367e-01
-1.135807395527844754e+01	4.781151599612061265e-01
-1.132488052516134758e+01	4.774759277168091343e-01
-1.129122456637314720e+01	4.764643204707191271e-01
-1.125714847776634642e+01	4.750796636050351185e-01
-1.122269202024914669e+01	4.733237016801721264e-01
-1.118789180042004716e+01	4.712003746574280894e-01
-1.115278085227484617e+01	4.687155695575341285e-01
-1.111738831964124685e+01	4.658768564312851246e-01
-1.108173923935954619e+01	4.626932172923371445e-01
-1.104585442280184715e+01	4.591747761097680902e-01
-1.100975043114874730e+01	4.553325371211321415e-01
-1.097343963797034760e+01	4.511781376592960968e-01
-1.093693037112734778e+01	4.467236204509751341e-01
-1.090022712481844636e+01	4.419812290101861052e-01
-1.086333083176784697e+01	4.369632283865301225e-01
-1.082623918504844696e+01	4.316817522059641088e-01
-1.078894699885894681e+01	4.261486757250311230e-01
-1.075144659767054733e+01	4.203755135646811136e-01
-1.071372822351144727e+01	4.143733399414400997e-01
-1.067578045170414747e+01	4.081527286026810919e-01
-1.063759060608434659e+01	4.017237093146101001e-01
-1.059914516555834751e+01	3.950957376457361336e-01
-1.056043015476594782e+01	3.882776749193040944e-01
-1.052143151256904652e+01	3.812777755455071249e-01
-1.048213543305264750e+01	3.741036794471250815e-01
-1.044252867468084744e+01	3.667624079108900981e-01
-1.040259883417604669e+01	3.592603618769500962e-01
-1.036233458256904783e+01	3.516033223648441508e-01
-1.032172586169994766e+01	3.437964533731511230e-01
-1.028076404021934742e+01	3.358443081340560799e-01
-1.023944202886404753e+01	3.277508400142091216e-01
-1.019775435544464770e+01	3.195194196007301035e-01
-1.015569720060618764e+01	3.111528595790261087e-01
-1.011326839599811755e+01	3.026534488929430999e-01
-1.007046738703146715e+01	2.940229973857730883e-01
-1.002729516289899614e+01	2.852628916731071440e-01
-9.983754156997987295e+00	2.763741624260651064e-01
-9.939848121313236362e+00	2.673575625858580773e-01
-9.895581978686507796e+00	2.582136553336020768e-01
-9.850961657207436772e+00	2.489429099521701105e-01
-9.805993911198736868e+00	2.395458030888800993e-01
-9.760686133423646993e+00	2.300229224050865107e-01
-9.715046163205617091e+00	2.203750692208720219e-01
-9.669082095110326236e+00	2.106033565604958080e-01
-9.622802092691957299e+00	2.007092989960725105e-01
-9.576214211548716548e+00	1.906948908796250175e-01
-9.529326235568046144e+00	1.805626699404491997e-01
-9.482145529778057025e+00	1.703157637863399188e-01
-9.434678912668687190e+00	1.599579175529639019e-01
-9.386932550221256832e+00	1.494935017555790169e-01
-9.338911873206006575e+00	1.389275002648086010e-01
-9.290621518597447448e+00	1.282654792031795166e-01
-9.242065295240406542e+00	1.175135383912172121e-01
-9.193246173200966709e+00	1.066782477136150042e-01
-9.144166295581676707e+00	9.576657138578120732e-02
-9.094827010992137417e+00	8.478578354581930987e-02
-9.045228924366647050e+00	7.374337885392140413e-02
-8.995371963425826678e+00	6.264698183914990670e-02
-8.945255457802126386e+00	5.150425859368731873e-02
-8.894878227695327766e+00	4.032283408990991469e-02
-8.844238678895576911e+00	2.911021791017812110e-02
-8.793334901100786638e+00	1.787374056657412003e-02
-8.742164766653846897e+00	6.620501888647128963e-03
-8.690726027114896723e+00	-4.642667783157888861e-03
-8.639016405446856339e+00	-1.590923359552387506e-02
-8.587033682005957402e+00	-2.717297005262087062e-02
-8.534775772968776764e+00	-3.842796403118989290e-02
-8.482240800270387737e+00	-4.966860867789188450e-02
-8.429427152552447566e+00	-6.088959024014589660e-02
-8.376333537005196561e+00	-7.208587002961991397e-02
-8.322959022317496292e+00	-8.325266369701989078e-02
-8.269303073212556754e+00	-9.438541981680387272e-02
-8.215365577234607031e+00	-1.054797994606859191e-01
-8.161146864563026071e+00	-1.165316580086379061e-01
-8.106647721664087314e+00	-1.275370299420278686e-01
-8.051869399555226181e+00	-1.384921168266978753e-01
-7.996813617361065774e+00	-1.493932781673728560e-01
-7.941482561698916420e+00	-1.602370243403358763e-01
-7.885878882260255907e+00	-1.710200104267218801e-01
-7.830005683771606328e+00	-1.817390295048288973e-01
-7.773866514342016032e+00	-1.923910038386468790e-01
-7.717465350051556428e+00	-2.029729724327318796e-01
-7.660806575521616146e+00	-2.134820736109248607e-01
-7.603894960144816473e+00	-2.239155216069279031e-01
-7.546735629646976307e+00	-2.342705766067829098e-01
-7.489334032710395661e+00	-2.445445082259748992e-01
-7.431695902503165918e+00	-2.547345529994828883e-01
-7.373827213129575675e+00	-2.648378670692048686e-01
-7.315734131230736459e+00	-2.748514758256878632e-01
-7.257422963210076183e+00	-2.847722227569738918e-01
-7.198900098820885773e+00	-2.945967201372968747e-01
-7.140171952115216492e+00	-3.043213044196838579e-01
-7.081244901000076197e+00	-3.139419992551719107e-01
-7.022125226861286151e+00	-3.234544889337409024e-01
-6.962819055883656461e+00	-3.328541047263288699e-01
-6.903332303806395842e+00	-3.421358261133939371e-01
-6.843670625895605930e+00	-3.512942982352338928e-01
-6.783839373884946511e+00	-3.603238661246249142e-01
-6.723843561529785795e+00	-3.692186254242449395e-01
-6.663687840240406501e+00	-3.779724883966809057e-01
-6.603376486011035773e+00	-3.865792631538769730e-01
-6.542913398553976023e+00	-3.950327432164599251e-01
-6.482302113192165649e+00	-4.033268038091319396e-01
-6.421545825675345931e+00	-4.114555007486809246e-01
-6.360647429679016085e+00	-4.194131674200549109e-01
-6.299609566339856137e+00	-4.271945051873839438e-01
-6.238434684791705820e+00	-4.347946626635209033e-01
-6.177125112308246457e+00	-4.422092995641699331e-01
-6.115683132346966033e+00	-4.494346313901559919e-01
-6.054111068533906348e+00	-4.564674518918309665e-01
-5.992411372440195727e+00	-4.633051311416399032e-01
-5.930586712884846179e+00	-4.699455880351819936e-01
-5.868640064456466021e+00	-4.763872371126279259e-01
-5.806574792978696387e+00	-4.826289106922809213e-01
-5.744394735747396119e+00	-4.886697583864809125e-01
-5.682104274535215716e+00	-4.945091270777079440e-01
-5.619708399583026370e+00	-5.001464253241918456e-01
-5.557212763068266170e+00	-5.055809768992838293e-01
-5.494623720846515624e+00	-5.108118687149618697e-01
-5.431948361592436214e+00	-5.158377987136828491e-01
-5.369194522809496384e+00	-5.206569294214340449e-01
-5.306370793520255980e+00	-5.252667527359560218e-01
-5.243486503780975916e+00	-5.296639711864139510e-01
-5.180551701473246062e+00	-5.338444003624289724e-01
-5.117577117101806294e+00	-5.378028964987560112e-01
-5.054574117563515934e+00	-5.415333123506660407e-01
-4.991554650042205665e+00	-5.450284835429768382e-01
-4.928531177323575818e+00	-5.482802465636089639e-01
-4.865516605914885773e+00	-5.512794885415248647e-01
-4.802524208395966276e+00	-5.540162279378759713e-01
-4.739567541427075703e+00	-5.564797243232588730e-01
-4.676660360800426020e+00	-5.586586145432999029e-01
-4.613816534853346418e+00	-5.605410718136110138e-01
-4.551049957470065799e+00	-5.621149836518999354e-01
-4.488374461794285786e+00	-5.633681440623128367e-01
-4.425803735663576433e+00	-5.642884550421130019e-01
-4.363351239667555781e+00	-5.648641322860419312e-01
-4.301030128629745874e+00	-5.650839099172348945e-01
-4.238853177224956248e+00	-5.649372391695348661e-01
-4.176832710372045732e+00	-5.644144761752649675e-01
-4.114980538989645886e+00	-5.635070543626330419e-01
-4.053307901669775504e+00	-5.622076374232110041e-01
-3.991825412810795726e+00	-5.605102493554789955e-01
-3.930543017754725810e+00	-5.584103787071219571e-01
-3.869469955490606239e+00	-5.559050548077548726e-01
-3.808614729512215469e+00	-5.529928944859598960e-01
-3.747985087447605501e+00	-5.496741184814728509e-01
-3.687588010106026104e+00	-5.459505374772868347e-01
-3.627429710607105839e+00	-5.418255083710299402e-01
-3.567515644262216234e+00	-5.373038620653569630e-01
-3.507850529862546196e+00	-5.323918046703008944e-01
-3.448438382987635720e+00	-5.270967945655569142e-01
-3.389282561876655997e+00	-5.214273982586490330e-01
-3.330385826299705698e+00	-5.153931283890178516e-01
-3.271750409725346032e+00	-5.090042675635959579e-01
-3.213378104901766008e+00	-5.022716819635248964e-01
-3.155270362754035496e+00	-4.952066288332659938e-01
-3.097428404249796152e+00	-4.878205620528299202e-01
-3.039853344604595442e+00	-4.801249400029669601e-01
-2.982546328890776088e+00	-4.721310398646399453e-01
-2.925508677787215461e+00	-4.638497823516778973e-01
-2.868742041868705961e+00	-4.552915706635369264e-01
-2.812248562493286030e+00	-4.464661471685398841e-01
-2.756031037012415474e+00	-4.373824709922038978e-01
-2.700093085714335928e+00	-4.280486192958389835e-01
-2.644439317625695729e+00	-4.184717145935158977e-01
-2.589075492052125504e+00	-4.086578799765089864e-01
-2.534008672545965624e+00	-3.986122235997939245e-01
-2.479247369858935457e+00	-3.883388532412349048e-01
-2.424801670378835539e+00	-3.778409211775539123e-01
-2.370683346569995464e+00	-3.671206990389169200e-01
-2.316905946043886111e+00	-3.561796817135109428e-01
-2.263484856083115559e+00	-3.450187187828518964e-01
-2.210437340730686095e+00	-3.336381713862349163e-01
-2.157782547937175721e+00	-3.220380918478959464e-01
-2.105541484727235790e+00	-3.102184228626989060e-01
-2.053736958898325859e+00	-2.981792125354988943e-01
-2.002393486390266375e+00	-2.859208411161228702e-01
-1.951537164151886161e+00	-2.734442548765488867e-01
-1.901195509067796108e+00	-2.607512022496109028e-01
-1.851397264277255816e+00	-2.478444670994188748e-01
-1.802172174999605803e+00	-2.347280938318178634e-01
-1.753550736757426121e+00	-2.214075989871158723e-01
-1.705563919636915893e+00	-2.078901639940649027e-01
-1.658242872924455824e+00	-1.941848039093939104e-01
-1.611618615085125938e+00	-1.803025072251399075e-01
-1.565721714583035773e+00	-1.662563421983319079e-01
-1.520581967464095907e+00	-1.520615256441548713e-01
-1.476228077910906045e+00	-1.377354507314959009e-01
-1.432687348122716031e+00	-1.232976710233738560e-01
-1.389985383858615808e+00	-1.087698388057278809e-01
-1.348145821801475908e+00	-9.417559663532687475e-02
-1.307190084552006137e+00	-7.954042199702088256e-02
-1.267137168547535886e+00	-6.489142597545388691e-02
-1.228003469527125802e+00	-5.025710789729787020e-02
-1.189802649345575780e+00	-3.566706896515386971e-02
-1.152545546992961079e+00	-2.115168895977587171e-02
-1.116240135624942953e+00	-6.741771107582894551e-03
-1.080891526282087067e+00	7.531838830971110399e-03
-1.046502017803246920e+00	2.163865232694811569e-02
-1.013071191254609094e+00	3.554894902337932261e-02
-9.805960460379469223e-01	4.923419055991620774e-02
-9.490711737464039288e-01	6.266742854578299937e-02
-9.184889648404719331e-01	7.582369768848561120e-02
-8.888398423554149108e-01	8.868038503631070490e-02
-8.601125161559729504e-01	1.012175664648898021e-01
-8.322942507515219690e-01	1.134183019415034022e-01
-8.053711393959199771e-01	1.252688817390129050e-01
-7.793283771345809186e-01	1.367590166415260100e-01
-7.541505256323089990e-01	1.478819662763168064e-01
-7.298217630152049606e-01	1.586346010039743071e-01
-7.063261125757629433e-01	1.690173942765951232e-01
-6.836476449999999705e-01	1.790343440000000119e-01
-6.617706497491480100e-01	1.886928231713397019e-01
-6.406797723291849378e-01	1.980033618624833236e-01
-6.203601153675268876e-01	2.069793644312818148e-01
-6.007973026424520135e-01	2.156367676121161148e-01
-5.819775064312520119e-01	2.239936468068459974e-01
-5.638874397126159010e-01	2.320697794100935185e-01
-5.465143158352049335e-01	2.398861753039011058e-01
-5.298457792108459685e-01	2.474645856963220980e-01
-5.138698113767430353e-01	2.548270022140350921e-01
-4.985746173747559462e-01	2.619951585578130793e-01
-4.839484978039149676e-01	2.689900470704831292e-01
-4.699797121116799370e-01	2.758314622412560979e-01
-4.566563387055289636e-01	2.825375824830741456e-01
-4.439661373029059610e-01	2.891246004890101196e-01
-4.318964186141349693e-01	2.956064111305091169e-01
-4.204339259933949635e-01	3.019943642461910827e-01
-4.095647331230999333e-01	3.082970878360471456e-01
-3.992741611432569782e-01	3.145203851806661066e-01
-3.895467179246689948e-01	3.206672073120161448e-01
-3.803660614371449644e-01	3.267377001378871104e-01
-3.717149884027389772e-01	3.327293234335931271e-01
-3.635754486695069732e-01	3.386370369281361259e-01
-3.559285850113019789e-01	3.444535468900871145e-01
-3.487547973699999249e-01	3.501696050184481268e-01
-3.420338299226499679e-01	3.557743501153021182e-01
-3.357448787898239528e-01	3.612556820010801584e-01
-3.298667177127869721e-01	3.666006564596701045e-01
-3.243778386231889188e-01	3.717958896874571373e-01
-3.192566037139079604e-01	3.768279607730081193e-01
-3.144814053944549603e-01	3.816838011445341516e-01
-3.100308303775649588e-01	3.863510606698751237e-01
-3.058838240918589357e-01	3.908184411459971197e-01
-3.020198516442069714e-01	3.950759892287221131e-01
-2.984190516599839471e-01	3.991153423771561237e-01
-2.950623795052269571e-01	4.029299230629080908e-01
-2.919317366381109502e-01	4.065150782599071255e-01
-2.890100831449939900e-01	4.098681630227861139e-01
-2.862815308861039743e-01	4.129885687181361065e-01
-2.837314151050631672e-01	4.158776981339480927e-01
-2.813463428415706735e-01	4.185388912046741350e-01
-2.791142170230889730e-01	4.209773064057141245e-01
-2.770242356925149418e-01	4.231997639542341427e-01
-2.750668664454822832e-01	4.252145577751871297e-01
-2.732337967911838694e-01	4.270312437351921342e-01
-2.715178617997456856e-01	4.286604119066351193e-01
-2.699129510399565501e-01	4.301134506045451444e-01
-2.684138974241809805e-01	4.314023096544901126e-01
-2.670163511416438484e-01	4.325392698248360923e-01
-2.657166423553904422e-01	4.335367246229461236e-01
-2.645116367406837865e-01	4.344069797503151142e-01
-2.633985882331532635e-01	4.351620744788811113e-01
-2.623749935155958446e-01	4.358136280953150976e-01
-2.614384527879972664e-01	4.363727134088201121e-01
-2.605865412253228763e-01	4.368497581770731109e-01
-2.598166952261109497e-01	4.372544742185910938e-01
-2.591261170919620382e-01	4.375958129884061076e-01
-2.585117011601735237e-01	4.378819455327151444e-01
-2.579699836524981249e-01	4.381202640359351252e-01
-2.574971176229074454e-01	4.383174016514680971e-01
-2.570888734139429310e-01	4.384792669783291186e-01
-2.567406639988854544e-01	4.386110894135681337e-01
-2.564475935354879610e-01	4.387174716699261401e-01
-2.562045264309009696e-01	4.388024459855491277e-01
-2.560061732644252630e-01	4.388695309455420968e-01
