# Supplementary material for: Agile perching maneuvers in birds and morphing-wing drones
Source: Nat Commun. 2024 Sep 27;15:8330. doi: 10.1038/s41467-024-52369-4 (PMC11437188; doi:10.1038/s41467-024-52369-4)
Supplement: Supplementary file 11 — Source Data [file 41467_2024_52369_MOESM11_ESM.zip › figure_source_data/suppl_fig_2/harris_hawk_383.csv]

# horizontal_pos	altitude
-1.150202722170728187e+01	5.027281109749801580e-01
-1.146586101506048117e+01	5.017460700913680682e-01
-1.142961682481208108e+01	5.007951187110381008e-01
-1.139336850511218202e+01	4.998565133229851409e-01
-1.135717884564958169e+01	4.989097678231801392e-01
-1.132109912156628084e+01	4.979329489367901318e-01
-1.128516889158438197e+01	4.969029844244901017e-01
-1.124941603915968180e+01	4.957959770231571417e-01
-1.121385704594268162e+01	4.945875175891981113e-01
-1.117849748171408208e+01	4.932529916074241405e-01
-1.114333269039728158e+01	4.917678740488761191e-01
-1.110834864784098208e+01	4.901080084538991244e-01
-1.107352296389908197e+01	4.882498670295591370e-01
-1.103882599897508143e+01	4.861707894347050973e-01
-1.100422206369288070e+01	4.838491987398941263e-01
-1.096967066971348181e+01	4.812647937596901127e-01
-1.093512779993938189e+01	4.783987175384420976e-01
-1.090054716739618179e+01	4.752337022145300960e-01
-1.086588143390628147e+01	4.717541907901190990e-01
-1.083108336218648127e+01	4.679464365011671290e-01
-1.079610687812788150e+01	4.637985805322741295e-01
-1.076090802362628196e+01	4.593007087766311503e-01
-1.072544578430958140e+01	4.544448882318071203e-01
-1.068968278072148159e+01	4.492251834796951449e-01
-1.065358581582588116e+01	4.436376535562261414e-01
-1.061712627595978198e+01	4.376803294046241466e-01
-1.058028038646198077e+01	4.313531720516411427e-01
-1.054302932700138129e+01	4.246580116698981389e-01
-1.050535921504268089e+01	4.175984678038661135e-01
-1.046726096880878210e+01	4.101798512459841062e-01
-1.042873006348028220e+01	4.024090483479411118e-01
-1.038976619616188124e+01	3.942943889263501034e-01
-1.035037287633148217e+01	3.858454993507910991e-01
-1.031055695906708181e+01	3.770731428580281208e-01
-1.027032813835938185e+01	3.679890495878880841e-01
-1.022969841730288110e+01	3.586057392505961339e-01
-1.018868157097678129e+01	3.489363396798251249e-01
-1.014729261647200076e+01	3.389944047705221175e-01
-1.010554730285327096e+01	3.287937354213281149e-01
-1.006346163197522081e+01	3.183482070802721164e-01
-1.002105141907723151e+01	3.076716073204200930e-01
-9.978331900047070491e+00	2.967774865491871195e-01
-9.935317390252130565e+00	2.856790244908691268e-01
-9.892020997949421357e+00	2.743889144953390868e-01
-9.848454393560501785e+00	2.629192670441221069e-01
-9.804627634573192196e+00	2.512815330823381377e-01
-9.760549044535730800e+00	2.394864470407011003e-01
-9.716225143551360688e+00	2.275439886684421098e-01
-9.671660626860960619e+00	2.154633621185310099e-01
-9.626858387504400483e+00	2.032529901520040982e-01
-9.581819578653380631e+00	1.909205208947326038e-01
-9.536543710981881361e+00	1.784728443166334055e-01
-9.491028780347791738e+00	1.659161155298182200e-01
-9.445271421068682116e+00	1.532557821271590126e-01
-9.399267080148140607e+00	1.404966131027209075e-01
-9.353010207919741248e+00	1.276427273944589214e-01
-9.306494460695430959e+00	1.146976207393518021e-01
-9.259712911120081102e+00	1.016641902927732100e-01
-9.212658262032061174e+00	8.854475728963390191e-02
-9.165323059712831011e+00	7.534108886091320234e-02
-9.117699902482900853e+00	6.205442090903670604e-02
-9.069781640681041424e+00	4.868548463313851493e-02
-9.021561564167001279e+00	3.523453982840829557e-02
-8.973033573635591509e+00	2.170141841737810440e-02
-8.924192332242920855e+00	8.085581769759098147e-03
-8.875033394341730997e+00	-5.613804791949894568e-03
-8.825553308516902007e+00	-1.939777733094188994e-02
-8.775749692612000885e+00	-3.326745619776289020e-02
-8.725621279044521117e+00	-4.722390514521190852e-02
-8.675167929414330459e+00	-6.126796644381787837e-02
-8.624390618202479430e+00	-7.540007308049490042e-02
-8.573291386213458765e+00	-8.962004051677391336e-02
-8.521873265305659473e+00	-1.039268419077848948e-01
-8.470140176848699909e+00	-1.183183720668928851e-01
-8.418096807206358889e+00	-1.327912067303668731e-01
-8.365748464332758871e+00	-1.473403647613988898e-01
-8.313100920250938941e+00	-1.619590817689128825e-01
-8.260160244722699829e+00	-1.766386041493898662e-01
-8.206932635788080077e+00	-1.913680127472078829e-01
-8.153424253028960678e+00	-2.061340851435258803e-01
-8.099641059379070640e+00	-2.209212050150588524e-01
-8.045588677056770166e+00	-2.357113260591178761e-01
-7.991272262740189980e+00	-2.504839966845338606e-01
-7.936696406451109631e+00	-2.652164500602128827e-01
-7.881865057785989670e+00	-2.798837622491618937e-01
-7.826781482162629366e+00	-2.944590791025168963e-01
-7.771448248675169701e+00	-3.089139104203078579e-01
-7.715867250014189160e+00	-3.232184876833318898e-01
-7.660039753755519598e+00	-3.373421795045148941e-01
-7.603966483199929627e+00	-3.512539569172949405e-01
-7.547647724897469601e+00	-3.649228987860289597e-01
-7.491083459055819738e+00	-3.783187260537488883e-01
-7.434273508245089701e+00	-3.914123522898699803e-01
-7.377217699197389678e+00	-4.041764371060349581e-01
-7.319916032078109147e+00	-4.165859285004959722e-01
-7.262368851386099777e+00	-4.286185800846479821e-01
-7.204577012624979737e+00	-4.402554294405259250e-01
-7.146542039071719365e+00	-4.514812245434119409e-01
-7.088266263338969253e+00	-4.622847862353838821e-01
-7.029752948966029535e+00	-4.726592961200798970e-01
-6.971006387956679262e+00	-4.826025009237579488e-01
-6.912031970983229634e+00	-4.921168262842158803e-01
-6.852836227866349716e+00	-5.012093950338170067e-01
-6.793426836888149190e+00	-5.098919472790828245e-01
-6.733812602471369146e+00	-5.181806618888780136e-01
-6.674003401728969997e+00	-5.260958813274929646e-01
-6.614010101327169266e+00	-5.336617440504058951e-01
-6.553844446983059235e+00	-5.409057308637348349e-01
-6.493518928711439209e+00	-5.478581336815899760e-01
-6.433046625622539594e+00	-5.545514569516549752e-01
-6.372441034636509904e+00	-5.610197636172249425e-01
-6.311715887908449396e+00	-5.672979788091898623e-01
-6.250884964041979686e+00	-5.734211654871739228e-01
-6.189961898305439192e+00	-5.794237869555689535e-01
-6.128959997054209907e+00	-5.853389715560379791e-01
-6.067892061409789761e+00	-5.911977948786260040e-01
-6.006770224959899984e+00	-5.970285945419220308e-01
-5.945605809835250000e+00	-6.028563319781699015e-01
-5.884409205002849141e+00	-6.087020147375639123e-01
-5.823189770008309729e+00	-6.145821916185538747e-01
-5.761955766719829342e+00	-6.205085314641918259e-01
-5.700714320891969500e+00	-6.264874947693599427e-01
-5.639471414599179333e+00	-6.325201053548639152e-01
-5.578231909805849931e+00	-6.386018273200568807e-01
-5.516999602560639815e+00	-6.447225503267739466e-01
-5.455777306547619609e+00	-6.508666840369490281e-01
-5.394566964010209631e+00	-6.570133602690209074e-01
-5.333369781404259768e+00	-6.631367391996649818e-01
-5.272186386545959280e+00	-6.692064137633448873e-01
-5.211017003511429380e+00	-6.751879043381230350e-01
-5.149861641127179368e+00	-6.810432338961818211e-01
-5.088720290572659621e+00	-6.867315720839368698e-01
-5.027593127402099960e+00	-6.922099352185029364e-01
-4.966480713186979479e+00	-6.974339279803039027e-01
-4.905384191982619768e+00	-7.023585116761930092e-01
-4.844305476932309951e+00	-7.069387833686460176e-01
-4.783247422535369608e+00	-7.111307499323729076e-01
-4.722213978417789448e+00	-7.148920812207688602e-01
-4.661210320846049804e+00	-7.181828270028918215e-01
-4.600242958710519581e+00	-7.209660831602939801e-01
-4.539319811260889459e+00	-7.232085937955139432e-01
-4.478450255493279464e+00	-7.248812773744188753e-01
-4.417645141752859494e+00	-7.259596667676200266e-01
-4.356916776814259151e+00	-7.264242550282209443e-01
-4.296278874420129235e+00	-7.262607408933530184e-01
-4.235746473981569338e+00	-7.254601702692238252e-01
-4.175335828858779408e+00	-7.240189722943948247e-01
-4.115064266329850007e+00	-7.219388909135939780e-01
-4.054950022008089405e+00	-7.192268151757248429e-01
-3.995012052068069863e+00	-7.158945136392438346e-01
-3.935269827175759794e+00	-7.119582802750059614e-01
-3.875743112477319841e+00	-7.074385010564059328e-01
-3.816451738373140223e+00	-7.023591519815239881e-01
-3.757415367081369695e+00	-6.967472405522818768e-01
-3.698653260170499557e+00	-6.906322037196999108e-01
-3.640184052309660245e+00	-6.840452759788719916e-01
-3.582025536446160174e+00	-6.770188416571758516e-01
-3.524194465470639415e+00	-6.695857854868629833e-01
-3.466706375175469645e+00	-6.617788552981669348e-01
-3.409575432953829477e+00	-6.536300501271119501e-01
-3.352814316232930025e+00	-6.451700462246738876e-01
-3.296434124092510132e+00	-6.364276724066308955e-01
-3.240444324898399842e+00	-6.274294449259469886e-01
-3.184852742091699440e+00	-6.181991706140899101e-01
-3.129665579529139485e+00	-6.087576254584659008e-01
-3.074887486981049634e+00	-5.991223140951629222e-01
-3.020521665575549797e+00	-5.893073139348410372e-01
-2.966570012142769386e+00	-5.793232058395709760e-01
-2.913033300576770124e+00	-5.691770914638758505e-01
-2.859911397508219544e+00	-5.588726955963809750e-01
-2.807203508782319723e+00	-5.484105501204790123e-01
-2.754908452476839464e+00	-5.377882545818819526e-01
-2.703024953488039728e+00	-5.270008068346889729e-01
-2.651551954069909733e+00	-5.160409958599718738e-01
-2.600488934147059616e+00	-5.048998476337880348e-01
-2.549836234745120223e+00	-4.935671138843679695e-01
-2.499595377505779759e+00	-4.820317927376239209e-01
-2.449769372987259608e+00	-4.702826696202139778e-01
-2.400363010303800060e+00	-4.583088663812118768e-01
-2.351383120639940039e+00	-4.461003864151198983e-01
-2.302838807292959977e+00	-4.336486436255319599e-01
-2.254741635157409441e+00	-4.209469633616989559e-01
-2.207105772973049440e+00	-4.079910439874959160e-01
-2.159948082215819909e+00	-3.947793684980488993e-01
-2.113288147220119484e+00	-3.813135565736169297e-01
-2.067148241980239831e+00	-3.675986486392648911e-01
-2.021553230083549479e+00	-3.536433148641919266e-01
-1.976530395372660065e+00	-3.394599835639709462e-01
-1.932109202207389798e+00	-3.250648851357959557e-01
-1.888320985586610101e+00	-3.104780094309688709e-01
-1.845198572878069987e+00	-2.957229763162228520e-01
-1.802775840469339697e+00	-2.808268210593498626e-01
-1.761087210269219883e+00	-2.658196980554208833e-01
-1.720167092627459704e+00	-2.507345082467298814e-01
-1.680049283865010068e+00	-2.356064573403938711e-01
-1.640766328179499745e+00	-2.204725535505378531e-01
-1.602348855167179842e+00	-2.053710550464288853e-01
-1.564824905535850075e+00	-1.903408785351768939e-01
-1.528219258725069807e+00	-1.754209814124738642e-01
-1.492552777049439783e+00	-1.606497306462608687e-01
-1.457841781591219910e+00	-1.460642719907208620e-01
-1.424097475345839747e+00	-1.316999132427858488e-01
-1.391325429030910055e+00	-1.175895350392369143e-01
-1.359525144478360037e+00	-1.037630421472278686e-01
-1.328689709622639992e+00	-9.024686733215186996e-02
-1.298805557771709918e+00	-7.706353871211490958e-02
-1.269852342110159960e+00	-6.423132005646486897e-02
-1.241802934260749947e+00	-5.176393179556387780e-02
-1.214623553260419708e+00	-3.967035862829787485e-02
-1.188274028544099803e+00	-2.795474759769589479e-02
-1.162708197541918897e+00	-1.661639841349188407e-02
-1.137874435361658776e+00	-5.649845695121891165e-03
-1.113716310834991896e+00	4.954969249966106881e-03
-1.090173360044664808e+00	1.521244145307809603e-02
-1.067181965411001965e+00	2.514096625813011521e-02
-1.044676325587631016e+00	3.476253198958412227e-02
-1.022589498878576864e+00	4.410225043597210126e-02
-1.000854500712730966e+00	5.318783538932009280e-02
-9.794054339572388912e-01	6.204904032812541548e-02
-9.581786295660449371e-01	7.071706690016771324e-02
-9.371137742785519142e-01	7.922395615230470867e-02
-9.161550018280059104e-01	8.760197447572240503e-02
-8.952519243989318642e-01	9.588300600138320584e-02
-8.743605818844769617e-01	1.040979627113687023e-01
-8.534442878231148777e-01	1.122762228513119048e-01
-8.324743527138228627e-01	1.204451073640657177e-01
-8.114306676835859600e-01	1.286294030440722214e-01
-7.903021341655128706e-01	1.368509399655566117e-01
-7.690869282861708678e-01	1.451282294958037011e-01
-7.477925919957418843e-01	1.534761678970187060e-01
-7.264359465364959023e-01	1.619058091750333050e-01
-7.050428275605998829e-01	1.704242094772017158e-01
-6.836476449999999705e-01	1.790343440000000119e-01
-6.622927745779478848e-01	1.877350960616214204e-01
-6.410277915512289093e-01	1.965213167463809030e-01
-6.199085608006749126e-01	2.053839523537211997e-01
-5.989962006628999358e-01	2.143102358003554087e-01
-5.783559408382989986e-01	2.232839371426157959e-01
-5.580558972437879017e-01	2.322856675182330966e-01
-5.381657887338788804e-01	2.412932300613571113e-01
-5.187556221292768388e-01	2.502820107285730900e-01
-4.998943729168638939e-01	2.592254014920701288e-01
-4.816486892795999175e-01	2.680952480125021187e-01
-4.640816467544279234e-01	2.768623137002301227e-01
-4.472515797914359270e-01	2.854967520097361211e-01
-4.312110148066068960e-01	2.939685788866160943e-01
-4.160057270103448834e-01	3.022481374964141043e-01
-4.016739404010809533e-01	3.103065477044701370e-01
-3.882456869035019187e-01	3.181161332388340868e-01
-3.757423367895529331e-01	3.256508200447051360e-01
-3.641763083496268871e-01	3.328865000173841238e-01
-3.535509603988129523e-01	3.398013550673151251e-01
-3.438606667368678815e-01	3.463761373097861140e-01
-3.350910672650638800e-01	3.525944020651021193e-01
-3.272194862322219122e-01	3.584426912834910994e-01
-3.202155041639809241e-01	3.639106659523871357e-01
-3.140416665390689532e-01	3.689911869819261225e-01
-3.086543093126659087e-01	3.736803449781010977e-01
-3.040044790277499076e-01	3.779774401840671483e-01
-3.000389235559519086e-01	3.818849146830531338e-01
-2.967011285017089328e-01	3.854082396978741332e-01
-2.939323739958809023e-01	3.885557614818821448e-01
-2.916727869837499321e-01	3.913385098662951478e-01
-2.898623651431598836e-01	3.937699740037651219e-01
-2.884419501991729029e-01	3.958658502242061172e-01
-2.873541305641389432e-01	3.976437671946731478e-01
-2.865440558459999010e-01	3.991229937502100977e-01
-2.859601487432289479e-01	4.003241348385981335e-01
-2.855547030855049018e-01	4.012688210015991075e-01
-2.852843601855219458e-01	4.019793967029731130e-01
-2.851104591389039267e-01	4.024786126150990961e-01
-2.849992601483899435e-01	4.027893266983841314e-01
-2.849220432621929477e-01	4.029342185591791026e-01
-2.848550880191049184e-01	4.029355211615361365e-01
-2.847795423078259280e-01	4.028147735056450962e-01
-2.846811912095359443e-01	4.025925973811301239e-01
-2.845501386471939176e-01	4.022885007666341384e-01
-2.843804162721419448e-01	4.019207098881441009e-01
-2.841695351514899048e-01	4.015060313767501166e-01
-2.839179964657249089e-01	4.010597453909231502e-01
-2.836287775859939186e-01	4.005955299972471240e-01
-2.833068095889139104e-01	4.001254165446051503e-01
-2.829584615102269107e-01	3.996597752272901261e-01
-2.825910454754348988e-01	3.992073295192021254e-01
-2.822123553236999260e-01	3.987751976807631382e-01
-2.818302495175659117e-01	3.983689590987701257e-01
-2.814522870687189426e-01	3.979927428235801035e-01
-2.810854229775199276e-01	3.976493353239801132e-01
-2.807357673529718989e-01	3.973403041943791014e-01
-2.804084100230729293e-01	3.970661343275991295e-01
-2.801073101356539308e-01	3.968263729155731001e-01
-2.798352480573279011e-01	3.966197795648911395e-01
-2.795938348695329312e-01	3.964444778188961349e-01
-2.793835729971929083e-01	3.962981044660771057e-01
-2.792039600415149314e-01	3.961779531876031268e-01
-2.790536267698728867e-01	3.960811093549011508e-01
