# Supplementary material for: Agile perching maneuvers in birds and morphing-wing drones
Source: Nat Commun. 2024 Sep 27;15:8330. doi: 10.1038/s41467-024-52369-4 (PMC11437188; doi:10.1038/s41467-024-52369-4)
Supplement: Supplementary file 11 — Source Data [file 41467_2024_52369_MOESM11_ESM.zip › figure_source_data/suppl_fig_2/harris_hawk_397.csv]

# horizontal_pos	altitude
-1.226367816905363028e+01	3.019746407754989592e-01
-1.225997224456452983e+01	3.002170734706790522e-01
-1.225611450322453067e+01	2.984851074582050012e-01
-1.225209911341113056e+01	2.967854680675660051e-01
-1.224792004647103028e+01	2.951247544786960164e-01
-1.224357109424192913e+01	2.935093918332839502e-01
-1.223904588885812927e+01	2.919455835716520120e-01
-1.223433792471963066e+01	2.904392643509789984e-01
-1.222944058248583055e+01	2.889960539019710284e-01
-1.222434715493102964e+01	2.876212121795890253e-01
-1.221905087448342897e+01	2.863195961590609961e-01
-1.221354494224853049e+01	2.850956186210590326e-01
-1.220782255830483010e+01	2.839532092597799595e-01
-1.220187695304672992e+01	2.828957784345610404e-01
-1.219570141933832907e+01	2.819261838698680078e-01
-1.218928934523322916e+01	2.810467005899289772e-01
-1.218263424701043007e+01	2.802589943532219907e-01
-1.217572980227103052e+01	2.795640988284290307e-01
-1.216856988284182961e+01	2.789623967277150562e-01
-1.216114858722903058e+01	2.784536050852589595e-01
-1.215346027237123039e+01	2.780367648392270130e-01
-1.214549958444472999e+01	2.777102348439890456e-01
-1.213726148847973008e+01	2.774716904065599454e-01
-1.212874129655692990e+01	2.773181264073559804e-01
-1.211993469436252902e+01	2.772458650305269501e-01
-1.211083776589183003e+01	2.772505680937610295e-01
-1.210144701610433060e+01	2.773272539317479524e-01
-1.209175939134853017e+01	2.774703187517799652e-01
-1.208177229738933001e+01	2.776735623445090173e-01
-1.207148361488762944e+01	2.779302179979830090e-01
-1.206089171219982958e+01	2.782329864290300492e-01
-1.204999545538342964e+01	2.785740735131200241e-01
-1.203879421531292948e+01	2.789452315623009993e-01
-1.202728787183422909e+01	2.793378038709519728e-01
-1.201547681490212938e+01	2.797427722211710543e-01
-1.200336194266962941e+01	2.801508070139010487e-01
-1.199094465652122921e+01	2.805523196686030563e-01
-1.197822685306153012e+01	2.809375169136669737e-01
-1.196521091309652896e+01	2.812964565720400545e-01
-1.195189968766703004e+01	2.816191044318899772e-01
-1.193829648121742970e+01	2.818953917807629495e-01
-1.192440503200502988e+01	2.821152731737599506e-01
-1.191022948988062957e+01	2.822687840018680561e-01
-1.189577439158962946e+01	2.823460974259179856e-01
-1.188104463376923015e+01	2.823375802446850269e-01
-1.186604544383362914e+01	2.822338472725910430e-01
-1.185078234896162996e+01	2.820258138131499503e-01
-1.183526114341663060e+01	2.817047458289120287e-01
-1.181948785444722994e+01	2.812623074269480217e-01
-1.180346870702842921e+01	2.806906053009730062e-01
-1.178721008771652912e+01	2.799822297967140550e-01
-1.177071850790033025e+01	2.791302922960600119e-01
-1.175400056673522897e+01	2.781284586475559761e-01
-1.173706291405292923e+01	2.769709784057029500e-01
-1.171991221353973067e+01	2.756527096789410103e-01
-1.170255510647112906e+01	2.741691394258499725e-01
-1.168499817628912929e+01	2.725163990804729819e-01
-1.166724791429613006e+01	2.706912754304550139e-01
-1.164931068672983017e+01	2.686912167153340247e-01
-1.163119270346813039e+01	2.665143339564040037e-01
-1.161289998859612993e+01	2.641593975735230249e-01
-1.159443835304622894e+01	2.616258293876230212e-01
-1.157581336950183015e+01	2.589136901499120014e-01
-1.155703034973013033e+01	2.560236627793560094e-01
-1.153809432448132988e+01	2.529570315285399884e-01
-1.151901002606853019e+01	2.497156573338739916e-01
-1.149978187370883020e+01	2.463019496389889929e-01
-1.148041396168212991e+01	2.427188350095779990e-01
-1.146091005032823062e+01	2.389697228835649945e-01
-1.144127355988083039e+01	2.350584688220679896e-01
-1.142150756710113058e+01	2.309893356437819900e-01
-1.140161480465052968e+01	2.267669528381089927e-01
-1.138159766311243004e+01	2.223962746603899976e-01
-1.136145819554942982e+01	2.178825373158999879e-01
-1.134119812445952924e+01	2.132312156378469992e-01
-1.132081885097242946e+01	2.084479796586100053e-01
-1.130032146611043053e+01	2.035386514628879928e-01
-1.127970676392382998e+01	1.985091626965919953e-01
-1.125897525629553009e+01	1.933655130864299909e-01
-1.123812718920273035e+01	1.881137303025399998e-01
-1.121716256021742986e+01	1.827598314705559945e-01
-1.119608113702203056e+01	1.773097866106599918e-01
-1.117488247671913015e+01	1.717694842497879959e-01
-1.115356594571533044e+01	1.661446994199159977e-01
-1.113213073996563018e+01	1.604410642205829907e-01
-1.111057590537362927e+01	1.546640410882000050e-01
-1.108890035815093000e+01	1.488188988787020051e-01
-1.106710290495463056e+01	1.429106918343450161e-01
-1.104518226263382985e+01	1.369442414703699873e-01
-1.102313707743273063e+01	1.309241213834719808e-01
-1.100096594351412982e+01	1.248546449518929957e-01
-1.097866742068423029e+01	1.187398558670049037e-01
-1.095624005121763034e+01	1.125835214087825970e-01
-1.093368237570022927e+01	1.063891283529627002e-01
-1.091099294782192963e+01	1.001598813761415963e-01
-1.088817034807262907e+01	9.389870380681220041e-02
-1.086521319630693050e+01	8.760824055547310196e-02
-1.084212016316213045e+01	8.129086304552560205e-02
-1.081888998032333049e+01	7.494867595868200116e-02
-1.079552144964793037e+01	6.858352560395930553e-02
-1.077201345116822928e+01	6.219700971788789945e-02
-1.074836495000262993e+01	5.579048850512000057e-02
-1.072457500221472948e+01	4.936509673292541200e-02
-1.070064275966393019e+01	4.292175669983050446e-02
-1.067656747389922955e+01	3.646119190755381378e-02
-1.065234849914713067e+01	2.998394127606648918e-02
-1.062798529445212914e+01	2.349037375369530944e-02
-1.060347742502242951e+01	1.698070318730099393e-02
-1.057882456283963002e+01	1.045500333133331239e-02
-1.055402648658422926e+01	3.913222888611095351e-03
-1.052908308092952971e+01	-2.644799510348100346e-03
-1.050399433525242898e+01	-9.219320469057989964e-03
-1.047876034180742977e+01	-1.581067719459888776e-02
-1.045338129340352928e+01	-2.241927312982239240e-02
-1.042785748062432916e+01	-2.904556389239959513e-02
-1.040218928862302938e+01	-3.569004355559118880e-02
-1.037637719352512988e+01	-4.235323129783408191e-02
-1.035042175846673018e+01	-4.903565844206569935e-02
-1.032432362929193026e+01	-5.573785590117180666e-02
-1.029808352993572917e+01	-6.246034204303801962e-02
-1.027170225751262933e+01	-6.920361098733149308e-02
-1.024518067713473002e+01	-7.596812134624403301e-02
-1.021851971648012913e+01	-8.275428542280299782e-02
-1.019172036013523019e+01	-8.956245888285802037e-02
-1.016478364373591958e+01	-9.639293092016498754e-02
-1.013771064793374066e+01	-1.032459149379790220e-01
-1.011050249221539943e+01	-1.101215397748470104e-01
-1.008316032860843947e+01	-1.170198415066560083e-01
-1.005568533530662911e+01	-1.239407558611529958e-01
-1.002807871025287945e+01	-1.308841112848009858e-01
-1.000034166471990993e+01	-1.378496227048109923e-01
-9.972475416931489534e+00	-1.448368860311540218e-01
-9.944481185769490139e+00	-1.518453734442229974e-01
-9.916360184613669304e+00	-1.588744295133889817e-01
-9.888113615362499331e+00	-1.659232681898389905e-01
-9.859742662683729009e+00	-1.729909707137889940e-01
-9.831248488543540276e+00	-1.800764844713689805e-01
-9.802632227061950587e+00	-1.871786228302179667e-01
-9.773894979740699540e+00	-1.942960659751949981e-01
-9.745037811106929126e+00	-2.014273627566859903e-01
-9.716061744813210055e+00	-2.085709335539630005e-01
-9.686967760229800106e+00	-2.157250741451089970e-01
-9.657756789560519195e+00	-2.228879605633569683e-01
-9.628429715507959230e+00	-2.300576549076100430e-01
-9.598987369507570477e+00	-2.372321120626340041e-01
-9.569430530543799662e+00	-2.444091872722199965e-01
-9.539759924554099157e+00	-2.515866444968440363e-01
-9.509976224419620650e+00	-2.587621654762089496e-01
-9.480080050533919334e+00	-2.659333594068699624e-01
-9.450071971933640569e+00	-2.730977731361289851e-01
-9.419952507967849442e+00	-2.802529017658419996e-01
-9.389722130475899320e+00	-2.873961995537649972e-01
-9.359381266436949787e+00	-2.945250909959659658e-01
-9.328930301048890428e+00	-3.016369819715229439e-01
-9.298369581188769217e+00	-3.087292708305149902e-01
-9.267699419202589439e+00	-3.157993593080990480e-01
-9.236920096969239324e+00	-3.228446631512879583e-01
-9.206031870180389376e+00	-3.298626223508789868e-01
-9.175034972777089237e+00	-3.368507108786339965e-01
-9.143929621483559700e+00	-3.438064458392830480e-01
-9.112716020379050264e+00	-3.507273959578670053e-01
-9.081394365450819350e+00	-3.576111893352040272e-01
-9.049964849073699469e+00	-3.644555204176490038e-01
-9.018427664365720631e+00	-3.712581561413769715e-01
-8.986783009373500164e+00	-3.780169412260209749e-01
-8.955031091046649294e+00	-3.847298026071979682e-01
-8.923172128965930483e+00	-3.913947530119879503e-01
-8.891206358796770459e+00	-3.980098936954659661e-01
-8.859134035445819677e+00	-4.045734163696380059e-01
-8.826955435905610159e+00	-4.110836043682450369e-01
-8.794670861778790538e+00	-4.175388331017500509e-01
-8.762280641480709065e+00	-4.239375698659880176e-01
-8.729785132125169156e+00	-4.302783730754960456e-01
-8.697184721104630256e+00	-4.365598909980759612e-01
-8.664479827381859067e+00	-4.427808600707029973e-01
-8.631670902514729349e+00	-4.489401028784269498e-01
-8.598758431440810313e+00	-4.550365258773309551e-01
-8.565742933051319952e+00	-4.610691169400629730e-01
-8.532624960587289920e+00	-4.670369427979220167e-01
-8.499405101892339331e+00	-4.729391464472119666e-01
-8.466083979557438965e+00	-4.787749445796349312e-01
-8.432662250993129049e+00	-4.845436250871810180e-01
-8.399140608463600444e+00	-4.902445446814959751e-01
-8.365519779115070165e+00	-4.958771266563570257e-01
-8.331800525028519644e+00	-5.014408588099530384e-01
-8.297983643322869085e+00	-5.069352915314688790e-01
-8.264069966330859884e+00	-5.123600360443330004e-01
-8.230060361864609320e+00	-5.177147627867408897e-01
-8.195955733582890090e+00	-5.229991998989680368e-01
-8.161757021465820827e+00	-5.282131317769629408e-01
-8.127465202397230470e+00	-5.333563976428739029e-01
-8.093081290848170184e+00	-5.384288900759179874e-01
-8.058606339649429628e+00	-5.434305534414640704e-01
-8.024041440834620786e+00	-5.483613821526049925e-01
-7.989387726530010170e+00	-5.532214186969188763e-01
-7.954646369861829491e+00	-5.580107513617300619e-01
-7.919818585847509418e+00	-5.627295115938970582e-01
-7.884905632233150108e+00	-5.673778709350829619e-01
-7.849908810236669865e+00	-5.719560374804408820e-01
-7.814829465153899868e+00	-5.764642518175548958e-01
-7.779668986783459417e+00	-5.809027824132229068e-01
-7.744428809626339394e+00	-5.852719204279290821e-01
-7.709110412816539970e+00	-5.895719739514400093e-01
-7.673715319741259755e+00	-5.938032616675439357e-01
-7.638245097311729737e+00	-5.979661059712648719e-01
-7.602701354849560111e+00	-6.020608255774648754e-01
-7.567085742558309569e+00	-6.060877276754139675e-01
-7.531399949555280138e+00	-6.100470996991589345e-01
-7.495645701444889397e+00	-6.139392007980519761e-01
-7.459824757421929853e+00	-6.177642531053049169e-01
-7.423938906900089840e+00	-6.215224329145410120e-01
-7.387989965669279790e+00	-6.252138618847100648e-01
-7.351979771593149415e+00	-6.288385984022408781e-01
-7.315910179866309981e+00	-6.323966292355640562e-01
-7.279783057859229523e+00	-6.358878616210570378e-01
-7.243600279586429380e+00	-6.393121159208778881e-01
-7.207363719841810124e+00	-6.426691189918880553e-01
-7.171075248051789863e+00	-6.459584984009940634e-01
-7.134736721904220147e+00	-6.491797776156580380e-01
-7.098349980816910154e+00	-6.523323722891518628e-01
-7.061916839315079741e+00	-6.554155877484519888e-01
-7.025439080391519653e+00	-6.584286177786340399e-01
-6.988918448926829896e+00	-6.613705447814610672e-01
-6.952356645249709644e+00	-6.642403413677879787e-01
-6.915755318918499484e+00	-6.670368734237759334e-01
-6.879116062805749721e+00	-6.697589046699350401e-01
-6.842440407566519944e+00	-6.724051027101969336e-01
-6.805729816569179746e+00	-6.749740465458340388e-01
-6.768985681364379836e+00	-6.774642355064510735e-01
-6.732209317763340195e+00	-6.798740995280350141e-01
-6.695401962591689404e+00	-6.822020106863220246e-01
-6.658564771178169472e+00	-6.844462958731409863e-01
-6.621698815630789881e+00	-6.866052504841249071e-01
-6.584805083944550219e+00	-6.886771529686519511e-01
-6.547884479976289640e+00	-6.906602800774359618e-01
-6.510937824312780009e+00	-6.925529226300108920e-01
-6.473965856048390144e+00	-6.943534016137800080e-01
-6.436969235478649409e+00	-6.960600844184499092e-01
-6.399948547705459845e+00	-6.976714010047020409e-01
-6.362904307139709559e+00	-6.991858598039359940e-01
-6.325836962876690173e+00	-7.006020631469269677e-01
-6.288746904909530144e+00	-7.019187220231328794e-01
-6.251634471136609861e+00	-7.031346699792950794e-01
-6.214499955109279661e+00	-7.042488759755169969e-01
-6.177343614457969423e+00	-7.052604560292519142e-01
-6.140165679926529840e+00	-7.061686834921969691e-01
-6.102966364937580046e+00	-7.069729978218359800e-01
-6.065745875605279558e+00	-7.076730117279839138e-01
-6.028504421106339883e+00	-7.082685165948858774e-01
-5.991242224315639575e+00	-7.087594861008539304e-01
-5.953959532609299998e+00	-7.091460779798510750e-01
-5.916656628735389667e+00	-7.094286338924309376e-01
-5.879333841651050108e+00	-7.096076773967459062e-01
-5.841991557224379683e+00	-7.096839100335878836e-01
-5.804630228699649841e+00	-7.096582055623370522e-01
-5.767250386826630049e+00	-7.095316024069120431e-01
-5.729852649556559818e+00	-7.093052943921249742e-01
-5.692437731211729357e+00	-7.089806198709009966e-01
-5.655006451039230164e+00	-7.085590493614428720e-01
-5.617559741065210055e+00	-7.080421718303688827e-01
-5.580098653172090195e+00	-7.074316797729129913e-01
-5.542624365327419866e+00	-7.067293532543590384e-01
-5.505138186901299413e+00	-7.059370430877700553e-01
-5.467641563016649719e+00	-7.050566533317610407e-01
-5.430136077885490131e+00	-7.040901232984400071e-01
-5.392623457093149497e+00	-7.030394092657010763e-01
-5.355105568801629801e+00	-7.019064660897460506e-01
-5.317584423852570019e+00	-7.006932289131808655e-01
-5.280062174760089988e+00	-6.994015951611780579e-01
-5.242541113593030211e+00	-6.980334070132558910e-01
-5.205023668756039612e+00	-6.965904345312319279e-01
-5.167512400687869878e+00	-6.950743596149280279e-01
-5.130009996504940162e+00	-6.934867609466028870e-01
-5.092519263626559933e+00	-6.918291000727130324e-01
-5.055043122427069768e+00	-6.901027087579809649e-01
-5.017584597967999827e+00	-6.883087777317500322e-01
-4.980146810870829555e+00	-6.864483469306810193e-01
-4.942732967397999388e+00	-6.845222973250240095e-01
-4.905346348815879942e+00	-6.825313443983098693e-01
-4.867990300119330094e+00	-6.804760333324300081e-01
-4.830668218202039732e+00	-6.783567359320619161e-01
-4.793383539561140161e+00	-6.761736493042949103e-01
-4.756139727628129421e+00	-6.739267962914519128e-01
-4.718940259820249672e+00	-6.716160276375189309e-01
-4.681788614408869620e+00	-6.692410258516299226e-01
-4.644688257301839762e+00	-6.668013107156689490e-01
-4.607642628837379739e+00	-6.642962463675849971e-01
-4.570655130686379408e+00	-6.617250498774569500e-01
-4.533729112958550189e+00	-6.590868012198740633e-01
-4.496867861606089534e+00	-6.563804545339049223e-01
-4.460074586215769799e+00	-6.536048505509199913e-01
-4.423352408276659986e+00	-6.507587300608350667e-01
-4.386704350007519793e+00	-6.478407482790700112e-01
-4.350133323822570119e+00	-6.448494899696999294e-01
-4.313642122510049859e+00	-6.417834851749208980e-01
-4.277233410192259555e+00	-6.386412253971198716e-01
-4.240909714129879937e+00	-6.354211800775499963e-01
-4.204673417427599702e+00	-6.321218132147570223e-01
-4.168526752691160020e+00	-6.287415999666319255e-01
-4.132471796679739739e+00	-6.252790430820740486e-01
-4.096510465990280458e+00	-6.217326890117589322e-01
-4.060644513803869593e+00	-6.181011435524410569e-01
-4.024875527716879731e+00	-6.143830868852879767e-01
-3.989204928672510420e+00	-6.105772878760988842e-01
-3.953633971001620395e+00	-6.066826175136430521e-01
-3.918163743574210045e+00	-6.026980613716850232e-01
-3.882795172056390243e+00	-5.986227309905429728e-01
-3.847529022260699705e+00	-5.944558740849539280e-01
-3.812365904571140440e+00	-5.901968834966728750e-01
-3.777306279417720347e+00	-5.858453048223140058e-01
-3.742350463769390068e+00	-5.814008426595029810e-01
-3.707498638608099917e+00	-5.768633654272050659e-01
-3.672750857341339881e+00	-5.722329087290740635e-01
-3.638107055104939924e+00	-5.675096772417420610e-01
-3.603567058903389686e+00	-5.626940451229869300e-01
-3.569130598529789644e+00	-5.577865549476139773e-01
-3.534797318203840355e+00	-5.527879151915708889e-01
-3.500566788861839918e+00	-5.476989962971869907e-01
-3.466438521029670206e+00	-5.425208253644329126e-01
-3.432411978206079795e+00	-5.372545795245868838e-01
-3.398486590681150332e+00	-5.319015780637190716e-01
-3.364661769712250283e+00	-5.264632733737588666e-01
-3.330936921977669662e+00	-5.209412408186639976e-01
-3.297311464226360123e+00	-5.153371676121889511e-01
-3.263784838041130065e+00	-5.096528408119900266e-01
-3.230356524631050164e+00	-5.038901345422330813e-01
-3.197026059568729650e+00	-4.980509965634089542e-01
-3.163793047387179591e+00	-4.921374343137389640e-01
-3.130657175951339966e+00	-4.861515005512829224e-01
-3.097618230519429972e+00	-4.800952787296740021e-01
-3.064676107409839645e+00	-4.739708682431959530e-01
-3.031830827190200139e+00	-4.677803696787599663e-01
-2.999082547306749724e+00	-4.615258702131569968e-01
-2.966431574073210342e+00	-4.552094292937760023e-01
-2.933878373940809858e+00	-4.488330647397939521e-01
-2.901423583972969844e+00	-4.423987393985920336e-01
-2.869068021451029793e+00	-4.359083484889750282e-01
-2.836812692540160441e+00	-4.293637077585180095e-01
-2.804658799948160031e+00	-4.227665425771839902e-01
-2.772607749513429809e+00	-4.161184780831619912e-01
-2.740661155662610149e+00	-4.094210304898049935e-01
-2.708820845682899936e+00	-4.026755996545179905e-01
-2.677088862759100074e+00	-3.958834630015490297e-01
-2.645467467730649780e+00	-3.890457708809509918e-01
-2.613959139529770326e+00	-3.821635434354650473e-01
-2.582566574268200021e+00	-3.752376690358480427e-01
-2.551292682946339596e+00	-3.682689043332550427e-01
-2.520140587765969720e+00	-3.612578759647930293e-01
-2.489113617034809600e+00	-3.542050839352899883e-01
-2.458215298659379933e+00	-3.471109066848199753e-01
-2.427449352230420132e+00	-3.399756078376189872e-01
-2.396819679713909856e+00	-3.327993446138390321e-01
-2.366330354769449862e+00	-3.255821778711949777e-01
-2.335985610726689643e+00	-3.183240837290440273e-01
-2.305789827259870250e+00	-3.110249667129690310e-01
-2.275747515810039978e+00	-3.036846743434919449e-01
-2.245863303813839806e+00	-2.963030130783949612e-01
-2.216141917807419759e+00	-2.888797655042410484e-01
-2.186588165483599688e+00	-2.814147086592469482e-01
-2.157206916789769835e+00	-2.739076333568039590e-01
-2.128003084163229808e+00	-2.663583643666819767e-01
-2.098981602009839964e+00	-2.587667812995650407e-01
-2.070147405540150309e+00	-2.511328400299490116e-01
-2.041505409085670131e+00	-2.434565944829219508e-01
-2.013060484025490204e+00	-2.357382186018470160e-01
-1.984817436460440065e+00	-2.279780283067669999e-01
-1.956780984778450083e+00	-2.201765032473230188e-01
-1.928955737260150016e+00	-2.123343081494900031e-01
-1.901346169878479930e+00	-2.044523135522700041e-01
-1.873956604449739993e+00	-1.965316157289779819e-01
-1.846791187295949932e+00	-1.885735555877990355e-01
-1.819853868580100009e+00	-1.805797363480189932e-01
-1.793148382475900027e+00	-1.725520397917849613e-01
-1.766678228332559941e+00	-1.644926408963919839e-01
-1.740446652993099974e+00	-1.564040206590679993e-01
-1.714456634420510106e+00	-1.482889769348870179e-01
-1.688710866781250042e+00	-1.401506331189020238e-01
-1.663211747128850115e+00	-1.319924445157580339e-01
-1.637961363822409977e+00	-1.238182022538840132e-01
-1.612961486805390088e+00	-1.156320346168429603e-01
-1.588213559859100066e+00	-1.074384056814469690e-01
-1.563718694933170061e+00	-9.924211117070297350e-02
-1.539477668641920038e+00	-9.104827144952598594e-02
-1.515490921000290037e+00	-8.286232161218998193e-02
-1.491758556457579932e+00	-7.468999863268199757e-02
-1.468280347269780073e+00	-6.653732557222291621e-02
-1.445055739233799930e+00	-5.841059286213351465e-02
-1.422083859787550031e+00	-5.031633670474061626e-02
-1.399363528461049944e+00	-4.226131465996268988e-02
-1.376893269643320039e+00	-3.425247851040030822e-02
-1.354671327609890064e+00	-2.629694452296288398e-02
-1.332695683735239944e+00	-1.840196125009968542e-02
-1.310964075794269990e+00	-1.057487503833060005e-02
-1.289474019236799940e+00	-2.823093435787599192e-03
-1.268222830299670090e+00	4.845953286356285972e-03
-1.247207650801900103e+00	1.242485226159528722e-02
-1.226425474450659969e+00	1.990624954715780603e-02
-1.205873174468770070e+00	2.728289275736869857e-02
-1.185547532339000121e+00	3.454767451669379930e-02
-1.165445267446187039e+00	4.169367642224269810e-02
-1.145563067386173861e+00	4.871421319205310185e-02
-1.125897618699774894e+00	5.560287666434940435e-02
-1.106445637781690916e+00	6.235357930435760088e-02
-1.087203901707971987e+00	6.896059686931360622e-02
-1.068169278721601057e+00	7.541860987916640391e-02
-1.049338758114207959e+00	8.172274354026851095e-02
-1.030709479242720938e+00	8.786860577215790946e-02
-1.012278759423167918e+00	9.385232299343680695e-02
-9.940441204497199035e-01	9.967057333178419576e-02
-9.760033134954648748e-01	1.053206169353129995e-01
-9.581543421623348600e-01	1.108003230777823006e-01
-9.404954834609069447e-01	1.161081937685524007e-01
-9.230253065164579773e-01	1.212433835995489068e-01
-9.057426888154980205e-01	1.262057155857649882e-01
-8.886468298268970223e-01	1.309956927828510032e-01
-8.717372618535419448e-01	1.356145054949330075e-01
-8.550138579938399985e-01	1.400640339177759985e-01
-8.384768371173638712e-01	1.443468460965179889e-01
-8.221267657850128696e-01	1.484661911132270085e-01
-8.059645570711639895e-01	1.524259874571090023e-01
-7.899914662730740389e-01	1.562308065691420111e-01
-7.742090835209749500e-01	1.598858515927429891e-01
-7.586193233306488537e-01	1.633969314025809916e-01
-7.432244111684058741e-01	1.667704300243950111e-01
-7.280268671261500568e-01	1.700132715992730137e-01
-7.130294868311539691e-01	1.731328810860129908e-01
-6.982353197411530488e-01	1.761371409343689964e-01
-6.836476449999999705e-01	1.790343440000000119e-01
-6.692699450522330284e-01	1.818331430082139877e-01
-6.551058772361779692e-01	1.845424969078849897e-01
-6.411592435944319934e-01	1.871716144888229960e-01
-6.274339591575609498e-01	1.897298956649879909e-01
-6.139340189713309304e-01	1.922268708520379898e-01
-6.006634641497209381e-01	1.946721388903649985e-01
-5.876263472450820036e-01	1.970753039838029907e-01
-5.748266972330700053e-01	1.994459121392899992e-01
-5.622684844133039039e-01	2.017933876037319996e-01
-5.499555855269779858e-01	2.041269698009409994e-01
-5.378917493899639801e-01	2.064556512736840099e-01
-5.260805633341489873e-01	2.087881171334569907e-01
-5.145254207410799863e-01	2.111326865135439990e-01
-5.032294899403528810e-01	2.134972565091750041e-01
-4.921956847307889515e-01	2.158892490722729984e-01
-4.814266367654449486e-01	2.183155613073460011e-01
-4.709246700220089399e-01	2.207825195897890058e-01
-4.606917775584649655e-01	2.232958378982599912e-01
-4.507296007302179497e-01	2.258605807192320125e-01
-4.410394110194909567e-01	2.284811308444920086e-01
-4.316220946010509429e-01	2.311611623416439942e-01
-4.224781397404659966e-01	2.339036189338850047e-01
-4.136076270925529430e-01	2.367106979789329879e-01
-4.050102229387450015e-01	2.395838401884460012e-01
-3.966851753732039687e-01	2.425237251789419957e-01
-3.886313134189349761e-01	2.455302728938499879e-01
-3.808470490272989339e-01	2.486026508841130134e-01
-3.733303818875249869e-01	2.517392873825600175e-01
-3.660789069473279200e-01	2.549378900553569971e-01
-3.590898245219389384e-01	2.581954702628930232e-01
-3.523599528468759345e-01	2.615083726129739938e-01
-3.458857429099629899e-01	2.648723095416389839e-01
-3.396632953805769350e-01	2.682824006118009752e-01
-3.336883794390219649e-01	2.717332161777430422e-01
-3.279564532964119872e-01	2.752188250245959922e-01
-3.224626861856599858e-01	2.787328455568649499e-01
-3.172019815969779888e-01	2.822685000790080556e-01
-3.121690015269759644e-01	2.858186716845040332e-01
-3.073581915086929794e-01	2.893759632479799837e-01
-3.027638061908849432e-01	2.929327579979610352e-01
-2.983799352384109427e-01	2.964812811360190148e-01
-2.942005293314689518e-01	3.000136619614219846e-01
-2.902194260496669953e-01	3.035219959590940153e-01
-2.864303754371989585e-01	3.069984063126379725e-01
-2.828270650575352430e-01	3.104351043134480070e-01
-2.794031443598606890e-01	3.138244481512749706e-01
-2.761522481946284691e-01	3.171589995910090165e-01
-2.730680193319302562e-01	3.204315780645889955e-01
-2.701441298535001700e-01	3.236353117356109976e-01
-2.673743013069061480e-01	3.267636851270759868e-01
-2.647523235285148546e-01	3.298105829394359922e-01
-2.622720720598979427e-01	3.327703297262589732e-01
-2.599275241002407810e-01	3.356377251380360249e-01
-2.577127729547710744e-01	3.384080744903690263e-01
-2.556220409560567841e-01	3.410772144606529777e-01
-2.536496908510211812e-01	3.436415337666860470e-01
-2.517902356615485671e-01	3.460979887311359526e-01
-2.500383470404596853e-01	3.484441136866900379e-01
-2.483888621573237532e-01	3.506780262276479876e-01
-2.468367891599699826e-01	3.527984273640959456e-01
-2.453773112676110868e-01	3.548045966840469578e-01
-2.440057895601835392e-01	3.566963826766600398e-01
-2.427177645358395419e-01	3.584741884152019553e-01
-2.415089565145307482e-01	3.601389528414790098e-01
-2.403752649703504440e-01	3.616921279334700534e-01
-2.393127668788126439e-01	3.631356520745130378e-01
-2.383177141676298683e-01	3.644719199752139982e-01
-2.373865303609017374e-01	3.657037495279330530e-01
-2.365158065070323556e-01	3.668343459979760413e-01
-2.357022964802788501e-01	3.678672639752940121e-01
-2.349429117446846793e-01	3.688063675252100104e-01
-2.342347156673799669e-01	3.696557889865810242e-01
-2.335749174659364491e-01	3.704198868704939862e-01
-2.329608658717228775e-01	3.711032033122879659e-01
-2.323900425881123555e-01	3.717104215243229870e-01
-2.318600556189954753e-01	3.722463236865279912e-01
-2.313686325394161414e-01	3.727157496966380101e-01
-2.309136137763006524e-01	3.731235571822050234e-01
-2.304929459632306665e-01	3.734745831523710313e-01
-2.301046754290137497e-01	3.737736076391620088e-01
-2.297469418754539694e-01	3.740253196462289820e-01
-2.294179722951898426e-01	3.742342856877689528e-01
-2.291160751757487790e-01	3.744049211623819984e-01
-2.288396350310401561e-01	3.745414647662890228e-01
-2.285871072963543416e-01	3.746479561081169640e-01
-2.283570136175301357e-01	3.747282166440250029e-01
-2.281479375592975756e-01	3.747858340076900552e-01
-2.279585207518699530e-01	3.748241497652839982e-01
-2.277874594886749593e-01	3.748462505816050339e-01
-2.276335017816822903e-01	3.748549627404239581e-01
-2.274954448741420832e-01	3.748528499206750242e-01
-2.273721332037420551e-01	3.748422140905800504e-01
-2.272624568022865721e-01	3.748250993449560031e-01
-2.271653501110771911e-01	3.748032984770930387e-01
-2.270797911843368544e-01	3.747783620462410425e-01
-2.270048012463747877e-01	3.747516096753259474e-01
-2.269394445618717615e-01	3.747241432913479553e-01
-2.268828285728179406e-01	3.746968620032800068e-01
-2.268341042504006810e-01	3.746704782995829985e-01
-2.267924666056825300e-01	3.746455352396730332e-01
-2.267571552993874473e-01	3.746224243111210273e-01
-2.267274552886750505e-01	3.746014036270800540e-01
-2.267026974475899737e-01	3.745826161462879611e-01
-2.266822590980525631e-01	3.745661076111710397e-01
-2.266655643899331829e-01	3.745518439176590553e-01
-2.266520844720234518e-01	3.745397276533379838e-01
-2.266413374006415737e-01	3.745296135680280525e-01
-2.266328877392291830e-01	3.745213227725739946e-01
-2.266263458105928774e-01	3.745146554969569497e-01
