# Supplementary material for: Agile perching maneuvers in birds and morphing-wing drones
Source: Nat Commun. 2024 Sep 27;15:8330. doi: 10.1038/s41467-024-52369-4 (PMC11437188; doi:10.1038/s41467-024-52369-4)
Supplement: Supplementary file 11 — Source Data [file 41467_2024_52369_MOESM11_ESM.zip › figure_source_data/suppl_fig_2/harris_hawk_368.csv]

# horizontal_pos	altitude
-1.218529374402725018e+01	3.699805917496949981e-01
-1.218524487899285091e+01	3.697711281696000052e-01
-1.218515023455785062e+01	3.695892759834439878e-01
-1.218500702830725047e+01	3.694343367423680302e-01
-1.218481327064965036e+01	3.693044112562759995e-01
-1.218456783606225002e+01	3.691963183667409942e-01
-1.218427051212155021e+01	3.691055357668970305e-01
-1.218392202292804960e+01	3.690261659106640058e-01
-1.218352402393245093e+01	3.689509297252240305e-01
-1.218307906567314980e+01	3.688711904311950396e-01
-1.218259052454595093e+01	3.687770092883350115e-01
-1.218206249942435093e+01	3.686572345269120143e-01
-1.218149967373645026e+01	3.684996241038940301e-01
-1.218090714345234993e+01	3.682910022487210222e-01
-1.218029021233484954e+01	3.680174490468440252e-01
-1.217965415673265106e+01	3.676645215631559882e-01
-1.217900396312534994e+01	3.672175042454869920e-01
-1.217834404253505021e+01	3.666616855850380330e-01
-1.217767792678234962e+01	3.659826572610730411e-01
-1.217700795234325106e+01	3.651666312768220291e-01
-1.217633493824985003e+01	3.642007699181210034e-01
-1.217565786502274960e+01	3.630735227516810326e-01
-1.217497356202665060e+01	3.617749643418040062e-01
-1.217427641086434953e+01	3.602971259187220388e-01
-1.217355807246044996e+01	3.586343138939310227e-01
-1.217280724532245095e+01	3.567834079031509953e-01
-1.217200946209865009e+01	3.547441309801110387e-01
-1.217114693097775024e+01	3.525192845374310324e-01
-1.217019842770975124e+01	3.501149410655460259e-01
-1.216913924307555028e+01	3.475405878658880399e-01
-1.216794118952794967e+01	3.448092157157650051e-01
-1.216657266948205063e+01	3.419373471213660309e-01
-1.216499880639705111e+01	3.389449997491740252e-01
-1.216318163838175082e+01	3.358555817267729893e-01
-1.216108037263225050e+01	3.326957167581510166e-01
-1.215865169759694986e+01	3.294949983866700127e-01
-1.215585014841474987e+01	3.262856742358640205e-01
-1.215262851991874982e+01	3.231022626330500302e-01
-1.214893832039035004e+01	3.199811056373489948e-01
-1.214473025830645092e+01	3.169598641112700288e-01
-1.213995475358725074e+01	3.140769620492400160e-01
-1.213456246434055075e+01	3.113709888608300336e-01
-1.212850481982365025e+01	3.088800696536350143e-01
-1.212173455031325098e+01	3.066412147249419906e-01
-1.211420620478565091e+01	3.046896604096670513e-01
-1.210587664774934957e+01	3.030582141070820024e-01
-1.209670552722024972e+01	3.017766166905769820e-01
-1.208665570665645106e+01	3.008709355718219847e-01
-1.207569365464195066e+01	3.003630014323460107e-01
-1.206378978718115036e+01	3.002699010518750100e-01
-1.205091875859475081e+01	3.006035377648140217e-01
-1.203705969814514987e+01	3.013702698857599893e-01
-1.202219639061905099e+01	3.025706359924060229e-01
-1.200631740011234960e+01	3.041991742775730367e-01
-1.198941613717155086e+01	3.062443413240519829e-01
-1.197149087021075076e+01	3.086885336621160159e-01
-1.195254468274885085e+01	3.115082133867009828e-01
-1.193258537848594969e+01	3.146741369856260184e-01
-1.191162533658095057e+01	3.181516844070970129e-01
-1.188968131973174991e+01	3.219012833173759969e-01
-1.186677423781715035e+01	3.258789215091950076e-01
-1.184292886998164995e+01	3.300367385572879897e-01
-1.181817354816215015e+01	3.343236861160120421e-01
-1.179253980520365097e+01	3.386862447501260420e-01
-1.176606199092594984e+01	3.430691839154150213e-01
-1.173877685979545049e+01	3.474163506909030419e-01
-1.171072313424165046e+01	3.516714721356969942e-01
-1.168194104813504985e+01	3.557789557246350265e-01
-1.165247187548995100e+01	3.596846722272230013e-01
-1.162235745005095033e+01	3.633367056481170421e-01
-1.159163968201995054e+01	3.666860554523320159e-01
-1.156036007874395111e+01	3.696872772546040409e-01
-1.152855927665255109e+01	3.722990494506840387e-01
-1.149627659206785069e+01	3.744846548897020067e-01
-1.146354959865515077e+01	3.762123686007490253e-01
-1.143041373920885029e+01	3.774557447525180298e-01
-1.139690197914075043e+01	3.781937983903360112e-01
-1.136304450844415115e+01	3.784110799994029883e-01
-1.132886849804654972e+01	3.780976435178849959e-01
-1.129439791534904991e+01	3.772489109950500352e-01
-1.125965340240374957e+01	3.758654395815330118e-01
-1.122465221865365059e+01	3.739525988751780106e-01
-1.118940824849835103e+01	3.715201687538700059e-01
-1.115393207221805127e+01	3.685818696395840033e-01
-1.111823109706065082e+01	3.651548385972019917e-01
-1.108230974363985055e+01	3.612590657302779951e-01
-1.104616968128244991e+01	3.569168059593910147e-01
-1.100981010465535093e+01	3.521519814376969926e-01
-1.097322804296955034e+01	3.469895895689640297e-01
-1.093641869233065123e+01	3.414551308588160139e-01
-1.089937576141815079e+01	3.355740696793519939e-01
-1.086209182065345047e+01	3.293713395057399906e-01
-1.082455864533735124e+01	3.228709023500430098e-01
-1.078676754390714976e+01	3.160953700438600134e-01
-1.074870966342345113e+01	3.090656927882809990e-01
-1.071037626561984979e+01	3.018009180839190120e-01
-1.067175896825805026e+01	2.943180208640570061e-01
-1.063284994807134964e+01	2.866318034660930159e-01
-1.059364210317425048e+01	2.787548620697309909e-01
-1.055412917439445053e+01	2.706976144733360123e-01
-1.051430582647645018e+01	2.624683826276650311e-01
-1.047416769145475079e+01	2.540735222382720093e-01
-1.043371137763834966e+01	2.455175910066930145e-01
-1.039293444855445081e+01	2.368035467110010117e-01
-1.035183537683295008e+01	2.279329663162260045e-01
-1.031041347836415056e+01	2.189062776266670063e-01
-1.026866883213425119e+01	2.097229956034590281e-01
-1.022660219094944978e+01	2.003819563193200148e-01
-1.018421488783975981e+01	1.908815425478290195e-01
-1.014150874231611965e+01	1.812198961218730031e-01
-1.009848596990943115e+01	1.713951133793790160e-01
-1.005514909758475994e+01	1.614054211804294148e-01
-1.001150088676870986e+01	1.512493320704522137e-01
-9.967544264901899709e+00	1.409257781296419099e-01
-9.923282265682560777e+00	1.304342238506369100e-01
-9.878717977542660122e+00	1.197747589990857120e-01
-9.833854499423081208e+00	1.089481728239152236e-01
-9.788694902607890214e+00	9.795601119913840971e-02
-9.743242197242629743e+00	8.680061831388251326e-02
-9.697499302190619730e+00	7.548516441064472005e-02
-9.651469017054230548e+00	6.401366084109781640e-02
-9.605153995478710627e+00	5.239096340709062383e-02
-9.558556719227869536e+00	4.062276462682701261e-02
-9.511679472937069946e+00	2.871557525623111284e-02
-9.464524319868701241e+00	1.667669514248321105e-02
-9.417093079381119836e+00	4.514173322829911905e-03
-9.369387307138440590e+00	-7.763242770018996541e-03
-9.321408279308240452e+00	-2.014616906221700088e-02
-9.273156982095930090e+00	-3.262465742221598575e-02
-9.224634107937340843e+00	-4.518827863247898424e-02
-9.175840059514980496e+00	-5.782621490705497358e-02
-9.126774962486670972e+00	-7.052736065033599067e-02
-9.077438687437711096e+00	-8.328042966642396072e-02
-9.027830881116070572e+00	-9.607406655931899353e-02
-8.977951006516750709e+00	-1.088969596523499672e-01
-8.927798390883159740e+00	-1.217379524387700029e-01
-8.877372280225840129e+00	-1.345861503867000208e-01
-8.826671898557069795e+00	-1.474310198848520215e-01
-8.775696509731849559e+00	-1.602624762451059781e-01
-8.724445479594971076e+00	-1.730709579769150186e-01
-8.672918336073347945e+00	-1.858474850076839990e-01
-8.621114824927639475e+00	-1.985836991223459691e-01
-8.569034959083099423e+00	-2.112718856038720006e-01
-8.516679059784777905e+00	-2.239049758358599984e-01
-8.464047788245158799e+00	-2.364765314351109926e-01
-8.411142166949428400e+00	-2.489807112697849933e-01
-8.357963590322508907e+00	-2.614122234417070034e-01
-8.304513825012278971e+00	-2.737662649268229886e-01
-8.250795000570388282e+00	-2.860384520389239738e-01
-8.196809591785298110e+00	-2.982247451796519733e-01
-8.142560394312368999e+00	-3.103213714440100079e-01
-8.088050495530319850e+00	-3.223247485582239613e-01
-8.033283242715338446e+00	-3.342314133414900357e-01
-7.978262210653748632e+00	-3.460379574231179922e-01
-7.922991170711948250e+00	-3.577409723413519926e-01
-7.867474063154728192e+00	-3.693370054390179846e-01
-7.811714974167058401e+00	-3.808225272003060158e-01
-7.755718118612498380e+00	-3.921939098927390011e-01
-7.699487829082568346e+00	-4.034474166393950401e-01
-7.643028551288118422e+00	-4.145791993970530664e-01
-7.586344845348868660e+00	-4.255853037979459574e-01
-7.529441392084418538e+00	-4.364616784597378785e-01
-7.472323003026468236e+00	-4.472041862020929570e-01
-7.414994632582629031e+00	-4.578086146382449040e-01
-7.357461390603208251e+00	-4.682706838323109078e-01
-7.299728553543378240e+00	-4.785860491107840065e-01
-7.241801572476088467e+00	-4.887502976613100070e-01
-7.183686076390958242e+00	-4.987589382054530840e-01
-7.125387869498498894e+00	-5.086073837500251216e-01
-7.066912921630268407e+00	-5.182909281547010139e-01
-7.008267351260978550e+00	-5.278047179520839460e-01
-6.949457401152998592e+00	-5.371437214716170416e-01
-6.890489407108588260e+00	-5.463026978068750150e-01
-6.831369760783218226e+00	-5.552761684899241157e-01
-6.772104867936498351e+00	-5.640583948693900229e-01
-6.712701103851428819e+00	-5.726433641150410203e-01
-6.653164767916998734e+00	-5.810247864884321434e-01
-6.593502039528289060e+00	-5.891961060373001047e-01
-6.533718937501918234e+00	-5.971505262150900162e-01
-6.473821285131658776e+00	-6.048810511319580030e-01
-6.413814682821118218e+00	-6.123805422554160494e-01
-6.353704489939938860e+00	-6.196417894496630829e-01
-6.293495817172988893e+00	-6.266575943284979910e-01
-6.233193530189408804e+00	-6.334208630532121020e-01
-6.172802264975228326e+00	-6.399247049865370851e-01
-6.112326454675688581e+00	-6.461625330620490715e-01
-6.051770367306568588e+00	-6.521281613816680700e-01
-5.991138153242478559e+00	-6.578158954364450306e-01
-5.930433900995078389e+00	-6.632206104692850435e-01
-5.869661699472118244e+00	-6.683378138607110053e-01
-5.808825704672448964e+00	-6.731636880054130412e-01
-5.747930208629918880e+00	-6.776951109315341171e-01
-5.686979708373678832e+00	-6.819296528595111262e-01
-5.625978972722008642e+00	-6.858655479578179559e-01
-5.564933104865819047e+00	-6.895016416778900759e-01
-5.503847598915988293e+00	-6.928373151852269540e-01
-5.442728388873788958e+00	-6.958723894921641229e-01
-5.381581888819148674e+00	-6.986070128859700468e-01
-5.320415023481418260e+00	-7.010415360839721277e-01
-5.259235248742758273e+00	-7.031763801925610124e-01
-5.198050562007658471e+00	-7.050119029659200898e-01
-5.136869502735468274e+00	-7.065482690312050451e-01
-5.075701143760168677e+00	-7.077853296603839883e-01
-5.014555074299768656e+00	-7.087225173291800129e-01
-4.953441375774358946e+00	-7.093587597277390966e-01
-4.892370591701888927e+00	-7.096924171053049513e-01
-4.831353693018728634e+00	-7.097212458820549852e-01
-4.770402040181118686e+00	-7.094423903931410536e-01
-4.709527343346458395e+00	-7.088524034954670761e-01
-4.648741621820818182e+00	-7.079472956212400359e-01
-4.588057163799278193e+00	-7.067226107565960369e-01
-4.527486487233178813e+00	-7.051735268069641016e-01
-4.467042302445108248e+00	-7.032949769245151472e-01
-4.406737476890768335e+00	-7.010817876496220347e-01
-4.346585002249408802e+00	-6.985288291804601091e-01
-4.286597963820718782e+00	-6.956311727454860261e-01
-4.226789512024528683e+00	-6.923842499159691410e-01
-4.167172835647908968e+00	-6.887840087546390766e-01
-4.107761136365748911e+00	-6.848270619390299796e-01
-4.048567603980289142e+00	-6.805108224050151478e-01
-3.989605391782328425e+00	-6.758336226029300065e-01
-3.930887591432599137e+00	-6.707948141173321055e-01
-3.872427206794649024e+00	-6.653948451411679788e-01
-3.814237126216968754e+00	-6.596353140839279483e-01
-3.756330092860058478e+00	-6.535189983998941354e-01
-3.698718672787898676e+00	-6.470498585164941030e-01
-3.641415220689438570e+00	-6.402330174966799348e-01
-3.584431843258668593e+00	-6.330747177589570729e-01
-3.527780360435948559e+00	-6.255822567841331505e-01
-3.471472264894089221e+00	-6.177639042434759364e-01
-3.415518680332408685e+00	-6.096288033780370430e-01
-3.359930319317268932e+00	-6.011868597372760359e-01
-3.304717441569699155e+00	-5.924486205457599741e-01
-3.249889813745719280e+00	-5.834251480124670319e-01
-3.195456671875619215e+00	-5.741278898353900928e-01
-3.141426687719528488e+00	-5.645685499951289543e-01
-3.087807940352808700e+00	-5.547589626884319447e-01
-3.034607894310738629e+00	-5.447109719416469709e-01
-2.981833385594389263e+00	-5.344363190820160536e-01
-2.929490616763808397e+00	-5.239465398494780324e-01
-2.877585162220109183e+00	-5.132528725213321152e-01
-2.826121984601968506e+00	-5.023661780143691136e-01
-2.775105462996008576e+00	-4.912968725404580073e-01
-2.724539433386229170e+00	-4.800548730368269790e-01
-2.674427241448299242e+00	-4.686495552840809764e-01
-2.624771807435719140e+00	-4.570897243731650295e-01
-2.575575702514329102e+00	-4.453835969938919059e-01
-2.526841235487449211e+00	-4.335387948958759341e-01
-2.478570548427608600e+00	-4.215623488179229272e-01
-2.430765719304928574e+00	-4.094607121908930281e-01
-2.383428869289918595e+00	-3.972397839851509738e-01
-2.336562272026489140e+00	-3.849049401874999332e-01
-2.290168461833689051e+00	-3.724610735412889340e-01
-2.244250337520439231e+00	-3.599126413527189983e-01
-2.198811258301199167e+00	-3.472637213395539102e-01
-2.153855128198909341e+00	-3.345180756578720049e-01
-2.109386465327989235e+00	-3.216792233701139536e-01
-2.065410452576438516e+00	-3.087505216959589571e-01
-2.021932966461238657e+00	-2.957352564001919926e-01
-1.978960581318178980e+00	-2.826367416050749592e-01
-1.936500546507818887e+00	-2.694584291581260116e-01
-1.894560734964858772e+00	-2.562040274334579926e-01
-1.853149562180098853e+00	-2.428776290946350058e-01
-1.812275875563009064e+00	-2.294838469037759898e-01
-1.771948815066399119e+00	-2.160279561359579881e-01
-1.732177646936199134e+00	-2.025160415668829650e-01
-1.692971573444648881e+00	-1.889551463683509791e-01
-1.654339522442349164e+00	-1.753534195995509748e-01
-1.616289921485818848e+00	-1.617202583561529461e-01
-1.578830462127128964e+00	-1.480664400712449758e-01
-1.541967860657278866e+00	-1.344042399911339891e-01
-1.505707622142888891e+00	-1.207475285138360221e-01
-1.470053814960298855e+00	-1.071118429143649853e-01
-1.435008863189978889e+00	-9.351442801947401628e-02
-1.400573364171438850e+00	-7.997424065834196627e-02
-1.366745938225348844e+00	-6.651191321828098246e-02
-1.333523117024109084e+00	-5.314967237826798141e-02
-1.300899276339348987e+00	-3.991121006851999775e-02
-1.268866617930308749e+00	-2.682150489011148053e-02
-1.237415204180658979e+00	-1.390659359237267356e-02
-1.206533047772608835e+00	-1.193293705621489842e-03
-1.176206257240901998e+00	1.129111998702431174e-02
-1.146419237715262884e+00	2.351928083736742892e-02
-1.117154944583002907e+00	3.546413168710221830e-02
-1.088395186229750955e+00	4.709935479243382295e-02
-1.060120970494514925e+00	5.839982155833652044e-02
-1.032312888052454802e+00	6.934205215659042243e-02
-1.004951524660647966e+00	7.990467418039712277e-02
-9.780178931107029738e-01	9.006886885207641968e-02
-9.514938748640379140e-01	9.981879298072901530e-02
-9.253626607318219399e-01	1.091419648854211055e-01
-8.996091796252239092e-01	1.180296028672442182e-01
-8.742205043582009782e-01	1.264769055302167322e-01
-8.491862237415849224e-01	1.344832643049790333e-01
-8.244987707620159423e-01	1.420523998984347114e-01
-8.001536974822229809e-01	1.491924160447679060e-01
-7.761498884116609931e-01	1.559157658275437119e-01
-7.524897054523479456e-01	1.622391279301685085e-01
-7.291790590903639568e-01	1.681831923979530130e-01
-7.062274022389999351e-01	1.737723577999299995e-01
-6.836476449999999705e-01	1.790343440000000119e-01
-6.614559905452479516e-01	1.839997270212650193e-01
-6.396716942806259798e-01	1.887014046511100163e-01
-6.183167503827988742e-01	1.931740034263890182e-01
-5.974155116446859815e-01	1.974532393997340263e-01
-5.769942502739648926e-01	2.015752465665060222e-01
-5.570806688116869410e-01	2.055758879802200290e-01
-5.377033716300859689e-01	2.094900653630230036e-01
-5.188913084909019258e-01	2.133510433966000208e-01
-5.006732023667068709e-01	2.171898048369710066e-01
-4.830769741252569638e-01	2.210344521246760119e-01
-4.661291767385069562e-01	2.249096702618950117e-01
-4.498544514022649321e-01	2.288362644149090075e-01
-4.342750173495699695e-01	2.328307840011240026e-01
-4.194102062321949376e-01	2.369052429743230270e-01
-4.052760507616649521e-01	2.410669436809100286e-01
-3.918849358843909392e-01	2.453184090848080090e-01
-3.792453191614319485e-01	2.496574254186210151e-01
-3.673615252829399713e-01	2.540771944885280020e-01
-3.562336178223489691e-01	2.585665920183319866e-01
-3.458573494776709389e-01	2.631105256431380268e-01
-3.362241902062409471e-01	2.676903835327030245e-01
-3.273214308816499440e-01	2.722845622125400489e-01
-3.191323584304619487e-01	2.768690600258940093e-01
-3.116364968807079361e-01	2.814181209030380271e-01
-3.048099074090639404e-01	2.859049117287020270e-01
-2.986255393390799817e-01	2.903022156665220344e-01
-2.930536231435829642e-01	2.945831233426050022e-01
-2.880620958590379699e-01	2.987217038280219894e-01
-2.836170489393651239e-01	3.026936378984780296e-01
-2.796831884651819200e-01	3.064767970818180198e-01
-2.762242977766778407e-01	3.100517535098830102e-01
-2.732036930014584697e-01	3.134022075372620009e-01
-2.705846625819159357e-01	3.165153224294940393e-01
-2.683308827424825682e-01	3.193819580996630214e-01
-2.664068018422839357e-01	3.219967988166240191e-01
-2.647779876956802836e-01	3.243583729427050311e-01
-2.634114331715674551e-01	3.264689659982920045e-01
-2.622758166603893493e-01	3.283344316038019906e-01
-2.613417152841157609e-01	3.299639080203020103e-01
-2.605817699793664399e-01	3.313694510002400118e-01
-2.599708027710772584e-01	3.325655963703740281e-01
-2.594858876420039762e-01	3.335688681024800428e-01
-2.591063773661045344e-01	3.343972494900870340e-01
-2.588138894923337485e-01	3.350696363535780042e-01
