# Supplementary material for: Agile perching maneuvers in birds and morphing-wing drones
Source: Nat Commun. 2024 Sep 27;15:8330. doi: 10.1038/s41467-024-52369-4 (PMC11437188; doi:10.1038/s41467-024-52369-4)
Supplement: Supplementary file 11 — Source Data [file 41467_2024_52369_MOESM11_ESM.zip › figure_source_data/suppl_fig_2/harris_hawk_340.csv]

# horizontal_pos	altitude
-1.163422243732589578e+01	4.408462148992769447e-01
-1.161616525656999599e+01	4.395982846725609572e-01
-1.159779419468609696e+01	4.383238447119009451e-01
-1.157912878787619704e+01	4.370221707593599514e-01
-1.156018847174229691e+01	4.356924274991079149e-01
-1.154099247099029668e+01	4.343336678432929143e-01
-1.152155969368779687e+01	4.329448328812029456e-01
-1.150190863080329606e+01	4.315247524854809447e-01
-1.148205726168869667e+01	4.300721465682079137e-01
-1.146202296609469684e+01	4.285856269792679418e-01
-1.144182244323639708e+01	4.270637000394389426e-01
-1.142147163834699697e+01	4.255047697008759178e-01
-1.140098567708079713e+01	4.239071413280669498e-01
-1.138037880804439617e+01	4.222690260925928696e-01
-1.135966435365329730e+01	4.205885459751679267e-01
-1.133885466943429599e+01	4.188637393681359233e-01
-1.131796111181079567e+01	4.170925672708919452e-01
-1.129699401433649619e+01	4.152729200693499045e-01
-1.127596267226319604e+01	4.134026248885979138e-01
-1.125487533526459671e+01	4.114794535051419233e-01
-1.123373920806789705e+01	4.095011308016489604e-01
-1.121256045868369711e+01	4.074653437428509273e-01
-1.119134423387349564e+01	4.053697508462619226e-01
-1.117009468143649720e+01	4.032119921156989140e-01
-1.114881497886069717e+01	4.009896993992848602e-01
-1.112750736783899619e+01	3.987005071268568956e-01
-1.110617319412289561e+01	3.963420633745529109e-01
-1.108481295216139628e+01	3.939120411970069013e-01
-1.106342633394979558e+01	3.914081501602089119e-01
-1.104201228150739666e+01	3.888281480008529134e-01
-1.102056904238959589e+01	3.861698523311629105e-01
-1.099909422764699585e+01	3.834311523018248957e-01
-1.097758487164339591e+01	3.806100201301969022e-01
-1.095603749315989717e+01	3.777045223963219067e-01
-1.093444815722719632e+01	3.747128310059378853e-01
-1.091281253714759636e+01	3.716332337175779488e-01
-1.089112597619509692e+01	3.684641441303099230e-01
-1.086938354850869715e+01	3.652041110297189475e-01
-1.084758011872609629e+01	3.618518269925239395e-01
-1.082571039993939621e+01	3.584061361547559166e-01
-1.080376900958939679e+01	3.548660410547549438e-01
-1.078175052295519620e+01	3.512307084703218951e-01
-1.075964952393089646e+01	3.474994741790978781e-01
-1.073746065282429640e+01	3.436718465825289170e-01
-1.071517865094909716e+01	3.397475091464389196e-01
-1.069279840182319674e+01	3.357263216250648830e-01
-1.067031496882349728e+01	3.316083200501929173e-01
-1.064772362918529680e+01	3.273937154824438922e-01
-1.062501990426989629e+01	3.230828915376309229e-01
-1.060219958606089641e+01	3.186764007169579083e-01
-1.057925875988019726e+01	3.141749595855559130e-01
-1.055619382334709577e+01	3.095794428589869196e-01
-1.053300150163219584e+01	3.048908764716738995e-01
-1.050967885908489663e+01	3.001104297144239208e-01
-1.048622330733719643e+01	2.952394065400849033e-01
-1.046263261000849631e+01	2.902792361465958981e-01
-1.043890488415579654e+01	2.852314629551808700e-01
-1.041503859863149728e+01	2.800977361078939021e-01
-1.039103256952429710e+01	2.748797986131759075e-01
-1.036688595287459691e+01	2.695794762703199177e-01
-1.034259823486239682e+01	2.641986665038298931e-01
-1.031816921967759626e+01	2.587393272365379193e-01
-1.029359901528789578e+01	2.532034659261129250e-01
-1.026888801732329703e+01	2.475931288833366217e-01
-1.024403689130189576e+01	2.419103909823375198e-01
-1.021904655341909596e+01	2.361573458631420208e-01
-1.019391815012759572e+01	2.303360967154652050e-01
-1.016865303672778609e+01	2.244487477200475256e-01
-1.014325275519150615e+01	2.184973962101708911e-01
-1.011771901143273666e+01	2.124841256016202218e-01
-1.009205365223794715e+01	2.064109991245723086e-01
-1.006625864205970622e+01	2.002800543759985230e-01
-1.004033603987137724e+01	1.940932986964740981e-01
-1.001428797627194633e+01	1.878527053610984099e-01
-9.988116631021256353e+00	1.815602105608228045e-01
-9.961824211175835941e+00	1.752177111381320040e-01
-9.935412929984956065e+00	1.688270630299631148e-01
-9.908884986694957320e+00	1.623900803611739163e-01
-9.882242547397956045e+00	1.559085351239580253e-01
-9.855487727048195978e+00	1.493841573724686012e-01
-9.828622572756026798e+00	1.428186358576298276e-01
-9.801649048455786328e+00	1.362136190247233980e-01
-9.774569021029465787e+00	1.295707162958144032e-01
-9.747384247953837288e+00	1.228914995603733185e-01
-9.720096366523566900e+00	1.161775048004545091e-01
-9.692706884688446323e+00	1.094302337813717052e-01
-9.665217173527366867e+00	1.026511557447801065e-01
-9.637628461367276245e+00	9.584170904825431436e-02
-9.609941829540526115e+00	8.900330270358970675e-02
-9.582158209759576550e+00	8.213731777492601360e-02
-9.554278383074256809e+00	7.524510860714481164e-02
-9.526302980363237083e+00	6.832800386455790964e-02
-9.498232484298526401e+00	6.138730736944571220e-02
-9.470067232710086103e+00	5.442429873926990513e-02
-9.441807423266416421e+00	4.744023383014292494e-02
-9.413453119376775646e+00	4.043634500218690198e-02
-9.385004257212067103e+00	3.341384122957291591e-02
-9.356460653733297050e+00	2.637390808411191334e-02
-9.327822015610205852e+00	1.931770762620590998e-02
-9.299087948907546419e+00	1.224637824058291691e-02
-9.270257969412766030e+00	5.161034456575896989e-03
-9.241331513476415793e+00	-1.937233206355082338e-03
-9.212307949235967186e+00	-9.047358327577081916e-03
-9.183186588094207181e+00	-1.616829857006107929e-02
-9.153966696325715802e+00	-2.329903552531209510e-02
-9.124647506687775689e+00	-3.043857438674610338e-02
-9.095228229917657004e+00	-3.758594342483109751e-02
-9.065708066003447030e+00	-4.474019324310107848e-02
-9.036086215123326326e+00	-5.190039580058808388e-02
-9.006361888156106943e+00	-5.906564319311008449e-02
-8.976534316674916525e+00	-6.623504619292108764e-02
-8.946602762345856164e+00	-7.340773255340310444e-02
-8.916566525663647269e+00	-8.058284509240509763e-02
-8.886424953967296148e+00	-8.775953957440307818e-02
-8.856177448689836140e+00	-9.493698241767206669e-02
-8.825823471807376919e+00	-1.021143482579080497e-01
-8.795362551463826506e+00	-1.092908174041380409e-01
-8.764794286758586850e+00	-1.164655732261180576e-01
-8.734118351695146387e+00	-1.236377995147320830e-01
-8.703334498298326949e+00	-1.308066778580190825e-01
-8.672442558917555999e+00	-1.379713850754540894e-01
-8.641442447742125665e+00	-1.451310907518920668e-01
-8.610334161562185784e+00	-1.522849549102860411e-01
-8.579117779816106903e+00	-1.594321258589310730e-01
-8.547793463970837280e+00	-1.665717382447080563e-01
-8.516361456286656306e+00	-1.737029113386920898e-01
-8.484822078021617031e+00	-1.808247475747700728e-01
-8.453175727133785955e+00	-1.879363313556880466e-01
-8.421422875540946151e+00	-1.950367281344410619e-01
-8.389564065998225573e+00	-2.021249837723280707e-01
-8.357599908653996934e+00	-2.092001241684900426e-01
-8.325531077342805730e+00	-2.162611551495460804e-01
-8.293358305672626329e+00	-2.233070626022070626e-01
-8.261082382960555748e+00	-2.303368128266570780e-01
-8.228704150068127277e+00	-2.373493530841800370e-01
-8.196224495183177083e+00	-2.443436123091360379e-01
-8.163644349591255178e+00	-2.513185019530020381e-01
-8.130964683474816823e+00	-2.582729169268830893e-01
-8.098186501773655621e+00	-2.652057366087370860e-01
-8.065310840135715864e+00	-2.721158258824710741e-01
-8.032338760981906134e+00	-2.790020361780680691e-01
-7.999271349704885736e+00	-2.858632064849520593e-01
-7.966109711016685857e+00	-2.926981643147430479e-01
-7.932854965456545671e+00	-2.995057265943040781e-01
-7.899508246066305972e+00	-3.062847004754240543e-01
-7.866070695237855404e+00	-3.130338840533240519e-01
-7.832543461734165824e+00	-3.197520669924560632e-01
-7.798927697883235588e+00	-3.264380310643090755e-01
-7.765224556942485812e+00	-3.330905506082370571e-01
-7.731435190629905918e+00	-3.397083929322300411e-01
-7.697560746817365462e+00	-3.462903186760741270e-01
-7.663602367381275648e+00	-3.528350821641391133e-01
-7.629561186205515710e+00	-3.593414317791021051e-01
-7.595438327332465711e+00	-3.658081103909070486e-01
-7.561234903257975759e+00	-3.722338558772990136e-01
-7.526952013367615990e+00	-3.786174017730241093e-01
-7.492590742512325264e+00	-3.849574780843850186e-01
-7.458152159722905239e+00	-3.912528123041380534e-01
-7.423637317064205376e+00	-3.975021306587460113e-01
-7.389047248630775222e+00	-4.037041596158261192e-01
-7.354382969687475402e+00	-4.098576276743230440e-01
-7.319645475959125847e+00	-4.159612674535130838e-01
-7.284835743074695280e+00	-4.220138180897191060e-01
-7.249954726171665698e+00	-4.280140279415310389e-01
-7.215003359667345961e+00	-4.339606575957740131e-01
-7.179982557203375748e+00	-4.398524831574980865e-01
-7.144893211770405372e+00	-4.456882997981890804e-01
-7.109736196018585197e+00	-4.514669255274200155e-01
-7.074512362759725725e+00	-4.571872051444750285e-01
-7.039222545665345443e+00	-4.628480143183810180e-01
-7.003867560163945960e+00	-4.684482637373770797e-01
-6.968448204539315682e+00	-4.739869032625150802e-01
-6.932965261229635523e+00	-4.794629260147481031e-01
-6.897419498325885634e+00	-4.848753723209920374e-01
-6.861811671265555468e+00	-4.902233334420130206e-01
-6.826142524715875126e+00	-4.955059550040720739e-01
-6.790412794638895910e+00	-5.007224400567251710e-01
-6.754623210528395205e+00	-5.058720516814110280e-01
-6.718774497806905721e+00	-5.109541150791949704e-01
-6.682867380369535759e+00	-5.159680190713180625e-01
-6.646902583259325148e+00	-5.209132169530510392e-01
-6.610880835457775717e+00	-5.257892266494210709e-01
-6.574802872773145346e+00	-5.305956301308361045e-01
-6.538669440807985289e+00	-5.353320720569909597e-01
-6.502481297987065645e+00	-5.399982576288320235e-01
-6.466239218626645524e+00	-5.445939496402920632e-01
-6.429943996025826003e+00	-5.491189647340251057e-01
-6.393596445561415820e+00	-5.535731688780280990e-01
-6.357197407768145681e+00	-5.579564720927550070e-01
-6.320747751387045810e+00	-5.622688224708130011e-01
-6.284248376366035949e+00	-5.665101995433241555e-01
-6.247700216797945849e+00	-5.706806070584220514e-01
-6.211104243782995304e+00	-5.747800652478050054e-01
-6.174461468204215819e+00	-5.788086026666849904e-01
-6.137772943406165638e+00	-5.827662477006589903e-01
-6.101039767769115940e+00	-5.866530198398249851e-01
-6.064263087172685474e+00	-5.904689208257520860e-01
-6.027444097344695884e+00	-5.942139257806231534e-01
-5.990584046092715553e+00	-5.978879744299290255e-01
-5.953684235417195936e+00	-6.014909625304289964e-01
-5.916746023506525454e+00	-6.050227336137370404e-01
-5.879770826615315471e+00	-6.084830711528881331e-01
-5.842760120828115689e+00	-6.118716912545800746e-01
-5.805715443711085832e+00	-6.151882359736560169e-01
-5.768638395854485346e+00	-6.184322673387629976e-01
-5.731530642308425350e+00	-6.216032621693170501e-01
-5.694393913913695648e+00	-6.247006077538790336e-01
-5.657230008528765453e+00	-6.277235984491440490e-01
-5.620040792152275699e+00	-6.306714332470571005e-01
-5.582828199939005920e+00	-6.335432143453121334e-01
-5.545594237105115454e+00	-6.363379467438921022e-01
-5.508340979716225938e+00	-6.390545388774759861e-01
-5.471070575349355813e+00	-6.416918042808199552e-01
-5.433785243617225369e+00	-6.442484642715959886e-01
-5.396487276540305800e+00	-6.467231516230160793e-01
-5.359179038749695145e+00	-6.491144151868599721e-01
-5.321862967500625707e+00	-6.514207254165511607e-01
-5.284541572474165783e+00	-6.536404807296791741e-01
-5.247217435341745784e+00	-6.557720146400920491e-01
-5.209893209065545427e+00	-6.578136035813220150e-01
-5.172571616905215386e+00	-6.597634753358481152e-01
-5.135255451100325885e+00	-6.616198179785530709e-01
-5.097947571196845828e+00	-6.633807892377250326e-01
-5.060650901985325412e+00	-6.650445261731621205e-01
-5.023368431018465863e+00	-6.666091550683090894e-01
-4.986103205676545969e+00	-6.680728014319701202e-01
-4.948858329750435381e+00	-6.694336000049230240e-01
-4.911636959513725920e+00	-6.706897046677240404e-01
-4.874442299258405775e+00	-6.718392981481380311e-01
-4.837277596271595925e+00	-6.728806014298001070e-01
-4.800146135235165978e+00	-6.738118827680330547e-01
-4.763051232034455573e+00	-6.746314662239789595e-01
-4.725996226967995817e+00	-6.753377396344111272e-01
-4.688984477355945479e+00	-6.759291619415881414e-01
-4.652019349551465233e+00	-6.764042698153380773e-01
-4.615104210366635762e+00	-6.767616835079350857e-01
-4.578242417931645214e+00	-6.770001118913870908e-01
-4.541437312014315886e+00	-6.771183566361571593e-01
-4.504692203834985698e+00	-6.771153155001650159e-01
-4.468010365420425956e+00	-6.769899847069360543e-01
-4.431395018548985654e+00	-6.767414604019430513e-01
-4.394849323347735925e+00	-6.763689391863749734e-01
-4.358376366611145691e+00	-6.758717177376669660e-01
-4.321979149918995233e+00	-6.752491915360681052e-01
-4.285660577639455404e+00	-6.745008527261691089e-01
-4.249423444911005987e+00	-6.736262871515601436e-01
-4.213270425703955269e+00	-6.726251706096499916e-01
-4.177204061069195618e+00	-6.714972643818970521e-01
-4.141226747687455578e+00	-6.702424101023971570e-01
-4.105340726837646059e+00	-6.688605240347120784e-01
-4.069548073906985586e+00	-6.673515908330771573e-01
-4.033850688568925591e+00	-6.657156568695501431e-01
-3.998250285756795641e+00	-6.639528232132629881e-01
-3.962748387562285757e+00	-6.620632383516811270e-01
-3.927346316187495745e+00	-6.600470907466000625e-01
-3.892045188077766227e+00	-6.579046013195579690e-01
-3.856845909359675417e+00	-6.556360159623271233e-01
-3.821749172704126174e+00	-6.532415981682471173e-01
-3.786755455729116093e+00	-6.507216218793550055e-01
-3.751865021049415994e+00	-6.480763646425080626e-01
-3.717077918072026144e+00	-6.453061011651239909e-01
-3.682393986626466109e+00	-6.424110973576990791e-01
-3.647812862507455733e+00	-6.393916049459731354e-01
-3.613333984995206194e+00	-6.362478567305960286e-01
-3.578956606404466001e+00	-6.329800625663131175e-01
-3.544679803698405962e+00	-6.295884061262411180e-01
-3.510502492187325352e+00	-6.260730425096590057e-01
-3.476423441314735463e+00	-6.224340967440791239e-01
-3.442441292515155737e+00	-6.186716632240911729e-01
-3.408554579109296157e+00	-6.147858061208439917e-01
-3.374761748182155685e+00	-6.107765607869390934e-01
-3.341061184369865877e+00	-6.066439361721021051e-01
-3.307451235460325378e+00	-6.023879182553859568e-01
-3.273930239691975608e+00	-5.980084744897931071e-01
-3.240496554614635372e+00	-5.935055592452911366e-01
-3.207148587355366232e+00	-5.888791202262391167e-01
-3.173884826112606028e+00	-5.841291058293069938e-01
-3.140703872682116149e+00	-5.792554733982100412e-01
-3.107604475799345956e+00	-5.742581983219630093e-01
-3.074585565065525827e+00	-5.691372839141111140e-01
-3.041646285207606049e+00	-5.638927720014119682e-01
-3.008786030407705425e+00	-5.585247541420119699e-01
-2.976004478423435629e+00	-5.530333833851279746e-01
-2.943301624209565759e+00	-5.474188864769240492e-01
-2.910677812740855686e+00	-5.416815764105160635e-01
-2.878133770729205843e+00	-5.358218652120969594e-01
-2.845670636922295493e+00	-5.298402768499550497e-01
-2.813289990668685903e+00	-5.237374601488591352e-01
-2.780993878433875466e+00	-5.175142015888480884e-01
-2.748784837954866056e+00	-5.111714378650009660e-01
-2.716665919725845590e+00	-5.047102680833130961e-01
-2.684640705516415871e+00	-4.981319654673451169e-01
-2.652713323634916076e+00	-4.914379884509910146e-01
-2.620888460664065889e+00	-4.846299910343790374e-01
-2.589171369413295842e+00	-4.777098322827460497e-01
-2.557567872852806179e+00	-4.706795848520340386e-01
-2.526084363817605816e+00	-4.635415424299250131e-01
-2.494727800295895914e+00	-4.562982259871190549e-01
-2.463505696145205981e+00	-4.489523887407491087e-01
-2.432426107111016034e+00	-4.415070197399940111e-01
-2.401497612056556097e+00	-4.339653459929900259e-01
-2.370729289348525892e+00	-4.263308330642420763e-01
-2.340130688381345969e+00	-4.186071840825331125e-01
-2.309711796262506223e+00	-4.107983371110601190e-01
-2.279482999722266090e+00	-4.029084608438061044e-01
-2.249455042353476042e+00	-3.949419486052050954e-01
-2.219638977329955853e+00	-3.869034106435381148e-01
-2.190046115794936021e+00	-3.787976647224480797e-01
-2.160687971154666265e+00	-3.706297250290490619e-01
-2.131576199554566120e+00	-3.624047894314401108e-01
-2.102722536857486002e+00	-3.541282251327690367e-01
-2.074138732484275938e+00	-3.458055527832230580e-01
-2.045836480515475841e+00	-3.374424291253141361e-01
-2.017827348490196293e+00	-3.290446282614721274e-01
-1.990122704372075946e+00	-3.206180216460440824e-01
-1.962733642183626115e+00	-3.121685569162920837e-01
-1.935670906838306005e+00	-3.037022356886460717e-01
-1.908944818723395942e+00	-2.952250904572700785e-01
-1.882565198607226042e+00	-2.867431607417410544e-01
-1.856541293459365916e+00	-2.782624686392460855e-01
-1.830881703783485914e+00	-2.697889939440780704e-01
-1.805594313068155987e+00	-2.613286490032070697e-01
-1.780686219961415961e+00	-2.528872534813050854e-01
-1.756163673769985945e+00	-2.444705092116800649e-01
-1.732032013873515908e+00	-2.360839753111360628e-01
-1.708295613628246112e+00	-2.277330437366800742e-01
-1.684957829312736077e+00	-2.194229154603800636e-01
-1.662020954640986092e+00	-2.111585774353340605e-01
-1.639486181335825909e+00	-2.029447805208630662e-01
-1.617353566217176075e+00	-1.947860185285400503e-01
-1.595622005217105954e+00	-1.866865085427160675e-01
-1.574289214685725913e+00	-1.786501726597560791e-01
-1.553351720300045979e+00	-1.706806212794260702e-01
-1.532804853831976066e+00	-1.627811380698440669e-01
-1.512642757972306073e+00	-1.549546667143020806e-01
-1.492858399345226017e+00	-1.472037995341260452e-01
-1.473443589783476115e+00	-1.395307680668730899e-01
-1.454389015868025936e+00	-1.319374356636130452e-01
-1.435684276668866000e+00	-1.244252921530690781e-01
-1.417317929555955924e+00	-1.169954506041080422e-01
-1.399277543882055941e+00	-1.096486462018030905e-01
-1.381549762272836102e+00	-1.023852372360440910e-01
-1.364120369194985916e+00	-9.520520818579608635e-02
-1.346974366410546020e+00	-8.810817486666305820e-02
-1.330096054866185984e+00	-8.109339159462009006e-02
-1.313469122509756115e+00	-7.415976030479010106e-02
-1.297076737474386121e+00	-6.730584155100408084e-02
-1.280901646022305940e+00	-6.052986729985210257e-02
-1.264926274597395928e+00	-5.382975542195508889e-02
-1.249132835297565913e+00	-4.720312577342508642e-02
-1.233503434045275959e+00	-4.064731775198909824e-02
-1.218020180707795941e+00	-3.415940920500010192e-02
-1.202665300397395942e+00	-2.773623656062609855e-02
-1.187421245166895956e+00	-2.137441604890408242e-02
-1.172270805306855124e+00	-1.507036587595109167e-02
-1.157197219447672065e+00	-8.820329212551103470e-03
-1.142184282673397888e+00	-2.620397857411083109e-03
-1.127216451863040092e+00	3.533463564393907186e-03
-1.112278947490560110e+00	9.645393005961899746e-03
-1.097357851135758899e+00	1.571960614198891770e-02
-1.082440197984947172e+00	2.176037138381992087e-02
-1.067514063632403865e+00	2.777198489485191435e-02
-1.052568644530970987e+00	3.375874573038092907e-02
-1.037594331482307064e+00	3.972493122065390292e-02
-1.022582775604168992e+00	4.567477271016290308e-02
-1.007526946263169076e+00	5.161243175997540233e-02
-9.924211805164809830e-01	5.754197691346950305e-02
-9.772612236645049633e-01	6.346736111913431344e-02
-9.620442605782290046e-01	6.939239989730250358e-02
-9.467689375294410237e-01	7.532075033086980953e-02
-9.314353743186930545e-01	8.125589095328181188e-02
-9.160451665645089614e-01	8.720110260042260308e-02
-9.006013780873020069e-01	9.315945028657870997e-02
-8.851085233923819962e-01	9.913376615842681150e-02
-8.695725403277739796e-01	1.051266335750590114e-01
-8.540007530638550337e-01	1.111403723564342166e-01
-8.384018256126050117e-01	1.171770252373740134e-01
-8.227857061739130007e-01	1.232383455593062116e-01
-8.071635626646179729e-01	1.293257862274169168e-01
-7.915477098520040666e-01	1.354404899566959142e-01
-7.759515285770990367e-01	1.415832808265439224e-01
-7.603893776136250171e-01	1.477546571601371095e-01
-7.448764987654760139e-01	1.539547857415839993e-01
-7.294289158586250155e-01	1.601834973810403184e-01
-7.140633283319399727e-01	1.664402838353249980e-01
-6.987970001750709592e-01	1.727242960891717249e-01
-6.836476449999999705e-01	1.790343440000000119e-01
-6.686333080655370020e-01	1.853688973069648194e-01
-6.537722461007460240e-01	1.917260880029812153e-01
-6.390828057936170925e-01	1.981037140663796103e-01
-6.245833018249870028e-01	2.044992445467761211e-01
-6.102918953345639608e-01	2.109098259975908940e-01
-5.962264737056779396e-01	2.173322902453700967e-01
-5.824045325480109447e-01	2.237631634836216021e-01
-5.688430607428910379e-01	2.301986766762194048e-01
-5.555584293938780061e-01	2.366347772525332072e-01
-5.425662854962269854e-01	2.430671420732649080e-01
-5.298814511027060137e-01	2.494911916425014142e-01
-5.175178287201400718e-01	2.559021055377049270e-01
-5.054883136214889383e-01	2.622948390252389239e-01
-4.938047137023320321e-01	2.686641408245828977e-01
-4.824776774489750175e-01	2.750045719795949362e-01
-4.715166305183560169e-01	2.813105257900788692e-01
-4.609297213581809993e-01	2.875762487515078902e-01
-4.507237762198960107e-01	2.937958624450489054e-01
-4.409042638378259937e-01	2.999633863140959145e-01
-4.314752699660500124e-01	3.060727612573639345e-01
-4.224394818808929752e-01	3.121178739622548770e-01
-4.137981828724369704e-01	3.180925818957879292e-01
-4.055512566638560523e-01	3.239907388638378904e-01
-3.976972016136810506e-01	3.298062210429548724e-01
-3.902331544742170255e-01	3.355329533825799349e-01
-3.831549234000349857e-01	3.411649362691598908e-01
-3.764570298247300051e-01	3.466962723376049160e-01
-3.701327587526510032e-01	3.521211933097149194e-01
-3.641742169459100120e-01	3.574340867338249295e-01
-3.585723984261920405e-01	3.626295224949679374e-01
-3.533172566564539707e-01	3.677022789604629249e-01
-3.483977827198669885e-01	3.726473686221428716e-01
-3.438020887727980535e-01	3.774600630933858669e-01
-3.395174960155460386e-01	3.821359173169709411e-01
-3.355306263991340021e-01	3.866707928384659487e-01
-3.318274972688379787e-01	3.910608799995388685e-01
-3.283936181353169781e-01	3.953027189063209046e-01
-3.252140887621760013e-01	3.993932190297279083e-01
-3.222736977643509970e-01	4.033296772976259215e-01
-3.195570209246050286e-01	4.071097945428558962e-01
-3.170485184554380220e-01	4.107316901764729300e-01
-3.147326304604319835e-01	4.141939149621148841e-01
-3.125938698819700212e-01	4.174954617752418828e-01
-3.106169122610670241e-01	4.206357742399589039e-01
-3.087866816790449942e-01	4.236147531463989591e-01
-3.070884322994570370e-01	4.264327605629929518e-01
-3.055078249814879854e-01	4.290906215704649584e-01
-3.040309984922919817e-01	4.315896235579589346e-01
-3.026446349047999806e-01	4.339315130362679240e-01
-3.013360188288050079e-01	4.361184899385569524e-01
-3.000930901859469868e-01	4.381531993953149406e-01
-2.989044903028680311e-01	4.400387209871709504e-01
-2.977596011607970272e-01	4.417785554968299278e-01
-2.966485777033920357e-01	4.433766091993859293e-01
-2.955623731673290289e-01	4.448371757485889422e-01
-2.944927574612249965e-01	4.461649157351879613e-01
-2.934323286776230333e-01	4.473648340119499300e-01
-2.923745178792470090e-01	4.484422548983559298e-01
-2.913135873543439835e-01	4.494027953960169630e-01
-2.902446225860280116e-01	4.502523365634099606e-01
-2.891635182269289839e-01	4.509969932154259120e-01
-2.880669584127220073e-01	4.516430821292939379e-01
-2.869523917860170026e-01	4.521970889534319138e-01
-2.858180016354210373e-01	4.526656340296449366e-01
-2.846626715831890309e-01	4.530554373515109368e-01
-2.834859472785760115e-01	4.533732828927689584e-01
-2.822879945728219986e-01	4.536259825487149455e-01
-2.810695546655460064e-01	4.538203399410399297e-01
-2.798318967212710118e-01	4.539631143419819437e-01
-2.785767684589304238e-01	4.540609849769989270e-01
-2.773063452165953069e-01	4.541205159663419533e-01
-2.760231779885637948e-01	4.541481221648129285e-01
-2.747301409224714996e-01	4.541500361555399490e-01
-2.734303787505398819e-01	4.541322766478499418e-01
-2.721272546116951796e-01	4.541006185211019508e-01
-2.708242987003972035e-01	4.540605647458559324e-01
-2.695251581539186425e-01	4.540173204008629559e-01
-2.682335485628614125e-01	4.539757689892549575e-01
-2.669532074602531946e-01	4.539404512400269098e-01
-2.656878501129883996e-01	4.539155465615689611e-01
-2.644411279060497888e-01	4.539048572927289471e-01
-2.632165895752461293e-01	4.539117958739499192e-01
-2.620176455084862188e-01	4.539393750364569269e-01
-2.608475352992636331e-01	4.539902010816259104e-01
-2.597092986993887465e-01	4.540664702957129539e-01
-2.586057500814228916e-01	4.541699685173329337e-01
-2.575394564850617130e-01	4.543020738467289377e-01
-2.565127192861822447e-01	4.544637624572069323e-01
-2.555275594927026162e-01	4.546556174405249617e-01
-2.545857066380475264e-01	4.548778405896889421e-01
-2.536885912111229158e-01	4.551302669949419122e-01
-2.528373405314821021e-01	4.554123823019669559e-01
-2.520327779500136089e-01	4.557233424558269630e-01
-2.512754252291669044e-01	4.560619957301709215e-01
-2.505655079326103984e-01	4.564269068190779377e-01
-2.499029636324117121e-01	4.568163827488389561e-01
-2.492874527224606118e-01	4.572285003492559396e-01
-2.487183716100093145e-01	4.576611350088819474e-01
-2.481948680429522103e-01	4.581119904262629383e-01
-2.477158583188682206e-01	4.585786290598259374e-01
-2.472800461129358029e-01	4.590585029727779487e-01
-2.468859426556155312e-01	4.595489847662809213e-01
-2.465318879874884295e-01	4.600473982944369156e-01
-2.462160730178017953e-01	4.605510488581459616e-01
-2.459365621150865211e-01	4.610572525818989464e-01
-2.456913159625940812e-01	4.615633646877529417e-01
-2.454782144181966164e-01	4.620668063943279558e-01
-2.452950791276868325e-01	4.625650901852389474e-01
-2.451396956520042192e-01	4.630558432110979394e-01
-2.450098348826539318e-01	4.635368286116249292e-01
-2.449032735353311452e-01	4.640059645694839530e-01
-2.448178135293456181e-01	4.644613409347959632e-01
-2.447513000796676108e-01	4.649012332887159094e-01
-2.447016383490948077e-01	4.653241143455459361e-01
-2.446668085299490425e-01	4.657286626253309136e-01
-2.446448792476256240e-01	4.661137683623499117e-01
-2.446340192019936244e-01	4.664785366489489493e-01
-2.446325069868391933e-01	4.668222878483729299e-01
-2.446387390519859095e-01	4.671445553442109544e-01
-2.446512357971614149e-01	4.674450807273509145e-01
-2.446686458108285889e-01	4.677238065534479183e-01
-2.446897482907914867e-01	4.679808668345079581e-01
-2.447134537061483872e-01	4.682165754567149119e-01
-2.447388027818174216e-01	4.684314127427909313e-01
-2.447649639071476368e-01	4.686260104004549287e-01
-2.447912290887717113e-01	4.688011351186319176e-01
-2.448170085846226307e-01	4.689576710895479450e-01
-2.448418243706773079e-01	4.690966017474349492e-01
-2.448653026042877379e-01	4.692189910229419558e-01
-2.448871652577176983e-01	4.693259644162679489e-01
-2.449072211025355994e-01	4.694186901913029453e-01
-2.449253562296860309e-01	4.694983609875089114e-01
-2.449415242912436064e-01	4.695661761358559394e-01
-2.449557366479673259e-01	4.696233249497139273e-01
-2.449680526017752324e-01	4.696709712414229299e-01
-2.449785698841502324e-01	4.697102392901839618e-01
-2.449874155603081194e-01	4.697422014574209603e-01
-2.449947374948069356e-01	4.697678676118739460e-01
-2.450006965073078247e-01	4.697881764890369238e-01
-2.450054593276116965e-01	4.698039890683969322e-01
