# Supplementary material for: Agile perching maneuvers in birds and morphing-wing drones
Source: Nat Commun. 2024 Sep 27;15:8330. doi: 10.1038/s41467-024-52369-4 (PMC11437188; doi:10.1038/s41467-024-52369-4)
Supplement: Supplementary file 11 — Source Data [file 41467_2024_52369_MOESM11_ESM.zip › figure_source_data/suppl_fig_2/harris_hawk_426.csv]

# horizontal_pos	altitude
-1.192985219327682422e+01	2.942629473850679744e-01
-1.191194652769972429e+01	2.936088001381540469e-01
-1.189374085924032265e+01	2.928456808476420092e-01
-1.187525565863362331e+01	2.919674574383139820e-01
-1.185651127057972332e+01	2.909682289454850190e-01
-1.183752779379952358e+01	2.898423617660190188e-01
-1.181832496539782262e+01	2.885845243729470155e-01
-1.179892205034792418e+01	2.871897201756730134e-01
-1.177933773685152374e+01	2.856533182224070266e-01
-1.175959003826372395e+01	2.839710814599090138e-01
-1.173969620220252352e+01	2.821391922874960101e-01
-1.171967262738932369e+01	2.801542751675110132e-01
-1.169953478868972319e+01	2.780134160826910339e-01
-1.167929717074672347e+01	2.757141786618880208e-01
-1.165897321051282276e+01	2.732546168289370359e-01
-1.163857524891232309e+01	2.706332838647630412e-01
-1.161811449177722366e+01	2.678492378097190318e-01
-1.159760098012372431e+01	2.649020431709689927e-01
-1.157704356975342286e+01	2.617917689382580071e-01
-1.155644992008652316e+01	2.585189829498960035e-01
-1.153582649205942268e+01	2.550847426888229741e-01
-1.151517855484812358e+01	2.514905826257399779e-01
-1.149451020110772426e+01	2.477384982618340004e-01
-1.147382437035812330e+01	2.438309270572780185e-01
-1.145312288008552315e+01	2.397707264628450019e-01
-1.143240646407492278e+01	2.355611493003320067e-01
-1.141167481744302314e+01	2.312058167625280214e-01
-1.139092664779592390e+01	2.267086893250180035e-01
-1.137015973190322349e+01	2.220740358797260172e-01
-1.134937097724842303e+01	2.173064014137060240e-01
-1.132855648779312396e+01	2.124105735660380134e-01
-1.130771163327752404e+01	2.073915484006910170e-01
-1.128683112136772415e+01	2.022544957339370009e-01
-1.126590907196142410e+01	1.970047243512539903e-01
-1.124493909296152339e+01	1.916476474408380093e-01
-1.122391435684372318e+01	1.861887485590429936e-01
-1.120282767735432294e+01	1.806335484274180225e-01
-1.118167158570102337e+01	1.749875728419110210e-01
-1.116043840562412370e+01	1.692563219525519136e-01
-1.113912032676922337e+01	1.634452411469203281e-01
-1.111770947581882396e+01	1.575596937433381139e-01
-1.109619798488312270e+01	1.516049356705727047e-01
-1.107457805669162276e+01	1.455860922802444946e-01
-1.105284202617882272e+01	1.395081374067309032e-01
-1.103098241810402413e+01	1.333758747575896075e-01
-1.100899200039762427e+01	1.271939216859320210e-01
-1.098686383298032432e+01	1.209666953652460131e-01
-1.096459131185232394e+01	1.146984013573855155e-01
-1.094216820830522430e+01	1.083930245362455108e-01
-1.091958870315872332e+01	1.020543223034404146e-01
-1.089684741597682383e+01	9.568582000845350655e-02
-1.087393942926702373e+01	8.929080846453020526e-02
-1.085086030771112320e+01	8.287234343329551167e-02
-1.082760611252312266e+01	7.643324693586731056e-02
-1.080417341106562290e+01	6.997611023623541426e-02
-1.078055928189862378e+01	6.350329833392570622e-02
-1.075676131546422276e+01	5.701695579747911857e-02
-1.073277761064162306e+01	5.051901376793802023e-02
-1.070860676743252426e+01	4.401119796226179992e-02
-1.068424787605722415e+01	3.749503751014870989e-02
-1.065970050275952374e+01	3.097187446392671295e-02
-1.063496467263102296e+01	2.444287382968240996e-02
-1.061004084977412276e+01	1.790903397831170030e-02
-1.058492991512702375e+01	1.137119730735791645e-02
-1.055963314227592420e+01	4.830061037969707316e-03
-1.053415217157672323e+01	-1.713811954306476704e-03
-1.050848898290102262e+01	-8.259982361279782914e-03
-1.048264586731402304e+01	-1.480812378774110094e-02
-1.045662539797942259e+01	-2.135801227745470765e-02
-1.043043040057192350e+01	-2.790951606174499333e-02
-1.040406392346192277e+01	-3.446258555952697034e-02
-1.037752920792072331e+01	-4.101724364541098344e-02
-1.035082965857392345e+01	-4.757357619172997154e-02
-1.032396881431142432e+01	-5.413172288115900010e-02
-1.029695031984392273e+01	-6.069186827918199301e-02
-1.026977789807382280e+01	-6.725423315016798576e-02
-1.024245532342872345e+01	-7.381906599721199669e-02
-1.021498639628672400e+01	-8.038663480424795837e-02
-1.018737491860320432e+01	-8.695721895915597965e-02
-1.015962467083111420e+01	-9.353110133861702868e-02
-1.013173939020947323e+01	-1.001085605390359956e-01
-1.010372275047943269e+01	-1.066898632429629790e-01
-1.007557834307216282e+01	-1.132752567166109836e-01
-1.004730965980007262e+01	-1.198649614412919950e-01
-1.001892007707049359e+01	-1.264591638893369785e-01
-9.990412841630893936e+00	-1.330580094632179966e-01
-9.961791057844823882e+00	-1.396615956247249657e-01
-9.933057676490044230e+00	-1.462699652489359847e-01
-9.904215485062923818e+00	-1.528831002449890231e-01
-9.875267099567363260e+00	-1.595009154921430139e-01
-9.846214957761143083e+00	-1.661232531449439720e-01
-9.817061313828382652e+00	-1.727498773654029818e-01
-9.787808234442954003e+00	-1.793804695426360341e-01
-9.758457596184532790e+00	-1.860146240614189428e-01
-9.729011084266103282e+00	-1.926518446803529572e-01
-9.699470192529194179e+00	-1.992915415778649391e-01
-9.669836224661043644e+00	-2.059330291200769936e-01
-9.640110296585472582e+00	-2.125755243986339749e-01
-9.610293339977022953e+00	-2.192181465791430139e-01
-9.580386106846143335e+00	-2.258599170918779708e-01
-9.550389175140374221e+00	-2.324997606862239663e-01
-9.520302955304442705e+00	-2.391365073590339674e-01
-9.490127697739472623e+00	-2.457688951549819589e-01
-9.459863501098853433e+00	-2.523955738243310321e-01
-9.429510321355373037e+00	-2.590151093106019542e-01
-9.399067981571313624e+00	-2.656259890277589686e-01
-9.368536182300132964e+00	-2.722266278738840195e-01
-9.337914512545292922e+00	-2.788153749163850281e-01
-9.307202461198754051e+00	-2.853905206726719546e-01
-9.276399428878853826e+00	-2.919503049003059902e-01
-9.245504740084593109e+00	-2.984929248020829484e-01
-9.214517655581193623e+00	-3.050165435446060003e-01
-9.183437384929712621e+00	-3.115192989837270443e-01
-9.152263099072303731e+00	-3.179993124870050258e-01
-9.120993942884114247e+00	-3.244546977421129408e-01
-9.089629047602462819e+00	-3.308835694409600348e-01
-9.058167543045163583e+00	-3.372840517321729625e-01
-9.026608569531124004e+00	-3.436542863395099512e-01
-8.994951289418922968e+00	-3.499924402505940058e-01
-8.963194898182713644e+00	-3.562967128889539814e-01
-8.931338634948634336e+00	-3.625653426926040424e-01
-8.899381792420314241e+00	-3.687966130339370152e-01
-8.867323726127963823e+00	-3.749888574284659382e-01
-8.835163862942103208e+00	-3.811404639935210281e-01
-8.802901708800593639e+00	-3.872498791321229983e-01
-8.770536855605353566e+00	-3.933156104316780088e-01
-8.738068987253813091e+00	-3.993362287814180012e-01
-8.705497884778994333e+00	-4.053103697265049710e-01
-8.672823430580852033e+00	-4.112367340899630297e-01
-8.640045611741211218e+00	-4.171140879059540008e-01
-8.607164522423282449e+00	-4.229412617190369539e-01
-8.574180365366212087e+00	-4.287171493137079126e-01
-8.541093452493662141e+00	-4.344407059466009469e-01
-8.507904204663971015e+00	-4.401109461599679862e-01
-8.474613150597102518e+00	-4.457269412594079827e-01
-8.441220925021161392e+00	-4.512878165411829401e-01
-8.407728266087652003e+00	-4.567927483547929435e-01
-8.374136012110501071e+00	-4.622409610848409733e-01
-8.340445097688920839e+00	-4.676317241325849694e-01
-8.306656549278011781e+00	-4.729643489721379601e-01
-8.272771480274281330e+00	-4.782381863491290130e-01
-8.238791085685042148e+00	-4.834526236809509325e-01
-8.204716636451902190e+00	-4.886070827077399481e-01
-8.170549473498471826e+00	-4.937010174322010170e-01
-8.136291001571402504e+00	-4.987339123745839209e-01
-8.101942682942082641e+00	-5.037052811567490629e-01
-8.067506031033351732e+00	-5.086146654168348658e-01
-8.032982604031861484e+00	-5.134616340435849136e-01
-7.998373998542491314e+00	-5.182457827074669066e-01
-7.963681843335731259e+00	-5.229667336545309464e-01
-7.928907793233861412e+00	-5.276241357186939318e-01
-7.894053523175051268e+00	-5.322176644993190653e-01
-7.859120722488521338e+00	-5.367470226435189229e-01
-7.824111089407421282e+00	-5.412119401670010266e-01
-7.789026325839121689e+00	-5.456121747435309643e-01
-7.753868132406712022e+00	-5.499475118913270677e-01
-7.718638203768831474e+00	-5.542177649850850152e-01
-7.683338224219541601e+00	-5.584227750247550137e-01
-7.647969863564481940e+00	-5.625624100967430152e-01
-7.612534773264791887e+00	-5.666365644697288761e-01
-7.577034582836291499e+00	-5.706451572757038626e-01
-7.541470896488261744e+00	-5.745881307368789770e-01
-7.505845289983271940e+00	-5.784654479107249614e-01
-7.470159307698431839e+00	-5.822770899381499721e-01
-7.434414459866951930e+00	-5.860230527935410549e-01
-7.398612219979401772e+00	-5.897033435497209819e-01
-7.362754022324521586e+00	-5.933179761854729950e-01
-7.326841259651161842e+00	-5.968669669778710052e-01
-7.290875280935171787e+00	-6.003503295357750513e-01
-7.254857389237881371e+00	-6.037680695443039536e-01
-7.218788839646321343e+00	-6.071201793024390003e-01
-7.182670837289241383e+00	-6.104066321468919476e-01
-7.146504535427191662e+00	-6.136273768647089177e-01
-7.110291033619462020e+00	-6.167823322044718726e-01
-7.074031375975261327e+00	-6.198713816012679789e-01
-7.037726549501411633e+00	-6.228943682335490450e-01
-7.001377482562971544e+00	-6.258510905305689764e-01
-6.964985043478141513e+00	-6.287412982470739209e-01
-6.928550039272241889e+00	-6.315646892174200389e-01
-6.892073214619801824e+00	-6.343209068941819684e-01
-6.855555251006441253e+00	-6.370095387667888964e-01
-6.818996766145211552e+00	-6.396301157438288865e-01
-6.782398313683462021e+00	-6.421821125685700515e-01
-6.745760383237922042e+00	-6.446649493212530668e-01
-6.709083400795721630e+00	-6.470779940439439493e-01
-6.672367729518601465e+00	-6.494205665046399734e-01
-6.635613670986441726e+00	-6.516919430971308547e-01
-6.598821466913872058e+00	-6.538913628522320387e-01
-6.561991301370642127e+00	-6.560180345148109993e-01
-6.525123303532761376e+00	-6.580711446199278836e-01
-6.488217550986531634e+00	-6.600498664807499249e-01
-6.451274073602491832e+00	-6.619533699811830374e-01
-6.414292857990031571e+00	-6.637808320476650259e-01
-6.377273852536861298e+00	-6.655314476577689486e-01
-6.340216973030711856e+00	-6.672044412283919534e-01
-6.303122108852782013e+00	-6.687990782138368839e-01
-6.265989129725231699e+00	-6.703146767341250367e-01
-6.228817892987061455e+00	-6.717506190467710248e-01
-6.191608251364801419e+00	-6.731063626711719650e-01
-6.154360061197231779e+00	-6.743814509737300344e-01
-6.117073191065411919e+00	-6.755755230241040632e-01
-6.079747530772841912e+00	-6.766883225383679701e-01
-6.042383000613651411e+00	-6.777197057334840569e-01
-6.004979560861051446e+00	-6.786696479291518536e-01
-5.967537221402821501e+00	-6.795382487476300248e-01
-5.930056051446221943e+00	-6.803257357794270099e-01
-5.892536189211271314e+00	-6.810324666023790385e-01
-5.854977851528201604e+00	-6.816589290634789133e-01
-5.817381343253541282e+00	-6.822057397563829895e-01
-5.779747066418082113e+00	-6.826736406525359957e-01
-5.742075529020532088e+00	-6.830634938698698644e-01
-5.704367353381571526e+00	-6.833762745897120627e-01
-5.666623283975392056e+00	-6.836130621593190515e-01
-5.628844194658872091e+00	-6.837750294441580223e-01
-5.591031095222821712e+00	-6.838634305199640107e-01
-5.553185137194591725e+00	-6.838795868196310135e-01
-5.515307618827232083e+00	-6.838248718734598608e-01
-5.477399989217331289e+00	-6.837006948030759368e-01
-5.439463851500502045e+00	-6.835084827489239512e-01
-5.401500965081851291e+00	-6.832496624284649656e-01
-5.363513246867261941e+00	-6.829256410367170460e-01
-5.325502771469851737e+00	-6.825377867124000630e-01
-5.287471770375812063e+00	-6.820874088015118630e-01
-5.249422630062741568e+00	-6.815757381555269667e-01
-5.211357889073541472e+00	-6.810039077034970578e-01
-5.173280234058081462e+00	-6.803729335362149744e-01
-5.135192494804791785e+00	-6.796836967361499227e-01
-5.097097638293051958e+00	-6.789369261793589683e-01
-5.058998761806411615e+00	-6.781331825249699019e-01
-5.020899085155001274e+00	-6.772728435944710412e-01
-4.982801942063321832e+00	-6.763560913270010300e-01
-4.944710770786981513e+00	-6.753829004785218970e-01
-4.906629104028311872e+00	-6.743530292123010028e-01
-4.868560558226911361e+00	-6.732660117060129679e-01
-4.830508822305882077e+00	-6.721211528772230714e-01
-4.792477645958631349e+00	-6.709175253043999643e-01
-4.754470827564691859e+00	-6.696539683953379729e-01
-4.716492201824872055e+00	-6.683290898292308935e-01
-4.678545627207851609e+00	-6.669412692730178893e-01
-4.640634973300882038e+00	-6.654886643473778562e-01
-4.602764108156542022e+00	-6.639692187931338641e-01
-4.564936885727031601e+00	-6.623806727652010728e-01
-4.527157133474881689e+00	-6.607205751588398623e-01
-4.489428640246631907e+00	-6.589862978520268921e-01
-4.451755144492791416e+00	-6.571750517285510629e-01
-4.414140322912911252e+00	-6.552839043290819010e-01
-4.376587779600662031e+00	-6.533097989621050594e-01
-4.339101035758301528e+00	-6.512495750933848804e-01
-4.301683520044731424e+00	-6.490999898215978892e-01
-4.264338559615342028e+00	-6.468577402390238706e-01
-4.227069371905861850e+00	-6.445194864696639492e-01
-4.189879057206021606e+00	-6.420818751729859830e-01
-4.152770592062421606e+00	-6.395415632995189448e-01
-4.115746823543411814e+00	-6.368952418848179420e-01
-4.078810464392002011e+00	-6.341396596706778688e-01
-4.041964089086581779e+00	-6.312716463470109396e-01
-4.005210130822241865e+00	-6.282881352142248854e-01
-3.968550879419431965e+00	-6.251861850742539417e-01
-3.931988480160171662e+00	-6.219630011684280646e-01
-3.895524933545972068e+00	-6.186159549920369205e-01
-3.859162095965912087e+00	-6.151426028284618930e-01
-3.822901681257381945e+00	-6.115407028601640427e-01
-3.786745263136902295e+00	-6.078082307292340669e-01
-3.750694278473202026e+00	-6.039433934366520429e-01
-3.714750031369981720e+00	-5.999446414865050592e-01
-3.678913698021392342e+00	-5.958106791991688578e-01
-3.643186332299041652e+00	-5.915404731355200507e-01
-3.607568872025781914e+00	-5.871332585925490566e-01
-3.572062145888001972e+00	-5.825885441490219474e-01
-3.536666880935111834e+00	-5.779061142580079746e-01
-3.501383710612271827e+00	-5.730860299008440073e-01
-3.466213183270271614e+00	-5.681286273344750004e-01
-3.431155771094282159e+00	-5.630345149807138849e-01
-3.396211879391882071e+00	-5.578045685219290561e-01
-3.361381856179542105e+00	-5.524399242825839274e-01
-3.326666002005781664e+00	-5.469419709900580351e-01
-3.292064579949001590e+00	-5.413123400210129166e-01
-3.257577825727691945e+00	-5.355528942512000068e-01
-3.223205957860911575e+00	-5.296657156369428687e-01
-3.188949187817772035e+00	-5.236530916655639523e-01
-3.154807730095051888e+00	-5.175175008195769255e-01
-3.120781812163691882e+00	-5.112615972056668845e-01
-3.086871684226092150e+00	-5.048881945041898689e-01
-3.053077628728011916e+00	-4.984002493981259385e-01
-3.019399969570701892e+00	-4.918008446422340030e-01
-2.985839080971372184e+00	-4.850931719334140024e-01
-2.952395395922441601e+00	-4.782805147421919645e-01
-2.919069414202661861e+00	-4.713662312626930029e-01
-2.885861709896372140e+00	-4.643537376345919232e-01
-2.852772938379901646e+00	-4.572464915853739487e-01
-2.819803842737861999e+00	-4.500479766347899591e-01
-2.786955259575162103e+00	-4.427616869958609924e-01
-2.754228124194272098e+00	-4.353911132981289067e-01
-2.721623475111341506e+00	-4.279397292492069238e-01
-2.689142457888081594e+00	-4.204109793401779593e-01
-2.656786328260841934e+00	-4.128082676890560410e-01
-2.624556454552071649e+00	-4.051349481044859702e-01
-2.592454319353741710e+00	-3.973943154392919896e-01
-2.560481520476331596e+00	-3.895895982903289645e-01
-2.528639771161461880e+00	-3.817239530876929687e-01
-2.496930899560501516e+00	-3.738004596025539805e-01
-2.465356847485861813e+00	-3.658221178890220249e-01
-2.433919668446042017e+00	-3.577918466615080395e-01
-2.402621524979782208e+00	-3.497124830951589547e-01
-2.371464685309201847e+00	-3.415867840232609809e-01
-2.340451519335791986e+00	-3.334174284920349840e-01
-2.309584494007731692e+00	-3.252070216202020414e-01
-2.278866168090652344e+00	-3.169580996980790322e-01
-2.248299186378582171e+00	-3.086731364489509466e-01
-2.217886273385102136e+00	-3.003545503640169811e-01
-2.187630226559082125e+00	-2.920047130116089629e-01
-2.157533909072511857e+00	-2.836259582114710187e-01
-2.127600242231562078e+00	-2.752205919559599923e-01
-2.097832197565161927e+00	-2.667909029519600073e-01
-2.068232788648181941e+00	-2.583391736503410363e-01
-2.038805062719101890e+00	-2.498676916238279921e-01
-2.009552092154241798e+00	-2.413787611493360408e-01
-1.980476965862701944e+00	-2.328747148471789763e-01
-1.951582780667721950e+00	-2.243579252271299951e-01
-1.922872632741351895e+00	-2.158308159900989565e-01
-1.894349609160072001e+00	-2.072958729342700424e-01
-1.866016779649391832e+00	-1.987556543159059719e-01
-1.837877188584981836e+00	-1.902128005176930148e-01
-1.809933847317291900e+00	-1.816700428814519985e-01
-1.782189726885181846e+00	-1.731302115673660214e-01
-1.754647751182161874e+00	-1.645962423084200155e-01
-1.727310790636221949e+00	-1.560711819366419895e-01
-1.700181656461211999e+00	-1.475581925668439931e-01
-1.673263095533631839e+00	-1.390605543339299977e-01
-1.646557785944651853e+00	-1.305816665913290264e-01
-1.620068333271951877e+00	-1.221250474907970007e-01
-1.593797267610141954e+00	-1.136943318774609746e-01
-1.567747041392781870e+00	-1.052932674487199738e-01
-1.541920028031941836e+00	-9.692570914110198999e-02
-1.516318521393951846e+00	-8.859561172555202591e-02
-1.490944736122661984e+00	-8.030702060862698888e-02
-1.465800808812891987e+00	-7.206406085464900357e-02
-1.440888800028861993e+00	-6.387092446186298789e-02
-1.416210697153191811e+00	-5.573185594391599773e-02
-1.391768418043461963e+00	-4.765113628642098087e-02
-1.367563815464171828e+00	-3.963306536674898739e-02
-1.343598682252851839e+00	-3.168194294341797335e-02
-1.319874757170241830e+00	-2.380204833930368857e-02
-1.296393731375511837e+00	-1.599761896023887964e-02
-1.273157255458991832e+00	-8.272827807146387880e-03
-1.250166946956921876e+00	-6.317601555907992328e-04
-1.227424398264761907e+00	6.921610408772316259e-03
-1.204931184858871962e+00	1.438344639701660821e-02
-1.182688873729772050e+00	2.175007105232251714e-02
-1.160699031924908864e+00	2.901799298995030862e-02
-1.138963235093894077e+00	3.618393060940980344e-02
-1.117483075925874925e+00	4.324483603996309711e-02
-1.096260172365916885e+00	5.019791837625020570e-02
-1.075296175495900064e+00	5.704066595874431045e-02
-1.054592776965251000e+00	6.377086745403351409e-02
-1.034151715857793974e+00	7.038663149269651365e-02
-1.013974784883346025e+00	7.688640462785710505e-02
-9.940638357862250363e-01	8.326898738543600520e-02
-9.744207838677039213e-01	8.953354818766390277e-02
-9.550476115255459586e-01	9.567963494461080576e-02
-9.359463707210828876e-01	1.017071841242502134e-01
-9.171191842927939319e-01	1.076165271298671067e-01
-8.985682460449100351e-01	1.134083938343367071e-01
-8.802958195501899841e-01	1.190839131437956000e-01
-8.623042356175070200e-01	1.246446104883500161e-01
-8.445958883871929057e-01	1.300924021645047945e-01
-8.271732300301068985e-01	1.354295864827315121e-01
-8.100387640398920563e-01	1.406588317037493208e-01
-7.931950371218898788e-01	1.457831607784006167e-01
-7.766446296963298579e-01	1.508059329381308267e-01
-7.603901450477639212e-01	1.557308222157107180e-01
-7.444341971669359292e-01	1.605617930086072065e-01
-7.287793973453269292e-01	1.653030728299550167e-01
-7.134283395962770502e-01	1.699591224240283305e-01
-6.983835849897148673e-01	1.745346034540772306e-01
-6.836476449999999705e-01	1.790343440000000119e-01
-6.692229639780219452e-01	1.834633021311999901e-01
-6.551119008694279433e-01	1.878265278457330045e-01
-6.413167103104749911e-01	1.921291236901800092e-01
-6.278395232415290295e-01	1.963762043952020087e-01
-6.146823271854380266e-01	2.005728558791740057e-01
-6.018469463439639622e-01	2.047240939863470000e-01
-5.893350216699769772e-01	2.088348233364450135e-01
-5.771479910762609133e-01	2.129097966692000132e-01
-5.652870699434789925e-01	2.169535750699460031e-01
-5.537532320901019656e-01	2.209704894609079984e-01
-5.425471913659190015e-01	2.249646037370780227e-01
-5.316693840282089578e-01	2.289396799156890039e-01
-5.211199520556579756e-01	2.328991456541470162e-01
-5.108987275498879654e-01	2.368460644730440157e-01
-5.010052183678970206e-01	2.407831089986140205e-01
-4.914385951209519487e-01	2.447125375129590164e-01
-4.821976796665909948e-01	2.486361740706960199e-01
-4.732809352103359846e-01	2.525553924076979762e-01
-4.646864581227339586e-01	2.564711038316680458e-01
-4.564119715652679710e-01	2.603837492456330116e-01
-4.484548210058219575e-01	2.642932954146640090e-01
-4.408119716906099828e-01	2.681992355434330011e-01
-4.334800081250209658e-01	2.721005941883120061e-01
-4.264551356006909266e-01	2.759959364828810102e-01
-4.197331837904469953e-01	2.798833816105920080e-01
-4.133096124166439900e-01	2.837606204134309751e-01
-4.071795189820029970e-01	2.876249369812500234e-01
-4.013376485354599454e-01	2.914732340235259844e-01
-3.957784054289489317e-01	2.953020617843010176e-01
-3.904958670045719504e-01	2.991076502222870248e-01
-3.854837991354789772e-01	3.028859441423120136e-01
-3.807356735281339777e-01	3.066326409317590151e-01
-3.762446866787079736e-01	3.103432305268980507e-01
-3.720037803621789596e-01	3.140130372094619982e-01
-3.680056635196770065e-01	3.176372628137920096e-01
-3.642428353976449595e-01	3.212110309096349869e-01
-3.607076097817859539e-01	3.247294315155110356e-01
-3.573921401595689940e-01	3.281875658925560435e-01
-3.542884456374389979e-01	3.315805909690719977e-01
-3.513884374327839732e-01	3.349037629515499992e-01
-3.486839457564159805e-01	3.381524796887930284e-01
-3.461667468986259766e-01	3.413223213716199966e-01
-3.438285903310109859e-01	3.444090891714690628e-01
-3.416612256371039935e-01	3.474088414465600350e-01
-3.396564290874339864e-01	3.503179271739870204e-01
-3.378060296789029415e-01	3.531330162996030309e-01
-3.361019344643340068e-01	3.558511267345140228e-01
-3.345361530055159793e-01	3.584696477668669612e-01
-3.331008207921339892e-01	3.609863596998660329e-01
-3.317882214793649309e-01	3.633994495710279882e-01
-3.305908078086639557e-01	3.657075228530389799e-01
-3.295012210891409277e-01	3.679096110825620380e-01
-3.285123091308819743e-01	3.700051754094370038e-01
-3.276171425363859635e-01	3.719941061042950636e-01
-3.268090292718649481e-01	3.738767181071009915e-01
-3.260815274563099719e-01	3.756537427420709729e-01
-3.254284563227809457e-01	3.773263157651369770e-01
-3.248439053231869655e-01	3.788959619483369679e-01
-3.243222413647010027e-01	3.803645764406060614e-01
-3.238581141826849530e-01	3.817344031761640277e-01
-3.234464598715020012e-01	3.830080106295870035e-01
-3.230825026105719755e-01	3.841882652405430587e-01
-3.227617546384189406e-01	3.852783028507270613e-01
-3.224800145420529951e-01	3.862814985106359789e-01
-3.222333639426570029e-01	3.872014350243689895e-01
-3.220181626711149381e-01	3.880418706064749923e-01
-3.218310425382669981e-01	3.888067060261519714e-01
-3.216688998147479994e-01	3.894999516106859572e-01
-3.215288865438840071e-01	3.901256944722020226e-01
-3.214084008181109509e-01	3.906880663095989581e-01
-3.213050761548799650e-01	3.911912121212720583e-01
-3.212167701118039398e-01	3.916392601440159549e-01
-3.211415522829699776e-01	3.920362933098520131e-01
-3.210776918187939755e-01	3.923863224855169696e-01
-3.210236446106439767e-01	3.926932617296200467e-01
-3.209780402785969988e-01	3.929609057702220243e-01
-3.209396690963309817e-01	3.931929098713939918e-01
-3.209074689812450032e-01	3.933927722215510014e-01
-3.208805126705769339e-01	3.935638189395490594e-01
-3.208579951956949672e-01	3.937091917571520217e-01
-3.208392217569560056e-01	3.938318383990120353e-01
-3.208235960907079853e-01	3.939345056443239734e-01
-3.208106094083659765e-01	3.940197350182089719e-01
-3.207998299751159688e-01	3.940898610262759671e-01
-3.207908933829689557e-01	3.941470118130490086e-01
-3.207834935596939330e-01	3.941931120946360334e-01
-3.207773745419019717e-01	3.942298881884720441e-01
-3.207723230273829551e-01	3.942588749386719549e-01
-3.207681617089509496e-01	3.942814243148530240e-01
-3.207647433796799730e-01	3.942987154455419585e-01
-3.207619457878629898e-01	3.943117658347470300e-01
-3.207596672093079304e-01	3.943214435022660558e-01
-3.207578226950479339e-01	3.943284797848810586e-01
-3.207563409442929503e-01	3.943334825369549934e-01
-3.207551617456410042e-01	3.943369494751459703e-01
-3.207542339243829588e-01	3.943392814228520171e-01
