# Supplementary material for: Agile perching maneuvers in birds and morphing-wing drones
Source: Nat Commun. 2024 Sep 27;15:8330. doi: 10.1038/s41467-024-52369-4 (PMC11437188; doi:10.1038/s41467-024-52369-4)
Supplement: Supplementary file 11 — Source Data [file 41467_2024_52369_MOESM11_ESM.zip › figure_source_data/suppl_fig_2/harris_hawk_432.csv]

# horizontal_pos	altitude
-1.230407023517948417e+01	3.713429507864269841e-01
-1.230240200360188396e+01	3.699978007373659894e-01
-1.230070331842588338e+01	3.686044138612709631e-01
-1.229897336134768437e+01	3.671642236476979626e-01
-1.229721100870138351e+01	3.656789109258049564e-01
-1.229541481651518353e+01	3.641504067082550478e-01
-1.229358300733068354e+01	3.625808936356600398e-01
-1.229171345890728340e+01	3.609728059272360179e-01
-1.228980369492408364e+01	3.593288277493119631e-01
-1.228785087777318452e+01	3.576518899205609614e-01
-1.228585180352868456e+01	3.559451648813689584e-01
-1.228380289915468460e+01	3.542120598645219776e-01
-1.228170022200478506e+01	3.524562082154050202e-01
-1.227953946164668508e+01	3.506814588221279783e-01
-1.227731594402918347e+01	3.488918636292940301e-01
-1.227502463799318377e+01	3.470916632235110377e-01
-1.227266016411138416e+01	3.452852704940829742e-01
-1.227021680582498497e+01	3.434772523884229711e-01
-1.226768852282978450e+01	3.416723097986390512e-01
-1.226506896664728430e+01	3.398752556331060548e-01
-1.226235149830398363e+01	3.380909911446829952e-01
-1.225952920802378365e+01	3.363244806052410052e-01
-1.225659493682708501e+01	3.345807244342720033e-01
-1.225354129991668373e+01	3.328647309072819693e-01
-1.225036071171788343e+01	3.311814865872669822e-01
-1.224704541242908462e+01	3.295359256396419578e-01
-1.224358749592998485e+01	3.279328982073069776e-01
-1.223997893888498467e+01	3.263771380379220099e-01
-1.223621163087138441e+01	3.248732295696959982e-01
-1.223227740535648422e+01	3.234255746948999644e-01
-1.222816807134188366e+01	3.220383594317229869e-01
-1.222387544549048499e+01	3.207155207447690559e-01
-1.221939138454788498e+01	3.194607137623760584e-01
-1.221470781787018467e+01	3.182772796447830288e-01
-1.220981677987008496e+01	3.171682143609220184e-01
-1.220471044219428336e+01	3.161361386331440482e-01
-1.219938114544928354e+01	3.151832693083810311e-01
-1.219382143029578458e+01	3.143113924111039514e-01
-1.218802406773738412e+01	3.135218381278620514e-01
-1.218198208843608477e+01	3.128154579651940548e-01
-1.217568881089368382e+01	3.121926043123189887e-01
-1.216913786834678390e+01	3.116531126272240049e-01
-1.216232323423158412e+01	3.111962864497310188e-01
-1.215523924608548434e+01	3.108208854278139976e-01
-1.214788062775958366e+01	3.105251165240660027e-01
-1.214024250982918396e+01	3.103066285478890407e-01
-1.213232044809928389e+01	3.101625101358159720e-01
-1.212411044011198413e+01	3.100892912776239685e-01
-1.211560893957298468e+01	3.100829484596909769e-01
-1.210681286862778450e+01	3.101389134696350136e-01
-1.209771962792578393e+01	3.102520858778690105e-01
-1.208832710442178460e+01	3.104168491824910170e-01
-1.207863367687698464e+01	3.106270905742870014e-01
-1.206863821902878442e+01	3.108762242486040051e-01
-1.205834010041118454e+01	3.111572181609130183e-01
-1.204773918481788364e+01	3.114626240931460122e-01
-1.203683582640908334e+01	3.117846108687020168e-01
-1.202563086347578469e+01	3.121150005256000393e-01
-1.201412560988398504e+01	3.124453072299400169e-01
-1.200232184423488491e+01	3.127667786857709631e-01
-1.199022179678438427e+01	3.130704397730830202e-01
-1.197782813418208470e+01	3.133471381230149566e-01
-1.196514394209798482e+01	3.135875913189379860e-01
-1.195217270581868441e+01	3.137824353938549748e-01
-1.193891828890898488e+01	3.139222742790449550e-01
-1.192538491004528467e+01	3.139977298460140398e-01
-1.191157711814258491e+01	3.139994921739890366e-01
-1.189749976590928426e+01	3.139183696684589853e-01
-1.188315798197638351e+01	3.137453386528720189e-01
-1.186855714176218335e+01	3.134715920555289914e-01
-1.185370283724518359e+01	3.130885868172229580e-01
-1.183860084582848415e+01	3.125880896521689989e-01
-1.182325709849298434e+01	3.119622208054020351e-01
-1.180767764744238413e+01	3.112034954639449902e-01
-1.179186863345478464e+01	3.103048624967340019e-01
-1.177583625315978466e+01	3.092597402193369982e-01
-1.175958672646678416e+01	3.080620489038390364e-01
-1.174312626437048479e+01	3.067062397816079922e-01
-1.172646103736308376e+01	3.051873203169119808e-01
-1.170959714467838353e+01	3.035008755620910437e-01
-1.169254058459008405e+01	3.016430854399759776e-01
-1.167529722597908481e+01	2.996107378361320128e-01
-1.165787278137718452e+01	2.974012374217960275e-01
-1.164027278167908364e+01	2.950126101678179902e-01
-1.162250255270548394e+01	2.924435035498550439e-01
-1.160456719378028367e+01	2.896931824852340132e-01
-1.158647155846778354e+01	2.867615210816659710e-01
-1.156822023759488438e+01	2.836489903169679971e-01
-1.154981754466178501e+01	2.803566418066280042e-01
-1.153126750372228493e+01	2.768860878519310287e-01
-1.151257383978698456e+01	2.732394779951139996e-01
-1.149373997178108375e+01	2.694194723390209711e-01
-1.147476900805998490e+01	2.654292119168910058e-01
-1.145566374446228508e+01	2.612722864225379693e-01
-1.143642666485128423e+01	2.569526996323300283e-01
-1.141705994407358382e+01	2.524748328675049946e-01
-1.139756545323838388e+01	2.478434068584770000e-01
-1.137794476719828474e+01	2.430634423816240008e-01
-1.135819917409218505e+01	2.381402200436470162e-01
-1.133832968679068465e+01	2.330792395887810176e-01
-1.131833705606978491e+01	2.278861791000920123e-01
-1.129822178532258370e+01	2.225668544578610075e-01
-1.127798414660858484e+01	2.171271794057180182e-01
-1.125762419783088397e+01	2.115731265590869992e-01
-1.123714180082708403e+01	2.059106896707860179e-01
-1.121653664015558505e+01	2.001458474456670189e-01
-1.119580824236058447e+01	1.942845291702779975e-01
-1.117495599550228391e+01	1.883325823951980116e-01
-1.115397916874368356e+01	1.822957428771639909e-01
-1.113287693179558424e+01	1.761796069560910005e-01
-1.111164837403108407e+01	1.699896065088409847e-01
-1.109029252309508351e+01	1.637309865877449866e-01
-1.106880836284868508e+01	1.574087858179374078e-01
-1.104719485050538452e+01	1.510278195939230850e-01
-1.102545093283328370e+01	1.445926660830678112e-01
-1.100357556131728387e+01	1.381076550122742885e-01
-1.098156770619268485e+01	1.315768591844320157e-01
-1.095942636928368508e+01	1.250040886437051024e-01
-1.093715059559728431e+01	1.183928873836851969e-01
-1.091473948364248336e+01	1.117465324701736040e-01
-1.089219219446478348e+01	1.050680354311095133e-01
-1.086950795940038361e+01	9.836014575008661387e-02
-1.084668608657228361e+01	9.162535628711150626e-02
-1.082372596616578342e+01	8.486591044078881096e-02
-1.080062707453058479e+01	7.808381085995740045e-02
-1.077738897717268429e+01	7.128082950985101252e-02
-1.075401133070388404e+01	6.445851889798551171e-02
-1.073049388382918501e+01	5.761822426798310359e-02
-1.070683647745348388e+01	5.076109657518820817e-02
-1.068303904399568438e+01	4.388810606593279706e-02
-1.065910160600038381e+01	3.700005629234182081e-02
-1.063502427413538420e+01	3.009759840631098804e-02
-1.061080724466438419e+01	2.318124558935610868e-02
-1.058645079647898335e+01	1.625138748908000474e-02
-1.056195528777298343e+01	9.308304547650414484e-03
-1.053732115243258427e+01	2.352182122574209000e-03
-1.051254889621398370e+01	-4.616875685151677899e-03
-1.048763909276898509e+01	-1.159883256605970248e-02
-1.046259237957568367e+01	-1.859370695728290723e-02
-1.043740945381938445e+01	-2.560155946187248066e-02
-1.041209106826498498e+01	-3.262248076505247507e-02
-1.038663802715198337e+01	-3.965658006997199725e-02
-1.036105118213608378e+01	-4.670397406689097419e-02
-1.033533142829728391e+01	-5.376477644267299572e-02
-1.030947970022358362e+01	-6.083908793208697707e-02
-1.028349696817968351e+01	-6.792698690854498400e-02
-1.025738423436118474e+01	-7.502852050974501141e-02
-1.023114252923318368e+01	-8.214369629283396756e-02
-1.020477290795058423e+01	-8.927247441426799934e-02
-1.017827644685392485e+01	-9.641476033123003164e-02
-1.015165424003526340e+01	-1.035703980240350042e-01
-1.012490739596846367e+01	-1.107391637423080222e-01
-1.009803703419918364e+01	-1.179207602814429934e-01
-1.007104428209180469e+01	-1.251148117998799880e-01
-1.004393027163225405e+01	-1.323208591916110177e-01
-1.001669613628900457e+01	-1.395383560319889971e-01
-9.989343007936694718e+00	-1.467666651180160042e-01
-9.961872013850564755e+00	-1.540050556266339687e-01
-9.934284273782584052e+00	-1.612527009160010238e-01
-9.906580897133483887e+00	-1.685086769950990271e-01
-9.878762980237544511e+00	-1.757719616861979639e-01
-9.850831603779443668e+00	-1.830414345026160072e-01
-9.822787830364713813e+00	-1.903158772608380400e-01
-9.794632702266534707e+00	-1.975939754413579830e-01
-9.766367239373023423e+00	-2.048743203067169838e-01
-9.737992437359084263e+00	-2.121554117780889981e-01
-9.709509266106744363e+00	-2.194356620636799815e-01
-9.680918668396763849e+00	-2.267134000232199909e-01
-9.652221558892604136e+00	-2.339868762431639992e-01
-9.623418823435324398e+00	-2.412542687870779523e-01
-9.594511318665015054e+00	-2.485136895753809472e-01
-9.565499871980634339e+00	-2.557631913382770183e-01
-9.536385281845634054e+00	-2.630007750756810370e-01
-9.507168318442413835e+00	-2.702243979485149938e-01
-9.477849724673193421e+00	-2.774319815170580017e-01
-9.448430217499694805e+00	-2.846214202344529709e-01
-9.418910489608395054e+00	-2.917905900971839439e-01
-9.389291211382595037e+00	-2.989373573494849556e-01
-9.359573033156975086e+00	-3.060595871355210051e-01
-9.329756587725183792e+00	-3.131551519918320259e-01
-9.299842493065893834e+00	-3.202219400730979548e-01
-9.269831355248443927e+00	-3.272578630068369576e-01
-9.239723771475224723e+00	-3.342608632771760235e-01
-9.209520333214953780e+00	-3.412289210443600340e-01
-9.179221629378384151e+00	-3.481600603150430406e-01
-9.148828249486603781e+00	-3.550523543886189848e-01
-9.118340786781324425e+00	-3.619039305166250053e-01
-9.087759841227073920e+00	-3.687129737255129824e-01
-9.057086022356124033e+00	-3.754777297674790071e-01
-9.026319951909513861e+00	-3.821965071794189428e-01
-8.995462266230484616e+00	-3.888676784460290414e-01
-8.964513618370583359e+00	-3.954896802794119481e-01
-8.933474679873624424e+00	-4.020610130438529439e-01
-8.902346142208044100e+00	-4.085802393704240365e-01
-8.871128717824303678e+00	-4.150459820214419948e-01
-8.839823140820774583e+00	-4.214569210791900278e-01
-8.808430167208303629e+00	-4.278117905464409731e-01
-8.776950574771193558e+00	-4.341093744579430092e-01
-8.745385162529604628e+00	-4.403485026117959777e-01
-8.713734749815783331e+00	-4.465280460375000149e-01
-8.682000174983954821e+00	-4.526469123230220659e-01
-8.650182293780584786e+00	-4.587040409265369934e-01
-8.618281977408473793e+00	-4.646983985993489719e-01
-8.586300110324234680e+00	-4.706289750448680587e-01
-8.554237587814094823e+00	-4.764947789344000095e-01
-8.522095313397864302e+00	-4.822948343939499893e-01
-8.489874196114783445e+00	-4.880281780673450531e-01
-8.457575147748043420e+00	-4.936938568498329682e-01
-8.425199080046853695e+00	-4.992909263731780123e-01
-8.392746902006074095e+00	-5.048184503083070762e-01
-8.360219517263443478e+00	-5.102755005350660955e-01
-8.327617821673374721e+00	-5.156611582108949765e-01
-8.294942701114413453e+00	-5.209745157515899283e-01
-8.262195029584123773e+00	-5.262146797180990987e-01
-8.229375667631453339e+00	-5.313807745838550201e-01
-8.196485461171354459e+00	-5.364719473379480075e-01
-8.163525240720874265e+00	-5.414873728606790504e-01
-8.130495821088993935e+00	-5.464262599902780515e-01
-8.097398001545744961e+00	-5.512878581830400471e-01
-8.064232566487865128e+00	-5.560714646541651263e-01
-8.031000286610485261e+00	-5.607764318735819487e-01
-7.997701920585742918e+00	-5.654021752801159373e-01
-7.964338217240734430e+00	-5.699481810688911132e-01
-7.930909918218863375e+00	-5.744140139009110690e-01
-7.897417761100093081e+00	-5.787993243805269472e-01
-7.863862482947863164e+00	-5.831038561460510916e-01
-7.830244824242813984e+00	-5.873274524211100633e-01
-7.796565533156523564e+00	-5.914700618794699327e-01
-7.762825370112273582e+00	-5.955317436838301060e-01
-7.729025112574354317e+00	-5.995126715695080488e-01
-7.695165560002933169e+00	-6.034131368566220122e-01
-7.661247538907704602e+00	-6.072335502893291270e-01
-7.627271907931302941e+00	-6.109744426174330556e-01
-7.593239562891544558e+00	-6.146364638540859904e-01
-7.559151441711462915e+00	-6.182203811629640722e-01
-7.525008529166433924e+00	-6.217270753489150259e-01
-7.490811861379373049e+00	-6.251575359472409943e-01
-7.456562529998083555e+00	-6.285128549282239518e-01
-7.422261685991792923e+00	-6.317942190547380932e-01
-7.387910543009353681e+00	-6.350029009515980594e-01
-7.353510380246503608e+00	-6.381402489652290289e-01
-7.319062544776014256e+00	-6.412076759109990309e-01
-7.284568453301633717e+00	-6.442066468228730969e-01
-7.250029593304014419e+00	-6.471386658355711141e-01
-7.215447523554993303e+00	-6.500052623429599663e-01
-7.180823873984704342e+00	-6.528079765877350393e-01
-7.146160344894833649e+00	-6.555483448463881313e-01
-7.111458705519674517e+00	-6.582278843798730072e-01
-7.076720791945393607e+00	-6.608480783242021150e-01
-7.041948504406513543e+00	-6.634103606963970279e-01
-7.007143803986443764e+00	-6.659161016897450214e-01
-6.972308708757023687e+00	-6.683665934283089527e-01
-6.937445289399152948e+00	-6.707630363441230426e-01
-6.902555664353223541e+00	-6.731065263316551306e-01
-6.867641994554053220e+00	-6.753980428231609601e-01
-6.832706477810213563e+00	-6.776384379155839799e-01
-6.797751342891943160e+00	-6.798284266650669316e-01
-6.762778843394964490e+00	-6.819685786490869983e-01
-6.727791251450413235e+00	-6.840593108790429255e-01
-6.692790851351893444e+00	-6.861008821281180392e-01
-6.657779933171513953e+00	-6.880933887207050237e-01
-6.622760786435914149e+00	-6.900367618109111145e-01
-6.587735693931704439e+00	-6.919307661589950698e-01
-6.552706925707423302e+00	-6.937750003962590561e-01
-6.517676733335282968e+00	-6.955688987512600452e-01
-6.482647344492193930e+00	-6.973117341934140789e-01
-6.447620957914044659e+00	-6.990026229344119546e-01
-6.412599738772033042e+00	-7.006405302134839364e-01
-6.377585814512984008e+00	-7.022242772797140375e-01
-6.342581271199393633e+00	-7.037525494732879139e-01
-6.307588150377294589e+00	-7.052239052980289191e-01
-6.272608446492973222e+00	-7.066367863697660123e-01
-6.237644104871683304e+00	-7.079895281190891065e-01
-6.202697020263943095e+00	-7.092803711228830021e-01
-6.167769035957323176e+00	-7.105074729366160913e-01
-6.132861943443953301e+00	-7.116689202987040996e-01
-6.097977482626974144e+00	-7.127627415792969767e-01
-6.063117342541773702e+00	-7.137869193483830088e-01
-6.028283162561623776e+00	-7.147394029422029504e-01
-5.993476534050894422e+00	-7.156181209123639864e-01
-5.958699002423784030e+00	-7.164209932486891308e-01
-5.923952069561244649e+00	-7.171459432746161156e-01
-5.889237196534684138e+00	-7.177909091226171157e-01
-5.854555806581474009e+00	-7.183538547066810054e-01
-5.819909288274224046e+00	-7.188327801190190769e-01
-5.785298998823873440e+00	-7.192257313888990033e-01
-5.750726267455424257e+00	-7.195308095525030367e-01
-5.716192398794293972e+00	-7.197461789940149401e-01
-5.681698676201974330e+00	-7.198700750293940409e-01
-5.647246365000254009e+00	-7.199008107155639991e-01
-5.612836715525534537e+00	-7.198367828787060052e-01
-5.578470965956824124e+00	-7.196764773659301007e-01
-5.544150344864672952e+00	-7.194184735347619597e-01
-5.509876073431693833e+00	-7.190614480042980539e-01
-5.475649367300113646e+00	-7.186041777006610953e-01
-5.441471438006604266e+00	-7.180455422372939989e-01
-5.407343493970123482e+00	-7.173845256775779333e-01
-5.373266741004322888e+00	-7.166202177333000911e-01
-5.339242382332433756e+00	-7.157518144574039898e-01
-5.305271618088833741e+00	-7.147786184933129228e-01
-5.271355644298163945e+00	-7.137000389458381111e-01
-5.237495651329914459e+00	-7.125155909402969279e-01
-5.203692821832864190e+00	-7.112248949369310846e-01
-5.169948328160944406e+00	-7.098276758670289954e-01
-5.136263329308463632e+00	-7.083237621554800967e-01
-5.102638967379482970e+00	-7.067130846916440667e-01
-5.069076363622284198e+00	-7.049956758066640017e-01
-5.035576614065813139e+00	-7.031716683106339350e-01
-5.002140784800913842e+00	-7.012412946374360079e-01
-4.968769906954103810e+00	-6.992048861387361036e-01
-4.935464971406703150e+00	-6.970628725615790611e-01
-4.902226923316113094e+00	-6.948157817364111200e-01
-4.869056656499984648e+00	-6.924642394942830403e-01
-4.835955007746993495e+00	-6.900089698235321034e-01
-4.802922751120333622e+00	-6.874507952675750211e-01
-4.769960592322143533e+00	-6.847906375566330528e-01
-4.737069163187764609e+00	-6.820295184574580727e-01
-4.704249016379653092e+00	-6.791685608164530485e-01
-4.671500620350194311e+00	-6.762089897632630464e-01
-4.638824354641753800e+00	-6.731521340338730841e-01
-4.606220505590654213e+00	-6.699994273648510745e-01
-4.573689262499463837e+00	-6.667524099035169183e-01
-4.541230714338674090e+00	-6.634127295727429985e-01
-4.508844847035414105e+00	-6.599821433238919344e-01
-4.476531541402334113e+00	-6.564625182070640275e-01
-4.444290571754854646e+00	-6.528558321846009704e-01
-4.412121605259564205e+00	-6.491641746116010303e-01
-4.380024202050433857e+00	-6.453897463061550877e-01
-4.347997816143184480e+00	-6.415348591322300731e-01
-4.316041797171024541e+00	-6.376019350194459534e-01
-4.284155392958203912e+00	-6.335935043466720540e-01
-4.252337752939824078e+00	-6.295122036201801219e-01
-4.220587932429154421e+00	-6.253607723821761333e-01
-4.188904897725734600e+00	-6.211420492917809622e-01
-4.157287532049504186e+00	-6.168589673279289975e-01
-4.125734642278883868e+00	-6.125145480720739499e-01
-4.094244966462444069e+00	-6.081118950380590693e-01
-4.062817182066893906e+00	-6.036541860268169746e-01
-4.031449914916393595e+00	-5.991446644946749611e-01
-4.000141748771714134e+00	-5.945866299357960294e-01
-3.968891235491083691e+00	-5.899834272915489564e-01
-3.937696905708773620e+00	-5.853384354122270761e-01
-3.906557279962013851e+00	-5.806550546093780518e-01
-3.875470880192144030e+00	-5.759366933498399899e-01
-3.844436241541823840e+00	-5.711867541553290462e-01
-3.813451924366914270e+00	-5.664086187837920061e-01
-3.782516526378864263e+00	-5.616056327806520088e-01
-3.751628694832094268e+00	-5.567810894992830661e-01
-3.720787138669614080e+00	-5.519382137003920885e-01
-3.689990640540314004e+00	-5.470801448493500807e-01
-3.659238068602154392e+00	-5.422099202386621020e-01
-3.628528388027134177e+00	-5.373304580696320887e-01
-3.597860672126373949e+00	-5.324445406326481223e-01
-3.567234113017134334e+00	-5.275547977294219315e-01
-3.536648031757524180e+00	-5.226636904827000052e-01
-3.506101887879464307e+00	-5.177734956795629895e-01
-3.475595288256124071e+00	-5.128862907932341120e-01
-3.445127995245774066e+00	-5.080039398254980743e-01
-3.414699934060704045e+00	-5.031280801072359754e-01
-3.384311199316793584e+00	-4.982601101884470141e-01
-3.353962060726403571e+00	-4.934011789414000648e-01
-3.323652967904814126e+00	-4.885521759913990514e-01
-3.293384554267944075e+00	-4.837137235791960088e-01
-3.263157640006453697e+00	-4.788861699474649680e-01
-3.232973234129014273e+00	-4.740695843311540369e-01
-3.202832535574273720e+00	-4.692637536181280544e-01
-3.172736933398313752e+00	-4.644681807324660405e-01
-3.142688006050703642e+00	-4.596820847783810726e-01
-3.112687519758013721e+00	-4.549044029680209822e-01
-3.082737426039503958e+00	-4.501337943417549892e-01
-3.052839858384204241e+00	-4.453686452750230118e-01
-3.022997128122984378e+00	-4.406070767516650499e-01
-2.993211719532633985e+00	-4.358469533699829701e-01
-2.963486284212113908e+00	-4.310858940348219481e-01
-2.933823634773133904e+00	-4.263212842767410415e-01
-2.904226737888963683e+00	-4.215502901281070192e-01
-2.874698706746343646e+00	-4.167698734756149492e-01
-2.845242792945883892e+00	-4.119768087995419603e-01
-2.815862377895974156e+00	-4.071677012018830033e-01
-2.786560963745183805e+00	-4.023390056185240371e-01
-2.757342163896733922e+00	-3.974870471046510478e-01
-2.728209693147533699e+00	-3.926080420777489643e-01
-2.699167357492873620e+00	-3.876981203987430180e-01
-2.670219043636024026e+00	-3.827533481689359696e-01
-2.641368708240134033e+00	-3.777697511184579526e-01
-2.612620366958084084e+00	-3.727433384607749534e-01
-2.583978083274113935e+00	-3.676701270873739547e-01
-2.555445957189143691e+00	-3.625461659769760314e-01
-2.527028113780244389e+00	-3.573675606943889638e-01
-2.498728691663154144e+00	-3.521304978553860265e-01
-2.470551831385733976e+00	-3.468312694356659454e-01
-2.442501663778993581e+00	-3.414662968039629543e-01
-2.414582298291933604e+00	-3.360321543616970330e-01
-2.386797811335924280e+00	-3.305255926740790495e-01
-2.359152234664433578e+00	-3.249435609803479896e-01
-2.331649543813914427e+00	-3.192832289737270179e-01
-2.304293646632434189e+00	-3.135420077447240161e-01
-2.277088371923423615e+00	-3.077175697846010194e-01
-2.250037458232723608e+00	-3.018078679491160154e-01
-2.223144542809004420e+00	-2.958111532860509540e-01
-2.196413150768504075e+00	-2.897259916335430119e-01
-2.169846684497203970e+00	-2.835512788998940104e-01
-2.143448413325073965e+00	-2.772862549392849929e-01
-2.117221463509084245e+00	-2.709305159417690345e-01
-2.091168808563363957e+00	-2.644840252600379471e-01
-2.065293259977023954e+00	-2.579471225997709838e-01
-2.039597458361593674e+00	-2.513205315049859556e-01
-2.014083865072044066e+00	-2.446053650746529695e-01
-1.988754754346423903e+00	-2.378031298520510428e-01
-1.963612206010564076e+00	-2.309157278339370456e-01
-1.938658098795043916e+00	-2.239454565525479945e-01
-1.913894104312114042e+00	-2.168950071899379828e-01
-1.889321681740413927e+00	-2.097674606910800432e-01
-1.864942073264854061e+00	-2.025662818495969630e-01
-1.840756300318284078e+00	-1.952953113480389580e-01
-1.816765160670084089e+00	-1.879587557431840472e-01
-1.792969226404873995e+00	-1.805611753959869836e-01
-1.769368842832103939e+00	-1.731074703555730010e-01
-1.745964128364154044e+00	-1.656028642169619647e-01
-1.722754975396874055e+00	-1.580528859830890309e-01
-1.699741052222293991e+00	-1.504633499730460011e-01
-1.676921805998563997e+00	-1.428403338303639858e-01
-1.654296466796653986e+00	-1.351901546974049739e-01
-1.631864052737773907e+00	-1.275193436345870013e-01
-1.609623376229093905e+00	-1.198346183760959915e-01
-1.587573051298863946e+00	-1.121428545268119970e-01
-1.565711502024923929e+00	-1.044510553184269663e-01
-1.544036972043524081e+00	-9.676632005589597130e-02
-1.522547535118043971e+00	-8.909581139840500041e-02
-1.501241106739374054e+00	-8.144672163188998448e-02
-1.480115456722703948e+00	-7.382623810248900575e-02
-1.459168222757533995e+00	-6.624150799223998964e-02
-1.438396924860753989e+00	-5.869960262951098851e-02
-1.417798980675373910e+00	-5.120748153706300432e-02
-1.397371721550743962e+00	-4.377195643006398518e-02
-1.377112409333784093e+00	-3.639965538468958872e-02
-1.357018253794713969e+00	-2.909698740502197900e-02
-1.337086430605473941e+00	-2.187010762163119071e-02
-1.317314099784004044e+00	-1.472488335939178827e-02
-1.297698424513604065e+00	-7.666861314605588618e-03
-1.278236590242703974e+00	-7.012360822785113079e-04
-1.258925823967663948e+00	6.167179726669191897e-03
-1.239763413599084041e+00	1.293398354147778928e-02
-1.220746727310304092e+00	1.959520882911619521e-02
-1.201873232766083932e+00	2.614734880857572108e-02
-1.183140516129383979e+00	3.258737766622130105e-02
-1.164546300744268015e+00	3.891276906769680632e-02
-1.146088465394240030e+00	4.512151177511561362e-02
-1.127765062036826915e+00	5.121212219352250239e-02
-1.109574332917250050e+00	5.718365368784110447e-02
-1.091514726966644977e+00	6.303570253063910112e-02
-1.073584915393223982e+00	6.876841036195140144e-02
-1.055783806378105982e+00	7.438246306498080829e-02
-1.038110558791223159e+00	7.987908598560240769e-02
-1.020564594846618878e+00	8.526003544907380383e-02
-1.003145611620670952e+00	9.052758655402021182e-02
-9.858535913611380375e-01	9.568451725143030384e-02
-9.686888105195230469e-01	1.007340887448555100e-01
-9.516518474439500386e-01	1.056800222770410969e-01
-9.347435886746320310e-01	1.105264723975979135e-01
-9.179652337889669944e-01	1.152779968358209062e-01
-9.013182987484199549e-01	1.199395231321301047e-01
-8.848046177045629790e-01	1.245163122106132114e-01
-8.684263432269719862e-01	1.290139191035317157e-01
-8.521859449211639514e-01	1.334381510661802883e-01
-8.360862064104009894e-01	1.377950233468976937e-01
-8.201302206609499823e-01	1.420907129020888005e-01
-8.043213836364180302e-01	1.463315103695780883e-01
-7.886633862729599542e-01	1.505237706352381966e-01
-7.731602047736330086e-01	1.546738623473946084e-01
-7.578160892268609450e-01	1.587881167507682045e-01
-7.426355505609559815e-01	1.628727762264690071e-01
-7.276233458539289600e-01	1.669339429365770122e-01
-7.127844620253369623e-01	1.709775279809770121e-01
-6.981240979448150030e-01	1.750092014800980200e-01
-6.836476449999999705e-01	1.790343440000000119e-01
-6.693606661749689213e-01	1.830579997355670230e-01
-6.552688736989000784e-01	1.870848318633560048e-01
-6.413781053334630666e-01	1.911190804678390143e-01
-6.276942993763839906e-01	1.951645234331720047e-01
-6.142234684676970424e-01	1.992244406772930021e-01
-6.009716722942499700e-01	2.033015820859830070e-01
-5.879449892970980418e-01	2.073981394815949952e-01
-5.751494874953729797e-01	2.115157229344550027e-01
-5.625911945489879828e-01	2.156553416945850010e-01
-5.502760671910729151e-01	2.198173899874950044e-01
-5.382099601692249546e-01	2.240016378805499975e-01
-5.263985948424200201e-01	2.282072273859259981e-01
-5.148475275877110180e-01	2.324326739228810002e-01
-5.035621181775160604e-01	2.366758732160479939e-01
-4.925474982943309765e-01	2.409341136582699994e-01
-4.818085403549769996e-01	2.452040941163539933e-01
-4.713498268210050135e-01	2.494819471066249961e-01
-4.611756201754569906e-01	2.537632672146000190e-01
-4.512898337489130163e-01	2.580431445802270352e-01
-4.416960035794370021e-01	2.623162032172520197e-01
-4.323972614917330204e-01	2.665766438831700391e-01
-4.233963095804239574e-01	2.708182911654110070e-01
-4.146953962808669902e-01	2.750346444004689861e-01
-4.062962942082790074e-01	2.792189319963830352e-01
-3.982002799420379935e-01	2.833641686858049957e-01
-3.904081159269510160e-01	2.874632151975120009e-01
-3.829200346568220059e-01	2.915088397992809943e-01
-3.757357252978860140e-01	2.954937811349850341e-01
-3.688543229004540014e-01	2.994108117542719771e-01
-3.622744003364439802e-01	3.032528017145650345e-01
-3.559939630882740236e-01	3.070127816229569762e-01
-3.500104470008230106e-01	3.106840044800940337e-01
-3.443207190928049832e-01	3.142600056897599803e-01
-3.389210815069260141e-01	3.177346606067209533e-01
-3.338072786595980279e-01	3.211022390116370362e-01
-3.289745076308039917e-01	3.243574559256150458e-01
-3.244174318129749990e-01	3.274955182081039640e-01
-3.201301978144839855e-01	3.305121664202920195e-01
-3.161064555888170036e-01	3.334037114817169911e-01
-3.123393817345300194e-01	3.361670657000550566e-01
-3.088217058841760121e-01	3.387997678126809520e-01
-3.055457400724249650e-01	3.413000017429740351e-01
-3.025034109449979969e-01	3.436666088439099820e-01
-2.996862946409190043e-01	3.458990934755400426e-01
-2.970856541512860161e-01	3.479976218405940180e-01
-2.946924789286329838e-01	3.499630140828999814e-01
-2.924975264922070051e-01	3.517967297355449885e-01
-2.904913657466460242e-01	3.535008466886939704e-01
-2.886644217048879857e-01	3.550780339296709665e-01
-2.870070212811750010e-01	3.565315183891529793e-01
-2.855094397971129627e-01	3.578650463059960263e-01
-2.841619478233800011e-01	3.590828395980950605e-01
-2.829548579623850091e-01	3.601895477966720049e-01
-2.818785711632170177e-01	3.611901961652630444e-01
-2.809236221503529918e-01	3.620901306813739673e-01
-2.800807235419309205e-01	3.628949606071819600e-01
-2.793408082326249153e-01	3.636104994147689728e-01
-2.786950696205361955e-01	3.642427048602819850e-01
-2.781349992673972649e-01	3.647976190192300239e-01
-2.776524215971648002e-01	3.652813091011789526e-01
-2.772395252599078042e-01	3.656998098557600052e-01
-2.768888908160354045e-01	3.660590683626899766e-01
-2.765935144304261240e-01	3.663648919662040315e-01
-2.763468273069696890e-01	3.666229000686349604e-01
-2.761427106413213983e-01	3.668384804390929510e-01
-2.759755059231350782e-01	3.670167506214080388e-01
-2.758400204783730825e-01	3.671625249412979741e-01
-2.757315282070540996e-01	3.672802875167799908e-01
-2.756457655414226160e-01	3.673741715691880572e-01
-2.755789227232434691e-01	3.674479452159969961e-01
-2.755276305758326827e-01	3.675050038025839960e-01
