# Supplementary material for: Agile perching maneuvers in birds and morphing-wing drones
Source: Nat Commun. 2024 Sep 27;15:8330. doi: 10.1038/s41467-024-52369-4 (PMC11437188; doi:10.1038/s41467-024-52369-4)
Supplement: Supplementary file 11 — Source Data [file 41467_2024_52369_MOESM11_ESM.zip › figure_source_data/suppl_fig_2/harris_hawk_354.csv]

# horizontal_pos	altitude
-1.217612605962287198e+01	2.894997362798680252e-01
-1.217518793834857149e+01	2.889989023214430408e-01
-1.217431889825867231e+01	2.885131976763100070e-01
-1.217352648610327215e+01	2.880384441061040190e-01
-1.217281660210137240e+01	2.875694152448280416e-01
-1.217219323849797163e+01	2.870999062281450187e-01
-1.217165823563107274e+01	2.866228317300110184e-01
-1.217121106115997264e+01	2.861303518305190474e-01
-1.217084861793177275e+01	2.856140244899439962e-01
-1.217056508564797213e+01	2.850649827488400123e-01
-1.217035180103157188e+01	2.844741341266180390e-01
-1.217019718059147237e+01	2.838323790659449952e-01
-1.217008668932997217e+01	2.831308446827769942e-01
-1.217000285786537184e+01	2.823611295471540328e-01
-1.216992534943917192e+01	2.815155547534050062e-01
-1.216983107718137269e+01	2.805874161546980106e-01
-1.216969437083367289e+01	2.795712323496700180e-01
-1.216948719090337150e+01	2.784629828303140098e-01
-1.216917938698227175e+01	2.772603306407470103e-01
-1.216873899573927176e+01	2.759628239637060276e-01
-1.216813257292927197e+01	2.745720712507730421e-01
-1.216732555268717242e+01	2.730918848451280301e-01
-1.216628262643667213e+01	2.715283885104290418e-01
-1.216496813298427249e+01	2.698900848705930167e-01
-1.216334645080727128e+01	2.681878794733860150e-01
-1.216138238324177223e+01	2.664350590023400467e-01
-1.215904152722767151e+01	2.646472220593410474e-01
-1.215629061652057175e+01	2.628421619034750356e-01
-1.215309783082507167e+01	2.610397015365550355e-01
-1.214943306315407234e+01	2.592614825459590433e-01
-1.214526813885677292e+01	2.575307101234300400e-01
-1.214057698116237205e+01	2.558718576463440142e-01
-1.213533571972267211e+01	2.543103351088400466e-01
-1.212952274045767176e+01	2.528721264996530160e-01
-1.212311867694977252e+01	2.515834019207009997e-01
-1.211610634563667155e+01	2.504701108096470397e-01
-1.210847062903637195e+01	2.495575630600640471e-01
-1.210019831312747129e+01	2.488700051200650187e-01
-1.209127788672277148e+01	2.484301982949910226e-01
-1.208169931213237192e+01	2.482590064882790326e-01
-1.207145377755287186e+01	2.483750004966770453e-01
-1.206053344236617164e+01	2.487940857443610154e-01
-1.204893118685517273e+01	2.495291600084950101e-01
-1.203664037770147210e+01	2.505898072693870104e-01
-1.202365466002277294e+01	2.519820333228700027e-01
-1.200996778564407208e+01	2.537080482293370132e-01
-1.199557348581337202e+01	2.557661000490750181e-01
-1.198046539471877203e+01	2.581503636302360238e-01
-1.196463702801917250e+01	2.608508874749529971e-01
-1.194808181824137172e+01	2.638536009104520130e-01
-1.193079320642857155e+01	2.671403829343730330e-01
-1.191276478694657293e+01	2.706891931866750034e-01
-1.189399049997427227e+01	2.744742645256320057e-01
-1.187446486402517287e+01	2.784663556566530085e-01
-1.185418323896647230e+01	2.826330611876869958e-01
-1.183314210850527282e+01	2.869391753762340347e-01
-1.181133937006637247e+01	2.913471047079070342e-01
-1.178877461944857252e+01	2.958173233281450321e-01
-1.176544941763847163e+01	3.003088642652450013e-01
-1.174136752769197223e+01	3.047798383679360401e-01
-1.171653511064277176e+01	3.091879719714170083e-01
-1.169096087091777214e+01	3.134911535425120022e-01
-1.166465614366327230e+01	3.176479789783639984e-01
-1.163763491862697208e+01	3.216182848837710329e-01
-1.160991379769317255e+01	3.253636590655150096e-01
-1.158151188571687129e+01	3.288479176867240006e-01
-1.155245061683617180e+01	3.320375390392140136e-01
-1.152275352084167181e+01	3.349020447233080344e-01
-1.149244593634317191e+01	3.374143201650570134e-01
-1.146155467931837180e+01	3.395508678271580427e-01
-1.143010767706587139e+01	3.412919881446510040e-01
-1.139813357858627185e+01	3.426218850883880340e-01
-1.136566135293857194e+01	3.435286952660830395e-01
-1.133271988716967194e+01	3.440044415414660328e-01
-1.129933759500327284e+01	3.440449142108880087e-01
-1.126554204665267278e+01	3.436494847462060465e-01
-1.123135962893177187e+01	3.428208589175560372e-01
-1.119681524336437128e+01	3.415647776799770052e-01
-1.116193204830767272e+01	3.398896754830670330e-01
-1.112673124929737156e+01	3.378063065941350196e-01
-1.109123193998137147e+01	3.353273505784920006e-01
-1.105545099421197186e+01	3.324670082377850222e-01
-1.101940300819487284e+01	3.292405990681450123e-01
-1.098310029010797173e+01	3.256641706813190318e-01
-1.094655289335357295e+01	3.217541296674680251e-01
-1.090976868863827143e+01	3.175269021163490413e-01
-1.087275346938987219e+01	3.129986305152440140e-01
-1.083551108463947266e+01	3.081849120778580309e-01
-1.079804359339247277e+01	3.031005818051260015e-01
-1.076035143466957145e+01	2.977595418151590123e-01
-1.072243360776367282e+01	2.921746367822310453e-01
-1.068428785780677259e+01	2.863575737643490049e-01
-1.064591086239347284e+01	2.803188833367880051e-01
-1.060729841573687260e+01	2.740679178335780342e-01
-1.056844560756427143e+01	2.676128816643040254e-01
-1.052934699466687185e+01	2.609608881381770273e-01
-1.048999676364127254e+01	2.541180369931360095e-01
-1.045038888388347154e+01	2.470895068816900131e-01
-1.041051725029307207e+01	2.398796573794670373e-01
-1.037037581540567288e+01	2.324921356175450315e-01
-1.032995871080507122e+01	2.249299833462020115e-01
-1.028926035767937286e+01	2.171957410603250205e-01
-1.024827556631297121e+01	2.092915466966410176e-01
-1.020699962416167139e+01	2.012192272921210223e-01
-1.016542837199405191e+01	1.929803828169980306e-01
-1.012355826742174258e+01	1.845764621173770215e-01
-1.008138643502022269e+01	1.760088314837530143e-01
-1.003891070219192194e+01	1.672788367765750128e-01
-9.996129619962582424e+00	1.583878602752120113e-01
-9.953042468045412150e+00	1.493373734721480106e-01
-9.909649243758321902e+00	1.401289869228380114e-01
-9.865950634731582625e+00	1.307644980075220176e-01
-9.821947975782002516e+00	1.212459370981090190e-01
-9.777643190830932696e+00	1.115756121912600263e-01
-9.733038721279122285e+00	1.017561516119600135e-01
-9.688137442787432718e+00	9.179054395464002203e-02
-9.642942572914371624e+00	8.168217405299801892e-02
-9.597457572494732858e+00	7.143485349159281461e-02
-9.551686043977342777e+00	6.105284402047861381e-02
-9.505631630146961442e+00	5.054087222757402964e-02
-9.459297916717682497e+00	3.990413396957973036e-02
-9.412688342189351687e+00	2.914828735691032957e-02
-9.365806118105512112e+00	1.827943351531821636e-02
-9.318654162446472711e+00	7.304084880184913420e-03
-9.271235048354322217e+00	-3.770878616195377786e-03
-9.223550969742971617e+00	-1.493826446962367993e-02
-9.175603724628931701e+00	-2.619063202603227891e-02
-9.127394716266962860e+00	-3.752036422222848611e-02
-9.078924971427031920e+00	-4.891974400177448445e-02
-9.030195174447072759e+00	-6.038103242917797209e-02
-8.981205715075031293e+00	-7.189654534998118907e-02
-8.931956747604752778e+00	-8.345872544176707875e-02
-8.882448258437561250e+00	-9.506020667537568025e-02
-8.832680138978751927e+00	-1.066938685487975880e-01
-8.782652260712422887e+00	-1.183528779490279903e-01
-8.732364549384962871e+00	-1.300307171105409831e-01
-8.681817055455752552e+00	-1.417211968360719831e-01
-8.631010018324332123e+00	-1.534184548840260010e-01
-8.579943922291482394e+00	-1.651169401624549837e-01
-8.528619542728062441e+00	-1.768113840580519680e-01
-8.477037981479051965e+00	-1.884967608287859697e-01
-8.425200691088322813e+00	-2.001682394650789454e-01
-8.373109487960821440e+00	-2.118211297489349665e-01
-8.320766555055442382e+00	-2.234508253952670054e-01
-8.268174435098931241e+00	-2.350527471376589461e-01
-8.215336015611661935e+00	-2.466222884271099813e-01
-8.162254507228633216e+00	-2.581547660633259911e-01
-8.108933416879873235e+00	-2.696453776012919801e-01
-8.055376517368012301e+00	-2.810891668070230054e-01
-8.001587814758922335e+00	-2.924809978177989600e-01
-7.947571514800991999e+00	-3.038155380389009896e-01
-7.893331989333332466e+00	-3.150872492258519619e-01
-7.838873743357892110e+00	-3.262903856997649288e-01
-7.784201383161572174e+00	-3.374189982586640046e-01
-7.729319585607742127e+00	-3.484669421054930605e-01
-7.674233068492662291e+00	-3.594278870292499373e-01
-7.618946561699812214e+00	-3.702953281525939722e-01
-7.563464778794841692e+00	-3.810625957887059934e-01
-7.507792388691082230e+00	-3.917228633123359116e-01
-7.451933987079922161e+00	-4.022691524154459741e-01
-7.395894067454531928e+00	-4.126943356497780324e-01
-7.339676991748832258e+00	-4.229911367156979352e-01
-7.283286960849022051e+00	-4.331521294950239631e-01
-7.226727985494871831e+00	-4.431697373023490427e-01
-7.170003858349891956e+00	-4.530362342047930535e-01
-7.113118128263342221e+00	-4.627437505001809614e-01
-7.056074077949411993e+00	-4.722842845223719777e-01
-6.998874706452582473e+00	-4.816497228441480316e-01
-6.941522717835511891e+00	-4.908318706686840005e-01
-6.884020517505952341e+00	-4.998224937487429353e-01
-6.826370217485112413e+00	-5.086133725694750307e-01
-6.768573651712451955e+00	-5.171963688087630739e-01
-6.710632402185802370e+00	-5.255635032906320614e-01
-6.652547836364622214e+00	-5.337070438214330803e-01
-6.594321155834331982e+00	-5.416196004980819989e-01
-6.535953455764402342e+00	-5.492942253552990373e-01
-6.477445794216222019e+00	-5.567245126238269393e-01
-6.418799269894112314e+00	-5.639046954463240446e-01
-6.360015106510301663e+00	-5.708297346748198997e-01
-6.301094741573471936e+00	-5.774953953738890533e-01
-6.242039917130542293e+00	-5.838983068849930014e-01
-6.182852769806071791e+00	-5.900360027638260618e-01
-6.123535917402912254e+00	-5.959069375657599643e-01
-6.064092539354912326e+00	-6.015104782947520157e-01
-6.004526448457582433e+00	-6.068468693092259336e-01
-5.944842151538021646e+00	-6.119171705480830337e-01
-5.885044897053192337e+00	-6.167231700500279690e-01
-5.825140708010201784e+00	-6.212672728362560459e-01
-5.765136399067771755e+00	-6.255523692571900440e-01
-5.705039577184852106e+00	-6.295816868179888726e-01
-5.644858625710791777e+00	-6.333586302501630350e-01
-5.584602672339541662e+00	-6.368866151504850581e-01
-5.524281541858091948e+00	-6.401689008362050348e-01
-5.463905695087972525e+00	-6.432084281511389889e-01
-5.403486155830481863e+00	-6.460076677969039949e-01
-5.343034427968432531e+00	-6.485684843663899191e-01
-5.282562405139632489e+00	-6.508920206436270561e-01
-5.222082275574791765e+00	-6.529786059377669094e-01
-5.161606424783871994e+00	-6.548276912799779748e-01
-5.101147338783071916e+00	-6.564378132782828779e-01
-5.040717510486381947e+00	-6.578065873476039993e-01
-4.980329351748482125e+00	-6.589307299616089519e-01
-4.919995113351681937e+00	-6.598061085574569162e-01
-4.859726814986691679e+00	-6.604278168066319843e-01
-4.799536186997952036e+00	-6.607902721793430523e-01
-4.739434625355452013e+00	-6.608873321020629632e-01
-4.679433160986592455e+00	-6.607124245538920082e-01
-4.619542444258172509e+00	-6.602586886744239436e-01
-4.559772745046672071e+00	-6.595191208622579460e-01
-4.500133968477841861e+00	-6.584867219203349720e-01
-4.440635686058092446e+00	-6.571546410366839730e-01
-4.381287181562951716e+00	-6.555163127569350046e-01
-4.322097510695051881e+00	-6.535655835838880545e-01
-4.263075573178512379e+00	-6.512968254031439308e-01
-4.204230195621832422e+00	-6.487050335542279278e-01
-4.145570223162241774e+00	-6.457859080159360499e-01
-4.087104617605201717e+00	-6.425359168258428788e-01
-4.028842559501241816e+00	-6.389523414823039538e-01
-3.970793551364101504e+00	-6.350333046611260635e-01
-3.912967519038661912e+00	-6.307777810998840273e-01
-3.855374908081701690e+00	-6.261855929464459347e-01
-3.798026771932661916e+00	-6.212573912240140217e-01
-3.740934848632171850e+00	-6.159946253267940541e-01
-3.684111622902442207e+00	-6.103995026259760870e-01
-3.627570370539571876e+00	-6.044749403366540541e-01
-3.571325182290651767e+00	-5.982245117778639543e-01
-3.515390964698351439e+00	-5.916523890584910461e-01
-3.459783415794821515e+00	-5.847632840526308939e-01
-3.404518974011621957e+00	-5.775623893024539601e-01
-3.349614739238472083e+00	-5.700553202197709002e-01
-3.295088365602452107e+00	-5.622480596653760543e-01
-3.240957926240521481e+00	-5.541469056841878960e-01
-3.187241751086771657e+00	-5.457584228802179194e-01
-3.133958239476982044e+00	-5.370893976437469686e-01
-3.081125650165962071e+00	-5.281467972072508843e-01
-3.028761872139101641e+00	-5.189377323183590462e-01
-2.976884180355542142e+00	-5.094694231865479761e-01
-2.925508981264101749e+00	-4.997491682916959665e-01
-2.874651553562961759e+00	-4.897843156401089915e-01
-2.824325790206532183e+00	-4.795822361167900172e-01
-2.774543948080411937e+00	-4.691502987076569542e-01
-2.725316412046411507e+00	-4.584958475446460624e-01
-2.676651480192021815e+00	-4.476261809493509713e-01
-2.628555177087421590e+00	-4.365485329033200190e-01
-2.581031101651292126e+00	-4.252700576389960019e-01
-2.534080315848582288e+00	-4.137978183061960524e-01
-2.487701279887192030e+00	-4.021387809055189666e-01
-2.441889838850731742e+00	-3.902998148720819294e-01
-2.396639264805411784e+00	-3.782877018211259768e-01
-2.351940357362312106e+00	-3.661091540135719691e-01
-2.307781604474971715e+00	-3.537708440494339857e-01
-2.264149403923052084e+00	-3.412794471392839868e-01
-2.221028344498051865e+00	-3.286416970325449216e-01
-2.178401544390491829e+00	-3.158644562962889535e-01
-2.136251042710162196e+00	-3.029548011459009538e-01
-2.094558238485602075e+00	-2.899201204427639955e-01
-2.053304369925702311e+00	-2.767682278138989815e-01
-2.012471025228402155e+00	-2.635074851402730012e-01
-1.972040674837311824e+00	-2.501469349348909854e-01
-1.931997213826842197e+00	-2.366964384227199791e-01
-1.892326502090522000e+00	-2.231668154770099499e-01
-1.853016889267191880e+00	-2.095699819951019616e-01
-1.814059710907842016e+00	-1.959190798429219504e-01
-1.775449742303491840e+00	-1.822285941888620031e-01
-1.737185596686982025e+00	-1.685144529066369690e-01
-1.699270055207261931e+00	-1.547941027692739668e-01
-1.661710317154442063e+00	-1.410865573918719806e-01
-1.624518160377212084e+00	-1.274124123114329654e-01
-1.587710003652831769e+00	-1.137938232131339711e-01
-1.551306864905071858e+00	-1.002544441115955642e-01
-1.515334211562351818e+00	-8.681932325436730880e-02
-1.479821701943102141e+00	-7.351475560746717486e-02
-1.444802819275171846e+00	-6.036809197854908771e-02
-1.410314402720492133e+00	-4.740750609627408796e-02
-1.376396082502251872e+00	-3.466172225514768668e-02
-1.343089628836242166e+00	-2.215970741137768263e-02
-1.310438226768401826e+00	-9.930332833888083632e-03
-1.278485691142062119e+00	1.997988467519307143e-03
-1.247275637691971806e+00	1.359768133893993203e-02
-1.216850627632501958e+00	2.484239711002231288e-02
-1.187251304028392074e+00	3.570740267501171239e-02
-1.158515538681280876e+00	4.616996110553781008e-02
-1.130677608217033114e+00	5.620969478752271820e-02
-1.103767417522111050e+00	6.580892225691642450e-02
-1.077809787666579977e+00	7.495296036019902242e-02
-1.052823823999172959e+00	8.363038407640552285e-02
-1.028822378249270919e+00	9.183323728866901736e-02
-1.005811616276921061e+00	9.955718895646802069e-02
-9.837907006400750110e-01	1.068016304781330139e-01
-9.627515944710449691e-01	1.135697115029630222e-01
-9.426789903509710244e-01	1.198683130046170331e-01
-9.235503650253349406e-01	1.257079580099850213e-01
-9.053361579994819719e-01	1.311026619374230096e-01
-8.880000693734160233e-01	1.360697259829580230e-01
-8.714994697962119563e-01	1.406294783547570315e-01
-8.557859132100219535e-01	1.448049693521270276e-01
-8.408057411666769454e-01	1.486216272808290328e-01
-8.265007659772989346e-01	1.521068829651750220e-01
-8.128090188220590262e-01	1.552897711426080296e-01
-7.996655482128419701e-01	1.582005173009680132e-01
-7.870032538604440076e-01	1.608701185444620096e-01
-7.747537410308700245e-01	1.633299268620710121e-01
-7.628481808513969398e-01	1.656112427399560327e-01
-7.512181627058069910e-01	1.677449264319950117e-01
-7.397965257920009474e-01	1.697610334095730200e-01
-7.285181580519759503e-01	1.716884795867850144e-01
-7.173207519695179446e-01	1.735547408960530225e-01
-7.061455081110820098e-01	1.753855907086660226e-01
-6.949377787083689251e-01	1.772048774914830316e-01
-6.836476449999999705e-01	1.790343440000000119e-01
-6.722304234227329811e-01	1.808934882616770323e-01
-6.606470970356329575e-01	1.827994656308000176e-01
-6.488646697468689606e-01	1.847670303222010146e-01
-6.368564419742690497e-01	1.868085140757590190e-01
-6.246022072977619466e-01	1.889338389819640307e-01
-6.120883704527619873e-01	1.911505610204400074e-01
-5.993079876745639467e-01	1.934639405326250283e-01
-5.862607309476719486e-01	1.958770356660080314e-01
-5.729527781589900393e-01	1.983908147846030201e-01
-5.593966315225269437e-01	2.010042839286750316e-01
-5.456108669611010598e-01	2.037146256119360122e-01
-5.316198174238699892e-01	2.065173455492950172e-01
-5.174531934135699895e-01	2.094064242927570207e-01
-5.031456443182749094e-01	2.123744711957280262e-01
-4.887362645099689873e-01	2.154128786039610222e-01
-4.742680486023849729e-01	2.185119746620400316e-01
-4.597873007635009945e-01	2.216611736052200299e-01
-4.453430035572509826e-01	2.248491228568780254e-01
-4.309861524405809718e-01	2.280638466528400188e-01
-4.167690627544519688e-01	2.312928862493370263e-01
-4.027446568017319928e-01	2.345234370282200109e-01
-3.889657393750959868e-01	2.377424829820510288e-01
-3.754842708513639882e-01	2.409369291372940314e-01
-3.623506476675349974e-01	2.440937324547450271e-01
-3.496130005962969634e-01	2.472000316354090454e-01
-3.373165217012549788e-01	2.502432760643100162e-01
-3.255028311304050126e-01	2.532113538548990128e-01
-3.142093949583999457e-01	2.560927186274600253e-01
-3.034690050758899749e-01	2.588765142835440236e-01
-2.933093316161710096e-01	2.615526966451830471e-01
-2.837525575827669622e-01	2.641121504342990312e-01
-2.748151041843084896e-01	2.665467996973280296e-01
-2.665074538958249750e-01	2.688497094558630063e-01
-2.588340764628932478e-01	2.710151761086060374e-01
-2.517934609767178977e-01	2.730388039441000170e-01
-2.453782548189835655e-01	2.749175650660450332e-01
-2.395755077650078557e-01	2.766498400984230277e-01
-2.343670169154438709e-01	2.782354372369490458e-01
-2.297297654846975901e-01	2.796755875521670376e-01
-2.256364459001037881e-01	2.809729149275490001e-01
-2.220560552549322719e-01	2.821313796271080476e-01
-2.189545490044994547e-01	2.831561952180180475e-01
-2.162955369864042465e-01	2.840537194050760106e-01
-2.140410044619848740e-01	2.848313202391070109e-01
-2.121520399824752823e-01	2.854972201081190097e-01
-2.105895515308117694e-01	2.860603208700180367e-01
-2.093149526124020721e-01	2.865300143962430379e-01
-2.082908007812159790e-01	2.869159836205480429e-01
-2.074813724884108646e-01	2.872279998781730459e-01
