# Supplementary material for: Agile perching maneuvers in birds and morphing-wing drones
Source: Nat Commun. 2024 Sep 27;15:8330. doi: 10.1038/s41467-024-52369-4 (PMC11437188; doi:10.1038/s41467-024-52369-4)
Supplement: Supplementary file 11 — Source Data [file 41467_2024_52369_MOESM11_ESM.zip › figure_source_data/suppl_fig_2/harris_hawk_181.csv]

# horizontal_pos	altitude
-1.220580602405660997e+01	4.107316250940417079e-01
-1.220620661991600997e+01	4.110055092693327139e-01
-1.220659985870801023e+01	4.112768579796847179e-01
-1.220698477138970972e+01	4.115446632131967153e-01
-1.220736045707100992e+01	4.118079291164857270e-01
-1.220772608729300934e+01	4.120656788087266875e-01
-1.220808090934590950e+01	4.123169611518607280e-01
-1.220842424856621022e+01	4.125608574227936920e-01
-1.220875550956271027e+01	4.127964878334697274e-01
-1.220907417632911063e+01	4.130230178453057066e-01
-1.220937981121580940e+01	4.132396642254896890e-01
-1.220967205274311063e+01	4.134457007942107243e-01
-1.220995061225371003e+01	4.136404638139017376e-01
-1.221021526941061097e+01	4.138233569740297213e-01
-1.221046586656611055e+01	4.139938559279316976e-01
-1.221070230203531004e+01	4.141515123415246968e-01
-1.221092452232440984e+01	4.142959574174907011e-01
-1.221113251337590988e+01	4.144269048626836871e-01
-1.221132629090640975e+01	4.145441532709787102e-01
-1.221150588992250974e+01	4.146475878985927399e-01
-1.221167135351631039e+01	4.147371818139657385e-01
-1.221182272104721100e+01	4.148129964096037292e-01
-1.221196001583111013e+01	4.148751812687647145e-01
-1.221208323246471039e+01	4.149239733854837020e-01
-1.221219232391811005e+01	4.149596957421817223e-01
-1.221228718853880935e+01	4.149827552547877274e-01
-1.221236765711130978e+01	4.149936401010977383e-01
-1.221243348012141006e+01	4.149929164536627080e-01
-1.221248431537330958e+01	4.149812246440637287e-01
-1.221251971611131104e+01	4.149592747906757362e-01
-1.221253911979041007e+01	4.149278419270857055e-01
-1.221254183764131085e+01	4.148877606730507206e-01
-1.221252704516641074e+01	4.148399194941896906e-01
-1.221249377369771061e+01	4.147852546004986984e-01
-1.221244090313840935e+01	4.147247435372087287e-01
-1.221236715599940936e+01	4.146593985243336999e-01
-1.221227109282970957e+01	4.145902596035507259e-01
-1.221215110912821089e+01	4.145183876527206990e-01
-1.221200543380600934e+01	4.144448573293696980e-01
-1.221183212925861028e+01	4.143707500047867365e-01
-1.221162909308491074e+01	4.142971467500687344e-01
-1.221139406147650952e+01	4.142251214344266907e-01
-1.221112461428210949e+01	4.141557339943617300e-01
-1.221081818173361100e+01	4.140900239299827312e-01
-1.221047205280220993e+01	4.140290040817427020e-01
-1.221008338513381020e+01	4.139736547373367159e-01
-1.220964921649870938e+01	4.139249181143527245e-01
-1.220916647766840946e+01	4.138836932597247387e-01
-1.220863200661941050e+01	4.138508314019876955e-01
-1.220804256394811027e+01	4.138271317870126920e-01
-1.220739484936390973e+01	4.138133380222507318e-01
-1.220668551911851019e+01	4.138101349487097180e-01
-1.220591120421530995e+01	4.138181460539206991e-01
-1.220506852923431040e+01	4.138379314332277237e-01
-1.220415413159981100e+01	4.138699863007256896e-01
-1.220316468111401065e+01	4.139147400454167292e-01
-1.220209689957231092e+01	4.139725558224537361e-01
-1.220094758028121085e+01	4.140437306639956905e-01
-1.219971360729300969e+01	4.141284960890507238e-01
-1.219839197418180987e+01	4.142270191870227047e-01
-1.219697980218650990e+01	4.143394041452866938e-01
-1.219547435755480969e+01	4.144656941872857381e-01
-1.219387306793491099e+01	4.146058738842456903e-01
-1.219217353767010970e+01	4.147598718007047269e-01
-1.219037356186760945e+01	4.149275634317536876e-01
-1.218847113912791080e+01	4.151087743880307324e-01
-1.218646448283731054e+01	4.153032837833497415e-01
-1.218435203094671060e+01	4.155108277790997007e-01
-1.218213245417691049e+01	4.157311032394936934e-01
-1.217980466261210992e+01	4.159637714521506879e-01
-1.217736781066271057e+01	4.162084618694567029e-01
-1.217482130040080968e+01	4.164647758276567302e-01
-1.217216478329130958e+01	4.167322902025527021e-01
-1.216939816035971056e+01	4.170105609631377108e-01
-1.216652158085991076e+01	4.172991265873057243e-01
-1.216353543952081040e+01	4.175975113070147238e-01
-1.216044037246681064e+01	4.179052281538186975e-01
-1.215723725192350990e+01	4.182217817795357284e-01
-1.215392717983110948e+01	4.185466710309077021e-01
-1.215051148049981045e+01	4.188793912613857362e-01
-1.214699169244800991e+01	4.192194363676007285e-01
-1.214336955957291053e+01	4.195663005425797065e-01
-1.213964702180281030e+01	4.199194797423176917e-01
-1.213582620538521084e+01	4.202784728668477188e-01
-1.213190941296030978e+01	4.206427826613997056e-01
-1.212789911356630945e+01	4.210119163475606885e-01
-1.212379793271681017e+01	4.213853859985456918e-01
-1.211960864268201021e+01	4.217627086766017053e-01
-1.211533415309251005e+01	4.221434063542416903e-01
-1.211097750197401091e+01	4.225270056444127009e-01
-1.210654184730440974e+01	4.229130373676946997e-01
-1.210203045916981068e+01	4.233010359872746986e-01
-1.209744671257701043e+01	4.236905389446927184e-01
-1.209279408096280939e+01	4.240810859311336944e-01
-1.208807613041830997e+01	4.244722181303787201e-01
-1.208329651462971022e+01	4.248634774703647365e-01
-1.207845897051300987e+01	4.252544059206856963e-01
-1.207356731450401099e+01	4.256445448732046888e-01
-1.206862543944031074e+01	4.260334346423036989e-01
-1.206363731195721023e+01	4.264206141201536959e-01
-1.205860697029961059e+01	4.268056206207467285e-01
-1.205353852243280954e+01	4.271879899442997397e-01
-1.204843614432530963e+01	4.275672566910507233e-01
-1.204330407825601057e+01	4.279429548504496972e-01
-1.203814663099291060e+01	4.283146186882816897e-01
-1.203296817167701072e+01	4.286817839504437067e-01
-1.202777312923980979e+01	4.290439893979237085e-01
-1.202256598917731090e+01	4.294007786830317253e-01
-1.201735128950281073e+01	4.297517025722016881e-01
-1.201213361569971028e+01	4.300963215157166952e-01
-1.200691759450261031e+01	4.304342085595737055e-01
-1.200170788633650965e+01	4.307649525894657327e-01
-1.199650917625961100e+01	4.310881618915667346e-01
-1.199132616326041045e+01	4.314034680094847030e-01
-1.198616354778181048e+01	4.317105298715107065e-01
-1.198102601735570971e+01	4.320090381571486948e-01
-1.197591823025761038e+01	4.322987198669527298e-01
-1.197084479710841087e+01	4.325793430549577101e-01
-1.196581026037770989e+01	4.328507216785407175e-01
-1.196081907176820991e+01	4.331127205164457261e-01
-1.195587556748900937e+01	4.333652601019887252e-01
-1.195098394145420961e+01	4.336083216152067377e-01
-1.194614821647451031e+01	4.338419516749217331e-01
-1.194137221353970979e+01	4.340662669694727027e-01
-1.193665951932151081e+01	4.342814586632217089e-01
-1.193201345205670982e+01	4.344877965148556953e-01
-1.192743702600401079e+01	4.346856326431727258e-01
-1.192293291469420957e+01	4.348754048762447089e-01
-1.191850341322630946e+01	4.350576396208487018e-01
-1.191415039988661029e+01	4.352329541907007382e-01
-1.190987529739651052e+01	4.354020585343806871e-01
-1.190567903411491102e+01	4.355657563069147420e-01
-1.190156200554531019e+01	4.357249452327366934e-01
-1.189752403651340984e+01	4.358806167121906938e-01
-1.189356434439701005e+01	4.360338546288456962e-01
-1.188968150379981026e+01	4.361858333206357075e-01
-1.188587341307250966e+01	4.363378146841256910e-01
-1.188213726308130980e+01	4.364911443881316910e-01
-1.187846950863101014e+01	4.366472471802397282e-01
-1.187486584293890957e+01	4.368076212776096923e-01
-1.187132117555051103e+01	4.369738318416236944e-01
-1.186782961407240933e+01	4.371475035444287172e-01
-1.186438445008010945e+01	4.373303122441397073e-01
-1.186097814953641105e+01	4.375239757943287233e-01
-1.185760234802821067e+01	4.377302440223826974e-01
-1.185424785109841039e+01	4.379508879201797211e-01
-1.185090463991581089e+01	4.381876880993527124e-01
-1.184756188248480946e+01	4.384424225719827373e-01
-1.184420795055561015e+01	4.387168539258317068e-01
-1.184083044234890991e+01	4.390127159711066929e-01
-1.183741621116130993e+01	4.393316999431506886e-01
-1.183395139986591005e+01	4.396754403522237231e-01
-1.183042148127010940e+01	4.400455005777026973e-01
-1.182681130423740967e+01	4.404433583093727012e-01
-1.182310514542631097e+01	4.408703909430367052e-01
-1.181928676644070997e+01	4.413278610412786906e-01
-1.181533947613561075e+01	4.418169019728727109e-01
-1.181124619776091045e+01	4.423385038459177188e-01
-1.180698954058001071e+01	4.428934998503457066e-01
-1.180255187554211105e+01	4.434825531248157149e-01
-1.179791541454460990e+01	4.441061442612737054e-01
-1.179306229277271001e+01	4.447645595575877020e-01
-1.178797465356461061e+01	4.454578801245356878e-01
-1.178263473521240989e+01	4.461859719482806907e-01
-1.177702495907901081e+01	4.469484770030607290e-01
-1.177112801838300982e+01	4.477448055014406902e-01
-1.176492696698550944e+01	4.485741293610077118e-01
-1.175840530749650981e+01	4.494353769569787160e-01
-1.175154707801311105e+01	4.503272292199427262e-01
-1.174433693680080992e+01	4.512481171268987179e-01
-1.173676024423571107e+01	4.521962206220647151e-01
-1.172880314133860935e+01	4.531694689917247221e-01
-1.172045262425480949e+01	4.541655427047617266e-01
-1.171169661405951068e+01	4.551818767177097103e-01
-1.170252402130421032e+01	4.562156652302247206e-01
-1.169292480476130969e+01	4.572638678640617016e-01
-1.168289002387190934e+01	4.583232172261026971e-01
-1.167241188445381006e+01	4.593902278038327069e-01
-1.166148377728580954e+01	4.604612061301947001e-01
-1.165010030924820938e+01	4.615322621439746920e-01
-1.163825732676390956e+01	4.625993216621507309e-01
-1.162595193135581084e+01	4.636581398718926939e-01
-1.161318248720550983e+01	4.647043157424867177e-01
-1.159994862067400945e+01	4.657333072513147321e-01
-1.158625121181231066e+01	4.667404473133757170e-01
-1.157209237796901036e+01	4.677209603005957339e-01
-1.155747544966421003e+01	4.686699790355737250e-01
-1.154240493897331099e+01	4.695825621442027420e-01
-1.152688650072311027e+01	4.704537116529227125e-01
-1.151092688686691012e+01	4.712783907190646882e-01
-1.149453389445831064e+01	4.720515413866457344e-01
-1.147771630769191020e+01	4.727681022650777054e-01
-1.146048383452760966e+01	4.734230260342237040e-01
-1.144284703844791018e+01	4.740112966860147159e-01
-1.142481726593251068e+01	4.745279464201627162e-01
-1.140640657025850935e+01	4.749680721191927302e-01
-1.138762763225181018e+01	4.753268513358807068e-01
-1.136849367862711091e+01	4.755995577339827141e-01
-1.134901839856151007e+01	4.757815759307726933e-01
-1.132921585914050944e+01	4.758684156971247359e-01
-1.130910042031461060e+01	4.758557254776117351e-01
-1.128868664998570992e+01	4.757393051991777311e-01
-1.126798923982961043e+01	4.755151183422797190e-01
-1.124702292243460988e+01	4.751793032529977312e-01
-1.122580239031221083e+01	4.747281836783127096e-01
-1.120434221730240942e+01	4.741582785096536967e-01
-1.118265678286370957e+01	4.734663107219037048e-01
-1.116076019970151023e+01	4.726492154963117254e-01
-1.113866624514701087e+01	4.717041475163656905e-01
-1.111638829666051009e+01	4.706284874256537187e-01
-1.109393927178961015e+01	4.694198474362217266e-01
-1.107133157286900982e+01	4.680760760750556915e-01
-1.104857703670671043e+01	4.665952620552586971e-01
-1.102568688945630981e+01	4.649757372573576908e-01
-1.100267170683211049e+01	4.632160788052067102e-01
-1.097954137978230982e+01	4.613151102202737164e-01
-1.095630508569180961e+01	4.592719016379067098e-01
-1.093297126514571005e+01	4.570857690696377151e-01
-1.090954760424651049e+01	4.547562726968397140e-01
-1.088604102243751015e+01	4.522832141832356934e-01
-1.086245766575050986e+01	4.496666329969927212e-01
-1.083880290535901025e+01	4.469068017374316915e-01
-1.081508134128650944e+01	4.440042204668557257e-01
-1.079129681108840977e+01	4.409596100545546959e-01
-1.076745240329380948e+01	4.377739045476907176e-01
-1.074355047537130936e+01	4.344482425923537061e-01
-1.071959267595391019e+01	4.309839579375286944e-01
-1.069557997103520997e+01	4.273825690647727327e-01
-1.067151267383261093e+01	4.236457679969446999e-01
-1.064739047799010940e+01	4.197754083500517264e-01
-1.062321249378060983e+01	4.157734927029717031e-01
-1.059897728695431063e+01	4.116421593701927173e-01
-1.057468291986791087e+01	4.073836686725167411e-01
-1.055032699452221046e+01	4.030003888096547193e-01
-1.052590669713221061e+01	3.984947814464986915e-01
-1.050141884384721003e+01	3.938693871314827288e-01
-1.047685992724390935e+01	3.891268106704436902e-01
-1.045222616321441045e+01	3.842697065828017400e-01
-1.042751353787991064e+01	3.793007647683966921e-01
-1.040271785416840977e+01	3.742226965129367144e-01
-1.037783477770581086e+01	3.690382209576307249e-01
-1.035285988168551086e+01	3.637500521542267329e-01
-1.032778869039631076e+01	3.583608868202857178e-01
-1.030261672111011073e+01	3.528733929012897175e-01
-1.027733952404951090e+01	3.472901990361166868e-01
-1.025195272018120995e+01	3.416138850106856806e-01
-1.022645203660581004e+01	3.358469732714297051e-01
-1.020083333934140946e+01	3.299919215558106966e-01
-1.017509266332744033e+01	3.240511166816937294e-01
-1.014922623950578107e+01	3.180268695212487007e-01
-1.012323051886420977e+01	3.119214111685066904e-01
-1.009710219336145975e+01	3.057368902930107102e-01
-1.007083821368206955e+01	2.994753716555237366e-01
-1.004443580380170076e+01	2.931388357458387106e-01
-1.001789247237354985e+01	2.867291794875467259e-01
-9.991206020976729718e+00	2.802482179406997065e-01
-9.964374549295719419e+00	2.736976869206637075e-01
-9.937396457327430710e+00	2.670792464405387090e-01
-9.910270444737509621e+00	2.603944848754716768e-01
-9.882995507510880628e+00	2.536449237401147139e-01
-9.855570932062409639e+00	2.468320229656347231e-01
-9.827996286992069841e+00	2.399571865600026999e-01
-9.800271412684610439e+00	2.330217685348937029e-01
-9.772396408966770309e+00	2.260270789843027150e-01
-9.744371621045010201e+00	2.189743902039288093e-01
-9.716197623953920726e+00	2.118649427462476198e-01
-9.687875205749691077e+00	2.046999513139087234e-01
-9.659405349684361042e+00	1.974806104033662302e-01
-9.630789215595120467e+00	1.902080996212566211e-01
-9.602028120738999917e+00	1.828835886076857209e-01
-9.573123520296491051e+00	1.755082415129905204e-01
-9.544076987759039454e+00	1.680832209873819316e-01
-9.514890195404261064e+00	1.606096916558632237e-01
-9.485564895050000445e+00	1.530888230636381075e-01
-9.456102899264170247e+00	1.455217920896030304e-01
-9.426506063191549600e+00	1.379097848371804158e-01
-9.396776267142140426e+00	1.302539980224747262e-01
-9.366915400068190678e+00	1.225556398892908155e-01
-9.336925344039610053e+00	1.148159306887988201e-01
-9.306807959808979902e+00	1.070361027684109123e-01
-9.276565073540039563e+00	9.921740031966841400e-02
-9.246198464755730484e+00	9.136107883857361167e-02
-9.215709855545119567e+00	8.346840435382690826e-02
-9.185100901052379641e+00	7.554065247888422374e-02
-9.154373181255730074e+00	6.757910734269301223e-02
-9.123528194030489757e+00	5.958506045151951147e-02
-9.092567349477199912e+00	5.155980953056782390e-02
-9.061491965484600897e+00	4.350465738929820692e-02
-9.030303264486970960e+00	3.542091084865173212e-02
-8.999002371366550790e+00	2.730987976200449641e-02
-8.967590312444489342e+00	1.917287615481871876e-02
-8.936068015497641071e+00	1.101121350085970674e-02
-8.904436310733810700e+00	2.826206145725707053e-03
-8.872695932654650619e+00	-5.380831118447282346e-03
-8.840847522732870445e+00	-1.360858332979827945e-02
-8.808891632829221052e+00	-2.185573549359728918e-02
-8.776828729274059882e+00	-3.012097259287127571e-02
-8.744659197538860340e+00	-3.840297949072929429e-02
-8.712383347423809710e+00	-4.670044074555129709e-02
-8.680001418689300863e+00	-5.501204036236528871e-02
-8.647513587060970508e+00	-6.333646150476929249e-02
-8.614919970540210414e+00	-7.167238619167731750e-02
-8.582220635954650234e+00	-8.001849500204027965e-02
-8.549415605685510400e+00	-8.837346680852925518e-02
-8.516504864511651007e+00	-9.673597855814325408e-02
-8.483488366512450085e+00	-1.051047051138873090e-01
-8.450366041974540110e+00	-1.134783191672733005e-01
-8.417137804249589905e+00	-1.218554912265543133e-01
-8.383803556512830824e+00	-1.302348896805022860e-01
-8.350363198374280316e+00	-1.386151809324253081e-01
-8.316816632296649914e+00	-1.469950295941362950e-01
-8.283163769775919505e+00	-1.553730987248712614e-01
-8.249404537242780222e+00	-1.637480500960912799e-01
-8.215538881644759428e+00	-1.721185444595192959e-01
-8.181566775671111458e+00	-1.804832417931692690e-01
-8.147488222584700068e+00	-1.888408014983172789e-01
-8.113303260627130697e+00	-1.971898825196252703e-01
-8.079011966966239910e+00	-2.055291433609652829e-01
-8.044614461157520324e+00	-2.138572419708422712e-01
-8.010110908094420168e+00	-2.221728354738282674e-01
-7.975501520425638979e+00	-2.304745797278872632e-01
-7.940786560421678963e+00	-2.387611286919172904e-01
-7.905966341276989162e+00	-2.470311335931812957e-01
-7.871041227838809995e+00	-2.552832418902482581e-01
-7.836011636759010024e+00	-2.635160960337152858e-01
-7.800878036070408861e+00	-2.717283320339042851e-01
-7.765640944195170370e+00	-2.799185778519072687e-01
-7.730300928398910365e+00	-2.880854516375452867e-01
-7.694858602710199058e+00	-2.962275598447393077e-01
-7.659314625332149795e+00	-3.043434952613672806e-01
-7.623669695578850103e+00	-3.124318349966342945e-01
-7.587924550376230037e+00	-3.204911384741283009e-01
-7.552079960372998890e+00	-3.285199454829392240e-01
-7.516136725713770339e+00	-3.365167743422413094e-01
-7.480095671531759471e+00	-3.444801202365873061e-01
-7.443957643224289988e+00	-3.524084537796012273e-01
-7.407723501578399983e+00	-3.603002198627542341e-01
-7.371394117818289793e+00	-3.681538368435192665e-01
-7.334970368649339711e+00	-3.759676961232682468e-01
-7.298453131375659986e+00	-3.837401621599692558e-01
-7.261843279169910126e+00	-3.914695729540952907e-01
-7.225141676573950456e+00	-3.991542410382273309e-01
-7.188349175308700545e+00	-4.067924549919012533e-01
-7.151466610469410234e+00	-4.143824814932873246e-01
-7.114494797179889751e+00	-4.219225679087603154e-01
-7.077434527775189999e+00	-4.294109454102563173e-01
-7.040286569577019371e+00	-4.368458325990282609e-01
-7.003051663320280618e+00	-4.442254396030242414e-01
-6.965730522281758930e+00	-4.515479726040612651e-01
-6.928323832154130280e+00	-4.588116387403562979e-01
-6.890832251699440469e+00	-4.660146513201522400e-01
-6.853256414206978953e+00	-4.731552352732622535e-01
-6.815596929769909273e+00	-4.802316327596973244e-01
-6.777854388384819906e+00	-4.872421088481392881e-01
-6.740029363867409806e+00	-4.941849571722212731e-01
-6.702122418566289319e+00	-5.010585054693141860e-01
-6.664134108846218929e+00	-5.078611209050452047e-01
-6.626064991301009677e+00	-5.145912150870022295e-01
-6.587915629645800131e+00	-5.212472486731332122e-01
-6.549686602228619314e+00	-5.278277354841052205e-01
-6.511378510091319960e+00	-5.343312460343931924e-01
-6.472991985501489687e+00	-5.407564104039421782e-01
-6.434527700869119293e+00	-5.471019203808193954e-01
-6.395986377954840485e+00	-5.533665308151602957e-01
-6.357368797270669170e+00	-5.595490601358001914e-01
-6.318675807569658964e+00	-5.656483899929731773e-01
-6.279908335317299084e+00	-5.716634640032491887e-01
-6.241067394035309412e+00	-5.775932855861982684e-01
-6.202154093407510338e+00	-5.834369148958362672e-01
-6.163169648037860604e+00	-5.891934648635832605e-01
-6.124115385752239682e+00	-5.948620963829243102e-01
-6.084992755338659798e+00	-6.004420126790313006e-01
-6.045803333624369280e+00	-6.059324529190153186e-01
-6.006548831793899090e+00	-6.113326851300642240e-01
-5.967231100858270132e+00	-6.166419985032642881e-01
-5.927852136192989896e+00	-6.218596951702242137e-01
-5.888414081070799888e+00	-6.269850815476312178e-01
-5.848919229124189378e+00	-6.320174593513683270e-01
-5.809370025682670580e+00	-6.369561163868222575e-01
-5.769769067940059948e+00	-6.418003172253903266e-01
-5.730119103918149825e+00	-6.465492938789332289e-01
-5.690423030204299515e+00	-6.512022365841132476e-01
-5.650683888452079806e+00	-6.557582848070833137e-01
-5.610904860645789860e+00	-6.602165185761512678e-01
-5.571089263141259629e+00	-6.645759502456813905e-01
-5.531240539507050080e+00	-6.688355167889363795e-01
-5.491362252201310135e+00	-6.729940727108252307e-01
-5.451458073130850401e+00	-6.770503836637982165e-01
-5.411531773149440561e+00	-6.810031208415823212e-01
-5.371587210562670300e+00	-6.848508562162582969e-01
-5.331628318716160386e+00	-6.885920586744402883e-01
-5.291659092753149274e+00	-6.922250910983271943e-01
-5.251683575635710532e+00	-6.957482084271682243e-01
-5.211705843531379223e+00	-6.991595567244743847e-01
-5.171729990674228894e+00	-7.024571732662143742e-01
-5.131760113815050595e+00	-7.056389876553403884e-01
-5.091800296380939450e+00	-7.087028239585142497e-01
-5.051854592469099181e+00	-7.116464038517862356e-01
-5.011927010802829763e+00	-7.144673507534713419e-01
-4.972021498780990534e+00	-7.171631949144472440e-01
-4.932141926753589978e+00	-7.197313794288033861e-01
-4.892292072657419943e+00	-7.221692671210633296e-01
-4.852475607145399827e+00	-7.244741482602723437e-01
-4.812696079342759781e+00	-7.266432490459673321e-01
-4.772956903361159853e+00	-7.286737408065142585e-01
-4.733261345699079747e+00	-7.305627498465083747e-01
-4.693612513653410367e+00	-7.323073678768392547e-01
-4.654013344862310220e+00	-7.339046629586192250e-01
-4.614466598094120187e+00	-7.353516908904633720e-01
-4.574974845390400446e+00	-7.366455069675101885e-01
-4.535540465664290366e+00	-7.377831780401153949e-01
-4.496165639846670281e+00	-7.387617948001872215e-01
-4.456852347663749825e+00	-7.395784842237382861e-01
-4.417602366119780299e+00	-7.402304220992392825e-01
-4.378417269747480134e+00	-7.407148455727732284e-01
-4.339298432677479944e+00	-7.410290656427263034e-01
-4.300247032565410521e+00	-7.411704795387932254e-01
-4.261264056402250588e+00	-7.411365829222782420e-01
-4.222350308219859905e+00	-7.409249818470522442e-01
-4.183506418689029616e+00	-7.405334044230422741e-01
-4.144732856592540315e+00	-7.399597121266432431e-01
-4.106029942140479783e+00	-7.392019107050131765e-01
-4.067397862078940385e+00	-7.382581606237412775e-01
-4.028836686527640154e+00	-7.371267870098483499e-01
-3.990346387465580236e+00	-7.358062890444891924e-01
-3.951926858767549788e+00	-7.342953487620373920e-01
-3.913577937678439866e+00	-7.325928392144163137e-01
-3.875299427596040402e+00	-7.306978319616783679e-01
-3.837091122017749711e+00	-7.286096038518123930e-01
-3.798952829491270222e+00	-7.263276430546983242e-01
-3.760884399395069799e+00	-7.238516543169781770e-01
-3.722885748360729607e+00	-7.211815634064353553e-01
-3.684956887136640269e+00	-7.183175207162861842e-01
-3.647097947680729924e+00	-7.152599040016263121e-01
-3.609309210260009948e+00	-7.120093202221813300e-01
-3.571591130325379559e+00	-7.085666064675462117e-01
-3.533944364923139680e+00	-7.049328299432853218e-01
-3.496369798399039830e+00	-7.011092869986452758e-01
-3.458868567146770268e+00	-6.970975011792872600e-01
-3.421442083151339908e+00	-6.928992202913992760e-01
-3.384092056077919963e+00	-6.885164124667773056e-01
-3.346820513659340079e+00	-6.839512612221652077e-01
-3.309629820140379763e+00	-6.792061595101501759e-01
-3.272522692544139744e+00	-6.742837027634003277e-01
-3.235502214535229903e+00	-6.691866809389293014e-01
-3.198571847666969781e+00	-6.639180695744741900e-01
-3.161735439813869952e+00	-6.584810198748392018e-01
-3.124997230607980292e+00	-6.528788478523712691e-01
-3.088361853716840244e+00	-6.471150225523953914e-01
-3.051834335822600330e+00	-6.411931534015282708e-01
-3.015420092185870260e+00	-6.351169767242683672e-01
-2.979124918703759839e+00	-6.288903414809832171e-01
-2.942954980400050324e+00	-6.225171942885023846e-01
-2.906916796314970242e+00	-6.160015637926972154e-01
-2.871017220794019664e+00	-6.093475444708063016e-01
-2.835263421207979917e+00	-6.025592799496142238e-01
-2.799662852170669680e+00	-5.956409459339433443e-01
-2.764223226356059548e+00	-5.885967328480523619e-01
-2.728952482051870021e+00	-5.814308283004643307e-01
-2.693858747623130157e+00	-5.741473994902963618e-01
-2.658950303094909984e+00	-5.667505756802153627e-01
-2.624235539099100123e+00	-5.592444308676252085e-01
-2.589722913465119625e+00	-5.516329667914632306e-01
-2.555420905767929796e+00	-5.439200964169212948e-01
-2.521337970179359900e+00	-5.361096280444272999e-01
-2.487482486998650266e+00	-5.282052501921723486e-01
-2.453862713266680373e+00	-5.202105174032813917e-01
-2.420486732893370352e+00	-5.121288371292793684e-01
-2.387362406750479948e+00	-5.039634578407021781e-01
-2.354497323200630099e+00	-4.957174585134603295e-01
-2.321898749548919838e+00	-4.873937396358102858e-01
-2.289573584914269766e+00	-4.789950158754662790e-01
-2.257528315024419641e+00	-4.705238105394183301e-01
-2.225768969440499845e+00	-4.619824519504052707e-01
-2.194301081713819990e+00	-4.533730718536763127e-01
-2.163129652969489669e+00	-4.446976059556662642e-01
-2.132259119397919900e+00	-4.359577966825262663e-01
-2.101693324115910144e+00	-4.271551982311262985e-01
-2.071435493834799857e+00	-4.182911839681982547e-01
-2.041488220742409876e+00	-4.093669562148522512e-01
-2.011853449970289809e+00	-4.003835584338003017e-01
-1.982532472975830018e+00	-3.913418898154032433e-01
-1.953525927122820027e+00	-3.822427222362602683e-01
-1.924833801691929969e+00	-3.730867195406292747e-01
-1.896455450496050021e+00	-3.638744590706643467e-01
-1.868389611214819945e+00	-3.546064553464773339e-01
-1.840634431497039980e+00	-3.452831857716273656e-01
-1.813187501811599933e+00	-3.359051182139813352e-01
-1.786045894955599955e+00	-3.264727402862763195e-01
-1.759206212054509999e+00	-3.169865901253702822e-01
-1.732664634813469995e+00	-3.074472884444172660e-01
-1.706416983702250034e+00	-2.978555716082552651e-01
-1.680458781679450064e+00	-2.882123254595542750e-01
-1.654785322985689922e+00	-2.785186196019202587e-01
-1.629391746460749912e+00	-2.687757418265973031e-01
-1.604273112767790055e+00	-2.589852323518982979e-01
-1.579424484839109910e+00	-2.491489175293332692e-01
-1.554841010794030032e+00	-2.392689426579202583e-01
-1.530518008520489914e+00	-2.293478035386042890e-01
-1.506451051059869872e+00	-2.193883763943632603e-01
-1.482636051889600015e+00	-2.093939457787092895e-01
-1.459069349161239870e+00	-1.993682300961062692e-01
-1.435747787924279928e+00	-1.893154043625562832e-01
-1.412668799348300031e+00	-1.792401198434092624e-01
-1.389830475949060062e+00	-1.691475202184563043e-01
-1.367231641828369870e+00	-1.590432539417382940e-01
-1.344871916953890079e+00	-1.489334824851882844e-01
-1.322751774532880065e+00	-1.388248841813572998e-01
-1.300872590574849941e+00	-1.287246534108743012e-01
-1.279236684790969969e+00	-1.186404949150193233e-01
-1.257847352043329980e+00	-1.085806130525052704e-01
-1.236708883634869860e+00	-9.855369586222328948e-02
-1.215826577819570042e+00	-8.856889383990229625e-02
-1.195206739012669939e+00	-7.863579338614229419e-02
-1.174856665290961999e+00	-6.876438493558029164e-02
-1.154784623892568085e+00	-5.896502583175028400e-02
-1.134999814553429021e+00	-4.924839806884129256e-02
-1.115512320652163991e+00	-3.962546107963829667e-02
-1.096333048274992006e+00	-3.010739980771229285e-02
-1.077473653456456848e+00	-2.070556836089429420e-02
-1.058946457997957058e+00	-1.143142960148729737e-02
-1.040764354413096893e+00	-2.296491085826274370e-03
-1.022940700694620952e+00	6.687762178964717918e-03
-1.005489205740480063e+00	1.550993764066072034e-02
-9.884238064144129643e-01	2.415880720059671027e-02
-9.717585373475149391e-01	3.262338069095299664e-02
-9.555073947095940046e-01	4.089298017624670711e-02
-9.396841952909599227e-01	4.895731439025302612e-02
-9.243024323347869275e-01	5.680655259141521862e-02
-9.093751296455659938e-01	6.443139709862261144e-02
-8.949146955689309957e-01	7.182315375552361658e-02
-8.809327784906709757e-01	7.897379956588221339e-02
-8.674401255367499841e-01	8.587604674531361393e-02
-8.544464461705320035e-01	9.252340244643431078e-02
-8.419602823769879452e-01	9.891022343532571148e-02
-8.299888870959110099e-01	1.050317650274346093e-01
-8.185381125163530003e-01	1.108842236307028134e-01
-8.076123097724450250e-01	1.164647722928168205e-01
-7.972142414864780147e-01	1.217715887078550108e-01
-7.873450084887290146e-01	1.268038752050054119e-01
-7.780039919058149289e-01	1.315618703180580218e-01
-7.691888116509429940e-01	1.360468516184826226e-01
-7.608953021717479448e-01	1.402611295864489294e-01
-7.531175061157490136e-01	1.442080323922986240e-01
-7.458476863617700126e-01	1.478918815648182228e-01
-7.390763566400179174e-01	1.513179586311002023e-01
-7.327923307263819463e-01	1.544924629246149095e-01
-7.269827899506029478e-01	1.574224608720141139e-01
-7.216333685063169856e-01	1.601158271837074265e-01
-7.167282557968909229e-01	1.625811784868263221e-01
-7.122503147979879490e-01	1.648278000501920137e-01
-7.081812151695919821e-01	1.668655663575823178e-01
-7.045015796108610173e-01	1.687048563861816008e-01
-7.011911417245469957e-01	1.703564645397609989e-01
-6.982289134481459714e-01	1.718315082690273221e-01
-6.955933599205149642e-01	1.731413334828753037e-01
-6.932625794896749571e-01	1.742974189121666018e-01
-6.912144864339450079e-01	1.753112806304308047e-01
-6.894269938685220200e-01	1.761943779619075112e-01
-6.878781942467189214e-01	1.769580220151400207e-01
-6.865465348429369286e-01	1.776132880685957205e-01
-6.854109856259539280e-01	1.781709330024207061e-01
-6.844511969990809686e-01	1.786413189166063120e-01
-6.836476449999999705e-01	1.790343440000000119e-01
-6.829817617191529244e-01	1.793593816165139077e-01
-6.824360489120229190e-01	1.796252284547319999e-01
-6.819941730470959751e-01	1.798400624454450092e-01
-6.816410403466959256e-01	1.800114109894850045e-01
-6.813628507395990130e-01	1.801461298570955216e-01
-6.811471300489368996e-01	1.802503929220239109e-01
