# Supplementary material for: Agile perching maneuvers in birds and morphing-wing drones
Source: Nat Commun. 2024 Sep 27;15:8330. doi: 10.1038/s41467-024-52369-4 (PMC11437188; doi:10.1038/s41467-024-52369-4)
Supplement: Supplementary file 11 — Source Data [file 41467_2024_52369_MOESM11_ESM.zip › figure_source_data/suppl_fig_2/harris_hawk_195.csv]

# horizontal_pos	altitude
-1.098503232115394468e+01	2.602330394949113890e-01
-1.094215377968294334e+01	2.516268449090638404e-01
-1.089921256012014439e+01	2.429837264823790088e-01
-1.085629136239864323e+01	2.343015332322386235e-01
-1.081345948385254374e+01	2.255761955640555039e-01
-1.077077237857104386e+01	2.168020527754550009e-01
-1.072827150564454435e+01	2.079722007490288072e-01
-1.068598445825144339e+01	1.990788480008577055e-01
-1.064392535959784425e+01	1.901136687762940980e-01
-1.060209550632984410e+01	1.810681427890536155e-01
-1.056048423529044378e+01	1.719338724262809148e-01
-1.051906998548634320e+01	1.627028697219153053e-01
-1.047782152391174471e+01	1.533678070572732088e-01
-1.043669930151704328e+01	1.439222273018248011e-01
-1.039565690410614351e+01	1.343607108796264216e-01
-1.035464256232234348e+01	1.246789989626229112e-01
-1.031360068510694461e+01	1.148740735830837134e-01
-1.027247338206214344e+01	1.049441968657807145e-01
-1.023120194195214339e+01	9.488891276037400568e-02
-1.018972823707824382e+01	8.470901557387811032e-02
-1.014799602636549380e+01	7.440649024467500816e-02
-1.010595213360972444e+01	6.398442966075641725e-02
-1.006354748134420340e+01	5.344693441733641692e-02
-1.002073796507787407e+01	4.279900025731842028e-02
-9.977485157116053216e+00	3.204639807814441133e-02
-9.933756833677723108e+00	2.119555086475538586e-02
-9.889527323457723895e+00	1.025341127100642957e-02
-9.844777680036314038e+00	-7.726571269315862800e-04
-9.799495684515813210e+00	-1.187499259076857383e-02
-9.753675688375373909e+00	-2.304574035297057844e-02
-9.707318309710704085e+00	-3.427694908079859104e-02
-9.660429998708023547e+00	-4.556065812676957094e-02
-9.613022490352614469e+00	-5.688897539762460820e-02
-9.565112163969534009e+00	-6.825414592495260280e-02
-9.516719330231703466e+00	-7.964861135133960435e-02
-9.467867466759374295e+00	-9.106506057173857638e-02
-9.418582423399103121e+00	-1.024964717141525483e-01
-9.368891617747443945e+00	-1.139361455359195752e-01
-9.318823240521684426e+00	-1.253777301839775760e-01
-9.268405489034764244e+00	-1.368152371516985766e-01
-9.217665845364324539e+00	-1.482430481906515940e-01
-9.166630413882533190e+00	-1.596559129274605637e-01
-9.115323330699174775e+00	-1.710489370109565810e-01
-9.063766255328353338e+00	-1.824175607818565581e-01
-9.011977952578114071e+00	-1.937575287154745807e-01
-8.959973970336074345e+00	-2.050648502271185669e-01
-8.907766416627774575e+00	-2.163357528304035715e-01
-8.855363837098513713e+00	-2.275666290732795694e-01
-8.802771191942504458e+00	-2.387539791120425470e-01
-8.749989929302163461e+00	-2.498943511831875908e-01
-8.697018150300413808e+00	-2.609842825597795679e-01
-8.643850859165233658e+00	-2.720202437983425536e-01
-8.590480290365944072e+00	-2.829985891649825502e-01
-8.536896303313213252e+00	-2.939155160542145651e-01
-8.483086833985774788e+00	-3.047670359693315789e-01
-8.429038391843013400e+00	-3.155489592188545633e-01
-8.374736589572844281e+00	-3.262568949113005545e-01
-8.320166692617764426e+00	-3.368862671233935902e-01
-8.265314175031633681e+00	-3.474323473087795322e-01
-8.210165268058114307e+00	-3.578903021479215574e-01
-8.154707487905014318e+00	-3.682552551642625516e-01
-8.098930129530893751e+00	-3.785223595990426237e-01
-8.042824713876784770e+00	-3.886868792996115984e-01
-7.986385376877064068e+00	-3.987442737820945937e-01
-7.929609189777163891e+00	-4.086902832205295266e-01
-7.872496401770914254e+00	-4.185210089227885955e-01
-7.815050597737253746e+00	-4.282329848984225973e-01
-7.757278765882523963e+00	-4.378232364107155772e-01
-7.699191272343903769e+00	-4.472893219259265751e-01
-7.640801742228504168e+00	-4.566293556034825563e-01
-7.582126849082594156e+00	-4.658420083747895624e-01
-7.523186017323573616e+00	-4.749264866871675816e-01
-7.464001044635243609e+00	-4.838824890871505358e-01
-7.404595653635503538e+00	-4.927101419236896152e-01
-7.344994984195793997e+00	-5.014099165063685692e-01
-7.285225039553203885e+00	-5.099825309994956424e-01
-7.225312100754933908e+00	-5.184288411186426249e-01
-7.165282124968333832e+00	-5.267497242794945134e-01
-7.105160143749233548e+00	-5.349459621977155077e-01
-7.044969677471334180e+00	-5.430181270331835286e-01
-6.984732181775934023e+00	-5.509664760061345756e-01
-6.924466541115013918e+00	-5.587908589938466175e-01
-6.864188623250403687e+00	-5.664906429655844899e-01
-6.803910906972744144e+00	-5.740646562641815720e-01
-6.743642193356404135e+00	-5.815111547391684788e-01
-6.683387408626663806e+00	-5.888278106314905891e-01
-6.623147504243363848e+00	-5.960117239614466378e-01
-6.562919457172394111e+00	-6.030594550398524767e-01
-6.502696370597123909e+00	-6.099670756662285420e-01
-6.442467672597704365e+00	-6.167302356516886075e-01
-6.382219407675854050e+00	-6.233442405552085397e-01
-6.321934613508044087e+00	-6.298041359878105983e-01
-6.261593773044333844e+00	-6.361047935459895886e-01
-6.201175330102103977e+00	-6.422409933971535700e-01
-6.140656254990993546e+00	-6.482074987563306578e-01
-6.080012645489643930e+00	-6.539991179523236831e-01
-6.019220347707753938e+00	-6.596107504579085123e-01
-5.958255581020663882e+00	-6.650374141174426601e-01
-5.897095551363894295e+00	-6.702742518035464947e-01
-5.835719037716693869e+00	-6.753165168254144923e-01
-5.774106937578824095e+00	-6.801595375461566562e-01
-5.712242758637883888e+00	-6.847986627972104667e-01
-5.650113045610593687e+00	-6.892291907573486753e-01
-5.587707733379364328e+00	-6.934462849467815104e-01
-5.525020419972404007e+00	-6.974448818298195629e-01
-5.462048555563074004e+00	-7.012195951806254879e-01
-5.398793546378324315e+00	-7.047646228069974761e-01
-5.335260775074994299e+00	-7.080736614131086792e-01
-5.271459541628743750e+00	-7.111398352892865926e-01
-5.207402930956614107e+00	-7.139556441341705639e-01
-5.143107615257373588e+00	-7.165129346469296667e-01
-5.078593600329593727e+00	-7.188028995964854673e-01
-5.013883925877903991e+00	-7.208161069178615765e-01
-4.949004330037563903e+00	-7.225425600531885095e-01
-4.883982888066063843e+00	-7.239717893077655120e-01
-4.818849634432273987e+00	-7.250929724990955449e-01
-4.753636176467663788e+00	-7.258950817128926314e-01
-4.688375306443494317e+00	-7.263670516194324911e-01
-4.623100617523664191e+00	-7.264979636178245936e-01
-4.557846127641643541e+00	-7.262772391296965502e-01
-4.492645914079184344e+00	-7.256948347122436083e-01
-4.427533760487023962e+00	-7.247414313450855072e-01
-4.362542817362964342e+00	-7.234086102912065108e-01
-4.297705276637423744e+00	-7.216890083451714677e-01
-4.233052061021103540e+00	-7.195764460464366685e-01
-4.168612529115443444e+00	-7.170660235140835503e-01
-4.104414197908533346e+00	-7.141541798939345931e-01
-4.040482485085443720e+00	-7.108387139265126553e-01
-3.976840474464033548e+00	-7.071187647629826323e-01
-3.913508708717123419e+00	-7.029947537940195446e-01
-3.850505014263624126e+00	-6.984682898375016435e-01
-3.787844363726933672e+00	-6.935420414897686125e-01
-3.725538781614833539e+00	-6.882195817287635187e-01
-3.663597298838244143e+00	-6.825052109248295196e-01
-3.602025961340943994e+00	-6.764037652365895159e-01
-3.540827897462863305e+00	-6.699204179263436032e-01
-3.480003447719083987e+00	-6.630604814121776602e-01
-3.419550359474864187e+00	-6.558292178820706031e-01
-3.359464047568534006e+00	-6.482316660361175931e-01
-3.299737920322783680e+00	-6.402724910113815060e-01
-3.240363768640763809e+00	-6.319558638011915086e-01
-3.181332214057463581e+00	-6.232853755340725943e-01
-3.122633209765814044e+00	-6.142639908587426145e-01
-3.064256586815993444e+00	-6.048940434266596444e-01
-3.006192635952303682e+00	-5.951772751108546089e-01
-2.948432713959373785e+00	-5.851149191897466739e-01
-2.890969861991194101e+00	-5.747078262986715647e-01
-2.833799422200793394e+00	-5.639566305508236788e-01
-2.776919638119883516e+00	-5.528619518933046706e-01
-2.720332223693733731e+00	-5.414246295299285361e-01
-2.664042885686253914e+00	-5.296459801445496662e-01
-2.608061784357803781e+00	-5.175280737263785458e-01
-2.552403917893483865e+00	-5.050740190572484689e-01
-2.497089417029464187e+00	-4.922882503899195794e-01
-2.442143737680623872e+00	-4.791768065410675903e-01
-2.387597741100904170e+00	-4.657475935517246257e-01
-2.333487653181333776e+00	-4.520106222352965886e-01
-2.279854896876554182e+00	-4.379782123368595737e-01
-2.226745794403953926e+00	-4.236651556595525947e-01
-2.174211138728654014e+00	-4.090888313615455574e-01
-2.122305636872414247e+00	-3.942692676718376199e-01
-2.071087230697933990e+00	-3.792291454915715510e-01
-2.020616303949744008e+00	-3.639937407117395662e-01
-1.970954787401453911e+00	-3.485908035554985962e-01
-1.922165176887963955e+00	-3.330503748081145576e-01
-1.874309481708704039e+00	-3.174045403907405638e-01
-1.827448123296653959e+00	-3.016871273250665841e-01
-1.781638806081093929e+00	-2.859333456824585951e-01
-1.736935384060523946e+00	-2.701793825719265851e-01
-1.693386747684404003e+00	-2.544619555557735557e-01
-1.651035756166084001e+00	-2.388178340523605669e-01
-1.609918240276164036e+00	-2.232833382580775572e-01
-1.570062099970753966e+00	-2.078938258663125538e-01
-1.531486519883513919e+00	-1.926831773567925787e-01
-1.494201323765053990e+00	-1.776832908579455972e-01
-1.458206486413563985e+00	-1.629235975391595814e-01
-1.423491818556313904e+00	-1.484306081687085666e-01
-1.390036836576103996e+00	-1.342275008845735806e-01
-1.357810825015034029e+00	-1.203337593862485733e-01
-1.326773095528323898e+00	-1.067648696908325978e-01
-1.296873441516164016e+00	-9.353208233871657118e-02
-1.268052783151973895e+00	-8.064224552188159478e-02
-1.240243993077704054e+00	-6.809771308427559067e-02
-1.213372888774673974e+00	-5.589632975443759033e-02
-1.187359373660751949e+00	-4.403149436092057556e-02
-1.162118705419192821e+00	-3.249230019424159677e-02
-1.137562867023692803e+00	-2.126375015431358761e-02
-1.113602013463574902e+00	-1.032704289353958416e-02
-1.090145965349486934e+00	3.400751390654210837e-04
-1.067105719430332833e+00	1.076289800675139796e-02
-1.044394945594774970e+00	2.096929619952941914e-02
-1.021931440165356086e+00	3.098920823557141380e-02
-9.996385062030129776e-01	4.085409668564540797e-02
-9.774462330922869535e-01	5.059637783861642424e-02
-9.552926498269950217e-01	6.024883453968381264e-02
-9.331247291052289228e-01	6.984402188614281803e-02
-9.108992225044429958e-01	7.941367546773121788e-02
-8.885833105673059951e-01	8.898813170120101201e-02
-8.661550555065459234e-01	9.859576954310431129e-02
-8.436036483474539382e-01	1.082624824823926191e-01
-8.209294465827109422e-01	1.180111892260665152e-01
-7.981438027274380120e-01	1.278613909065892118e-01
-7.752686884445759707e-01	1.378287819676736192e-01
-7.523361230752749762e-01	1.479249211326750246e-01
-7.293874193719239729e-01	1.581569680332703121e-01
-7.064722629125970155e-01	1.685274901804986181e-01
-6.836476449999999705e-01	1.790343440000000119e-01
-6.609766717462619567e-01	1.896706326326238201e-01
-6.385272744554819635e-01	2.004247421248463168e-01
-6.163708482852678916e-01	2.112804565057939121e-01
-5.945808474530179799e-01	2.222171510754692159e-01
-5.732313659192289634e-01	2.332100620201341123e-01
-5.523957325081030323e-01	2.442306292360437170e-01
-5.321451488072419522e-01	2.552469079946694253e-01
-5.125473969302178912e-01	2.662240438368674300e-01
-4.936656423500009883e-01	2.771248038587263984e-01
-4.755573545555959458e-01	2.879101563694794197e-01
-4.582733653027269427e-01	2.985398897861893941e-01
-4.418570807921699539e-01	3.089732606073374299e-01
-4.263438603018879780e-01	3.191696594065184245e-01
-4.117605697206099813e-01	3.290892830376834222e-01
-3.981253141918019711e-01	3.386938006749113939e-01
-3.854473497966679485e-01	3.479470009519514129e-01
-3.737271700053109713e-01	3.568154073479123944e-01
-3.629567586270089352e-01	3.652688491107644042e-01
-3.531199973073079756e-01	3.732809754414104231e-01
-3.441932123524829579e-01	3.808297013944544340e-01
-3.361458428956599631e-01	3.878975749971994014e-01
-3.289412102186829445e-01	3.944720564478423896e-01
-3.225373664537709573e-01	4.005457019198563895e-01
-3.168879999312779749e-01	4.061162464543214279e-01
-3.119433741157069395e-01	4.111865826365184162e-01
-3.076512773628909958e-01	4.157646341867654027e-01
-3.039579616008549756e-01	4.198631261962614269e-01
-3.008090494342909871e-01	4.234992564434144069e-01
-2.981503910345139619e-01	4.266942749620264430e-01
-2.959288544308089630e-01	4.294729817182914022e-01
-2.940930353863239755e-01	4.318631548012674126e-01
-2.925938758394519557e-01	4.338949238492864069e-01
-2.913851828359559359e-01	4.356001054292904517e-01
-2.904240428847729705e-01	4.370115186651394312e-01
-2.896711296609939534e-01	4.381623004865994320e-01
-2.890909058769050022e-01	4.390852403626684386e-01
