# Supplementary material for: Agile perching maneuvers in birds and morphing-wing drones
Source: Nat Commun. 2024 Sep 27;15:8330. doi: 10.1038/s41467-024-52369-4 (PMC11437188; doi:10.1038/s41467-024-52369-4)
Supplement: Supplementary file 11 — Source Data [file 41467_2024_52369_MOESM11_ESM.zip › figure_source_data/suppl_fig_2/harris_hawk_142.csv]

# horizontal_pos	altitude
-1.219645960544407259e+01	4.764513421436396556e-01
-1.219586689745317365e+01	4.765905981774056221e-01
-1.219524555218177397e+01	4.767596667439326086e-01
-1.219459144088237323e+01	4.769478222455376115e-01
-1.219390054128447254e+01	4.771426671788915885e-01
-1.219316900807427295e+01	4.773302593139226446e-01
-1.219239322951207249e+01	4.774952791349355574e-01
-1.219156986653317354e+01	4.776212366850395852e-01
-1.219069587098537255e+01	4.776907161181816464e-01
-1.218976848008407288e+01	4.776856554085006645e-01
-1.218878518470087258e+01	4.775876578093226077e-01
-1.218774366973647361e+01	4.773783308101366418e-01
-1.218664172555387282e+01	4.770396475268945946e-01
-1.218547713023617263e+01	4.765543246976506331e-01
-1.218424750327967310e+01	4.759062107612135883e-01
-1.218295013220957301e+01	4.750806768910566524e-01
-1.218158177448587232e+01	4.740650033598426405e-01
-1.218013843794367368e+01	4.728487532406326355e-01
-1.217861514383907284e+01	4.714241252269795734e-01
-1.217700567734667239e+01	4.697862772913796170e-01
-1.217530233104087323e+01	4.679336130133016636e-01
-1.217349564747287261e+01	4.658680227041495647e-01
-1.217157416741127385e+01	4.635950719433105660e-01
-1.216952419062407387e+01	4.611241308187586374e-01
-1.216732955623417389e+01	4.584684380346875643e-01
-1.216497144966387367e+01	4.556450950994195837e-01
-1.216242824299387237e+01	4.526749870262016251e-01
-1.215967537518967312e+01	4.495826273490605707e-01
-1.215668527810457356e+01	4.463959267517755847e-01
-1.215342735344957248e+01	4.431458862019145850e-01
-1.214986800504457243e+01	4.398662171403246446e-01
-1.214597072964707358e+01	4.365928929626826105e-01
-1.214169626851017370e+01	4.333636377034805753e-01
-1.213700282058207236e+01	4.302173594516916499e-01
-1.213184631694097249e+01	4.271935375479936070e-01
-1.212618075470437340e+01	4.243315739921246221e-01
-1.211995858727957298e+01	4.216701206835216098e-01
-1.211313116647517241e+01	4.192463950890026325e-01
-1.210564923069307319e+01	4.170954976423045801e-01
-1.209746343221307363e+01	4.152497446014435933e-01
-1.208852489547987297e+01	4.137380301980586594e-01
-1.207878579735237246e+01	4.125852316931125641e-01
-1.206819995948327318e+01	4.118116703999575856e-01
-1.205672344240007376e+01	4.114326408529446200e-01
-1.204431513046097280e+01	4.114580191016086186e-01
-1.203093729667707379e+01	4.118919596208946432e-01
-1.201655613643337261e+01	4.127326885794525557e-01
-1.200114225940087387e+01	4.139723992411956655e-01
-1.198467112942087276e+01	4.155972531363295586e-01
-1.196712344284467378e+01	4.175874883779876479e-01
-1.194848543673467312e+01	4.199176341728766415e-01
-1.192874911945817296e+01	4.225568282345946169e-01
-1.190791241753177232e+01	4.254692315118395740e-01
-1.188597923408457291e+01	4.286145324460186590e-01
-1.186295941598177350e+01	4.319485309275035712e-01
-1.183886862846777355e+01	4.354237902787765901e-01
-1.181372813810657263e+01	4.389903440047995820e-01
-1.178756450678307388e+01	4.425964427612436025e-01
-1.176040920152977343e+01	4.461893260398125949e-01
-1.173229812689777241e+01	4.497160024908535836e-01
-1.170327108844297292e+01	4.531240226229125700e-01
-1.167337119757597286e+01	4.563622278537356469e-01
-1.164264422947617383e+01	4.593814605428366282e-01
-1.161113794692247225e+01	4.621352207046585669e-01
-1.157890140371947396e+01	4.645802565613916246e-01
-1.154598424184247385e+01	4.666770779086016341e-01
-1.151243599648407390e+01	4.683903833824316076e-01
-1.147830542284317268e+01	4.696893950681506058e-01
-1.144363985777237325e+01	4.705480963981495957e-01
-1.140848462831347376e+01	4.709453718668816236e-01
-1.137288251774567271e+01	4.708650496501455840e-01
-1.133687329810337374e+01	4.702958506663015847e-01
-1.130049333623817276e+01	4.692312498725856318e-01
-1.126377527849247251e+01	4.676692575750906467e-01
-1.122674781697117297e+01	4.656121301842365834e-01
-1.118943553832787252e+01	4.630660211226626521e-01
-1.115185885399087340e+01	4.600405834614576528e-01
-1.111403400890017323e+01	4.565485363140246444e-01
-1.107597316416647359e+01	4.526052070633355684e-01
-1.103768454764577278e+01	4.482280611635766632e-01
-1.099917266526547266e+01	4.434362305818536076e-01
-1.096043856506807224e+01	4.382500509827936264e-01
-1.092148014536007317e+01	4.326906165713126362e-01
-1.088229249804047249e+01	4.267793601649856328e-01
-1.084286827814127285e+01	4.205376646387626316e-01
-1.080319809078507376e+01	4.139865104406525997e-01
-1.076327088713457236e+01	4.071461624818676350e-01
-1.072307436142977366e+01	4.000358984141285656e-01
-1.068259534184187309e+01	3.926737791634816177e-01
-1.064182016858267232e+01	3.850764616233166016e-01
-1.060073505346197287e+01	3.772590526331526251e-01
-1.055932641585547316e+01	3.692350027831976522e-01
-1.051758119080997389e+01	3.610160381735055823e-01
-1.047548710575487263e+01	3.526121279953966514e-01
-1.043303292300607232e+01	3.440314856589896109e-01
-1.039020864592607296e+01	3.352806011272866371e-01
-1.034700568724997360e+01	3.263643020969346220e-01
-1.030341699870637306e+01	3.172858416542655990e-01
-1.025943716165147279e+01	3.080470100036116210e-01
-1.021506243901177236e+01	2.986482677922746021e-01
-1.017029078939042286e+01	2.890888984308606080e-01
-1.012512184474895349e+01	2.793671766264526068e-01
-1.007955685361723397e+01	2.694805501161235961e-01
-1.003359859232082307e+01	2.594258313247045922e-01
-9.987251247227453277e+00	2.491993953958145935e-01
-9.940520271499662996e+00	2.387973807861271114e-01
-9.893412220281383895e+00	2.282158884001984078e-01
-9.845934568626482530e+00	2.174511751076261268e-01
-9.798095516780353620e+00	2.064998374548491222e-01
-9.749903787633803276e+00	1.953589814846639072e-01
-9.701368421267552833e+00	1.840263748246918074e-01
-9.652498571483613787e+00	1.725005776095626109e-01
-9.603303309070273741e+00	1.607810493579138189e-01
-9.553791436269742476e+00	1.488682296207664013e-01
-9.503971316515103851e+00	1.367635910279483280e-01
-9.453850722987573008e+00	1.244696642500814077e-01
-9.403436708932062515e+00	1.119900353239650093e-01
-9.352735501978303390e+00	9.932931671315241295e-02
-9.301752423971862527e+00	8.649309434594031065e-02
-9.250491837050493160e+00	7.348785364452940783e-02
-9.198957115934963014e+00	6.032088819145811631e-02
-9.147150645668512325e+00	4.700019513999720289e-02
-9.095073843362172283e+00	3.353436174137860992e-02
-9.042727201908183687e+00	1.993244742232161415e-02
-8.990110353131463228e+00	6.203865702247624014e-03
-8.937222147472862588e+00	-7.641730096227400404e-03
-8.884060747047332285e+00	-2.159455389336339959e-02
-8.830623728797123206e+00	-3.564478384230138075e-02
-8.776908194460002477e+00	-4.978264718126940158e-02
-8.722910884186642733e+00	-6.399849164524237799e-02
-8.668628290853142460e+00	-7.828284291449838506e-02
-8.614056772407042928e+00	-9.262644831337635276e-02
-8.559192659935032310e+00	-1.070203076226673988e-01
-8.504032359526133789e+00	-1.214556923987974435e-01
-8.448572446402362601e+00	-1.359241555764144072e-01
-8.392809750179132777e+00	-1.504175333528404157e-01
-8.336741430481113824e+00	-1.649279414090543683e-01
-8.280365042461612646e+00	-1.794477674200283812e-01
-8.223678592044313618e+00	-1.939696615655603362e-01
-8.166680580918313836e+00	-2.084865263989434392e-01
-8.109370041471573032e+00	-2.229915069995233590e-01
-8.051746561944893799e+00	-2.374779818654703667e-01
-7.993810302137212886e+00	-2.519395545356143962e-01
-7.935562000003193006e+00	-2.663700455026693503e-01
-7.877002969468213323e+00	-2.807634836293913527e-01
-7.818135089758652789e+00	-2.951140960316744333e-01
-7.758960786521322817e+00	-3.094162952674023859e-01
-7.699483004996983126e+00	-3.236646626760873446e-01
-7.639705175531923409e+00	-3.378539268506733362e-01
-7.579631171765242925e+00	-3.519789364782033858e-01
-7.519265261923132826e+00	-3.660346271401643814e-01
-7.458612053785083518e+00	-3.800159820887423767e-01
-7.397676434057473216e+00	-3.939179874793483083e-01
-7.336463503089903249e+00	-4.077355830068573606e-01
-7.274978506088043417e+00	-4.214636093269804040e-01
-7.213226762201102815e+00	-4.350967540108143239e-01
-7.151213593076873209e+00	-4.486294980500473151e-01
-7.088944252667072732e+00	-4.620560650790193624e-01
-7.026423860215553319e+00	-4.753703754927193770e-01
-6.963657338457412749e+00	-4.885660075109943823e-01
-6.900649359086263424e+00	-5.016361669731004280e-01
-6.837404297501882944e+00	-5.145736672575342840e-01
-6.773926198724232961e+00	-5.273709202331002821e-01
-6.710218756153253139e+00	-5.400199385892012760e-01
-6.646285304567443042e+00	-5.525123493024723942e-01
-6.582128828397783238e+00	-5.648394174116664335e-01
-6.517751985895823275e+00	-5.769920787318922883e-01
-6.453157149352433564e+00	-5.889609796783754625e-01
-6.388346461033183488e+00	-6.007365220191522859e-01
-6.323321903996703242e+00	-6.123089101581373761e-01
-6.258085386474323109e+00	-6.236681984785252819e-01
-6.192638838030672943e+00	-6.348043363553532714e-01
-6.126984315315673335e+00	-6.457072086694164437e-01
-6.061124114871723201e+00	-6.563666700076522531e-01
-5.995060890190742953e+00	-6.667725711948364609e-01
-5.928797770031673409e+00	-6.769147773390864486e-01
-5.862338474916603204e+00	-6.867831771563732701e-01
-5.795687428723903523e+00	-6.963676839316983447e-01
-5.728849862388402769e+00	-7.056582290418433878e-01
-5.661831906896012789e+00	-7.146447494732823813e-01
-5.594640673015443433e+00	-7.233171711898553902e-01
-5.527284315531713510e+00	-7.316653905142453951e-01
-5.459772080122903049e+00	-7.396792558685554297e-01
-5.392114331438393471e+00	-7.473485522634923939e-01
-5.324322561380252949e+00	-7.546629908323683189e-01
-5.256409377044413134e+00	-7.616122054832903387e-01
-5.188388468232193240e+00	-7.681857584057563137e-01
-5.120274554884173490e+00	-7.743731557381063890e-01
-5.052083315207912761e+00	-7.801638742056793419e-01
-4.983831295661863336e+00	-7.855473990045922505e-01
-4.915535804315233293e+00	-7.905132726613393057e-01
-4.847214789425603243e+00	-7.950511540707674296e-01
-4.778886705360743115e+00	-7.991508864283902724e-01
-4.710570368239713090e+00	-8.028025723467813179e-01
-4.642284803880412980e+00	-8.059966540949212721e-01
-4.574049090817992713e+00	-8.087239966340953323e-01
-4.505882201300862810e+00	-8.109759709501842551e-01
-4.437802843278713105e+00	-8.127445351023874220e-01
-4.369829306469912744e+00	-8.140223104216643968e-01
-4.301979315631562883e+00	-8.148026503950582811e-01
-4.234269894153123381e+00	-8.150796999585934177e-01
-4.166717241050222675e+00	-8.148484431835183450e-01
-4.099336624345633062e+00	-8.141047376682064574e-01
-4.032142293685522461e+00	-8.128453343290833466e-01
-3.965147414846472707e+00	-8.110678817055743117e-01
-3.898364028538912507e+00	-8.087709143423102987e-01
-3.831803035602892926e+00	-8.059538252730054086e-01
-3.765474210319792903e+00	-8.026168230911032708e-01
-3.699386243130462937e+00	-7.987608745403134147e-01
-3.633546813555892818e+00	-7.943876339825333144e-01
-3.567962693567152677e+00	-7.894993614918723868e-01
-3.502639881051672788e+00	-7.840988316734514019e-01
-3.437583762382232955e+00	-7.781892356074464612e-01
-3.372799302424002832e+00	-7.717740785669484627e-01
-3.308291259626463088e+00	-7.648570763480353474e-01
-3.244064423155332832e+00	-7.574420531788024213e-01
-3.180123868341472537e+00	-7.495328442386093304e-01
-3.116475226076333094e+00	-7.411332058184734173e-01
-3.053124961184303210e+00	-7.322467360880293707e-01
-2.990080654271082494e+00	-7.228768093045663257e-01
-2.927351281100152747e+00	-7.130265261066073279e-01
-2.864947483205763312e+00	-7.026986822803502619e-01
-2.802881823224522506e+00	-6.918957580747122638e-01
-2.741169018335043006e+00	-6.806199297728623421e-01
-2.679826145244923019e+00	-6.688731048090743592e-01
-2.618872810368243265e+00	-6.566569812542433215e-01
-2.558331279197853192e+00	-6.439731319870702908e-01
-2.498226559397962454e+00	-6.308231133274844193e-01
-2.438586432821373329e+00	-6.172085973418912630e-01
-2.379441432485422503e+00	-6.031315264450722857e-01
-2.320824761511392609e+00	-5.885942883309263074e-01
-2.262772152127553227e+00	-5.735999086747163300e-01
-2.205321664039092688e+00	-5.581522584750142624e-01
-2.148513422753422830e+00	-5.422562723573134402e-01
-2.092389299792532853e+00	-5.259181736567613008e-01
-2.036992538093763017e+00	-5.091457016490483767e-01
-1.982367327265203150e+00	-4.919483359202123096e-01
-1.928558334687943132e+00	-4.743375125720943886e-01
-1.875610199708712900e+00	-4.563268267634463249e-01
-1.823566999309113035e+00	-4.379322159993043750e-01
-1.772471694636552852e+00	-4.191721186134563237e-01
-1.722365568604592889e+00	-4.000676020486244044e-01
-1.673287665388353052e+00	-3.806424558320243290e-01
-1.625274243026742838e+00	-3.609232445723133398e-01
-1.578358250478593128e+00	-3.409393168668603535e-01
-1.532568840348253136e+00	-3.207227667007113703e-01
-1.487930928090762883e+00	-3.003083447320933907e-01
-1.444464807826292940e+00	-2.797333177811153759e-01
-1.402185833944443072e+00	-2.590372758521543584e-01
-1.361104176477653027e+00	-2.382618871064434152e-01
-1.321224656790252805e+00	-2.174506023367343555e-01
-1.282546668497093201e+00	-1.966483116553893740e-01
-1.245064186729322842e+00	-1.759009572638873808e-01
-1.208765866948123158e+00	-1.552551072977223501e-01
-1.173635232516819116e+00	-1.347574968078993352e-01
-1.139650948229748995e+00	-1.144545429213464360e-01
-1.106787175013899116e+00	-9.439184209122736258e-02
-1.075013999121452901e+00	-7.461365807999936761e-02
-1.044297927368635026e+00	-5.516240989099238656e-02
-1.014602438398646056e+00	-3.607816925891138560e-02
-9.858885785988189543e-01	-1.739817750987038281e-02
-9.581155902238890354e-01	8.436084052236003661e-04
-9.312415585012160379e-01	1.861693112251860960e-02
-9.052240640448590003e-01	3.589560018289661425e-02
-8.800208267995519584e-01	5.265780297709660163e-02
-8.555903279799610406e-01	6.888635171398151125e-02
-8.318923970617360109e-01	8.456885988350010264e-02
-8.088887518061219639e-01	9.969784294687331072e-02
-7.865434805361199988e-01	1.142707394105053065e-01
-7.648234573971569583e-01	1.282898500001092290e-01
-7.436986830876659571e-01	1.417621943160624065e-01
-7.231425454859140567e-01	1.546992860849157048e-01
-7.031319966732300086e-01	1.671168298873590974e-01
-6.836476449999999705e-01	1.790343440000000119e-01
-6.646737629957859550e-01	1.904747156963013111e-01
-6.461982140242860106e-01	2.014636969699922231e-01
-6.282123025643600034e-01	2.120293501316879159e-01
-6.107105548006059870e-01	2.222014540468686128e-01
-5.936904377774240293e-01	2.320108828930428080e-01
-5.771520266634569962e-01	2.414889701806977040e-01
-5.610976306527639679e-01	2.506668713750126454e-01
-5.455313886700670079e-01	2.595749387467006231e-01
-5.304588463367390094e-01	2.682421220505445958e-01
-5.158865255916049719e-01	2.766954082667505976e-01
-5.018214979579990187e-01	2.849593129397446356e-01
-4.882709717306499830e-01	2.930554346179876091e-01
-4.752419023584479874e-01	3.010020825535996147e-01
-4.627406340675270235e-01	3.088139861893156035e-01
-4.507725793562130101e-01	3.165020930792036280e-01
-4.393419414568149883e-01	3.240734598040656000e-01
-4.284514832586570066e-01	3.315312382049026008e-01
-4.181023445816359763e-01	3.388747569259675796e-01
-4.082939081365549727e-01	3.460996958943916013e-01
-3.990237130600720050e-01	3.531983490293966188e-01
-3.902874136146250450e-01	3.601599682342546127e-01
-3.820787795358989714e-01	3.669711796402745918e-01
-3.743897336223670491e-01	3.736164612026166010e-01
-3.672104215131830052e-01	3.800786691463016176e-01
-3.605293082018330431e-01	3.863395994745376094e-01
-3.543332956825819835e-01	3.923805698196995984e-01
-3.486078562134270475e-01	3.981830063705775746e-01
-3.433371759826849834e-01	4.037290204682876249e-01
-3.385043044574880255e-01	4.090019597375965654e-01
-3.340913053361470042e-01	4.139869193093476119e-01
-3.300794057819390059e-01	4.186711997809126062e-01
-3.264491414396419877e-01	4.230447000320156636e-01
-3.231804955826720338e-01	4.271002348287256112e-01
-3.202530315627269974e-01	4.308337692647706274e-01
-3.176460184921069962e-01	4.342445644529396298e-01
-3.153385507416820444e-01	4.373352314283305842e-01
-3.133096623503000000e-01	4.401116928907626291e-01
-3.115384377865449972e-01	4.425830551216016207e-01
-3.100041206615670175e-01	4.447613950827115636e-01
-3.086862219515090211e-01	4.466614702629895794e-01
-3.075646290494570279e-01	4.483003612017725792e-01
-3.066197165396730151e-01	4.496970587119565876e-01
-3.058324589922949976e-01	4.508720095763406044e-01
-3.051845453469800296e-01	4.518466358324326193e-01
-3.046584936325750226e-01	4.526428436349376194e-01
-3.042377639103580056e-01	4.532825380420805739e-01
