# Supplementary material for: Agile perching maneuvers in birds and morphing-wing drones
Source: Nat Commun. 2024 Sep 27;15:8330. doi: 10.1038/s41467-024-52369-4 (PMC11437188; doi:10.1038/s41467-024-52369-4)
Supplement: Supplementary file 11 — Source Data [file 41467_2024_52369_MOESM11_ESM.zip › figure_source_data/suppl_fig_2/harris_hawk_156.csv]

# horizontal_pos	altitude
-1.216108921378088681e+01	5.023762981384720661e-01
-1.216061027210888668e+01	5.024639549646841008e-01
-1.216012423353448746e+01	5.025710726255501193e-01
-1.215962948940798682e+01	5.026849419611221226e-01
-1.215912421907228591e+01	5.027912588893930224e-01
-1.215860635485208618e+01	5.028743087585740845e-01
-1.215807353259538637e+01	5.029171921025941128e-01
-1.215752302673428709e+01	5.029020895194841190e-01
-1.215695166931018711e+01	5.028105624557790421e-01
-1.215635575294698612e+01	5.026238857586100561e-01
-1.215573091833318742e+01	5.023234069701510984e-01
-1.215507202737928694e+01	5.018909265065991665e-01
-1.215437302382758666e+01	5.013090921062870464e-01
-1.215362678369318594e+01	5.005618002694640634e-01
-1.215282495848368605e+01	4.996345968654951064e-01
-1.215195781466498737e+01	4.985150686710010937e-01
-1.215101407329028582e+01	4.971932173421471091e-01
-1.214998075407888756e+01	4.956618072313780932e-01
-1.214884302849198683e+01	4.939166785460311071e-01
-1.214758408650848587e+01	4.919570176227500702e-01
-1.214618502183228621e+01	4.897855765631791147e-01
-1.214462474015958726e+01	4.874088351439810896e-01
-1.214287989490548725e+01	4.848370987746061234e-01
-1.214092485441938685e+01	4.820845273207201021e-01
-1.213873170422858649e+01	4.791690908262331017e-01
-1.213627028723848689e+01	4.761124495334960738e-01
-1.213350828409958737e+01	4.729397570953570717e-01
-1.213041133514558645e+01	4.696793874655590950e-01
-1.212694320443298679e+01	4.663625876119181224e-01
-1.212306598548618730e+01	4.630230598828590782e-01
-1.211874034740808703e+01	4.596964795319751218e-01
-1.211392581907168697e+01	4.564199545253401213e-01
-1.210858110819728672e+01	4.532314362792260742e-01
-1.210266445125968637e+01	4.501690913592080734e-01
-1.209613398939728590e+01	4.472706453742951171e-01
-1.208894816482268730e+01	4.445727112838471218e-01
-1.208106613168428645e+01	4.421101150671111202e-01
-1.207244817492488664e+01	4.399152321572720736e-01
-1.206305613041798708e+01	4.380173481930600965e-01
-1.205285379956058733e+01	4.364420574779701023e-01
-1.204180735154528747e+01	4.352107120554321029e-01
-1.202988570672558666e+01	4.343399335121631011e-01
-1.201706089480758699e+01	4.338411985248991076e-01
-1.200330838203678674e+01	4.337205077898521055e-01
-1.198860736206928657e+01	4.339781463497801028e-01
-1.197294100581158638e+01	4.346085414975290884e-01
-1.195629666615178621e+01	4.356002224298290981e-01
-1.193866603416838679e+01	4.369358836974390758e-01
-1.192004524408858757e+01	4.385925522963181056e-01
-1.190043492495408728e+01	4.405418560194140909e-01
-1.187984019764448718e+01	4.427503884902621034e-01
-1.185827061661598592e+01	4.451801641775171015e-01
-1.183574005642378602e+01	4.477891546924501198e-01
-1.181226654384438746e+01	4.505318958460580725e-01
-1.178787203717838672e+01	4.533601533333700973e-01
-1.176258215512118710e+01	4.562236335615471039e-01
-1.173642585842308605e+01	4.590707250835360798e-01
-1.170943508841628677e+01	4.618492553741900819e-01
-1.168164436735288625e+01	4.645072473190380857e-01
-1.165309036633598616e+01	4.669936597987831006e-01
-1.162381144742538730e+01	4.692590971579960746e-01
-1.159384718719918617e+01	4.712564731474090940e-01
-1.156323788963398691e+01	4.729416161166241084e-01
-1.153202409657998651e+01	4.742738037855230848e-01
-1.150024610432558703e+01	4.752162178014711080e-01
-1.146794349474398622e+01	4.757363104440051060e-01
-1.143515468927948753e+01	4.758060782041720893e-01
-1.140191653355498680e+01	4.754022394654651151e-01
-1.136826391968358685e+01	4.745063160625870857e-01
-1.133422945245698621e+01	4.731046210040431022e-01
-1.129984316449398740e+01	4.711881570262960728e-01
-1.126513228420908597e+01	4.687524328173671151e-01
-1.123012105913748648e+01	4.657972056325360710e-01
-1.119483063578598703e+01	4.623261605634351179e-01
-1.115927899581768656e+01	4.583465378697200721e-01
-1.112348094706788615e+01	4.538687205127661106e-01
-1.108744816667798716e+01	4.489057943347690705e-01
-1.105118929256408755e+01	4.434730932137270765e-01
-1.101471005853558616e+01	4.375877410210221030e-01
-1.097801346767408681e+01	4.312682013549020699e-01
-1.094109999808708622e+01	4.245338448735741510e-01
-1.090396783486318633e+01	4.174045426694150684e-01
-1.086661312197858642e+01	4.099002925812911258e-01
-1.082903022801208692e+01	4.020408837091691279e-01
-1.079121201979728717e+01	3.938456027483141497e-01
-1.075315013854908663e+01	3.853329841702851644e-01
-1.071483527350718745e+01	3.765206048086811030e-01
-1.067625742870578698e+01	3.674249221126490994e-01
-1.063740617907978603e+01	3.580611542507751155e-01
-1.059827091271348642e+01	3.484431994069641103e-01
-1.055884105660718753e+01	3.385835910166491436e-01
-1.051910628386428748e+01	3.284934853384511300e-01
-1.047905670066748662e+01	3.181826776212651198e-01
-1.043868301182038749e+01	3.076596431756671302e-01
-1.039797666397478615e+01	2.969315998495560827e-01
-1.035692996595658677e+01	2.860045886943871074e-01
-1.031553618584568710e+01	2.748835699434231117e-01
-1.027378962468688606e+01	2.635725317630814302e-01
-1.023168566690088710e+01	2.520746095452434110e-01
-1.018922080766698635e+01	2.403922137529967140e-01
-1.014639265775101684e+01	2.285271644955348957e-01
-1.010319992648135745e+01	2.164808310811970060e-01
-1.005964238382805753e+01	2.042542747825348004e-01
-1.001572080281857602e+01	1.918483929551890177e-01
-9.971436883830847364e+00	1.792640625026181989e-01
-9.926793162625326516e+00	1.665022804972088044e-01
-9.881792904306557546e+00	1.535642995850692027e-01
-9.836439985723167467e+00	1.404517556489084107e-01
-9.790738769107047546e+00	1.271667851122907922e-01
-9.744693969998365901e+00	1.137121292675911111e-01
-9.698310522684586488e+00	1.000912231219485138e-01
-9.651593446483037297e+00	8.630826649540500328e-02
-9.604547716203237329e+00	7.236827547867370758e-02
-9.557178140030087476e+00	5.827711285948811160e-02
-9.509489247866767414e+00	4.404149674032512007e-02
-9.461485192870586758e+00	2.966898727058811525e-02
-9.413169668512146870e+00	1.516795216870012175e-02
-9.364545843002327175e+00	5.475124738701098170e-04
-9.315616312379427555e+00	-1.418252929993987776e-02
-9.266383072953056299e+00	-2.901177577704386334e-02
-9.216847513185406626e+00	-4.392933272542387524e-02
-9.167010424480976027e+00	-5.892391468392188525e-02
-9.116872029779047537e+00	-7.398395421770787017e-02
-9.066432028322585879e+00	-8.909771077283890062e-02
-9.015689654536036102e+00	-1.042533752556649151e-01
-8.964643748598247086e+00	-1.194391667994978978e-01
-8.913292836059007129e+00	-1.346434186799089217e-01
-8.861635213723717541e+00	-1.498546509715948938e-01
-8.809669039020386450e+00	-1.650616282670309132e-01
-8.757392420161275837e+00	-1.802534015577939019e-01
-8.704803504605456155e+00	-1.954193341688839070e-01
-8.651900563603867056e+00	-2.105491123905559037e-01
-8.598682070943937106e+00	-2.256327421305008851e-01
-8.545146774387696098e+00	-2.406605334767509263e-01
-8.491293758691297100e+00	-2.556230754918549231e-01
-8.437122499485306903e+00	-2.705112038345078851e-01
-8.382632907664365973e+00	-2.853159639193809105e-01
-8.327825364264077379e+00	-3.000285722836428803e-01
-8.272700746081337542e+00	-3.146403786439089245e-01
-8.217260442510147200e+00	-3.291428308232038913e-01
-8.161506364216386089e+00	-3.435274443338319217e-01
-8.105440944359926903e+00	-3.577857779530679294e-01
-8.049067133096695414e+00	-3.719094161598379134e-01
-7.992388386065175432e+00	-3.858899588468099329e-01
-7.935408647492515399e+00	-3.997190183140168496e-01
-7.878132328459905409e+00	-4.133882232123689549e-01
-7.820564280759676024e+00	-4.268892288551158765e-01
-7.762709766672595713e+00	-4.402137331614199289e-01
-7.704574424907345787e+00	-4.533534974382879557e-01
-7.646164232885785950e+00	-4.663003712367738696e-01
-7.587485465536105700e+00	-4.790463206195968993e-01
-7.528544650775535807e+00	-4.915834593285708931e-01
-7.469348521926185924e+00	-5.039040825161338333e-01
-7.409903967408506098e+00	-5.160007028788469174e-01
-7.350217978190445756e+00	-5.278660891758180096e-01
-7.290297593627616202e+00	-5.394933072081788961e-01
-7.230149846498835409e+00	-5.508757633585019686e-01
-7.169781708209836069e+00	-5.620072507295239550e-01
-7.109200035292015940e+00	-5.728819977753969450e-01
-7.048411518449725577e+00	-5.834947190902548542e-01
-6.987422635497106072e+00	-5.938406677204799422e-01
-6.926239609563546118e+00	-6.039156880189118226e-01
-6.864868373927845546e+00	-6.137162676873848532e-01
-6.803314544761435378e+00	-6.232395872889788802e-01
-6.741583402919705925e+00	-6.324835651853879526e-01
-6.679679885721065524e+00	-6.414468955994738764e-01
-6.617608589402485642e+00	-6.501290773467678363e-01
-6.555373782649065895e+00	-6.585304307452948258e-01
-6.492979431274705782e+00	-6.666521003162158010e-01
-6.430429233797595678e+00	-6.744960411352078911e-01
-6.367726667320805944e+00	-6.820649870838879636e-01
-6.304875042811175945e+00	-6.893623997701108230e-01
-6.241877568581675639e+00	-6.963923975155388302e-01
-6.178737420535315827e+00	-7.031596645210409502e-01
-6.115457817532385931e+00	-7.096693410823688986e-01
-6.052042100103165900e+00	-7.159268965037719479e-01
-5.988493810649945459e+00	-7.219379871078688282e-01
-5.924816773264775627e+00	-7.277083024287609447e-01
-5.861015171331315443e+00	-7.332434032673318391e-01
-5.797093621174775890e+00	-7.385485557523598921e-01
-5.733057240165945423e+00	-7.436285658642798335e-01
-5.668911707864655369e+00	-7.484876190231719573e-01
-5.604663318993135412e+00	-7.531291293106938678e-01
-5.540319027250565576e+00	-7.575556026877507954e-01
-5.475886479204895352e+00	-7.617685181954558793e-01
-5.411374037716925933e+00	-7.657682306041138087e-01
-5.346790794556955717e+00	-7.695538973281919048e-01
-5.282146572059105871e+00	-7.731234316843289545e-01
-5.217451913821085974e+00	-7.764734837671709577e-01
-5.152718064595635639e+00	-7.795994493881499565e-01
-5.087956939638266007e+00	-7.824955066981058582e-01
-5.023181083876726127e+00	-7.851546793261248158e-01
-4.958403621357415858e+00	-7.875689241405219310e-01
-4.893638195507695521e+00	-7.897292410950009778e-01
-4.828898900837235608e+00	-7.916258020804218809e-01
-4.764200206789776182e+00	-7.932480952717408940e-01
-4.699556874554735586e+00	-7.945850811477259690e-01
-4.634983867756735876e+00	-7.956253561706989608e-01
-4.570496258062755501e+00	-7.963573200439719724e-01
-4.506109126879665361e+00	-7.967693425116018080e-01
-4.441837464458085805e+00	-7.968499258212689007e-01
-4.377696067866705398e+00	-7.965878592267929825e-01
-4.313699439450595641e+00	-7.959723622499168538e-01
-4.249861687530545495e+00	-7.949932138377768798e-01
-4.186196431231246073e+00	-7.936408650281268073e-01
-4.122716711436925863e+00	-7.919065332532739809e-01
-4.059434909956106452e+00	-7.897822769604470050e-01
-3.996362679025295961e+00	-7.872610497856689094e-01
-3.933510883287476112e+00	-7.843367340757949613e-01
-3.870889556339656146e+00	-7.810041540956278450e-01
-3.808507873847825742e+00	-7.772590697714689689e-01
-3.746374145074866213e+00	-7.730981522978619402e-01
-3.684495824452776347e+00	-7.685189433609949106e-01
-3.622879544554615805e+00	-7.635198001018099756e-01
-3.561531171484015879e+00	-7.580998282483148998e-01
-3.500455883303096094e+00	-7.522588060850028402e-01
-3.439658271667325629e+00	-7.459971020953799492e-01
-3.379142466334985606e+00	-7.393155892102150073e-01
-3.318912281677116383e+00	-7.322155586201548605e-01
-3.258971383741055661e+00	-7.246986360688019158e-01
-3.199323475829316088e+00	-7.167667034344278321e-01
-3.139972499957585761e+00	-7.084218282393759392e-01
-3.080922850967065862e+00	-6.996662035006868674e-01
-3.022179599500965708e+00	-6.905021000590998437e-01
-2.963748719530226339e+00	-6.809318332021139231e-01
-2.905637315645195784e+00	-6.709577450367290030e-01
-2.847853844934276069e+00	-6.605822036753998816e-01
-2.790408327964136070e+00	-6.498076198817279714e-01
-2.733312543172895737e+00	-6.386364813877409841e-01
-2.676580198902455798e+00	-6.270714046498659933e-01
-2.620227077339215782e+00	-6.151152033636229088e-01
-2.564271144815355896e+00	-6.027709726156189607e-01
-2.508732623249805727e+00	-5.900421871235599358e-01
-2.453634017985415916e+00	-5.769328116088550118e-01
-2.399000097904555595e+00	-5.634474209697439839e-01
-2.344857824477325714e+00	-5.495913275836998846e-01
-2.291236227306615802e+00	-5.353707127734408378e-01
-2.238166224770555601e+00	-5.207927592284899987e-01
-2.185680389510175736e+00	-5.058657809905049429e-01
-2.133812659747956086e+00	-4.905993474918259323e-01
-2.082597998727305999e+00	-4.750043980882889261e-01
-2.032072005907846091e+00	-4.590933435543708696e-01
-1.982270484903906116e+00	-4.428801511147799075e-01
-1.933228974483186091e+00	-4.263804097745628741e-01
-1.884982250212045907e+00	-4.096113729808698589e-01
-1.837563805508565906e+00	-3.925919760033109163e-01
-1.791005321907326087e+00	-3.753428258541428586e-01
-1.745336139215575955e+00	-3.578861620798729493e-01
-1.700582736915406068e+00	-3.402457873357039309e-01
-1.656768238609666044e+00	-3.224469672945198817e-01
-1.613911951494576114e+00	-3.045163001315099316e-01
-1.572028952746965969e+00	-2.864815565504059136e-01
-1.531129734323815939e+00	-2.683714920619809097e-01
-1.491219916977315929e+00	-2.502156339721158806e-01
-1.452300043289675990e+00	-2.320440462662688996e-01
-1.414365458234906114e+00	-2.138870762690748828e-01
-1.377406284196736053e+00	-1.957750875910658772e-01
-1.341407495536625971e+00	-1.777381844281208934e-01
-1.306349095746496047e+00	-1.598059327330358936e-01
-1.272206397978876025e+00	-1.420070841137479056e-01
-1.238950407369745932e+00	-1.243693085127409170e-01
-1.206548301111715960e+00	-1.069189417733928948e-01
-1.174963999755662014e+00	-8.968075409127790332e-02
-1.144158820781379982e+00	-7.267774507558288910e-02
-1.114092203146044069e+00	-5.593097070591787623e-02
-1.084722489359518871e+00	-3.945940686563886857e-02
-1.056007749711250998e+00	-2.327985337171387115e-02
-1.027906631645493896e+00	-7.406881515346880329e-03
-1.000379216005633953e+00	8.147172906252136970e-03
-9.733878609932929971e-01	2.337217022699611402e-02
-9.468980142540730505e-01	3.826008159946112097e-02
-9.208789735393999587e-01	5.280485938728812778e-02
-8.953045769218089811e-01	6.700226620824280277e-02
-8.701538045655120568e-01	8.084966684739991472e-02
-8.454112755681679747e-01	9.434578847790731082e-02
-8.210676253733980579e-01	1.074904557494078122e-01
-7.971197516727800414e-01	1.202843082919723139e-01
-7.735709195244909742e-01	1.327285089975070165e-01
-7.504307195548509668e-01	1.448244520447506956e-01
-7.277148765094310079e-01	1.565734799955246226e-01
-7.054449090033909631e-01	1.679766193813534148e-01
-6.836476449999999705e-01	1.790343440000000119e-01
-6.623546012294880825e-01	1.897463746376677196e-01
-6.416012383516240813e-01	2.001115231204395051e-01
-6.214261070671540654e-01	2.101275874835062119e-01
-6.018699034989369867e-01	2.197913036450165059e-01
-5.829744549001479870e-01	2.290983573098612225e-01
-5.647816590174580265e-01	2.380434579452055943e-01
-5.473324021634650149e-01	2.466204746124623925e-01
-5.306654821683269851e-01	2.548226312679003902e-01
-5.148165628330210186e-01	2.626427569232693271e-01
-4.998171862596140214e-01	2.700735838630751173e-01
-4.856938684696039954e-01	2.771080850263450968e-01
-4.724673020417410330e-01	2.837398397609841028e-01
-4.601516871286709942e-01	2.899634155317991069e-01
-4.487542091913430120e-01	2.957747518903200978e-01
-4.382746781861920349e-01	3.011715321710231041e-01
-4.287053398365360257e-01	3.061535280307241536e-01
-4.200308651176259955e-01	3.107229021482721398e-01
-4.122285192993819791e-01	3.148844551861071372e-01
-4.052685069482829805e-01	3.186458044986650862e-01
-3.991144843238380036e-01	3.220174840467111554e-01
-3.937242257539330104e-01	3.250129575075081378e-01
-3.890504259772200046e-01	3.276485395978201431e-01
-3.850416162390379871e-01	3.299432240628221158e-01
-3.816431682565130101e-01	3.319184205162831192e-01
-3.787983571592760113e-01	3.335976062092401162e-01
-3.764494522878409910e-01	3.350059026984121280e-01
-3.745388034040719738e-01	3.361695911078661503e-01
-3.730098895357090161e-01	3.371155830420051180e-01
