# Supplementary material for: Agile perching maneuvers in birds and morphing-wing drones
Source: Nat Commun. 2024 Sep 27;15:8330. doi: 10.1038/s41467-024-52369-4 (PMC11437188; doi:10.1038/s41467-024-52369-4)
Supplement: Supplementary file 11 — Source Data [file 41467_2024_52369_MOESM11_ESM.zip › figure_source_data/suppl_fig_2/harris_hawk_119.csv]

# horizontal_pos	altitude
-1.212143569838471713e+01	4.994895031868272772e-01
-1.212368785294091644e+01	5.009685957038693127e-01
-1.212605280225581694e+01	5.024936683633173251e-01
-1.212851476774511639e+01	5.040556849586603771e-01
-1.213105401628981639e+01	5.056437792361833106e-01
-1.213364673322291765e+01	5.072452431869163281e-01
-1.213626496094221707e+01	5.088455587177063144e-01
-1.213887660965431614e+01	5.104284758871863170e-01
-1.214144554549901756e+01	5.119761398180813217e-01
-1.214393175983041750e+01	5.134692671901783800e-01
-1.214629162174711752e+01	5.148873719088993273e-01
-1.214847821411531648e+01	5.162090381678463569e-01
-1.215044175134731752e+01	5.174122377183332233e-01
-1.215213007512851640e+01	5.184746867653903246e-01
-1.215348922218151628e+01	5.193742365694092866e-01
-1.215446405606971680e+01	5.200892905861653759e-01
-1.215499895303271671e+01	5.205992398642733665e-01
-1.215503852996811673e+01	5.208849074737332829e-01
-1.215452840098881637e+01	5.209289919936263002e-01
-1.215341594754841736e+01	5.207164995676683006e-01
-1.215165108598721666e+01	5.202351537643363777e-01
-1.214918701555881597e+01	5.194757724689982314e-01
-1.214598092958811648e+01	5.184326012984592502e-01
-1.214199467242561603e+01	5.171035935672863015e-01
-1.213719532530831735e+01	5.154906276480962779e-01
-1.213155570515131743e+01	5.135996536464683127e-01
-1.212505476165571672e+01	5.114407626408272733e-01
-1.211767785993991708e+01	5.090281732970742823e-01
-1.210941693815021658e+01	5.063801324282662941e-01
-1.210027053216121651e+01	5.035187279947133110e-01
-1.209024366247851745e+01	5.004696150855223458e-01
-1.207934758175581713e+01	4.972616575379872894e-01
-1.206759938485611627e+01	4.939264899802562891e-01
-1.205502148703131660e+01	4.904980071659222896e-01
-1.204164097947041689e+01	4.870117894465912922e-01
-1.202748887505941688e+01	4.835044750415443127e-01
-1.201259926058881611e+01	4.800130913580052949e-01
-1.199700837471601744e+01	4.765743589427792748e-01
-1.198075363361931700e+01	4.732239826649993208e-01
-1.196387262835911613e+01	4.699959454074292831e-01
-1.194640211938791730e+01	4.669218198560132760e-01
-1.192837705434831719e+01	4.640301139087352755e-01
-1.190982963521451765e+01	4.613456647690613033e-01
-1.189078845993851630e+01	4.588890959489563270e-01
-1.187127776206621732e+01	4.566763501935662828e-01
-1.185131676932141609e+01	4.547183097751733016e-01
-1.183091919898201638e+01	4.530205137180853270e-01
-1.181009290408841750e+01	4.515829793480782839e-01
-1.178883968024091722e+01	4.504001331577843215e-01
-1.176715523810091746e+01	4.494608533996573008e-01
-1.174502934186571679e+01	4.487486241249092900e-01
-1.172244610910201601e+01	4.482417976512422797e-01
-1.169938446256951714e+01	4.479139597404883100e-01
-1.167581872021641765e+01	4.477343891798112874e-01
-1.165171930553951718e+01	4.476686010682343064e-01
-1.162705355712371613e+01	4.476789609944433201e-01
-1.160178661353361740e+01	4.477253555277023178e-01
-1.157588234791461623e+01	4.477659030985762789e-01
-1.154930432573771704e+01	4.477576884741932828e-01
-1.152201675910261613e+01	4.476575036708823063e-01
-1.149398543187211708e+01	4.474225783104293086e-01
-1.146517857158251630e+01	4.470112831065493064e-01
-1.143556764644651658e+01	4.463837913327822760e-01
-1.140512806871291751e+01	4.455026847174293203e-01
-1.137383978902591686e+01	4.443334921626073131e-01
-1.134168777008041751e+01	4.428451519070352727e-01
-1.130866233166381640e+01	4.410103901521262859e-01
-1.127475936296931636e+01	4.388060116522632947e-01
-1.123998040174271651e+01	4.362131002396922863e-01
-1.120433258329411608e+01	4.332171296260672877e-01
-1.116782846557481612e+01	4.298079870210663178e-01
-1.113048573934291596e+01	4.259799140712933196e-01
-1.109232683486211712e+01	4.217313713025203081e-01
-1.105337843858201730e+01	4.170648336133733203e-01
-1.101367093481181669e+01	4.119865254028562962e-01
-1.097323778852551612e+01	4.065061046171593029e-01
-1.093211488612861615e+01	4.006363053868622903e-01
-1.089033985127701598e+01	3.943925490207622619e-01
-1.084795135269561683e+01	3.877925329640602992e-01
-1.080498842040761609e+01	3.808558069612023034e-01
-1.076148978587331762e+01	3.736033451349273227e-01
-1.071749326029991600e+01	3.660571220507152779e-01
-1.067303516382701645e+01	3.582397001229052913e-01
-1.062814981648611656e+01	3.501738349711802645e-01
-1.058286909980611767e+01	3.418821045804122938e-01
-1.053722209575281710e+01	3.333865673695872722e-01
-1.049123480741201675e+01	3.247084535435053043e-01
-1.044492996350691705e+01	3.158678933832202995e-01
-1.039832690655861747e+01	3.068836854206423159e-01
-1.035144156230501622e+01	2.977731067293483136e-01
-1.030428648596161700e+01	2.885517668367623134e-01
-1.025687097909001722e+01	2.792335060138199099e-01
-1.020920126928181659e+01	2.698303379224294973e-01
-1.016128074361993683e+01	2.603524357993586280e-01
-1.011311022596055764e+01	2.508081605349817833e-01
-1.006468828751800615e+01	2.412041281806504012e-01
-1.001601158002669756e+01	2.315453136098734044e-01
-9.967075180892026154e+00	2.218351862921500162e-01
-9.917872940203906751e+00	2.120758734445020166e-01
-9.868397820235637496e+00	2.022683452369234136e-01
-9.818642219045196740e+00	1.924126162760714243e-01
-9.768598270982206344e+00	1.825079573051984205e-01
-9.718258118228446207e+00	1.725531109600248192e-01
-9.667614148904776883e+00	1.625465055236610112e-01
-9.616659198708726208e+00	1.524864609318773989e-01
-9.565386714452356998e+00	1.423713817844767249e-01
-9.513790879203646966e+00	1.321999327991216222e-01
-9.461866699957766969e+00	1.219711929700431075e-01
-9.409610059843796392e+00	1.116847856262580124e-01
-9.357017737785426448e+00	1.013409825767756095e-01
-9.304087399264377112e+00	9.094078153524441654e-02
-9.250817562376026260e+00	8.048595698507431118e-02
-9.197207543717736300e+00	6.997908553301430967e-02
-9.143257388819986176e+00	5.942354756513630598e-02
-9.088967791832367027e+00	4.882350763322529374e-02
-9.034340009028015928e+00	3.818387644068529929e-02
-8.979375770414176117e+00	2.751025755538930029e-02
-8.924077193355476112e+00	1.680888205382430334e-02
-8.868446701653176945e+00	6.086534209036292831e-03
-8.812486953001567258e+00	-4.649528903582694772e-03
-8.756200777180607631e+00	-1.539166136283171005e-02
-8.699591126761097470e+00	-2.613191383428969949e-02
-8.642661041509146713e+00	-3.686211886553369954e-02
-8.585413627094006017e+00	-4.757397490212370017e-02
-8.527852048137896546e+00	-5.825912831470569930e-02
-8.469979535106787694e+00	-6.890925308716172593e-02
-8.411799404036386818e+00	-7.951612807712971076e-02
-8.353315087623846225e+00	-9.007171190685570039e-02
-8.294530175801646976e+00	-1.005682155681487111e-01
-8.235448463551596987e+00	-1.109981727345487057e-01
-8.176074003421717862e+00	-1.213545075812936802e-01
-8.116411159983776713e+00	-1.316305996424467217e-01
-8.056464663321207809e+00	-1.418203449148767170e-01
-7.996239658572626752e+00	-1.519182120852117235e-01
-7.935741748582047173e+00	-1.619192924447137027e-01
-7.874977026827626680e+00	-1.718193418035326991e-01
-7.813952098020926940e+00	-1.816148125515046896e-01
-7.752674084090457107e+00	-1.913028739628617192e-01
-7.691150613684796689e+00	-2.008814189243277037e-01
-7.629389793847137113e+00	-2.103490554877807117e-01
-7.567400163115596712e+00	-2.197050820077596778e-01
-7.505190625976617014e+00	-2.289494451081376947e-01
-7.442770369322346369e+00	-2.380826803093477051e-01
-7.380148762312426669e+00	-2.471058358080436834e-01
-7.317335241786026678e+00	-2.560203805991477233e-01
-7.254339186079587165e+00	-2.648280988267366909e-01
-7.191169780744396611e+00	-2.735309729048687188e-01
-7.127835880193546636e+00	-2.821310585238067103e-01
-7.064345869707966408e+00	-2.906303551165786980e-01
-7.000707532471146521e+00	-2.990306756772366792e-01
-6.936927926362726815e+00	-3.073335199748676860e-01
-6.873013275113557086e+00	-3.155399551844476624e-01
-6.808968878111446799e+00	-3.236505077541015907e-01
-6.744799042661886901e+00	-3.316650699543866598e-01
-6.680507041875996421e+00	-3.395828240236346551e-01
-6.616095100611106616e+00	-3.474021861576157000e-01
-6.551564411061976401e+00	-3.551207718227956112e-01
-6.486915178726937015e+00	-3.627353830379796418e-01
-6.422146698582726465e+00	-3.702420174109106177e-01
-6.357257460423737072e+00	-3.776358978779776332e-01
-6.292245281478076713e+00	-3.849115213186096729e-01
-6.227107463628026807e+00	-3.920627235392556975e-01
-6.161840971853936644e+00	-3.990827575766236479e-01
-6.096442629906726474e+00	-4.059643818798276960e-01
-6.030909328707446448e+00	-4.126999547104766575e-01
-5.965238242586286432e+00	-4.192815310536716633e-01
-5.899427048213676805e+00	-4.257009584567076899e-01
-5.833474140949606479e+00	-4.319499684928726491e-01
-5.767378843343927031e+00	-4.380202609643346068e-01
-5.701141600658006681e+00	-4.439035784834526877e-01
-5.634764158542266976e+00	-4.495917696743816916e-01
-5.568249718384226554e+00	-4.550768398819556304e-01
-5.501603066328626390e+00	-4.603509889272416333e-01
-5.434830672548606856e+00	-4.654066360748556064e-01
-5.367940758001516599e+00	-4.702364329450736125e-01
-5.300943326615207063e+00	-4.748332655880126985e-01
-5.233850161604046924e+00	-4.791902473179026622e-01
-5.166674785389126612e+00	-4.833007041701666284e-01
-5.099432383376137246e+00	-4.871581549877586625e-01
-5.032139692609726822e+00	-4.907562881685526013e-01
-4.964814857059566933e+00	-4.940889370219906929e-01
-4.897477251986316560e+00	-4.971500555055906045e-01
-4.830147280474356819e+00	-4.999336958596056202e-01
-4.762846145793636410e+00	-5.024339893525355816e-01
-4.695595603758516923e+00	-5.046451310136146340e-01
-4.628417699682946918e+00	-5.065613688821455352e-01
-4.561334494885736390e+00	-5.081769979669616966e-01
-4.494367787975677153e+00	-5.094863587988616160e-01
-4.427538836342196582e+00	-5.104838401879916443e-01
-4.360868083393197203e+00	-5.111638855772027146e-01
-4.294374897115656786e+00	-5.115210022186427175e-01
-4.228077325487126892e+00	-5.115497722991426688e-01
-4.161991874134327141e+00	-5.112448651022025725e-01
-4.096133311418697076e+00	-5.106010493204615752e-01
-4.030514505825717464e+00	-5.096132047193835390e-01
-3.965146300143667091e+00	-5.082763324954107098e-01
-3.900037426437687138e+00	-5.065855638623435464e-01
-3.835194465256097196e+00	-5.045361666287515590e-01
-3.770621851848717121e+00	-5.021235497856375574e-01
-3.706321931434906958e+00	-4.993432663951306583e-01
-3.642295064735357357e+00	-4.961910153449096694e-01
-3.578539784084896702e+00	-4.926626427963716748e-01
-3.515052999481676821e+00	-4.887541443947806541e-01
-3.451830252914486863e+00	-4.844616695149616681e-01
-3.388866018258586799e+00	-4.797815289758176616e-01
-3.326154042960147272e+00	-4.747102077618296501e-01
-3.263687726659426858e+00	-4.692443843320155961e-01
-3.201460530856376607e+00	-4.633809580709776221e-01
-3.139466412723926680e+00	-4.571170863387476468e-01
-3.077700275248907325e+00	-4.504502324048246797e-01
-3.016158425056176817e+00	-4.433782253075846946e-01
-2.954839028573137405e+00	-4.358993323661956576e-01
-2.893742556647127095e+00	-4.280123446934346876e-01
-2.832872207360557226e+00	-4.197166756220526707e-01
-2.772234296621366667e+00	-4.110124714743056962e-01
-2.711838606158937459e+00	-4.019007335863536423e-01
-2.651698678843317225e+00	-3.923834499606836945e-01
-2.591832051781526758e+00	-3.824637343768886866e-01
-2.532260418433346594e+00	-3.721459702618216681e-01
-2.473009712032847141e+00	-3.614359561229036344e-01
-2.414110103894697268e+00	-3.503410489021726026e-01
-2.355595911713106894e+00	-3.388703012318166619e-01
-2.297505414708236771e+00	-3.270345882818616601e-01
-2.239880574410946679e+00	-3.148467197028727016e-01
-2.182766661970447331e+00	-3.023215320946147089e-01
-2.126211795077017186e+00	-2.894759574862976748e-01
-2.070266389868097079e+00	-2.763290635032997211e-01
-2.014982535474977077e+00	-2.629020612235167254e-01
-1.960413301113147044e+00	-2.492182771947076825e-01
-1.906611987757617088e+00	-2.353030866891617223e-01
-1.853631338413596952e+00	-2.211838060066617095e-01
-1.801522722727377124e+00	-2.068895424895176860e-01
-1.750335313119917080e+00	-1.924510018689546964e-01
-1.700115270708207005e+00	-1.779002536005167001e-01
-1.650904959953876983e+00	-1.632704559439817071e-01
-1.602742211199116973e+00	-1.485955436734897050e-01
-1.555659649983376802e+00	-1.339098824360406836e-01
-1.509684111255487071e+00	-1.192478948788817106e-01
-1.464836155296656894e+00	-1.046436647043906820e-01
-1.421129700354776926e+00	-9.013052575025570778e-02
-1.378571784681236867e+00	-7.574064399870472641e-02
-1.337162467895307127e+00	-6.150460105862071147e-02
-1.296894878432647058e+00	-4.745098810885070573e-02
-1.257755410333766921e+00	-3.360601951443670243e-02
-1.219724068879457057e+00	-1.999317530987271274e-02
-1.182774960681866716e+00	-6.632881471832691167e-03
-1.146876919899233016e+00	6.457763627181312138e-03
-1.111994258375451849e+00	1.926520897965830481e-02
-1.078087623831042841e+00	3.177961034372830951e-02
-1.045114946870520090e+00	4.399492396014528794e-02
-1.013032454636602075e+00	5.590893070354131800e-02
-9.817957265423828961e-01	6.752318837861331913e-02
-9.513607657425019459e-01	7.884291157024531094e-02
-9.216850589415439554e-01	8.987678021011021035e-02
-8.927285968396309057e-01	1.006366797779893185e-01
-8.644548280149328967e-01	1.111373777606575186e-01
-8.368315203482399323e-01	1.213961425937435112e-01
-8.098315061862688680e-01	1.314323127655507295e-01
-7.834332902715038793e-01	1.412668250252661073e-01
-7.576215029649728816e-01	1.509217116769883127e-01
-7.323871853586558789e-01	1.604195777288340286e-01
-7.077278974000459355e-01	1.697830691842668049e-01
-6.836476449999999705e-01	1.790343440000000119e-01
-6.601566271210339565e-01	1.881945571884982016e-01
-6.372708088938449089e-01	1.972833712179102028e-01
-6.150113317292489334e-01	2.063185022698681148e-01
-5.934037760275429063e-01	2.153153120740388116e-01
-5.724772962915369856e-01	2.242864539712830230e-01
-5.522636520892889589e-01	2.332415805933327202e-01
-5.327961612711928918e-01	2.421871191186151240e-01
-5.141086040277129676e-01	2.511261185070121082e-01
-4.962341077077019325e-01	2.600581714690572976e-01
-4.792040427596619412e-01	2.689794122269097976e-01
-4.630469596956789391e-01	2.778825894156052301e-01
-4.477875956271439306e-01	2.867572117935413001e-01
-4.334459767300599120e-01	2.955897628198203009e-01
-4.200366400418299451e-01	3.043639786500282884e-01
-4.075679943726099319e-01	3.130611827356533095e-01
-3.960418359553529166e-01	3.216606690167322924e-01
-3.854530298975289426e-01	3.301401246992652916e-01
-3.757893636815828886e-01	3.384760828307943337e-01
-3.670315740410939331e-01	3.466443943461072763e-01
-3.591535436651259183e-01	3.546207089618962915e-01
-3.521226594994439352e-01	3.623809542598253053e-01
-3.459003200585809568e-01	3.699018025118472885e-01
-3.404425752662589288e-01	3.771611152637702746e-01
-3.357008790192329561e-01	3.841383563910922838e-01
-3.316229320181899309e-01	3.908149652570983013e-01
-3.281535905001629061e-01	3.971746827125682833e-01
-3.252358153817779263e-01	4.032038239486933073e-01
-3.228116359920019107e-01	4.088914936139622647e-01
-3.208231030184499621e-01	4.142297400917502870e-01
-3.192132064685369031e-01	4.192136473656252749e-01
-3.179267362900609628e-01	4.238413644305882855e-01
-3.169110657221408944e-01	4.281140736981032813e-01
-3.161168403603449306e-01	4.320359012507423158e-01
-3.154985592134319505e-01	4.356137730921922913e-01
-3.150150375918489010e-01	4.388572226787593178e-01
-3.146297453859479010e-01	4.417781559834493277e-01
-3.143110180516979213e-01	4.443905811136543149e-01
-3.140321413141728968e-01	4.467103100650602898e-01
-3.137713141212319368e-01	4.487546405409412742e-01
-3.135114976372919138e-01	4.505420258968372837e-01
-3.132401609760538941e-01	4.520917411908252914e-01
-3.129489368599409627e-01	4.534235530396013014e-01
-3.126332024045139213e-01	4.545574005154752739e-01
-3.122916017144269363e-01	4.555130936881113257e-01
-3.119255279146049276e-01	4.563100356400522917e-01
-3.115385826126659263e-01	4.569669728920113250e-01
-3.111360305979419261e-01	4.575017781898942926e-01
-3.107242668456549062e-01	4.579312685595512966e-01
-3.103103116437009312e-01	4.582710604568662749e-01
-3.099013479396048876e-01	4.585354627599982913e-01
-3.095043128757319351e-01	4.587374072966612926e-01
-3.091255530122939410e-01	4.588884156006383108e-01
-3.087705500118019253e-01	4.589985996748293107e-01
-3.084437206653579122e-01	4.590766937271112957e-01
-3.081482921778879169e-01	4.591301131614253239e-01
-3.078862506978868874e-01	4.591650365672262923e-01
-3.076583582815329287e-01	4.591865060692252865e-01
-3.074642309251008898e-01	4.591985411847522847e-01
