# Supplementary material for: Agile perching maneuvers in birds and morphing-wing drones
Source: Nat Commun. 2024 Sep 27;15:8330. doi: 10.1038/s41467-024-52369-4 (PMC11437188; doi:10.1038/s41467-024-52369-4)
Supplement: Supplementary file 11 — Source Data [file 41467_2024_52369_MOESM11_ESM.zip › figure_source_data/suppl_fig_2/harris_hawk_131.csv]

# horizontal_pos	altitude
-1.218065532948237717e+01	3.526082172108579993e-01
-1.217985725520627938e+01	3.515806893849809933e-01
-1.217906996825007937e+01	3.505139982763340045e-01
-1.217828970098257813e+01	3.493949632555469753e-01
-1.217751169932727962e+01	3.482098161733480080e-01
-1.217673019245307842e+01	3.469445354047510088e-01
-1.217593836123817752e+01	3.455852081354240379e-01
-1.217512830463378037e+01	3.441184137770799678e-01
-1.217429100331547787e+01	3.425316205873769615e-01
-1.217341628033717882e+01	3.408135869134419904e-01
-1.217249275885268034e+01	3.389547579981869729e-01
-1.217150781734617837e+01	3.369476490031010352e-01
-1.217044754319728028e+01	3.347872048241009590e-01
-1.216929668577387957e+01	3.324711274179079634e-01
-1.216803861059577940e+01	3.300001617199099790e-01
-1.216665525641557721e+01	3.273783318196350489e-01
-1.216512709731947695e+01	3.246131198606410084e-01
-1.216343311213937994e+01	3.217155811358239914e-01
-1.216155076358997889e+01	3.187003900394820288e-01
-1.215945598958257889e+01	3.155858128912539806e-01
-1.215712320913547728e+01	3.123936051368929601e-01
-1.215452534517717709e+01	3.091488320248120258e-01
-1.215163386635137854e+01	3.058796135202890287e-01
-1.214841884966137897e+01	3.026167959128149842e-01
-1.214484906546697829e+01	2.993935542563880281e-01
-1.214089208596237768e+01	2.962449314166749614e-01
-1.213651441783667906e+01	2.932073210422549980e-01
-1.213168165936457754e+01	2.903179031901710339e-01
-1.212635868169727971e+01	2.876140425820840063e-01
-1.212050983364267864e+01	2.851326605128879921e-01
-1.211409916874887926e+01	2.829095922499850202e-01
-1.210709069304107999e+01	2.809789423249630103e-01
-1.209944863132937698e+01	2.793724504127170216e-01
-1.209113770959207912e+01	2.781188805055799795e-01
-1.208212345057208026e+01	2.772434458181600170e-01
-1.207237247937777980e+01	2.767672813067160176e-01
-1.206185283557907795e+01	2.767069748666590168e-01
-1.205053428800497883e+01	2.770741672022610236e-01
-1.203838864819937982e+01	2.778752290692140248e-01
-1.202539007825357942e+01	2.791110231038160250e-01
-1.201151538852007761e+01	2.807767558063730129e-01
-1.199674432051718043e+01	2.828619234771050373e-01
-1.198105981016797728e+01	2.853503540476599598e-01
-1.196444822640007999e+01	2.882203448472919760e-01
-1.194689958006787833e+01	2.914448944266569974e-01
-1.192840769819557778e+01	2.949920246696380310e-01
-1.190897035867407894e+01	2.988251875898969567e-01
-1.188858938082817929e+01	3.029037494682049747e-01
-1.186727066770517780e+01	3.071835433728900000e-01
-1.184502419655537864e+01	3.116174796523210055e-01
-1.182186395477137708e+01	3.161562027280889753e-01
-1.179780781953857982e+01	3.207487814824699912e-01
-1.177287738059737876e+01	3.253434197547360185e-01
-1.174709770681417709e+01	3.298881729663980522e-01
-1.172049705864897717e+01	3.343316567109420046e-01
-1.169310655005647703e+01	3.386237332891259832e-01
-1.166495976479557939e+01	3.427161626598249633e-01
-1.163609233349177785e+01	3.465632051128950675e-01
-1.160654147903287736e+01	3.501221641473880597e-01
-1.157634553891947959e+01	3.533538595356650047e-01
-1.154554347399317749e+01	3.562230223374219795e-01
-1.151417437347907935e+01	3.586986056492900143e-01
-1.148227696648557838e+01	3.607540070748870287e-01
-1.144988914998717888e+01	3.623672012055949576e-01
-1.141704754287837886e+01	3.635207827356959909e-01
-1.138378707494417696e+01	3.642019231149019598e-01
-1.135014061857837930e+01	3.644022457863990150e-01
-1.131613866982547734e+01	3.641176269937039800e-01
-1.128180908389308001e+01	3.633479307990560292e-01
-1.124717686871547784e+01	3.620966882859669722e-01
-1.121226403852577747e+01	3.603707318803399673e-01
-1.117708952776397879e+01	3.581797962956689840e-01
-1.114166916407717878e+01	3.555360977826249602e-01
-1.110601569771417729e+01	3.524539031525240063e-01
-1.107013888331917784e+01	3.489490994737780571e-01
-1.103404560904547793e+01	3.450387744502509957e-01
-1.099774006704567952e+01	3.407408163318800254e-01
-1.096122395879087819e+01	3.360735408415249648e-01
-1.092449672831087781e+01	3.310553510949090228e-01
-1.088755581634057990e+01	3.257044349133330075e-01
-1.085039692846827819e+01	3.200385023524350281e-01
-1.081301431070027874e+01	3.140745647625170500e-01
-1.077540102632737984e+01	3.078287553176870528e-01
-1.073754922858207905e+01	3.013161897531509981e-01
-1.069945042425377935e+01	2.945508650697989950e-01
-1.066109572415637885e+01	2.875455932250320368e-01
-1.062247607707637798e+01	2.803119663346079760e-01
-1.058358248453867745e+01	2.728603496526130212e-01
-1.054440619439467852e+01	2.651998985519250507e-01
-1.050493887183838027e+01	2.573385958611900115e-01
-1.046517274698697975e+01	2.492833061839460074e-01
-1.042510073861717856e+01	2.410398441850060136e-01
-1.038471655402807770e+01	2.326130542320810068e-01
-1.034401476531987996e+01	2.240068991839150037e-01
-1.030299086263677921e+01	2.152245564827900137e-01
-1.026164128514517770e+01	2.062685200104030225e-01
-1.021996343071147706e+01	1.971407063823020223e-01
-1.017795564542459985e+01	1.878425644780579995e-01
-1.013561719428392038e+01	1.783751870324670197e-01
-1.009294821455673841e+01	1.687394230571680198e-01
-1.004994965349714775e+01	1.589359897396850074e-01
-1.000662319231577868e+01	1.489655823023570136e-01
-9.962971158488187484e+00	1.388289801255860323e-01
-9.918996428681197131e+00	1.285271472793693137e-01
-9.874702324748199089e+00	1.180613254950940161e-01
-9.830092505382939549e+00	1.074331175739781097e-01
-9.785170856111797377e+00	9.664455929203071005e-02
-9.739941380333640097e+00	8.569817803870580231e-02
-9.694408094073839521e+00	7.459703672297431087e-02
-9.648574926997529388e+00	6.334476189127781487e-02
-9.602445632023187017e+00	5.194555551132340465e-02
-9.556023705594899553e+00	4.040419045897300498e-02
-9.509312320315039813e+00	2.872599036996070776e-02
-9.462314271220677142e+00	1.691679514598790068e-02
-9.415031936523050149e+00	4.982913995851323552e-03
-9.367467253136897654e+00	-7.068931592529886787e-03
-9.319621706828858265e+00	-1.923167214919008217e-02
-9.271496336332649690e+00	-3.149795872383187589e-02
-9.223091750336187999e+00	-4.386023242264958100e-02
-9.174408155863307712e+00	-5.631079187451609736e-02
-9.125445396267839016e+00	-6.884185575185297612e-02
-9.076202996843239390e+00	-8.144561785727100212e-02
-9.026680215935797946e+00	-9.411429280481597992e-02
-8.976876099434509371e+00	-1.068401509430910168e-01
-8.926789536593648933e+00	-1.196155418487689914e-01
-8.876419315314947767e+00	-1.324329064214419538e-01
-8.825764175261319622e+00	-1.452847782913309627e-01
-8.774822857475847115e+00	-1.581637758689989903e-01
-8.723594149518270058e+00	-1.710625868837220009e-01
-8.672076925484487830e+00	-1.839739476443549848e-01
-8.620270180622677358e+00	-1.968906194916629770e-01
-8.568173060581496969e+00	-2.098053649825149525e-01
-8.515784885605807375e+00	-2.227109262532809830e-01
-8.463105170217827933e+00	-2.356000077623359723e-01
-8.410133639078066992e+00	-2.484652652298089959e-01
-8.356870239804967682e+00	-2.612993021054939580e-01
-8.303315153543517013e+00	-2.740946743381080242e-01
-8.249468804016387935e+00	-2.868439036299749723e-01
-8.195331865673978200e+00	-2.995394987803339792e-01
-8.140905271394938580e+00	-3.121739841860010078e-01
-8.086190219991888029e+00	-3.247399341133109796e-01
-8.031188183565188154e+00	-3.372300110069869628e-01
-7.975900914539328035e+00	-3.496370058781370083e-01
-7.920330452027958046e+00	-3.619538787240160205e-01
-7.864479127020837623e+00	-3.741737969759820204e-01
-7.808349565780007495e+00	-3.862901701393500198e-01
-7.751944690782127445e+00	-3.982966790617629704e-01
-7.695267718552187830e+00	-4.101872986209010308e-01
-7.638322153800917391e+00	-4.219563130289440411e-01
-7.581111779399178019e+00	-4.335983233790829394e-01
-7.523640641889017822e+00	-4.451082474774759601e-01
-7.465913032432397678e+00	-4.564813123834699504e-01
-7.407933463320717671e+00	-4.677130403970600203e-01
-7.349706640397597468e+00	-4.787992294667980375e-01
-7.291237431968167648e+00	-4.897359291321730645e-01
-7.232530834966787836e+00	-5.005194131583550199e-01
-7.173591939318438193e+00	-5.111461499725540314e-01
-7.114425891546248160e+00	-5.216127718819039139e-01
-7.055037858741387780e+00	-5.319160438608820929e-01
-6.995432994017657613e+00	-5.420528324646189944e-01
-6.935616404520867917e+00	-5.520200751783650439e-01
-6.875593122956937364e+00	-5.618147502786070557e-01
-6.815368083449577341e+00	-5.714338470820650162e-01
-6.754946102349167703e+00	-5.808743363151220862e-01
-6.694331864402077947e+00	-5.901331402632039591e-01
-6.633529914467927391e+00	-5.992071023653691153e-01
-6.572544654755537508e+00	-6.080929560049659344e-01
-6.511380347350197439e+00	-6.167872924064961015e-01
-6.450041121635777586e+00	-6.252865277687609247e-01
-6.388530986085177332e+00	-6.335868700266180653e-01
-6.326853843807037414e+00	-6.416842859154459067e-01
-6.265013511197527585e+00	-6.495744692888039129e-01
-6.203013739054068054e+00	-6.572528118850859968e-01
-6.140858235557737466e+00	-6.647143779289359511e-01
-6.078550690617187335e+00	-6.719538840666929858e-01
-6.016094801179577622e+00	-6.789656861558370782e-01
-5.953494297242717614e+00	-6.857437743461110013e-01
-5.890752968435528203e+00	-6.922817777020349173e-01
-5.827874691158557496e+00	-6.985729793274970678e-01
-5.764863456381087659e+00	-7.046103425756891081e-01
-5.701723398266257625e+00	-7.103865484810929498e-01
-5.638458823831237865e+00	-7.158940440595220611e-01
-5.575074243841847910e+00	-7.211251006162699984e-01
-5.511574405085838180e+00	-7.260718807117609863e-01
-5.447964324070067477e+00	-7.307265119890300475e-01
-5.384249322046947839e+00	-7.350811656955269502e-01
-5.320435061104667795e+00	-7.391281374563660744e-01
-5.256527580864207572e+00	-7.428599276945559993e-01
-5.192533335126837457e+00	-7.462693190562259549e-01
-5.128459227623658023e+00	-7.493494482881879470e-01
-5.064312645846397842e+00	-7.520938702268629150e-01
-5.000101491800918119e+00	-7.544966118801270660e-01
-4.935834208433507619e+00	-7.565522149996979362e-01
-4.871519800443567583e+00	-7.582557660291870949e-01
-4.807167848224247919e+00	-7.596029128460450863e-01
-4.742788513766737601e+00	-7.605898682667229238e-01
-4.678392537526377737e+00	-7.612134008246989048e-01
-4.613991225475928104e+00	-7.614708138330050780e-01
-4.549596425856988091e+00	-7.613599141811289162e-01
-4.485220495474528057e+00	-7.608789726692839483e-01
-4.420876255749617734e+00	-7.600266779349220680e-01
-4.356576939135948123e+00	-7.588020861672029049e-01
-4.292336126900417881e+00	-7.572045688320110379e-01
-4.228167679649417643e+00	-7.552337605470529347e-01
-4.164085662332787763e+00	-7.528895090639640131e-01
-4.100104265761958189e+00	-7.501718290481480533e-01
-4.036237726922408342e+00	-7.470808610171710828e-01
-3.972500250533308019e+00	-7.436168364273119114e-01
-3.908905934401038174e+00	-7.397800495085609107e-01
-3.845468701124048039e+00	-7.355708360631929565e-01
-3.782202238633898261e+00	-7.309895590823169975e-01
-3.719119951902477794e+00	-7.260366007154950285e-01
-3.656234927914708166e+00	-7.207123598641540507e-01
-3.593559915705188068e+00	-7.150172544697011023e-01
-3.531107322895418399e+00	-7.089517274377810097e-01
-3.468889229755927950e+00	-7.025162550836840936e-01
-3.406917421364667575e+00	-6.957113569995179159e-01
-3.345203437951277614e+00	-6.885376063280410630e-01
-3.283758643018278356e+00	-6.809956395744820590e-01
-3.222594308325607670e+00	-6.730861652877950796e-01
-3.161721714326768407e+00	-6.648099711856580996e-01
-3.101152264163498096e+00	-6.561679295709159643e-01
-3.040897608873248004e+00	-6.471610011775710269e-01
-2.980969781049208400e+00	-6.377902378778390613e-01
-2.921381333826808202e+00	-6.280567849643459155e-01
-2.862145481762437882e+00	-6.179618839798219909e-01
-2.803276239927577684e+00	-6.075068772885290347e-01
-2.744788557372188187e+00	-5.966932157582180984e-01
-2.686698441021958317e+00	-5.855224710397530785e-01
-2.629023066068048031e+00	-5.739963539865580167e-01
-2.571780868991218050e+00	-5.621167407428839802e-01
-2.514991619534797884e+00	-5.498857079459200659e-01
-2.458676468204098242e+00	-5.373055783314870659e-01
-2.402857966222268438e+00	-5.243789778084460007e-01
-2.347560055310237814e+00	-5.111089047768060389e-01
-2.292808025176728215e+00	-4.974988121150450415e-01
-2.238628437195927745e+00	-4.835527018611939787e-01
-2.185049013405787832e+00	-4.692752321694920181e-01
-2.132098490669187996e+00	-4.546718356510999759e-01
-2.079806440588868099e+00	-4.397488477159829379e-01
-2.028203056542667859e+00	-4.245136430370750058e-01
-1.977318909990567919e+00	-4.089747777715820320e-01
-1.927184678983407951e+00	-3.931421347122639465e-01
-1.877830852556088059e+00	-3.770270681186749795e-01
-1.829287415397627958e+00	-3.606425446088519782e-01
-1.781583517836647923e+00	-3.440032761898549896e-01
-1.734747136746757956e+00	-3.271258412834499585e-01
-1.688804733442468065e+00	-3.100287894726599380e-01
-1.643780914987118091e+00	-2.927327256655149479e-01
-1.599698105555688032e+00	-2.752603694518370170e-01
-1.556576234573777917e+00	-2.576365856227909590e-01
-1.514432448282367893e+00	-2.398883821340829781e-01
-1.473280851148587978e+00	-2.220448722223599680e-01
-1.433132283155607922e+00	-2.041371979280099946e-01
-1.393994138461317922e+00	-1.861984129305989666e-01
-1.355870230222987916e+00	-1.682633233572899956e-01
-1.318760705554768098e+00	-1.503682860681459510e-01
-1.282662013632347886e+00	-1.325509648408759733e-01
-1.247566928904298100e+00	-1.148500458537469737e-01
-1.213464630235677966e+00	-9.730491487877396262e-02
-1.180340835624029028e+00	-7.995529962481601194e-02
-1.148177990918699098e+00	-6.284088168661869367e-02
-1.116955509774724131e+00	-4.600088353392259299e-02
-1.086650060911837024e+00	-2.947363688610776800e-02
-1.057235897661306989e+00	-1.329613963367248797e-02
-1.028685223797828119e+00	2.496390840460105398e-03
-1.000968588799603154e+00	1.787095954637141215e-02
-9.740553049823439391e-01	3.279722222161909895e-02
-9.479138784332949985e-01	4.724789119056521658e-02
-9.225124453458379836e-01	6.119910987283570802e-02
-8.978192052338990203e-01	7.463078734044312212e-02
-8.738028425924739828e-01	8.752688483067921910e-02
-8.504329288632810346e-01	9.987564686023071847e-02
-8.276802970535459547e-01	1.116697705458954137e-01
-8.055173820254839523e-01	1.229065079016955081e-01
-7.839185203024170434e-01	1.335876972261325069e-01
-7.628602041982850412e-01	1.437197211844860045e-01
-7.423212861401999874e-01	1.533133907905520066e-01
-7.222831301863750220e-01	1.623837561559089981e-01
-7.027297089108609507e-01	1.709498465548560109e-01
-6.836476449999999705e-01	1.790343440000000119e-01
-6.650261980533609396e-01	1.866631960876360130e-01
-6.468571981781150448e-01	1.938651753064540018e-01
-6.291349289887500085e-01	2.006713932649010212e-01
-6.118559635573410649e-01	2.071147793447650209e-01
-5.950189576919440171e-01	2.132295341016600121e-01
-5.786244056452789497e-01	2.190505682857570025e-01
-5.626743639695059862e-01	2.246129386356590096e-01
-5.471721497344299578e-01	2.299512916008920049e-01
-5.321220197157279230e-01	2.350993258785950002e-01
-5.175288374361479704e-01	2.400892841201910100e-01
-5.033977351043780191e-01	2.449514833934440250e-01
-4.897337775404539961e-01	2.497138930000150081e-01
-4.765416350989329919e-01	2.544017670788940033e-01
-4.638252723970159863e-01	2.590373381062670011e-01
-4.515876593200419675e-01	2.636395759694589724e-01
-4.398305103084330092e-01	2.682240157850480089e-01
-4.285540573281679810e-01	2.728026560879810436e-01
-4.177568611946039789e-01	2.773839274777449848e-01
-4.074356650653899736e-01	2.819727303059770263e-01
-3.975852929559630100e-01	2.865705385617369760e-01
-3.881985950804069940e-01	2.911755657868979608e-01
-3.792664407065339804e-01	2.957829876624250565e-01
-3.707777580675249984e-01	3.003852148696880553e-01
-3.627196197275590062e-01	3.049722089682470605e-01
-3.550773706919480022e-01	3.095318333566460245e-01
-3.478347955196390284e-01	3.140502309049230112e-01
-3.409743197713930307e-01	3.185122195711550530e-01
-3.344772403400140259e-01	3.229016972394259666e-01
-3.283239785834439761e-01	3.272020471384050611e-01
-3.224943497341439813e-01	3.313965355095700449e-01
-3.169678417986979690e-01	3.354686936790820528e-01
-3.117238970922410202e-01	3.394026773310000467e-01
-3.067421896688949934e-01	3.431835965618440509e-01
-3.020028922011099848e-01	3.467978111948379905e-01
-2.974869263119799823e-01	3.502331868211270294e-01
-2.931761909551109935e-01	3.534793080880610505e-01
-2.890537641434000049e-01	3.565276468432979629e-01
-2.851040741259669997e-01	3.593716838402369884e-01
-2.813130369756463023e-01	3.620069837878170382e-01
-2.776681584520525048e-01	3.644312245606490253e-01
-2.741585989226951736e-01	3.666441823503859831e-01
-2.707752010340819249e-01	3.686476754157350655e-01
-2.675104807056937206e-01	3.704454698593370177e-01
-2.643585828541253901e-01	3.720431515110890208e-01
-2.613152040270385612e-01	3.734479685195569720e-01
-2.583774848236867205e-01	3.746686496399249666e-01
-2.555438755895473868e-01	3.757152034565750531e-01
-2.528139793878583230e-01	3.765987038928150232e-01
-2.501883766632063688e-01	3.773310673449220554e-01
-2.476684363161471003e-01	3.779248266412189583e-01
-2.452561180992928191e-01	3.783929067804530089e-01
-2.429537713224492745e-01	3.787484070605360298e-01
-2.407639348171997096e-01	3.790043937831970577e-01
-2.386891429619010241e-01	3.791737072277490128e-01
-2.367317423105461116e-01	3.792687860433799907e-01
-2.348937230096587725e-01	3.793015116297020484e-01
-2.331765687347175930e-01	3.792830744744599691e-01
-2.315811283418700017e-01	3.792238638093150538e-01
-2.301075118240338835e-01	3.791333813426920329e-01
-2.287550124965647136e-01	3.790201792446670215e-01
-2.275220566315325765e-01	3.788918220038329787e-01
-2.264061810274247133e-01	3.787548712597540446e-01
-2.254040382597446990e-01	3.786148922456690213e-01
-2.245114286251109759e-01	3.784764800619410119e-01
-2.237233570849357922e-01	3.783433036475170042e-01
-2.230341128524462868e-01	3.782181650293540143e-01
-2.224373686660818805e-01	3.781030712118520487e-01
-2.219262962696701980e-01	3.779993159223090649e-01
-2.214936941904857015e-01	3.779075683552159948e-01
-2.211321235838966115e-01	3.778279660576550070e-01
-2.208340477094850041e-01	3.777602091687279895e-01
-2.205919705278187037e-01	3.777036533648769900e-01
-2.203985699667097009e-01	3.776573990663880664e-01
