# Supplementary material for: Agile perching maneuvers in birds and morphing-wing drones
Source: Nat Commun. 2024 Sep 27;15:8330. doi: 10.1038/s41467-024-52369-4 (PMC11437188; doi:10.1038/s41467-024-52369-4)
Supplement: Supplementary file 11 — Source Data [file 41467_2024_52369_MOESM11_ESM.zip › figure_source_data/suppl_fig_2/harris_hawk_125.csv]

# horizontal_pos	altitude
-1.213205034058887755e+01	4.417880795909864267e-01
-1.212366161358837857e+01	4.370965312523263924e-01
-1.211526796091807867e+01	4.324580505212093917e-01
-1.210683895998577775e+01	4.279173603615903931e-01
-1.209833801038687717e+01	4.235191310684354171e-01
-1.208972289754747820e+01	4.193072959387353915e-01
-1.208094646718747711e+01	4.153243596470423959e-01
-1.207195739571007742e+01	4.116107113864483913e-01
-1.206270103973447760e+01	4.082039551366194452e-01
-1.205312034650027719e+01	4.051382694858713940e-01
-1.204315680581967740e+01	4.024438092458983984e-01
-1.203275142364227790e+01	4.001461606430833928e-01
-1.202184569713307738e+01	3.982658611437934204e-01
-1.201038257144237775e+01	3.968179939752013996e-01
-1.199830735904537882e+01	3.958118661492314172e-01
-1.198556860362517718e+01	3.952507773054154128e-01
-1.197211887192917779e+01	3.951318849874554395e-01
-1.195791545881217743e+01	3.954461700945623992e-01
-1.194292099272817786e+01	3.961785042447844019e-01
-1.192710393122527712e+01	3.973078187009924100e-01
-1.191043893845257706e+01	3.988073723911914059e-01
-1.189290713929087850e+01	4.006451144552033994e-01
-1.187449624738467868e+01	4.027841347213844125e-01
-1.185520056706467784e+01	4.051831936109054344e-01
-1.183502087182647777e+01	4.077973212322263952e-01
-1.181396416464557753e+01	4.105784739111273951e-01
-1.179204332788827791e+01	4.134762351445034345e-01
-1.176927667287657719e+01	4.164385470070794404e-01
-1.174568740122867716e+01	4.194124574113023973e-01
-1.172130299186197711e+01	4.223448683466224374e-01
-1.169615452896917773e+01	4.251832703213884179e-01
-1.167027598731247728e+01	4.278764487039783959e-01
-1.164370349178917863e+01	4.303751485033384117e-01
-1.161647456838137771e+01	4.326326853232214109e-01
-1.158862740331037777e+01	4.346054917362494052e-01
-1.156020012647357831e+01	4.362535901077234102e-01
-1.153123013407887854e+01	4.375409848976823945e-01
-1.150175346385187858e+01	4.384359696169053966e-01
-1.147180423432457808e+01	4.389113458361283970e-01
-1.144141415759077773e+01	4.389445538727034246e-01
-1.141061213261417784e+01	4.385177169312073908e-01
-1.137942392376957734e+01	4.376176024841744172e-01
-1.134787192688077795e+01	4.362355064837654117e-01
-1.131597502266267874e+01	4.343670675424713967e-01
-1.128374851525737732e+01	4.320120194709763939e-01
-1.125120415154187725e+01	4.291738914877424316e-01
-1.121835021513287778e+01	4.258596660059594252e-01
-1.118519168756467863e+01	4.220794041617134118e-01
-1.115173046799797874e+01	4.178458491887584447e-01
-1.111796564204067828e+01	4.131740173988864284e-01
-1.108389378982437812e+01	4.080807859318434372e-01
-1.104950932336477720e+01	4.025844856427244212e-01
-1.101480484340607724e+01	3.967045065508134072e-01
-1.097977150637117738e+01	3.904609222369734289e-01
-1.094439939266277761e+01	3.838741385002203965e-01
-1.090867786833437769e+01	3.769645705163374161e-01
-1.087259593302607819e+01	3.697523517221844580e-01
-1.083614254799587862e+01	3.622570767085364074e-01
-1.079930693903077810e+01	3.544975795604233815e-01
-1.076207886996187746e+01	3.464917483445714153e-01
-1.072444888341497737e+01	3.382563758066994275e-01
-1.068640850628387717e+01	3.298070457973414360e-01
-1.064795041820977772e+01	3.211580544785934133e-01
-1.060906858209377823e+01	3.123223649582383965e-01
-1.056975833635117823e+01	3.033115936342744012e-01
-1.053001644925917724e+01	2.941360261959944378e-01
-1.048984113635137838e+01	2.848046609052133915e-01
-1.044923204238837755e+01	2.753252764654183782e-01
-1.040819018998657874e+01	2.657045214758764207e-01
-1.036671789752557871e+01	2.559480221664574007e-01
-1.032481866946757876e+01	2.460605048276214013e-01
-1.028249706271547836e+01	2.360459291047504182e-01
-1.023975853308507844e+01	2.259076281367781991e-01
-1.019660926636557718e+01	2.156484514085870163e-01
-1.015305599876452725e+01	2.052709061771207100e-01
-1.010910583176515765e+01	1.947772934423735169e-01
-1.006476604653896878e+01	1.841698346803318231e-01
-1.002004392304665714e+01	1.734507859416655196e-01
-9.974946568807677494e+00	1.626225364437934029e-01
-9.929480762021988483e+00	1.516876894307223056e-01
-9.883652813286898819e+00	1.406491238203845251e-01
-9.837468449575588636e+00	1.295100359698975190e-01
-9.790932723447177466e+00	1.182739617254503078e-01
-9.744049949663358134e+00	1.069447797419640078e-01
-9.696823670518728733e+00	9.552669781433741070e-02
-9.649256650283337677e+00	8.402422461587810698e-02
-9.601350898239587650e+00	7.244212975501290730e-02
-9.553107718905138768e+00	6.078539541149349801e-02
-9.504527787203697287e+00	4.905916298110959972e-02
-9.455611245605178183e+00	3.726867813780782024e-02
-9.406357819633228701e+00	2.541923752019742411e-02
-9.356766947650527300e+00	1.351613988307040493e-02
-9.306837920494228200e+00	1.564644051109426170e-03
-9.256570026351758074e+00	-1.043006459320258705e-02
-9.205962696240277410e+00	-2.246289802146259063e-02
-9.155015645573538308e+00	-3.452887948825558717e-02
-9.103729007555887875e+00	-4.662314775149759005e-02
-9.052103454517077097e+00	-5.874095244952556860e-02
-9.000140303773207506e+00	-7.087764199045656910e-02
-8.947841605146827249e+00	-8.302864567237561166e-02
-8.895210207881268261e+00	-9.518945197205558317e-02
-8.842249805317358380e+00	-1.073555850089256136e-01
-8.788964956346648094e+00	-1.195225811145225747e-01
-8.735361083293417650e+00	-1.316859672304245832e-01
-8.681444446494188227e+00	-1.438412425429635988e-01
-8.627222096423267317e+00	-1.559838643709035577e-01
-8.572701804747028476e+00	-1.681092388867025944e-01
-8.517891976169927659e+00	-1.802127168085095876e-01
-8.462801543357157286e+00	-1.922895937829156021e-01
-8.407439847579288639e+00	-2.043351148183426003e-01
-8.351816508022338326e+00	-2.163444818509465684e-01
-8.295941282941477368e+00	-2.283128633470316027e-01
-8.239823926007167287e+00	-2.402354047781815605e-01
-8.183474041297998269e+00	-2.521072388492056060e-01
-8.126900940431738718e+00	-2.639234945079235728e-01
-8.070113505293209144e+00	-2.756793040057166078e-01
-8.013120059708588983e+00	-2.873698075881606084e-01
-7.955928253229518354e+00	-2.989901557507455565e-01
-7.898544959922097597e+00	-3.105355093669665556e-01
-7.840976194706978042e+00	-3.220010383548135846e-01
-7.783227049370787576e+00	-3.333819198626435942e-01
-7.725301649875757626e+00	-3.446733371980476579e-01
-7.667203136050507517e+00	-3.558704808686015686e-01
-7.608933664170818290e+00	-3.669685531318025995e-01
-7.550494432359847963e+00	-3.779627773514116496e-01
-7.491885728175438075e+00	-3.888484132271196603e-01
-7.433106997225167767e+00	-3.996207786130226425e-01
-7.374156931172457519e+00	-4.102752781874086652e-01
-7.315033573076227924e+00	-4.208074387104756009e-01
-7.255734437646188084e+00	-4.312129500426476469e-01
-7.196256643699907585e+00	-4.414877105330516360e-01
-7.136597055873948214e+00	-4.516278748648056562e-01
-7.076752432473438326e+00	-4.616299019986235819e-01
-7.016719576240287637e+00	-4.714906005216686347e-01
-6.956495484781927807e+00	-4.812071685108016417e-01
-6.896077497431307712e+00	-4.907772249763266426e-01
-6.835463435403847932e+00	-5.001988300725705994e-01
-6.774651732280598360e+00	-5.094704915444125959e-01
-6.713641552076367702e+00	-5.185911553138726759e-01
-6.652432892445718338e+00	-5.275601786795496295e-01
-6.591026670934867937e+00	-5.363772852780896994e-01
-6.529424792596607574e+00	-5.450425017092406232e-01
-6.467630197742288090e+00	-5.535560765185685295e-01
-6.405646889097558194e+00	-5.619183830262395318e-01
-6.343479938146128205e+00	-5.701298082477237461e-01
-6.281135470974097856e+00	-5.781906308356705715e-01
-6.218620634451157869e+00	-5.861008915479706260e-01
-6.155943544088877672e+00	-5.938602601869875652e-01
-6.093113215384088122e+00	-6.014679032381906598e-01
-6.030139480871907764e+00	-6.089223565501695745e-01
-5.967032895464347675e+00	-6.162214073383065482e-01
-5.903804632923288054e+00	-6.233619895662285693e-01
-5.840466376502157608e+00	-6.303400963755536601e-01
-5.777030206880907848e+00	-6.371507127153746008e-01
-5.713508490511137516e+00	-6.437877706938697209e-01
-5.649913771382077954e+00	-6.502441294642316016e-01
-5.586258669018588030e+00	-6.565115806966246303e-01
-5.522555785236018089e+00	-6.625808799077146372e-01
-5.458817621815088117e+00	-6.684418031487666667e-01
-5.395056510836307773e+00	-6.740832278188966242e-01
-5.331284558942368079e+00	-6.794932356949276997e-01
-5.267513606296067685e+00	-6.846592356725127448e-01
-5.203755200487638177e+00	-6.895681032100635655e-01
-5.140020585136348075e+00	-6.942063330683805322e-01
-5.076320702444988342e+00	-6.985602016522065583e-01
-5.012666208516778354e+00	-7.026159350882537069e-01
-4.949067499848477603e+00	-7.063598791174237057e-01
-4.885534749081328343e+00	-7.097786669327006415e-01
-4.822077947833197875e+00	-7.128593812512395989e-01
-4.758706954257627686e+00	-7.155897071589296665e-01
-4.695431542881197906e+00	-7.179580725952086073e-01
-4.632261454261008105e+00	-7.199537737404977378e-01
-4.569206442077447861e+00	-7.215670830124847335e-01
-4.506276315428487500e+00	-7.227893378546865755e-01
-4.443480974315107801e+00	-7.236130089956276379e-01
-4.380830436593847743e+00	-7.240317473550836880e-01
-4.318334855012977869e+00	-7.240404092620047471e-01
-4.256004523331977651e+00	-7.236350601156686935e-01
-4.193849870939017954e+00	-7.228129570580645868e-01
-4.131881445815348108e+00	-7.215725116243685289e-01
-4.070109886137258215e+00	-7.199132336946325594e-01
-4.008545881243407827e+00	-7.178356583807166125e-01
-3.947200123116307857e+00	-7.153412577467566091e-01
-3.886083249919717986e+00	-7.124323394796856501e-01
-3.825205783489908029e+00	-7.091119348001087008e-01
-3.764578062986678297e+00	-7.053836780356086411e-01
-3.704210177162678086e+00	-7.012516803715156399e-01
-3.644111897899648511e+00	-6.967204003513707278e-01
-3.584292617780597823e+00	-6.917945137241165998e-01
-3.524761294514818566e+00	-6.864787852301876825e-01
-3.465526405003197752e+00	-6.807779448866235761e-01
-3.406595911724048520e+00	-6.746965712736485710e-01
-3.347977243934158409e+00	-6.682389842428515525e-01
-3.289677295916588307e+00	-6.614091493602365368e-01
-3.231702444170288402e+00	-6.542105962653845808e-01
-3.174058585029218449e+00	-6.466463529697477064e-01
-3.116751193728358516e+00	-6.387188979309945669e-01
-3.059785405406298509e+00	-6.304301315249176696e-01
-3.003166117959318093e+00	-6.217813682899435701e-01
-2.946898116049587735e+00	-6.127733510407826767e-01
-2.890986214932517839e+00	-6.034062876365116068e-01
-2.835435422118798066e+00	-5.936799108446566553e-01
-2.780251114239438159e+00	-5.835935613679006373e-01
-2.725439225852718472e+00	-5.731462936960476373e-01
-2.671006446337067963e+00	-5.623370040164836769e-01
-2.616960420470127779e+00	-5.511645789662327211e-01
-2.563309947818158019e+00	-5.396280635438757134e-01
-2.510065175669268012e+00	-5.277268460273996098e-01
-2.457237779953617807e+00	-5.154608572729646454e-01
-2.404841128419137775e+00	-5.028307813092647294e-01
-2.352890420285588036e+00	-4.898382737033956658e-01
-2.301402796693527986e+00	-4.764861837683145862e-01
-2.250397416506518145e+00	-4.627787763213386252e-01
-2.199895492419777998e+00	-4.487219483999426717e-01
-2.149920282878137634e+00	-4.343234361077836225e-01
-2.100497036007678009e+00	-4.195930066121986157e-01
-2.051652882613717921e+00	-4.045426302553126185e-01
-2.003416676279988096e+00	-3.891866277840645982e-01
-1.955818779706737898e+00	-3.735417878579516127e-01
-1.908890797627417868e+00	-3.576274502631266450e-01
-1.862665257922867967e+00	-3.414655506514076566e-01
-1.817175243879147972e+00	-3.250806231338955743e-01
-1.772453981881717988e+00	-3.084997576893115934e-01
-1.728534390170027857e+00	-2.917525100918715864e-01
-1.685448595559547957e+00	-2.748707629138305575e-01
-1.643227426236507860e+00	-2.578885371015106065e-01
-1.601899889809197841e+00	-2.408417546446885993e-01
-1.561492646724997879e+00	-2.237679539378965576e-01
-1.522029489901018051e+00	-2.067059605454745763e-01
-1.483530841940247980e+00	-1.896955172038855553e-01
-1.446013281587947841e+00	-1.727768779964465873e-01
-1.409489111104818004e+00	-1.559903726870096041e-01
-1.373965975977627929e+00	-1.393759481691995705e-01
-1.339446547846217861e+00	-1.229726948457176006e-01
-1.305928280694867993e+00	-1.068183664680745770e-01
-1.273403249240558033e+00	-9.094890251323461960e-02
-1.241858077062347965e+00	-7.539796252547859012e-02
-1.211273960374537939e+00	-6.019648198881558110e-02
-1.181626791478181948e+00	-4.537225920225357312e-02
-1.152887383864225068e+00	-3.094958229757657775e-02
-1.125021798728724987e+00	-1.694890496424658610e-02
-1.097991770341782081e+00	-3.386578632998571425e-03
-1.071755225339940054e+00	9.725352169352413645e-03
-1.046266888643206938e+00	2.237928582669940214e-02
-1.021478966392616039e+00	3.457212695884159803e-02
-9.973418941251099845e-01	4.630527458981351097e-02
-9.738051364130591026e-01	5.758453435438862233e-02
-9.508180224589188878e-01	6.841995566362540915e-02
-9.283306007118699021e-01	7.882559648110910866e-02
-9.062944945181798939e-01	8.881922004493741918e-02
-8.846637401783770116e-01	9.842192945505670587e-02
-8.633955885997068869e-01	1.076577474829485126e-01
-8.424512520272811056e-01	1.165531502080237036e-01
-8.217965781229570332e-01	1.251365641066972123e-01
-8.014026349338430055e-01	1.334378369886441429e-01
-7.812461920333970689e-01	1.414876936718973133e-01
-7.613100852937089158e-01	1.493171875051571007e-01
-7.415834553096720683e-01	1.569571587818943126e-01
-7.220618523836339619e-01	1.644377107549608030e-01
-7.027472041208089326e-01	1.717877133686167013e-01
-6.836476449999999705e-01	1.790343440000000119e-01
-6.647772106826810301e-01	1.862026734726435206e-01
-6.461554032135239378e-01	1.933153044036965973e-01
-6.278066365518779612e-01	2.003920676103640164e-01
-6.097595749623320183e-01	2.074497808681673161e-01
-5.920463795922920047e-01	2.145020728233864027e-01
-5.747018809904289594e-01	2.215592733537444237e-01
-5.577626972958160678e-01	2.286283701832545201e-01
-5.412663192884350494e-01	2.357130301253234084e-01
-5.252501843861839825e-01	2.428136819860574058e-01
-5.097507619659810141e-01	2.499276569370774137e-01
-4.948026720588810101e-01	2.570493810898064058e-01
-4.804378585221780185e-01	2.641706140922763790e-01
-4.666848362459209976e-01	2.712807268414314521e-01
-4.535680298477450245e-01	2.783670108696454371e-01
-4.411072187087149987e-01	2.854150116297834439e-01
-4.293171001826039945e-01	2.924088777689394236e-01
-4.182069794661750217e-01	2.993317185423723936e-01
-4.077805910561209668e-01	3.061659617662804145e-01
-3.980360530549370002e-01	3.128937051262173918e-01
-3.889659519425320289e-01	3.194970542283274151e-01
-3.805575519198720058e-01	3.259584414802304542e-01
-3.727931196656679713e-01	3.322609206918284430e-01
-3.656503524257599946e-01	3.383884331656143996e-01
-3.591028948614549687e-01	3.443260419726784094e-01
-3.531209280843790044e-01	3.500601320558964225e-01
-3.476718128496509852e-01	3.555785747382284034e-01
-3.427207679951950192e-01	3.608708561161954043e-01
-3.382315649124190138e-01	3.659281696635053871e-01
-3.341672191034469885e-01	3.707434741379134202e-01
-3.304906606963050053e-01	3.753115185597114545e-01
-3.271653671101310001e-01	3.796288366007364301e-01
-3.241559428319230052e-01	3.836937131805274181e-01
-3.214286334175169846e-01	3.875061264072834355e-01
-3.189517632861970098e-01	3.910676682257634429e-01
-3.166960895577130009e-01	3.943814472458564424e-01
-3.146350669957239665e-01	3.974519772314034083e-01
-3.127450219843139756e-01	4.002850546389954411e-01
-3.110052362868809817e-01	4.028876284232144056e-01
-3.093979440355310029e-01	4.052676650824464377e-01
-3.079082478956720048e-01	4.074340116234344000e-01
-3.065239625744329843e-01	4.093962587892513993e-01
-3.052353957315789845e-01	4.111646065406714401e-01
-3.040350778576320079e-01	4.127497334207393953e-01
-3.029174537676470047e-01	4.141626710814054202e-01
-3.018785489951509859e-01	4.154146849227584037e-01
-3.009156245469919999e-01	4.165171615009444217e-01
-3.000268331978950265e-01	4.174815031093414008e-01
-2.992108897783979926e-01	4.183190297355444121e-01
-2.984667667700560134e-01	4.190408884478544205e-01
-2.977934250086289869e-01	4.196579701703714305e-01
-2.971895874625559708e-01	4.201808337634914126e-01
-2.966535619645980226e-01	4.206196373323174420e-01
-2.961831165028330215e-01	4.209840767320084387e-01
-2.957754083049399796e-01	4.212833313174074168e-01
-2.954269655648379955e-01	4.215260170830273934e-01
-2.951337183550230003e-01	4.217201474460064436e-01
-2.948910731347549885e-01	4.218731020251014208e-01
