# Supplementary material for: Agile perching maneuvers in birds and morphing-wing drones
Source: Nat Commun. 2024 Sep 27;15:8330. doi: 10.1038/s41467-024-52369-4 (PMC11437188; doi:10.1038/s41467-024-52369-4)
Supplement: Supplementary file 11 — Source Data [file 41467_2024_52369_MOESM11_ESM.zip › figure_source_data/suppl_fig_2/harris_hawk_469.csv]

# horizontal_pos	altitude
-1.223785320971282076e+01	3.529191648935283698e-01
-1.223104998420662071e+01	3.520218719303973565e-01
-1.222408159537022065e+01	3.511567689994032904e-01
-1.221694728262842133e+01	3.503282638781093361e-01
-1.220964602005542154e+01	3.495405480772733053e-01
-1.220217651279982007e+01	3.487975576250542664e-01
-1.219453719674442027e+01	3.481029348923603273e-01
-1.218672624138102023e+01	3.474599917953302697e-01
-1.217874155585062113e+01	3.468716747041893367e-01
-1.217058079806762017e+01	3.463405313777343508e-01
-1.216224138682002121e+01	3.458686802295612983e-01
-1.215372051670902032e+01	3.454577822160422862e-01
-1.214501517577002154e+01	3.451090156169732692e-01
-1.213612216558922086e+01	3.448230539581422782e-01
-1.212703812371392154e+01	3.446000473008192788e-01
-1.211775954813332135e+01	3.444396070966863066e-01
-1.210828282359022090e+01	3.443407947782073375e-01
-1.209860424946992019e+01	3.443021142241773358e-01
-1.208872006899972007e+01	3.443215082083893597e-01
-1.207862649948412148e+01	3.443963589064082953e-01
-1.206831976328942169e+01	3.445234925015513427e-01
-1.205779611928972095e+01	3.446991878966433331e-01
-1.204705189448062086e+01	3.449191895033303368e-01
-1.203608351546692035e+01	3.451787240458743522e-01
-1.202488753953182155e+01	3.454725212818363644e-01
-1.201346068499982067e+01	3.457948385081053289e-01
-1.200179986061042037e+01	3.461394886876892896e-01
-1.198990219363022014e+01	3.464998720008353184e-01
-1.197776505644162093e+01	3.468690105936492740e-01
-1.196538609135822107e+01	3.472395862687923662e-01
-1.195276323343692049e+01	3.476039808361993666e-01
-1.193989473107092003e+01	3.479543188174563095e-01
-1.192677916417102146e+01	3.482825121756902842e-01
-1.191341545976422012e+01	3.485803067237362995e-01
-1.189980290486252024e+01	3.488393298472772797e-01
-1.188594115648292160e+01	3.490511391666882846e-01
-1.187183024872432036e+01	3.492072717516443436e-01
-1.185747059683992077e+01	3.492992934963963236e-01
-1.184286299826822031e+01	3.493188482609103085e-01
-1.182800863062252006e+01	3.492577063841223461e-01
-1.181290904666422037e+01	3.491078121802223544e-01
-1.179756616631812172e+01	3.488613300372963577e-01
-1.178198226581902119e+01	3.485106887497573247e-01
-1.176615996410582099e+01	3.480486237317182985e-01
-1.175010220660972138e+01	3.474682167777483066e-01
-1.173381224660772126e+01	3.467629330600823234e-01
-1.171729362433742061e+01	3.459266550772662763e-01
-1.170055014409222061e+01	3.449537132980132759e-01
-1.168358584953352164e+01	3.438389132756543010e-01
-1.166640499747432003e+01	3.425775590424593453e-01
-1.164901203040092170e+01	3.411654726291243334e-01
-1.163141154800992005e+01	3.395990095923042684e-01
-1.161360827804382012e+01	3.378750704719553077e-01
-1.159560704671172005e+01	3.359911081398643251e-01
-1.157741274898012129e+01	3.339451310406893469e-01
-1.155903031901592115e+01	3.317357023666033244e-01
-1.154046470105492084e+01	3.293619352457903271e-01
-1.152172082095932026e+01	3.268234840630153126e-01
-1.150280355871192128e+01	3.241205320669393042e-01
-1.148371772208092167e+01	3.212537754531593071e-01
-1.146446802166602019e+01	3.182244041439282745e-01
-1.144505904751852121e+01	3.150340795144693229e-01
-1.142549524750122103e+01	3.116849093416943495e-01
-1.140578090753222007e+01	3.081794202734263188e-01
-1.138592013382792167e+01	3.045205281347793114e-01
-1.136591683723512070e+01	3.007115064029423079e-01
-1.134577471971502050e+01	2.967559531920402893e-01
-1.132549726301592052e+01	2.926577570960243180e-01
-1.130508771954242064e+01	2.884210622395243506e-01
-1.128454910540862066e+01	2.840502328843923507e-01
-1.126388419563432031e+01	2.795498179333563149e-01
-1.124309552142332080e+01	2.749245156618763120e-01
-1.122218536944382095e+01	2.701791389952543088e-01
-1.120115578301012071e+01	2.653185816304672873e-01
-1.118000856505212148e+01	2.603477852814283233e-01
-1.115874528274312105e+01	2.552717083027653544e-01
-1.113736727364872081e+01	2.500952959211613091e-01
-1.111587565324942162e+01	2.448234522752043285e-01
-1.109427132368552016e+01	2.394610144350793057e-01
-1.107255498356892076e+01	2.340127285426843173e-01
-1.105072713870632128e+01	2.284832281814423161e-01
-1.102878811358132083e+01	2.228770150536313055e-01
-1.100673806344312133e+01	2.171984420120003090e-01
-1.098457698685952089e+01	2.114516984622313023e-01
-1.096230473859502119e+01	2.056407981238663196e-01
-1.093992104268502175e+01	1.997695691101123161e-01
-1.091742550558762126e+01	1.938416462617832958e-01
-1.089481762930182107e+01	1.878604656478612966e-01
-1.087209682435382163e+01	1.818292611250779123e-01
-1.084926242256472051e+01	1.757510628316746315e-01
-1.082631368952042017e+01	1.696286974762696298e-01
-1.080324983668092109e+01	1.634647902716575008e-01
-1.078007003307182110e+01	1.572617683553659274e-01
-1.075677341651252128e+01	1.510218655338961269e-01
-1.073335910434742146e+01	1.447471281856690106e-01
-1.070982620365082028e+01	1.384394221586383034e-01
-1.068617382088632084e+01	1.321004405021222183e-01
-1.066240107100842138e+01	1.257317118784036236e-01
-1.063850708599842143e+01	1.193346095077658098e-01
-1.061449102283132007e+01	1.129103605105705177e-01
-1.059035207087622155e+01	1.064600555214019195e-01
-1.056608945873172090e+01	9.998465846285081726e-02
-1.054170246050352056e+01	9.348501637984431289e-02
-1.051719040152822160e+01	8.696186924917581607e-02
-1.049255266355192084e+01	8.041585969271891621e-02
-1.046778868936762130e+01	7.384754253638511901e-02
-1.044289798691822035e+01	6.725739416989170993e-02
-1.041788013286722148e+01	6.064582167457401030e-02
-1.039273477564262116e+01	5.401317169754940584e-02
-1.036746163795292119e+01	4.735973906030721547e-02
-1.034206051877792021e+01	4.068577509810022974e-02
-1.031653129483302145e+01	3.399149573321019746e-02
-1.029087392150742097e+01	2.727708929018671236e-02
-1.026508843327482090e+01	2.054272406447701926e-02
-1.023917494357822022e+01	1.378855565749401157e-02
-1.021313364419042102e+01	7.014734091169011476e-03
-1.018696480405312066e+01	2.214107135229126389e-04
-1.016066876760328164e+01	-6.591255096102782707e-03
-1.013424595259402139e+01	-1.342308941757869301e-02
-1.010769684742571073e+01	-2.027389747674568365e-02
-1.008102200800426118e+01	-2.714345753462268918e-02
-1.005422205414976133e+01	-3.403151499150069981e-02
-1.002729766558294067e+01	-4.093777672478068896e-02
-1.000024957752268051e+01	-4.786190568574669180e-02
-9.973078575932451173e+00	-5.480351578643169463e-02
-9.945785492458981025e+00	-6.176216711313067820e-02
-9.918371199111200909e+00	-6.873736150765669128e-02
-9.890836602731960525e+00	-7.572853856093469949e-02
-9.863182639319020950e+00	-8.273507206580371642e-02
-9.835410268255090571e+00	-8.975626697683769528e-02
-9.807520466509300761e+00	-9.679135692444768013e-02
-9.779514222874361451e+00	-1.038395023284726659e-01
-9.751392532304450356e+00	-1.108997891528886726e-01
-9.723156390418870032e+00	-1.179712283381397220e-01
-9.694806788235391437e+00	-1.250527559410696821e-01
-9.666344707195021257e+00	-1.321432340045446963e-01
-9.637771114537001083e+00	-1.392414521697746821e-01
-9.609086959078441126e+00	-1.463461300342707161e-01
-9.580293167448161284e+00	-1.534559202475067052e-01
-9.551390640818050670e+00	-1.605694123248707084e-01
-9.522380252168611392e+00	-1.676851371488036757e-01
-9.493262844117641208e+00	-1.748015721141666368e-01
-9.464039227332671445e+00	-1.819171468634057098e-01
-9.434710179539351316e+00	-1.890302495460037258e-01
-9.405276445128610163e+00	-1.961392335265116915e-01
-9.375738735356401676e+00	-2.032424244562656690e-01
-9.346097729120240061e+00	-2.103381276160197211e-01
-9.316354074287820808e+00	-2.174246354303986384e-01
-9.286508389543980613e+00	-2.245002350503657040e-01
-9.256561266714090408e+00	-2.315632158972016907e-01
-9.226513273514081348e+00	-2.386118770606046602e-01
-9.196364956670471713e+00	-2.456445344448346391e-01
-9.166116845347810127e+00	-2.526595275601217216e-01
-9.135769454816230706e+00	-2.596552258619916898e-01
-9.105323290287831384e+00	-2.666300345485376755e-01
-9.074778850848481682e+00	-2.735823997349977055e-01
-9.044136633410410298e+00	-2.805108129360266989e-01
-9.013397136611120075e+00	-2.874138147986366465e-01
-8.982560864585890315e+00	-2.942899980426866846e-01
-8.951628330544041390e+00	-3.011380095807407176e-01
-8.920600060083181404e+00	-3.079565518047897021e-01
-8.889476594181250135e+00	-3.147443830434766832e-01
-8.858258491812291524e+00	-3.215003172096567163e-01
-8.826946332139860019e+00	-3.282232226741556569e-01
-8.795540716249680813e+00	-3.349120204169946935e-01
-8.764042268392490342e+00	-3.415656815218826581e-01
-8.732451636717410537e+00	-3.481832240931416744e-01
-8.700769493485811523e+00	-3.547637096860536965e-01
-8.668996534765911477e+00	-3.613062393517267323e-01
-8.637133479618121612e+00	-3.678099494056987218e-01
-8.605181068790960452e+00	-3.742740070354776960e-01
-8.573140062956881025e+00	-3.806976058658287365e-01
-8.541011240526040993e+00	-3.870799616019036660e-01
-8.508795395084490565e+00	-3.934203078690126643e-01
-8.476493332510370848e+00	-3.997178923641916959e-01
-8.444105867828341161e+00	-4.059719734285007209e-01
-8.411633821867640748e+00	-4.121818171405526310e-01
-8.379078017793480271e+00	-4.183466950210326663e-01
-8.346439277584400074e+00	-4.244658824252466878e-01
-8.313718418529571608e+00	-4.305386576862347270e-01
-8.280916249821020259e+00	-4.365643020548906628e-01
-8.248033569313891533e+00	-4.425421004662926650e-01
-8.215071160526491667e+00	-4.484713431431977537e-01
-8.182029789947440790e+00	-4.543513280289476763e-01
-8.148910204713041949e+00	-4.601813640230796865e-01
-8.115713130711821321e+00	-4.659607749741517257e-01
-8.082439271166281358e+00	-4.716889043661406933e-01
-8.049089305734051791e+00	-4.773651206174376882e-01
-8.015663890162160854e+00	-4.829888228954996587e-01
-7.982163656518700634e+00	-4.885594473358047529e-01
-7.948589214016770654e+00	-4.940764735412456754e-01
-7.914941150435440775e+00	-4.995394312278296778e-01
-7.881220034132530472e+00	-5.049479068745856836e-01
-7.847426416634270652e+00	-5.103015502302967743e-01
-7.813560835776881319e+00	-5.156000805270137821e-01
-7.779623819366150883e+00	-5.208432922505306095e-01
-7.745615889312420954e+00	-5.260310603209696900e-01
-7.711537566190340698e+00	-5.311633445424017719e-01
-7.677389374165680458e+00	-5.362401931889386741e-01
-7.643171846225571109e+00	-5.412617456057586818e-01
-7.608885529643121259e+00	-5.462282337169437341e-01
-7.574530991603500851e+00	-5.511399823476037518e-01
-7.540108824916121222e+00	-5.559974082851566468e-01
-7.505619653735241315e+00	-5.608010180236757680e-01
-7.471064139211581079e+00	-5.655514041554146054e-01
-7.436442984997921002e+00	-5.702492403947527766e-01
-7.401756942533521233e+00	-5.748952752414218104e-01
-7.367006816035621242e+00	-5.794903243116606983e-01
-7.332193467129840769e+00	-5.840352613874726373e-01
-7.297317819056800658e+00	-5.885310082551136190e-01
-7.262380860397930959e+00	-5.929785234239746128e-01
-7.227383648270120808e+00	-5.973787898357487691e-01
-7.192327310946450503e+00	-6.017328016909537780e-01
-7.157213049867810817e+00	-6.060415505351888221e-01
-7.122042141018640748e+00	-6.103060107607316542e-01
-7.086815935648680842e+00	-6.145271246900048112e-01
-7.051535860331091143e+00	-6.187057874158548021e-01
-7.016203416356170841e+00	-6.228428315794947157e-01
-6.980820178468451154e+00	-6.269390122700697621e-01
-6.945387792963360951e+00	-6.309949922303466074e-01
-6.909907975167451255e+00	-6.350113275507536237e-01
-6.874382506334050902e+00	-6.389884540291808079e-01
-6.838813229992741327e+00	-6.429266743665718042e-01
-6.803202047797650920e+00	-6.468261463585567306e-01
-6.767550914925070771e+00	-6.506868722314116393e-01
-6.731861835075380718e+00	-6.545086892567077985e-01
-6.696136855138661303e+00	-6.582912617632667995e-01
-6.660378059585880806e+00	-6.620340746479407290e-01
-6.624587564650060934e+00	-6.657364284683258138e-01
-6.588767512362800893e+00	-6.693974361813426199e-01
-6.552920064511950748e+00	-6.730160215717677641e-01
-6.517047396585750718e+00	-6.765909193947396982e-01
-6.481151691767260914e+00	-6.801206772362067277e-01
-6.445235135040880969e+00	-6.836036590755147913e-01
-6.409299907469860891e+00	-6.870380505152056116e-01
-6.373348180700251220e+00	-6.904218656247727015e-01
-6.337382111742680735e+00	-6.937529553278216632e-01
-6.301403838078741160e+00	-6.970290172461306444e-01
-6.265415473133920443e+00	-7.002476068995016067e-01
-6.229419102153521237e+00	-7.034061501472896882e-01
-6.193416778512751186e+00	-7.065019567461767735e-01
-6.157410520486030769e+00	-7.095322348891377473e-01
-6.121402308495250466e+00	-7.124941065827636866e-01
-6.085394082850441144e+00	-7.153846237141197051e-01
-6.049387741990770451e+00	-7.182007846541136331e-01
-6.013385141228030584e+00	-7.209395512419807250e-01
-5.977388091989310759e+00	-7.235978659947828184e-01
-5.941398361550191076e+00	-7.261726693868377769e-01
-5.905417673244860666e+00	-7.286609170465696561e-01
-5.869447707134731296e+00	-7.310595967223687541e-01
-5.833490101112721149e+00	-7.333657448745207752e-01
-5.797546452416640683e+00	-7.355764627570657854e-01
-5.761618319521100595e+00	-7.376889318613666369e-01
-5.725707224374440685e+00	-7.397004286022217379e-01
-5.689814654944431283e+00	-7.416083381372147176e-01
-5.653942068033811275e+00	-7.434101672207886757e-01
-5.618090892325370511e+00	-7.451035560058247853e-01
-5.582262531614150980e+00	-7.466862887174396946e-01
-5.546458368183881049e+00	-7.481563031359577121e-01
-5.510679766283800518e+00	-7.495116988384618040e-01
-5.474928075661800619e+00	-7.507507441609786447e-01
-5.439204635110121089e+00	-7.518718818558236539e-01
-5.403510775980470804e+00	-7.528737334310686702e-01
-5.367847825625990943e+00	-7.537551021711457189e-01
-5.332217110729421172e+00	-7.545149748493096276e-01
-5.296619960477670475e+00	-7.551525221538637478e-01
-5.261057709545601035e+00	-7.556670978606288003e-01
-5.225531700853550454e+00	-7.560582367940658077e-01
-5.190043288065960603e+00	-7.563256516286036568e-01
-5.154593837800940825e+00	-7.564692285900738167e-01
-5.119184731523780840e+00	-7.564890221246587387e-01
-5.083817367100460949e+00	-7.563852486093387562e-01
-5.048493159990621315e+00	-7.561582791835137485e-01
-5.013213544062921301e+00	-7.558086317862178216e-01
-4.977979972019491051e+00	-7.553369624871506538e-01
-4.942793915419780859e+00	-7.547440562026266342e-01
-4.907656864297980981e+00	-7.540308168894918062e-01
-4.872570326372370531e+00	-7.531982573111237755e-01
-4.837535825848561011e+00	-7.522474884698266973e-01
-4.802554901822871258e+00	-7.511797087992886368e-01
-4.767629106295951047e+00	-7.499961932093606176e-01
-4.732760001810601302e+00	-7.486982820732686061e-01
-4.697949158731931085e+00	-7.472873702445417265e-01
-4.663198152191380785e+00	-7.457648961874927540e-01
-4.628508558720370480e+00	-7.441323313010888008e-01
-4.593881952602310470e+00	-7.423911695115588127e-01
-4.559319901975610989e+00	-7.405429172041526620e-01
-4.524823964723190706e+00	-7.385890835592117121e-01
-4.490395684187270753e+00	-7.365311713521056625e-01
-4.456036584750660445e+00	-7.343706682708057709e-01
-4.421748167328630963e+00	-7.321090387988926640e-01
-4.387531904817240758e+00	-7.297477167057118130e-01
-4.353389237546380741e+00	-7.272880981792366750e-01
-4.319321568786681276e+00	-7.247315356311176959e-01
-4.285330260361271293e+00	-7.220793321972416301e-01
-4.251416628413760890e+00	-7.193327369511957059e-01
-4.217581939384341005e+00	-7.164929408421347734e-01
-4.183827406245801406e+00	-7.135610733628867663e-01
-4.150154185050991096e+00	-7.105381999486306555e-01
-4.116563371842181240e+00	-7.074253201012508097e-01
-4.083055999971331396e+00	-7.042233662294528074e-01
-4.049633037878801467e+00	-7.009332031900297189e-01
-4.016295387375171444e+00	-6.975556285112167743e-01
-3.983043882468680685e+00	-6.940913732749556253e-01
-3.949879288776960706e+00	-6.905411036310877826e-01
-3.916802303558380771e+00	-6.869054229129916145e-01
-3.883813556394021482e+00	-6.831848743210187092e-01
-3.850913610546690791e+00	-6.793799441372367909e-01
-3.818102965018181472e+00	-6.754910654324826069e-01
-3.785382057320880733e+00	-6.715186222245126402e-01
-3.752751266973561428e+00	-6.674629540441847642e-01
-3.720210919725261078e+00	-6.633243608650156720e-01
-3.687761292504631250e+00	-6.591031083501897037e-01
-3.655402619085391436e+00	-6.547994333701367964e-01
-3.623135096451370885e+00	-6.504135497430796331e-01
-3.590958891837611411e+00	-6.459456541505737004e-01
-3.558874150416711402e+00	-6.413959321798716751e-01
-3.526881003592150954e+00	-6.367645644451016551e-01
-3.494979577853000841e+00	-6.320517327395607232e-01
-3.463170004137141156e+00	-6.272576261720457236e-01
-3.431452427642811109e+00	-6.223824472409367203e-01
-3.399827018021491121e+00	-6.174264178008237458e-01
-3.368293979878180799e+00	-6.123897848776798103e-01
-3.336853563498861419e+00	-6.072728262900577434e-01
-3.305506075718801284e+00	-6.020758560354397826e-01
-3.274251890839931178e+00	-5.967992294026838174e-01
-3.243091461500521078e+00	-5.914433477735807632e-01
-3.212025329395920892e+00	-5.860086630786776052e-01
-3.181054135745561062e+00	-5.804956818749646974e-01
-3.150178631398441453e+00	-5.749049690155028092e-01
-3.119399686467261290e+00	-5.692371508838336425e-01
-3.088718299380000865e+00	-5.634929181688366207e-01
-3.058135605237590759e+00	-5.576730281587276572e-01
-3.027652883366931391e+00	-5.517783065360746253e-01
-2.997271563960171470e+00	-5.458096486589827379e-01
-2.966993233693950849e+00	-5.397680203170487356e-01
-2.936819640226200789e+00	-5.336544579542317202e-01
-2.906752695472881065e+00	-5.274700683544506497e-01
-2.876794477573280773e+00	-5.212160277894546390e-01
-2.846947231459490801e+00	-5.148935806323917674e-01
-2.817213367954041203e+00	-5.085040374443547950e-01
-2.787595461329060775e+00	-5.020487725451696637e-01
-2.758096245270681202e+00	-4.955292210836336753e-01
-2.728718607203851398e+00	-4.889468756263997684e-01
-2.699465580945231480e+00	-4.823032822886547666e-01
-2.670340337665031427e+00	-4.756000364336377406e-01
-2.641346175152820663e+00	-4.688387779718707349e-01
-2.612486505397381364e+00	-4.620211862946987380e-01
-2.583764840505900828e+00	-4.551489748803437263e-01
-2.555184777004161134e+00	-4.482238856140787209e-01
-2.526749978575761446e+00	-4.412476828673917439e-01
-2.498464157315201106e+00	-4.342221473840047197e-01
-2.470331053586630965e+00	-4.271490700234046867e-01
-2.442354414596970891e+00	-4.200302454150147136e-01
-2.414537971809131101e+00	-4.128674655783386993e-01
-2.386885417337420989e+00	-4.056625135662496606e-01
-2.359400379483330923e+00	-3.984171571901366504e-01
-2.332086397585620752e+00	-3.911331428867256821e-01
-2.304946896373000875e+00	-3.838121897871356603e-01
-2.277985160021700928e+00	-3.764559840490527276e-01
-2.251204306132710720e+00	-3.690661735127926391e-01
-2.224607259854921359e+00	-3.616443627414476780e-01
-2.198196728390141352e+00	-3.541921085042776807e-01
-2.171975176124460560e+00	-3.467109157610047121e-01
-2.145944800636750749e+00	-3.392022342026556614e-01
-2.120107509839811222e+00	-3.316674554020777044e-01
-2.094464900512260641e+00	-3.241079106242767405e-01
-2.069018238479711336e+00	-3.165248693431646498e-01
-2.043768440701710709e+00	-3.089195385073036371e-01
-2.018716059517161376e+00	-3.012930625926736883e-01
-1.993861269293730976e+00	-2.936465244754817294e-01
-1.969203855718011154e+00	-2.859809471524917268e-01
-1.944743207951410868e+00	-2.782972963303696479e-01
-1.920478313862130859e+00	-2.705964838991246624e-01
-1.896407758527390852e+00	-2.628793722978347014e-01
-1.872529726179881004e+00	-2.551467797736277077e-01
-1.848842005751271111e+00	-2.473994865272786670e-01
-1.825342000140670828e+00	-2.396382417308687285e-01
-1.802026739309700920e+00	-2.318637713947567236e-01
-1.778892897276710849e+00	-2.240767870527586303e-01
-1.755936813051911072e+00	-2.162779952258276350e-01
-1.733154515522340899e+00	-2.084681076159196622e-01
-1.710541752260951176e+00	-2.006478519730456322e-01
-1.688094022198481037e+00	-1.928179835698927147e-01
-1.665806612059300917e+00	-1.849792972098776578e-01
-1.643674636424571123e+00	-1.771326396862596408e-01
-1.621693081247300938e+00	-1.692789226018716620e-01
-1.599856850604941094e+00	-1.614191354514756815e-01
-1.578160816436151137e+00	-1.535543588615846944e-01
-1.556599870969940902e+00	-1.456857778759996780e-01
-1.535168981517590847e+00	-1.378146951694196876e-01
-1.513863247261070910e+00	-1.299425440662646536e-01
-1.492677957636920905e+00	-1.220709012375466584e-01
-1.471608651881120888e+00	-1.142014989451476947e-01
-1.450651179270090907e+00	-1.063362367004557218e-01
-1.429801759564961028e+00	-9.847719220293166265e-02
-1.409057043141480836e+00	-9.062663142394472571e-02
-1.388414170266730974e+00	-8.278701770217872236e-02
-1.367870828966871066e+00	-7.496101971912666473e-02
-1.347425310916841035e+00	-6.715151822666867720e-02
-1.327076564775100831e+00	-5.936161140356668864e-02
-1.306824246382960908e+00	-5.159461872383169778e-02
-1.286668765250141178e+00	-4.385408322742867515e-02
-1.266611326755680889e+00	-3.614377209262067958e-02
-1.246653969506410942e+00	-2.846767541935768531e-02
-1.226799597314320867e+00	-2.083000314461869173e-02
-1.207052005279050988e+00	-1.323518002319798437e-02
-1.187415899492870963e+00	-5.687838621348695334e-03
-1.167896909922393034e+00	1.807189714439993988e-03
-1.148501596064443131e+00	9.244885935255409137e-03
-1.129237445022206909e+00	1.662005641908242959e-02
-1.110112861702361009e+00	2.392734813891350676e-02
-1.091137150893728869e+00	3.116126583866379862e-02
-1.072320491052963121e+00	3.831619116713530504e-02
-1.053673899692384897e+00	4.538640370115390454e-02
-1.035209190338921115e+00	5.236610376970782244e-02
-1.016938921110557947e+00	5.924943697161301481e-02
-9.988763350372970029e-01	6.603052026011001219e-02
-9.810352923365169842e-01	7.270346944904911013e-02
-9.634301949372650054e-01	7.926242797713281552e-02
-9.460759036334860372e-01	8.570159674926841609e-02
-9.289876483316770184e-01	9.201526485762391572e-02
-9.121809319431579688e-01	9.819784096968540987e-02
-8.956714285539809639e-01	1.042438851566769159e-01
-8.794748765856640338e-01	1.101481409233138198e-01
-8.636069677363159558e-01	1.159055671892019190e-01
-8.480832325633870239e-01	1.215113699634462197e-01
-8.329189236352489978e-01	1.269610334473539048e-01
-8.181288972379640034e-01	1.322503502956561272e-01
-8.037274946751179483e-01	1.373754507645771061e-01
-7.897284242413890043e-01	1.423328304754466200e-01
-7.761446449837440253e-01	1.471193765255033314e-01
-7.629882533869709604e-01	1.517323916831277986e-01
-7.502703741317809927e-01	1.561696164130496056e-01
-7.380010560733809566e-01	1.604292484881036096e-01
-7.261891745754950334e-01	1.645099599578945249e-01
-7.148423413088560441e-01	1.684109112612213188e-01
-7.039668225838530136e-01	1.721317622882914122e-01
-6.935674672339819935e-01	1.756726802205222093e-01
-6.836476449999999705e-01	1.790343440000000119e-01
-6.742091962842320374e-01	1.822179453073038136e-01
-6.652523940506309685e-01	1.852251859552463131e-01
-6.567759185392599841e-01	1.880582716369593177e-01
-6.487768453445659222e-01	1.907199019994283151e-01
-6.412506472759089693e-01	1.932132570478453104e-01
-6.341912102772049309e-01	1.955419799216823185e-01
-6.275908635316260753e-01	1.977101561199873236e-01
-6.214404237182489243e-01	1.997222892906292957e-01
-6.157292532221290138e-01	2.015832737358523308e-01
-6.104453319291849311e-01	2.032983638240583035e-01
-6.055753420645439977e-01	2.048731405349453194e-01
-6.011047653596950369e-01	2.063134754014453176e-01
-5.970179916623479244e-01	2.076254921470253034e-01
-5.932984379356229798e-01	2.088155263503073122e-01
-5.899286764328059984e-01	2.098900835001363263e-01
-5.868905706829479207e-01	2.108557958328133031e-01
-5.841654177839019635e-01	2.117193783685673014e-01
-5.817340953757029753e-01	2.124875845860533241e-01
-5.795772115612600750e-01	2.131671621911903070e-01
-5.776752559559419353e-01	2.137648094494963014e-01
-5.760087499853250304e-01	2.142871325586203080e-01
-5.745583945137220372e-01	2.147406045396963170e-01
-5.733052128773399314e-01	2.151315261217153219e-01
-5.722306874171519953e-01	2.154659890820723178e-01
-5.713168876594260093e-01	2.157498424882083043e-01
-5.705465883779279324e-01	2.159886622595333094e-01
-5.699033758917489978e-01	2.161877244352193028e-01
-5.693717411073020429e-01	2.163519824918173073e-01
-5.689371580019029206e-01	2.164860490047553210e-01
-5.685861464689179190e-01	2.165941818897573201e-01
-5.683063186992669547e-01	2.166802753941263204e-01
-5.680864085588799295e-01	2.167478559340803024e-01
-5.679162837334299496e-01	2.168000827934463137e-01
