# Supplementary material for: Agile perching maneuvers in birds and morphing-wing drones
Source: Nat Commun. 2024 Sep 27;15:8330. doi: 10.1038/s41467-024-52369-4 (PMC11437188; doi:10.1038/s41467-024-52369-4)
Supplement: Supplementary file 11 — Source Data [file 41467_2024_52369_MOESM11_ESM.zip › figure_source_data/suppl_fig_2/harris_hawk_455.csv]

# horizontal_pos	altitude
-1.226268679383239579e+01	3.348304274248660173e-01
-1.226106126158139453e+01	3.334010477285790364e-01
-1.225935919039439526e+01	3.319617455042620513e-01
-1.225757643346179471e+01	3.305183068870499730e-01
-1.225570860595129474e+01	3.290767337937979820e-01
-1.225375108867809537e+01	3.276432141746090654e-01
-1.225169903355999423e+01	3.262240901284599870e-01
-1.224954737086449441e+01	3.248258240392449814e-01
-1.224729081824549581e+01	3.234549629073339982e-01
-1.224492389154589489e+01	3.221181010698289660e-01
-1.224244091733459427e+01	3.208218415199000084e-01
-1.223983604712469564e+01	3.195727560516470334e-01
-1.223710327321329494e+01	3.183773444718059897e-01
-1.223423644606429583e+01	3.172419931330779930e-01
-1.223122929314679475e+01	3.161729330557180306e-01
-1.222807543912889550e+01	3.151761979141930459e-01
-1.222476842731619584e+01	3.142575821739980180e-01
-1.222130174221529586e+01	3.134225996700350514e-01
-1.221766883309509488e+01	3.126764429221110531e-01
-1.221386313840859472e+01	3.120239434850859972e-01
-1.220987811093579545e+01	3.114695336308369589e-01
-1.220570724350059422e+01	3.110172096564770561e-01
-1.220134409511049434e+01	3.106704971081080124e-01
-1.219678231736839535e+01	3.104324182017690337e-01
-1.219201568099839506e+01	3.103054617131869586e-01
-1.218703810233179574e+01	3.102915555954630644e-01
-1.218184366959579457e+01	3.103920425689460361e-01
-1.217642666884869485e+01	3.106076589104410646e-01
-1.217078160940689457e+01	3.109385166495209907e-01
-1.216490324860979477e+01	3.113840893583430525e-01
-1.215878661577159470e+01	3.119432016980360212e-01
-1.215242703517039580e+01	3.126140228596330228e-01
-1.214582014792989462e+01	3.133940640108779929e-01
-1.213896193265069456e+01	3.142801798321229745e-01
-1.213184872465419417e+01	3.152685741953109577e-01
-1.212447723370369523e+01	3.163548100097459681e-01
-1.211684456007789557e+01	3.175338232273420269e-01
-1.210894820887169487e+01	3.187999409684729724e-01
-1.210078610241079566e+01	3.201469036976940519e-01
-1.209235659067339519e+01	3.215678913466449851e-01
-1.208365845961829521e+01	3.230555532497679794e-01
-1.207469093733159582e+01	3.246020417271330283e-01
-1.206545369791489541e+01	3.261990491181410157e-01
-1.205594686304619501e+01	3.278378480402770467e-01
-1.204617100116299433e+01	3.295093346187010219e-01
-1.203612712422789421e+01	3.312040744057189734e-01
-1.202581668205389498e+01	3.329123506840500069e-01
-1.201524155418219486e+01	3.346242148248870230e-01
-1.200440403932579514e+01	3.363295383510490622e-01
-1.199330684240629452e+01	3.380180663374240391e-01
-1.198195305923599463e+01	3.396794717656550500e-01
-1.197034615891219467e+01	3.413034104377350442e-01
-1.195848996401489472e+01	3.428795760442739926e-01
-1.194638862871859430e+01	3.443977549776310321e-01
-1.193404661494599495e+01	3.458478804782549876e-01
-1.192146866671789418e+01	3.472200857044069888e-01
-1.190865978286409543e+01	3.485047553211909621e-01
-1.189562518828649473e+01	3.496925752144379729e-01
-1.188237030397449523e+01	3.507745799485930682e-01
-1.186890071599419549e+01	3.517421976051899879e-01
-1.185522214367989413e+01	3.525872916598520312e-01
-1.184134040727119519e+01	3.533021995806789883e-01
-1.182726139524539555e+01	3.538797678593910145e-01
-1.181299103159889441e+01	3.543133832182709941e-01
-1.179853524333759474e+01	3.545969997706269750e-01
-1.178389992843189482e+01	3.547251619496970543e-01
-1.176909092449109551e+01	3.546930230603809742e-01
-1.175411397840549554e+01	3.544963593493170029e-01
-1.173897471719399555e+01	3.541315795312920400e-01
-1.172367862028469432e+01	3.535957297531460153e-01
-1.170823099343969531e+01	3.528864940197780076e-01
-1.169263694451819546e+01	3.520021901499660322e-01
-1.167690136125259492e+01	3.509417613720010598e-01
-1.166102889119039432e+01	3.497047637099610640e-01
-1.164502392392889440e+01	3.482913493504690150e-01
-1.162889057574899532e+01	3.467022462162829832e-01
-1.161263267672199540e+01	3.449387340067610053e-01
-1.159625376034169442e+01	3.430026169956420512e-01
-1.157975705570199487e+01	3.408961939032709720e-01
-1.156314548221779503e+01	3.386222251831589869e-01
-1.154642164685419559e+01	3.361838980812330568e-01
-1.152958784380839496e+01	3.335847898401700373e-01
-1.151264605656059459e+01	3.308288294306490629e-01
-1.149559796218819585e+01	3.279202581961799812e-01
-1.147844493781689579e+01	3.248635897982560250e-01
-1.146118806906289578e+01	3.216635698441979718e-01
-1.144382816030369554e+01	3.183251355711009811e-01
-1.142636574660239468e+01	3.148533759461810133e-01
-1.140880110709939466e+01	3.112534925266280394e-01
-1.139113427967589587e+01	3.075307614012730006e-01
-1.137336507669189523e+01	3.036904965121830502e-01
-1.135549310159649572e+01	2.997380146272680124e-01
-1.133751776620999507e+01	2.956786022054750385e-01
-1.131943830848309496e+01	2.915174843646740621e-01
-1.130125381054139488e+01	2.872597961294429680e-01
-1.128296321683299475e+01	2.829105561021190152e-01
-1.126456535221089439e+01	2.784746426662950136e-01
-1.124605893978739424e+01	2.739567727978700074e-01
-1.122744261841869573e+01	2.693614835254199980e-01
-1.120871495968779463e+01	2.646931160494250257e-01
-1.118987448427199460e+01	2.599558024993550154e-01
-1.117091967759649584e+01	2.551534552791000499e-01
-1.115184900469109586e+01	2.502897589251140142e-01
-1.113266092418689546e+01	2.453681643783040267e-01
-1.111335390139859491e+01	2.403918855502450158e-01
-1.109392642046119448e+01	2.353638980470260100e-01
-1.107437699549659449e+01	2.302869398999430051e-01
-1.105470418080379424e+01	2.251635141414980168e-01
-1.103490658007429559e+01	2.199958930575100224e-01
-1.101498285464739446e+01	2.147861239417550028e-01
-1.099493173082589514e+01	2.095360361780250202e-01
-1.097475200628359460e+01	2.042472494757870127e-01
-1.095444255559629454e+01	1.989211830894320188e-01
-1.093400233493899520e+01	1.935590658570940092e-01
-1.091343038598749438e+01	1.881619469029730263e-01
-1.089272583907059477e+01	1.827307068566050019e-01
-1.087188791561309564e+01	1.772660694532220138e-01
-1.085091592991569520e+01	1.717686133910250046e-01
-1.082980929030829564e+01	1.662387843333010262e-01
-1.080856749971919584e+01	1.606769069557150154e-01
-1.078719015569209461e+01	1.550831969513870034e-01
-1.076567694988559509e+01	1.494577729182410275e-01
-1.074402766708279522e+01	1.438006680643900137e-01
-1.072224218373729521e+01	1.381118416777220026e-01
-1.070032046607909493e+01	1.323911903152220071e-01
-1.067826256779959415e+01	1.266385586757648174e-01
-1.065606862733549498e+01	1.208537501270687126e-01
-1.063373886476829533e+01	1.150365368631026119e-01
-1.061127357835649576e+01	1.091866696725418140e-01
-1.058867314071619425e+01	1.033038873018935072e-01
-1.056593799466949513e+01	9.738792539871661547e-02
-1.054306864877919558e+01	9.143852502109341140e-02
-1.052006567259069492e+01	8.545544069931031161e-02
-1.049692969160679468e+01	7.943844803475491601e-02
-1.047366138202159469e+01	7.338735081954800288e-02
-1.045026146524609523e+01	6.730198765861891697e-02
-1.042673070225849585e+01	6.118223807402850545e-02
-1.040306988781949471e+01	5.502802806957640680e-02
-1.037927984459299502e+01	4.883933513231630830e-02
-1.035536141722039538e+01	4.261619264673921492e-02
-1.033131546639349452e+01	3.635869369726171807e-02
-1.030714286298039539e+01	3.006699423540581950e-02
-1.028284448225529424e+01	2.374131558980330237e-02
-1.025842119828629428e+01	1.738194629997572016e-02
-1.023387387853559538e+01	1.098924325875511032e-02
-1.020920337872449579e+01	4.563632153229107979e-03
-1.018441053801709550e+01	-1.894392799839189623e-03
-1.015949617456885434e+01	-8.384269821138295997e-03
-1.013446108148840530e+01	-1.490537122762977673e-02
-1.010930602325255556e+01	-2.145700576365819345e-02
-1.008403173261120500e+01	-2.803842157588337658e-02
-1.005863890801232507e+01	-3.464880979422219065e-02
-1.003312821157054557e+01	-4.128730867156438222e-02
-1.000750026759583555e+01	-4.795300822578238420e-02
-9.981755661690785431e+00	-5.464495531870988687e-02
-9.955894940417415739e+00	-6.136215909857167805e-02
-9.929918611525835104e+00	-6.810359672503196737e-02
-9.903827144729255849e+00	-7.486821928980297303e-02
-9.877620973001565829e+00	-8.165495784082099640e-02
-9.851300494366334703e+00	-8.846272941451299721e-02
-9.824866074138254746e+00	-9.529044297878802583e-02
-9.798318047572065481e+00	-1.021370051892139807e-01
-9.771656722867545497e+00	-1.090013258623819814e-01
-9.744882384474674808e+00	-1.158823230738809662e-01
-9.717995296638665792e+00	-1.227789277933969969e-01
-9.690995707121874858e+00	-1.296900879763729919e-01
-9.663883851037834205e+00	-1.366147720401559851e-01
-9.636659954731934263e+00	-1.435519716625460185e-01
-9.609324239644154275e+00	-1.505007038520310148e-01
-9.581876926090734159e+00	-1.574600122514059897e-01
-9.554318236904785877e+00	-1.644289676498569830e-01
-9.526648400879764722e+00	-1.714066676925439792e-01
-9.498867655964724932e+00	-1.783922357910769918e-01
-9.470976252166154907e+00	-1.853848192526799665e-01
-9.442974454117685212e+00	-1.923835866600290267e-01
-9.414862543286234953e+00	-1.993877245474589555e-01
-9.386640819790715184e+00	-2.063964334321219951e-01
-9.358309603817305700e+00	-2.134089232705480010e-01
-9.329869236623434148e+00	-2.204244084216259725e-01
-9.301320081130345585e+00	-2.274421022061149933e-01
-9.272662522112254280e+00	-2.344612111601789839e-01
-9.243896965997354442e+00	-2.414809290860029933e-01
-9.215023840303084413e+00	-2.485004310062209343e-01
-9.186043592734215224e+00	-2.555188671305160253e-01
-9.156956689978274611e+00	-2.625353569423869993e-01
-9.127763616237604793e+00	-2.695489835117300115e-01
-9.098464871541235510e+00	-2.765587881345709653e-01
-9.069060969883185663e+00	-2.835637653951699755e-01
-9.039552437235654381e+00	-2.905628587378789596e-01
-9.009939809486725792e+00	-2.975549566268120283e-01
-8.980223630352584863e+00	-3.045388893606980063e-01
-8.950404449313044353e+00	-3.115134265985949891e-01
-8.920482819617795656e+00	-3.184772756395249371e-01
-8.890459296407854595e+00	-3.254290804859870101e-01
-8.860334434993335506e+00	-3.323674217078739779e-01
-8.830108789324475183e+00	-3.392908171098700243e-01
-8.799782910688005444e+00	-3.461977231922430120e-01
-8.769357346655455743e+00	-3.530865373822849596e-01
-8.738832640304574184e+00	-3.599556010017689878e-01
-8.708209329728635595e+00	-3.668032029248839421e-01
-8.677487947842555727e+00	-3.736275838714249731e-01
-8.646669022488515211e+00	-3.804269412716249632e-01
-8.615753076837734170e+00	-3.871994346321920299e-01
-8.584740630079295443e+00	-3.939431913277639530e-01
-8.553632198381654561e+00	-4.006563127383760414e-01
-8.522428296107495527e+00	-4.073368806515070273e-01
-8.491129437258315704e+00	-4.139829638468580097e-01
-8.459736137121264932e+00	-4.205926247832079690e-01
-8.428248914088065646e+00	-4.271639263093039429e-01
-8.396668291613174517e+00	-4.336949383247040157e-01
-8.364994800277154141e+00	-4.401837443216099488e-01
-8.333228979920075830e+00	-4.466284477448720369e-01
-8.301371381810085381e+00	-4.530271781142420351e-01
-8.269422570812535511e+00	-4.593780968604470050e-01
-8.237383127526314297e+00	-4.656794028345429548e-01
-8.205253650356125306e+00	-4.719293374580049716e-01
-8.173034757491224767e+00	-4.781261894889799469e-01
-8.140727088764515784e+00	-4.842682993878209552e-01
-8.108331307368365160e+00	-4.903540632723119574e-01
-8.075848101407425261e+00	-4.963819364596129824e-01
-8.043278185271764968e+00	-5.023504365978950226e-01
-8.010622300817775709e+00	-5.082581463956710177e-01
-7.977881218347555148e+00	-5.141037159609309626e-01
-7.945055737381235161e+00	-5.198858647652560006e-01
-7.912146687220285024e+00	-5.256033832501669778e-01
-7.879154927302725042e+00	-5.312551340939479783e-01
-7.846081347354524560e+00	-5.368400531572039558e-01
-7.812926867343614745e+00	-5.423571501245059157e-01
-7.779692437245574688e+00	-5.478055088576798681e-01
-7.746379036631634740e+00	-5.531842874738339688e-01
-7.712987674091064783e+00	-5.584927181581249567e-01
-7.679519386500975209e+00	-5.637301067177660219e-01
-7.645975238156944798e+00	-5.688958318800199088e-01
-7.612356319777744851e+00	-5.739893443331089973e-01
-7.578663747397304640e+00	-5.790101655052208862e-01
-7.544898661155895248e+00	-5.839578860734069288e-01
-7.511062224001454624e+00	-5.888321641911840043e-01
-7.477155620310674600e+00	-5.936327234213329973e-01
-7.443180054437375404e+00	-5.983593503588480189e-01
-7.409136749194274785e+00	-6.030118919283249390e-01
-7.375026944272034868e+00	-6.075902523404339561e-01
-7.340851894597745009e+00	-6.120943896935109318e-01
-7.306612868633235003e+00	-6.165243122088219785e-01
-7.272311146611674992e+00	-6.208800740916220473e-01
-7.237948018710064879e+00	-6.251617710148069662e-01
-7.203524783153545386e+00	-6.293695352276029720e-01
-7.169042744247194676e+00	-6.335035302982530148e-01
-7.134503210330424672e+00	-6.375639455070019057e-01
-7.099907491649305236e+00	-6.415509899135358740e-01
-7.065256898142634689e+00	-6.454648861313669883e-01
-7.030552737138835440e+00	-6.493058638501818525e-01
-6.995796310961835296e+00	-6.530741531556829571e-01
-6.960988914446565090e+00	-6.567699777047839582e-01
-6.926131832366515084e+00	-6.603935478218618815e-01
-6.891226336778864869e+00	-6.639450535889759308e-01
-6.856273684295524973e+00	-6.674246580092868530e-01
-6.821275113291864756e+00	-6.708324903281550622e-01
-6.786231841068184778e+00	-6.741686396003738757e-01
-6.751145060982705282e+00	-6.774331485946198939e-01
-6.716015939578494631e+00	-6.806260081271620077e-01
-6.680845613730045152e+00	-6.837471519163340616e-01
-6.645635187839064706e+00	-6.867964520468818890e-01
-6.610385731111715124e+00	-6.897737151292089308e-01
-6.575098274952974720e+00	-6.926786792326968811e-01
-6.539773810515945307e+00	-6.955110116646419094e-01
-6.504413286446064646e+00	-6.982703076571379341e-01
-6.469017606861685366e+00	-7.009560900133979811e-01
-6.433587629613365166e+00	-7.035678097528159647e-01
-6.398124164864264607e+00	-7.061048477806100010e-01
-6.362627974034005263e+00	-7.085665175934729998e-01
-6.327099769146385277e+00	-7.109520690173829482e-01
-6.291540212620095218e+00	-7.132606929579929922e-01
-6.255949917538145222e+00	-7.154915271280328781e-01
-6.220329448428604913e+00	-7.176436627001829827e-01
-6.184679322584584860e+00	-7.197161518182939588e-01
-6.149000011946704980e+00	-7.217080158848359073e-01
-6.113291945565235253e+00	-7.236182545284368661e-01
-6.077555512653264991e+00	-7.254458551425040369e-01
-6.041791066235054686e+00	-7.271898028745460429e-01
-6.005998927386984931e+00	-7.288490909361420300e-01
-5.970179390060764923e+00	-7.304227310956690200e-01
-5.934332726471095221e+00	-7.319097642102359025e-01
-5.898459193022395297e+00	-7.333092706497059687e-01
-5.862559036741305185e+00	-7.346203804645250468e-01
-5.826632502174544648e+00	-7.358422831501638672e-01
-5.790679838704495097e+00	-7.369742368644849329e-01
-5.754701308228114875e+00	-7.380155769601488558e-01
-5.718697193138725154e+00	-7.389657237021900471e-01
-5.682667804544535350e+00	-7.398241890510508512e-01
-5.646613490653095369e+00	-7.405905824034340057e-01
-5.610534645246705310e+00	-7.412646151971800101e-01
-5.574431716170675344e+00	-7.418461043017650081e-01
-5.538305213754105338e+00	-7.423349741326110696e-01
-5.502155719081285312e+00	-7.427312574451450100e-01
-5.465983892031974989e+00	-7.430350947828499031e-01
-5.429790479008804738e+00	-7.432467325724378959e-01
-5.393576320272234881e+00	-7.433665198782060113e-01
-5.357342356805665062e+00	-7.433949038464380266e-01
-5.321089636636885167e+00	-7.433324238890779423e-01
-5.284819320546705335e+00	-7.431797046734769374e-01
-5.248532687100285088e+00	-7.429374480016148752e-01
-5.212231136943395349e+00	-7.426064236775360428e-01
-5.175916196311774797e+00	-7.421874594755688559e-01
-5.139589519709574894e+00	-7.416814303340288905e-01
-5.103252891720544859e+00	-7.410892469093779411e-01
-5.066908227923544672e+00	-7.404118436340949572e-01
-5.030557574892944750e+00	-7.396501664276320387e-01
-4.994203109272804753e+00	-7.388051602138179241e-01
-4.957847135922574644e+00	-7.378777563998408784e-01
-4.921492085141204953e+00	-7.368688604714810353e-01
-4.885140508984594732e+00	-7.357793398566958576e-01
-4.848795076700285200e+00	-7.346100122049878944e-01
-4.812458569311105272e+00	-7.333616342233628682e-01
-4.776133873387024664e+00	-7.320348912012639708e-01
-4.739823974051934563e+00	-7.306303873467749899e-01
-4.703531947278355219e+00	-7.291486370448638787e-01
-4.667260951529135227e+00	-7.275900571356690438e-01
-4.631014218810195260e+00	-7.259549602969999071e-01
-4.594795045203205142e+00	-7.242435496006680573e-01
-4.558606780950404946e+00	-7.224559142970559122e-01
-4.522452820166915188e+00	-7.205920268668719597e-01
-4.486336590258105161e+00	-7.186517413634179174e-01
-4.450261541120955400e+00	-7.166347930531848931e-01
-4.414231134208894680e+00	-7.145407993474419683e-01
-4.378248831539854891e+00	-7.123692620027428646e-01
-4.342318084726374927e+00	-7.101195705542988623e-01
-4.306442324105344888e+00	-7.077910069329320653e-01
-4.270624948043095337e+00	-7.053827512040908854e-01
-4.234869312489085047e+00	-7.028938883562179107e-01
-4.199178720848674828e+00	-7.003234160557199051e-01
-4.163556414242014725e+00	-6.976702532769738507e-01
-4.128005562212415214e+00	-6.949332497082969518e-01
-4.092529253943705037e+00	-6.921111958285610655e-01
-4.057130490041784832e+00	-6.892028335442750286e-01
-4.021812174930914807e+00	-6.862068672734180641e-01
-3.986577109910935057e+00	-6.831219753601109890e-01
-3.951427986916634438e+00	-6.799468217033339812e-01
-3.916367383015685100e+00	-6.766800674833308715e-01
-3.881397755676545103e+00	-6.733203828709890537e-01
-3.846521438832974482e+00	-6.698664586083549199e-01
-3.811740639766484584e+00	-6.663170173524468609e-01
-3.777057436823654690e+00	-6.626708246795760537e-01
-3.742473777979665073e+00	-6.589266996534459686e-01
-3.707991480255184769e+00	-6.550835248671980082e-01
-3.673612229988554745e+00	-6.511402558773109472e-01
-3.639337583960644551e+00	-6.470959299556680033e-01
-3.605168971365104724e+00	-6.429496740950748634e-01
-3.571107696612195070e+00	-6.387007122129828574e-01
-3.537154942949844560e+00	-6.343483715079458740e-01
-3.503311776881305128e+00	-6.298920879334080070e-01
-3.469579153354284351e+00	-6.253314107635410402e-01
-3.435957921692445183e+00	-6.206660062360420671e-01
-3.402448832235855036e+00	-6.158956602668208546e-01
-3.369052543652954590e+00	-6.110202802413979839e-01
-3.335769630882724712e+00	-6.060398958973138850e-01
-3.302600593661864536e+00	-6.009546593210008947e-01
-3.269545865588094458e+00	-5.957648440911988974e-01
-3.236605823667054516e+00	-5.904708436090448931e-01
-3.203780798286785192e+00	-5.850731686623868999e-01
-3.171071083560554449e+00	-5.795724442785878949e-01
-3.138476947975575193e+00	-5.739694059260520564e-01
-3.105998645282134873e+00	-5.682648951298610029e-01
-3.073636425555155149e+00	-5.624598545712600206e-01
-3.041390546357415126e+00	-5.565553227441979445e-01
-3.009261283931654596e+00	-5.505524282447828988e-01
-2.977248944346804649e+00	-5.444523837712038628e-01
-2.945353874521814852e+00	-5.382564799126090538e-01
-2.913576473049584337e+00	-5.319660788054318967e-01
-2.881917200742374341e+00	-5.255826077348388914e-01
-2.850376590819904798e+00	-5.191075527573949522e-01
-2.818955258661064889e+00	-5.125424524186479314e-01
-2.787653911040965049e+00	-5.058888916362298538e-01
-2.756473354775814677e+00	-4.991484958153110107e-01
-2.725414504699914531e+00	-4.923229252588339766e-01
-2.694478390900925113e+00	-4.854138699300189486e-01
-2.663666165142445141e+00	-4.784230446191439223e-01
-2.632979106406164949e+00	-4.713521845607509531e-01
-2.602418625489705040e+00	-4.642030415411449451e-01
-2.571986268601015091e+00	-4.569773805295230251e-01
-2.541683719894964888e+00	-4.496769768592840388e-01
-2.511512802904015018e+00	-4.423036139791470256e-01
-2.481475480820785062e+00	-4.348590817866910263e-01
-2.451573855597675156e+00	-4.273451755499069749e-01
-2.421810165836085105e+00	-4.197636954153710076e-01
-2.392186783445835019e+00	-4.121164464948010031e-01
-2.362706209064254992e+00	-4.044052395150849466e-01
-2.333371066233294933e+00	-3.966318920104339729e-01
-2.304184094342645039e+00	-3.887982300291849547e-01
-2.275148140356774817e+00	-3.809060903220120031e-01
-2.246266149354095187e+00	-3.729573229728910255e-01
-2.217541153916704921e+00	-3.649537944292950420e-01
-2.188976262420164964e+00	-3.568973908835900155e-01
-2.160574646283135003e+00	-3.487900219537450330e-01
-2.132339526247885253e+00	-3.406336246080739483e-01
-2.104274157772964671e+00	-3.324301672759710224e-01
-2.076381815630065297e+00	-3.241816540844489336e-01
-2.048665777807245014e+00	-3.158901291587170035e-01
-2.021129308830705185e+00	-3.075576809241609699e-01
-1.993775642626314903e+00	-2.991864463468109636e-01
-1.966607965051355045e+00	-2.907786150497800315e-01
-1.939629396234584968e+00	-2.823364332441679614e-01
-1.912842972870435032e+00	-2.738622074146019325e-01
-1.886251630619214970e+00	-2.653583077018650260e-01
-1.859858186770755095e+00	-2.568271709279419945e-01
-1.833665323333264929e+00	-2.482713032122950136e-01
-1.807675570712075075e+00	-2.396932821321759444e-01
-1.781891292144915040e+00	-2.310957583843269991e-01
-1.756314669060824896e+00	-2.224814569104520134e-01
-1.730947687528614942e+00	-2.138531774542569708e-01
-1.705792125958554895e+00	-2.052137945237539896e-01
-1.680849544216775016e+00	-1.965662567386469717e-01
-1.656121274306195046e+00	-1.879135855491599894e-01
-1.631608412760805038e+00	-1.792588733192939654e-01
-1.607311814890904911e+00	-1.706052807744309896e-01
-1.583232091006594899e+00	-1.619560338200929928e-01
-1.559369604734865078e+00	-1.533144197457309565e-01
-1.535724473531524970e+00	-1.446837828342920074e-01
-1.512296571474375018e+00	-1.360675194052289871e-01
-1.489085534407224909e+00	-1.274690723251859503e-01
-1.466090767486325053e+00	-1.188919250270419892e-01
-1.443311455161264911e+00	-1.103395950840039830e-01
-1.420746573602454932e+00	-1.018156273910699738e-01
-1.398394905565055080e+00	-9.332358701132897894e-02
-1.376255057657564951e+00	-8.486705174911896021e-02
-1.354325479959765044e+00	-7.644960451600496532e-02
-1.332604487911215108e+00	-6.807482555876329111e-02
-1.311090286367714963e+00	-5.974628462100417536e-02
-1.289780995698875055e+00	-5.146753311170837453e-02
-1.268674679776174985e+00	-4.324209635469888902e-02
-1.247769375676955006e+00	-3.507346599289457023e-02
-1.227063124906994984e+00	-2.696509262006999141e-02
-1.206554005921524952e+00	-1.892037871072527189e-02
-1.186240167703525028e+00	-1.094267191556538843e-02
-1.166119864137725948e+00	-3.035258785971578499e-03
-1.146191488900024869e+00	4.798641014250315528e-03
-1.126453610565100849e+00	1.255587995763091103e-02
-1.106905007619636949e+00	2.023338731708290705e-02
-1.087544703055614015e+00	2.782817320787281390e-02
-1.068371998207287898e+00	3.533733197881991361e-02
-1.049386505487196031e+00	4.275804493340312762e-02
-1.030588179670939963e+00	5.008758237143512426e-02
-1.011977347377737146e+00	5.732330495244231106e-02
-9.935547343940599463e-01	6.446266439271911008e-02
-9.753214904910879612e-01	7.150320351906200300e-02
-9.572792113935429947e-01	7.844255571328451193e-02
-9.394299575676060554e-01	8.527844379257581986e-02
-9.217762695093499881e-01	9.200867838143930721e-02
-9.043211792323559983e-01	9.863115584112801260e-02
-8.870682176740900537e-01	1.051438558320112182e-01
-8.700214177650139602e-01	1.115448385929603131e-01
-8.531853129325039919e-01	1.178322420294617145e-01
-8.365649308431230002e-01	1.240042787085626069e-01
-8.201657822217309768e-01	1.300592328637799056e-01
-8.039938446241069459e-01	1.359954575165870094e-01
-7.880555410809370054e-01	1.418113718229180309e-01
-7.723577135751249489e-01	1.475054587531650085e-01
-7.569075913609829565e-01	1.530762632123230105e-01
-7.417127541827609472e-01	1.585223907031480250e-01
-7.267810905007709987e-01	1.638425066294810217e-01
-7.121207508856880475e-01	1.690353363291350053e-01
-6.977400967950500021e-01	1.740996659160700122e-01
-6.836476449999999705e-01	1.790343440000000119e-01
-6.698520079845309283e-01	1.838382843381690113e-01
-6.563618306932210711e-01	1.885104694589670171e-01
-6.431857240562490752e-01	1.930499552804450236e-01
-6.303321957716190305e-01	1.974558767288750183e-01
-6.178095788734869753e-01	2.017274543434620093e-01
-6.056259586614829438e-01	2.058640018334580157e-01
-5.937890986083700362e-01	2.098649345335080185e-01
-5.823063659015479399e-01	2.137297786823739998e-01
-5.711846573070509248e-01	2.174581814296130122e-01
-5.604303260722109936e-01	2.210499214546340074e-01
-5.500491106042609823e-01	2.245049200631680231e-01
-5.400460656763059752e-01	2.278232526079940201e-01
-5.304254969185620006e-01	2.310051600640450065e-01
-5.211908993511080723e-01	2.340510605731770111e-01
-5.123449007040210557e-01	2.369615607612860220e-01
-5.038892102513230498e-01	2.397374666203610227e-01
-4.958245738562290228e-01	2.423797937408780079e-01
-4.881507358866870039e-01	2.448897766758110217e-01
-4.808664086118100145e-01	2.472688772168880056e-01
-4.739692496316549875e-01	2.495187913665330159e-01
-4.674558478250879778e-01	2.516414547955809766e-01
-4.613217182232269842e-01	2.536390465873190059e-01
-4.555613061299270128e-01	2.555139910827319838e-01
-4.501680007162709996e-01	2.572689576601270289e-01
-4.451341582139090036e-01	2.589068583043699912e-01
-4.404511347233179830e-01	2.604308428467729808e-01
-4.361093285385220231e-01	2.618442917859270525e-01
-4.320982317709289866e-01	2.631508066323050010e-01
-4.284064909329470261e-01	2.643541977548430344e-01
-4.250219760185680040e-01	2.654584697455880105e-01
-4.219318574947580336e-01	2.664678043583670330e-01
-4.191226904961229960e-01	2.673865411187720253e-01
-4.165805053977740258e-01	2.682191557449050134e-01
-4.142909038297010182e-01	2.689702365607090084e-01
-4.122391590922379612e-01	2.696444591254330003e-01
-4.104103198385919971e-01	2.702465593433049929e-01
-4.087893158089980217e-01	2.707813053557400207e-01
-4.073610643339580228e-01	2.712534685537180135e-01
-4.061105762733849822e-01	2.716677940794139934e-01
-4.050230600260960045e-01	2.720289712127690329e-01
-4.040840222320890018e-01	2.723416040597510523e-01
-4.032793637997039715e-01	2.726101829734750015e-01
-4.025954699229299938e-01	2.728390571465699743e-01
-4.020192928115640107e-01	2.730324088121600101e-01
-4.015384259397860034e-01	2.731942294810930094e-01
-4.011411687272480320e-01	2.733282986239140011e-01
-4.008165807011210280e-01	2.734381651771090049e-01
-4.005545243472309891e-01	2.735271322141040184e-01
-4.003456960424299771e-01	2.735982450722149739e-01
-4.001816446671709881e-01	2.736542831674649845e-01
-4.000547777245490044e-01	2.736977556601660200e-01
