# Supplementary material for: Agile perching maneuvers in birds and morphing-wing drones
Source: Nat Commun. 2024 Sep 27;15:8330. doi: 10.1038/s41467-024-52369-4 (PMC11437188; doi:10.1038/s41467-024-52369-4)
Supplement: Supplementary file 11 — Source Data [file 41467_2024_52369_MOESM11_ESM.zip › figure_source_data/suppl_fig_2/harris_hawk_333.csv]

# horizontal_pos	altitude
-1.156550974544785149e+01	3.780291002768129127e-01
-1.154580861030725103e+01	3.740558692191249257e-01
-1.152574487624485045e+01	3.700330590061958747e-01
-1.150533883672465052e+01	3.659645273268599119e-01
-1.148461074297245155e+01	3.618539222317559423e-01
-1.146358068855665024e+01	3.577046561473128938e-01
-1.144226849826415027e+01	3.535198823078359309e-01
-1.142069362201245042e+01	3.493024738056099143e-01
-1.139887503447815043e+01	3.450550054336719019e-01
-1.137683114104965121e+01	3.407797384690439135e-01
-1.135457969064185058e+01	3.364786085159289231e-01
-1.133213769583545094e+01	3.321532164989668967e-01
-1.130952136072545144e+01	3.278048228662758801e-01
-1.128674601678824985e+01	3.234343450311168988e-01
-1.126382606699494993e+01	3.190423580497229183e-01
-1.124077493832645125e+01	3.146290985015278707e-01
-1.121760504276505088e+01	3.101944715070449332e-01
-1.119432774676895015e+01	3.057380607881678980e-01
-1.117095334916005100e+01	3.012591416461798954e-01
-1.114749106729385097e+01	2.967566967044009130e-01
-1.112394903131125012e+01	2.922294342356399066e-01
-1.110033428621975027e+01	2.876758088696358961e-01
-1.107665280149025122e+01	2.830940444528339262e-01
-1.105290948781315130e+01	2.784821588123679303e-01
-1.102910822061045160e+01	2.738379901583068987e-01
-1.100525186986185133e+01	2.691592248433158918e-01
-1.098134233577445151e+01	2.644434261869849090e-01
-1.095738058979235063e+01	2.596880640635298998e-01
-1.093336672042795144e+01	2.548905449463548800e-01
-1.090929998337525042e+01	2.500482421012498735e-01
-1.088517885535705076e+01	2.451585256218909159e-01
-1.086100109115335144e+01	2.402187920066476134e-01
-1.083676378325445100e+01	2.352264929846647201e-01
-1.081246342358815049e+01	2.301791633114842195e-01
-1.078809596677815108e+01	2.250744472700482168e-01
-1.076365689440065054e+01	2.199101236315858243e-01
-1.073914127972385124e+01	2.146841288523239077e-01
-1.071454385243215057e+01	2.093945783059286136e-01
-1.068985906285834986e+01	2.040397853777129178e-01
-1.066508114527194984e+01	1.986182782745738173e-01
-1.064020417979715027e+01	1.931288144339324275e-01
-1.061522215256245083e+01	1.875703924452267191e-01
-1.059012901371425031e+01	1.819422614282903139e-01
-1.056491873295525075e+01	1.762439278438082124e-01
-1.053958535230595039e+01	1.704751597415135045e-01
-1.051412303581255081e+01	1.646359884814502239e-01
-1.048852611596545081e+01	1.587267079920563206e-01
-1.046278913662085053e+01	1.527478716556291138e-01
-1.043690689225375046e+01	1.467002869365736095e-01
-1.041087446340315026e+01	1.405850078903722045e-01
-1.038468724820415012e+01	1.344033257111913182e-01
-1.035834098993325014e+01	1.281567574932272191e-01
-1.033183180052495054e+01	1.218470333951014173e-01
-1.030515618004975131e+01	1.154760824077495085e-01
-1.027831103217195086e+01	1.090460169342036129e-01
-1.025129367563715022e+01	1.025591163944641060e-01
-1.022410185186395104e+01	9.601781007030771309e-02
-1.019673372874365036e+01	8.942465940349771103e-02
-1.016918790077447099e+01	8.278233995658251798e-02
-1.014146338568308003e+01	7.609362323849530596e-02
-1.011355961770407141e+01	6.936135858773201379e-02
-1.008547643771206026e+01	6.258845529427781162e-02
-1.005721408041652154e+01	5.577786512797092144e-02
-1.002877315884685139e+01	4.893256542598881098e-02
-1.000015464636862106e+01	4.205554287595672514e-02
-9.971359856484211193e+00	3.514977811418190656e-02
-9.942390420680220942e+00	2.821823124104791414e-02
-9.913248264591381087e+00	2.126382833804091321e-02
-9.883935582755491112e+00	1.428944905348389360e-02
-9.854454812236291161e+00	7.297915307208913127e-03
-9.824808605390991545e+00	2.919811482839096417e-04
-9.794999802056880256e+00	-6.725676215220105503e-03
-9.765031401426540469e+00	-1.375246420939310599e-02
-9.734906533873870060e+00	-2.078588151816909702e-02
-9.704628432984181430e+00	-2.782352355643408215e-02
-9.674200408029900444e+00	-3.486308682121108671e-02
-9.643625817120209831e+00	-4.190237215797509851e-02
-9.612908041237931300e+00	-4.893928698603008942e-02
-9.582050459360131001e+00	-5.597184653247608277e-02
-9.551056424840970394e+00	-6.299817412854208376e-02
-9.519929243215891290e+00	-7.001650062518108286e-02
-9.488672151566269974e+00	-7.702516298694306318e-02
-9.457288299562430112e+00	-8.402260212431605924e-02
-9.425780732281840102e+00	-9.100736002525305901e-02
-9.394152374877331013e+00	-9.797807624653209757e-02
-9.362406019149061009e+00	-1.049334838251250734e-01
-9.330544312052110101e+00	-1.118724046690570684e-01
-9.298569746151320814e+00	-1.187937444863960690e-01
-9.266484652014590040e+00	-1.256964873102330849e-01
-9.234291192517000368e+00	-1.325796896767890698e-01
-9.201991359010429861e+00	-1.394424745133470700e-01
-9.169586969296590340e+00	-1.462840247924270809e-01
-9.137079667326700516e+00	-1.531035770087150749e-01
-9.104470924537780618e+00	-1.599004145356001105e-01
-9.071762042723721109e+00	-1.666738609187650710e-01
-9.038954158330231081e+00	-1.734232731651291215e-01
-9.006048248054220551e+00	-1.801480350863731150e-01
-8.973045135622911062e+00	-1.868475507572681105e-01
-8.939945499623609848e+00	-1.935212381499391010e-01
-8.906749882252741557e+00	-2.001685230058801168e-01
-8.873458698852440207e+00	-2.067888330078290759e-01
-8.840072248103870933e+00	-2.133815923134820824e-01
-8.806590722749040978e+00	-2.199462165121470747e-01
-8.773014220716801148e+00	-2.264821080639071171e-01
-8.739342756533600820e+00	-2.329886522783291003e-01
-8.705576272905961588e+00	-2.394652138863330726e-01
-8.671714652368221365e+00	-2.459111342543370826e-01
-8.637757728896801268e+00	-2.523257292842051025e-01
-8.603705299400500550e+00	-2.587082880358341219e-01
-8.569557135004529869e+00	-2.650580721015171060e-01
-8.535312992054731041e+00	-2.713743157524091121e-01
-8.500972622776961529e+00	-2.776562268677720824e-01
-8.466535785535260317e+00	-2.839029886471960973e-01
-8.432002254640741157e+00	-2.901137620948081031e-01
-8.397371829670740695e+00	-2.962876892529121009e-01
-8.362644344265881102e+00	-3.024238971505350815e-01
-8.327819674379080439e+00	-3.085215024203841194e-01
-8.292897745957301225e+00	-3.145796165258760713e-01
-8.257878542042330849e+00	-3.205973515284171182e-01
-8.222762109282220067e+00	-3.265738263142850539e-01
-8.187548563849080807e+00	-3.325081731904490634e-01
-8.152238096763120723e+00	-3.383995447497520348e-01
-8.116830978625420911e+00	-3.442471208982461062e-01
-8.081327563764650890e+00	-3.500501159312880417e-01
-8.045728293804870646e+00	-3.558077855405251122e-01
-8.010033700662809508e+00	-3.615194336311171042e-01
-7.974244408984029420e+00	-3.671844188277400556e-01
-7.938361138028069419e+00	-3.728021605490210999e-01
-7.902384703012839573e+00	-3.783721445331550970e-01
-7.866316015928739525e+00	-3.838939277025930630e-01
-7.830156085833030133e+00	-3.893671422627301149e-01
-7.793906018634690014e+00	-3.947914989384550544e-01
-7.757567016380430225e+00	-4.001667892631090573e-01
-7.721140376052090026e+00	-4.054928868466531333e-01
-7.684627487886319663e+00	-4.107697475635460616e-01
-7.648029833227699470e+00	-4.159974086156990603e-01
-7.611348981927189783e+00	-4.211759864416871335e-01
-7.574586589298469619e+00	-4.263056734599551256e-01
-7.537744392646430036e+00	-4.313867336507010708e-01
-7.500824207382930098e+00	-4.364194969982270744e-01
-7.463827922747059418e+00	-4.414043528325521382e-01
-7.426757497149010234e+00	-4.463417421256380968e-01
-7.389614953158719857e+00	-4.512321488134961034e-01
-7.352402372162919697e+00	-4.560760902304011322e-01
-7.315121888716659804e+00	-4.608741067552130644e-01
-7.277775684617879826e+00	-4.656267507822091090e-01
-7.240365982736539863e+00	-4.703345751396031393e-01
-7.202895040632079748e+00	-4.749981210879810622e-01
-7.165365143995789943e+00	-4.796179060380100778e-01
-7.127778599956990035e+00	-4.841944111319251287e-01
-7.090137730294450158e+00	-4.887280688363971337e-01
-7.052444864596130181e+00	-4.932192506953590461e-01
-7.014702333412650148e+00	-4.976682553903210571e-01
-6.976912461450999636e+00	-5.020752972525139857e-01
-6.939077560856399707e+00	-5.064404953661791886e-01
-6.901199924630859961e+00	-5.107638633953011098e-01
-6.863281820237370212e+00	-5.150453002574351125e-01
-6.825325483438609453e+00	-5.192845817580111767e-01
-6.787333112418179937e+00	-5.234813532868720642e-01
-6.749306862231810200e+00	-5.276351236659679866e-01
-6.711248839633960017e+00	-5.317452602233310177e-01
-6.673161098323349805e+00	-5.358109851538990220e-01
-6.635045634648659707e+00	-5.398313732126631681e-01
-6.596904383812240091e+00	-5.438053507701821054e-01
-6.558739216606819689e+00	-5.477316962450140547e-01
-6.520551936715899721e+00	-5.516090419121941757e-01
-6.482344278604739607e+00	-5.554358770717970906e-01
-6.444117906024339426e+00	-5.592105525470170146e-01
-6.405874411145839886e+00	-5.629312864672511019e-01
-6.367615314338169519e+00	-5.665961712785421156e-01
-6.329342064596449546e+00	-5.702031819115731537e-01
-6.291056040623320023e+00	-5.737501850262931580e-01
-6.252758552560369942e+00	-5.772349492423001216e-01
-6.214450844361249615e+00	-5.806551562554400636e-01
-6.176134096792670114e+00	-5.840084127336500064e-01
-6.137809431044630060e+00	-5.872922628790320232e-01
-6.099477912925479473e+00	-5.905042015384580623e-01
-6.061140557613149404e+00	-5.936416877416430538e-01
-6.022798334928399555e+00	-5.967021585436711462e-01
-5.984452175091769632e+00	-5.996830430482551488e-01
-5.946102974921520179e+00	-6.025817764886820527e-01
-5.907751604425639513e+00	-6.053958142451760782e-01
-5.869398913737489565e+00	-6.081226456804391667e-01
-5.831045740340999650e+00	-6.107598076792231101e-01
-5.792692916528509706e+00	-6.133048977828310377e-01
-5.754341277031420177e+00	-6.157555868154391820e-01
-5.715991666761599532e+00	-6.181096309059310734e-01
-5.677644948599479768e+00	-6.203648828164001205e-01
-5.639302011163420225e+00	-6.225193024965791633e-01
-5.600963776493459889e+00	-6.245709667920011920e-01
-5.562631207582179549e+00	-6.265180782426680306e-01
-5.524305315685049678e+00	-6.283589729181970895e-01
-5.485987167342599946e+00	-6.300921272447950194e-01
-5.447677891047569609e+00	-6.317161637888641934e-01
-5.409378683491239848e+00	-6.332298559714479858e-01
-5.371090815324439660e+00	-6.346321316970111592e-01
-5.332815636370940027e+00	-6.359220758891301895e-01
-5.294554580233179486e+00	-6.370989319344610990e-01
-5.256309168233199713e+00	-6.381621020448080550e-01
-5.218081012634979921e+00	-6.391111465551231330e-01
-5.179871819098219810e+00	-6.399457821828431481e-01
-5.141683388317759729e+00	-6.406658792810211445e-01
-5.103517616807629942e+00	-6.412714581241591993e-01
-5.065376496793890126e+00	-6.417626842716350755e-01
-5.027262115185889613e+00	-6.421398630588581735e-01
-4.989176651601869850e+00	-6.424034332710331086e-01
-4.951122375430889733e+00	-6.425539600584710964e-01
-4.913101641920340157e+00	-6.425921271558701076e-01
-4.875116887284939970e+00	-6.425187284708091529e-01
-4.837170622841330037e+00	-6.423346591089960089e-01
-4.799265428179539938e+00	-6.420409059054621448e-01
-4.761403943391290028e+00	-6.416385375320550200e-01
-4.723588860383039822e+00	-6.411286942521750021e-01
-4.685822913310469851e+00	-6.405125773938531442e-01
-4.648108868179700259e+00	-6.397914386119001318e-01
-4.610449511669219902e+00	-6.389665690091690387e-01
-4.572847639235389394e+00	-6.380392881857961385e-01
-4.535306042572889496e+00	-6.370109332838720384e-01
-4.497827496510430123e+00	-6.358828480932310345e-01
-4.460414745429989836e+00	-6.346563722820330877e-01
-4.423070489306390130e+00	-6.333328308136001450e-01
-4.385797369471469587e+00	-6.319135236085831053e-01
-4.348597954214650230e+00	-6.303997155089431370e-01
-4.311474724338469677e+00	-6.287926265976360174e-01
-4.274430058793739384e+00	-6.270934229250930692e-01
-4.237466220524749971e+00	-6.253032076908391357e-01
-4.200585342659359789e+00	-6.234230129257432029e-01
-4.163789415183010156e+00	-6.214537917175511073e-01
-4.127080272238390357e+00	-6.193964110195100403e-01
-4.090459580194489853e+00	-6.172516450790701548e-01
-4.053928826629579873e+00	-6.150201695207921926e-01
-4.017489310372310385e+00	-6.127025561148460309e-01
-3.981142132743509698e+00	-6.102992682596510843e-01
-3.944888190138359896e+00	-6.078106572044781331e-01
-3.908728168084680377e+00	-6.052369590350801243e-01
-3.872662536906980257e+00	-6.025782924426190679e-01
-3.836691549119709777e+00	-5.998346572934460941e-01
-3.800815238664119633e+00	-5.970059340144839855e-01
-3.765033422093810422e+00	-5.940918838061259866e-01
-3.729345701802840196e+00	-5.910921496917380669e-01
-3.693751471377550111e+00	-5.880062584098981748e-01
-3.658249923139719861e+00	-5.848336231525270712e-01
-3.622840057933299995e+00	-5.815735471489771324e-01
-3.587520697190679897e+00	-5.782252280929711663e-01
-3.552290497297089900e+00	-5.747877634060161167e-01
-3.517147966253079794e+00	-5.712601563275101491e-01
-3.482091482615619960e+00	-5.676413228182650705e-01
-3.447119316678060486e+00	-5.639300992605240648e-01
-3.412229653828520171e+00	-5.601252509338010555e-01
-3.377420620004450313e+00	-5.562254812419940020e-01
-3.342690309139650040e+00	-5.522294416632191894e-01
-3.308036812477980426e+00	-5.481357423896910941e-01
-3.273458249606020054e+00	-5.439429636207921970e-01
-3.238952801035230422e+00	-5.396496674681481309e-01
-3.204518742142729693e+00	-5.352544104271570458e-01
-3.170154478259430419e+00	-5.307557563650231458e-01
-3.135858580673810181e+00	-5.261522899708841461e-01
-3.101629823301330191e+00	-5.214426306091661800e-01
-3.067467219751430108e+00	-5.166254465129411777e-01
-3.033370060508359778e+00	-5.116994692496730224e-01
-2.999337949927189939e+00	-5.066635083875421497e-01
-2.965370842734220247e+00	-5.015164662864370904e-01
-2.931469079710320003e+00	-4.962573529338450418e-01
-2.897633422227549715e+00	-4.908853007422070980e-01
-2.863865085303920033e+00	-4.853995792209590543e-01
-2.830165768837569651e+00	-4.797996094334760486e-01
-2.796537686682020407e+00	-4.740849781465181212e-01
-2.762983593225939671e+00	-4.682554515776011228e-01
-2.729506807147109804e+00	-4.623109886440611160e-01
-2.696111232018459702e+00	-4.562517536164561460e-01
-2.662801373456129994e+00	-4.500781280784431071e-01
-2.629582352514329813e+00	-4.437907220954090959e-01
-2.596459915050179923e+00	-4.373903844949550979e-01
-2.563440436802880029e+00	-4.308782121639171403e-01
-2.530530923956050060e+00	-4.242555582689580551e-01
-2.497739008979939612e+00	-4.175240393108870518e-01
-2.465072941580170429e+00	-4.106855409268880819e-01
-2.432541574613270363e+00	-4.037422223596060511e-01
-2.400154344865030431e+00	-3.966965195177751258e-01
-2.367921248625740382e+00	-3.895511465595770662e-01
-2.335852812036960380e+00	-3.823090959373110498e-01
-2.303960056226509678e+00	-3.749736368501990769e-01
-2.272254457292319785e+00	-3.675483120611490739e-01
-2.240747901240649931e+00	-3.600369330431040793e-01
-2.209452634030060203e+00	-3.524435734311400226e-01
-2.178381206918939661e+00	-3.447725607676090376e-01
-2.147546417360810089e+00	-3.370284665394050472e-01
-2.116961245737519981e+00	-3.292160945187120880e-01
-2.086638788266060196e+00	-3.213404674312550502e-01
-2.056592186458350291e+00	-3.134068119890910942e-01
-2.026834553556009944e+00	-3.054205423382000961e-01
-1.997378898401989789e+00	-2.973872419844341142e-01
-1.968238047248860090e+00	-2.893126442746640770e-01
-1.939424564037470100e+00	-2.812026115230640833e-01
-1.910950669711179772e+00	-2.730631128853450718e-01
-1.882828161157499958e+00	-2.649002010960830877e-01
-1.855068330391659748e+00	-2.567199881961620966e-01
-1.827681884614729801e+00	-2.485286203884580769e-01
-1.800678867791479787e+00	-2.403322521701710679e-01
-1.774068584401000015e+00	-2.321370198995291179e-01
-1.747859526014470033e+00	-2.239490149627830773e-01
-1.722059301350949978e+00	-2.157742567144341206e-01
-1.696674570451669917e+00	-2.076186653692481121e-01
-1.671710983597479938e+00	-1.994880350289220949e-01
-1.647173125571410157e+00	-1.913880070289321056e-01
-1.623064465840419857e+00	-1.833240437922811217e-01
-1.599387315195389903e+00	-1.753014033763881097e-01
-1.576142789348349726e+00	-1.673251148971930946e-01
-1.553330779939819717e+00	-1.593999550107240704e-01
-1.530949933357639736e+00	-1.515304256268580896e-01
-1.508997637712299777e+00	-1.437207330228351121e-01
-1.487470018252670112e+00	-1.359747685152781216e-01
-1.466361941441200134e+00	-1.282960908391451160e-01
-1.445667027838609897e+00	-1.206879103702651057e-01
-1.425377673877270102e+00	-1.131530753149170843e-01
-1.405485082528089791e+00	-1.056940599756220900e-01
-1.385979302791250145e+00	-9.831295518681909540e-02
-1.366849277864730094e+00	-9.101146099782408960e-02
-1.348082901769029895e+00	-8.379088166337306243e-02
-1.329667084131379795e+00	-7.665212298448509376e-02
-1.311587822759380018e+00	-6.959569202443610658e-02
-1.293830283562989791e+00	-6.262169920656709965e-02
-1.276378887316099942e+00	-5.572986278262509474e-02
-1.259217402684579934e+00	-4.891951564257210339e-02
-1.242329044888769829e+00	-4.218961441942409296e-02
-1.225696579313440004e+00	-3.553875082594509793e-02
-1.209302429329889961e+00	-2.896516514401209497e-02
-1.193128787552329761e+00	-2.246676177233908334e-02
-1.177157729714473966e+00	-1.604112672418409047e-02
-1.161371330323270001e+00	-9.685546953641099854e-03
-1.145751779224863931e+00	-3.397031377414094777e-03
-1.130281498203097978e+00	2.827666551552893148e-03
-1.114943256723881060e+00	8.992024871320891677e-03
-1.099720285939135067e+00	1.509972789960190021e-02
-1.084596390071991046e+00	2.115463995066191316e-02
-1.069556054320259797e+00	2.716077815234291259e-02
-1.054584548437901947e+00	3.312228453862392508e-02
-1.039668025183938971e+00	3.904339759535890853e-02
-1.024793612864848047e+00	4.492842343770922509e-02
-1.009949501239556957e+00	5.078170679739552051e-02
-9.951250201053539746e-01	5.660760199625219924e-02
-9.803107099380029554e-01	6.241044407977341946e-02
-9.654983840195529021e-01	6.819452028045361325e-02
-9.506811815523059650e-01	7.396404197581510354e-02
-9.358536113267179601e-01	7.972311730016570785e-02
-9.210115855838669763e-01	8.547572456243081318e-02
-9.061524437892699568e-01	9.122568661493091202e-02
-8.912749661133129164e-01	9.697664630981771283e-02
-8.763793764940789321e-01	1.027320431711243043e-01
-8.614673352400059603e-01	1.084950914011098139e-01
-8.465419212121318981e-01	1.142687593298682136e-01
-8.316076037079019878e-01	1.200557504071062126e-01
-8.166702042501029490e-01	1.258584858246453164e-01
-8.017368485646039211e-01	1.316790888476502275e-01
-7.868159091087889578e-01	1.375193709218848204e-01
-7.719169385880819689e-01	1.433808196135262225e-01
-7.570505949702139858e-01	1.492645884272690016e-01
-7.422285585752709247e-01	1.551714885376987985e-01
-7.274634418834969862e-01	1.611019824582414217e-01
-7.127686927617489232e-01	1.670561796614547234e-01
-6.981584918629168968e-01	1.730338341540652025e-01
-6.836476449999999705e-01	1.790343440000000119e-01
-6.692514713374879687e-01	1.850567527747564167e-01
-6.549856882767508548e-01	1.910997529248236182e-01
-6.408662939390469271e-01	1.971616909965455133e-01
-6.269094481690900000e-01	2.032405746898254262e-01
-6.131313529938009488e-01	2.093340816834322049e-01
-5.995481334745189628e-01	2.154395701704133193e-01
-5.861757198866689444e-01	2.215540910342529146e-01
-5.730297321484529860e-01	2.276744015889743122e-01
-5.601253673997019789e-01	2.337969807993729165e-01
-5.474772916036089176e-01	2.399180458910121216e-01
-5.350995360079469076e-01	2.460335702535298985e-01
-5.230053992586469747e-01	2.521393025352088868e-01
-5.112073559078549323e-01	2.582307868216628943e-01
-4.997169720009219107e-01	2.643033837869478986e-01
-4.885448283630059452e-01	2.703522927013298771e-01
-4.777004521363879541e-01	2.763725741765168942e-01
-4.671922570450469103e-01	2.823591735262098723e-01
-4.570274927841199153e-01	2.883069446175199335e-01
-4.472122038494249496e-01	2.942106740870599202e-01
-4.377511980369669375e-01	3.000651057943929390e-01
-4.286480247553309253e-01	3.058649653850039063e-01
-4.199049632057849646e-01	3.116049848350649354e-01
-4.115230203968539557e-01	3.172799268509969295e-01
-4.035019388729169654e-01	3.228846089981698975e-01
-3.958402139510069362e-01	3.284139274350669213e-01
-3.885351201772369034e-01	3.338628801318098693e-01
-3.815827466351459085e-01	3.392265894551068639e-01
-3.749780406633949070e-01	3.445003240054809179e-01
-3.687148594705219606e-01	3.496795195969298886e-01
-3.627860290704009172e-01	3.547597992740919026e-01
-3.571834099044749467e-01	3.597369922673668841e-01
-3.518979684659419016e-01	3.646071517923938909e-01
-3.469198541976429295e-01	3.693665716066918958e-01
-3.422384808994869410e-01	3.740118012431429273e-01
-3.378426118532809053e-01	3.785396598473589336e-01
-3.337204478529429696e-01	3.829472485537048776e-01
-3.298597173162599594e-01	3.872319613429658913e-01
-3.262477676507629099e-01	3.913914943331618934e-01
-3.228716570506579009e-01	3.954238534639529234e-01
-3.197182459140509581e-01	3.993273605443198870e-01
-3.167742870895969287e-01	4.031006576427029198e-01
-3.140265141888699540e-01	4.067427098085709125e-01
-3.114617272348849664e-01	4.102528061243259083e-01
-3.090668749576939156e-01	4.136305590965299039e-01
-3.068291330944979411e-01	4.168759024055578855e-01
-3.047359781035179349e-01	4.199890870429229262e-01
-3.027752557575119630e-01	4.229706758755099050e-01
-3.009352441435549363e-01	4.258215366857979189e-01
-2.992047106598769712e-01	4.285428337467299120e-01
-2.975729626675339690e-01	4.311360179990729180e-01
-2.960298915236759254e-01	4.336028159079238775e-01
-2.945660097935539623e-01	4.359452170832058826e-01
-2.931724815093599279e-01	4.381654607566878856e-01
-2.918411454149409390e-01	4.402660212149969166e-01
-2.905645312055159524e-01	4.422495922943339153e-01
-2.893358688402209444e-01	4.441190710479999137e-01
-2.881490910718809140e-01	4.458775407024618831e-01
-2.869988294022469688e-01	4.475282530213359200e-01
-2.858804037314459645e-01	4.490746101994568806e-01
-2.847898060270759313e-01	4.505201464110348830e-01
-2.837236783906219584e-01	4.518685091367559137e-01
-2.826792859463281293e-01	4.531234403945789135e-01
-2.816544850198461347e-01	4.542887579979209001e-01
-2.806476871105508253e-01	4.553683369628729327e-01
-2.796578191920961465e-01	4.563660911830729194e-01
-2.786842809003034493e-01	4.572859554869749266e-01
-2.777268991856658431e-01	4.581318681873668974e-01
-2.767858810194990249e-01	4.589077542273158894e-01
-2.758617647480110513e-01	4.596175090201788938e-01
-2.749553706873155701e-01	4.602649830740089265e-01
-2.740677515447491608e-01	4.608539674827049071e-01
-2.732001432379115302e-01	4.613881803576079244e-01
-2.723539166628257124e-01	4.618712542640809326e-01
-2.715305309367814224e-01	4.623067247179888928e-01
-2.707314886100842255e-01	4.626980197869898781e-01
-2.699582933044745170e-01	4.630484508313488790e-01
-2.692124101948182302e-01	4.633612044085398951e-01
-2.684952297052775050e-01	4.636393353555359198e-01
-2.678080347420733198e-01	4.638857610522659214e-01
-2.671519717326926724e-01	4.641032568595399033e-01
-2.665280256865743547e-01	4.642944527148148981e-01
-2.659369994355484379e-01	4.644618308595999112e-01
-2.653794971542478565e-01	4.646077246632099311e-01
-2.648559122020295309e-01	4.647343184990229137e-01
-2.643664192693208070e-01	4.648436486214719277e-01
-2.639109707534301186e-01	4.649376049847819270e-01
-2.634892972324398563e-01	4.650179339380349219e-01
-2.631009118515223455e-01	4.650862417255128833e-01
-2.627451183845815330e-01	4.651439987165498779e-01
-2.624210226862019324e-01	4.651925442852938852e-01
-2.621275472051396438e-01	4.652330922579379080e-01
-2.618634481916525258e-01	4.652667368430539185e-01
-2.616273351974407468e-01	4.652944589597778902e-01
-2.614176924393997181e-01	4.653171328786229188e-01
-2.612329015773114382e-01	4.653355330907268939e-01
-2.610712654414413247e-01	4.653503413232799035e-01
-2.609310322391831249e-01	4.653621536217188992e-01
-2.608104197706929694e-01	4.653714874229759046e-01
-2.607076391921302472e-01	4.653787885485198839e-01
-2.606209178817908700e-01	4.653844380511669154e-01
-2.605485209891324483e-01	4.653887588554269095e-01
-2.604887712793502175e-01	4.653920221375968946e-01
-2.604400669265705126e-01	4.653944533986549281e-01
-2.604008969565324572e-01	4.653962381902109202e-01
-2.603698540943331086e-01	4.653975274613039170e-01
-2.603456448337573281e-01	4.653984425014048854e-01
