# Supplementary material for: Agile perching maneuvers in birds and morphing-wing drones
Source: Nat Commun. 2024 Sep 27;15:8330. doi: 10.1038/s41467-024-52369-4 (PMC11437188; doi:10.1038/s41467-024-52369-4)
Supplement: Supplementary file 11 — Source Data [file 41467_2024_52369_MOESM11_ESM.zip › figure_source_data/suppl_fig_2/harris_hawk_327.csv]

# horizontal_pos	altitude
-1.218369828019074674e+01	4.234787312165813056e-01
-1.218210701740024682e+01	4.220235496311722789e-01
-1.218054151136174745e+01	4.204630975507023249e-01
-1.217899508879304804e+01	4.187845125313363059e-01
-1.217745888470454751e+01	4.169763123064783028e-01
-1.217592180455604733e+01	4.150288412509732794e-01
-1.217437050640484664e+01	4.129346967075653296e-01
-1.217278940289424760e+01	4.106891232051103069e-01
-1.217116068289004716e+01	4.082903629906293186e-01
-1.216946435256744685e+01	4.057399520115053115e-01
-1.216767829577244697e+01	4.030429515091042969e-01
-1.216577835351714754e+01	4.002081067009523041e-01
-1.216373842250954773e+01	3.972479256066033249e-01
-1.216153057265024806e+01	3.941786728760042768e-01
-1.215912518343944804e+01	3.910202754645062950e-01
-1.215649109922224724e+01	3.877961391156802828e-01
-1.215359580313734789e+01	3.845328768067742820e-01
-1.215040560953424809e+01	3.812599525237723164e-01
-1.214688587446164725e+01	3.780092459034682939e-01
-1.214300122361904677e+01	3.748145453487072842e-01
-1.213871579689664770e+01	3.717109791317573242e-01
-1.213399350830684753e+01	3.687343956948713197e-01
-1.212879831974794698e+01	3.659207057872083113e-01
-1.212309452663954801e+01	3.633052002009752868e-01
-1.211684705303624732e+01	3.609218576530833222e-01
-1.211002175339234732e+01	3.588026577778543058e-01
-1.210258571770794767e+01	3.569769142384682792e-01
-1.209450757637524809e+01	3.554706426289783172e-01
-1.208575780066644789e+01	3.543059771365393296e-01
-1.207630899449914708e+01	3.535006488889242959e-01
-1.206613617288664742e+01	3.530675375606153188e-01
-1.205521702236284654e+01	3.530143061954763017e-01
-1.204353213867114825e+01	3.533431273744983003e-01
-1.203106523713034726e+01	3.540505068649413278e-01
-1.201780333134374779e+01	3.551272087840933178e-01
-1.200373687628364827e+01	3.565582841467963005e-01
-1.198885987226374716e+01	3.583232024884053235e-01
-1.197316992688044657e+01	3.603960841081932931e-01
-1.195666827265494803e+01	3.627460284033363069e-01
-1.193935973882444657e+01	3.653375317980273040e-01
-1.192125267649934806e+01	3.681309869503013310e-01
-1.190235883721304688e+01	3.710832532723862820e-01
-1.188269320572994658e+01	3.741482873576882917e-01
-1.186227378884034778e+01	3.772778206956022840e-01
-1.184112136273234661e+01	3.804220710985513065e-01
-1.181925918239404716e+01	3.835304735860582959e-01
-1.179671265733314733e+01	3.865524160876482873e-01
-1.177350899869384726e+01	3.894379652559633032e-01
-1.174967684356984776e+01	3.921385679355343101e-01
-1.172524586294484727e+01	3.946077144174522933e-01
-1.170024636019114794e+01	3.968015505252723285e-01
-1.167470886741454805e+01	3.986794268135753216e-01
-1.164866374710864783e+01	4.002043746986763129e-01
-1.162214080656974780e+01	4.013435011503843075e-01
-1.159516893229924683e+01	4.020682956123913243e-01
-1.156777575119194701e+01	4.023548450329892945e-01
-1.153998732467784727e+01	4.021839552135232920e-01
-1.151182788116724787e+01	4.015411790474273102e-01
-1.148331959117084722e+01	4.004167545510122772e-01
-1.145448238836054777e+01	3.988054578006582918e-01
-1.142533383863874796e+01	3.967063779144923141e-01
-1.139588905803704755e+01	3.941226229821352955e-01
-1.136616067901764815e+01	3.910609672957783278e-01
-1.133615886353944724e+01	3.875314513254513038e-01
-1.130589136012814677e+01	3.835469465816143120e-01
-1.127536360118714676e+01	3.791226978060073249e-01
-1.124457883594004670e+01	3.742758548302883015e-01
-1.121353829373634703e+01	3.690250059597672827e-01
-1.118224137198924772e+01	3.633897239094063258e-01
-1.115068584276144747e+01	3.573901341862972814e-01
-1.111886807197484828e+01	3.510465144328492881e-01
-1.108678324537324755e+01	3.443789316818273161e-01
-1.105442559570064809e+01	3.374069227976322916e-01
-1.102178862604494824e+01	3.301492216599183349e-01
-1.098886532490154799e+01	3.226235349568642996e-01
-1.095564836919984764e+01	3.148463668629823409e-01
-1.092213031227124809e+01	3.068328914386982964e-01
-1.088830375447774657e+01	2.985968703536053259e-01
-1.085416149494384719e+01	2.901506125357353194e-01
-1.081969666350024717e+01	2.815049716040393113e-01
-1.078490283254174820e+01	2.726693764533623110e-01
-1.074977410900874730e+01	2.636518901189343067e-01
-1.071430520710964807e+01	2.544592920262793156e-01
-1.067849150271344705e+01	2.450971788979502963e-01
-1.064232907055414756e+01	2.355700798992113043e-01
-1.060581470552594752e+01	2.258815820160353094e-01
-1.056894592940444788e+01	2.160344621258263320e-01
-1.053172098433484827e+01	2.060308227025843264e-01
-1.049413881439614826e+01	1.958722285578569089e-01
-1.045619903649724769e+01	1.855598424284302106e-01
-1.041790190179904663e+01	1.750945575615636129e-01
-1.037924824881384822e+01	1.644771257084336191e-01
-1.034023944930034666e+01	1.537082791149236294e-01
-1.030087734807324829e+01	1.427888452033837241e-01
-1.026116419786994705e+01	1.317198526840944184e-01
-1.022110259047274816e+01	1.205026278414563223e-01
-1.018069538535021756e+01	1.091388797318921244e-01
-1.013994563716360808e+01	9.763077303431871856e-02
-1.009885652355771768e+01	8.598098733536631288e-02
-1.005743127471021658e+01	7.419276173263131269e-02
-1.001567310613960693e+01	6.226992381700431622e-02
-9.973585156253317763e+00	5.021690235898862431e-02
-9.931170430047727038e+00	3.803872337478830801e-02
-9.888431750246617469e+00	2.574098967761950796e-02
-9.845371716981077270e+00	1.332984451132923631e-02
-9.801992676878397148e+00	8.119203926515161651e-04
-9.758296702144187762e+00	-1.180572517466266236e-02
-9.714285579905027390e+00	-2.451568493922967606e-02
-9.669960811739636952e+00	-3.731028546822867664e-02
-9.625323622982397964e+00	-5.018167605258666564e-02
-9.580374981050857386e+00	-6.312191972015768204e-02
-9.535115621744626679e+00	-7.612308302109666025e-02
-9.489546082205206901e+00	-8.917732129529165608e-02
-9.443666739026056689e+00	-1.022769563307396878e-01
-9.397477849872936773e+00	-1.154145436676956571e-01
-9.350979596921217052e+00	-1.285829272805517065e-01
-9.304172130443227218e+00	-1.417752799538636865e-01
-9.257055610981398175e+00	-1.549851283300476834e-01
-9.209630248715656720e+00	-1.682063623083536741e-01
-9.161896338864886857e+00	-1.814332291794816809e-01
-9.113854292237217436e+00	-1.946603135487987024e-01
-9.065504660346316967e+00	-2.078825046970416701e-01
-9.016848154820596761e+00	-2.210949535185237069e-01
-8.967885661133298214e+00	-2.342930215378287162e-01
-8.918618246954308049e+00	-2.474722247199127034e-01
-8.869047165656297693e+00	-2.606281748481056870e-01
-8.819173855686248231e+00	-2.737565211526146736e-01
-8.768999936631416858e+00	-2.868528946414666825e-01
-8.718527202862777159e+00	-2.999128572381477009e-01
-8.667757615630165446e+00	-3.129318573941456960e-01
-8.616693294417634874e+00	-3.259051933543126167e-01
-8.565336508251865766e+00	-3.388279847443406712e-01
-8.513689667504834802e+00	-3.516951526587416832e-01
-8.461755316556276441e+00	-3.645014079871336521e-01
-8.409536127497355906e+00	-3.772412473536796429e-01
-8.357034894879564746e+00	-3.899089557792116412e-01
-8.304254531355166336e+00	-4.024986150191666723e-01
-8.251198063929946258e+00	-4.150041164853466857e-01
-8.197868630463995387e+00	-4.274191777189826902e-01
-8.144269476017786502e+00	-4.397373615318886375e-01
-8.090403948650155996e+00	-4.519520971502706819e-01
-8.036275494330846314e+00	-4.640567029557335910e-01
-7.981887650726635641e+00	-4.760444106912436468e-01
-7.927244039749945514e+00	-4.879083912566906656e-01
-7.872348358910105759e+00	-4.996417824314976497e-01
-7.817204371668665885e+00	-5.112377190063697174e-01
-7.761815897158715671e+00	-5.226893658643456675e-01
-7.706186799770015305e+00	-5.339899545116535418e-01
-7.650320979217265283e+00	-5.451328234182506449e-01
-7.594222361785755382e+00	-5.561114622920826367e-01
-7.537894893481375647e+00	-5.669195600938266022e-01
-7.481342535795135973e+00	-5.775510562220127486e-01
-7.424569264724385498e+00	-5.880001938894736657e-01
-7.367579073576415283e+00	-5.982615743030357258e-01
-7.310375979920175737e+00	-6.083302098826686155e-01
-7.252964036856935692e+00	-6.182015744467006524e-01
-7.195347348561315748e+00	-6.278716480753456786e-01
-7.137530089814275946e+00	-6.373369542694087286e-01
-7.079516529021625537e+00	-6.465945870605895873e-01
-7.021311054000885399e+00	-6.556422259117187235e-01
-6.962918199637635475e+00	-6.644781365673857465e-01
-6.904342676372595911e+00	-6.731011564664877156e-01
-6.845589398390585778e+00	-6.815106638883536849e-01
-6.786663510349255191e+00	-6.897065306461975798e-01
-6.727570411512215465e+00	-6.976890588332487209e-01
-6.668315776237165871e+00	-7.054589028316826660e-01
-6.608905569911905253e+00	-7.130169784749846862e-01
-6.549346059622945582e+00	-7.203643618734687504e-01
-6.489643819073165787e+00	-7.275021809362847147e-01
-6.429805727526285430e+00	-7.344315030216337359e-01
-6.369838962832065299e+00	-7.411532223972336908e-01
-6.309750988864695209e+00	-7.476679512800505911e-01
-6.249549537972825419e+00	-7.539759181418286271e-01
-6.189242589278925344e+00	-7.600768767180197116e-01
-6.128838343866455318e+00	-7.659700287547617226e-01
-6.068345198043695987e+00	-7.716539629921086441e-01
-6.007771715965915860e+00	-7.771266122394726583e-01
-5.947126602926095629e+00	-7.823852296839597376e-01
-5.886418680588015206e+00	-7.874263848197515792e-01
-5.825656865333905365e+00	-7.922459786333606591e-01
-5.764850150738046075e+00	-7.968392769607255399e-01
-5.704007594964775940e+00	-8.012009602795406860e-01
-5.643138313634445957e+00	-8.053251876410987276e-01
-5.582251478416745627e+00	-8.092056720016986837e-01
-5.521356321310875614e+00	-8.128357638993577439e-01
-5.460462144270135987e+00	-8.162085402456715766e-01
-5.399578333538586072e+00	-8.193168949674165535e-01
-5.338714377802586064e+00	-8.221536283340407092e-01
-5.277879889031495964e+00	-8.247115320364597491e-01
-5.217084624698575368e+00	-8.269834674256446583e-01
-5.156338509942365533e+00	-8.289624347586368458e-01
-5.095651658155445851e+00	-8.306416318136478072e-01
-5.035034388471325784e+00	-8.320145008014816490e-01
-4.974497238663115439e+00	-8.330747630926027547e-01
-4.914050972064015532e+00	-8.338164418723277294e-01
-4.853706577266515332e+00	-8.342338734060916750e-01
-4.793475259548965361e+00	-8.343217081189968631e-01
-4.733368423206806064e+00	-8.340749031483558618e-01
-4.673397644226595204e+00	-8.334887083969746424e-01
-4.613574633024515315e+00	-8.325586483847786656e-01
-4.553911187272005279e+00	-8.312805023574387775e-01
-4.494419135140185873e+00	-8.296502851576896820e-01
-4.435110269605995192e+00	-8.276642312972217752e-01
-4.375996274768215955e+00	-8.253187844880067736e-01
-4.317088645413785564e+00	-8.226105946095096932e-01
-4.258398601347895607e+00	-8.195365237139227155e-01
-4.199936998247345343e+00	-8.160936622203487367e-01
-4.141714237010545752e+00	-8.122793559382566198e-01
-4.083740173751966296e+00	-8.080912440102057115e-01
-4.026024032718465762e+00	-8.035273072949695727e-01
-3.968574324485016014e+00	-7.985859261466317083e-01
-3.911398771812406139e+00	-7.932659460050175415e-01
-3.854504245517896166e+00	-7.875667487196267302e-01
-3.797896712617835568e+00	-7.814883271030945711e-01
-3.741581198849865508e+00	-7.750313598696436657e-01
-3.685561767470995953e+00	-7.681972838745017018e-01
-3.629841515959635778e+00	-7.609883604443345995e-01
-3.574422591927405968e+00	-7.534077325850336848e-01
-3.519306229175786171e+00	-7.454594699760916932e-01
-3.464492804419036176e+00	-7.371485989104347158e-01
-3.409981914746776255e+00	-7.284811147103287254e-01
-3.355772475425125911e+00	-7.194639746346946918e-01
-3.301862837145435492e+00	-7.101050698772075620e-01
-3.248250921335046115e+00	-7.004131759201115415e-01
-3.194934371656655614e+00	-6.903978812340525462e-01
-3.141910719355525572e+00	-6.800694950747305789e-01
-3.089177559677925622e+00	-6.694389358955146196e-01
-3.036732736194205806e+00	-6.585176026427657092e-01
-2.984574529525915842e+00	-6.473172318983106965e-01
-2.932701846711335492e+00	-6.358497444531996390e-01
-2.881114407255726206e+00	-6.241270854123546208e-01
-2.829812921810585635e+00	-6.121610623185476108e-01
-2.778799259414605594e+00	-5.999631860284286855e-01
-2.728076599312165840e+00	-5.875445191611126106e-01
-2.677649563541455890e+00	-5.749155368658216414e-01
-2.627524326752565642e+00	-5.620860044207836026e-01
-2.577708700068435554e+00	-5.490648757895035814e-01
-2.528212186231955982e+00	-5.358602167374295622e-01
-2.479046003778305973e+00	-5.224791554720986664e-01
-2.430223078522645963e+00	-5.089278630373197387e-01
-2.381758001245666279e+00	-4.952115648938916759e-01
-2.333666951080996199e+00	-4.813345842837425947e-01
-2.285967584747545800e+00	-4.673004171291156861e-01
-2.238678892414015742e+00	-4.531118373894926221e-01
-2.191821021623296062e+00	-4.387710310096535893e-01
-2.145415071331045809e+00	-4.242797558621696496e-01
-2.099482858717875544e+00	-4.096395244324765872e-01
-2.054046662010655666e+00	-3.948518054256697218e-01
-2.009128943088115626e+00	-3.799182399991287151e-01
-1.964752054142625992e+00	-3.648408679479956951e-01
-1.920937933116176000e+00	-3.496223588929286419e-01
-1.877707793017345805e+00	-3.342662433406386469e-01
-1.835081810548065961e+00	-3.187771384053016965e-01
-1.793078819717796035e+00	-3.031609629896196978e-01
-1.751716016287275801e+00	-2.874251373242937002e-01
-1.711008678957216089e+00	-2.715787619495876881e-01
-1.670969913189285894e+00	-2.556327714883276925e-01
-1.631610423409906030e+00	-2.396000589019237070e-01
-1.592938319094506117e+00	-2.234955663359536882e-01
-1.554958959855146094e+00	-2.073363391459647209e-01
-1.517674844154655922e+00	-1.911415402438966793e-01
-1.481085545644425849e+00	-1.749324225174697101e-01
-1.445187700372775996e+00	-1.587322577449726824e-01
-1.409975047242586044e+00	-1.425662211513556987e-01
-1.375438523119956180e+00	-1.264612315223757055e-01
-1.341566412923925977e+00	-1.104457476042357000e-01
-1.308344553879006167e+00	-9.454952235724567444e-02
-1.275756591909575910e+00	-7.880331749231167526e-02
-1.243784286923816040e+00	-6.323858158520268002e-02
-1.212407862504595979e+00	-4.788709592039569474e-02
-1.181606394326714993e+00	-3.278059304703068166e-02
-1.151358230487976808e+00	-1.795035381573767408e-02
-1.121641435910329943e+00	-3.426789387571793633e-03
-1.092434252069784950e+00	1.076098465522912218e-02
-1.063715562583034124e+00	2.458557443249720365e-02
-1.035465354643784863e+00	3.802172604875572737e-02
-1.007665165988526956e+00	5.104672769280033107e-02
-9.802985070003409351e-01	6.364078710388011706e-02
-9.533512477450200029e-01	7.578737602065262202e-02
-9.268119601839949206e-01	8.747353348160291642e-02
-9.006722065236699715e-01	9.869012029174471790e-02
-8.749267656334889232e-01	1.094320176132381195e-01
-8.495737906802309780e-01	1.196982634751035113e-01
-8.246148925610479186e-01	1.294921220221306180e-01
-8.000551453430460036e-01	1.388210815224093231e-01
-7.759030116967780000e-01	1.476967785082158313e-01
-7.521701882034499409e-01	1.561348469124341221e-01
-7.288713723751019113e-01	1.641546926534886153e-01
-7.060239552039639932e-01	1.717791957825354210e-01
-6.836476449999999705e-01	1.790343440000000119e-01
-6.617640301312089912e-01	1.859488030336306219e-01
-6.403960899965189801e-01	1.925534310035557084e-01
-6.195676650842479871e-01	1.988807454360343174e-01
-5.993028982506889424e-01	2.049643529805863229e-01
-5.796256603480239855e-01	2.108383530893593316e-01
-5.605589739985199493e-01	2.165367278893093328e-01
-5.421244496200658958e-01	2.220927311769743118e-01
-5.243417477325069687e-01	2.275382898577102964e-01
-5.072280811012919166e-01	2.329034312085292990e-01
-4.907977694027839677e-01	2.382157490475653172e-01
-4.750618578351019639e-01	2.434999212349713282e-01
-4.600278094741309665e-01	2.487772899129563342e-01
-4.456992792246579627e-01	2.540655145319213326e-01
-4.320759749933739680e-01	2.593783060334913237e-01
-4.191536092781499301e-01	2.647252486103053304e-01
-4.069239418019619525e-01	2.701117132892822958e-01
-3.953749112038009716e-01	2.755388652524023430e-01
-3.844908512219059604e-01	2.810037643876283076e-01
-3.742527843569859458e-01	2.864995561285433312e-01
-3.646387837720659331e-01	2.920157472726093162e-01
-3.556243922517409728e-01	2.975385592414753200e-01
-3.471830854763379715e-01	3.030513492346443294e-01
-3.392867657216709354e-01	3.085350879946243130e-01
-3.319062714123449664e-01	3.139688815020583168e-01
-3.250118877580509547e-01	3.193305228959723019e-01
-3.185738439920109411e-01	3.245970602967633289e-01
-3.125627834943199845e-01	3.297453660132353415e-01
-3.069501942890759949e-01	3.347526928414703007e-01
-3.017087890052169707e-01	3.395972037998643001e-01
-2.968128253257789617e-01	3.442584626659973002e-01
-2.922383601462139602e-01	3.487178740497772766e-01
-2.879634330385169583e-01	3.529590634061153254e-01
-2.839681770881774536e-01	3.569681893035263065e-01
-2.802348576473660535e-01	3.607341823601293296e-01
-2.767478419437781612e-01	3.642489074687152995e-01
-2.734935047178801426e-01	3.675072481883562836e-01
-2.704600770570865786e-01	3.705071144110653192e-01
-2.676374472882018796e-01	3.732493765493182791e-01
-2.650169241257328556e-01	3.757377314679102853e-01
-2.625909732130527474e-01	3.779785071413512831e-01
-2.603529387099302594e-01	3.799804145029173075e-01
-2.582967616626328788e-01	3.817542561204992912e-01
-2.564167065457077510e-01	3.833126021558472818e-01
-2.547071066063262834e-01	3.846694445188433287e-01
-2.531621375053127454e-01	3.858398402118672910e-01
-2.517756272789707372e-01	3.868395545797223001e-01
-2.505409088991974453e-01	3.876847145597743238e-01
-2.494507197523872510e-01	3.883914810992453170e-01
-2.484971502640876961e-01	3.889757487165173000e-01
-2.476716417454671859e-01	3.894528787844113160e-01
-2.469650314113765455e-01	3.898374715651092837e-01
-2.463676405003967784e-01	3.901431803919093166e-01
-2.458693995946627520e-01	3.903825697367562797e-01
-2.454600036664721374e-01	3.905670172872143242e-01
-2.451290881374589836e-01	3.907066586414573162e-01
