# Supplementary material for: Agile perching maneuvers in birds and morphing-wing drones
Source: Nat Commun. 2024 Sep 27;15:8330. doi: 10.1038/s41467-024-52369-4 (PMC11437188; doi:10.1038/s41467-024-52369-4)
Supplement: Supplementary file 11 — Source Data [file 41467_2024_52369_MOESM11_ESM.zip › figure_source_data/suppl_fig_2/harris_hawk_441.csv]

# horizontal_pos	altitude
-1.196091454324878534e+01	3.025517306689690100e-01
-1.194319014743038565e+01	3.025700218428820643e-01
-1.192517824929338666e+01	3.024861322040279799e-01
-1.190690013322008589e+01	3.022925756587959700e-01
-1.188837696064248561e+01	3.019820817413789715e-01
-1.186962964533448606e+01	3.015476389760040066e-01
-1.185067873287538553e+01	3.009825367803150575e-01
-1.183154428513918610e+01	3.002804055425680740e-01
-1.181224577060588565e+01	2.994352545184699732e-01
-1.179280196123078639e+01	2.984415072107070577e-01
-1.177323083653698532e+01	2.972940339152950195e-01
-1.175354949552388639e+01	2.959881811436290144e-01
-1.173377407691008578e+01	2.945197976573540322e-01
-1.171391968814728557e+01	2.928852568845770055e-01
-1.169400034356208629e+01	2.910814755202070225e-01
-1.167402891189828651e+01	2.891059281499720468e-01
-1.165401707345038496e+01	2.869566577764590121e-01
-1.163397528689458582e+01	2.846322821659680313e-01
-1.161391276584088672e+01	2.821319959765040131e-01
-1.159383746504978596e+01	2.794555686694140118e-01
-1.157375607617818503e+01	2.766033382494450521e-01
-1.155367403284188654e+01	2.735762009197990619e-01
-1.153359552471198590e+01	2.703755967796320214e-01
-1.151352352029068626e+01	2.670034917307619882e-01
-1.149345979795208628e+01	2.634623557976840114e-01
-1.147340498476968662e+01	2.597551380998360249e-01
-1.145335860260318661e+01	2.558852387469000567e-01
-1.143331912086718560e+01	2.518564779564870237e-01
-1.141328401536078552e+01	2.476730627183310329e-01
-1.139324983250588552e+01	2.433395513498870233e-01
-1.137321225831028570e+01	2.388608163047170330e-01
-1.135316619134908578e+01	2.342420056070750323e-01
-1.133310581904528647e+01	2.294885032934950164e-01
-1.131302469652088583e+01	2.246058892449750155e-01
-1.129291582728678556e+01	2.195998987914440370e-01
-1.127277174504848567e+01	2.144763824637740124e-01
-1.125258459591378646e+01	2.092412662577150251e-01
-1.123234622030748575e+01	2.039005127590680366e-01
-1.121204823392458572e+01	1.984600834603690300e-01
-1.119168210707988642e+01	1.929259025767460223e-01
-1.117123924185128558e+01	1.873038226427430342e-01
-1.115071104645118538e+01	1.815995921432250193e-01
-1.113008900630658538e+01	1.758188254004570128e-01
-1.110936475137658519e+01	1.699669749066390345e-01
-1.108853011928688659e+01	1.640493062569190197e-01
-1.106757721391498528e+01	1.580708758030160421e-01
-1.104649845911578510e+01	1.520365111123030410e-01
-1.102528664733468666e+01	1.459507942822877435e-01
-1.100393498291008498e+01	1.398180481263149311e-01
-1.098243711992928517e+01	1.336423252134737172e-01
-1.096078719455308637e+01	1.274273997146431192e-01
-1.093897985178378640e+01	1.211767619777447264e-01
-1.091701026670108554e+01	1.148936157289420223e-01
-1.089487416024468658e+01	1.085808777730682267e-01
-1.087256780966658631e+01	1.022411800461999198e-01
-1.085008805382358510e+01	9.587687385621762592e-02
-1.082743229351808623e+01	8.949003613350642317e-02
-1.080459848713668514e+01	8.308247750370142959e-02
-1.078158514186118566e+01	7.665575198754462360e-02
-1.075839130076318639e+01	7.021116812940432494e-02
-1.073501652610848645e+01	6.374980135567771822e-02
-1.071146087922288537e+01	5.727250736693112465e-02
-1.068772489727938613e+01	5.077993637300193264e-02
-1.066380956738218622e+01	4.427254798808011316e-02
-1.063971629832068544e+01	3.775062661269493192e-02
-1.061544689037508604e+01	3.121429714119053345e-02
-1.059100350354568576e+01	2.466354084632163546e-02
-1.056638862457318595e+01	1.809821130666172673e-02
-1.054160503310858665e+01	1.151805025720681330e-02
-1.051665576737308605e+01	4.922703258519123271e-03
-1.049154408963498497e+01	-1.688264905369885049e-03
-1.046627345181138580e+01	-8.315355175615490868e-03
-1.044084746147998644e+01	-1.495911957534618031e-02
-1.041526984856328575e+01	-2.162014702337688998e-02
-1.038954443292708518e+01	-2.829904964207607954e-02
-1.036367509310508517e+01	-3.499644958642789128e-02
-1.033766573634168573e+01	-4.171296641266358796e-02
-1.031152027011558658e+01	-4.844920499777949363e-02
-1.028524257528448516e+01	-5.520574401585998103e-02
-1.025883648096548661e+01	-6.198312497336097571e-02
-1.023230574124288594e+01	-6.878184180336699427e-02
-1.020565401377228554e+01	-7.560233101814700651e-02
-1.017888484032879504e+01	-8.244496242008897413e-02
-1.015200162932617545e+01	-8.931003037295398572e-02
-1.012500764031800671e+01	-9.619774563830396641e-02
-1.009790597047194538e+01	-1.031082277856299467e-01
-1.007069954299557502e+01	-1.100414981888609423e-01
-1.004339109747748537e+01	-1.169974736263839632e-01
-1.001598318209597593e+01	-1.239759605061459546e-01
-9.988478147637195548e+00	-1.309766497415950082e-01
-9.960878143256126194e+00	-1.379991123079040150e-01
-9.933185113906386476e+00	-1.450427955108720135e-01
-9.905400799358936581e+00	-1.521070200029679964e-01
-9.877526734725165625e+00	-1.591909775818660111e-01
-9.849564252396046271e+00	-1.662937298065869651e-01
-9.821514485306995113e+00	-1.734142074646780052e-01
-9.793378371435736085e+00	-1.805512109208539662e-01
-9.765156659440386022e+00	-1.877034113730869369e-01
-9.736849915343876560e+00	-1.948693530362710091e-01
-9.708458530171865775e+00	-2.020474562664519858e-01
-9.679982728451395957e+00	-2.092360216301960008e-01
-9.651422577479186415e+00	-2.164332349142299994e-01
-9.622777997269176709e+00	-2.236371730600789642e-01
-9.594048771090966099e+00	-2.308458109973699490e-01
-9.565234556511976294e+00	-2.380570293378990177e-01
-9.536334896858035037e+00	-2.452686228807829383e-01
-9.507349233008785205e+00	-2.524783098672599979e-01
-9.478276915445755790e+00	-2.596837419122690060e-01
-9.449117216472705749e+00	-2.668825145290279477e-01
-9.419869342529835876e+00	-2.740721781528039913e-01
-9.390532446524515464e+00	-2.812502495610569864e-01
-9.361105640103485115e+00	-2.884142235794879272e-01
-9.331588005792875506e+00	-2.955615849573319243e-01
-9.301978608934556192e+00	-3.026898202907550295e-01
-9.272276509349435258e+00	-3.097964298705509489e-01
-9.242480772660545796e+00	-3.168789393296089218e-01
-9.212590481211565319e+00	-3.239349109668479554e-01
-9.182604744519416329e+00	-3.309619546276079682e-01
-9.152522709202685292e+00	-3.379577380257359764e-01
-9.122343568332025754e+00	-3.449199963997669482e-01
-9.092066570152276483e+00	-3.518465414046069717e-01
-9.061691026131185822e+00	-3.587352691507749713e-01
-9.031216318294646328e+00	-3.655841673154069382e-01
-9.000641905813814958e+00	-3.723913212626059344e-01
-8.969967330815755702e+00	-3.791549191251720186e-01
-8.939192223395126646e+00	-3.858732558148710301e-01
-8.908316305811736058e+00	-3.925447359440519812e-01
-8.877339395864995097e+00	-3.991678756572089593e-01
-8.846261409443876289e+00	-4.057413033867229291e-01
-8.815082362257895099e+00	-4.122637595622649642e-01
-8.783802370761645051e+00	-4.187340953178529390e-01
-8.752421652292666110e+00	-4.251512702540700128e-01
-8.720940524449165565e+00	-4.315143493252759366e-01
-8.689359403740745336e+00	-4.378224989324450145e-01
-8.657678803551286606e+00	-4.440749823114889527e-01
-8.625899331459196517e+00	-4.502711543142699502e-01
-8.594021685965236301e+00	-4.564104556849929994e-01
-8.562046652682765213e+00	-4.624924069380779712e-01
-8.529975100049215442e+00	-4.685166019450049402e-01
-8.497807974620835481e+00	-4.744827013369669610e-01
-8.465546296015045158e+00	-4.803904258274699912e-01
-8.433191151566365562e+00	-4.862395495544249990e-01
-8.400743690762796589e+00	-4.920298935348909608e-01
-8.368205119529145364e+00	-4.977613193175459139e-01
-8.335576694423105337e+00	-5.034337229085519283e-01
-8.302859716807885704e+00	-5.090470290357209660e-01
-8.270055527062586620e+00	-5.146011858042840448e-01
-8.237165498888305848e+00	-5.200961597851989637e-01
-8.204191033763375884e+00	-5.255319315642099642e-01
-8.171133555596615139e+00	-5.309084917669819603e-01
-8.137994505621936270e+00	-5.362258375629880280e-01
-8.104775337571576088e+00	-5.414839696385829182e-01
-8.071477513159125650e+00	-5.466828896182689412e-01
-8.038102497896455034e+00	-5.518225979026598615e-01
-8.004651757262186251e+00	-5.569030918824569021e-01
-7.971126753232274709e+00	-5.619243644799269966e-01
-7.937528941176305253e+00	-5.668864029632130208e-01
-7.903859767116744983e+00	-5.717891879743588479e-01
-7.870120665341895361e+00	-5.766326927093028409e-01
-7.836313056357314899e+00	-5.814168821873628712e-01
-7.802438345155304766e+00	-5.861417125488619373e-01
-7.768497919777154870e+00	-5.908071303225048698e-01
-7.734493150138915141e+00	-5.954130716088148478e-01
-7.700425387088104756e+00	-5.999594611322740523e-01
-7.666295961656464542e+00	-6.044462111225390455e-01
-7.632106184472094768e+00	-6.088732199941579992e-01
-7.597857345293775211e+00	-6.132403708041749280e-01
-7.563550712630364714e+00	-6.175475294778618451e-01
-7.529187533409165134e+00	-6.217945428040190237e-01
-7.494769032659035268e+00	-6.259812362128389651e-01
-7.460296413176514818e+00	-6.301074113606810467e-01
-7.425770855146744509e+00	-6.341728435571858391e-01
-7.391193515694594929e+00	-6.381772790805340101e-01
-7.356565528346244776e+00	-6.421204324361780014e-01
-7.321888002386145011e+00	-6.460019836227139933e-01
-7.287162022099685110e+00	-6.498215754755409801e-01
-7.252388645897624997e+00	-6.535788111643578979e-01
-7.217568905323704875e+00	-6.572732519242159288e-01
-7.182703803952795063e+00	-6.609044151016778557e-01
-7.147794316192545239e+00	-6.644717725974880196e-01
-7.112841386006754973e+00	-6.679747497850279103e-01
-7.077845925583944542e+00	-6.714127249797299246e-01
-7.042808813979244853e+00	-6.747850295285229283e-01
-7.007730895761785206e+00	-6.780909485804460513e-01
-6.972612979703605163e+00	-6.813297225898520271e-01
-6.937455837548784920e+00	-6.845005495923499605e-01
-6.902260202903764963e+00	-6.876025882809659873e-01
-6.867026770291285054e+00	-6.906349618961840076e-01
-6.831756194410814942e+00	-6.935967629288319891e-01
-6.796449089648055164e+00	-6.964870586194709112e-01
-6.761106029875015189e+00	-6.993048972223230297e-01
-6.725727548580074711e+00	-7.020493149861890547e-01
-6.690314139364654800e+00	-7.047193437894829771e-01
-6.654866256839365057e+00	-7.073140193518578922e-01
-6.619384317948465046e+00	-7.098323899311289598e-01
-6.583868703746005302e+00	-7.122735254016498985e-01
-6.548319761641884895e+00	-7.146365265992329352e-01
-6.512737808129704931e+00	-7.169205348082710039e-01
-6.477123132001914918e+00	-7.191247412592638444e-01
-6.441475998051214624e+00	-7.212483964995208829e-01
-6.405796651250015294e+00	-7.232908194965770310e-01
-6.370085321393144540e+00	-7.252514063329409399e-01
-6.334342228181925272e+00	-7.271296383521659301e-01
-6.298567586721175005e+00	-7.289250896199910290e-01
-6.262761613394284943e+00	-7.306374335702978673e-01
-6.226924532075495122e+00	-7.322664487138870193e-01
-6.191056580632994688e+00	-7.338120232984020053e-01
-6.155158017671444881e+00	-7.352741588199949163e-01
-6.119229129458054750e+00	-7.366529723013419684e-01
-6.083270236972855294e+00	-7.379486972661748467e-01
-6.047281703020614962e+00	-7.391616833573009249e-01
-6.011263939339815288e+00	-7.402923945629569236e-01
-5.975217413642694986e+00	-7.413414060349339252e-01
-5.939142656519725172e+00	-7.423093995009759638e-01
-5.903040268142194513e+00	-7.431971572931428405e-01
-5.866910924697685381e+00	-7.440055550329389700e-01
-5.830755384494954896e+00	-7.447355530326269513e-01
-5.794574493677524529e+00	-7.453881864900659959e-01
-5.758369191488575289e+00	-7.459645545713440296e-01
-5.722140515033604657e+00	-7.464658084911248714e-01
-5.685889603492395139e+00	-7.468931387147930145e-01
-5.649617701736515230e+00	-7.472477614189330097e-01
-5.613326163314694917e+00	-7.475309043572559986e-01
-5.577016452774334887e+00	-7.477437922875700416e-01
-5.540690147293834578e+00	-7.478876321217839962e-01
-5.504348937607114856e+00	-7.479635979650529620e-01
-5.467994628208464825e+00	-7.479728162120260482e-01
-5.431629136832794913e+00	-7.479163508677688643e-01
-5.395254493213045066e+00	-7.477951892582690441e-01
-5.358872837123344723e+00	-7.476102282907088892e-01
-5.322486415722894826e+00	-7.473622614168140554e-01
-5.286097580221855274e+00	-7.470519664439299046e-01
-5.249708781896234910e+00	-7.466798943280359424e-01
-5.213322567484395265e+00	-7.462464590709709800e-01
-5.176941574002574598e+00	-7.457519288308789296e-01
-5.140568523021174840e+00	-7.451964183405719311e-01
-5.104206214447675194e+00	-7.445798827132898978e-01
-5.067857519864844562e+00	-7.439021126995619682e-01
-5.031525375476064710e+00	-7.431627314427180497e-01
-4.995212774710984682e+00	-7.423611927642599362e-01
-4.958922760546764508e+00	-7.414967809940988808e-01
-4.922658417600365155e+00	-7.405686123447059455e-01
-4.886422864047834658e+00	-7.395756378127620323e-01
-4.850219243426394655e+00	-7.385166475770299499e-01
-4.814050716373665217e+00	-7.373902768471729541e-01
-4.777920452357845349e+00	-7.361950131050669643e-01
-4.741831621450215195e+00	-7.349292046680588886e-01
-4.705787386189695276e+00	-7.335910704925998616e-01
-4.669790893586465153e+00	-7.321787111267858972e-01
-4.633845267309094851e+00	-7.306901207116720531e-01
-4.597953600096614579e+00	-7.291231999237639538e-01
-4.562118946433805000e+00	-7.274757697448179794e-01
-4.526344315524815087e+00	-7.257455859400938625e-01
-4.490632664596854617e+00	-7.239303541223498506e-01
-4.454986892562405210e+00	-7.220277452762529080e-01
-4.419409834064924603e+00	-7.200354116163809604e-01
-4.383904253929895134e+00	-7.179510026516329191e-01
-4.348472842039774910e+00	-7.157721813295698787e-01
-4.313118208648154983e+00	-7.134966401359099653e-01
-4.277842880145624527e+00	-7.111221170271528891e-01
-4.242649295287025168e+00	-7.086464110778658565e-01
-4.207539801886775344e+00	-7.060673977286608949e-01
-4.172516653987024426e+00	-7.033830435261050340e-01
-4.137582009500475166e+00	-7.005914202517589118e-01
-4.102737928327864658e+00	-6.976907183440990146e-01
-4.067986370948404762e+00	-6.946792595241719770e-01
-4.033329197479024408e+00	-6.915555085434530458e-01
-3.998768167197484402e+00	-6.883180839802680584e-01
-3.964304938522374755e+00	-6.849657680194469744e-01
-3.929941069442084434e+00	-6.814975151583280155e-01
-3.895678018383514463e+00	-6.779124597908319227e-01
-3.861517145510634741e+00	-6.742099226300419801e-01
-3.827459714441564742e+00	-6.703894159383669837e-01
-3.793506894372674410e+00	-6.664506475430349575e-01
-3.759659762597144628e+00	-6.623935236231068835e-01
-3.725919307404854663e+00	-6.582181502626018865e-01
-3.692286431350034981e+00	-6.539248337723928550e-01
-3.658761954872464806e+00	-6.495140797914129571e-01
-3.625346620257435148e+00	-6.449865911853218670e-01
-3.592041095919424443e+00	-6.403432647679858647e-01
-3.558845980993615044e+00	-6.355851868781099423e-01
-3.525761810219194992e+00	-6.307136278499019255e-01
-3.492789059097394677e+00	-6.257300354228678696e-01
-3.459928149307124556e+00	-6.206360271416480057e-01
-3.427179454359934319e+00	-6.154333818022470481e-01
-3.394543305475744788e+00	-6.101240300060579713e-01
-3.362019997659734472e+00	-6.047100438877239803e-01
-3.329609795960224439e+00	-5.991936260871508768e-01
-3.297312941886244353e+00	-5.935770980398500374e-01
-3.265129659962824782e+00	-5.878628876632669975e-01
-3.233060164400944458e+00	-5.820535165198559291e-01
-3.201104665858074405e+00	-5.761515865403459280e-01
-3.169263378264115083e+00	-5.701597663930060289e-01
-3.137536525686634548e+00	-5.640807775866549800e-01
-3.105924349207974444e+00	-5.579173803967210077e-01
-3.074427113785744403e+00	-5.516723597048749372e-01
-3.043045115067244843e+00	-5.453485108435629503e-01
-3.011778686126964644e+00	-5.389486255371900292e-01
-2.980628204095625122e+00	-5.324754780317868530e-01
-2.949594096647804697e+00	-5.259318115046058839e-01
-2.918676848314674999e+00	-5.193203248443798437e-01
-2.887877006587194373e+00	-5.126436598918400200e-01
-2.857195187774634881e+00	-5.059043892285040034e-01
-2.826632082582634986e+00	-4.991050045998109419e-01
-2.796188461374444323e+00	-4.922479060562549580e-01
-2.765865179079154856e+00	-4.853353918933488997e-01
-2.735663179710154935e+00	-4.783696494679689493e-01
-2.705583500457704460e+00	-4.713527469649079760e-01
-2.675627275319704790e+00	-4.642866261832879204e-01
-2.645795738235374728e+00	-4.571730964078449255e-01
-2.616090225687885074e+00	-4.500138294250049520e-01
-2.586512178742665036e+00	-4.428103557380879685e-01
-2.557063144490395068e+00	-4.355640620299799370e-01
-2.527744776864854881e+00	-4.282761899150970275e-01
-2.498558836808674855e+00	-4.209478360155419208e-01
-2.469507191762134735e+00	-4.135799533889769619e-01
-2.440591814453334951e+00	-4.061733543278889802e-01
-2.411814780971115013e+00	-3.987287145417309220e-01
-2.383178268105754949e+00	-3.912465787247589311e-01
-2.354684549946474803e+00	-3.837273675033939235e-01
-2.326335993728735119e+00	-3.761713857476159384e-01
-2.298135054929114851e+00	-3.685788322212289470e-01
-2.270084271610194993e+00	-3.609498105359329467e-01
-2.242186258022984990e+00	-3.532843413640279207e-01
-2.214443697479794970e+00	-3.455823758542830304e-01
-2.186859334515965259e+00	-3.378438101850969599e-01
-2.159435966364444681e+00	-3.300685011786929635e-01
-2.132176433773234958e+00	-3.222562828896589626e-01
-2.105083611201575167e+00	-3.144069840708920149e-01
-2.078160396436595114e+00	-3.065204464099149928e-01
-2.051409699678455212e+00	-2.985965434187500267e-01
-2.024834432147594843e+00	-2.906351998510589563e-01
-1.998437494273864967e+00	-2.826364115113820241e-01
-1.972221763532684857e+00	-2.746002653128169491e-01
-1.946190081999174870e+00	-2.665269594318439572e-01
-1.920345243696184978e+00	-2.584168234019629806e-01
-1.894689981816904956e+00	-2.502703379817809437e-01
-1.869226955907524967e+00	-2.420881546279949892e-01
-1.843958739099124999e+00	-2.338711143997099229e-01
-1.818887805481394837e+00	-2.256202661175699675e-01
-1.794016517713954872e+00	-2.173368835995889703e-01
-1.769347114973034873e+00	-2.090224817951859548e-01
-1.744881701332845036e+00	-2.006788316400839878e-01
-1.720622234681784990e+00	-1.923079734572779587e-01
-1.696570516273735008e+00	-1.839122287334329919e-01
-1.672728181013535043e+00	-1.754942101058049597e-01
-1.649096688574414937e+00	-1.670568294021219646e-01
-1.625677315442094928e+00	-1.586033035849219730e-01
-1.602471147977065025e+00	-1.501371584625159628e-01
-1.579479076581794983e+00	-1.416622300411199409e-01
-1.556701791054294848e+00	-1.331826634066820003e-01
-1.534139777202884858e+00	-1.247029090405419871e-01
-1.511793314789855014e+00	-1.162277164901919790e-01
-1.489662476863164997e+00	-1.077621253349799746e-01
-1.467747130526464883e+00	-9.931145340658398268e-02
-1.446046939187354941e+00	-9.088128224526598187e-02
-1.424561366313324973e+00	-8.247743979522598190e-02
-1.403289680713114995e+00	-7.410598036564497448e-02
-1.382230963349045050e+00	-6.577316190806797858e-02
-1.361384115673334838e+00	-5.748542068538997629e-02
-1.340747869468094988e+00	-4.924934343279027682e-02
-1.320320798155204978e+00	-4.107163713611416966e-02
-1.300101329528754901e+00	-3.295909657838858031e-02
-1.280087759848544948e+00	-2.491856982997067704e-02
-1.260278269219744951e+00	-1.695692188212977181e-02
-1.240670938170034932e+00	-9.080996647332584271e-03
-1.221263765322134986e+00	-1.297577571910984995e-03
-1.202054686047304921e+00	6.386652872129833236e-03
-1.183041591972505024e+00	1.396515452991212158e-02
-1.164222351203237915e+00	2.143157143718443791e-02
-1.145594829113044000e+00	2.877977390502742261e-02
-1.127156909541418894e+00	3.600390048299911827e-02
-1.108906516233632900e+00	4.309839945720403409e-02
-1.090841634348961975e+00	5.005806953174113394e-02
-1.072960331858370919e+00	5.687809933686321928e-02
-1.055260780648728858e+00	6.355410540511662043e-02
-1.037741277148334085e+00	7.008216825786382775e-02
-1.020400262287950888e+00	7.645886624902892281e-02
-1.003236340612784883e+00	8.268130682072032112e-02
-9.862482983638189982e-01	8.874715483663711546e-02
-9.694351203519049331e-01	9.465465767386252449e-02
-9.527960054547109925e-01	1.004026667717731192e-01
-9.363303805752919429e-01	1.059906553583071231e-01
-9.200379129114589771e-01	1.114187320986347179e-01
-9.039185203972809335e-01	1.166876504392526243e-01
-8.879723801919319204e-01	1.217988134515139292e-01
-8.721999351064669836e-01	1.267542740124116274e-01
-8.566018978759339930e-01	1.315567301968270097e-01
-8.411792532023449898e-01	1.362095157941654033e-01
-8.259332575132068976e-01	1.407165859030321264e-01
-8.108654364004509452e-01	1.450824976000083255e-01
-7.959775797254119434e-01	1.493123857223240258e-01
-7.812717343968419437e-01	1.534119338488800222e-01
-7.667501948505029974e-01	1.573873406092370364e-01
-7.524154912805339768e-01	1.612452814954540292e-01
-7.382703756941109141e-01	1.649928663965040121e-01
-7.243178058819089715e-01	1.686375931190340349e-01
-7.105609274170179290e-01	1.721872972009520220e-01
-6.970030538142759635e-01	1.756500983652300174e-01
-6.836476449999999705e-01	1.790343440000000119e-01
-6.704982842587878800e-01	1.823485500869360121e-01
-6.575586538390409963e-01	1.856013400327270191e-01
-6.448325094120950229e-01	1.888013818876150274e-01
-6.323236535910199407e-01	1.919573244601630313e-01
-6.200359087242008904e-01	1.950777328582860293e-01
-6.079730891855850139e-01	1.981710240026780256e-01
-5.961389733878129649e-01	2.012454026699630194e-01
-5.845372757464089020e-01	2.043087986287970281e-01
-5.731716188225729480e-01	2.073688054326400243e-01
-5.620455058690299044e-01	2.104326214278480212e-01
-5.511622939977989244e-01	2.135069935249760131e-01
-5.405251681807019537e-01	2.165981642647330230e-01
-5.301371162830870176e-01	2.197118226879470337e-01
-5.200009053187069075e-01	2.228530594912350171e-01
-5.101190590990819507e-01	2.260263269169760225e-01
-5.004938374342839946e-01	2.292354037880040274e-01
-4.911272170240949531e-01	2.324833660542620362e-01
-4.820208741591779367e-01	2.357725631710610170e-01
-4.731761693315509332e-01	2.391046005768320271e-01
-4.645941338326549652e-01	2.424803284828900285e-01
-4.562754583958749666e-01	2.458998371292840379e-01
-4.482204839189739554e-01	2.493624585998600318e-01
-4.404291942807819216e-01	2.528667752268030089e-01
-4.329012112460729478e-01	2.564106345509070128e-01
-4.256357914330809455e-01	2.599911707392060234e-01
-4.186318252999559064e-01	2.636048322971840108e-01
-4.118878380897979530e-01	2.672474158492550433e-01
-4.054019926590329836e-01	2.709141056992100394e-01
-3.991720941009309076e-01	2.745995188226220129e-01
-3.931955960651419835e-01	2.782977548864630224e-01
-3.874696086654019211e-01	2.820024508380040151e-01
-3.819909078608679787e-01	2.857068395560820040e-01
-3.767559461921539121e-01	2.894038120136860348e-01
-3.717608647506629449e-01	2.930859823618789939e-01
-3.670015062594349509e-01	2.967457553120470548e-01
-3.624734291450729673e-01	3.003753951665479871e-01
-3.581719224833729287e-01	3.039670958276010637e-01
-3.540920217057019759e-01	3.075130511007970746e-01
-3.502285249588279470e-01	3.110055246033740506e-01
-3.465760100175119263e-01	3.144369185883529871e-01
-3.431288516564049429e-01	3.177998410040030475e-01
-3.398812393955429334e-01	3.210871701238410258e-01
-3.368271955415149677e-01	3.242921161054320711e-01
-3.339605934541539645e-01	3.274082788664920418e-01
-3.312751759759849368e-01	3.304297017039979911e-01
-3.287645739684789126e-01	3.333509201258769705e-01
-3.264223249051999565e-01	3.361670054150049936e-01
-3.242418914770619498e-01	3.388736025012270003e-01
-3.222166801689349547e-01	3.414669617784360511e-01
-3.203400597696899332e-01	3.439439645697580650e-01
-3.186053797794009546e-01	3.463021420139800188e-01
-3.170059886777869540e-01	3.485396872197440432e-01
-3.155352520170919828e-01	3.506554606099979710e-01
-3.141865703005769506e-01	3.526489884568140276e-01
-3.129533966046729176e-01	3.545204546851590255e-01
-3.118292538987819662e-01	3.562706861025690674e-01
-3.108077520119499337e-01	3.579011312890100216e-01
-3.098826041902139616e-01	3.594138334564980219e-01
-3.090476431827599568e-01	3.608113976604290229e-01
-3.082968367891979478e-01	3.620969528129770465e-01
-3.076243027946079511e-01	3.632741090124460559e-01
-3.070243232137379596e-01	3.643469107602129720e-01
-3.064913577611279583e-01	3.653197866880250055e-01
-3.060200564602259532e-01	3.661974964619439943e-01
-3.056052713019589140e-01	3.669850755646860696e-01
-3.052420668620109412e-01	3.676877786844670037e-01
-3.049257297863439131e-01	3.683110224554430046e-01
-3.046517770565559391e-01	3.688603283016990142e-01
-3.044159629505669429e-01	3.693412661332450275e-01
-3.042142846199899497e-01	3.697593996282380058e-01
-3.040429862135149430e-01	3.701202338106179823e-01
-3.038985614856729578e-01	3.704291655963489749e-01
-3.037777548425219520e-01	3.706914379348290600e-01
-3.036775607900059626e-01	3.709120981147769891e-01
-3.035952217670069286e-01	3.710959607367609880e-01
-3.035282243631389765e-01	3.712475757777760066e-01
-3.034742939411409490e-01	3.713712020879730291e-01
-3.034313877049239494e-01	3.714707865665159980e-01
-3.033976862767339133e-01	3.715499491638459828e-01
-3.033715838701499523e-01	3.716119737527000533e-01
-3.033516771693419711e-01	3.716598048014879696e-01
