# Supplementary material for: Agile perching maneuvers in birds and morphing-wing drones
Source: Nat Commun. 2024 Sep 27;15:8330. doi: 10.1038/s41467-024-52369-4 (PMC11437188; doi:10.1038/s41467-024-52369-4)
Supplement: Supplementary file 11 — Source Data [file 41467_2024_52369_MOESM11_ESM.zip › figure_source_data/suppl_fig_2/harris_hawk_496.csv]

# horizontal_pos	altitude
-1.229206489662275814e+01	3.380105017348469798e-01
-1.229147978185955736e+01	3.377252854619219868e-01
-1.229088376518385672e+01	3.374386268687949997e-01
-1.229027742755695840e+01	3.371515919247239923e-01
-1.228966135122025705e+01	3.368652823784220041e-01
-1.228903611668445706e+01	3.365808308676009886e-01
-1.228840229985085841e+01	3.362993957287819802e-01
-1.228776046928595633e+01	3.360221555301580176e-01
-1.228711118367145616e+01	3.357503033520399804e-01
-1.228645498944905512e+01	3.354850408410149920e-01
-1.228579241867695515e+01	3.352275720653800084e-01
-1.228512398711445641e+01	3.349790972007229972e-01
-1.228445019254845505e+01	3.347408060756429937e-01
-1.228377151337405593e+01	3.345138716085689912e-01
-1.228308840743825670e+01	3.342994431674520261e-01
-1.228240131115505562e+01	3.340986398847189953e-01
-1.228171063889595516e+01	3.339125439603460310e-01
-1.228101678266015639e+01	3.337421939861829889e-01
-1.228032011202295593e+01	3.335885783247720116e-01
-1.227962097436115840e+01	3.334526285758320219e-01
-1.227891969534975658e+01	3.333352131633530169e-01
-1.227821657972265612e+01	3.332371310757940019e-01
-1.227751191228715655e+01	3.331591057913400045e-01
-1.227680595917825812e+01	3.331017794193900095e-01
-1.227609896933845590e+01	3.330657070885399973e-01
-1.227539117620255738e+01	3.330513516102739935e-01
-1.227468279956865516e+01	3.330590784463390297e-01
-1.227397404762885813e+01	3.330891510064449834e-01
-1.227326511913605600e+01	3.331417263014360142e-01
-1.227255620567605732e+01	3.332168509754739882e-01
-1.227184749401435582e+01	3.333144577390890206e-01
-1.227113916848555775e+01	3.334343622231270010e-01
-1.227043141338875643e+01	3.335762602717640135e-01
-1.226972441535315639e+01	3.337397256908259946e-01
-1.226901836563485659e+01	3.339242084656680043e-01
-1.226831346230605746e+01	3.341290334608609802e-01
-1.226760991229545539e+01	3.343533996119449903e-01
-1.226690793323965778e+01	3.345963796174870053e-01
-1.226620775510395589e+01	3.348569201377439852e-01
-1.226550962153175561e+01	3.351338425043010050e-01
-1.226481379088125578e+01	3.354258439432210026e-01
-1.226412053691225523e+01	3.357314993124729807e-01
-1.226343014908195528e+01	3.360492633527549788e-01
-1.226274293241685598e+01	3.363774734492920304e-01
-1.226205920692405726e+01	3.367143529007590175e-01
-1.226137930651355745e+01	3.370580146902270036e-01
-1.226070357740135819e+01	3.374064657518799915e-01
-1.226003237597155504e+01	3.377576117262909849e-01
-1.225936606607475809e+01	3.381092621961950262e-01
-1.225870501575015581e+01	3.384591363940590014e-01
-1.225804959335825828e+01	3.388048693721489868e-01
-1.225740016311895531e+01	3.391440186254510158e-01
-1.225675708005715592e+01	3.394740711574479874e-01
-1.225612068435825819e+01	3.397924509786039993e-01
-1.225549129514825708e+01	3.400965270272259811e-01
-1.225486920371445621e+01	3.403836215022890133e-01
-1.225425466619125814e+01	3.406510185977270067e-01
-1.225364789574175717e+01	3.408959736275130048e-01
-1.225304905427155688e+01	3.411157225306520324e-01
-1.225245824371675596e+01	3.413074917448369883e-01
-1.225187549695595735e+01	3.414685084369920021e-01
-1.225130076839935711e+01	3.415960110781299797e-01
-1.225073392431545827e+01	3.416872603489110038e-01
-1.225017473296005832e+01	3.417395503608979812e-01
-1.224962285457575817e+01	3.417502201767029790e-01
-1.224907783133675565e+01	3.417166656100660282e-01
-1.224853907731405656e+01	3.416363512842199857e-01
-1.224800586854125584e+01	3.415068229238339970e-01
-1.224747733326155696e+01	3.413257198521710278e-01
-1.224695244243945780e+01	3.410907876610870249e-01
-1.224643000061865550e+01	3.407998910169169893e-01
-1.224590863720985823e+01	3.404510265603870045e-01
-1.224538679828895837e+01	3.400423358533090079e-01
-1.224486273898505573e+01	3.395721183192140225e-01
-1.224433451653425564e+01	3.390388441191490299e-01
-1.224379998407155767e+01	3.384411668978070109e-01
-1.224325678522785665e+01	3.377779363290819847e-01
-1.224270234959545789e+01	3.370482103840150012e-01
-1.224213388911595501e+01	3.362512672382380052e-01
-1.224154839544205586e+01	3.353866167303570234e-01
-1.224094263831135621e+01	3.344540112775239993e-01
-1.224031316496965616e+01	3.334534561497299876e-01
-1.223965630066425803e+01	3.323852190003380169e-01
-1.223896815022715501e+01	3.312498385471260298e-01
-1.223824460075195830e+01	3.300481322957660169e-01
-1.223748132536385569e+01	3.287812031963480153e-01
-1.223667378806975492e+01	3.274504451233199998e-01
-1.223581724966845741e+01	3.260575470702740120e-01
-1.223490677468865684e+01	3.246044959532199958e-01
-1.223393723931815558e+01	3.230935779197199875e-01
-1.223290334027435833e+01	3.215273780662080139e-01
-1.223179960456165816e+01	3.199087784723679828e-01
-1.223062040005255824e+01	3.182409544692669789e-01
-1.222935994682325500e+01	3.165273690673089946e-01
-1.222801232916745562e+01	3.147717654807580256e-01
-1.222657150820895566e+01	3.129781576976030100e-01
-1.222503133502885575e+01	3.111508190568469945e-01
-1.222338556421905764e+01	3.092942688097259918e-01
-1.222162786777325749e+01	3.074132566568349989e-01
-1.221975184922655799e+01	3.055127452695209911e-01
-1.221775105795135730e+01	3.035978908210130167e-01
-1.221561900352395824e+01	3.016740215704389882e-01
-1.221334917007305521e+01	2.997466145609459787e-01
-1.221093503052995644e+01	2.978212705114269832e-01
-1.220837006070105701e+01	2.959036869995850250e-01
-1.220564775309045658e+01	2.939996300521540151e-01
-1.220276163040725592e+01	2.921149042756909786e-01
-1.219970525869795708e+01	2.902553216784169998e-01
-1.219647226005425722e+01	2.884266693497700151e-01
-1.219305632485265534e+01	2.866346761795340314e-01
-1.218945122349425603e+01	2.848849788124739879e-01
-1.218565081762105606e+01	2.831830870470429806e-01
-1.218164907079395576e+01	2.815343488979580311e-01
-1.217744005863055534e+01	2.799439155519440336e-01
-1.217301797840655553e+01	2.784167064537980130e-01
-1.216837715813885623e+01	2.769573747658120033e-01
-1.216351206517285632e+01	2.755702734476540017e-01
-1.215841731430775496e+01	2.742594222057920250e-01
-1.215308767550265756e+01	2.730284755615410286e-01
-1.214751808120755783e+01	2.718806922847479823e-01
-1.214170363337595759e+01	2.708189064359829978e-01
-1.213563961021345605e+01	2.698455002539760228e-01
-1.212932147272505645e+01	2.689623791168370137e-01
-1.212274487111925581e+01	2.681709487955200033e-01
-1.211590565113155549e+01	2.674720952059810308e-01
-1.210879986032285771e+01	2.668661668526540187e-01
-1.210142375440845797e+01	2.663529601403940017e-01
-1.209377380366095522e+01	2.659317077148359854e-01
-1.208584669942945666e+01	2.656010699724650204e-01
-1.207763936080165834e+01	2.653591298616440053e-01
-1.206914894142735761e+01	2.652033910744420186e-01
-1.206037283650905678e+01	2.651307797066220218e-01
-1.205130868995085791e+01	2.651376494395750183e-01
-1.204195440164305708e+01	2.652197902736039836e-01
-1.203230813484495698e+01	2.653724408167569826e-01
-1.202236832361375818e+01	2.655903041077209981e-01
-1.201213368021155503e+01	2.658675669251290286e-01
-1.200160320240845735e+01	2.661979225092860335e-01
-1.199077618058815631e+01	2.665745965958730146e-01
-1.197965220454695512e+01	2.669903766349410179e-01
-1.196823116986985625e+01	2.674376440425360046e-01
-1.195651328375525679e+01	2.679084093069329930e-01
-1.194449907015765788e+01	2.683943497467979888e-01
-1.193218937410795633e+01	2.688868496949500253e-01
-1.191958536507455690e+01	2.693770428589409849e-01
-1.190668853922645809e+01	2.698558565886480243e-01
-1.189350072046405771e+01	2.703140577616949813e-01
-1.188002406009145773e+01	2.707422999800540020e-01
-1.186626103501135532e+01	2.711311717558130274e-01
-1.185221444433915750e+01	2.714712453510320089e-01
-1.183788740434475528e+01	2.717531259261730114e-01
-1.182328334165035599e+01	2.719675006437770048e-01
-1.180840598463045765e+01	2.721051873692890144e-01
-1.179325935298295747e+01	2.721571826091540025e-01
-1.177784774546205782e+01	2.721147083278109835e-01
-1.176217572578735826e+01	2.719692572900260230e-01
-1.174624810676885645e+01	2.717126365832129853e-01
-1.173006993271175702e+01	2.713370089860960288e-01
-1.171364646018815492e+01	2.708349318651240289e-01
-1.169698313728785521e+01	2.701993932986130331e-01
-1.168008558148115839e+01	2.694238451503260245e-01
-1.166295955624905645e+01	2.685022328391939994e-01
-1.164561094665335617e+01	2.674290215797430204e-01
-1.162804573403635544e+01	2.661992188983969831e-01
-1.161026997005355810e+01	2.648083932638680138e-01
-1.159228975025555641e+01	2.632526887048790010e-01
-1.157411118743895528e+01	2.615288353253180098e-01
-1.155574038499735678e+01	2.596341556649480187e-01
-1.153718341049955498e+01	2.575665668927440421e-01
-1.151844626972395602e+01	2.553245788592269916e-01
-1.149953488137295565e+01	2.529072880733620465e-01
-1.148045505268245492e+01	2.503143677081940410e-01
-1.146121245613175788e+01	2.475460537769439973e-01
-1.144181260744475637e+01	2.446031276572490087e-01
-1.142226084505815820e+01	2.414868951752170145e-01
-1.140256231121395558e+01	2.381991624924350015e-01
-1.138272193481225614e+01	2.347422090677550033e-01
-1.136274441613885600e+01	2.311187579910539969e-01
-1.134263421356055801e+01	2.273319440080709963e-01
-1.132239553225525697e+01	2.233852795734110053e-01
-1.130203231501865702e+01	2.192826192828309928e-01
-1.128154823516985772e+01	2.150281230456590198e-01
-1.126094669154705841e+01	2.106262183636780083e-01
-1.124023080556775511e+01	2.060815620838629958e-01
-1.121940342030155691e+01	2.013990019891200023e-01
-1.119846710148555502e+01	1.965835385835930094e-01
-1.117742414039135568e+01	1.916402874174870097e-01
-1.115627655843775656e+01	1.865744422806989988e-01
-1.113502611342715554e+01	1.813912395752790008e-01
-1.111367430727255723e+01	1.760959241541160125e-01
-1.109222239507115759e+01	1.706937168875370114e-01
-1.107067139537375766e+01	1.651897841913330112e-01
-1.104902210149465702e+01	1.595892097192640191e-01
-1.102727509370475545e+01	1.538969683910789976e-01
-1.100543075214905642e+01	1.481179028938409969e-01
-1.098348927033455524e+01	1.422567027604839940e-01
-1.096145066903645571e+01	1.363178860955050198e-01
-1.093931481047895815e+01	1.303057839841390009e-01
-1.091708141265325693e+01	1.242245275885780070e-01
-1.089475006364545706e+01	1.180780379035300115e-01
-1.087232023585735519e+01	1.118700181138180122e-01
-1.084979130001415726e+01	1.056039484694166058e-01
-1.082716253886385616e+01	9.928308356853510208e-02
-1.080443316048785718e+01	9.291045191741650888e-02
-1.078160231115105816e+01	8.648885761661750937e-02
-1.075866908763375562e+01	8.002088400789381106e-02
-1.073563254899965713e+01	7.350889910345539957e-02
-1.071249172776225578e+01	6.695506261036709983e-02
-1.068924564042665537e+01	6.036133435718329943e-02
-1.066589329738815550e+01	5.372948392745130475e-02
-1.064243371218275769e+01	4.706110130531931945e-02
-1.061886591008675751e+01	4.035760834196641667e-02
-1.059518893607325651e+01	3.362027085766261525e-02
-1.057140186213595712e+01	2.685021120269870387e-02
-1.054750379399605720e+01	2.004842111086690970e-02
-1.052349387720935781e+01	1.321577469129650573e-02
-1.049937130269545804e+01	6.353041417893418030e-03
-1.047513531170885770e+01	-5.391010099660975552e-04
-1.045078520027345803e+01	-7.460054046817099493e-03
-1.042632032310215706e+01	-1.440928601663948871e-02
-1.040174009701965829e+01	-2.138632024541939347e-02
-1.037704400390845549e+01	-2.839072367681577669e-02
-1.035223159319185626e+01	-3.542209602286919279e-02
-1.032730248386955552e+01	-4.248005948845309798e-02
-1.030225636611745799e+01	-4.956424909605777751e-02
-1.027709300246095836e+01	-5.667430362665859533e-02
-1.025181222853145613e+01	-6.380985718299139742e-02
-1.022641395341065618e+01	-7.097053137361369890e-02
-1.020089815957165769e+01	-7.815592810969756998e-02
-1.017526490241909798e+01	-8.536562300158578864e-02
-1.014951430943712651e+01	-9.259915933867696181e-02
-1.012364657894927689e+01	-9.985604263412301007e-02
-1.009766197849937797e+01	-1.071357357149709810e-01
-1.007156084286256714e+01	-1.144376543386599887e-01
-1.004534357169844583e+01	-1.217611633179190300e-01
-1.001901062686108546e+01	-1.291055731380619798e-01
-9.992562529383917536e+00	-1.364701370530599922e-01
-9.965999856160685511e+00	-1.438540486495049620e-01
-9.939323236347426871e+00	-1.512564398704289714e-01
-9.912533347514177251e+00	-1.586763794936369987e-01
-9.885630911578356717e+00	-1.661128720616489862e-01
-9.858616690555567885e+00	-1.735648572623350039e-01
-9.831491482166367035e+00	-1.810312097606469606e-01
-9.804256115340635347e+00	-1.885107394825130123e-01
-9.776911445663134970e+00	-1.960021923517459852e-01
-9.749458350805575435e+00	-2.035042514797579805e-01
-9.721897725991826889e+00	-2.110155388058880255e-01
-9.694230479542888190e+00	-2.185346171833079665e-01
-9.666457528548185962e+00	-2.260599929017220178e-01
-9.638579794708157067e+00	-2.335901186336089563e-01
-9.610598200391578416e+00	-2.411233967855779814e-01
-9.582513664947978071e+00	-2.486581832307069861e-01
-9.554327101312225068e+00	-2.561927913916620114e-01
-9.526039412933965167e+00	-2.637254966380779830e-01
-9.497651491059826867e+00	-2.712545409554240061e-01
-9.469164212390886348e+00	-2.787781378364129758e-01
-9.440578437131907918e+00	-2.862944773403289789e-01
-9.411895007442357297e+00	-2.938017312605040177e-01
-9.383114746293145458e+00	-3.012980583358599862e-01
-9.354238456725575190e+00	-3.087816094390389843e-01
-9.325266921502937123e+00	-3.162505326714549758e-01
-9.296200903138256422e+00	-3.237029782946369560e-01
-9.267041144275346198e+00	-3.311371034276659464e-01
-9.237788368394557637e+00	-3.385510764424159436e-01
-9.208443280809326836e+00	-3.459430809917169447e-01
-9.179006569914637481e+00	-3.533113196104439857e-01
-9.149478908644976372e+00	-3.606540168359550491e-01
-9.119860956095894977e+00	-3.679694218020539975e-01
-9.090153359261645249e+00	-3.752558102697349240e-01
-9.060356754839606452e+00	-3.825114860681639306e-01
-9.030471771052845043e+00	-3.897347819305109762e-01
-9.000499029442366350e+00	-3.969240597211590171e-01
-8.970439146582986467e+00	-4.040777100632179653e-01
-8.940292735679378211e+00	-4.111941513879419641e-01
-8.910060408002806298e+00	-4.182718284403120212e-01
-8.879742774133706718e+00	-4.253092102874140301e-01
-8.849340444980526854e+00	-4.323047878880549866e-01
-8.818854032551435296e+00	-4.392570712930499721e-01
-8.788284150462228439e+00	-4.461645865555199930e-01
-8.757631414170237605e+00	-4.530258724390980318e-01
-8.726896440931845689e+00	-4.598394770190050163e-01
-8.696079849488185687e+00	-4.666039542762259740e-01
-8.665182259490995520e+00	-4.733178607884440114e-01
-8.634204290687835126e+00	-4.799797526227729816e-01
-8.603146561892465627e+00	-4.865881825345859668e-01
-8.572009689772816188e+00	-4.931416975739130737e-01
-8.540794287494426484e+00	-4.996388371957999897e-01
-8.509500963262695450e+00	-5.060781319639480191e-01
-8.478130318811174959e+00	-5.124581029277099908e-01
-8.446682947886765547e+00	-5.187772617415360443e-01
-8.415159434784936110e+00	-5.250341115830841066e-01
-8.383560352989405828e+00	-5.312271489119579915e-01
-8.351886263971225688e+00	-5.373548660954010625e-01
-8.320137716201195133e+00	-5.434157549106961582e-01
-8.288315244427725048e+00	-5.494083109167200440e-01
-8.256419369269316633e+00	-5.553310386694501055e-01
-8.224450597166825361e+00	-5.611824577384869617e-01
-8.192409420735556225e+00	-5.669611094642801330e-01
-8.160296319551566313e+00	-5.726655643789779759e-01
-8.128111761399736679e+00	-5.782944301980230684e-01
-8.095856204003776924e+00	-5.838463602751780002e-01
-8.063530097250605877e+00	-5.893200624007510768e-01
-8.031133885912856485e+00	-5.947143078118140025e-01
-7.998668012864976085e+00	-6.000279402742969559e-01
-7.966132922779426195e+00	-6.052598850902750627e-01
-7.933529066280935460e+00	-6.104091578796040363e-01
-7.900856904528155589e+00	-6.154748729835679555e-01
-7.868116914184045463e+00	-6.204562513392331002e-01
-7.835309592728405548e+00	-6.253526276769760806e-01
-7.802435464059255921e+00	-6.301634568999689989e-01
-7.769495084323185807e+00	-6.348883195132750679e-01
-7.736489047909345551e+00	-6.395269259814251317e-01
-7.703417993537535757e+00	-6.440791199068101047e-01
-7.670282610366995435e+00	-6.485448799366251293e-01
-7.637083644050285614e+00	-6.529243203232810711e-01
-7.603821902655146125e+00	-6.572176900817729983e-01
-7.570498262377305387e+00	-6.614253707072681454e-01
-7.537113672967795885e+00	-6.655478724367089871e-01
-7.503669162800665760e+00	-6.695858290592870965e-01
-7.470165843509935399e+00	-6.735399913017920959e-01
-7.436604914128896127e+00	-6.774112188358281106e-01
-7.402987664669785417e+00	-6.812004709742800479e-01
-7.369315479088245802e+00	-6.849087961439750405e-01
-7.335589837583455619e+00	-6.885373202398450410e-01
-7.301812318192276052e+00	-6.920872339827390807e-01
-7.267984597644285394e+00	-6.955597794182120097e-01
-7.234108451452505584e+00	-6.989562357067420351e-01
-7.200185753224015883e+00	-7.022779043667950472e-01
-7.166218473183535664e+00	-7.055260941408050268e-01
-7.132208675912175444e+00	-7.087021056602420543e-01
-7.098158517312735505e+00	-7.118072160895689837e-01
-7.064070240822045932e+00	-7.148426639298599561e-01
-7.029946172899035339e+00	-7.178096341612629772e-01
-6.995788717825835334e+00	-7.207092438993389916e-01
-6.961600351866735537e+00	-7.235425287337451383e-01
-6.927383616836655378e+00	-7.263104299087781435e-01
-6.893141113137465581e+00	-7.290137824942630740e-01
-6.858875492325755552e+00	-7.316533046822351061e-01
-6.824589449280256126e+00	-7.342295883301470649e-01
-6.790285714041175424e+00	-7.367430908551171331e-01
-6.755967043396235994e+00	-7.391941285663361505e-01
-6.721636212290225565e+00	-7.415828715044590069e-01
-6.687296005135785926e+00	-7.439093398378491262e-01
-6.652949207103265650e+00	-7.461734018463270779e-01
-6.618598595466295365e+00	-7.483747735037289406e-01
-6.584246931078485687e+00	-7.505130196515630292e-01
-6.549896950053685885e+00	-7.525875567374380459e-01
-6.515551355719125581e+00	-7.545976570741399492e-01
-6.481212810906986199e+00	-7.565424545583201432e-01
-6.446883930645025629e+00	-7.584209517720581495e-01
-6.412567275302265557e+00	-7.602320283761181408e-01
-6.378265344239835599e+00	-7.619744506907579762e-01
-6.343980570011455988e+00	-7.636468823485369484e-01
-6.309715313151786020e+00	-7.652478958938020437e-01
-6.275471857584575375e+00	-7.667759851954469852e-01
-6.241252406675966036e+00	-7.682295785332069471e-01
-6.207059079951875447e+00	-7.696070522131270852e-01
-6.172893910491875857e+00	-7.709067445649750994e-01
-6.138758843005435395e+00	-7.721269701731869883e-01
-6.104655732590296147e+00	-7.732660341933930148e-01
-6.070586344166596149e+00	-7.743222466086900901e-01
-6.036552352574485525e+00	-7.752939362833941583e-01
-6.002555343317515835e+00	-7.761794646770949768e-01
-5.968596813928975564e+00	-7.769772390882230262e-01
-5.934678175933365551e+00	-7.776857253040301288e-01
-5.900800757370905814e+00	-7.783034595426450153e-01
-5.866965805849115867e+00	-7.788290595827289664e-01
-5.833174492081485418e+00	-7.792612349869090238e-01
-5.799427913870755624e+00	-7.795987963366619589e-01
-5.765727100491095491e+00	-7.798406634083450140e-01
-5.732073017421675409e+00	-7.799858722326020732e-01
-5.698466571381965551e+00	-7.800335809922140928e-01
-5.664908615618145404e+00	-7.799830747264620001e-01
-5.631399955388785905e+00	-7.798337688231209430e-01
-5.597941353597565950e+00	-7.795852112921011212e-01
-5.564533536520875678e+00	-7.792370838274740308e-01
-5.531177199578015902e+00	-7.787892016768831471e-01
-5.497873013092865691e+00	-7.782415123491981390e-01
-5.464621627996515407e+00	-7.775940932024600905e-01
-5.431423681421805760e+00	-7.768471479647129918e-01
-5.398279802142625705e+00	-7.760010022500520854e-01
-5.365190615812175601e+00	-7.750560981410961059e-01
-5.332156749957476016e+00	-7.740129879170649652e-01
-5.299178838688945348e+00	-7.728723270136010903e-01
-5.266257527087505608e+00	-7.716348663064580560e-01
-5.233393475233896197e+00	-7.703014438160631361e-01
-5.200587361848565848e+00	-7.688729759338159830e-01
-5.167839887513525632e+00	-7.673504482737170118e-01
-5.135151777451326005e+00	-7.657349062545879548e-01
-5.102523783839766125e+00	-7.640274455187610059e-01
-5.069956687645015947e+00	-7.622292022926060451e-01
-5.037451299959395890e+00	-7.603413437928170371e-01
-5.005008462834585892e+00	-7.583650587798480558e-01
-4.972629049604525342e+00	-7.563015483564969887e-01
-4.940313964696975368e+00	-7.541520171052631394e-01
-4.908064142936465757e+00	-7.519176646529270869e-01
-4.875880548345925547e+00	-7.495996777448501458e-01
-4.843764172457995620e+00	-7.471992229047801359e-01
-4.811716032151776012e+00	-7.447174397486151509e-01
-4.779737167034185497e+00	-7.421554350126591260e-01
-4.747828636389575863e+00	-7.395142773484979504e-01
-4.715991515724915928e+00	-7.367949929277519683e-01
-4.684226892941535603e+00	-7.339985618908031473e-01
-4.652535864168045876e+00	-7.311259156641309875e-01
-4.620919529292375927e+00	-7.281779351612800433e-01
-4.589378987233895479e+00	-7.251554498727530440e-01
-4.557915330999476211e+00	-7.220592378404280254e-01
-4.526529642569905754e+00	-7.188900265024349423e-01
-4.495222987665306036e+00	-7.156484943849590330e-01
-4.463996410439936113e+00	-7.123352736082420034e-01
-4.432850928158336146e+00	-7.089509531651290164e-01
-4.401787525906025955e+00	-7.054960829220631169e-01
-4.370807151388105716e+00	-7.019711782844360037e-01
-4.339910709870046013e+00	-6.983767254608230779e-01
-4.309099059314045910e+00	-6.947131872538201414e-01
-4.278373005764005477e+00	-6.909810092991930386e-01
-4.247733299030845622e+00	-6.871806266697331189e-01
-4.217180628728045555e+00	-6.833124707557580724e-01
-4.186715620705386165e+00	-6.793769763306329867e-01
-4.156338833925736331e+00	-6.753745887070150555e-01
-4.126050757826895676e+00	-6.713057708878269469e-01
-4.095851810206745824e+00	-6.671710106152559661e-01
-4.065742335665555984e+00	-6.629708272213810094e-01
-4.035722604635076038e+00	-6.587057781853331573e-01
-4.005792813018926424e+00	-6.543764653042749568e-01
-3.975953082463176358e+00	-6.499835403888369889e-01
-3.946203461270796353e+00	-6.455277103980410214e-01
-3.916543925967125972e+00	-6.410097419341300728e-01
-3.886974383517565634e+00	-6.364304650240371064e-01
-3.857494674192105677e+00	-6.317907761215000306e-01
-3.828104575064705806e+00	-6.270916402719199922e-01
-3.798803804128976225e+00	-6.223340923909970179e-01
-3.769592025004666169e+00	-6.175192376178060272e-01
-3.740468852203096439e+00	-6.126482507133059752e-01
-3.711433856913026297e+00	-6.077223744860960064e-01
-3.682486573262216289e+00	-6.027429172385869727e-01
-3.653626505003716218e+00	-5.977112492384140108e-01
-3.624853132570645897e+00	-5.926287982318461101e-01
-3.596165920437596419e+00	-5.874970440279729811e-01
-3.567564324722206415e+00	-5.823175121944681454e-01
-3.539047800956436340e+00	-5.770917669176189868e-01
-3.510615811953395671e+00	-5.718214030908681522e-01
-3.482267835692805846e+00	-5.665080377072959639e-01
-3.454003373146376177e+00	-5.611533006420390546e-01
-3.425821955962896403e+00	-5.557588249204781228e-01
-3.397723153932836304e+00	-5.503262365770631437e-01
-3.369706582152706353e+00	-5.448571442175631496e-01
-3.341771907811086351e+00	-5.393531284043979745e-01
-3.313918856520675860e+00	-5.338157309902249459e-01
-3.286147218124606084e+00	-5.282464445290990795e-01
-3.258456851909246055e+00	-5.226467018971521217e-01
-3.230847691161676138e+00	-5.170178662557380900e-01
-3.203319747016256436e+00	-5.113612214893210606e-01
-3.175873111541945626e+00	-5.056779632479331266e-01
-3.148507960030405783e+00	-4.999691907198459684e-01
-3.121224552453416123e+00	-4.942358992540569207e-01
-3.094023234068325579e+00	-4.884789739444139189e-01
-3.066904435159665709e+00	-4.826991842776919284e-01
-3.039868669916385713e+00	-4.768971799367369147e-01
-3.012916534454445738e+00	-4.710734878370669843e-01
-2.986048704006106114e+00	-4.652285104612060018e-01
-2.959265929308085852e+00	-4.593625255396060481e-01
-2.932569032231885586e+00	-4.534756871106019882e-01
-2.905958900710346349e+00	-4.475680279745800072e-01
-2.879436483024575999e+00	-4.416394635396440616e-01
-2.853002781525425746e+00	-4.356897970379369212e-01
-2.826658845872145776e+00	-4.297187260734229297e-01
-2.800405765879146358e+00	-4.237258504439970763e-01
-2.774244664068356236e+00	-4.177106811631419725e-01
-2.748176688030715908e+00	-4.116726505896640131e-01
-2.722203002704206121e+00	-4.056111235582630647e-01
-2.696324782679146104e+00	-3.995254093892939840e-01
-2.670543204642585877e+00	-3.934147746432539727e-01
-2.644859440073536128e+00	-3.872784564743780300e-01
-2.619274648299155572e+00	-3.811156764286670051e-01
-2.593789970018326230e+00	-3.749256545246430483e-01
-2.568406521394326347e+00	-3.687076234504190198e-01
-2.543125388811765752e+00	-3.624608427082510187e-01
-2.517947624384656358e+00	-3.561846125377929329e-01
-2.492874242293465770e+00	-3.498782874516619956e-01
-2.467906216017795806e+00	-3.435412892217760139e-01
-2.443044476519886210e+00	-3.371731191620290224e-01
-2.418289911420785643e+00	-3.307733695622689374e-01
-2.393643365197426043e+00	-3.243417341399539855e-01
-2.369105640414396419e+00	-3.178780173892860050e-01
-2.344677499988906177e+00	-3.113821427227149718e-01
-2.320359670472395663e+00	-3.048541593163580088e-01
-2.296152846316705798e+00	-2.982942475888260003e-01
-2.272057695077165818e+00	-2.917027232619269772e-01
-2.248074863490216124e+00	-2.850800399715159861e-01
-2.224204984348325809e+00	-2.784267904170429908e-01
-2.200448684081195871e+00	-2.717437060589489861e-01
-2.176806590939196262e+00	-2.650316553935559982e-01
-2.153279343662956258e+00	-2.582916408553809773e-01
-2.129867600512445946e+00	-2.515247944164200056e-01
-2.106572048519435914e+00	-2.447323719708450196e-01
-2.083393412819505741e+00	-2.379157466112080122e-01
-2.060332465913786049e+00	-2.310764009186609957e-01
-2.037390036705946095e+00	-2.242159184044549836e-01
-2.014567019158236327e+00	-2.173359742529329952e-01
-1.991864380409116064e+00	-2.104383255271619624e-01
-1.969283168197466072e+00	-2.035248010070639935e-01
-1.946824517441456015e+00	-1.965972908362940141e-01
-1.924489655826246093e+00	-1.896577361579339649e-01
-1.902279908262415997e+00	-1.827081189204000089e-01
-1.880196700086905981e+00	-1.757504520335669840e-01
-1.858241558890155964e+00	-1.687867700510459756e-01
-1.836416114866626037e+00	-1.618191205478460293e-01
-1.814722099601576044e+00	-1.548495563532579777e-01
-1.793161343223766080e+00	-1.478801287868889980e-01
-1.771735769872335942e+00	-1.409128820314239916e-01
-1.750447391445796086e+00	-1.339498487590269904e-01
-1.729298299621685908e+00	-1.269930471095779834e-01
-1.708290656157166021e+00	-1.200444790983170029e-01
-1.687426681502445902e+00	-1.131061305082119994e-01
-1.666708641781806000e+00	-1.061799722988089889e-01
-1.646138834218735969e+00	-9.926796353865602329e-02
-1.625719571104256023e+00	-9.237205584306301676e-02
-1.605453162428525982e+00	-8.549419927321560975e-02
-1.585341897317146032e+00	-7.863634962691318231e-02
-1.565388024432506020e+00	-7.180047702575848012e-02
-1.545593731519345981e+00	-6.498857567894039677e-02
-1.525961124290146076e+00	-5.820267468006601330e-02
-1.506492204860885975e+00	-5.144484967127910258e-02
-1.487188849960515924e+00	-4.471723518842710132e-02
-1.468052789148186044e+00	-3.802203748264798566e-02
-1.449085583280476097e+00	-3.136154759775700018e-02
-1.430288603476566056e+00	-2.473815446946850405e-02
-1.411663010832395981e+00	-1.815435780205429395e-02
-1.393209737135095994e+00	-1.161278047070718467e-02
-1.374929466826656066e+00	-5.116180193809993781e-03
-1.356822620460415907e+00	1.332539781356695263e-03
-1.338889339885966034e+00	7.730321233143794268e-03
-1.321129475387075924e+00	1.407394300767300654e-02
-1.303542574984025926e+00	2.036001478616941696e-02
-1.286127876095086053e+00	2.658497280184429767e-02
-1.268884299733846088e+00	3.274507771412729640e-02
-1.251810447397555981e+00	3.883641482829011671e-02
-1.234904600779116013e+00	4.485489682574789194e-02
-1.218164724409966038e+00	5.079626914477192168e-02
-1.201588471314386064e+00	5.665611812326680485e-02
-1.185173191727975972e+00	6.242988198494350827e-02
-1.168915944903127890e+00	6.811286471796801356e-02
-1.152813513994388916e+00	7.370025286133860543e-02
-1.136862423985724124e+00	7.918713517920160372e-02
-1.121058962590288921e+00	8.456852516744541026e-02
-1.105399204022315951e+00	8.983938630061941155e-02
-1.089879035509752958e+00	9.499465989091711304e-02
-1.074494186386126149e+00	1.000292953950665115e-01
-1.059240259570801035e+00	1.049382829699062047e-01
-1.044112765218863981e+00	1.097166880436210024e-01
-1.029107156295435033e+00	1.143596876374750049e-01
-1.014218865804715985e+00	1.188626081428350023e-01
-9.994433453817129775e-01	1.232209642306820035e-01
-9.847761049346539508e-01	1.274304985461039985e-01
-9.702127530088120455e-01	1.314872218186869945e-01
-9.557490375281110229e-01	1.353874530017150080e-01
-9.413808865595100217e-01	1.391278590388569936e-01
-9.271044487371430387e-01	1.427054938468330092e-01
-9.129161329784259982e-01	1.461178360966240153e-01
-8.988126471231450143e-01	1.493628253743080059e-01
-8.847910351288269526e-01	1.524388963056350077e-01
-8.708487124615510444e-01	1.553450102361400020e-01
-8.569834993308359516e-01	1.580806840708749994e-01
-8.431936514301889840e-01	1.606460158947680128e-01
-8.294778878613540130e-01	1.630417070160589954e-01
-8.158354159400890149e-01	1.652690801010560095e-01
-8.022659526043179889e-01	1.673300930985160140e-01
-7.887697421715259560e-01	1.692273486858810183e-01
-7.753475702211749532e-01	1.709640990072739952e-01
-7.620007734093560137e-01	1.725442455140870079e-01
-7.487312450566949718e-01	1.739723337628850119e-01
-7.355414363863610472e-01	1.752535430717760134e-01
-7.224343533265269457e-01	1.763936709847979956e-01
-7.094135488305399750e-01	1.773991125439370042e-01
-6.964831107079429984e-01	1.782768344193530197e-01
-6.836476449999999705e-01	1.790343440000000119e-01
-6.709122549741179942e-01	1.796796535982290166e-01
-6.582825158521019571e-01	1.802212399728539971e-01
-6.457644454271769252e-01	1.806679994247969989e-01
-6.333644707636499893e-01	1.810291987673580127e-01
-6.210893912106729697e-01	1.813144225187880154e-01
-6.089463379973030221e-01	1.815335167076360112e-01
-5.969427307095940272e-01	1.816965297208550101e-01
-5.850862309814399698e-01	1.818136506603340030e-01
-5.733846937588880088e-01	1.818951457050040077e-01
-5.618461165224299947e-01	1.819512930025239950e-01
-5.504785868729620280e-01	1.819923166364099953e-01
-5.392902289044709807e-01	1.820283202311250015e-01
-5.282891487998000457e-01	1.820692207687009956e-01
-5.174833800949230067e-01	1.821246831959130175e-01
-5.068808290617839996e-01	1.822040564005699970e-01
-4.964892206599609836e-01	1.823163111291999927e-01
-4.863160455030540175e-01	1.824699804061629960e-01
-4.763685082768219781e-01	1.826731029962209985e-01
-4.666534780327959986e-01	1.829331704288220117e-01
-4.571774407634149884e-01	1.832570780730859994e-01
-4.479464546429630101e-01	1.836510807179770055e-01
-4.389661082928519864e-01	1.841207530726570174e-01
-4.302414824004440197e-01	1.846709555580069995e-01
-4.217771149879600001e-01	1.853058057121240165e-01
-4.135769705924909889e-01	1.860286554808440185e-01
-4.056444135800459927e-01	1.868420746094310025e-01
-3.979821857765479809e-01	1.877478402941880065e-01
-3.905923885570630194e-01	1.887469331934600036e-01
-3.834764694919239880e-01	1.898395398369309983e-01
-3.766352136052709687e-01	1.910250614109920142e-01
-3.700687392583600355e-01	1.923021288368740034e-01
-3.637764986273920309e-01	1.936686239978870072e-01
-3.577572827039390280e-01	1.951217069131299942e-01
-3.520092307058859671e-01	1.966578485981020086e-01
-3.465298437485300198e-01	1.982728692982350105e-01
-3.413160025894940164e-01	1.999619817302120128e-01
-3.363639892277590082e-01	2.017198389184280127e-01
-3.316695121068040097e-01	2.035405861706200137e-01
-3.272277346446169632e-01	2.054179166979820115e-01
-3.230333067897299681e-01	2.073451303513779986e-01
-3.190803992822449642e-01	2.093151949168499948e-01
-3.153627402824999981e-01	2.113208093908389984e-01
-3.118736540174049665e-01	2.133544686385669964e-01
-3.086061010856689935e-01	2.154085288280309929e-01
-3.055527200581760194e-01	2.174752730271830026e-01
-3.027058700084089837e-01	2.195469763530970009e-01
-3.000576736101679964e-01	2.216159700693260126e-01
-2.976000604455800169e-01	2.236747040410590193e-01
-2.953248101754459842e-01	2.257158069770769937e-01
-2.932235952361489928e-01	2.277321439126510083e-01
-2.912880227423260138e-01	2.297168704181350163e-01
-2.895096752921649808e-01	2.316634830539230083e-01
-2.878801503921539773e-01	2.335658656331620064e-01
-2.863910982401700056e-01	2.354183308989110102e-01
-2.850342576296490127e-01	2.372156572717050160e-01
-2.838014897628899913e-01	2.389531203764150014e-01
-2.826848097880759747e-01	2.406265191132190007e-01
-2.816764159019909952e-01	2.422321960959820109e-01
-2.807687158883799827e-01	2.437670523417219959e-01
-2.799543509901979976e-01	2.452285561565629990e-01
-2.792262170422021850e-01	2.466147462259710155e-01
-2.785774828183764096e-01	2.479242289795700049e-01
-2.780016055760493043e-01	2.491561703626830049e-01
-2.774923438051981051e-01	2.503102822073900446e-01
-2.770437672169779875e-01	2.513868034546520303e-01
-2.766502640297904825e-01	2.523864765351819806e-01
-2.763065456339975912e-01	2.533105192698120178e-01
-2.760076487375036081e-01	2.541605926992309694e-01
-2.757489351137095146e-01	2.549387652977520013e-01
-2.755260890906413018e-01	2.556474740655410027e-01
-2.753351129352500926e-01	2.562894830278980018e-01
-2.751723202998778151e-01	2.568678396983480328e-01
-2.750343279086044923e-01	2.573858300838069990e-01
-2.749180456695992092e-01	2.578469328247089964e-01
-2.748206654056575826e-01	2.582547730700980315e-01
-2.747396483988331917e-01	2.586130766872519748e-01
-2.746727119464811850e-01	2.589256253968629795e-01
-2.746178151251895683e-01	2.591962134082529956e-01
-2.745731439560467058e-01	2.594286061042330171e-01
-2.745370961595894332e-01	2.596265012921760151e-01
-2.745082656817112166e-01	2.597934934966479870e-01
-2.744854271629378895e-01	2.599330417198369991e-01
-2.744675205129498696e-01	2.600484410392869816e-01
-2.744536357402376225e-01	2.601427983485929962e-01
-2.744429981735134194e-01	2.602190124763290036e-01
-2.744349541971767836e-01	2.602797588422720021e-01
-2.744289576079730342e-01	2.603274787289640013e-01
-2.744245566842138939e-01	2.603643731617319990e-01
