# Supplementary material for: Agile perching maneuvers in birds and morphing-wing drones
Source: Nat Commun. 2024 Sep 27;15:8330. doi: 10.1038/s41467-024-52369-4 (PMC11437188; doi:10.1038/s41467-024-52369-4)
Supplement: Supplementary file 11 — Source Data [file 41467_2024_52369_MOESM11_ESM.zip › figure_source_data/suppl_fig_2/harris_hawk_482.csv]

# horizontal_pos	altitude
-1.226748166066447077e+01	3.803187252722020073e-01
-1.226837588174787008e+01	3.804379412115019843e-01
-1.226927513064777031e+01	3.805587957927660248e-01
-1.227017694031977157e+01	3.806814691787209770e-01
-1.227107879780397148e+01	3.808061430390050073e-01
-1.227197815512167089e+01	3.809329964674810221e-01
-1.227287244030597080e+01	3.810622015925150263e-01
-1.227375906848937070e+01	3.811939189045229770e-01
-1.227463545297677072e+01	3.813282923283409787e-01
-1.227549901622957051e+01	3.814654440710970040e-01
-1.227634720068807006e+01	3.816054692792280045e-01
-1.227717747936177162e+01	3.817484305411270040e-01
-1.227798736611897112e+01	3.818943522746209851e-01
-1.227877442560877164e+01	3.820432150409829863e-01
-1.227953628275277076e+01	3.821949498295559855e-01
-1.228027063174647004e+01	3.823494323592490085e-01
-1.228097524451317035e+01	3.825064774451519822e-01
-1.228164797855927048e+01	3.826658334802550132e-01
-1.228228678418287068e+01	3.828271770838579946e-01
-1.228288971099137150e+01	3.829901079694920107e-01
-1.228345491369127096e+01	3.831541440862319958e-01
-1.228398065711477116e+01	3.833187170879909789e-01
-1.228446532045587070e+01	3.834831681857679975e-01
-1.228490740069277010e+01	3.836467444378819924e-01
-1.228530551517677161e+01	3.838085955328570109e-01
-1.228565840337697068e+01	3.839677711188699827e-01
-1.228596492777187166e+01	3.841232187324499781e-01
-1.228622407388487048e+01	3.842737823774470263e-01
-1.228643494946707015e+01	3.844182018030949943e-01
-1.228659678283417023e+01	3.845551125272920201e-01
-1.228670892036977058e+01	3.846830466480010147e-01
-1.228677082321187086e+01	3.848004344818640177e-01
-1.228678206314347143e+01	3.849056070648529948e-01
-1.228674231771347003e+01	3.849967995448460023e-01
-1.228665136461677143e+01	3.850721554906880173e-01
-1.228650907536667169e+01	3.851297321363240100e-01
-1.228631540829837121e+01	3.851675065722590108e-01
-1.228607040094127001e+01	3.851833828897039957e-01
-1.228577416180597126e+01	3.851752002755490234e-01
-1.228542686163127051e+01	3.851407420486739897e-01
-1.228502872414027003e+01	3.850777456202040261e-01
-1.228458001635797103e+01	3.849839133521389956e-01
-1.228408103854337163e+01	3.848569242804539825e-01
-1.228353211379167043e+01	3.846944466603309798e-01
-1.228293357736417057e+01	3.844941512826670071e-01
-1.228228576580457165e+01	3.842537255025810228e-01
-1.228158900590087121e+01	3.839708879123099883e-01
-1.228084360355347116e+01	3.836434035827229749e-01
-1.228004983261037175e+01	3.832690997898420271e-01
-1.227920792373067016e+01	3.828458821352290209e-01
-1.227831805333627102e+01	3.823717509619909971e-01
-1.227738033271367080e+01	3.818448179615659965e-01
-1.227639479732227024e+01	3.812633228604340174e-01
-1.227536139637117074e+01	3.806256500704849888e-01
-1.227427998271657117e+01	3.799303451821069988e-01
-1.227315030313767075e+01	3.791761311751279950e-01
-1.227197198904067044e+01	3.783619242196599730e-01
-1.227074454764137101e+01	3.774868489366610125e-01
-1.226946735367197050e+01	3.765502529867609804e-01
-1.226813964165537030e+01	3.755517208555649855e-01
-1.226676049878477137e+01	3.744910867043410030e-01
-1.226532885844537013e+01	3.733684461567199908e-01
-1.226384349440697008e+01	3.721841668948430160e-01
-1.226230301571457026e+01	3.709388979422310051e-01
-1.226070586229847059e+01	3.696335775156330272e-01
-1.225905030131957041e+01	3.682694393341480188e-01
-1.225733442426307107e+01	3.668480172810230089e-01
-1.225555614478497013e+01	3.653711483217469969e-01
-1.225371319731607045e+01	3.638409735912699894e-01
-1.225180313641787144e+01	3.622599375734090188e-01
-1.224982333688417135e+01	3.606307853066790248e-01
-1.224777099457647012e+01	3.589565575628960170e-01
-1.224564312797577159e+01	3.572405839577930120e-01
-1.224343658043187055e+01	3.554864739665959950e-01
-1.224114802308707084e+01	3.536981058318540150e-01
-1.223877395844597160e+01	3.518796133657720038e-01
-1.223631072456586999e+01	3.500353706647070240e-01
-1.223375449983367069e+01	3.481699747692860170e-01
-1.223110130829997111e+01	3.462882263196470078e-01
-1.222834702553597097e+01	3.443951082714650225e-01
-1.222548738498127108e+01	3.424957627545879846e-01
-1.222251798474847106e+01	3.405954661721000143e-01
-1.221943429485587096e+01	3.386996026533879989e-01
-1.221623166485437118e+01	3.368136359900619770e-01
-1.221290533182547122e+01	3.349430801983189765e-01
-1.220945042872077124e+01	3.330934688653680031e-01
-1.220586199302457153e+01	3.312703234506950145e-01
-1.220213497571857175e+01	3.294791207251410170e-01
-1.219826425053487107e+01	3.277252595418470027e-01
-1.219424462348657023e+01	3.260140271429610159e-01
-1.219007084266877072e+01	3.243505652144990092e-01
-1.218573760832677166e+01	3.227398359088259894e-01
-1.218123958319387157e+01	3.211865880597279954e-01
-1.217657140310237018e+01	3.196953238190010094e-01
-1.217172768787677128e+01	3.182702659456840277e-01
-1.216670305251947148e+01	3.169153259796559929e-01
-1.216149211870167157e+01	3.156340735300660061e-01
-1.215608952657507125e+01	3.144297069061259831e-01
-1.215048994691707129e+01	3.133050253130469920e-01
-1.214468809362527146e+01	3.122624028294430087e-01
-1.213867873657277130e+01	3.113037643743229999e-01
-1.213245671483287147e+01	3.104305638619530017e-01
-1.212601695028037163e+01	3.096437647313660113e-01
-1.211935446156687135e+01	3.089438230242890215e-01
-1.211246437846447144e+01	3.083306731707550208e-01
-1.210534195656217094e+01	3.078037166257400203e-01
-1.209798259229097006e+01	3.073618134830219950e-01
-1.209038183824287138e+01	3.070032771740119903e-01
-1.208253541873887116e+01	3.067258723398220144e-01
-1.207443924558877058e+01	3.065268159443769735e-01
-1.206608943397267097e+01	3.064027816749749777e-01
-1.205748231836357043e+01	3.063499076546339905e-01
-1.204861446839527162e+01	3.063638074678110002e-01
-1.203948270457167169e+01	3.064395844778999844e-01
-1.203008411369697050e+01	3.065718493913480169e-01
-1.202041606390127093e+01	3.067547409995269869e-01
-1.201047621912217167e+01	3.069819500057119899e-01
-1.200026255289857069e+01	3.072467458209299784e-01
-1.198977336132437088e+01	3.075420061891089851e-01
-1.197900727500786999e+01	3.078602494791590205e-01
-1.196796326987897174e+01	3.081936694594670234e-01
-1.195664067668877095e+01	3.085341723490260257e-01
-1.194503918904787021e+01	3.088734159192170203e-01
-1.193315886985717000e+01	3.092028504013140111e-01
-1.192100015599187124e+01	3.095137609373490029e-01
-1.190856386111257059e+01	3.097973112961520115e-01
-1.189585117648917034e+01	3.100445885624629749e-01
-1.188286366974247166e+01	3.102466484951920123e-01
-1.186960328142417076e+01	3.103945612412600252e-01
-1.185607231937847139e+01	3.104794570843210089e-01
-1.184227345085287020e+01	3.104925719031140230e-01
-1.182820969234457031e+01	3.104252920123279913e-01
-1.181388439720057093e+01	3.102691980599769916e-01
-1.179930124101087152e+01	3.100161076592640175e-01
-1.178446420486247170e+01	3.096581164400010189e-01
-1.176937755654547146e+01	3.091876372148180119e-01
-1.175404582983277102e+01	3.085974369685809959e-01
-1.173847380197217127e+01	3.078806713957780161e-01
-1.172266646955867131e+01	3.070309167297979869e-01
-1.170662902297267038e+01	3.060421986301219976e-01
-1.169036681958697166e+01	3.049090179181400129e-01
-1.167388535596597166e+01	3.036263729794350108e-01
-1.165719023928957121e+01	3.021897786796789998e-01
-1.164028715824557025e+01	3.005952816724590249e-01
-1.162318185364377143e+01	2.988394720100019941e-01
-1.160588008900517032e+01	2.969194910016300093e-01
-1.158838762138277012e+01	2.948330352993069892e-01
-1.157071017266527058e+01	2.925783572245790332e-01
-1.155285340161137064e+01	2.901542613859660058e-01
-1.153482287684957086e+01	2.875600976701350175e-01
-1.151662405106847054e+01	2.847957507234469832e-01
-1.149826223660517144e+01	2.818616260723549871e-01
-1.147974258262347114e+01	2.787586330611679930e-01
-1.146107005404987156e+01	2.754881648136049965e-01
-1.144224941241807159e+01	2.720520754498509941e-01
-1.142328519874287096e+01	2.684526548133480128e-01
-1.140418171852477158e+01	2.646926009808719948e-01
-1.138494302895767163e+01	2.607749908454409793e-01
-1.136557292838597100e+01	2.567032490740930317e-01
-1.134607494803437078e+01	2.524811157513420223e-01
-1.132645234600277107e+01	2.481126130242000127e-01
-1.130670810349997168e+01	2.436020110659909976e-01
-1.128684492326167010e+01	2.389537936737259893e-01
-1.126686523007937168e+01	2.341726238078130073e-01
-1.124677117334387155e+01	2.292633093732910077e-01
-1.122656463149357009e+01	2.242307695289189884e-01
-1.120624721823677028e+01	2.190800017945130074e-01
-1.118582029040807058e+01	2.138160502081999925e-01
-1.116528495730727144e+01	2.084439747640050022e-01
-1.114464209135967110e+01	2.029688223369190136e-01
-1.112389233993457083e+01	1.973955992775180135e-01
-1.110303613815147017e+01	1.917292458318660131e-01
-1.108207372250857148e+01	1.859746125152350049e-01
-1.106100514516417022e+01	1.801364385405390123e-01
-1.103983028871127026e+01	1.742193323747349976e-01
-1.101854888128727161e+01	1.682277544693220050e-01
-1.099716051187067123e+01	1.621660021847459998e-01
-1.097566464562457078e+01	1.560381969034940197e-01
-1.095406063915837080e+01	1.498482733032460157e-01
-1.093234775558717153e+01	1.435999707399663039e-01
-1.091052517928367038e+01	1.372968266714683083e-01
-1.088859203022657063e+01	1.309421720351063023e-01
-1.086654737786167146e+01	1.245391284788260056e-01
-1.084439025440717153e+01	1.180906073330598022e-01
-1.082211966754017141e+01	1.115993102018359995e-01
-1.079973461241967136e+01	1.050677310449951024e-01
-1.077723408300507124e+01	9.849815961946500886e-02
-1.075461708264477068e+01	9.189268614602340290e-02
-1.073188263391327091e+01	8.525320706867881015e-02
-1.070902978768727110e+01	7.858143177652560096e-02
-1.068605763145527021e+01	7.187889016241749696e-02
-1.066296529686347050e+01	6.514694089878229899e-02
-1.063975196650227062e+01	5.838678031809360625e-02
-1.061641687994727157e+01	5.159945179360139744e-02
-1.059295933906557075e+01	4.478585552463190678e-02
-1.056937871260577033e+01	3.794675863977908792e-02
-1.054567444008857002e+01	3.108280554037520793e-02
-1.052184603501767057e+01	2.419452841546129718e-02
-1.049789308743037175e+01	1.728235786787310491e-02
-1.047381526580887012e+01	1.034663359879670064e-02
-1.044961231837227089e+01	3.387615105065994170e-03
-1.042528407376967081e+01	-3.594507650553691036e-03
-1.040083044119557165e+01	-1.059960363092810054e-02
-1.037625140994807005e+01	-1.762759020896348394e-02
-1.035154704845237106e+01	-2.467842277314941102e-02
-1.032671750276997003e+01	-3.175208448088601143e-02
-1.030176299461937006e+01	-3.884857618564840909e-02
-1.027668381893037086e+01	-4.596790656436020028e-02
-1.025148034096047134e+01	-5.311008247248399927e-02
-1.022615299300107061e+01	-6.027509955611698444e-02
-1.020070227070407043e+01	-6.746293315265300405e-02
-1.017512872906294064e+01	-7.467352951410799466e-02
-1.014943297808343026e+01	-8.190679738989298242e-02
-1.012361567818396146e+01	-8.916260000832199051e-02
-1.009767753536632107e+01	-9.644074749842795891e-02
-1.007161929620140128e+01	-1.037409897953829874e-01
-1.004544174267644152e+01	-1.110630100739309900e-01
-1.001914568695256058e+01	-1.184064187545290081e-01
-9.992731966083150397e+00	-1.257707481262249627e-01
-9.966201436744620779e+00	-1.331554476286330169e-01
-9.939554970031931447e+00	-1.405598798325760068e-01
-9.912793446371200190e+00	-1.479833171550740123e-01
-9.885917750601141307e+00	-1.554249393393130063e-01
-9.858928767273400950e+00	-1.628838317241529943e-01
-9.831827376220351411e+00	-1.703589843206099741e-01
-9.804614448435401641e+00	-1.778492917047599930e-01
-9.777290842307751362e+00	-1.853535537277880008e-01
-9.749857400249011263e+00	-1.928704770345390229e-01
-9.722314945744411574e+00	-2.003986773722559733e-01
-9.694664280855571192e+00	-2.079366826612359942e-01
-9.666906184195910967e+00	-2.154829367893120184e-01
-9.639041409393350079e+00	-2.230358040824120258e-01
-9.611070684047890111e+00	-2.305935743943839933e-01
-9.582994709184950111e+00	-2.381544687507899938e-01
-9.554814159197741574e+00	-2.457166454739679873e-01
-9.526529682265321597e+00	-2.532782067102160029e-01
-9.498141901225450212e+00	-2.608372052748810233e-01
-9.469651414874920903e+00	-2.683916517274850255e-01
-9.441058799663631262e+00	-2.759395215868670204e-01
-9.412364611742830789e+00	-2.834787625957910229e-01
-9.383569389322760301e+00	-2.910073019456639876e-01
-9.354673655290580925e+00	-2.985230533747240123e-01
-9.325677920035770896e+00	-3.060239240575399755e-01
-9.296582684427630028e+00	-3.135078212095679939e-01
-9.267388442887950717e+00	-3.209726583379299281e-01
-9.238095686500860992e+00	-3.284163610782199760e-01
-9.208704906102880727e+00	-3.358368725669380050e-01
-9.179216595297010173e+00	-3.432321583097969753e-01
-9.149631253337611625e+00	-3.506002105175080596e-01
-9.119949387835891486e+00	-3.579390518924019937e-01
-9.090171517240321464e+00	-3.652467388611850274e-01
-9.060298173051341664e+00	-3.725213642609540021e-01
-9.030329901735520082e+00	-3.797610594971049802e-01
-9.000267266311041681e+00	-3.869639962026320545e-01
-8.970110847582841274e+00	-3.941283874383660346e-01
-8.939861245013771551e+00	-4.012524884826669802e-01
-8.909519077224821615e+00	-4.083345972667699608e-01
-8.879084982125780456e+00	-4.153730545182529599e-01
-8.848559616685001572e+00	-4.223662436797460118e-01
-8.817943656354140458e+00	-4.293125906729810537e-01
-8.787237794171240068e+00	-4.362105635794690239e-01
-8.756442739571561162e+00	-4.430586723084750100e-01
-8.725559216942050611e+00	-4.498554683205750471e-01
-8.694587963960460186e+00	-4.565995444708779716e-01
-8.663529729764530174e+00	-4.632895350301739490e-01
-8.632385273000640069e+00	-4.699241159348649943e-01
-8.601155359803840383e+00	-4.765020053077690387e-01
-8.569840761763021675e+00	-4.830219642818620041e-01
-8.538442253925621728e+00	-4.894827981481139623e-01
-8.506960612896300233e+00	-4.958833578368379569e-01
-8.475396615082040341e+00	-5.022225417298300520e-01
-8.443751035134601679e+00	-5.084992977882440979e-01
-8.412024644637291715e+00	-5.147126259688798999e-01
-8.380218211079251134e+00	-5.208615808897421040e-01
-8.348332497155290355e+00	-5.269452746945129107e-01
-8.316368260423560699e+00	-5.329628800553849466e-01
-8.284326253346991464e+00	-5.389136332445900734e-01
-8.252207223737620723e+00	-5.447968371973819224e-01
-8.220011915615561549e+00	-5.506118644831630160e-01
-8.187741070487120965e+00	-5.563581600971989616e-01
-8.155395429038801325e+00	-5.620352439830169633e-01
-8.122975733236490470e+00	-5.676427131951569116e-01
-8.090482728811901225e+00	-5.731802436135999823e-01
-8.057917168111071504e+00	-5.786475911248070148e-01
-8.025279813273360929e+00	-5.840445921898860249e-01
-7.992571439703111125e+00	-5.893711637278469251e-01
-7.959792839790851282e+00	-5.946273022510990547e-01
-7.926944826836241020e+00	-5.998130822010689922e-01
-7.894028239120850721e+00	-6.049286534439690666e-01
-7.861043944076000933e+00	-6.099742378999670755e-01
-7.827992842488530556e+00	-6.149501252932010331e-01
-7.794875872686140461e+00	-6.198566680248440708e-01
-7.761694014643630624e+00	-6.246942751865600663e-01
-7.728448293951751147e+00	-6.294634057469419286e-01
-7.695139785591971204e+00	-6.341645609584740662e-01
-7.661769617462581117e+00	-6.387982760471520027e-01
-7.628338973604630979e+00	-6.433651112605920375e-01
-7.594849097080040856e+00	-6.478656423632840333e-01
-7.561301292458550982e+00	-6.523004506791330037e-01
-7.527696927875490829e+00	-6.566701127915119951e-01
-7.494037436627510651e+00	-6.609751900194920093e-01
-7.460324318279621281e+00	-6.652162177955149858e-01
-7.426559139263060771e+00	-6.693936950745340564e-01
-7.392743532949900498e+00	-6.735080739073060485e-01
-7.358879199196921128e+00	-6.775597493111980008e-01
-7.324967903357780585e+00	-6.815490495704150664e-01
-7.291011474768980705e+00	-6.854762270940779612e-01
-7.257011804721351211e+00	-6.893414499551280272e-01
-7.222970843934691132e+00	-6.931447942256390160e-01
-7.188890599558880545e+00	-6.968862372150459450e-01
-7.154773131729920799e+00	-7.005656517070530942e-01
-7.120620549714020697e+00	-7.041828012788589053e-01
-7.086435007676890940e+00	-7.077373367730230846e-01
-7.052218700119031070e+00	-7.112287939779919910e-01
-7.017973857020541217e+00	-7.146565925582590850e-01
-6.983702738741470739e+00	-7.180200362596040886e-01
-6.949407630725100482e+00	-7.213183143991039881e-01
-6.915090838052710964e+00	-7.245505046337930022e-01
-6.880754679898760884e+00	-7.277155769863230539e-01
-6.846401483935160570e+00	-7.308123990908759193e-01
-6.812033580732521187e+00	-7.338397426081411101e-01
-6.777653298205200905e+00	-7.367962907445630982e-01
-6.743262956144961073e+00	-7.396806467984760047e-01
-6.708864860886301074e+00	-7.424913436443130177e-01
-6.674461300143651243e+00	-7.452268540558599774e-01
-6.640054538058101308e+00	-7.478856017607200535e-01
-6.605646810488081222e+00	-7.504659731107119480e-01
-6.571240320575331140e+00	-7.529663292469919167e-01
-6.536837234613840586e+00	-7.553850186341930506e-01
-6.502439678246100918e+00	-7.577203898348860989e-01
-6.468049733007291024e+00	-7.599708043941810764e-01
-6.433669433234420865e+00	-7.621346497041558976e-01
-6.399300763353640953e+00	-7.642103517191769502e-01
-6.364945655555780846e+00	-7.661963873958019811e-01
-6.330605987866040785e+00	-7.680912967349289300e-01
-6.296283582610890939e+00	-7.698936943090068930e-01
-6.261980205281640899e+00	-7.716022801634150330e-01
-6.227697563790920654e+00	-7.732158499884829173e-01
-6.193437308115701256e+00	-7.747333044668800461e-01
-6.159201030317261072e+00	-7.761536577102658985e-01
-6.124990264926080563e+00	-7.774760447089910098e-01
-6.090806489677331292e+00	-7.786997277291429764e-01
-6.056651126580210764e+00	-7.798241016023190753e-01
-6.022525543302331030e+00	-7.808486978649100685e-01
-5.988431054848860846e+00	-7.817731877154809883e-01
-5.954368925514191169e+00	-7.825973837706678982e-01
-5.920340371082630782e+00	-7.833212406119900439e-01
-5.886346561253501086e+00	-7.839448541278140059e-01
-5.852388622264770746e+00	-7.844684596663540344e-01
-5.818467639688760684e+00	-7.848924290269680970e-01
-5.784584661372671022e+00	-7.852172663279000098e-01
-5.750740700496260516e+00	-7.854436027990570057e-01
-5.716936738718611188e+00	-7.855721905582029319e-01
-5.683173729385960549e+00	-7.856038954380539785e-01
-5.649452600772381317e+00	-7.855396889400949600e-01
-5.615774259325490902e+00	-7.853806393984850143e-01
-5.582139592889500790e+00	-7.851279024439778986e-01
-5.548549473878710891e+00	-7.847827108635310189e-01
-5.515004762374810632e+00	-7.843463639559569156e-01
-5.481506309122581300e+00	-7.838202164877030587e-01
-5.448054958399100478e+00	-7.832056673555261028e-01
-5.414651550733040608e+00	-7.825041480645300584e-01
-5.381296925451651170e+00	-7.817171111306771003e-01
-5.347991923034460804e+00	-7.808460185164740608e-01
-5.314737387254300671e+00	-7.798923302072300334e-01
-5.281534167087921006e+00	-7.788574930328799883e-01
-5.248383118380081314e+00	-7.777429298370999167e-01
-5.215285105247360775e+00	-7.765500290912750181e-01
-5.182241001209380471e+00	-7.752801350457780849e-01
-5.149251690037840667e+00	-7.739345385052549542e-01
-5.116318066315830748e+00	-7.725144683079621100e-01
-5.083441035702120914e+00	-7.710210835820099362e-01
-5.050621514897830622e+00	-7.694554668434829825e-01
-5.017860431315330771e+00	-7.678186179930690525e-01
-4.985158722451720870e+00	-7.661114492589820024e-01
-4.952517334971930474e+00	-7.643347811247920287e-01
-4.919937223509230684e+00	-7.624893392713250062e-01
-4.887419349193311113e+00	-7.605757525521050777e-01
-4.854964677919221039e+00	-7.585945520120329633e-01
-4.822574178372410536e+00	-7.565461709492069531e-01
-4.790248819828231142e+00	-7.544309460099800635e-01
-4.757989569746320591e+00	-7.522491192977629471e-01
-4.725797391182861240e+00	-7.500008414666190504e-01
-4.693673240045590944e+00	-7.476861757615849147e-01
-4.661618062218870762e+00	-7.453051029588879661e-01
-4.629632790587520752e+00	-7.428575271508419675e-01
-4.597718341990020718e+00	-7.403432823124469486e-01
-4.565875614132870908e+00	-7.377621395793541037e-01
-4.534105482499111162e+00	-7.351138151602960580e-01
-4.502408797284600972e+00	-7.323979788010510639e-01
-4.470786380396330806e+00	-7.296142627118180624e-01
-4.439239022547121216e+00	-7.267622708653940222e-01
-4.407767480480710987e+00	-7.238415885699180929e-01
-4.376372474361050813e+00	-7.208517922171600034e-01
-4.345054685358171298e+00	-7.177924591054130055e-01
-4.313814753462170692e+00	-7.146631772350779954e-01
-4.282653275554890726e+00	-7.114635549749159793e-01
-4.251570803767021012e+00	-7.081932304978599824e-01
-4.220567844145660885e+00	-7.048518808870529728e-01
-4.189644855655051181e+00	-7.014392308155519284e-01
-4.158802249529720996e+00	-6.979550607068440993e-01
-4.128040388996010890e+00	-6.943992142879249485e-01
-4.097359589374531375e+00	-6.907716054522270444e-01
-4.066760118571760785e+00	-6.870722243560840603e-01
-4.036242197965220768e+00	-6.833011426796520293e-01
-4.005806003682210736e+00	-6.794585179912389084e-01
-3.975451668267731442e+00	-6.755445971627660473e-01
-3.945179282732691028e+00	-6.715597187935249401e-01
-3.914988898968971398e+00	-6.675043146094559177e-01
-3.884880532513661500e+00	-6.633789098157321096e-01
-3.854854165640040797e+00	-6.591841223914769454e-01
-3.824909750748971327e+00	-6.549206613267710697e-01
-3.795047214030181415e+00	-6.505893238137210322e-01
-3.765266459359221329e+00	-6.461909914150689715e-01
-3.735567372392421426e+00	-6.417266252455660069e-01
-3.705949824819211535e+00	-6.371972602129150065e-01
-3.676413678728480683e+00	-6.326039983764870644e-01
-3.646958791043680925e+00	-6.279480014929650356e-01
-3.617585017979731532e+00	-6.232304828285430975e-01
-3.588292219473871114e+00	-6.184526983271159128e-01
-3.559080263542220735e+00	-6.136159372328979789e-01
-3.529949030514241137e+00	-6.087215122739650930e-01
-3.500898417098200710e+00	-6.037707495202631058e-01
-3.471928340232500965e+00	-5.987649780353909712e-01
-3.443038740680081311e+00	-5.937055194459850416e-01
-3.414229586326291255e+00	-5.885936775555959954e-01
-3.385500875144410671e+00	-5.834307281315149751e-01
-3.356852637797390848e+00	-5.782179089929300186e-01
-3.328284939849530666e+00	-5.729564105271269803e-01
-3.299797883567460843e+00	-5.676473667570229864e-01
-3.271391609295920766e+00	-5.622918470781990141e-01
-3.243066296400491488e+00	-5.568908487768069460e-01
-3.214822163776271502e+00	-5.514452904311839543e-01
-3.186659469929031374e+00	-5.459560062899690980e-01
-3.158578512642170821e+00	-5.404237417079020833e-01
-3.130579628250881541e+00	-5.348491497075040790e-01
-3.102663190551591121e+00	-5.292327887206689230e-01
-3.074829609382461193e+00	-5.235751215489390376e-01
-3.047079328916790786e+00	-5.178765155651650076e-01
-3.019412825718150728e+00	-5.121372441625819949e-01
-2.991830606611131316e+00	-5.063574894402600446e-01
-2.964333206426730705e+00	-5.005373460967890153e-01
-2.936921185685661406e+00	-4.946768264870509690e-01
-2.909595128285531018e+00	-4.887758667804260049e-01
-2.882355639260261171e+00	-4.828343341430019753e-01
-2.855203342680670886e+00	-4.768520348515070117e-01
-2.828138879765290881e+00	-4.708287232331929695e-01
-2.801162907268350821e+00	-4.647641113138069602e-01
-2.774276096209651321e+00	-4.586578790454470256e-01
-2.747479131006500985e+00	-4.525096849777149877e-01
-2.720772709062881489e+00	-4.463191772291539849e-01
-2.694157540864281053e+00	-4.400860046118599267e-01
-2.667634350619040973e+00	-4.338098277602330799e-01
-2.641203877478391249e+00	-4.274903301153269441e-01
-2.614866877357640895e+00	-4.211272286190460012e-01
-2.588624125370381002e+00	-4.147202839775369632e-01
-2.562476418876620698e+00	-4.082693103604679297e-01
-2.536424581133831069e+00	-4.017741844123500772e-01
-2.510469465527821242e+00	-3.952348534634359534e-01
-2.484611960348261483e+00	-3.886513428409760773e-01
-2.458852994061171415e+00	-3.820237621963319952e-01
-2.433193541018741080e+00	-3.753523107795990188e-01
-2.407634627535021110e+00	-3.686372816105360495e-01
-2.382177338244961362e+00	-3.618790645126440109e-01
-2.356822822653691141e+00	-3.550781479957560438e-01
-2.331572301773620737e+00	-3.482351199913140127e-01
-2.306427074738341076e+00	-3.413506674632790783e-01
-2.281388525275291457e+00	-3.344255749360739993e-01
-2.256458127913321121e+00	-3.274607219988340812e-01
-2.231637453797120862e+00	-3.204570798622209948e-01
-2.206928175977800777e+00	-3.134157070599319916e-01
-2.182332074048210835e+00	-3.063377444015299989e-01
-2.157851037992410959e+00	-2.992244092960980040e-01
-2.133487071121701106e+00	-2.920769895772949987e-01
-2.109242291974351424e+00	-2.848968369694500069e-01
-2.085118935062690859e+00	-2.776853603412319793e-01
-2.061119350359980729e+00	-2.704440188980359872e-01
-2.037246001429901199e+00	-2.631743154664419881e-01
-2.013501462113331364e+00	-2.558777900238279890e-01
-1.989888411701500770e+00	-2.485560136234959971e-01
-1.966409628539521171e+00	-2.412105828604400037e-01
-1.943067982021440931e+00	-2.338431150152009974e-01
-1.919866422955801122e+00	-2.264552440032450153e-01
-1.896807972300001088e+00	-2.190486172450289981e-01
-1.873895708281491101e+00	-2.116248935575669732e-01
-1.851132751944431165e+00	-2.041857421520220095e-01
-1.828522251181441183e+00	-1.967328428039439858e-01
-1.806067363330751130e+00	-1.892678872433120052e-01
-1.783771236440330865e+00	-1.817925817910089892e-01
-1.761636989320570779e+00	-1.743086512468189908e-01
-1.739667690527251009e+00	-1.668178440119790218e-01
-1.717866336434991092e+00	-1.593219384069229916e-01
-1.696235828579410798e+00	-1.518227501225050124e-01
-1.674778950462040950e+00	-1.443221407209839824e-01
-1.653498344027171107e+00	-1.368220270816989936e-01
-1.632396486032051008e+00	-1.293243916660160031e-01
-1.611475664543001063e+00	-1.218312934569900086e-01
-1.590737955798390946e+00	-1.143448794116549982e-01
-1.570185201685481147e+00	-1.068673962480949924e-01
-1.549818988082130922e+00	-9.940120237576000051e-02
-1.529640624315211195e+00	-9.194877976601201208e-02
-1.509651123986281096e+00	-8.451274555091198293e-02
-1.489851187410630828e+00	-7.709586313179400685e-02
-1.470241185909070936e+00	-6.970105257547598576e-02
-1.450821148182130926e+00	-6.233140007501500324e-02
-1.431590748983890826e+00	-5.499016625383101875e-02
-1.412549300297901045e+00	-4.768079309682130007e-02
-1.393695745200131064e+00	-4.040690929973919654e-02
-1.375028654573921205e+00	-3.317233383858259055e-02
-1.356546226819880907e+00	-2.598107757399989448e-02
-1.338246290679490969e+00	-1.883734272160358936e-02
-1.320126311264861130e+00	-1.174552003753939755e-02
-1.302183399359301053e+00	-4.710183589485494871e-03
-1.284414324024241161e+00	2.263916993700793023e-03
-1.266815528517090783e+00	9.171866875421597065e-03
-1.249383149493740852e+00	1.600859902276449698e-02
-1.232113039436690816e+00	2.276890990246230317e-02
-1.215000792217790782e+00	2.944747785831550169e-02
-1.198041771671770839e+00	3.603888413642999944e-02
-1.181231143024737973e+00	4.253763649339289965e-02
-1.164563906989871001e+00	4.893819529095799759e-02
-1.148034936312301912e+00	5.523500194927630225e-02
-1.131639014515338992e+00	6.142250959954069500e-02
-1.115370876572674863e+00	6.749521574647429634e-02
-1.099225251205195875e+00	7.344769672174319974e-02
-1.083196904477424116e+00	7.927464368146669438e-02
-1.067280684347486908e+00	8.497089987490100138e-02
-1.051471565806207042e+00	9.053149888741800211e-02
-1.035764696225712989e+00	9.595170353942630848e-02
-1.020155440525993829e+00	1.012270451041976937e-01
-1.004639425759461080e+00	1.063533624919572040e-01
-9.892125847088060198e-01	1.113268410353326909e-01
-9.738711980925549572e-01	1.161440505025681941e-01
-9.586119349757009633e-01	1.208019819599800981e-01
-9.434318909898119498e-01	1.252980831041358156e-01
-9.283286239779640070e-01	1.296302916872684174e-01
-9.133001866948480263e-01	1.337970666665790898e-01
-8.983451562112689803e-01	1.377974167193463939e-01
-8.834626596949489707e-01	1.416309257811169120e-01
-8.686523962658979636e-01	1.452977752836329128e-01
-8.539146546544399419e-01	1.487987627924057810e-01
-8.392503264230309901e-01	1.521353167708099918e-01
-8.246609145490220172e-01	1.553095072280000211e-01
-8.101485372042219746e-01	1.583240520415810093e-01
-7.957159266080769955e-01	1.611823187824339976e-01
-7.813664228742579487e-01	1.638883219080959908e-01
-7.671039628149239897e-01	1.664467152321650045e-01
-7.529330637125509762e-01	1.688627796199139997e-01
-7.388588021155040320e-01	1.711424059042520041e-01
-7.248867877600649878e-01	1.732920730607719895e-01
-7.110231327678889768e-01	1.753188217254930126e-01
-6.972744163134020345e-01	1.772302231834400055e-01
-6.836476449999999705e-01	1.790343440000000119e-01
-6.701502092265749777e-01	1.807397065094480115e-01
-6.567898358663819547e-01	1.823552454158069991e-01
-6.435745376182100408e-01	1.838902607996980021e-01
-6.305125594246339116e-01	1.853543678607590117e-01
-6.176123223836209597e-01	1.867574437580530045e-01
-6.048823656073120114e-01	1.881095719404040079e-01
-5.923312865052700049e-01	1.894209843843470131e-01
-5.799676799884279088e-01	1.907020021792349973e-01
-5.678000771041860073e-01	1.919629749166439914e-01
-5.558368836223859244e-01	1.932142193544540143e-01
-5.440863190960429918e-01	1.944659578347300022e-01
-5.325563569196429814e-01	1.957282569386590010e-01
-5.212546659014789530e-01	1.970109668613000131e-01
-5.101885538549109089e-01	1.983236619838359971e-01
-4.993649136966419877e-01	1.996755831113539992e-01
-4.887901725182439705e-01	2.010755818301480091e-01
-4.784702440704700077e-01	2.025320674201940008e-01
-4.684104850685499866e-01	2.040529567360860053e-01
-4.586156556910349624e-01	2.056456274434919906e-01
-4.490898846051820104e-01	2.073168749685350143e-01
-4.398366388088200130e-01	2.090728734845259951e-01
-4.308586985324889818e-01	2.109191412247770070e-01
-4.221581373970150208e-01	2.128605103720019875e-01
-4.137363079710559832e-01	2.149011017345870134e-01
-4.055938328211399768e-01	2.170443043781870029e-01
-3.977306010939070102e-01	2.192927603381009949e-01
-3.901457706172499762e-01	2.216483544942350059e-01
-3.828377754544989853e-01	2.241122096464850111e-01
-3.758043387942380242e-01	2.266846867847280012e-01
-3.690424910084020294e-01	2.293653905044669983e-01
-3.625485926635799716e-01	2.321531794772229984e-01
-3.563183622253509597e-01	2.350461818441899886e-01
-3.503469081536190188e-01	2.380418153629559885e-01
-3.446287650486840048e-01	2.411368121005240117e-01
-3.391579334734700080e-01	2.443272474317710052e-01
-3.339279230474969662e-01	2.476085730711219957e-01
-3.289317983828229930e-01	2.509756538368099754e-01
-3.241622274117219593e-01	2.544228078218230271e-01
-3.196115316403860263e-01	2.579438496237350109e-01
-3.152717378524749758e-01	2.615321362670549599e-01
-3.111346307810289868e-01	2.651806154367719603e-01
-3.071918062669810046e-01	2.688818756302709945e-01
-3.034347244272329602e-01	2.726281978269530226e-01
-2.998547623648150084e-01	2.764116082705200261e-01
-2.964432659678299942e-01	2.802239319580659971e-01
-2.931916003624859823e-01	2.840568464326659881e-01
-2.900911986082229665e-01	2.879019354820059884e-01
-2.871336082493959885e-01	2.917507423546510381e-01
-2.843105353678749836e-01	2.955948221175219714e-01
-2.816138858138224066e-01	2.994257927929859786e-01
-2.790358033274001892e-01	3.032353849314090022e-01
-2.765687043018252855e-01	3.070154892947620229e-01
-2.742053089775460806e-01	3.107582023488669742e-01
-2.719386688979247846e-01	3.144558692856579962e-01
-2.697621904981878926e-01	3.181011243223459961e-01
-2.676696547411112070e-01	3.216869280512140161e-01
-2.656552327544534631e-01	3.252066016418059813e-01
-2.637134974661239917e-01	3.286538577261289840e-01
-2.618394312730141227e-01	3.320228278270240252e-01
-2.600284298179468823e-01	3.353080862197410084e-01
-2.582763019859093956e-01	3.385046701468160113e-01
-2.565792662652814915e-01	3.416080963362689848e-01
-2.549339436518380797e-01	3.446143738028080161e-01
-2.533373473025871681e-01	3.475200129408170246e-01
-2.517868691727775943e-01	3.503220309462730109e-01
-2.502802638924409018e-01	3.530179536321810252e-01
-2.488156301584732999e-01	3.556058137284229814e-01
-2.473913899343709866e-01	3.580841457819510243e-01
-2.460062657622444915e-01	3.604519777967939986e-01
-2.446592565006003861e-01	3.627088197753030041e-01
-2.433496118065999747e-01	3.648546493422519799e-01
-2.420768056831356652e-01	3.668898946517010207e-01
-2.408405094091798926e-01	3.688154147928560112e-01
-2.396405641665864117e-01	3.706324779253590274e-01
-2.384769536680158009e-01	3.723427373864779955e-01
-2.373497770790929939e-01	3.739482060224609827e-01
-2.362592225135120017e-01	3.754512290038060085e-01
-2.352055413628140745e-01	3.768544553893770077e-01
-2.341890237032420718e-01	3.781608087071229862e-01
-2.332099750006995098e-01	3.793734568196620027e-01
-2.322686943117160951e-01	3.804957813411899981e-01
-2.313654541537381037e-01	3.815313468680859854e-01
-2.305004821923504754e-01	3.824838702793260103e-01
-2.296739448665123806e-01	3.833571903544060189e-01
-2.288859330458613006e-01	3.841552379460360100e-01
-2.281364497869466934e-01	3.848820069325299964e-01
-2.274254002281902998e-01	3.855415261606839894e-01
-2.267525836367423886e-01	3.861378325741500195e-01
-2.261176875945057896e-01	3.866749457051040229e-01
-2.255202842857023104e-01	3.871568436884539888e-01
-2.249598288247161015e-01	3.875874409382020214e-01
-2.244356595408030786e-01	3.879705676050480001e-01
-2.239470001158216927e-01	3.883099509130830129e-01
-2.234929634526026665e-01	3.886091984517580089e-01
-2.230725571351042658e-01	3.888717834773460225e-01
-2.226846903272330924e-01	3.891010322562140078e-01
-2.223281819452549990e-01	3.893001134604759939e-01
-2.220017699291697011e-01	3.894720296053409969e-01
-2.217041214313226760e-01	3.896196104968669971e-01
-2.214338437359102962e-01	3.897455086391510282e-01
-2.211894957209046830e-01	3.898521965313729853e-01
-2.209695996742440105e-01	3.899419657678390161e-01
-2.207726532788614193e-01	3.900169278383540106e-01
-2.205971415861753826e-01	3.900790165120859854e-01
-2.204415488049271676e-01	3.901299916757640096e-01
-2.203043697416157687e-01	3.901714444865809761e-01
-2.201841207400760947e-01	3.902048036917680207e-01
-2.200793499808185727e-01	3.902313429605290263e-01
-2.199886470153998852e-01	3.902521890698130158e-01
-2.199106514271141899e-01	3.902683307834790005e-01
-2.198440605264704861e-01	3.902806282645430169e-01
-2.197876360079983882e-01	3.902898228625740207e-01
-2.197402095136735678e-01	3.902965471226619854e-01
-2.197006870673909873e-01	3.903013348688160189e-01
-2.196680523641977856e-01	3.903046312228710124e-01
-2.196413689171304862e-01	3.903068024299859995e-01
-2.196197810832276609e-01	3.903081453733380224e-01
-2.196025140083208704e-01	3.903088966735049903e-01
-2.195888725472762149e-01	3.903092412820700075e-01
-2.195782392321994902e-01	3.903093204938830052e-01
-2.195700713754695776e-01	3.903092393180019881e-01
-2.195638974070776017e-01	3.903090731632969934e-01
