# Supplementary material for: Agile perching maneuvers in birds and morphing-wing drones
Source: Nat Commun. 2024 Sep 27;15:8330. doi: 10.1038/s41467-024-52369-4 (PMC11437188; doi:10.1038/s41467-024-52369-4)
Supplement: Supplementary file 11 — Source Data [file 41467_2024_52369_MOESM11_ESM.zip › figure_source_data/suppl_fig_2/harris_hawk_509.csv]

# horizontal_pos	altitude
-1.152168460600903899e+01	3.432430390539304432e-01
-1.150354809478814033e+01	3.383558735569184295e-01
-1.148505042998233883e+01	3.334093462057324264e-01
-1.146620945858643914e+01	3.284088213740083972e-01
-1.144704309282023935e+01	3.233594471768583833e-01
-1.142756920842963986e+01	3.182661216950943839e-01
-1.140780554634634036e+01	3.131334618837344208e-01
-1.138776961836193991e+01	3.079657754180724072e-01
-1.136747861741223886e+01	3.027670357007734014e-01
-1.134694933301083886e+01	2.975408602215314224e-01
-1.132619807230594056e+01	2.922904924271164107e-01
-1.130524058716843960e+01	2.870187872244593930e-01
-1.128409200765234033e+01	2.817282002031434307e-01
-1.126276678210214044e+01	2.764207806266434364e-01
-1.124127862411373968e+01	2.710981682042654106e-01
-1.121964046648773916e+01	2.657615936183513883e-01
-1.119786442225423961e+01	2.604118827443334117e-01
-1.117596175278004011e+01	2.550494644649984322e-01
-1.115394284291573967e+01	2.496743819452844071e-01
-1.113181718308003987e+01	2.442863072004294311e-01
-1.110959335813124049e+01	2.388845587586724273e-01
-1.108727904282303989e+01	2.334681221903754378e-01
-1.106488100360313886e+01	2.280356732487104354e-01
-1.104240510647274043e+01	2.225856033432234149e-01
-1.101985633058894010e+01	2.171160470470114290e-01
-1.099723878726663884e+01	2.116249113211133848e-01
-1.097455574400754053e+01	2.061099061263464149e-01
-1.095180965316813904e+01	2.005685760832653930e-01
-1.092900218485733888e+01	1.949983328354863987e-01
-1.090613426364783933e+01	1.893964877702334071e-01
-1.088320610867513949e+01	1.837602847527644023e-01
-1.086021727669274028e+01	1.780869325382135049e-01
-1.083716670765563883e+01	1.723736365353201183e-01
-1.081405277240313900e+01	1.666176296112965027e-01
-1.079087332201923921e+01	1.608162016455018106e-01
-1.076762573845713966e+01	1.549667275614292072e-01
-1.074430698602473910e+01	1.490666935913702029e-01
-1.072091366334064055e+01	1.431137215556821940e-01
-1.069744205538513881e+01	1.371055909684087137e-01
-1.067388818528593930e+01	1.310402588126466095e-01
-1.065024786549694014e+01	1.249158768620368121e-01
-1.062651674804543944e+01	1.187308064585809175e-01
-1.060269037354514055e+01	1.124836306911444067e-01
-1.057876421868864014e+01	1.061731639529903126e-01
-1.055473374195953973e+01	9.979845888998900572e-02
-1.053059442731963991e+01	9.335881078328761573e-02
-1.050634182565323904e+01	8.685375944073471521e-02
-1.048197159377033927e+01	8.028308869981501394e-02
-1.045747953079263937e+01	7.364682367086361481e-02
-1.043286161177023885e+01	6.694522587257231705e-02
-1.040811401839703976e+01	6.017878643196261645e-02
-1.038323316671844054e+01	5.334821753787541421e-02
-1.035821573174454002e+01	4.645444235042181513e-02
-1.033305866890523994e+01	3.949858357865890235e-02
-1.030775923230923929e+01	3.248195094494771284e-02
-1.028231498978573910e+01	2.540602775702760496e-02
-1.025672383471463966e+01	1.827245680790151594e-02
-1.023098399466974051e+01	1.108302581928341524e-02
-1.020509403692273942e+01	3.839652636834917088e-03
-1.017905287087583943e+01	-3.455629625050471443e-03
-1.015285974751163955e+01	-1.080068730426839152e-02
-1.012651425596768995e+01	-1.819330060858947995e-02
-1.010001631736352934e+01	-2.563117757790259188e-02
-1.007336617602432938e+01	-3.311196745806260777e-02
-1.004656438826255993e+01	-4.063327337323158206e-02
-1.001961180889425052e+01	-4.819266420424861419e-02
-9.992509575680330158e+00	-5.578768560140356936e-02
-9.965259091895580568e+00	-6.341587008069260456e-02
-9.937862007238509321e+00	-7.107474617276660078e-02
-9.910320197303629897e+00	-7.876184661292556788e-02
-9.882635741844779886e+00	-8.647471557844560452e-02
-9.854810902062268951e+00	-9.421091499581457640e-02
-9.826848097149429861e+00	-1.019680299549695635e-01
-9.798749880334270301e+00	-1.097436732800975978e-01
-9.770518914650269338e+00	-1.175354893168765735e-01
-9.742157948666140044e+00	-1.253411570040655620e-01
-9.713669792398508918e+00	-1.331583923031415817e-01
-9.685057293623239971e+00	-1.409849500631095709e-01
-9.656323314791150025e+00	-1.488186253989295937e-01
-9.627470710741659943e+00	-1.566572546611366135e-01
-9.598502307394710442e+00	-1.644987160715055685e-01
-9.569420881585799066e+00	-1.723409300951015966e-01
-9.540229142192689693e+00	-1.801818596130955741e-01
-9.510929712684449200e+00	-1.880195099534975878e-01
-9.481525115205069909e+00	-1.958519288287945970e-01
-9.452017756284549321e+00	-2.036772062206495537e-01
-9.422409914250119201e+00	-2.114934742426035630e-01
-9.392703728390779716e+00	-2.192989070024956022e-01
-9.362901189907649524e+00	-2.270917204772096021e-01
-9.333004134663109852e+00	-2.348701724038555483e-01
-9.303014237722200264e+00	-2.426325621835965785e-01
-9.272933009661070258e+00	-2.503772307874925773e-01
-9.242761794599790193e+00	-2.581025606479505630e-01
-9.212501769899789750e+00	-2.658069755149145563e-01
-9.182153947451640263e+00	-2.734889402528015712e-01
-9.151719176464560235e+00	-2.811469605525955817e-01
-9.121198147657588962e+00	-2.887795825332835631e-01
-9.090591398741619145e+00	-2.963853922081185477e-01
-9.059899321073309864e+00	-3.039630147938065519e-01
-9.029122167355300377e+00	-3.115111138446475803e-01
-8.998260060252539105e+00	-3.190283901986775694e-01
-8.967313001791719529e+00	-3.265135807288465641e-01
-8.936280883410189446e+00	-3.339654568989825489e-01
-8.905163496521270261e+00	-3.413828231315396144e-01
-8.873960543465789996e+00	-3.487645150016355777e-01
-8.842671648723509747e+00	-3.561093972793935580e-01
-8.811296370263820066e+00	-3.634163618499565707e-01
-8.779834210921679372e+00	-3.706843255472976328e-01
-8.748284629692879122e+00	-3.779122279441195498e-01
-8.716647052851099531e+00	-3.850990291452725534e-01
-8.684920884798849272e+00	-3.922437076361606212e-01
-8.653105518574189858e+00	-3.993452582403696494e-01
-8.621200345945299048e+00	-4.064026902420436183e-01
-8.589204767035289123e+00	-4.134150257283056296e-01
-8.557118199429989858e+00	-4.203812982051955971e-01
-8.524940086731300326e+00	-4.273005515371725571e-01
-8.492669906528240276e+00	-4.341718392551706107e-01
-8.460307177767040443e+00	-4.409942242716515248e-01
-8.427851467509968941e+00	-4.477667790330825404e-01
-8.395302397079818846e+00	-4.544885861310295483e-01
-8.362659647594240298e+00	-4.611587393826445669e-01
-8.329922964899459714e+00	-4.677763453801125348e-01
-8.297092163918080132e+00	-4.743405254967246187e-01
-8.264167132428989149e+00	-4.808504183249975861e-01
-8.231147834300799104e+00	-4.873051825099325440e-01
-8.198034312201480489e+00	-4.937039999284085767e-01
-8.164826689808199589e+00	-5.000460791541305738e-01
-8.131525173541289675e+00	-5.063306591367946474e-01
-8.098130053845318699e+00	-5.125570130145056247e-01
-8.064641706039228808e+00	-5.187244519702385315e-01
-8.031060590755078721e+00	-5.248323290365306537e-01
-7.997387253982909172e+00	-5.308800427478195250e-01
-7.963622326736429002e+00	-5.368670405371744891e-01
-7.929766524351248513e+00	-5.427928217735886740e-01
-7.895820645424739048e+00	-5.486569403377645759e-01
-7.861785570403649004e+00	-5.544590066383625615e-01
-7.827662259823198632e+00	-5.601986889770635969e-01
-7.793451752199208826e+00	-5.658757141793706591e-01
-7.759155161573018766e+00	-5.714898674188506611e-01
-7.724773674708008464e+00	-5.770409911752336640e-01
-7.690308547935588379e+00	-5.825289832812325930e-01
-7.655761103649008525e+00	-5.879537940289976117e-01
-7.621132726443969219e+00	-5.933154223242804726e-01
-7.586424858906219093e+00	-5.986139108945165432e-01
-7.551638997048979007e+00	-6.038493405756846233e-01
-7.516776685405399228e+00	-6.090218237216376007e-01
-7.481839511784898811e+00	-6.141314967982585138e-01
-7.446829101706168963e+00	-6.191785122428554722e-01
-7.411747112523928926e+00	-6.241630296863656113e-01
-7.376595227271618427e+00	-6.290852066517675922e-01
-7.341375148246958915e+00	-6.339451888563496507e-01
-7.306088590372809222e+00	-6.387431002577106387e-01
-7.270737274370988601e+00	-6.434790329934816366e-01
-7.235322919792088747e+00	-6.481530373723156657e-01
-7.199847237949288825e+00	-6.527651120786646111e-01
-7.164311924808998810e+00	-6.573151947560256225e-01
-7.128718653895709245e+00	-6.618031531325516692e-01
-7.093069069272019078e+00	-6.662287768492844986e-01
-7.057364778658408611e+00	-6.705917701445676116e-01
-7.021607346759489054e+00	-6.748917455387495323e-01
-6.985798288865638916e+00	-6.791282186509786101e-01
-6.949939064799449007e+00	-6.833006042650566769e-01
-6.914031073276659001e+00	-6.874082137441166473e-01
-6.878075646750068550e+00	-6.914502538745554983e-01
-6.842074046802959053e+00	-6.954258271986046847e-01
-6.806027460155818609e+00	-6.993339338723825183e-01
-6.769936995345748443e+00	-7.031734750627185448e-01
-6.733803680133538805e+00	-7.069432578718175542e-01
-6.697628459687038571e+00	-7.106420017544186063e-01
-6.661412195583178431e+00	-7.142683463678416445e-01
-6.625155665663158722e+00	-7.178208607717064815e-01
-6.588859564767479249e+00	-7.212980538715396683e-01
-6.552524506368428980e+00	-7.246983859793405536e-01
-6.516151025108678496e+00	-7.280202813448486410e-01
-6.479739580244839203e+00	-7.312621414941085085e-01
-6.443290559985259236e+00	-7.344223591972096621e-01
-6.406804286701568429e+00	-7.374993328750996113e-01
-6.370281022983358632e+00	-7.404914812463205820e-01
-6.333720978496208964e+00	-7.433972580085486115e-01
-6.297124317593948639e+00	-7.462151663470506513e-01
-6.260491167627118436e+00	-7.489437730626364864e-01
-6.223821627881648944e+00	-7.515817221153715533e-01
-6.187115779074289001e+00	-7.541277473871694781e-01
-6.150373693324579172e+00	-7.565806844762545946e-01
-6.113595444517319066e+00	-7.589394813492615910e-01
-6.076781118964858841e+00	-7.612032076920955959e-01
-6.039930826274528819e+00	-7.633710628185266245e-01
-6.003044710323768740e+00	-7.654423820153135605e-01
-5.966122960244068629e+00	-7.674166412243834667e-01
-5.929165821313889140e+00	-7.692934599856304789e-01
-5.892173605661509050e+00	-7.710726025880885182e-01
-5.855146702680428916e+00	-7.727539774021006114e-01
-5.818085589062309104e+00	-7.743376343902186321e-01
-5.780990838356468764e+00	-7.758237608197364743e-01
-5.743863129969398962e+00	-7.772126752243315728e-01
-5.706703257523328965e+00	-7.785048196861985570e-01
-5.669512136499388788e+00	-7.797007505326845056e-01
-5.632290811097648842e+00	-7.808011275626705050e-01
-5.595040460254608661e+00	-7.818067019373204918e-01
-5.557762402766268650e+00	-7.827183028872035653e-01
-5.520458101474209123e+00	-7.835368234028294854e-01
-5.483129166480618544e+00	-7.842632050882636374e-01
-5.445777357367759031e+00	-7.848984223674075889e-01
-5.408404584406218518e+00	-7.854434662397875577e-01
-5.371012908746019221e+00	-7.858993277871015870e-01
-5.333604541593189197e+00	-7.862669816333995865e-01
-5.296181842383559157e+00	-7.865473695606586269e-01
-5.258747315973998582e+00	-7.867413844776285359e-01
-5.221303608879148683e+00	-7.868498549334685954e-01
-5.183853504589278849e+00	-7.868735303588576535e-01
-5.146399918011948849e+00	-7.868130672062296771e-01
-5.108945889086018433e+00	-7.866690161477656318e-01
-5.071494575622478962e+00	-7.864418104750066085e-01
-5.034049245431158504e+00	-7.861317558276674777e-01
-4.996613267796298885e+00	-7.857390213617976293e-01
-4.959190104367388940e+00	-7.852636324489985498e-01
-4.921783299534149059e+00	-7.847054649793865355e-01
-4.884396470356119124e+00	-7.840642413215535012e-01
-4.847033296118508972e+00	-7.833395279732635608e-01
-4.809697507586179199e+00	-7.825307349172605509e-01
-4.772392876027399033e+00	-7.816371166775435420e-01
-4.735123202078129090e+00	-7.806577750531045190e-01
-4.697892304515948858e+00	-7.795916634884985097e-01
-4.660704009011288562e+00	-7.784375930239746388e-01
-4.623562136920798871e+00	-7.771942397523596835e-01
-4.586470494185419078e+00	-7.758601536955345157e-01
-4.549432860392538913e+00	-7.744337690003595398e-01
-4.512452978058648867e+00	-7.729134153422916320e-01
-4.475534542185278575e+00	-7.712973304147856535e-01
-4.438681190137819144e+00	-7.695836733739265245e-01
-4.401896491893348973e+00	-7.677705391006466318e-01
-4.365183940699639109e+00	-7.658559731373024704e-01
-4.328546944184759049e+00	-7.638379871513976127e-01
-4.291988815952539227e+00	-7.617145747767415376e-01
-4.255512767696498777e+00	-7.594837276814185856e-01
-4.219121901861198509e+00	-7.571434517124364660e-01
-4.182819204877328723e+00	-7.546917829689436807e-01
-4.146607540993689334e+00	-7.521268036592074768e-01
-4.110489646726849244e+00	-7.494466576012466241e-01
-4.074468125946489216e+00	-7.466495652328735133e-01
-4.038545445612339080e+00	-7.437338380039335561e-01
-4.002723932176428967e+00	-7.406978920315925308e-01
-3.967005768662189347e+00	-7.375402609084815708e-01
-3.931392992430488675e+00	-7.342596075633356367e-01
-3.895887493640448618e+00	-7.308547350841816392e-01
-3.860491014411828736e+00	-7.273245964252255114e-01
-3.825205148693749280e+00	-7.236683029300374770e-01
-3.790031342843358964e+00	-7.198851316154295521e-01
-3.754970896916378642e+00	-7.159745311724525774e-01
-3.720024966670028910e+00	-7.119361266530046528e-01
-3.685194566277629313e+00	-7.077697228225905413e-01
-3.650480571752009240e+00	-7.034753061717635703e-01
-3.615883725073919308e+00	-6.990530455904346852e-01
-3.581404639019268643e+00	-6.945032917206885870e-01
-3.547043802677618984e+00	-6.898265750147345443e-01
-3.512801587651838808e+00	-6.850236025351645885e-01
-3.478678254927038971e+00	-6.800952535447075675e-01
-3.444673962394198874e+00	-6.750425739420835569e-01
-3.410788773011338648e+00	-6.698667696093196788e-01
-3.377022663582199158e+00	-6.645691987439876769e-01
-3.343375534129599203e+00	-6.591513632571215364e-01
-3.309847217836899169e+00	-6.536148993242145711e-01
-3.276437491528048973e+00	-6.479615671824086043e-01
-3.243146086652538784e+00	-6.421932402720365030e-01
-3.209972700738158657e+00	-6.363118938247855905e-01
-3.176917009269959458e+00	-6.303195930040976780e-01
-3.143978677950259204e+00	-6.242184807059065754e-01
-3.111157375289638871e+00	-6.180107651294555193e-01
-3.078452785475088938e+00	-6.116987072287665139e-01
-3.045864621456739307e+00	-6.052846081553455715e-01
-3.013392638190539152e+00	-5.987707968018725069e-01
-2.981036645969709298e+00	-5.921596175550556396e-01
-2.948796523774059430e+00	-5.854534183634676481e-01
-2.916672232561708711e+00	-5.786545392230226792e-01
-2.884663828424608667e+00	-5.717653011789864959e-01
-2.852771475525279321e+00	-5.647879959388226734e-01
-2.820995458729589345e+00	-5.577248761850235326e-01
-2.789336195847258892e+00	-5.505781466712635908e-01
-2.757794249389848851e+00	-5.433499561787866750e-01
-2.726370337754299378e+00	-5.360423904030335862e-01
-2.695065345738838936e+00	-5.286574658330205345e-01
-2.663880334297909158e+00	-5.211971246781086364e-01
-2.632816549442768661e+00	-5.136632308884596654e-01
-2.601875430195718764e+00	-5.060575673067966296e-01
-2.571058615507519463e+00	-4.983818339801185382e-01
-2.540367950050279156e+00	-4.906376476507245399e-01
-2.509805488801749362e+00	-4.828265424365126290e-01
-2.479373500341009340e+00	-4.749499717008685562e-01
-2.449074468781269331e+00	-4.670093111028325583e-01
-2.418911094271349427e+00	-4.590058628084875969e-01
-2.388886292004618994e+00	-4.509408608348705605e-01
-2.359003189682328916e+00	-4.428154774881356004e-01
-2.329265123386888625e+00	-4.346308308482575433e-01
-2.299675631830389477e+00	-4.263879932434235243e-01
-2.270238448954438937e+00	-4.180880006483085887e-01
-2.240957494868158761e+00	-4.097318629319156025e-01
-2.211836865123609108e+00	-4.013205748725186539e-01
-2.182880818340088958e+00	-3.928551278495825971e-01
-2.154093762202019313e+00	-3.843365221154336209e-01
-2.125480237868658584e+00	-3.757657795429585890e-01
-2.097044902847659209e+00	-3.671439567397375980e-01
-2.068792512398639261e+00	-3.584721584139315964e-01
-2.040727899547248647e+00	-3.497515508728866185e-01
-2.012855953804399078e+00	-3.409833755319105486e-01
-1.985181598699238714e+00	-3.321689623080656406e-01
-1.957709768248818927e+00	-3.233097427721016159e-01
-1.930445382500239004e+00	-3.144072629309285771e-01
-1.903393322294498757e+00	-3.054631955132985910e-01
-1.876558403413278731e+00	-2.964793516326285627e-01
-1.849945350281329004e+00	-2.874576917032575785e-01
-1.823558769407878755e+00	-2.784003354898055838e-01
-1.797403122759408722e+00	-2.693095711737635845e-01
-1.771482701264928794e+00	-2.601878633269505969e-01
-1.745801598661138820e+00	-2.510378596880455948e-01
-1.720363685890519134e+00	-2.418623966459735875e-01
-1.695172586269219073e+00	-2.326645033424905584e-01
-1.670231651643279136e+00	-2.234474043158845569e-01
-1.645543939752529106e+00	-2.142145206180856021e-01
-1.621112193019498715e+00	-2.049694693487955632e-01
-1.596938818977348795e+00	-1.957160615622905997e-01
-1.573025872545319004e+00	-1.864582985152945516e-01
-1.549375040352749089e+00	-1.772003662377065747e-01
-1.525987627302898719e+00	-1.679466284218225636e-01
-1.502864545556708897e+00	-1.587016176400335987e-01
-1.480006306102618741e+00	-1.494700249155566096e-01
-1.457413013063258767e+00	-1.402566876855955713e-01
-1.435084360872278975e+00	-1.310665762111685728e-01
-1.413019634435448868e+00	-1.219047785026965980e-01
-1.391217712368908899e+00	-1.127764838450355800e-01
-1.369677073385088928e+00	-1.036869650199686022e-01
-1.348395805872609099e+00	-9.464155933799456299e-02
-1.327371620691118803e+00	-8.564564860450657457e-02
-1.306601867175618992e+00	-7.670463815792361029e-02
-1.286083552317288881e+00	-6.782393512896256471e-02
-1.265813363059828944e+00	-5.900892608084956636e-02
-1.245787691621628834e+00	-5.026495419968357581e-02
-1.226002663725398900e+00	-4.159729621233559937e-02
-1.206454169587948932e+00	-3.301113921607357060e-02
-1.187137897494459082e+00	-2.451155760928658278e-02
-1.168049369753470845e+00	-1.610349031639779493e-02
-1.149183980801915084e+00	-7.791718501938493802e-03
-1.130537037203489970e+00	4.191560310716213600e-04
-1.112103799259046788e+00	8.524731565002108269e-03
-1.093879523924959907e+00	1.652082612391420069e-02
-1.075859508714439805e+00	2.440349587799972575e-02
-1.058039136238156930e+00	3.216905211935791598e-02
-1.040413919024342881e+00	3.981407664176089822e-02
-1.022979544245073980e+00	4.733543536842221844e-02
-1.005731917964942879e+00	5.473029008503690895e-02
-9.886672085209179395e-01	6.199610815042651268e-02
-9.717818886381559551e-01	6.913067007390631680e-02
-9.550727758859118843e-01	7.613207486689650694e-02
-9.385370710806829608e-01	8.299874309616821211e-02
-9.221723942503858851e-01	8.972941758730670903e-02
-9.059768177837439485e-01	9.632316174929821118e-02
-8.899488964032289395e-01	1.027793555144029120e-01
-8.740876936177429668e-01	1.090976889114477072e-01
-8.583928043328479252e-01	1.152781533151059079e-01
-8.428643733214489231e-01	1.213210304383933180e-01
-8.275031092865289262e-01	1.272268791602041149e-01
-8.123102942794419024e-01	1.329965203039824018e-01
-7.972877882723009568e-01	1.386310195072671947e-01
-7.824380287209309337e-01	1.441316683445786062e-01
-7.677640249953049389e-01	1.494999638876414183e-01
-7.532693475971828923e-01	1.547375869069602117e-01
-7.389581121293898880e-01	1.598463789370110077e-01
-7.248349580274179305e-01	1.648283184434972126e-01
-7.109050221115749135e-01	1.696854963449961062e-01
-6.971739070660689652e-01	1.744200911526372078e-01
-6.836476449999999705e-01	1.790343440000000119e-01
-6.703326562936549049e-01	1.835305338409924103e-01
-6.572357039812929402e-01	1.879109530959034158e-01
-6.443638439683379016e-01	1.921778840250054077e-01
-6.317243714260558640e-01	1.963335761048544126e-01
-6.193247637498588976e-01	2.003802246748284110e-01
-6.071726205079399641e-01	2.043199511103214183e-01
-5.952756008444168856e-01	2.081547847644953930e-01
-5.836413588352349358e-01	2.118866469025624255e-01
-5.722774773251348979e-01	2.155173368313824112e-01
-5.611914007997409470e-01	2.190485204028433941e-01
-5.503903678678530031e-01	2.224817210422473934e-01
-5.398813439448979512e-01	2.258183134229744260e-01
-5.296709547390319184e-01	2.290595198763814011e-01
-5.197654211462039431e-01	2.322064095914694315e-01
-5.101704961594488719e-01	2.352599006227484302e-01
-5.008914043906009805e-01	2.382207646873544249e-01
-4.919327847893719130e-01	2.410896346942353885e-01
-4.832986371253999436e-01	2.438670149096844320e-01
-4.749922727733339456e-01	2.465532936250824370e-01
-4.670162703095029344e-01	2.491487581550473895e-01
-4.593724363913569420e-01	2.516536119577724162e-01
-4.520617723479189443e-01	2.540679936347424173e-01
-4.450844468611989124e-01	2.563919975348774027e-01
-4.384397750654649428e-01	2.586256956589544354e-01
-4.321262043336169256e-01	2.607691605345214270e-01
-4.261413069584369384e-01	2.628224887099454010e-01
-4.204817798715809185e-01	2.647858244992394305e-01
-4.151434514755559246e-01	2.666593835973574134e-01
-4.101212955941709315e-01	2.684434761791154034e-01
-4.054094524758439233e-01	2.701385290941604178e-01
-4.010012567123248939e-01	2.717451067756944116e-01
-3.968892718636859440e-01	2.732639304921753998e-01
-3.930653315095169464e-01	2.746958955890214105e-01
-3.895205863769509169e-01	2.760420863914644363e-01
-3.862455571291849576e-01	2.773037884698943967e-01
-3.832301923342709138e-01	2.784824980052433840e-01
-3.804639310739149627e-01	2.795799280336453974e-01
-3.779357695965229191e-01	2.805980113964534062e-01
-3.756343313684908924e-01	2.815389002730114276e-01
-3.735479398334309309e-01	2.824049622287974071e-01
-3.716646931512449514e-01	2.831987727697514168e-01
-3.699725401584509354e-01	2.839231044540573845e-01
-3.684593567682958870e-01	2.845809126742464001e-01
-3.671130220147379442e-01	2.851753182842833856e-01
-3.659214929385778969e-01	2.857095873071794356e-01
-3.648728775175179573e-01	2.861871080173933879e-01
-3.639555048549178995e-01	2.866113657478174259e-01
-3.631579918649149308e-01	2.869859158221054196e-01
-3.624693057245219618e-01	2.873143550584214001e-01
-3.618788214065179476e-01	2.876002923290904012e-01
-3.613763736603359256e-01	2.878473186910374126e-01
-3.609523028717949167e-01	2.880589776231894383e-01
-3.605974943060569204e-01	2.882387359181884379e-01
-3.603034103214569628e-01	2.883899557759914134e-01
-3.600621152342149411e-01	2.885158686354193924e-01
-3.598662926149799324e-01	2.886195512559744381e-01
-3.597092549067629208e-01	2.887039045258184000e-01
-3.595849453690799225e-01	2.887716354226513849e-01
-3.594879324738229354e-01	2.888252424924744322e-01
-3.594133970029909086e-01	2.888670051372014269e-01
