# Supplementary material for: Agile perching maneuvers in birds and morphing-wing drones
Source: Nat Commun. 2024 Sep 27;15:8330. doi: 10.1038/s41467-024-52369-4 (PMC11437188; doi:10.1038/s41467-024-52369-4)
Supplement: Supplementary file 11 — Source Data [file 41467_2024_52369_MOESM11_ESM.zip › figure_source_data/suppl_fig_2/harris_hawk_521.csv]

# horizontal_pos	altitude
-1.228679478285242332e+01	4.201246050033620172e-01
-1.228697416278492405e+01	4.200635069498380170e-01
-1.228715439122172270e+01	4.199924196561780065e-01
-1.228733484195982406e+01	4.199108369645220273e-01
-1.228751486562882356e+01	4.198182907451230017e-01
-1.228769379180242360e+01	4.197143559726559947e-01
-1.228787093122592289e+01	4.195986556547229851e-01
-1.228804557815082354e+01	4.194708655635550065e-01
-1.228821701276452316e+01	4.193307187217120147e-01
-1.228838450370472302e+01	4.191780095929120153e-01
-1.228854731064772388e+01	4.190125979298300329e-01
-1.228870468695662410e+01	4.188344122319340168e-01
-1.228885588238152415e+01	4.186434527681360263e-01
-1.228900014579542344e+01	4.184397941211620009e-01
-1.228913672795722434e+01	4.182235872132329946e-01
-1.228926488428812291e+01	4.179950607756590109e-01
-1.228938387764912399e+01	4.177545222285450333e-01
-1.228949298110842392e+01	4.175023579406890173e-01
-1.228959148068592278e+01	4.172390328441190066e-01
-1.228967867806192338e+01	4.169650893823830251e-01
-1.228975389324042311e+01	4.166811457767480298e-01
-1.228981646715172360e+01	4.163878935997329944e-01
-1.228986576418532373e+01	4.160860946509900016e-01
-1.228990117463822429e+01	4.157765771362529894e-01
-1.228992211706972348e+01	4.154602311560010031e-01
-1.228992804054802335e+01	4.151380035164490279e-01
-1.228991842677842428e+01	4.148108918815440194e-01
-1.228989279210112429e+01	4.144799382906410035e-01
-1.228985068934542291e+01	4.141462220725349863e-01
-1.228979170952992384e+01	4.138108521923200001e-01
-1.228971548339632314e+01	4.134749590732619828e-01
-1.228962168276502354e+01	4.131396859412769795e-01
-1.228951002169972284e+01	4.128061797447790116e-01
-1.228938025747142326e+01	4.124755817075100306e-01
-1.228923219130832400e+01	4.121490175764029873e-01
-1.228906566892062280e+01	4.118275876306010108e-01
-1.228888058078932310e+01	4.115123565213310020e-01
-1.228867686220772271e+01	4.112043430154520007e-01
-1.228845449306482429e+01	4.109045097181059925e-01
-1.228821349736092294e+01	4.106137528519430147e-01
-1.228795394244442285e+01	4.103328921719169853e-01
-1.228767593796272273e+01	4.100626610955860341e-01
-1.228737963451632353e+01	4.098036971292289832e-01
-1.228706522201132323e+01	4.095565326698660247e-01
-1.228673292770182357e+01	4.093215862625120272e-01
-1.228638301391762333e+01	4.090991543906329908e-01
-1.228601577547352441e+01	4.088894038758539851e-01
-1.228563153675642283e+01	4.086923649605520015e-01
-1.228523064849052382e+01	4.085079251439490133e-01
-1.228481348418012331e+01	4.083358238388690165e-01
-1.228438043623182274e+01	4.081756479123230252e-01
-1.228393191176212440e+01	4.080268281686479925e-01
-1.228346832809442368e+01	4.078886368290550180e-01
-1.228299010795502433e+01	4.077601860561050340e-01
-1.228249767437742435e+01	4.076404275659409882e-01
-1.228199144532902309e+01	4.075281533650110255e-01
-1.228147182807272308e+01	4.074219976415759947e-01
-1.228093921328222393e+01	4.073204398355469991e-01
-1.228039396892952340e+01	4.072218089030830157e-01
-1.227983643396612301e+01	4.071242887850869963e-01
-1.227926691182092434e+01	4.070259250810799867e-01
-1.227868566374142389e+01	4.069246329221329894e-01
-1.227809290200472425e+01	4.068182060285139845e-01
-1.227748878302782387e+01	4.067043269295210206e-01
-1.227687340040932362e+01	4.065805783146400065e-01
-1.227624677793272312e+01	4.064444554768349982e-01
-1.227560886256732431e+01	4.062933798002650310e-01
-1.227495951750012360e+01	4.061247132363690060e-01
-1.227429851523462290e+01	4.059357737038090108e-01
-1.227362553079262319e+01	4.057238513395610147e-01
-1.227294013505502335e+01	4.054862255202780208e-01
-1.227224178827902357e+01	4.052201825652160250e-01
-1.227152983382582363e+01	4.049230340243979986e-01
-1.227080349213562371e+01	4.045921354484580124e-01
-1.227006185498332336e+01	4.042249055298050009e-01
-1.226930388004842420e+01	4.038188454983859810e-01
-1.226852838582972360e+01	4.033715586496089966e-01
-1.226773404693542346e+01	4.028807698767780110e-01
-1.226691938977422325e+01	4.023443450759990325e-01
-1.226608278867402291e+01	4.017603102877470023e-01
-1.226522246244782366e+01	4.011268704364540083e-01
-1.226433647142792438e+01	4.004424275274049982e-01
-1.226342271498342384e+01	3.997055981591809970e-01
-1.226247892953182372e+01	3.989152302097029867e-01
-1.226150268705662327e+01	3.980704185548680218e-01
-1.226049139413352407e+01	3.971705196806560312e-01
-1.225944229146842446e+01	3.962151650525910229e-01
-1.225835245394452322e+01	3.952042731105270268e-01
-1.225721879117362434e+01	3.941380597619419945e-01
-1.225603804854182322e+01	3.930170472531940296e-01
-1.225480680873882378e+01	3.918420713056179894e-01
-1.225352149375412303e+01	3.906142864118580249e-01
-1.225217836732212362e+01	3.893351691973490070e-01
-1.225077353779672329e+01	3.880065197624990025e-01
-1.224930296143152297e+01	3.866304609326929875e-01
-1.224776244604112385e+01	3.852094353557550255e-01
-1.224614765501842406e+01	3.837462003998999838e-01
-1.224445411168072440e+01	3.822438208193770226e-01
-1.224267720391832270e+01	3.807056591698860237e-01
-1.224081218911812385e+01	3.791353639713490042e-01
-1.223885419933772312e+01	3.775368556315800150e-01
-1.223679824670442429e+01	3.759143101608020121e-01
-1.223463922901732381e+01	3.742721407235580222e-01
-1.223237193553342372e+01	3.726149770913689818e-01
-1.222999105291932409e+01	3.709476430761979859e-01
-1.222749117135742303e+01	3.692751320414700000e-01
-1.222486679079632310e+01	3.676025806036640198e-01
-1.222211232734262332e+01	3.659352406534580049e-01
-1.221922211979302375e+01	3.642784498407170002e-01
-1.221619043631502421e+01	3.626376006822489839e-01
-1.221301148128522307e+01	3.610181084650480043e-01
-1.220967940230452342e+01	3.594253781305409845e-01
-1.220618829741162337e+01	3.578647703370250177e-01
-1.220253222252252279e+01	3.563415669079870174e-01
-1.219870519913052398e+01	3.548609358831130156e-01
-1.219470122230312370e+01	3.534278963964820330e-01
-1.219051426901882351e+01	3.520472836126379845e-01
-1.218613830688872390e+01	3.507237139558009864e-01
-1.218156730331012305e+01	3.494615508703899920e-01
-1.217679523510262385e+01	3.482648713522830120e-01
-1.217181609867452430e+01	3.471374334896700220e-01
-1.216662392076862353e+01	3.460826452501309936e-01
-1.216121276983222366e+01	3.451035347465200021e-01
-1.215557676805322274e+01	3.442027222084499960e-01
-1.214971010409722396e+01	3.433823938787120000e-01
-1.214360704657392276e+01	3.426442780447560010e-01
-1.213726195825052301e+01	3.419896234045490258e-01
-1.213066931102052415e+01	3.414191799537290017e-01
-1.212382370162272416e+01	3.409331825670139926e-01
-1.211671986809142432e+01	3.405313374314710151e-01
-1.210935270690412402e+01	3.402128114724490282e-01
-1.210171729077572422e+01	3.399762248949310117e-01
-1.209380888703312351e+01	3.398196469437740341e-01
-1.208562297648372308e+01	3.397405949659100255e-01
-1.207715527267642308e+01	3.397360368361980187e-01
-1.206840174143352407e+01	3.398023967862939809e-01
-1.205935862051782337e+01	3.399355646528740005e-01
-1.205002243927872385e+01	3.401309085377650088e-01
-1.204039003811062436e+01	3.403832908483890307e-01
-1.203045858754112274e+01	3.406870876622590250e-01
-1.202022560675432317e+01	3.410362113345540291e-01
-1.200968898134822282e+01	3.414241362429319970e-01
-1.199884698011542383e+01	3.418439275391080279e-01
-1.198769827063542337e+01	3.422882727523759994e-01
-1.197624193346462285e+01	3.427495160664660312e-01
-1.196447747471382428e+01	3.432196950680960201e-01
-1.195240483680682431e+01	3.436905797434630094e-01
-1.194002440722792358e+01	3.441537134780249807e-01
-1.192733702507272397e+01	3.446004557953959990e-01
-1.191434398523822402e+01	3.450220265533149866e-01
-1.190104704010552439e+01	3.454095512985990157e-01
-1.188744839858952318e+01	3.457541074690430039e-01
-1.187355072245762422e+01	3.460467711185780115e-01
-1.185935711984662433e+01	3.462786638328260169e-01
-1.184487113593322327e+01	3.464409994957269867e-01
-1.183009674074952322e+01	3.465251305643100022e-01
-1.181503831416372385e+01	3.465225935081039932e-01
-1.179970062807822373e+01	3.464251530722530226e-01
-1.178408882593332407e+01	3.462248450291959823e-01
-1.176820839963302312e+01	3.459140170929180247e-01
-1.175206516404312396e+01	3.454853676821609820e-01
-1.173566522923962374e+01	3.449319822347730047e-01
-1.171901497071392306e+01	3.442473667942840265e-01
-1.170212099776582271e+01	3.434254786118769998e-01
-1.168499012033742446e+01	3.424607535319459939e-01
-1.166762931456092289e+01	3.413481299571289873e-01
-1.165004568730672396e+01	3.400830692189509841e-01
-1.163224644003382302e+01	3.386615722125150274e-01
-1.161423883224712306e+01	3.370801921878919805e-01
-1.159603014487702310e+01	3.353360436264130051e-01
-1.157762764388972343e+01	3.334268071667140232e-01
-1.155903854443832302e+01	3.313507305825030280e-01
-1.154026997585492431e+01	3.291066258513670184e-01
-1.152132894777102301e+01	3.266938623908129946e-01
-1.150222231764162295e+01	3.241123565738790457e-01
-1.148295675992702414e+01	3.213625576714519982e-01
-1.146353873716772398e+01	3.184454304014929793e-01
-1.144397447316182337e+01	3.153624342962870197e-01
-1.142426992843022404e+01	3.121155001271500029e-01
-1.140443077812442318e+01	3.087070036513960281e-01
-1.138446239250622405e+01	3.051397369685170391e-01
-1.136436982009482399e+01	3.014168777910840036e-01
-1.134415777354922383e+01	2.975419569506789763e-01
-1.132383061832172366e+01	2.935188244700570048e-01
-1.130339236408892312e+01	2.893516145395210182e-01
-1.128284665893852434e+01	2.850447097381900163e-01
-1.126219678626092424e+01	2.806027048394500456e-01
-1.124144566427072434e+01	2.760303705343649661e-01
-1.122059584805842292e+01	2.713326173975090239e-01
-1.119964953405112418e+01	2.665144604065210476e-01
-1.117860856674262315e+01	2.615809843101050136e-01
-1.115747444753732331e+01	2.565373101194090011e-01
-1.113624834553832343e+01	2.513885629750640116e-01
-1.111493111010042334e+01	2.461398416170850201e-01
-1.109352328496122375e+01	2.407961896577150152e-01
-1.107202512375802428e+01	2.353625688286340167e-01
-1.105043660673732298e+01	2.298438343441770171e-01
-1.102875745846342426e+01	2.242447124919149937e-01
-1.100698716633562313e+01	2.185697805315000020e-01
-1.098512499972932410e+01	2.128234489526900086e-01
-1.096317002958182307e+01	2.070099461143559971e-01
-1.094112114825442283e+01	2.011333052584440007e-01
-1.091897708950852319e+01	1.951973538668070052e-01
-1.089673644844932276e+01	1.892057053048060156e-01
-1.087439770129712358e+01	1.831617526739640067e-01
-1.085195922486342290e+01	1.770686647769429967e-01
-1.082941931561582294e+01	1.709293840819183230e-01
-1.080677620823482421e+01	1.647466265600950885e-01
-1.078402809357022285e+01	1.585228832598042092e-01
-1.076117313592422420e+01	1.522604234731679274e-01
-1.073820948959292387e+01	1.459612993468029085e-01
-1.071513531461402380e+01	1.396273517861991165e-01
-1.069194879167352319e+01	1.332602175041375236e-01
-1.066864813613682372e+01	1.268613370665535034e-01
-1.064523161117612382e+01	1.204319637943410126e-01
-1.062169753997152277e+01	1.139731733864421115e-01
-1.059804431697372351e+01	1.074858741378572069e-01
-1.057427041821592439e+01	1.009708176356200054e-01
-1.055037441067172388e+01	9.442860982597200969e-02
-1.052635496065672349e+01	8.785972235662810326e-02
-1.050221084127512405e+01	8.126450410882050945e-02
-1.047794093891692313e+01	7.464319284445761205e-02
-1.045354425880892357e+01	6.799592690395990513e-02
-1.042901992963032320e+01	6.132275689990281109e-02
-1.040436720720062347e+01	5.462365736028609864e-02
-1.037958547725112446e+01	4.789853828291351645e-02
-1.035467425729202340e+01	4.114725656885581673e-02
-1.032963319759132403e+01	3.436962730821019329e-02
-1.030446208127832364e+01	2.756543489531271263e-02
-1.027916082359382344e+01	2.073444395320112044e-02
-1.025372947030592385e+01	1.387641004850889703e-02
-1.022816819531622379e+01	6.991090178163711366e-03
-1.020247729748522403e+01	7.825300838801285686e-05
-1.017665719670624291e+01	-6.862311155309275268e-03
-1.015070842926632366e+01	-1.383078069102977592e-02
-1.012463164253153280e+01	-2.082729330328339512e-02
-1.009842758900323290e+01	-2.785193701619897988e-02
-1.007209711979384359e+01	-3.490474155129799638e-02
-1.004564117757629305e+01	-4.198567012755000105e-02
-1.001906078906605302e+01	-4.909461172470197532e-02
-9.992357057098454121e+00	-5.623137385365398200e-02
-9.965531152368644285e+00	-6.339567587974298535e-02
-9.938584304904543032e+00	-7.058714294603699035e-02
-9.911517795346433957e+00	-7.780530054397699624e-02
-9.884332946109154250e+00	-8.504956977781302774e-02
-9.857031112504303749e+00	-9.231926336723800253e-02
-9.829613673900674087e+00	-9.961358242926598994e-02
-9.802082025001043419e+00	-1.069316140758829747e-01
-9.774437567312324049e+00	-1.142723298581699853e-01
-9.746681700883943478e+00	-1.216345850806929696e-01
-9.718815816386403128e+00	-1.290171190019249736e-01
-9.690841287598113141e+00	-1.364185559275659654e-01
-9.662759464363434248e+00	-1.438374071939469978e-01
-9.634571666079404295e+00	-1.512720740284599907e-01
-9.606279175761883948e+00	-1.587208512633900281e-01
-9.577883234734594353e+00	-1.661819318687750013e-01
-9.549385037976703572e+00	-1.736534122593599849e-01
-9.520785730156033466e+00	-1.811332983204739788e-01
-9.492086402366263442e+00	-1.886195120879999854e-01
-9.463288089577414297e+00	-1.961098990088430138e-01
-9.434391768799773814e+00	-2.036022357005130012e-01
-9.405398357952172717e+00	-2.110942381219729769e-01
-9.376308715416973527e+00	-2.185835700627609679e-01
-9.347123640255233568e+00	-2.260678518538989934e-01
-9.317843873047673142e+00	-2.335446692022060122e-01
-9.288470097319702745e+00	-2.410115820494559968e-01
-9.259002941502252781e+00	-2.484661333594689880e-01
-9.229442981374212707e+00	-2.559058577395210143e-01
-9.199790742927893561e+00	-2.633282898075169909e-01
-9.170046705595304104e+00	-2.707309722229859772e-01
-9.140211305770094441e+00	-2.781114633080509768e-01
-9.110284940559184363e+00	-2.854673441939210021e-01
-9.080267971697674412e+00	-2.927962254389500085e-01
-9.050160729561364192e+00	-3.000957530756709901e-01
-9.019963517213643200e+00	-3.073636140562649999e-01
-8.989676614426283408e+00	-3.145975410782799742e-01
-8.959300281617844419e+00	-3.217953167849700313e-01
-8.928834763658272777e+00	-3.289547773469609360e-01
-8.898280293493913362e+00	-3.360738154438829839e-01
-8.867637095553632776e+00	-3.431503826759079723e-01
-8.836905388903353753e+00	-3.501824914454240711e-01
-8.806085390123703505e+00	-3.571682163583260183e-01
-8.775177315892843666e+00	-3.641056952022139748e-01
-8.744181385263923190e+00	-3.709931295651719974e-01
-8.713097821634192996e+00	-3.778287851634700156e-01
-8.681926854410134453e+00	-3.846109919494759555e-01
-8.650668720379604437e+00	-3.913381440721939719e-01
-8.619323664808764107e+00	-3.980086997620980171e-01
-8.587891942287322777e+00	-4.046211812093979954e-01
-8.556373817350753086e+00	-4.111741745005250137e-01
-8.524769564912734410e+00	-4.176663296716380258e-01
-8.493079470544683929e+00	-4.240963609303770032e-01
-8.461303830641933033e+00	-4.304630470882150894e-01
-8.429442952517723242e+00	-4.367652322356460615e-01
-8.397497154467533420e+00	-4.430018266814529926e-01
-8.365466765845484431e+00	-4.491718081656319028e-01
-8.333352127194004311e+00	-4.552742233434469710e-01
-8.301153590465633059e+00	-4.613081895259129594e-01
-8.268871519373252710e+00	-4.672728966499909986e-01
-8.236506289901234013e+00	-4.731676094402290089e-01
-8.204058291005743797e+00	-4.789916697127660217e-01
-8.171527925527723113e+00	-4.847444987628239388e-01
-8.138915611336182465e+00	-4.904255997682719914e-01
-8.106221782714362334e+00	-4.960345601347259659e-01
-8.073446891994672470e+00	-5.015710537022191051e-01
-8.040591411442553849e+00	-5.070348427298110305e-01
-8.007655835383353349e+00	-5.124257795727180653e-01
-7.974640682560123039e+00	-5.177438079667611159e-01
-7.941546498704703083e+00	-5.229889638370419647e-01
-7.908373859299232755e+00	-5.281613755518941300e-01
-7.875123372500312691e+00	-5.332612635491189579e-01
-7.841795682193782646e+00	-5.382889392692771224e-01
-7.808391471144662255e+00	-5.432448033401620080e-01
-7.774911464203622558e+00	-5.481293429673910200e-01
-7.741356431529542448e+00	-5.529431284981030092e-01
-7.707727191786072574e+00	-5.576868091377451542e-01
-7.674024615269592786e+00	-5.623611078136969699e-01
-7.640249626926322257e+00	-5.669668151937110601e-01
-7.606403209216882289e+00	-5.715047828815269515e-01
-7.572486404788763004e+00	-5.759759158263519918e-01
-7.538500318918942789e+00	-5.803811639968099456e-01
-7.504446121692462945e+00	-5.847215133832850409e-01
-7.470325049885833124e+00	-5.889979764049870781e-01
-7.436138408528273125e+00	-5.932115818093099957e-01
-7.401887572118292624e+00	-5.973633641610409661e-01
-7.367573985477532617e+00	-6.014543530273119831e-01
-7.333199164228992650e+00	-6.054855619709520465e-01
-7.298764694891542781e+00	-6.094579774697681529e-01
-7.264272234587632937e+00	-6.133725478822951160e-01
-7.229723510366293127e+00	-6.172301725816089490e-01
-7.195120318147952609e+00	-6.210316913778981540e-01
-7.160464521302272622e+00	-6.247778743476590790e-01
-7.125758048874512696e+00	-6.284694121826881474e-01
-7.091002893479292801e+00	-6.321069071655891491e-01
-7.056201108884362583e+00	-6.356908648704560072e-01
-7.021354807309462487e+00	-6.392216866778350770e-01
-6.986466156467802335e+00	-6.426996631823160833e-01
-6.951537376379122612e+00	-6.461249685592100889e-01
-6.916570735984512552e+00	-6.494976559441629771e-01
-6.881568549593612971e+00	-6.528176538662711081e-01
-6.846533173194612409e+00	-6.560847637617210903e-01
-6.811467000656882931e+00	-6.592986585812841138e-01
-6.776372459854862917e+00	-6.624588824915109697e-01
-6.741252008740332258e+00	-6.655648516563119621e-01
-6.706108131387963134e+00	-6.686158560730730560e-01
-6.670943334036882888e+00	-6.716110624256881323e-01
-6.635760141148182356e+00	-6.745495179060641000e-01
-6.600561091495512400e+00	-6.774301549459309513e-01
-6.565348734303132261e+00	-6.802517967922609987e-01
-6.530125625442352977e+00	-6.830131638523520010e-01
-6.494894323694683003e+00	-6.857128807287451444e-01
-6.459657387086882530e+00	-6.883494838596240228e-01
-6.424417369300302383e+00	-6.909214296771659658e-01
-6.389176816154242822e+00	-6.934271031945551389e-01
-6.353938262160762740e+00	-6.958648269318461477e-01
-6.318704227146212382e+00	-6.982328700916271558e-01
-6.283477212932872646e+00	-7.005294578973759734e-01
-6.248259700072802403e+00	-7.027527810103699757e-01
-6.213054144624712727e+00	-7.049010049450279425e-01
-6.177862974964082987e+00	-7.069722794073960426e-01
-6.142688588616342926e+00	-7.089647474871130228e-01
-6.107533349102952869e+00	-7.108765546394051338e-01
-6.072399582790922956e+00	-7.127058574004450087e-01
-6.037289575736632941e+00	-7.144508317865290170e-01
-6.002205570516622402e+00	-7.161096813349061563e-01
-5.967149763038932520e+00	-7.176806447516370646e-01
-5.932124299330812534e+00	-7.191620031393570756e-01
-5.897131272300573102e+00	-7.205520867852479583e-01
-5.862172718473632749e+00	-7.218492814966550597e-01
-5.827250614705572929e+00	-7.230520344786239839e-01
-5.792366874877382443e+00	-7.241588597539989625e-01
-5.757523346581193024e+00	-7.251683431325000040e-01
-5.722721807807532812e+00	-7.260791467404319466e-01
-5.687963963647952426e+00	-7.268900131271409659e-01
-5.653251443029883028e+00	-7.275997689680631098e-01
-5.618585795503152625e+00	-7.282073283871730585e-01
-5.583968488100472527e+00	-7.287116959237400771e-01
-5.549400902296422800e+00	-7.291119691695950866e-01
-5.514884331092003045e+00	-7.294073411035759680e-01
-5.480419976253492642e+00	-7.295971021494891406e-01
-5.446008945736372731e+00	-7.296806419827801538e-01
-5.411652251326263041e+00	-7.296574511093310011e-01
-5.377350806529862304e+00	-7.295271222372501363e-01
-5.343105424749672316e+00	-7.292893514595080173e-01
-5.308916817776412778e+00	-7.289439392616261504e-01
-5.274785594632763086e+00	-7.284907913646780919e-01
-5.240712260801743128e+00	-7.279299194095261161e-01
-5.206697217871632866e+00	-7.272614414836831020e-01
-5.172740763627982297e+00	-7.264855824875851020e-01
-5.138843092621332431e+00	-7.256026743324150985e-01
-5.105004297236813038e+00	-7.246131559570929692e-01
-5.071224369288832357e+00	-7.235175731478020733e-01
-5.037503202161082605e+00	-7.223165781393929841e-01
-5.003840593508022572e+00	-7.210109289745361139e-01
-4.970236248530482293e+00	-7.196014885934240990e-01
-4.936689783833192458e+00	-7.180892236244691418e-01
-4.903200731867632278e+00	-7.164752028446950138e-01
-4.869768545958532258e+00	-7.147605952775779592e-01
-4.836392605907322562e+00	-7.129466678959159864e-01
-4.803072224160183090e+00	-7.110347828980201346e-01
-4.769806652523232771e+00	-7.090263945270620649e-01
-4.736595089401522962e+00	-7.069230454058750279e-01
-4.703436687533113059e+00	-7.047263623628390317e-01
-4.670330562183912626e+00	-7.024380517286581416e-01
-4.637275799763473039e+00	-7.000598940888671518e-01
-4.604271466816652669e+00	-6.975937384826920162e-01
-4.571316619341192933e+00	-6.950414960453721314e-01
-4.538410312376072397e+00	-6.924051330981570995e-01
-4.505551609801752733e+00	-6.896866636978451481e-01
-4.472739594288692722e+00	-6.868881416657599548e-01
-4.439973377327552484e+00	-6.840116521243950753e-01
-4.407252109271232676e+00	-6.810593025784841270e-01
-4.374574989316633022e+00	-6.780332135857130016e-01
-4.341941275352223073e+00	-6.749355090707440663e-01
-4.309350293596372339e+00	-6.717683063442549951e-01
-4.276801447951243063e+00	-6.685337058964131440e-01
-4.244294228997272711e+00	-6.652337810412789487e-01
-4.211828222554532708e+00	-6.618705674949689755e-01
-4.179403117739313167e+00	-6.584460529758870972e-01
-4.147018714447082921e+00	-6.549621669198111285e-01
-4.114674930196453140e+00	-6.514207704059060688e-01
-4.082371806273332737e+00	-6.478236463918460863e-01
-4.050109513119692473e+00	-6.441724903569709948e-01
-4.017888354916893334e+00	-6.404689014517199741e-01
-3.985708773320642884e+00	-6.367143742495160463e-01
-3.953571350311462673e+00	-6.329102911936490550e-01
-3.921476810132462631e+00	-6.290579158267011195e-01
-3.889426020294412645e+00	-6.251583868835099977e-01
-3.857419991636902523e+00	-6.212127133208680263e-01
-3.825459877443052825e+00	-6.172217703479501161e-01
-3.793546971614542684e+00	-6.131862965111869457e-01
-3.761682705922792636e+00	-6.091068918759241502e-01
-3.729868646361352624e+00	-6.049840173350471417e-01
-3.698106488633473354e+00	-6.008179950618179888e-01
-3.666398052817522846e+00	-5.966090101108849630e-01
-3.634745277261362872e+00	-5.923571131577440863e-01
-3.603150211764392985e+00	-5.880622243533539795e-01
-3.571615010113402988e+00	-5.837241382570661496e-01
-3.540141922044742984e+00	-5.793425297980341337e-01
-3.508733284710983114e+00	-5.749169612027680287e-01
-3.477391513735462958e+00	-5.704468898149250844e-01
-3.446119093941512723e+00	-5.659316767228030898e-01
-3.414918569846642882e+00	-5.613705961005490686e-01
-3.383792536013772612e+00	-5.567628451610271423e-01
-3.352743627352333000e+00	-5.521075546115890020e-01
-3.321774509462402492e+00	-5.474037994988540934e-01
-3.290887869113542585e+00	-5.426506103250761104e-01
-3.260086404948083327e+00	-5.378469843167159592e-01
-3.229372818495442665e+00	-5.329918967255551365e-01
-3.198749805579932826e+00	-5.280843120439759897e-01
-3.168220048199672512e+00	-5.231231950188901525e-01
-3.137786206948282697e+00	-5.181075213530861312e-01
-3.107450914044532553e+00	-5.130362879885179694e-01
-3.077216767027683098e+00	-5.079085228730100265e-01
-3.047086323168723077e+00	-5.027232941200261429e-01
-3.017062094638583325e+00	-4.974797184802929872e-01
-2.987146544466252607e+00	-4.921769690542069919e-01
-2.957342083309772995e+00	-4.868142821847109558e-01
-2.927651067054102718e+00	-4.813909634818480110e-01
-2.898075795239752672e+00	-4.759063929420729866e-01
-2.868618510316482961e+00	-4.703600291377080800e-01
-2.839281397706733046e+00	-4.647514124643389866e-01
-2.810066586653563014e+00	-4.590801674464670135e-01
-2.780976151818903119e+00	-4.533460041141338936e-01
-2.752012115588453156e+00	-4.475487184754149417e-01
-2.723176451031382506e+00	-4.416881921214880768e-01
-2.694471085454493320e+00	-4.357643910123089603e-01
-2.665897904483243153e+00	-4.297773635016179372e-01
-2.637458756595113307e+00	-4.237272376699609544e-01
-2.609155458024712715e+00	-4.176142180434960216e-01
-2.580989797954733156e+00	-4.114385817844920523e-01
-2.552963543902612820e+00	-4.052006744465059263e-01
-2.525078447209063270e+00	-3.989009053931220072e-01
-2.497336248532512570e+00	-3.925397429838760055e-01
-2.469738683251822664e+00	-3.861177096343759163e-01
-2.442287486679313169e+00	-3.796353768597389711e-01
-2.414984398987042979e+00	-3.730933604111949520e-01
-2.387831169750662674e+00	-3.664923156150479699e-01
-2.360829562018443184e+00	-3.598329330211469945e-01
-2.333981355816742820e+00	-3.531159344645950493e-01
-2.307288351008293326e+00	-3.463420696396640186e-01
-2.280752369425583126e+00	-3.395121132787790041e-01
-2.254375256208772882e+00	-3.326268630220769462e-01
-2.228158880285253218e+00	-3.256871380545160455e-01
-2.202105133936982817e+00	-3.186937785778189980e-01
-2.176215931411013216e+00	-3.116476461738539872e-01
-2.150493206539202617e+00	-3.045496251044180203e-01
-2.124938909343723203e+00	-2.974006245799910020e-01
-2.099555001616592698e+00	-2.902015820169079885e-01
-2.074343451473192879e+00	-2.829534672887439872e-01
-2.049306226891872917e+00	-2.756572879636909890e-01
-2.024445288264113074e+00	-2.683140955053709975e-01
-1.999762579992092837e+00	-2.609249924001659782e-01
-1.975260021182852821e+00	-2.534911401598020086e-01
-1.950939495500362941e+00	-2.460137681338089854e-01
-1.926802840248732940e+00	-2.384941830527430029e-01
-1.902851834771022821e+00	-2.309337792098790088e-01
-1.879088188259142811e+00	-2.233340491765329894e-01
-1.855513527080342895e+00	-2.156965949345460154e-01
-1.832129381735092988e+00	-2.080231392987200167e-01
-1.808937173569652890e+00	-2.003155374924480148e-01
-1.785938201373822976e+00	-1.925757887314110128e-01
-1.763133628000782993e+00	-1.848060476632200078e-01
-1.740524467150872834e+00	-1.770086355053530069e-01
-1.718111570464602833e+00	-1.691860507197209817e-01
-1.695895615073032880e+00	-1.613409790598129834e-01
-1.673877091754052859e+00	-1.534763028256999617e-01
-1.652056293842782964e+00	-1.455951091631740302e-01
-1.630433307042292945e+00	-1.377006972461150003e-01
-1.609008000277052819e+00	-1.297965841857309788e-01
-1.587780017726572845e+00	-1.218865095166419832e-01
-1.566748772170292847e+00	-1.139744381178759980e-01
-1.545913439766182895e+00	-1.060645614366269585e-01
-1.525272956376872990e+00	-9.816129689406100089e-02
-1.504826015545532858e+00	-9.026928536549999604e-02
-1.484571068212273026e+00	-8.239338664181400373e-02
-1.464506324248212810e+00	-7.453867279474596375e-02
-1.444629755870233012e+00	-6.671041938606298016e-02
-1.424939102984202899e+00	-5.891409447867698712e-02
-1.405431880488182905e+00	-5.115534542713998101e-02
-1.386105387550683021e+00	-4.343998344494498509e-02
-1.366956718861492837e+00	-3.577396596672899332e-02
-1.347982777835122992e+00	-2.816337684457398405e-02
-1.329180291729032959e+00	-2.061440443894330121e-02
-1.310545828620922837e+00	-1.313331768617170825e-02
-1.292075816171542879e+00	-5.726440245628489079e-03
-1.273766562082152998e+00	1.599877149469908222e-03
-1.255614276138562913e+00	8.839285993374912387e-03
-1.237615093717542969e+00	1.598547079754580880e-02
-1.219765100615412878e+00	2.303218118661490288e-02
-1.202060359044272886e+00	2.997326510105668973e-02
-1.184496934627432996e+00	3.680270289106779558e-02
-1.167070924213152949e+00	4.351464207170790965e-02
-1.149778484314726068e+00	5.010343249657170372e-02
-1.132615859975032002e+00	5.656366169628600227e-02
-1.115579413845484869e+00	6.289019011908131285e-02
-1.098665655262568874e+00	6.907818600367400530e-02
-1.081871269100108890e+00	7.512315960979402962e-02
-1.065193144172103867e+00	8.102099652897300219e-02
-1.048628400959348950e+00	8.676798979770861120e-02
-1.032174418433307928e+00	9.236087053687311310e-02
-1.015828859752673008e+00	9.779683684524570486e-02
-9.995896966119188765e-01	1.030735806812995148e-01
-9.834552320267888614e-01	1.081893124758536162e-01
-9.674241213490650804e-01	1.131427832288517121e-01
-9.514953913122470297e-01	1.179333038562997149e-01
-9.356684569206330515e-01	1.225607615682094143e-01
-9.199431360069718622e-01	1.270256330751792229e-01
-9.043196612980448634e-01	1.313289944398839948e-01
-8.887986898433479777e-01	1.354725274101579169e-01
-8.733813096792359953e-01	1.394585220924030033e-01
-8.580690436195259618e-01	1.432898758476385259e-01
-8.428638500833769420e-01	1.469700883174699102e-01
-8.277681208922869072e-01	1.505032525134871180e-01
-8.127846759900299034e-01	1.538940419309359209e-01
-7.979167550622929816e-01	1.571476936758043064e-01
-7.831680060563399604e-01	1.602699876235662013e-01
-7.685424706252979021e-01	1.632672216575605240e-01
-7.540445665462289782e-01	1.661461830651823068e-01
-7.396790671860100641e-01	1.689141162005400043e-01
-7.254510781139549280e-01	1.715786865527907101e-01
-7.113660109848138902e-01	1.741479413898049111e-01
-6.974295548401638900e-01	1.766302671769119925e-01
-6.836476449999999705e-01	1.790343440000000119e-01
-6.700264297392529711e-01	1.813690972509690025e-01
-6.565722349659249835e-01	1.836436468611690187e-01
-6.432915271380810207e-01	1.858672543947830214e-01
-6.301908746760559454e-01	1.880492683388210184e-01
-6.172769081434730243e-01	1.901990679492039926e-01
-6.045562794859409284e-01	1.923260060330850008e-01
-5.920356206292689549e-01	1.944393510657360102e-01
-5.797215017494949940e-01	1.965482290558250023e-01
-5.676203895348399531e-01	1.986615655853339879e-01
-5.557386057645290478e-01	2.007880284596350040e-01
-5.440822865312620049e-01	2.029359714089100097e-01
-5.326573424327130102e-01	2.051133792841640102e-01
-5.214694200527230095e-01	2.073278151891940202e-01
-5.105238650448059579e-01	2.095863699839840000e-01
-4.998256871191009698e-01	2.118956145849850148e-01
-4.893795272190609724e-01	2.142615554734839944e-01
-4.791896271560449616e-01	2.166895938048570003e-01
-4.692598019486669547e-01	2.191844884888470013e-01
-4.595934150894299686e-01	2.217503235843440168e-01
-4.501933569341339814e-01	2.243904803214870070e-01
-4.410620263799519547e-01	2.271076140295550105e-01
-4.322013159663999904e-01	2.299036362112659992e-01
-4.236126004999130057e-01	2.327797019631480113e-01
-4.152967292679099476e-01	2.357362028978509938e-01
-4.072540218725059780e-01	2.387727656781690189e-01
-3.994842676778009860e-01	2.418882562244950019e-01
-3.919867288285809881e-01	2.450807896079739978e-01
-3.847601467626869942e-01	2.483477455913130072e-01
-3.778027521047289672e-01	2.516857897284580092e-01
-3.711122777958260066e-01	2.550908998838790076e-01
-3.646859752829439971e-01	2.585583979823999901e-01
-3.585206335627389995e-01	2.620829867519930412e-01
-3.526126008488089658e-01	2.656587911752800180e-01
-3.469578086084689761e-01	2.692794043210210431e-01
-3.415517976955949608e-01	2.729379371852790337e-01
-3.363897462902299962e-01	2.766270721335090110e-01
-3.314664993435149642e-01	2.803391195000690117e-01
-3.267765992182259938e-01	2.840660768709030171e-01
-3.223143172109529386e-01	2.877996905487439916e-01
-3.180736856415599667e-01	2.915315186784510071e-01
-3.140485301991089440e-01	2.952529954932400225e-01
-3.102325022407689814e-01	2.989554961308190095e-01
-3.066191107511129776e-01	3.026304014619209948e-01
-3.032017536835819871e-01	3.062691623726050416e-01
-2.999737484233560014e-01	3.098633629458710237e-01
-2.969283611312339977e-01	3.134047819978320049e-01
-2.940588347509699441e-01	3.168854524385660287e-01
-2.913584154875629717e-01	3.202977179480049896e-01
-2.888203775907959847e-01	3.236342864823950061e-01
-2.864380463065046567e-01	3.268882801569479857e-01
-2.842048188871790781e-01	3.300532810848970100e-01
-2.821141835831663669e-01	3.331233727920809851e-01
-2.801597365654895366e-01	3.360931768689019994e-01
-2.783351967607184951e-01	3.389578845677749808e-01
-2.766344186070089917e-01	3.417132831034900287e-01
-2.750514027679545892e-01	3.443557764657340092e-01
-2.735803048668997706e-01	3.468824006070140298e-01
-2.722154423284796620e-01	3.492908329246390275e-01
-2.709512994360603888e-01	3.515793960119339978e-01
-2.697825307331458422e-01	3.537470557107190161e-01
-2.687039629134533869e-01	3.557934135538770026e-01
-2.677105953580024567e-01	3.577186937428419866e-01
-2.667975994880493751e-01	3.595237248596039881e-01
-2.659603171099007568e-01	3.612099165657249866e-01
-2.651942579314666704e-01	3.627792315912959920e-01
-2.644950964308496744e-01	3.642341533643140283e-01
-2.638586682543174744e-01	3.655776496749730264e-01
-2.632809663147634982e-01	3.668131328093969801e-01
-2.627581367523281752e-01	3.679444166229839941e-01
-2.622864749064390821e-01	3.689756710542250184e-01
-2.618624214333346578e-01	3.699113746053149798e-01
-2.614825586854726547e-01	3.707562653356840099e-01
-2.611436074494036808e-01	3.715152909283890303e-01
-2.608424241171024560e-01	3.721935583969580019e-01
-2.605759983428140858e-01	3.727962840014060197e-01
-2.603414512136518755e-01	3.733287439367060090e-01
-2.601360339379807929e-01	3.737962263448020295e-01
-2.599571270315479410e-01	3.742039851822629992e-01
-2.598022399579540398e-01	3.745571964499260220e-01
-2.596690111579302851e-01	3.748609172584240201e-01
-2.595552083815950706e-01	3.751200481644669793e-01
-2.594587292199555528e-01	3.753392991673830115e-01
-2.593776017169556747e-01	3.755231597040660230e-01
-2.593099849318814543e-01	3.756758729234150329e-01
-2.592541693143850523e-01	3.758014144591629857e-01
-2.592085767512321559e-01	3.759034758531489828e-01
-2.591717601454517905e-01	3.759854527103970168e-01
-2.591424023951658384e-01	3.760504375934000110e-01
-2.591193146511496792e-01	3.761012175868910234e-01
-2.591014337491897024e-01	3.761402763869520216e-01
