# Supplementary material for: Agile perching maneuvers in birds and morphing-wing drones
Source: Nat Commun. 2024 Sep 27;15:8330. doi: 10.1038/s41467-024-52369-4 (PMC11437188; doi:10.1038/s41467-024-52369-4)
Supplement: Supplementary file 11 — Source Data [file 41467_2024_52369_MOESM11_ESM.zip › figure_source_data/suppl_fig_2/harris_hawk_247.csv]

# horizontal_pos	altitude
-1.182506212428567594e+01	3.140675883348070241e-01
-1.180828201494477625e+01	3.148158566497309963e-01
-1.179122803034427669e+01	3.154788094059540193e-01
-1.177391951749317656e+01	3.160479228293250342e-01
-1.175637566786787680e+01	3.165148811476480306e-01
-1.173861540485767563e+01	3.168716257333700215e-01
-1.172065727565447624e+01	3.171104023692030149e-01
-1.170251934834927532e+01	3.172238062188449947e-01
-1.168421911493897625e+01	3.172048241074489905e-01
-1.166577340087957637e+01	3.170468737434810058e-01
-1.164719828175257632e+01	3.167438395450450361e-01
-1.162850900753867656e+01	3.162901047690160339e-01
-1.160971993491267540e+01	3.156805796801590014e-01
-1.159084446789867684e+01	3.149107255392500360e-01
-1.157189500714067698e+01	3.139765742334509890e-01
-1.155288290796627670e+01	3.128747434183999920e-01
-1.153381844733857697e+01	3.116024470888270059e-01
-1.151471079971357625e+01	3.101575015425890314e-01
-1.149556802174217651e+01	3.085383267509420047e-01
-1.147639704568187646e+01	3.067439431952480033e-01
-1.145720368131157585e+01	3.047739642762540280e-01
-1.143799262607467604e+01	3.026285844462270336e-01
-1.141876748311217682e+01	3.003085632558000206e-01
-1.139953078679087639e+01	2.978152055460300263e-01
-1.138028403527587606e+01	2.951503380512839891e-01
-1.136102772965097607e+01	2.923162827098660377e-01
-1.134176141904917579e+01	2.893158270063669879e-01
-1.132248375121817574e+01	2.861521916922940001e-01
-1.130319252791987594e+01	2.828289962494680010e-01
-1.128388476453757683e+01	2.793502224738150241e-01
-1.126455675325147610e+01	2.757201765654599956e-01
-1.124520412913047629e+01	2.719434501144870064e-01
-1.122582193848917598e+01	2.680248803705010396e-01
-1.120640470885847684e+01	2.639695101782560394e-01
-1.118694651993017608e+01	2.597825479514390135e-01
-1.116744107484867676e+01	2.554693280423920299e-01
-1.114788177124697555e+01	2.510352718475060141e-01
-1.112826177144357587e+01	2.464858499665449898e-01
-1.110857407125487661e+01	2.418265457097140136e-01
-1.108881156690367575e+01	2.370628202192520129e-01
-1.106896711954967572e+01	2.322000794432529935e-01
-1.104903361700297637e+01	2.272436431687019920e-01
-1.102900403222927572e+01	2.221987162889300094e-01
-1.100887147829977586e+01	2.170703624482960281e-01
-1.098862925948517599e+01	2.118634801744120333e-01
-1.096827091824317613e+01	2.065827815761560049e-01
-1.094779027789577697e+01	2.012327736544590184e-01
-1.092718148084237662e+01	1.958177422429060177e-01
-1.090643902220057626e+01	1.903417385669060047e-01
-1.088555777881557596e+01	1.848085683839220117e-01
-1.086453303362207556e+01	1.792217836432929978e-01
-1.084336049538537594e+01	1.735846765827452343e-01
-1.082203631389037568e+01	1.679002761599739935e-01
-1.080055709068417613e+01	1.621713467017785182e-01
-1.077891988551137636e+01	1.564003886401651167e-01
-1.075712221861517648e+01	1.505896411946439084e-01
-1.073516206910367643e+01	1.447410868525048078e-01
-1.071303786960587701e+01	1.388564574940778229e-01
-1.069074849746367661e+01	1.329372420076764261e-01
-1.066829326272227618e+01	1.269846952388852257e-01
-1.064567189319607543e+01	1.209998481208385129e-01
-1.062288451689787649e+01	1.149835188358839244e-01
-1.059993164212487571e+01	1.089363248642417070e-01
-1.057681413549937588e+01	1.028586957816733094e-01
-1.055353319826177660e+01	9.675088667546681565e-02
-1.053009034111247644e+01	9.061299205594801343e-02
-1.050648735789137689e+01	8.444496014896481217e-02
-1.048272629837897618e+01	7.824660746311591641e-02
-1.045880944049057604e+01	7.201763353368051401e-02
-1.043473926212497638e+01	6.575763575305201836e-02
-1.041051841291467639e+01	5.946612420481951766e-02
-1.038614968611027578e+01	5.314253642534172428e-02
-1.036163599081517539e+01	4.678625202262320926e-02
-1.033698032476967654e+01	4.039660708746523055e-02
-1.031218574786897690e+01	3.397290833618810124e-02
-1.028725535657667578e+01	2.751444692773102885e-02
-1.026219225938347535e+01	2.102051190063730646e-02
-1.023699955343937695e+01	1.449040317742911199e-02
-1.021168030247197578e+01	7.923444085226827305e-03
-1.018623751608577699e+01	1.318993342324603635e-03
-1.016067413052274659e+01	-5.323543539091368793e-03
-1.013499299094790551e+01	-1.200470348362409068e-02
-1.010919683530846669e+01	-1.872495576606708623e-02
-1.008328827980308695e+01	-2.548469265649599969e-02
-1.005726980598331544e+01	-3.228422084536997083e-02
-1.003114374949775645e+01	-3.912375369582998808e-02
-1.000491229047846531e+01	-4.600340436865096860e-02
-9.978577445558535430e+00	-5.292317986277700337e-02
-9.952141061500226371e+00	-5.988297601097097855e-02
-9.925604810404676570e+00	-6.688257346579196128e-02
-9.898970186465705368e+00	-7.392163470567697514e-02
-9.872238504223076916e+00	-8.099970208454398968e-02
-9.845410898263805777e+00	-8.811619694083899779e-02
-9.818488324313966231e+00	-9.527041977356298652e-02
-9.791471561657546729e+00	-1.024615514835059971e-01
-9.764361216813966848e+00	-1.096886556678319802e-01
-9.737157728401065526e+00	-1.169506819455219948e-01
-9.709861373105896476e+00	-1.242464702800459841e-01
-9.682472272681845737e+00	-1.315747562543470028e-01
-9.654990401886976770e+00	-1.389341772418740129e-01
-9.627415597275245318e+00	-1.463232794063279996e-01
-9.599747566749796235e+00	-1.537405254521279629e-01
-9.571985899784516860e+00	-1.611843030377029806e-01
-9.544130078218895363e+00	-1.686529337546729956e-01
-9.516179487528876990e+00	-1.761446825681379780e-01
-9.488133428475896025e+00	-1.836577676066919462e-01
-9.459991129035495661e+00	-1.911903701857849969e-01
-9.431751756506985274e+00	-1.987406449445479617e-01
-9.403414429706176136e+00	-2.063067299745799943e-01
-9.374978231144575958e+00	-2.138867568192399649e-01
-9.346442219100236315e+00	-2.214788602240119753e-01
-9.317805439488006769e+00	-2.290811875222669713e-01
-9.289066937440285443e+00	-2.366919075463829736e-01
-9.260225768513526745e+00	-2.443092189614989862e-01
-9.231281009440115426e+00	-2.519313579281299842e-01
-9.202231768351316177e+00	-2.595566050102479649e-01
-9.173077194402505796e+00	-2.671832912571559526e-01
-9.143816486738986171e+00	-2.748098034002049994e-01
-9.114448902748055303e+00	-2.824345881190379881e-01
-9.084973765550696356e+00	-2.900561553462369657e-01
-9.055390470694606009e+00	-2.976730805938029856e-01
-9.025698492019046171e+00	-3.052840062995259562e-01
-8.995897386670545615e+00	-3.128876422057119688e-01
-8.965986799257906981e+00	-3.204827647967069537e-01
-8.935966465143636128e+00	-3.280682158348940392e-01
-8.905836212877906277e+00	-3.356429000471549684e-01
-8.875595965789706554e+00	-3.432057820248490265e-01
-8.845245742758496732e+00	-3.507558824101750239e-01
-8.814785658197026308e+00	-3.582922734499320305e-01
-8.784215921283786699e+00	-3.658140740043110406e-01
-8.753536834489755947e+00	-3.733204441031020004e-01
-8.722748791450376515e+00	-3.808105791447489730e-01
-8.691852274238286213e+00	-3.882837038348509462e-01
-8.660847850096956790e+00	-3.957390659601150440e-01
-8.629736167698265348e+00	-4.031759300914519728e-01
-8.598517952989455537e+00	-4.105935713059800096e-01
-8.567194004696215615e+00	-4.179912690122849495e-01
-8.535765189548845555e+00	-4.253683009565950024e-01
-8.504232437297755354e+00	-4.327239374796700289e-01
-8.472596735583085348e+00	-4.400574360855459832e-01
-8.440859124720535789e+00	-4.473680363738369858e-01
-8.409020692462506830e+00	-4.546549553775690033e-01
-8.377082568789166572e+00	-4.619173833385090133e-01
-8.345045920779686099e+00	-4.691544799420669931e-01
-8.312911947608656149e+00	-4.763653710242560790e-01
-8.280681875706685346e+00	-4.835491457540849747e-01
-8.248356954118655437e+00	-4.907048542864290153e-01
-8.215938450086456513e+00	-4.978315058729069764e-01
-8.183427644877136586e+00	-5.049280674118470369e-01
-8.150825829871067185e+00	-5.119934624131279310e-01
-8.118134302918827316e+00	-5.190265703495851035e-01
-8.085354364969665752e+00	-5.260262263638531000e-01
-8.052487316969196840e+00	-5.329912212979690533e-01
-8.019534457019327434e+00	-5.399203020127729680e-01
-7.986497077789045385e+00	-5.468121719650249624e-01
-7.953376464161045156e+00	-5.536654920121359957e-01
-7.920173891096704999e+00	-5.604788814173990996e-01
-7.886890621699316206e+00	-5.672509190323880013e-01
-7.853527905454485314e+00	-5.739801446376480154e-01
-7.820086976625925779e+00	-5.806650604278089656e-01
-7.786569052784785505e+00	-5.873041326324530687e-01
-7.752975333451765927e+00	-5.938957932694930442e-01
-7.719306998832716538e+00	-6.004384420330459715e-01
-7.685565208630484868e+00	-6.069304483228119551e-01
-7.651751100918535720e+00	-6.133701534264710542e-01
-7.617865791065015380e+00	-6.197558728704990472e-01
-7.583910370699325831e+00	-6.260858989578861333e-01
-7.549885906717276107e+00	-6.323585035134080545e-01
-7.515793440324705976e+00	-6.385719408582239964e-01
-7.481633986123365609e+00	-6.447244510355860658e-01
-7.447408531247234897e+00	-6.508142633083049411e-01
-7.413118034561025915e+00	-6.568395999462970369e-01
-7.378763425936274878e+00	-6.627986803190490939e-01
-7.344345605623945339e+00	-6.686897253032579869e-01
-7.309865443745175106e+00	-6.745109620102869297e-01
-7.275323779924286249e+00	-6.802606288315340421e-01
-7.240721423089925501e+00	-6.859369807925659313e-01
-7.206059151471746027e+00	-6.915382951989010873e-01
-7.171337712819986443e+00	-6.970628775480729455e-01
-7.136557824875866096e+00	-7.025090676740459728e-01
-7.101720176119235894e+00	-7.078752460815329606e-01
-7.066825426818645006e+00	-7.131598404194590124e-01
-7.031874210406715342e+00	-7.183613320349471199e-01
-6.996867135200436572e+00	-7.234782625419611257e-01
-6.961804786482665541e+00	-7.285092403323720767e-01
-6.926687728956745893e+00	-7.334529469518500377e-01
-6.891516509581355088e+00	-7.383081432588181059e-01
-6.856291660787806386e+00	-7.430736752818829505e-01
-6.821013704076066553e+00	-7.477484796897000408e-01
-6.785683153980376581e+00	-7.523315887873740504e-01
-6.750300522389085067e+00	-7.568221349550869892e-01
-6.714866323197486331e+00	-7.612193544478660368e-01
-6.679381077266456579e+00	-7.655225904801150616e-01
-6.643845317653854998e+00	-7.697312955247319621e-01
-6.608259595080014925e+00	-7.738450327641950288e-01
-6.572624483583505928e+00	-7.778634766398870859e-01
-6.536940586318686464e+00	-7.817864124558620009e-01
-6.501208541442015765e+00	-7.856137350042640133e-01
-6.465429028030805547e+00	-7.893454461913040898e-01
-6.429602771974825437e+00	-7.929816516551109196e-01
-6.393730551779106541e+00	-7.965225563794979813e-01
-6.357813204214756375e+00	-7.999684593207050387e-01
-6.321851629754035251e+00	-8.033197470771329396e-01
-6.285846797726144963e+00	-8.065768866448850272e-01
-6.249799751131235759e+00	-8.097404173143500916e-01
-6.213711611052215922e+00	-8.128109417748690113e-01
-6.177583580606575531e+00	-8.157891165055939364e-01
-6.141416948384445185e+00	-8.186756415408100729e-01
-6.105213091323204999e+00	-8.214712497070371100e-01
-6.068973476974405479e+00	-8.241766954371170240e-01
-6.032699665124655830e+00	-8.267927432730139969e-01
-5.996393308738645622e+00	-8.293201561741629924e-01
-5.960056154199546263e+00	-8.317596837518210773e-01
-5.923690040829614922e+00	-8.341120505519399320e-01
-5.887296899681655482e+00	-8.363779445095480547e-01
-5.850878751600146366e+00	-8.385580056965369344e-01
-5.814437704558975462e+00	-8.406528154820880339e-01
-5.777975950291355467e+00	-8.426628862208220827e-01
-5.741495760235095780e+00	-8.445886515781029225e-01
-5.704999480824846536e+00	-8.464304575950210019e-01
-5.668489528170245428e+00	-8.481885545873659726e-01
-5.631968382166115283e+00	-8.498630899636070435e-01
-5.595438580087585656e+00	-8.514541020366479529e-01
-5.558902709728685387e+00	-8.529615148931040114e-01
-5.522363402148266154e+00	-8.543851343721240443e-01
-5.485823324091565034e+00	-8.557246451936930676e-01
-5.449285170159046565e+00	-8.569796092638959362e-01
-5.412751654796665868e+00	-8.581494651720771305e-01
-5.376225504183545389e+00	-8.592335288823740314e-01
-5.339709448093345578e+00	-8.602309956097671240e-01
-5.303206211805636450e+00	-8.611409428588909787e-01
-5.266718508142045785e+00	-8.619623345923830282e-01
-5.230249029700025254e+00	-8.626940264846740813e-01
-5.193800441354174957e+00	-8.633347722069919516e-01
-5.157375373091405812e+00	-8.638832306799899552e-01
-5.120976413241655756e+00	-8.643379742218939565e-01
-5.084606102161434826e+00	-8.646974975125389928e-01
-5.048266926421516310e+00	-8.649602272870491326e-01
-5.011961313544655461e+00	-8.651245326673551173e-01
-4.975691627332966327e+00	-8.651887360352610301e-01
-4.939460163818035987e+00	-8.651511243472680412e-01
-4.903269147860595645e+00	-8.650099607890140430e-01
-4.867120730419915553e+00	-8.647634966658419575e-01
-4.831016986506255328e+00	-8.644099834257310544e-01
-4.794959913823714892e+00	-8.639476847115761249e-01
-4.758951432103985191e+00	-8.633748883414840147e-01
-4.722993383125815292e+00	-8.626899181184519705e-01
-4.687087531408786312e+00	-8.618911453742721385e-01
-4.651235565564656227e+00	-8.609770001568550768e-01
-4.615439100284415730e+00	-8.599459819752470757e-01
-4.579699678933925711e+00	-8.587966700222831040e-01
-4.544018776727195785e+00	-8.575277328011610134e-01
-4.508397804441826473e+00	-8.561379370889510287e-01
-4.472838112637746555e+00	-8.546261561772441340e-01
-4.437340996337415966e+00	-8.529913773376249786e-01
-4.401907700122466238e+00	-8.512327084673330102e-01
-4.366539423600046099e+00	-8.493493838783250371e-01
-4.331237327189685793e+00	-8.473407692008561032e-01
-4.296002538180466068e+00	-8.452063653805499399e-01
-4.260836157006986369e+00	-8.429458117556989372e-01
-4.225739263691965952e+00	-8.405588882091259428e-01
-4.190712924402876460e+00	-8.380455163963240750e-01
-4.155758198070286014e+00	-8.354057600586131116e-01
-4.120876143015475890e+00	-8.326398244367880785e-01
-4.086067823535805665e+00	-8.297480548070450546e-01
-4.051334316397095847e+00	-8.267309341668229727e-01
-4.016676717183305989e+00	-8.235890801036309661e-01
-3.982096146455465835e+00	-8.203232408848080137e-01
-3.947593755673046267e+00	-8.169342908105909906e-01
-3.913170732833175514e+00	-8.134232248766999351e-01
-3.878828307784885965e+00	-8.097911527960350853e-01
-3.844567757177966172e+00	-8.060392924318700025e-01
-3.810390409008415524e+00	-8.021689626972501319e-01
-3.776297646725195634e+00	-7.981815759771049290e-01
-3.742290912865596120e+00	-7.940786301309090689e-01
-3.708371712189795666e+00	-7.898617001345731303e-01
-3.674541614288175495e+00	-7.855324294207179925e-01
-3.640802255638325491e+00	-7.810925209764469912e-01
-3.607155341092235901e+00	-7.765437282574521038e-01
-3.573602644777616355e+00	-7.718878459765379230e-01
-3.540146010401286070e+00	-7.671267008237139251e-01
-3.506787350946336090e+00	-7.622621421737250103e-01
-3.473528647758725718e+00	-7.572960328354090276e-01
-3.440371949023306009e+00	-7.522302398956250968e-01
-3.407319367633226292e+00	-7.470666257086391315e-01
-3.374373078461175623e+00	-7.418070390798980895e-01
-3.341535315045065957e+00	-7.364533066911189696e-01
-3.308808365705296239e+00	-7.310072248114369842e-01
-3.276194569114975863e+00	-7.254705513372670111e-01
-3.243696309348935714e+00	-7.198449982013059856e-01
-3.211316010441676028e+00	-7.141322241889560551e-01
-3.179056130488605802e+00	-7.083338281982360929e-01
-3.146919155329095830e+00	-7.024513429771199746e-01
-3.114907591853826041e+00	-6.964862293700959661e-01
-3.083023960983005907e+00	-6.904398711036501268e-01
-3.051270790365285812e+00	-6.843135701382989655e-01
-3.019650606851075558e+00	-6.781085426127559934e-01
-2.988165928796726156e+00	-6.718259154038259684e-01
-2.956819258259216099e+00	-6.654667233235971313e-01
-2.925613073143376042e+00	-6.590319069735490753e-01
-2.894549819365885845e+00	-6.525223112731779462e-01
-2.863631903102086262e+00	-6.459386846787560366e-01
-2.832861683182946066e+00	-6.392816791058111292e-01
-2.802241463710665847e+00	-6.325518505667950819e-01
-2.771773486961495614e+00	-6.257496605333219275e-01
-2.741459926644536083e+00	-6.188754780300569358e-01
-2.711302881584615854e+00	-6.119295824650921034e-01
-2.681304369896185591e+00	-6.049121671991339877e-01
-2.651466323713515649e+00	-5.978233438533300248e-01
-2.621790584540235614e+00	-5.906631473528289877e-01
-2.592278899278365856e+00	-5.834315417003419491e-01
-2.562932916993555743e+00	-5.761284264709760627e-01
-2.533754186469415970e+00	-5.687536440164371321e-01
-2.504744154598975925e+00	-5.613069873634171092e-01
-2.475904165656455547e+00	-5.537882087874619330e-01
-2.447235461486576114e+00	-5.461970290400419703e-01
-2.418739182642696051e+00	-5.385331472027210520e-01
-2.390416370498155807e+00	-5.307962511384489712e-01
-2.362267970348206347e+00	-5.229860285059471092e-01
-2.334294835512156219e+00	-5.151021782990030662e-01
-2.306497732437585491e+00	-5.071444228682830957e-01
-2.278877346800076253e+00	-4.991125203789220088e-01
-2.251434290583356201e+00	-4.910062776528450468e-01
-2.224169110116106296e+00	-4.828255633403600311e-01
-2.197082295032665833e+00	-4.745703213612300631e-01
-2.170174288115895855e+00	-4.662405845510980140e-01
-2.143445495971596060e+00	-4.578364884449130368e-01
-2.116896300474775838e+00	-4.493582851248860144e-01
-2.090527070919505626e+00	-4.408063570565520783e-01
-2.064338176795475821e+00	-4.321812308327729890e-01
-2.038330001105995937e+00	-4.234835907420069767e-01
-2.012502954134675726e+00	-4.147142920740300442e-01
-1.986857487560255819e+00	-4.058743740734020444e-01
-1.961394108812505976e+00	-3.969650724486169513e-01
-1.936113395555626004e+00	-3.879878313428610226e-01
-1.911016010180246028e+00	-3.789443146708940113e-01
-1.886102714180115880e+00	-3.698364167256589785e-01
-1.861374382285685858e+00	-3.606662719579900034e-01
-1.836832016223626018e+00	-3.514362638331340327e-01
-1.812476757969165853e+00	-3.421490326689549666e-01
-1.788309902356765901e+00	-3.328074823624839751e-01
-1.764332908914755915e+00	-3.234147859141330295e-01
-1.740547412790085957e+00	-3.139743896623079511e-01
-1.716955234631555971e+00	-3.044900161454239806e-01
-1.693558389302845857e+00	-2.949656655134709760e-01
-1.670359093300936015e+00	-2.854056154172499582e-01
-1.647359770760906006e+00	-2.758144193102539665e-01
-1.624563057934435895e+00	-2.661969031059179813e-01
-1.601971806037285839e+00	-2.565581601415229951e-01
-1.579589082369385888e+00	-2.469035444094359599e-01
-1.557418169621425985e+00	-2.372386620266009882e-01
-1.535462563292355975e+00	-2.275693609241169479e-01
-1.513725967154455843e+00	-2.179017187504129760e-01
-1.492212286715115965e+00	-2.082420289938119451e-01
-1.470925620638665832e+00	-1.985967853431159780e-01
-1.449870250105615987e+00	-1.889726643181649512e-01
-1.429050626102385868e+00	-1.793765062159989876e-01
-1.408471354650375984e+00	-1.698152944322199875e-01
-1.388137179999415993e+00	-1.602961332312499709e-01
-1.368052965827905920e+00	-1.508262240533099763e-01
-1.348223674508805869e+00	-1.414128404599729882e-01
-1.328654344518035879e+00	-1.320633018339389952e-01
-1.309350066079105979e+00	-1.227849459620469763e-01
-1.290315955155335814e+00	-1.135851006434349664e-01
-1.271557125917475828e+00	-1.044710544768949756e-01
-1.253078661831585894e+00	-9.545002699284599323e-02
-1.234885585527765839e+00	-8.652913830568398357e-02
-1.216982827625525898e+00	-7.771537847149900813e-02
-1.199375194706135961e+00	-6.901557674412001075e-02
-1.182067336635262977e+00	-6.043637092898895835e-02
-1.165063713451565786e+00	-5.198417703940100276e-02
-1.148368562047138886e+00	-4.366515946302898521e-02
-1.131985862875088955e+00	-3.548520184828196644e-02
-1.115919306926610899e+00	-2.744987891989497664e-02
-1.100172263225478009e+00	-1.956442943101369125e-02
-1.084747747091202807e+00	-1.183373045507468690e-02
-1.069648389423460078e+00	-4.262273214734269011e-03
-1.054876407259286886e+00	3.145859362816111338e-03
-1.040433575851289927e+00	1.038701318475571123e-02
-1.026321202509244968e+00	1.745798145817120672e-02
-1.012540102439257961e+00	2.435602092829092236e-02
-9.990905768038579327e-01	3.107886575086721281e-02
-9.859723932131628787e-01	3.762473887715550580e-02
-9.731847688415659059e-01	4.399236084840221772e-02
-9.607263563463189771e-01	5.018095591650231779e-02
-9.485952327441019571e-01	5.619025542834310549e-02
-9.367888913792788985e-01	6.202049843308171662e-02
-9.253042370932759164e-01	6.767242949399321361e-02
-9.141375846785849690e-01	7.314729370932281094e-02
-9.032846606736198991e-01	7.844682896952581697e-02
-8.927406085263028812e-01	8.357325550112161550e-02
-8.824999971251689113e-01	8.852926276985512155e-02
-8.725568326673699415e-01	9.331799383769791290e-02
-8.629045738035628910e-01	9.794302728915441070e-02
-8.535361499706939359e-01	1.024083568621446116e-01
-8.444439827955498856e-01	1.067183689371584143e-01
-8.356200104250178784e-01	1.108778180552190129e-01
-8.270557146136029436e-01	1.148918006502606115e-01
-8.187421503753169461e-01	1.187657271946481186e-01
-8.106699779857998722e-01	1.225052929676221092e-01
-8.028294971017478909e-01	1.261164476653197086e-01
-7.952106827486739027e-01	1.296053640776396176e-01
-7.878032229148159704e-01	1.329784060615404051e-01
-7.805965574788149564e-01	1.362420960423668115e-01
-7.735799181916349632e-01	1.394030822745213061e-01
-7.667423694292149206e-01	1.424681060902696084e-01
-7.600728494313869765e-01	1.454439693607741946e-01
-7.535602117447118831e-01	1.483375023866814191e-01
-7.471932665919208683e-01	1.511555324268747946e-01
-7.409608218984629069e-01	1.539048530634831158e-01
-7.348517237171289240e-01	1.565921945890655087e-01
-7.288548958045278914e-01	1.592241955882576221e-01
-7.229593781182739320e-01	1.618073758712466059e-01
-7.171543640206659020e-01	1.643481109004354956e-01
-7.114292359932599119e-01	1.668526078347737085e-01
-7.057735996867399164e-01	1.693268832986776218e-01
-7.001773161515199018e-01	1.717767429644383170e-01
-6.946305321163549484e-01	1.742077630187484072e-01
-6.891237082045689188e-01	1.766252735656450024e-01
-6.836476449999999705e-01	1.790343440000000119e-01
-6.781935068971469693e-01	1.814397703678340135e-01
-6.727528436920680033e-01	1.838460647124360303e-01
-6.673176098919219035e-01	1.862574463886050302e-01
-6.618801817415749245e-01	1.886778353115620144e-01
-6.564333719850898863e-01	1.911108470922560088e-01
-6.509704423979999488e-01	1.935597899970949998e-01
-6.454851141428938899e-01	1.960276636576290255e-01
-6.399715760157919098e-01	1.985171594445370169e-01
-6.344244906640399417e-01	2.010306624104510331e-01
-6.288389988677678399e-01	2.035702546977939953e-01
-6.232107219864339021e-01	2.061377203008600278e-01
-6.175357626794069077e-01	2.087345510659970316e-01
-6.118107040150768672e-01	2.113619538097620265e-01
-6.060326070864709980e-01	2.140208584325030139e-01
-6.001990072530049014e-01	2.167119269037690032e-01
-5.943079091277450043e-01	2.194355629963390397e-01
-5.883577804275439416e-01	2.221919226473459963e-01
-5.823475447997918941e-01	2.249809248279330265e-01
-5.762765737343559236e-01	2.278022628070000000e-01
-5.701446776627369095e-01	2.306554156997860372e-01
-5.639520963387949504e-01	2.335396601981760134e-01
-5.576994885866208840e-01	2.364540823866240205e-01
-5.513879214916068694e-01	2.393975895552880040e-01
-5.450188591005709071e-01	2.423689219302960218e-01
-5.385941506861868788e-01	2.453666642498250061e-01
-5.321160186201689957e-01	2.483892571238019986e-01
-5.255870458888169949e-01	2.514350081243260093e-01
-5.190101632739129167e-01	2.545021025633130152e-01
-5.123886362117209270e-01	2.575886139231780003e-01
-5.057260513331578444e-01	2.606925139155200077e-01
-4.990263026793639312e-01	2.638116821516159893e-01
-4.922935775788249146e-01	2.669439154169840345e-01
-4.855323421654049176e-01	2.700869365501880059e-01
-4.787473265108329046e-01	2.732384029333970177e-01
-4.719435093408719251e-01	2.763959146088350027e-01
-4.651261023013569251e-01	2.795570220411530138e-01
-4.583005337388139089e-01	2.827192335507940357e-01
-4.514724319603289349e-01	2.858800224476399920e-01
-4.446476079389088953e-01	2.890368338974950158e-01
-4.378320374336439058e-01	2.921870915563490323e-01
-4.310318424985599139e-01	2.953282040087690241e-01
-4.242532723600979105e-01	2.984575710473140187e-01
-4.175026836505959515e-01	3.015725898294120411e-01
-4.107865199938028899e-01	3.046706609468899929e-01
-4.041112909483929316e-01	3.077491944412050207e-01
-3.974835503262489356e-01	3.108056157945019993e-01
-3.909098739140599577e-01	3.138373719230260206e-01
-3.843968366391719016e-01	3.168419371951020080e-01
-3.779509892335098931e-01	3.198168194910880335e-01
-3.715788344625369222e-01	3.227595663173939977e-01
-3.652868029994419397e-01	3.256677709809820409e-01
-3.590812290377559113e-01	3.285390788248330196e-01
-3.529683257482719161e-01	3.313711935187720337e-01
-3.469541606981079163e-01	3.341618833938880262e-01
-3.410446313609509228e-01	3.369089878027230478e-01
-3.352454408575679112e-01	3.396104234814910083e-01
-3.295620740744759081e-01	3.422641908849940462e-01
-3.239997743159819255e-01	3.448683804596400226e-01
-3.185635206504479067e-01	3.474211788152590241e-01
-3.132580061154429107e-01	3.499208747522540297e-01
-3.080876169483429128e-01	3.523658650970980521e-01
-3.030564130086939034e-01	3.547546602964690154e-01
-2.981681095563059047e-01	3.570858897183400438e-01
-2.934260605444749537e-01	3.593583066072220111e-01
-2.888332435809389254e-01	3.615707926405540285e-01
-2.843922467001489540e-01	3.637223620338930208e-01
-2.801052570793366447e-01	3.658121651441650357e-01
-2.759740518176065915e-01	3.678394915227170547e-01
-2.719999908821637558e-01	3.698037723732950366e-01
-2.681840123088872208e-01	3.717045823742600175e-01
-2.645266297259776245e-01	3.735416408293340540e-01
-2.610279322496031340e-01	3.753148121168720097e-01
-2.576875867795782038e-01	3.770241054139430448e-01
-2.545048427014291459e-01	3.786696736783260464e-01
-2.514785389790187287e-01	3.802518118788080215e-01
-2.486071135995497339e-01	3.817709544716680337e-01
-2.458886153105433459e-01	3.832276721290000521e-01
-2.433207175666258215e-01	3.846226677323040244e-01
-2.409007345829496383e-01	3.859567716524950343e-01
-2.386256393721224445e-01	3.872309363450410213e-01
-2.364920836228810441e-01	3.884462302961980140e-01
-2.344964192616726395e-01	3.896038313631810523e-01
-2.326347215230084031e-01	3.907050195574460205e-01
-2.309028133411136219e-01	3.917511693261290229e-01
-2.292962908641656417e-01	3.927437413917540532e-01
-2.278105498834005482e-01	3.936842742148080054e-01
-2.264408129626669375e-01	3.945743751474360406e-01
-2.251821570496584379e-01	3.954157113493540487e-01
-2.240295413480838382e-01	3.962100005391500090e-01
-2.229778352304272460e-01	3.969590016552880241e-01
-2.220218459736581496e-01	3.976645055015150532e-01
-2.211563461052210022e-01	3.983283254508370175e-01
-2.203761001537500319e-01	3.989522882809180548e-01
-2.196758906081219265e-01	3.995382252116500554e-01
-2.190505428995178083e-01	4.000879632127210539e-01
-2.184949492339669508e-01	4.006033166454660011e-01
-2.180040911172086426e-01	4.010860792989560109e-01
-2.175730604294487947e-01	4.015380168754830170e-01
-2.171970789244859201e-01	4.019608599751350320e-01
-2.168715160455449431e-01	4.023562976233120425e-01
-2.165919049687502485e-01	4.027259713787450512e-01
-2.163539568042723293e-01	4.030714700530180217e-01
-2.161535729045759302e-01	4.033943250657590074e-01
-2.159868552486446935e-01	4.036960064527010394e-01
-2.158501148903566036e-01	4.039779195368290443e-01
-2.157398784780952261e-01	4.042414022657720429e-01
-2.156528928710333415e-01	4.044877232117380372e-01
-2.155861278950854110e-01	4.047180802235700314e-01
-2.155367772981479080e-01	4.049335997140500187e-01
-2.155022579797363225e-01	4.051353365594730360e-01
-2.154802075843583187e-01	4.053242745828010141e-01
-2.154684805607827158e-01	4.055013275864870481e-01
-2.154651428006739144e-01	4.056673408963260008e-01
-2.154684649797675156e-01	4.058230933735810231e-01
-2.154769147327855183e-01	4.059692998490840310e-01
-2.154891477995924398e-01	4.061066139301590106e-01
-2.155039982846364000e-01	4.062356311289900268e-01
-2.155204681745106488e-01	4.063568922595710009e-01
-2.155377162595104035e-01	4.064708870495130077e-01
-2.155550466044076074e-01	4.065780579128820404e-01
-2.155718967113526285e-01	4.066788038307700415e-01
-2.155878255139473954e-01	4.067734842874860535e-01
-2.156025013361865250e-01	4.068624232120980344e-01
-2.156156899432637997e-01	4.069459128774510215e-01
-2.156272428033119137e-01	4.070242177117310289e-01
-2.156370856701238514e-01	4.070975779810820372e-01
-2.156452075869524920e-01	4.071662133056620503e-01
-2.156516504007512380e-01	4.072303259757070193e-01
-2.156564988648760339e-01	4.072901040387480465e-01
-2.156598713964872349e-01	4.073457241338180324e-01
-2.156619115428194400e-01	4.073973540534260307e-01
-2.156627801983257431e-01	4.074451550190150151e-01
-2.156626486025756129e-01	4.074892836606200386e-01
-2.156616921368804118e-01	4.075298936963380192e-01
-2.156600849260595365e-01	4.075671373120220431e-01
-2.156579952407013945e-01	4.076011662461530016e-01
-2.156555816848261253e-01	4.076321325892070524e-01
-2.156529901441479047e-01	4.076601893107990038e-01
-2.156503514612636008e-01	4.076854905315260291e-01
-2.156477797961432463e-01	4.077081915596870165e-01
-2.156453716233456275e-01	4.077284487157860071e-01
-2.156432053114976100e-01	4.077464189700550357e-01
-2.156413412257781048e-01	4.077622594200130401e-01
-2.156398222905024364e-01	4.077761266363440495e-01
-2.156386749463916064e-01	4.077881759061240396e-01
-2.156379104357587506e-01	4.077985604026290178e-01
-2.156375263486172145e-01	4.078074303106490328e-01
-2.156375083635964085e-01	4.078149319353860380e-01
-2.156378321194848402e-01	4.078212068217160202e-01
-2.156384651561495946e-01	4.078263909088240546e-01
-2.156393688674348996e-01	4.078306137430150469e-01
-2.156405004133253311e-01	4.078339977689690032e-01
-2.156418145440784917e-01	4.078366577167930052e-01
-2.156432652950733275e-01	4.078387000991200440e-01
-2.156448075176548018e-01	4.078402228291270193e-01
-2.156463982181713313e-01	4.078413149669000148e-01
-2.156479976845387392e-01	4.078420565980180323e-01
-2.156495703869010239e-01	4.078425188447450389e-01
-2.156510856461369974e-01	4.078427640067400217e-01
-2.156525180709408240e-01	4.078428458249670485e-01
-2.156538477708435098e-01	4.078428098594220064e-01
-2.156550603586899206e-01	4.078426939685440011e-01
-2.156561467616179284e-01	4.078425288758250056e-01
-2.156571028643695098e-01	4.078423388071440447e-01
-2.156579290126847126e-01	4.078421421809020342e-01
-2.156586294074855914e-01	4.078419523320380158e-01
-2.156592114224687995e-01	4.078417782506340017e-01
