# Supplementary material for: Agile perching maneuvers in birds and morphing-wing drones
Source: Nat Commun. 2024 Sep 27;15:8330. doi: 10.1038/s41467-024-52369-4 (PMC11437188; doi:10.1038/s41467-024-52369-4)
Supplement: Supplementary file 11 — Source Data [file 41467_2024_52369_MOESM11_ESM.zip › figure_source_data/suppl_fig_2/harris_hawk_253.csv]

# horizontal_pos	altitude
-1.173769173256847154e+01	4.252827938381417150e-01
-1.171941963530717068e+01	4.264320211871307498e-01
-1.170084691653947040e+01	4.275227115091186914e-01
-1.168199485853087083e+01	4.285469107868267180e-01
-1.166288461072397098e+01	4.294967983670397449e-01
-1.164353706757037088e+01	4.303647304991237155e-01
-1.162397275105047001e+01	4.311432822619937211e-01
-1.160421169870897096e+01	4.318252875136197599e-01
-1.158427335797027169e+01	4.324038765198717216e-01
-1.156417648742587012e+01	4.328725109462497334e-01
-1.154393906570777162e+01	4.332250159265617628e-01
-1.152357820848387071e+01	4.334556089564657322e-01
-1.150311009402587104e+01	4.335589253964397538e-01
-1.148254989771507084e+01	4.335300404077957470e-01
-1.146191173576327138e+01	4.333644871861447312e-01
-1.144120861834117164e+01	4.330582713986827481e-01
-1.142045241221607021e+01	4.326078817742997629e-01
-1.139965381291837154e+01	4.320102968380537534e-01
-1.137882232637057101e+01	4.312629878235127445e-01
-1.135796625983357089e+01	4.303639178372027363e-01
-1.133709272194747086e+01	4.293115373883447106e-01
-1.131620763157177123e+01	4.281047764337186923e-01
-1.129531573506107023e+01	4.267430331213487582e-01
-1.127442063155277019e+01	4.252261594473286666e-01
-1.125352480578407111e+01	4.235544440671976663e-01
-1.123262966790587036e+01	4.217285925264007140e-01
-1.121173559972007006e+01	4.197497051934746537e-01
-1.119084200672557117e+01	4.176192531943506703e-01
-1.116994737533247140e+01	4.153390526566117513e-01
-1.114904933457877156e+01	4.129112375785587430e-01
-1.112814472166827073e+01	4.103382316397127250e-01
-1.110722965064067047e+01	4.076227192668187005e-01
-1.108629958348097055e+01	4.047676162629927354e-01
-1.106534940298207026e+01	4.017760402972967437e-01
-1.104437348668327168e+01	3.986512815382977082e-01
-1.102336578122707067e+01	3.953967736982527126e-01
-1.100231987649717169e+01	3.920160657348786826e-01
-1.098122907892907030e+01	3.885127944356847052e-01
-1.096008648341907055e+01	3.848906580859616788e-01
-1.093888504329317080e+01	3.811533913961916986e-01
-1.091761763783807027e+01	3.773047418383926876e-01
-1.089627713694057043e+01	3.733484475141637393e-01
-1.087485646242897097e+01	3.692882166504647401e-01
-1.085334864575857061e+01	3.651277087928487264e-01
-1.083174688172977085e+01	3.608705177404367137e-01
-1.081004457798307072e+01	3.565201562427576798e-01
-1.078823540006227155e+01	3.520800424560256991e-01
-1.076631331188687035e+01	3.475534881357646988e-01
-1.074427261152747093e+01	3.429436885242577171e-01
-1.072210796222237050e+01	3.382537138751237071e-01
-1.069981441862067051e+01	3.334865025437657171e-01
-1.067738744828287167e+01	3.286448555613157296e-01
-1.065482294850707135e+01	3.237314326012337151e-01
-1.063211725859137147e+01	3.187487492417516721e-01
-1.060926716767567157e+01	3.136991754238037111e-01
-1.058626991833787123e+01	3.085849350028166960e-01
-1.056312320614946998e+01	3.034081062935327089e-01
-1.053982517541747121e+01	2.981706235097076885e-01
-1.051637441136367102e+01	2.928742790047487166e-01
-1.049276992900687056e+01	2.875207262249206974e-01
-1.046901115902807078e+01	2.821114832933246941e-01
-1.044509793091187078e+01	2.766479371501137097e-01
-1.042103045365827008e+01	2.711313481821877036e-01
-1.039680929436847023e+01	2.655628552834277123e-01
-1.037243535500497060e+01	2.599434812943337003e-01
-1.034790984762557109e+01	2.542741387773297390e-01
-1.032323426838557090e+01	2.485556360908386941e-01
-1.029841037059497033e+01	2.427886837313426027e-01
-1.027344013710787074e+01	2.369739009178430944e-01
-1.024832575231017096e+01	2.311118223973357977e-01
-1.022306957395967153e+01	2.252029054530303998e-01
-1.019767410511607153e+01	2.192475370990423222e-01
-1.017214196638601997e+01	2.132460414461493925e-01
-1.014647586869000051e+01	2.071986872229828192e-01
-1.012067858674275023e+01	2.011056954357618998e-01
-1.009475293342106106e+01	1.949672471474934166e-01
-1.006870173517585165e+01	1.887834913545411997e-01
-1.004252780862840133e+01	1.825545529347984142e-01
-1.001623393847367005e+01	1.762805406375100026e-01
-9.989822856796831019e+00	1.699615550802939246e-01
-9.963297223892871202e+00	1.635976967142847016e-01
-9.936659610663671316e+00	1.571890737137719152e-01
-9.909912482651400012e+00	1.507358097424389975e-01
-9.883058185752750191e+00	1.442380515445133016e-01
-9.856098933644471316e+00	1.376959763060086051e-01
-9.829036796937520748e+00	1.311097987289472078e-01
-9.801873694064330067e+00	1.244797777601320127e-01
-9.774611383892001015e+00	1.178062229158307050e-01
-9.747251460042731352e+00	1.110895001447116115e-01
-9.719795346892160737e+00	1.043300371736010090e-01
-9.692244297206430659e+00	9.752832828412921762e-02
-9.664599391368991377e+00	9.068493847307261546e-02
-9.636861538139591232e+00	8.380050695514330850e-02
-9.609031476879440703e+00	7.687574997401400156e-02
-9.581109781168800410e+00	6.991146289538620329e-02
-9.553096863736220357e+00	6.290852156475200407e-02
-9.524992982611701464e+00	5.586788292197700234e-02
-9.496798248410561527e+00	4.879058487475471106e-02
-9.468512632648790728e+00	4.167774544312172202e-02
-9.440135976986221422e+00	3.453056119734471130e-02
-9.411668003289310747e+00	2.735030502140170516e-02
-9.383108324402050116e+00	2.013832324367170745e-02
-9.354456455510430146e+00	1.289603218520671279e-02
-9.325711825983860948e+00	5.624914183797707912e-03
-9.296873791575690049e+00	-1.673486841220289678e-03
-9.267941646864111149e+00	-8.997570212907285425e-03
-9.238914637815440756e+00	-1.634568363478527964e-02
-9.209791974352631527e+00	-2.371612856571228556e-02
-9.180572842814280321e+00	-3.110716575310529253e-02
-9.151256418192160069e+00	-3.851702084651528746e-02
-9.121841876039681551e+00	-4.594389001552029450e-02
-9.092328403948240378e+00	-5.338594549946729106e-02
-9.062715212494671491e+00	-6.084134102152130574e-02
-9.033001545569700141e+00	-6.830821700582329070e-02
-9.003186690004991277e+00	-7.578470554401328663e-02
-8.973269984425060741e+00	-8.326893506589827521e-02
-8.943250827259500824e+00	-9.075903467837825866e-02
-8.913128683861041068e+00	-9.825313814665026513e-02
-8.882903092685481283e+00	-1.057493875020232843e-01
-8.852573670500511582e+00	-1.132459362710942496e-01
-8.822140116601920212e+00	-1.207409523313292543e-01
-8.791602216027211369e+00	-1.282326204080282417e-01
-8.760959841768331202e+00	-1.357191442369802825e-01
-8.730212955996721647e+00	-1.431987484255572429e-01
-8.699361610325160754e+00	-1.506696800524752744e-01
-8.668405945142131586e+00	-1.581302100525812659e-01
-8.637346188064391583e+00	-1.655786344378392672e-01
-8.606182651563720754e+00	-1.730132754089282465e-01
-8.574915729832310873e+00	-1.804324824134852512e-01
-8.543545894959580167e+00	-1.878346332069852909e-01
-8.512073692500131017e+00	-1.952181349704682489e-01
-8.480499736518291698e+00	-2.025814255359402738e-01
-8.448824704199500601e+00	-2.099229747652032740e-01
-8.417049330121951556e+00	-2.172412861213912638e-01
-8.385174400284149954e+00	-2.245348984645832435e-01
-8.353200745984510789e+00	-2.318023880938332448e-01
-8.321129237648721144e+00	-2.390423710479492869e-01
-8.288960778698440279e+00	-2.462535056666262379e-01
-8.256696299551750329e+00	-2.534344954023492469e-01
-8.224336751841180515e+00	-2.605840918620612734e-01
-8.191883102929500282e+00	-2.677010980463152556e-01
-8.159336330796941539e+00	-2.747843717426582399e-01
-8.126697419365420672e+00	-2.818328290196732699e-01
-8.093967354317470608e+00	-2.888454477587402702e-01
-8.061147119457650945e+00	-2.958212711522372751e-01
-8.028237693655281504e+00	-3.027594110900862501e-01
-7.995240048396651034e+00	-3.096590513511342513e-01
-7.962155145964940672e+00	-3.165194505123002378e-01
-7.928983938255520947e+00	-3.233399444865982519e-01
-7.895727366224161159e+00	-3.301199486013242645e-01
-7.862386359955681137e+00	-3.368589591297833086e-01
-7.828961839330951022e+00	-3.435565541940142631e-01
-7.795454715261210588e+00	-3.502123939619782855e-01
-7.761865891450420385e+00	-3.568262200704903075e-01
-7.728196266638740930e+00	-3.633978542147083268e-01
-7.694446737273890946e+00	-3.699271958561142770e-01
-7.660618200551240875e+00	-3.764142190133283328e-01
-7.626711557759231042e+00	-3.828589681137272716e-01
-7.592727717863071213e+00	-3.892615528982922846e-01
-7.558667601257701207e+00	-3.956221423872393061e-01
-7.524532143619440561e+00	-4.019409579294463408e-01
-7.490322299786310367e+00	-4.082182653742362777e-01
-7.456039047597641023e+00	-4.144543664193783283e-01
-7.421683391626061166e+00	-4.206495892040273410e-01
-7.387256366738160551e+00	-4.268042782293082760e-01
-7.352759041424090647e+00	-4.329187837023133478e-01
-7.318192520841511062e+00	-4.389934504109673230e-01
-7.283557949524710473e+00	-4.450286062474282933e-01
-7.248856513716520844e+00	-4.510245505062353000e-01
-7.214089443286710868e+00	-4.569815420900683045e-01
-7.179258013208440481e+00	-4.628997877606502720e-01
-7.144363544571170621e+00	-4.687794305749593549e-01
-7.109407405116391132e+00	-4.746205386473803522e-01
-7.074391009289640486e+00	-4.804230943767782702e-01
-7.039315817810030573e+00	-4.861869842737473468e-01
-7.004183336765461121e+00	-4.919119895174923207e-01
-6.968995116248440702e+00	-4.975977773640643531e-01
-6.933752748554001144e+00	-5.032438935182204087e-01
-6.898457865966850733e+00	-5.088497555699782460e-01
-6.863112138170130549e+00	-5.144146475844233457e-01
-6.827717269312921111e+00	-5.199377159195173181e-01
-6.792274994777210750e+00	-5.254179663319062943e-01
-6.756787077688501064e+00	-5.308542624151812994e-01
-6.721255305216351061e+00	-5.362453253990613344e-01
-6.685681484712940659e+00	-5.415897353216652110e-01
-6.650067439738490904e+00	-5.468859335707623170e-01
-6.614415006022761112e+00	-5.521322267738153489e-01
-6.578726027410950472e+00	-5.573267920010134269e-01
-6.543002351841541220e+00	-5.624676832304862373e-01
-6.507245827401520799e+00	-5.675528390107722476e-01
-6.471458298502130724e+00	-5.725800912424492406e-01
-6.435641602215480539e+00	-5.775471749888212436e-01
-6.399797564809040828e+00	-5.824517392148722550e-01
-6.363927998511150541e+00	-5.872913583442902485e-01
-6.328034698537070568e+00	-5.920635445165012278e-01
-6.292119440400281150e+00	-5.967657604192273535e-01
-6.256183977530010765e+00	-6.013954325672572487e-01
-6.220230039210850492e+00	-6.059499648947992423e-01
-6.184259328856240856e+00	-6.104267525270663519e-01
-6.148273522622960563e+00	-6.148231955965353102e-01
-6.112274268369421115e+00	-6.191367129706082384e-01
-6.076263184956441243e+00	-6.233647557601422751e-01
-6.040241861885360386e+00	-6.275048204824082987e-01
-6.004211859264421136e+00	-6.315544617574542219e-01
-5.968174708091440905e+00	-6.355113044234543818e-01
-5.932131910837560973e+00	-6.393730549642884231e-01
-5.896084942314380406e+00	-6.431375121513442927e-01
-5.860035250804660478e+00	-6.468025768110203799e-01
-5.823984259434890731e+00	-6.503662606397193624e-01
-5.787933367766650683e+00	-6.538266939990262649e-01
-5.751883953582650477e+00	-6.571821326350724135e-01
-5.715837374842561047e+00	-6.604309632778242456e-01
-5.679794971783470814e+00	-6.635717080878862362e-01
-5.643758069139610534e+00	-6.666030279303714057e-01
-5.607727978456311213e+00	-6.695237244672833654e-01
-5.571706000473520604e+00	-6.723327410715362884e-01
-5.535693427554750912e+00	-6.750291625771722703e-01
-5.499691546138520515e+00	-6.776122138912772375e-01
-5.463701639189700643e+00	-6.800812575036212504e-01
-5.427724988629980984e+00	-6.824357899398743044e-01
-5.391762877727320991e+00	-6.846754372134853384e-01
-5.355816593425610783e+00	-6.867999493396883537e-01
-5.319887428597341206e+00	-6.888091939827682975e-01
-5.283976684202881025e+00	-6.907031493144053513e-01
-5.248085671341760516e+00	-6.924818961667693618e-01
-5.212215713182400734e+00	-6.941456095689273464e-01
-5.176368146757931221e+00	-6.956945497590263372e-01
-5.140544324617300376e+00	-6.971290527676952120e-01
-5.104745616321570978e+00	-6.984495206700733760e-01
-5.068973409776990735e+00	-6.996564116049313053e-01
-5.033229112397030747e+00	-7.007502296594043667e-01
-4.997514152087020989e+00	-7.017315147170963829e-01
-4.961829978045621203e+00	-7.026008323655703602e-01
-4.926178061378720940e+00	-7.033587639567633332e-01
-4.890559895521820799e+00	-7.040058969105182918e-01
-4.854976996468180594e+00	-7.045428153474382338e-01
-4.819430902800671213e+00	-7.049700911324963126e-01
-4.783923175526020977e+00	-7.052882754055602721e-01
-4.748455397711160764e+00	-7.054978906690894114e-01
-4.713029173921940540e+00	-7.055994234968834267e-01
-4.677646129465331093e+00	-7.055933179210163164e-01
-4.642307909437191071e+00	-7.054799695469313736e-01
-4.607016177578151073e+00	-7.052597204392723196e-01
-4.571772614941281176e+00	-7.049328548134004002e-01
-4.536578918376000580e+00	-7.044995955597803672e-01
-4.501436798833361230e+00	-7.039601016205883077e-01
-4.466347979499141196e+00	-7.033144662300183647e-01
-4.431314193761650699e+00	-7.025627160220013767e-01
-4.396337183022590800e+00	-7.017048110013304196e-01
-4.361418694359950443e+00	-7.007406453667033297e-01
-4.326560478053220749e+00	-6.996700491669203270e-01
-4.291764284982220623e+00	-6.984927907644393752e-01
-4.257031863911780789e+00	-6.972085800738803130e-01
-4.222364958675790980e+00	-6.958170725367363030e-01
-4.187765305275350514e+00	-6.943178737877202522e-01
-4.153234628906471215e+00	-6.927105449627342093e-01
-4.118774640934470987e+00	-6.909946085935423365e-01
-4.084387035832810930e+00	-6.891695550298233552e-01
-4.050073488105531361e+00	-6.872348493254232249e-01
-4.015835649213241432e+00	-6.851899385223323424e-01
-3.981675144523970644e+00	-6.830342592632012710e-01
-3.947593570310471200e+00	-6.807672456611222334e-01
-3.913592490817241476e+00	-6.783883373538424078e-01
-3.879673435420430749e+00	-6.758969876687423994e-01
-3.845837895905151349e+00	-6.732926718245522135e-01
-3.812087323884680856e+00	-6.705748950961312183e-01
-3.778423128386831031e+00	-6.677432008695212140e-01
-3.744846673632681089e+00	-6.647971785160053937e-01
-3.711359277033120740e+00	-6.617364710159152619e-01
-3.677962207428561392e+00	-6.585607822656243115e-01
-3.644656683596650737e+00	-6.552698840042272543e-01
-3.611443873052580855e+00	-6.518636223001184060e-01
-3.578324891165700627e+00	-6.483419235417762216e-01
-3.545300800615341252e+00	-6.447047998816572978e-01
-3.512372611207410955e+00	-6.409523540870514235e-01
-3.479541280072161236e+00	-6.370847837571353978e-01
-3.446807712261801271e+00	-6.331023848710992663e-01
-3.414172761764721287e+00	-6.290055546382034013e-01
-3.381637232951140604e+00	-6.247947936268192226e-01
-3.349201882462531366e+00	-6.204707071558503984e-01
-3.316867421554721140e+00	-6.160340059384683542e-01
-3.284634518901831335e+00	-6.114855059746722166e-01
-3.252503803865060661e+00	-6.068261276957822581e-01
-3.220475870227381243e+00	-6.020568943705733034e-01
-3.188551280391711096e+00	-5.971789297892553527e-01
-3.156730570036640593e+00	-5.921934552478442804e-01
-3.125014253220150806e+00	-5.871017858616853768e-01
-3.093402827917890896e+00	-5.819053262427873463e-01
-3.061896781978851401e+00	-5.766055655813222547e-01
-3.030496599477021213e+00	-5.712040721769293672e-01
-2.999202767433951422e+00	-5.657024874704592587e-01
-2.968015782882720721e+00	-5.601025196312934273e-01
-2.936936160240231075e+00	-5.544059367595053356e-01
-2.905964438950350726e+00	-5.486145597657323680e-01
-2.875101191356961294e+00	-5.427302549947372601e-01
-2.844347030761831263e+00	-5.367549266612272607e-01
-2.813702619618981160e+00	-5.306905091685043541e-01
-2.783168677813611325e+00	-5.245389593820013463e-01
-2.752745990970520751e+00	-5.183022489306203795e-01
-2.722435418734231227e+00	-5.119823566090593303e-01
-2.692237902960260776e+00	-5.055812609540193403e-01
-2.662154475754960892e+00	-4.991009330662593002e-01
-2.632186267299331028e+00	-4.925433297489533735e-01
-2.602334513391061144e+00	-4.859103870307313611e-01
-2.572600562637851418e+00	-4.792040141390733754e-01
-2.542985883234661237e+00	-4.724260879865303520e-01
-2.513492069257771355e+00	-4.655784482284203718e-01
-2.484120846408830907e+00	-4.586628929463723581e-01
-2.454874077143281319e+00	-4.516811750072493026e-01
-2.425753765119340599e+00	-4.446349991417272718e-01
-2.396762058905821391e+00	-4.375260197810442730e-01
-2.367901254889870799e+00	-4.303558396843422673e-01
-2.339173799329421044e+00	-4.231260093824802948e-01
-2.310582289498700703e+00	-4.158380274574123292e-01
-2.282129473879900949e+00	-4.084933416690773034e-01
-2.253818251359451352e+00	-4.010933509344322689e-01
-2.225651669392431309e+00	-3.936394081557093583e-01
-2.197632921105270754e+00	-3.861328238873293350e-01
-2.169765341313320661e+00	-3.785748708231552739e-01
-2.142052401436790987e+00	-3.709667890780033450e-01
-2.114497703306271070e+00	-3.633097922295983051e-01
-2.087104971856520663e+00	-3.556050740795242970e-01
-2.059878046715560629e+00	-3.478538160842153393e-01
-2.032820872704080628e+00	-3.400571953997722496e-01
-2.005937489269051355e+00	-3.322163934773622596e-01
-1.979232018883640754e+00	-3.243326051392622644e-01
-1.952708654454200721e+00	-3.164070480593312862e-01
-1.926371645783980791e+00	-3.084409725658042722e-01
-1.900225285151110777e+00	-3.004356716789622905e-01
-1.874273892067090719e+00	-2.923924912913932750e-01
-1.848521797289911062e+00	-2.843128403943662730e-01
-1.822973326173240816e+00	-2.761982012502592898e-01
-1.797632781440840821e+00	-2.680501394081282740e-01
-1.772504425481530754e+00	-2.598703134573742690e-01
-1.747592462266420954e+00	-2.516604844131032914e-01
-1.722901018995510958e+00	-2.434225246262582409e-01
-1.698434127585491060e+00	-2.351584261118892516e-01
-1.674195706114431026e+00	-2.268703081900912411e-01
-1.650189540342311023e+00	-2.185604243362482824e-01
-1.626419265428440841e+00	-2.102311681401112797e-01
-1.602888347968230764e+00	-2.018850782771892671e-01
-1.579600068472100993e+00	-1.935248424006692503e-01
-1.556557504408591086e+00	-1.851532998678162567e-01
-1.533763513932290934e+00	-1.767734432213882712e-01
-1.511220720414520713e+00	-1.683884183541152768e-01
-1.488931497891120781e+00	-1.600015232926262909e-01
-1.466897957537180996e+00	-1.516162055464002623e-01
-1.445121935273150804e+00	-1.432360579773012677e-01
-1.423604980600341019e+00	-1.348648131559822549e-01
-1.402348346756701059e+00	-1.265063361828582811e-01
-1.381352982275910968e+00	-1.181646159634022752e-01
-1.360619524024190952e+00	-1.098437549401612423e-01
-1.340148291779990952e+00	-1.015479572969742450e-01
-1.319939284412140701e+00	-9.328151566440728848e-02
-1.299992177701920770e+00	-8.504879636927525910e-02
-1.280306323844170979e+00	-7.685422328516727797e-02
-1.260880752651910797e+00	-6.870226035506729612e-02
-1.241714174478540933e+00	-6.059739287139528918e-02
-1.222804984860871080e+00	-5.254410761281430586e-02
-1.204151270875940760e+00	-4.454687195104128916e-02
-1.185750819194371086e+00	-3.661011205437228466e-02
-1.167601125803039874e+00	-2.873819032761928960e-02
-1.149699407360381009e+00	-2.093538224050728314e-02
-1.132042614138722758e+00	-1.320585270818128154e-02
-1.114627444499300069e+00	-5.553632198104285767e-03
-1.097450360837712857e+00	2.017407252753705693e-03
-1.080507606930037889e+00	9.503575918174717030e-03
-1.063795226602761934e+00	1.690138996108969671e-02
-1.047309083643234828e+00	2.420759450526971390e-02
-1.031044882861197998e+00	3.141918599156870440e-02
-1.014998192206250760e+00	3.853343360777272686e-02
-9.991644658407369262e-01	4.554789958083771406e-02
-9.835390680623689041e-01	5.246045812190311408e-02
-9.681172979660259692e-01	5.926931281819811104e-02
-9.528944147292939260e-01	6.597301227170340732e-02
-9.378656634016478977e-01	7.257046379240560119e-02
-9.230263010724248929e-01	7.906094496406861072e-02
-9.083716232881189345e-01	8.544411291273190656e-02
-8.938969905847709008e-01	9.172001112256190913e-02
-8.795978549966089188e-01	9.788907366017811362e-02
-8.654697863974089023e-01	1.039521266870775118e-01
-8.515084985265108930e-01	1.099103871601595089e-01
-8.377098745470509256e-01	1.157654586424828047e-01
-8.240699919798448736e-01	1.215193241700776028e-01
-8.105851468526918957e-01	1.271743361457051136e-01
-7.972518769017059581e-01	1.327332032566670150e-01
-7.840669836588569641e-01	1.381989744408738119e-01
-7.710275532584178748e-01	1.435750199531081184e-01
-7.581309757945399186e-01	1.488650096114815247e-01
-7.453749630631079093e-01	1.540728883321731968e-01
-7.327575645233098678e-01	1.592028490883475034e-01
-7.202771813183899141e-01	1.642593034563584187e-01
-7.079325782008398793e-01	1.692468499386481084e-01
-6.957228932150218981e-01	1.741702402778289027e-01
-6.836476449999999705e-01	1.790343440000000119e-01
-6.717067375872269874e-01	1.838441114471209004e-01
-6.599004625817068703e-01	1.886045355779693011e-01
-6.482294986313699159e-01	1.933206128346110220e-01
-6.366949081074788630e-01	1.979973033861893161e-01
-6.252981309389888942e-01	2.026394910739994226e-01
-6.140409755655539259e-01	2.072519433910854081e-01
-6.029256069973789600e-01	2.118392718358516058e-01
-5.919545319948669171e-01	2.164058929822944011e-01
-5.811305814069569475e-01	2.209559906093719883e-01
-5.704568897337869426e-01	2.254934792286802103e-01
-5.599368720065549532e-01	2.300219693429871870e-01
-5.495741981048818392e-01	2.345447347583012876e-01
-5.393727646591739422e-01	2.390646822590702103e-01
-5.293366647121819923e-01	2.435843239398990112e-01
-5.194701553396559035e-01	2.481057524679458060e-01
-5.097776234544539875e-01	2.526306195280497158e-01
-5.002635500411859448e-01	2.571601176778227082e-01
-4.909324730892339339e-01	2.616949658126057066e-01
-4.817889495103369057e-01	2.662353984105557125e-01
-4.728375163426389305e-01	2.707811586964576911e-01
-4.640826515558049148e-01	2.753314958293797132e-01
-4.555287347813899435e-01	2.798851661843826943e-01
-4.471800082987238967e-01	2.844404387623247210e-01
-4.390405386091579265e-01	2.889951047248546789e-01
-4.311141789303869487e-01	2.935464910142087103e-01
-4.234045329376919242e-01	2.980914779797426695e-01
-4.159149200703239346e-01	3.026265208957237274e-01
-4.086483427089839249e-01	3.071476752180257175e-01
-4.016074555144109048e-01	3.116506253914187452e-01
-3.947945371978259232e-01	3.161307169845387066e-01
-3.882114649714819565e-01	3.205829918966507375e-01
-3.818596919021178815e-01	3.250022263493966834e-01
-3.757402273621529565e-01	3.293829713481407073e-01
-3.698536207431749601e-01	3.337195952716767167e-01
-3.641999485642589129e-01	3.380063282261517310e-01
-3.587788050741619328e-01	3.422373077795036744e-01
-3.535892964120579407e-01	3.464066256765937490e-01
-3.486300383566199312e-01	3.505083751228956768e-01
-3.438991576582689502e-01	3.545366982161857194e-01
-3.393942969149869038e-01	3.584858331012676924e-01
-3.351126229183328809e-01	3.623501604225817241e-01
-3.310508383639219065e-01	3.661242486534607155e-01
-3.272051967897479097e-01	3.698028978889846830e-01
-3.235715205768319169e-01	3.733811817016927104e-01
-3.201452218200279143e-01	3.768544866758036793e-01
-3.169213258526178967e-01	3.802185492559376767e-01
-3.138944971868758982e-01	3.834694895704706674e-01
-3.110590676142059308e-01	3.866038419173216667e-01
-3.084090661929059229e-01	3.896185816310546723e-01
-3.059382508391799149e-01	3.925111480842187195e-01
-3.036401412277559553e-01	3.952794636127257011e-01
-3.015080527024259216e-01	3.979219481942877223e-01
-2.995351308938969392e-01	4.004375297502467124e-01
-2.977143867425949275e-01	4.028256499840766613e-01
-2.960387316272878877e-01	4.050862657140467116e-01
-2.945010123065819330e-01	4.072198457025837381e-01
-2.930940453892368902e-01	4.092273630303027154e-01
-2.918106510608059478e-01	4.111102831080767350e-01
-2.906436858079889385e-01	4.128705474654047469e-01
-2.895860738982419247e-01	4.145105534972447492e-01
-2.886308373902419233e-01	4.160331303940136838e-01
-2.877711244706209204e-01	4.174415115200766913e-01
-2.870002359336859543e-01	4.187393035443677247e-01
-2.863116496433188995e-01	4.199304526623166556e-01
-2.856990428397639392e-01	4.210192082806457625e-01
-2.851563121781249266e-01	4.220100845652896560e-01
-2.846775914100759253e-01	4.229078202775147233e-01
-2.842572666450299268e-01	4.237173373436167179e-01
-2.838899891517909224e-01	4.244436986193007577e-01
-2.835706856861409109e-01	4.250920653204467436e-01
-2.832945663537129177e-01	4.256676545972897241e-01
-2.830571300406949375e-01	4.261756977288316817e-01
-2.828541674670944084e-01	4.266213994083076777e-01
-2.826817619383884539e-01	4.270098985786296986e-01
-2.825362878911530373e-01	4.273462312588497403e-01
-2.824144073465687521e-01	4.276352957787377118e-01
-2.823130644024174352e-01	4.278818208085397590e-01
-2.822294779091760186e-01	4.280903365351037548e-01
-2.821611324889981010e-01	4.282651492937596949e-01
-2.821057680676571922e-01	4.284103199180987476e-01
-2.820613680988559024e-01	4.285296460172517419e-01
-2.820261466676221018e-01	4.286266483329747023e-01
-2.819985346648040125e-01	4.287045612672336636e-01
-2.819771652279010055e-01	4.287663276057737116e-01
-2.819608586446463172e-01	4.288145973950187040e-01
-2.819486069148761098e-01	4.288517308595997113e-01
