# Supplementary material for: Agile perching maneuvers in birds and morphing-wing drones
Source: Nat Commun. 2024 Sep 27;15:8330. doi: 10.1038/s41467-024-52369-4 (PMC11437188; doi:10.1038/s41467-024-52369-4)
Supplement: Supplementary file 11 — Source Data [file 41467_2024_52369_MOESM11_ESM.zip › figure_source_data/suppl_fig_2/harris_hawk_535.csv]

# horizontal_pos	altitude
-1.228294390368403199e+01	3.702422097777879895e-01
-1.228315153040293239e+01	3.702520182434649865e-01
-1.228336133526423168e+01	3.702555242638950750e-01
-1.228357287020163291e+01	3.702523424133550289e-01
-1.228378567664573140e+01	3.702421135492119930e-01
-1.228399928753233183e+01	3.702245080250070597e-01
-1.228421322937483140e+01	3.701992287725219821e-01
-1.228442702439163270e+01	3.701660142266319786e-01
-1.228464019267563145e+01	3.701246410676950482e-01
-1.228485225439423267e+01	3.700749267574160450e-01
-1.228506273200703269e+01	3.700167318455700460e-01
-1.228527115248823165e+01	3.699499620266549771e-01
-1.228547704954123176e+01	3.698745699273680021e-01
-1.228567996579023180e+01	3.697905566079180417e-01
-1.228587945493643296e+01	3.696979727624000178e-01
-1.228607508386533276e+01	3.695969196058039863e-01
-1.228626643469063140e+01	3.694875494377990455e-01
-1.228645310672183300e+01	3.693700658759290212e-01
-1.228663471834313192e+01	3.692447237535719795e-01
-1.228681090878993309e+01	3.691118286806410742e-01
-1.228698133981233198e+01	3.689717362676719903e-01
-1.228714569721423189e+01	3.688248510165850202e-01
-1.228730369225763219e+01	3.686716248839529975e-01
-1.228745506292273149e+01	3.685125555250670093e-01
-1.228759957501773314e+01	3.683481842294640263e-01
-1.228773702312853189e+01	3.681790935607369697e-01
-1.228786723140633264e+01	3.680059047155149754e-01
-1.228799005418603230e+01	3.678292746183290385e-01
-1.228810537643583167e+01	3.676498927707619879e-01
-1.228821311403463312e+01	3.674684778746980518e-01
-1.228831321387903230e+01	3.672857742507750212e-01
-1.228840565382173189e+01	3.671025480741459956e-01
-1.228849044244483224e+01	3.669195834505010190e-01
-1.228856761867293201e+01	3.667376783559330722e-01
-1.228863725123223283e+01	3.665576404646589959e-01
-1.228869943796343200e+01	3.663802828888750307e-01
-1.228875430499773280e+01	3.662064198551010508e-01
-1.228880200580483262e+01	3.660368623413140510e-01
-1.228884272012453138e+01	3.658724136989780495e-01
-1.228887665279333241e+01	3.657138652837170767e-01
-1.228890403247833163e+01	3.655619921179950049e-01
-1.228892511033123291e+01	3.654175486085899927e-01
-1.228894015857483168e+01	3.652812643410999760e-01
-1.228894946903613139e+01	3.651538399730049900e-01
-1.228895335163793234e+01	3.650359432461159903e-01
-1.228895213286213206e+01	3.649282051384800107e-01
-1.228894615419733150e+01	3.648312161749870386e-01
-1.228893577058223308e+01	3.647455229151320699e-01
-1.228892134885453302e+01	3.646716246355110602e-01
-1.228890326621883311e+01	3.646099702237720619e-01
-1.228888190873833253e+01	3.645609552998649860e-01
-1.228885766986283201e+01	3.645249195795330355e-01
-1.228883094899693162e+01	3.645021444940720334e-01
-1.228880215011643173e+01	3.644928510794700482e-01
-1.228877168043713297e+01	3.644971981471100131e-01
-1.228873994913953283e+01	3.645152807472390455e-01
-1.228870736615343162e+01	3.645471289354710320e-01
-1.228867434100283162e+01	3.645927068515840697e-01
-1.228864128171253256e+01	3.646519121188700474e-01
-1.228860859377713233e+01	3.647245755712650306e-01
-1.228857667919023200e+01	3.648104613144310671e-01
-1.228854593553413288e+01	3.649092671258440390e-01
-1.228851675512723141e+01	3.650206251978209693e-01
-1.228848952422673158e+01	3.651441032262380260e-01
-1.228846462228563219e+01	3.652792058464300329e-01
-1.228844242125913233e+01	3.654253764164789864e-01
-1.228842328496033254e+01	3.655819991467190722e-01
-1.228840756846033244e+01	3.657484015728230675e-01
-1.228839561753113152e+01	3.659238573683160078e-01
-1.228838776812943223e+01	3.661075894906989925e-01
-1.228838434591823159e+01	3.662987736536730266e-01
-1.228838566582413172e+01	3.664965421160940595e-01
-1.228839203162903182e+01	3.666999877763760241e-01
-1.228840373559463295e+01	3.669081685590189768e-01
-1.228842105811783192e+01	3.671201120778200266e-01
-1.228844426741523144e+01	3.673348205581240533e-01
-1.228847361923653203e+01	3.675512759981660604e-01
-1.228850935660493171e+01	3.677684455472389757e-01
-1.228855170958303233e+01	3.679852870760270678e-01
-1.228860089506293285e+01	3.682007549120400736e-01
-1.228865711657883253e+01	3.684138057107170239e-01
-1.228872056413993263e+01	3.686234044303789981e-01
-1.228879141408243214e+01	3.688285303769480716e-01
-1.228886982893603275e+01	3.690281832821330488e-01
-1.228895595730373280e+01	3.692213893767449795e-01
-1.228904993375093291e+01	3.694072074188620158e-01
-1.228915187869913161e+01	3.695847346348890561e-01
-1.228926189832153248e+01	3.697531125300320687e-01
-1.228938008443433283e+01	3.699115325235180496e-01
-1.228950651438023201e+01	3.700592413628870370e-01
-1.228964125089773241e+01	3.701955462710779798e-01
-1.228978434197093250e+01	3.703198197797220592e-01
-1.228993582065543144e+01	3.704315042020680515e-01
-1.229009570487333214e+01	3.705301156994410539e-01
-1.229026399717293216e+01	3.706152478959140462e-01
-1.229044068444733284e+01	3.706865749971209878e-01
-1.229062573760823263e+01	3.707438543707800571e-01
-1.229081911120903214e+01	3.707869285485699828e-01
-1.229102074301463254e+01	3.708157266115079675e-01
-1.229123055351553262e+01	3.708302649239280102e-01
-1.229144844538253167e+01	3.708306471845209673e-01
-1.229167430286233298e+01	3.708170637667109748e-01
-1.229190799111263210e+01	3.707897903248580374e-01
-1.229214935547933152e+01	3.707491856474040004e-01
-1.229239822071563282e+01	3.706956887431209768e-01
-1.229265439014673156e+01	3.706298151519670236e-01
-1.229291764478573157e+01	3.705521524778639941e-01
-1.229318774240253198e+01	3.704633551466960384e-01
-1.229346441655573230e+01	3.703641383992289926e-01
-1.229374737559003172e+01	3.702552715352410706e-01
-1.229403630161093197e+01	3.701375704319219695e-01
-1.229433084944153265e+01	3.700118893666399789e-01
-1.229463064557223184e+01	3.698791121811850768e-01
-1.229493528711113193e+01	3.697401428318159988e-01
-1.229524434074493300e+01	3.695958953765320354e-01
-1.229555734171833237e+01	3.694472834581170595e-01
-1.229587379284203230e+01	3.692952093484460629e-01
-1.229619316353553238e+01	3.691405526263530357e-01
-1.229651488891423305e+01	3.689841585678310665e-01
-1.229683836892503201e+01	3.688268263335350294e-01
-1.229716296753743165e+01	3.686692970443100625e-01
-1.229748801199293240e+01	3.685122418407530409e-01
-1.229781279211523248e+01	3.683562500275060492e-01
-1.229813655968183284e+01	3.682018174070760264e-01
-1.229845852785553184e+01	3.680493349113099777e-01
-1.229877787067193218e+01	3.678990776412319752e-01
-1.229909372257863254e+01	3.677511944276710132e-01
-1.229940517801633248e+01	3.676056980259090334e-01
-1.229971129103463312e+01	3.674624560573840348e-01
-1.230001107492763168e+01	3.673211828103180032e-01
-1.230030350187713140e+01	3.671814320088240269e-01
-1.230058750258703171e+01	3.670425906567250651e-01
-1.230086196588943181e+01	3.669038740577650337e-01
-1.230112573830513156e+01	3.667643221083110028e-01
-1.230137762353543174e+01	3.666227969518179863e-01
-1.230161638186473283e+01	3.664779820764729745e-01
-1.230184072945013263e+01	3.663283829283759951e-01
-1.230204933747533147e+01	3.661723291025890115e-01
-1.230224083114583244e+01	3.660079781632420426e-01
-1.230241378850213252e+01	3.658333211318880451e-01
-1.230256673902963271e+01	3.656461896703220305e-01
-1.230269816204413225e+01	3.654442649704090496e-01
-1.230280648483483219e+01	3.652250883490170130e-01
-1.230289008054693234e+01	3.649860735311730719e-01
-1.230294726579173314e+01	3.647245205891139763e-01
-1.230297629797123271e+01	3.644376314890770407e-01
-1.230297537231093230e+01	3.641225271817160047e-01
-1.230294261859703298e+01	3.637762661559480470e-01
-1.230287609761803225e+01	3.633958643600869731e-01
-1.230277379731523268e+01	3.629783163783910638e-01
-1.230263362865253285e+01	3.625206177358230031e-01
-1.230245342121943253e+01	3.620197881890689917e-01
-1.230223091858593243e+01	3.614728958477709808e-01
-1.230196377343403213e+01	3.608770819568070110e-01
-1.230164954249613274e+01	3.602295861582279768e-01
-1.230128568133273248e+01	3.595277720405740673e-01
-1.230086953899063218e+01	3.587691527735989983e-01
-1.230039835258493142e+01	3.579514166183440649e-01
-1.229986924185253194e+01	3.570724520959179804e-01
-1.229927920373123307e+01	3.561303725935880404e-01
-1.229862510702053235e+01	3.551235401838179762e-01
-1.229790368718343174e+01	3.540505884309029794e-01
-1.229711154135323170e+01	3.529104439608909960e-01
-1.229624512360923205e+01	3.517023465735950039e-01
-1.229530074059063161e+01	3.504258676807380235e-01
-1.229427454751463245e+01	3.490809268616820171e-01
-1.229316254466953140e+01	3.476678063376960059e-01
-1.229196057445123280e+01	3.461871631773719704e-01
-1.229066431901083156e+01	3.446400390594530627e-01
-1.228926929858113226e+01	3.430278674349900303e-01
-1.228777087054623252e+01	3.413524779482720595e-01
-1.228616422931483143e+01	3.396160979951750036e-01
-1.228444440705823304e+01	3.378213513184440409e-01
-1.228260627536423222e+01	3.359712535616500295e-01
-1.228064454785833171e+01	3.340692047270690246e-01
-1.227855378383473273e+01	3.321189785072300449e-01
-1.227632839293593214e+01	3.301247084852829694e-01
-1.227396264091193245e+01	3.280908712252450510e-01
-1.227145065648353217e+01	3.260222662995859721e-01
-1.226878643932633217e+01	3.239239933280709804e-01
-1.226596386918643233e+01	3.218014261282200472e-01
-1.226297671612663187e+01	3.196601841038240188e-01
-1.225981865189933195e+01	3.175061010234949688e-01
-1.225648326242903252e+01	3.153451913659670591e-01
-1.225296406138193284e+01	3.131836144326120008e-01
-1.224925450479133282e+01	3.110276364500720314e-01
-1.224534800669813173e+01	3.088835909069680419e-01
-1.224123795575963314e+01	3.067578373879500386e-01
-1.223691773276923200e+01	3.046567191858580159e-01
-1.223238072902603157e+01	3.025865199881420109e-01
-1.222762036548163245e+01	3.005534199468820056e-01
-1.222263011258753274e+01	2.985634514525430383e-01
-1.221740351076023146e+01	2.966224549398299715e-01
-1.221193419137343206e+01	2.947360350596470724e-01
-1.220621589818273200e+01	2.929095175540110674e-01
-1.220024250908303287e+01	2.911479071708210631e-01
-1.219400805809483224e+01	2.894558469526000710e-01
-1.218750675747003243e+01	2.878375792276089973e-01
-1.218073301980753165e+01	2.862969086232329818e-01
-1.217368148006243267e+01	2.848371674101349837e-01
-1.216634701733363144e+01	2.834611834715919931e-01
-1.215872477630913195e+01	2.821712511756410136e-01
-1.215081018824943193e+01	2.809691054083910400e-01
-1.214259899138713195e+01	2.798558990051570605e-01
-1.213408725061833238e+01	2.788321837922009827e-01
-1.212527137636363150e+01	2.778978954259520018e-01
-1.211614814247373140e+01	2.770523421888400062e-01
-1.210671470305623210e+01	2.762941978715229840e-01
-1.209696860810093177e+01	2.756214988406000543e-01
-1.208690781778113177e+01	2.750316453590080368e-01
-1.207653071531073152e+01	2.745214071935900280e-01
-1.206583611824123281e+01	2.740869335109070160e-01
-1.205482328808293246e+01	2.737237670286379876e-01
-1.204349193814273278e+01	2.734268623560139888e-01
-1.203184223947373255e+01	2.731906084230549814e-01
-1.201987482484123149e+01	2.730088548650780322e-01
-1.200759079061423229e+01	2.728749421963950206e-01
-1.199499169650683150e+01	2.727817355755410289e-01
-1.198207956309823174e+01	2.727216619340120385e-01
-1.196885686707733143e+01	2.726867502117480413e-01
-1.195532653417103219e+01	2.726686744155329967e-01
-1.194149192972803242e+01	2.726587991915960241e-01
-1.192735684695063192e+01	2.726482275810370171e-01
-1.191292549278193214e+01	2.726278506066380225e-01
-1.189820247147633303e+01	2.725883983223490459e-01
-1.188319276590123152e+01	2.725204919424610295e-01
-1.186790171663763260e+01	2.724146966564270356e-01
-1.185233499896983211e+01	2.722615747275820564e-01
-1.183649859787353265e+01	2.720517384699180363e-01
-1.182039878113523201e+01	2.717759026965210212e-01
-1.180404207075453193e+01	2.714249362365830365e-01
-1.178743521280023288e+01	2.709899121249180198e-01
-1.177058514591213267e+01	2.704621560787889845e-01
-1.175349896865363242e+01	2.698332928914780604e-01
-1.173618390593933292e+01	2.690952903903560123e-01
-1.171864727477233181e+01	2.682405006291200267e-01
-1.170089644953783292e+01	2.672616980091350181e-01
-1.168293882710723253e+01	2.661521140533050223e-01
-1.166478179201323151e+01	2.649054685872600512e-01
-1.164643268196013182e+01	2.635159971165970116e-01
-1.162789875392873284e+01	2.619784742251279885e-01
-1.160918715113963273e+01	2.602882328570960135e-01
-1.159030487112403307e+01	2.584411793858200079e-01
-1.157125873514963210e+01	2.564338044115940241e-01
-1.155205535923083282e+01	2.542631892726260334e-01
-1.153270112694143279e+01	2.519270082936659882e-01
-1.151320216422973175e+01	2.494235268374200287e-01
-1.149356431641433218e+01	2.467515952632520215e-01
-1.147379312751943203e+01	2.439106389356270332e-01
-1.145389382208293227e+01	2.409006444607690312e-01
-1.143387128954463172e+01	2.377221423636060316e-01
-1.141373007129863204e+01	2.343761864479320112e-01
-1.139347435046083312e+01	2.308643301103160128e-01
-1.137310794438073280e+01	2.271885999024970126e-01
-1.135263429989503159e+01	2.233514666573250262e-01
-1.133205649129323156e+01	2.193558145096940193e-01
-1.131137722094063314e+01	2.152049081561270283e-01
-1.129059882247753244e+01	2.109023587045350256e-01
-1.126972326648793299e+01	2.064520884693150093e-01
-1.124875216851193294e+01	2.018582950661840236e-01
-1.122768679925263235e+01	1.971254151562060186e-01
-1.120652809681353190e+01	1.922580881794100360e-01
-1.118527668078513138e+01	1.872611204054470124e-01
-1.116393286798863294e+01	1.821394496121390150e-01
-1.114249668967413243e+01	1.768981106828470262e-01
-1.112096790996573148e+01	1.715422023907000326e-01
-1.109934604533953184e+01	1.660768556122220185e-01
-1.107763038492253216e+01	1.605072031853030101e-01
-1.105582001140123261e+01	1.548383515971850088e-01
-1.103391382233233209e+01	1.490753546576490396e-01
-1.101191055165653232e+01	1.432231892815010177e-01
-1.098980879122453302e+01	1.372867334731210365e-01
-1.096760701215483280e+01	1.312707465749044233e-01
-1.094530358585673291e+01	1.251798518112814396e-01
-1.092289680456493173e+01	1.190185211311207275e-01
-1.090038490124703152e+01	1.127910623241564214e-01
-1.087776606876123253e+01	1.065016083619606257e-01
-1.085503847815853184e+01	1.001541088912595162e-01
-1.083220029603753254e+01	9.375232378731251925e-02
-1.080924970087773218e+01	8.729981865784983142e-02
-1.078618489829393212e+01	8.079996217383123014e-02
-1.076300413516683285e+01	7.425592509211681458e-02
-1.073970571262053220e+01	6.767068082704552623e-02
-1.071628799783303165e+01	6.104700742284031867e-02
-1.069274943467323169e+01	5.438749077658862341e-02
-1.066908855317493199e+01	4.769452896212242332e-02
-1.064530397786333182e+01	4.097033750822032250e-02
-1.062139443496003288e+01	3.421695548992473301e-02
-1.059735875850093301e+01	2.743625229910923169e-02
-1.057319589540343152e+01	2.062993496944193206e-02
-1.054890490952833204e+01	1.379955594120602091e-02
-1.052448498478173278e+01	6.946521162742524957e-03
-1.049993542730563156e+01	7.209843719213626656e-05
-1.047525566680793219e+01	-6.822574064585973375e-03
-1.045044525708013161e+01	-1.373647919189696642e-02
-1.042550387575423265e+01	-2.066871215808468998e-02
-1.040043132334423248e+01	-2.761847188444246926e-02
-1.037522752162193207e+01	-3.458505237794617937e-02
-1.034989251136913246e+01	-4.156783416743686788e-02
-1.032442644954993227e+01	-4.856627581499148305e-02
-1.029882960594343189e+01	-5.557990551272687374e-02
-1.027310235927533277e+01	-6.260831277026629449e-02
-1.024724519288453273e+01	-6.965114019459597849e-02
-1.022125868996093168e+01	-7.670807536203799737e-02
-1.019514352838713300e+01	-8.377884278152997188e-02
-1.016890047521924245e+01	-9.086319594918695897e-02
-1.014253038083800185e+01	-9.796090949619401522e-02
-1.011603417280524297e+01	-1.050717714351449561e-01
-1.008941284945859174e+01	-1.121955755139269484e-01
-1.006266747327993194e+01	-1.193321136908789826e-01
-1.003579916407352179e+01	-1.264811687499929893e-01
-1.000880909199207203e+01	-1.336425070802139681e-01
-9.981698470449911653e+00	-1.408158716480369388e-01
-9.954468548965172303e+00	-1.480009751976129606e-01
-9.927120605973772882e+00	-1.551974937169309787e-01
-9.899655941660363112e+00	-1.624050602124539888e-01
-9.872075870852462742e+00	-1.696232588374059769e-01
-9.844381716025502271e+00	-1.768516194207739867e-01
-9.816574800466781880e+00	-1.840896124447889970e-01
-9.788656441647281881e+00	-1.913366445180829656e-01
-9.760627944849492366e+00	-1.985920543899449831e-01
-9.732490597098742313e+00	-2.058551095479490001e-01
-9.704245661444222293e+00	-2.131250034368689650e-01
-9.675894371633463109e+00	-2.204008533311880291e-01
-9.647437927221462317e+00	-2.276816988867979563e-01
-9.618877489151831384e+00	-2.349665013898319388e-01
-9.590214175843541966e+00	-2.422541437120079855e-01
-9.561449059811701900e+00	-2.495434309727749267e-01
-9.532583164845743084e+00	-2.568330918989459311e-01
-9.503617463762212836e+00	-2.641217808627490116e-01
-9.474552876743262075e+00	-2.714080805694880083e-01
-9.445390270265251687e+00	-2.786905053565449930e-01
-9.416130456614892452e+00	-2.859675050564999821e-01
-9.386774193983292491e+00	-2.932374693689259737e-01
-9.357322187121491552e+00	-3.004987326781810020e-01
-9.327775088533671877e+00	-3.077495792483709303e-01
-9.298133500177932831e+00	-3.149882487218769733e-01
-9.268397975638091424e+00	-3.222129418445129345e-01
-9.238569022723991608e+00	-3.294218263385379486e-01
-9.208647106452911402e+00	-3.366130428446349465e-01
-9.178632652359862476e+00	-3.437847108554170084e-01
-9.148526050081072114e+00	-3.509349345661189612e-01
-9.118327657152251575e+00	-3.580618085728550226e-01
-9.088037802961201450e+00	-3.651634233549649333e-01
-9.057656792793812528e+00	-3.722378704854790166e-01
-9.027184911912511822e+00	-3.792832475224369726e-01
-8.996622429607642246e+00	-3.862976625434549338e-01
-8.965969603164442248e+00	-3.932792382963329891e-01
-8.935226681691352368e+00	-4.002261159494199805e-01
-8.904393909759892978e+00	-4.071364584366160000e-01
-8.873471530810942198e+00	-4.140084534029799257e-01
-8.842459790288131671e+00	-4.208403157677939599e-01
-8.811358938465382096e+00	-4.276302899321419715e-01
-8.780169232942363067e+00	-4.343766516675649503e-01
-8.748890940788943027e+00	-4.410777097307119754e-01
-8.717524340327111432e+00	-4.477318072560699247e-01
-8.686069722546491789e+00	-4.543373229845359407e-01
-8.654527392156932564e+00	-4.608926723896709654e-01
-8.622897668289432715e+00	-4.673963087658409843e-01
-8.591180884863172551e+00	-4.738467243430009579e-01
-8.559377390643822636e+00	-4.802424514915740184e-01
-8.527487549023632596e+00	-4.865820640777210326e-01
-8.495511737560082821e+00	-4.928641790243420417e-01
-8.463450347313951738e+00	-4.990874581264330145e-01
-8.431303782031863037e+00	-5.052506101611220490e-01
-8.399072457221361532e+00	-5.113523933229449092e-01
-8.366756799168472369e+00	-5.173916180039279666e-01
-8.334357243948572247e+00	-5.233671499259691107e-01
-8.301874236481792124e+00	-5.292779136202749868e-01
-8.269308229682662770e+00	-5.351228962353020702e-01
-8.236659683752021621e+00	-5.409011516412129961e-01
-8.203929065655952257e+00	-5.466118047855399453e-01
-8.171116848832681967e+00	-5.522540562418849497e-01
-8.138223513163621803e+00	-5.578271868813409196e-01
-8.105249545239152198e+00	-5.633305625853159970e-01
-8.072195438943641221e+00	-5.687636389086601074e-01
-8.039061696377642008e+00	-5.741259655939410234e-01
-8.005848829127952371e+00	-5.794171908313960895e-01
-7.972557359889261619e+00	-5.846370651548249420e-01
-7.939187824433161289e+00	-5.897854448616270950e-01
-7.905740773913611186e+00	-5.948622948453450299e-01
-7.872216777490211648e+00	-5.998676907316560225e-01
-7.838616425243981389e+00	-6.048018202135849730e-01
-7.804940331354021765e+00	-6.096649834889920072e-01
-7.771189137497091615e+00	-6.144575927127400305e-01
-7.737363516427611110e+00	-6.191801703875150498e-01
-7.703464175690381666e+00	-6.238333466306769104e-01
-7.669491861415261624e+00	-6.284178552696451092e-01
-7.635447362139781369e+00	-6.329345287348611127e-01
-7.601331512604120988e+00	-6.373842917370791117e-01
-7.567145197461861095e+00	-6.417681537342780906e-01
-7.532889354849801045e+00	-6.460872002125470637e-01
-7.498564979761341398e+00	-6.503425828245390505e-01
-7.464173127169501321e+00	-6.545355084481780938e-01
-7.429714914848640994e+00	-6.586672272468760969e-01
-7.395191525847401692e+00	-6.627390198302960389e-01
-7.360604210569650974e+00	-6.667521836312679806e-01
-7.325954288425251093e+00	-6.707080186296539015e-01
-7.291243149018001191e+00	-6.746078125673580228e-01
-7.256472252844271331e+00	-6.784528258101520937e-01
-7.221643131482051281e+00	-6.822442760212279467e-01
-7.186757387257051377e+00	-6.859833228183001008e-01
-7.151816692379341589e+00	-6.896710525904881095e-01
-7.116822787550831642e+00	-6.933084636530060241e-01
-7.081777480050931217e+00	-6.968964519168820981e-01
-7.046682641314361284e+00	-7.004357972474879457e-01
-7.011540204021601497e+00	-7.039271506796329625e-01
-6.976352158728451158e+00	-7.073710226484819508e-01
-6.941120550067041428e+00	-7.107677723847078965e-01
-6.905847472555361577e+00	-7.141175986093020178e-01
-6.870535066057331441e+00	-7.174205316485020578e-01
-6.835185510938911690e+00	-7.206764270726560007e-01
-6.799801022968981812e+00	-7.238849609447730593e-01
-6.764383848016391809e+00	-7.270456267452860555e-01
-6.728936256595670962e+00	-7.301577340195191113e-01
-6.693460538315341601e+00	-7.332204087737950182e-01
-6.657958996282301811e+00	-7.362325956253450432e-01
-6.622433941515621036e+00	-7.391930616905610929e-01
-6.586887687421481452e+00	-7.421004021758430547e-01
-6.551322544379091006e+00	-7.449530476157870673e-01
-6.515740814484941801e+00	-7.477492726848500304e-01
-6.480144786499631770e+00	-7.504872064911989327e-01
-6.444536731037731059e+00	-7.531648442455229908e-01
-6.408918896037621771e+00	-7.557800601831090592e-01
-6.373293502543561750e+00	-7.583306216048710802e-01
-6.337662740827911811e+00	-7.608142038921630324e-01
-6.302028766876891730e+00	-7.632284063413459219e-01
-6.266393699258151706e+00	-7.655707686571580073e-01
-6.230759616383870991e+00	-7.678387879390768944e-01
-6.195128554178371161e+00	-7.700299359919389186e-01
-6.159502504154231062e+00	-7.721416767911850609e-01
-6.123883411896781759e+00	-7.741714839341000687e-01
-6.088273175952301663e+00	-7.761168579112460719e-01
-6.052673647111331157e+00	-7.779753430368980816e-01
-6.017086628074641119e+00	-7.797445438835299836e-01
-5.981513873486250965e+00	-7.814221410731709838e-01
-5.945957090314511362e+00	-7.830059062876160159e-01
-5.910417938559881179e+00	-7.844937163699150506e-01
-5.874898032265651437e+00	-7.858835664010759281e-01
-5.839398940806091787e+00	-7.871735816484151105e-01
-5.803922190424921190e+00	-7.883620282952630287e-01
-5.768469265996251316e+00	-7.894473228756380134e-01
-5.733041612979161705e+00	-7.904280403518559872e-01
-5.697640639537171481e+00	-7.913029207877249060e-01
-5.662267718793741800e+00	-7.920708745847631072e-01
-5.626924191195441516e+00	-7.927309862636280346e-01
-5.591611366955181239e+00	-7.932825167875729999e-01
-5.556330528548931724e+00	-7.937249044389389496e-01
-5.521082933240441193e+00	-7.940577642735229258e-01
-5.485869815610101341e+00	-7.942808861907870721e-01
-5.450692390065431603e+00	-7.943942316703389572e-01
-5.415551853312761565e+00	-7.943979292367089329e-01
-5.380449386771100961e+00	-7.942922687251139369e-01
-5.345386158911381358e+00	-7.940776944305609764e-01
-5.310363327505971398e+00	-7.937547972311960187e-01
-5.275382041775380948e+00	-7.933243057842349621e-01
-5.240443444420911590e+00	-7.927870768990630257e-01
-5.205548673533951565e+00	-7.921440851970840136e-01
-5.170698864374201342e+00	-7.913964121717589340e-01
-5.135895151011251158e+00	-7.905452347647801137e-01
-5.101138667824981709e+00	-7.895918135757300504e-01
-5.066430550862371263e+00	-7.885374808227199050e-01
-5.031771939049351161e+00	-7.873836281704829076e-01
-4.997163975257741697e+00	-7.861316945403120648e-01
-4.962607807228641477e+00	-7.847831540130179029e-01
-4.928104588354480953e+00	-7.833395039319150932e-01
-4.893655478323201358e+00	-7.818022533077320091e-01
-4.859261643628671301e+00	-7.801729116213620419e-01
-4.824924257952191375e+00	-7.784529781136400040e-01
-4.790644502420861706e+00	-7.766439316439179841e-01
-4.756423565748701066e+00	-7.747472211911810014e-01
-4.722262644267181564e+00	-7.727642570629928986e-01
-4.688162941852121790e+00	-7.706964028686249524e-01
-4.654125669754042072e+00	-7.685449683035681101e-01
-4.620152046339602414e+00	-7.663112027832539308e-01
-4.586243296751431942e+00	-7.639962899543109032e-01
-4.552400652494371869e+00	-7.616013431022490288e-01
-4.518625350955462139e+00	-7.591274014650419844e-01
-4.484918634865642240e+00	-7.565754274529299384e-01
-4.451281751710692625e+00	-7.539463047658010453e-01
-4.417715953098822368e+00	-7.512408373909489345e-01
-4.384222494092392175e+00	-7.484597494558560271e-01
-4.350802632510962553e+00	-7.456036859029571140e-01
-4.317457628212462595e+00	-7.426732139462650650e-01
-4.284188742359361868e+00	-7.396688252632011018e-01
-4.250997236676292701e+00	-7.365909388691469495e-01
-4.217884372705102081e+00	-7.334399046170410053e-01
-4.184851411063402082e+00	-7.302160072599679363e-01
-4.151899610711922151e+00	-7.269194710109398994e-01
-4.119030228235931901e+00	-7.235504645312069716e-01
-4.086244517145481758e+00	-7.201091062762789985e-01
-4.053543727198942292e+00	-7.165954701274559469e-01
-4.020929103753791978e+00	-7.130095912361100741e-01
-3.988401887148522285e+00	-7.093514720081011138e-01
-3.955963312118751851e+00	-7.056210881566220561e-01
-3.923614607250732078e+00	-7.018183947533880307e-01
-3.891356994474722164e+00	-6.979433322103829607e-01
-3.859191688600591696e+00	-6.939958321273300701e-01
-3.827119896897491991e+00	-6.899758229435719592e-01
-3.795142818719342337e+00	-6.858832353372079638e-01
-3.763261645177451875e+00	-6.817180073188950917e-01
-3.731477558861292287e+00	-6.774800889728229691e-01
-3.699791733608411626e+00	-6.731694468028350808e-01
-3.668205334323952016e+00	-6.687860676474670640e-01
-3.636719516850382306e+00	-6.643299621337670491e-01
-3.605335427887491839e+00	-6.598011676460400210e-01
-3.574054204963111658e+00	-6.551997507921261121e-01
-3.542876976454142124e+00	-6.505258093563239807e-01
-3.511804861658212040e+00	-6.457794737346220781e-01
-3.480838970915462127e+00	-6.409609078543989646e-01
-3.449980405780432413e+00	-6.360703095871389490e-01
-3.419230259243612124e+00	-6.311079106689099216e-01
-3.388589616002401605e+00	-6.260739761493470112e-01
-3.358059552780981782e+00	-6.209688033955569342e-01
-3.327641138698622214e+00	-6.157927206827440436e-01
-3.297335435685901928e+00	-6.105460854082700450e-01
-3.267143498948112068e+00	-6.052292819704498950e-01
-3.237066377475072088e+00	-5.998427193573749872e-01
-3.207105114596331852e+00	-5.943868284946340896e-01
-3.177260748580762240e+00	-5.888620594037790035e-01
-3.147534313279002127e+00	-5.832688782257910987e-01
-3.117926838807101753e+00	-5.776077641656489625e-01
-3.088439352269461757e+00	-5.718792064152811161e-01
-3.059072878518581895e+00	-5.660837011127979324e-01
-3.029828440948902468e+00	-5.602217483958309430e-01
-3.000707062321302132e+00	-5.542938496061329268e-01
-2.971709765614591880e+00	-5.483005047012941002e-01
-2.942837574899361819e+00	-5.422422099274599727e-01
-2.914091516229201595e+00	-5.361194558044570790e-01
-2.885472618543442280e+00	-5.299327254715560098e-01
-2.856981914574892478e+00	-5.236824934384749497e-01
-2.828620441755272275e+00	-5.173692247819889900e-01
-2.800389243110162241e+00	-5.109933748238209006e-01
-2.772289368134582155e+00	-5.045553893203689189e-01
-2.744321873639291809e+00	-4.980557051892199882e-01
-2.716487824557291653e+00	-4.914947517915289610e-01
-2.688788294698792214e+00	-4.848729527831089903e-01
-2.661224367442532213e+00	-4.781907285405780361e-01
-2.633797136350172430e+00	-4.714484991622879817e-01
-2.606507705689861787e+00	-4.646466880369059527e-01
-2.579357190854551618e+00	-4.577857259656949451e-01
-2.552346718659611824e+00	-4.508660558176340039e-01
-2.525477427504221772e+00	-4.438881376897159670e-01
-2.498750467380101981e+00	-4.368524545380709223e-01
-2.472166999711172153e+00	-4.297595182391120150e-01
-2.445728197007372096e+00	-4.226098760336380322e-01
-2.419435242315632451e+00	-4.154041173010339372e-01
-2.393289328451442266e+00	-4.081428806051709546e-01
-2.367291656994182425e+00	-4.008268609486969614e-01
-2.341443437030301666e+00	-3.934568171679319604e-01
-2.315745883628562041e+00	-3.860335793967389351e-01
-2.290200216032562075e+00	-3.785580565245880158e-01
-2.264807655556782429e+00	-3.710312435715280022e-01
-2.239569423173382035e+00	-3.634542289010909699e-01
-2.214486736778422227e+00	-3.558282011912070053e-01
-2.189560808128072189e+00	-3.481544560831209556e-01
-2.164792839436661787e+00	-3.404344024290379411e-01
-2.140184019631242052e+00	-3.326695680608369732e-01
-2.115735520258891889e+00	-3.248616050046539416e-01
-2.091448491046202118e+00	-3.170122940694700131e-01
-2.067324055112812253e+00	-3.091235487419779493e-01
-2.043363303843952039e+00	-3.011974183250469284e-01
-2.019567291430262035e+00	-2.932360902627890176e-01
-1.995937029086832126e+00	-2.852418916018049644e-01
-1.972473478966622062e+00	-2.772172895453119401e-01
-1.949177547788091935e+00	-2.691648910646649573e-01
-1.926050080200182091e+00	-2.610874415411130189e-01
-1.903091851912801946e+00	-2.529878224194119229e-01
-1.880303562624962010e+00	-2.448690478640729862e-01
-1.857685828787592142e+00	-2.367342604184339838e-01
-1.835239176242702053e+00	-2.285867256763520206e-01
-1.812964032785322033e+00	-2.204298259859460152e-01
-1.790860720699821940e+00	-2.122670532144350086e-01
-1.768929449326602121e+00	-2.041020006125469632e-01
-1.747170307720792071e+00	-1.959383538261559865e-01
-1.725583257468632059e+00	-1.877798811115559685e-01
-1.704168125732722139e+00	-1.796304228190779839e-01
-1.682924598601261978e+00	-1.714938802174220123e-01
-1.661852214821261997e+00	-1.633742037380289669e-01
-1.640950359999492125e+00	-1.552753807249779849e-01
-1.620218261358691958e+00	-1.472014227811529463e-01
-1.599654983140001985e+00	-1.391563528057329635e-01
-1.579259422745102004e+00	-1.311441918213209767e-01
-1.559030307713781927e+00	-1.231689456912309910e-01
-1.538966193634071944e+00	-1.152345918285509474e-01
-1.519065463082762024e+00	-1.073450659985529798e-01
-1.499326325693472128e+00	-9.950424931489298963e-02
-1.479746819448692019e+00	-9.171595552778794014e-02
-1.460324813289151979e+00	-8.398391869901394857e-02
-1.441058011130742056e+00	-7.631178135430699561e-02
-1.421943957374051992e+00	-6.870308319839496525e-02
-1.402980043985162073e+00	-6.116125047183457175e-02
-1.384163519218992056e+00	-5.368958602186857387e-02
-1.365491498046891961e+00	-4.629126015200288324e-02
-1.346960974339652006e+00	-3.896930230687728480e-02
-1.328568834844882085e+00	-3.172659364048696640e-02
-1.310311874983782099e+00	-2.456586050699297030e-02
-1.292186816477202127e+00	-1.748966890436057242e-02
-1.274190326794252037e+00	-1.050041989203648329e-02
-1.256319040398542031e+00	-3.600345994909687208e-03
-1.238569581748162118e+00	3.208491402956731298e-03
-1.220938589984942091e+00	9.924203679806120615e-03
-1.203422745227292090e+00	1.654507562592852365e-02
-1.186018796359262106e+00	2.306956514229752120e-02
-1.168723590185491990e+00	2.949630201577640998e-02
-1.151534101799122967e+00	3.582408580499452100e-02
-1.134447465987050041e+00	4.205188287677733006e-02
-1.117461009473963873e+00	4.817882263811792964e-02
-1.100572283784821970e+00	5.420419301309471749e-02
-1.083779098483991898e+00	6.012743521787541900e-02
-1.067079554529229091e+00	6.594813789000161797e-02
-1.050472077459968956e+00	7.166603063056752043e-02
-1.033955450122507891e+00	7.728097701970312872e-02
-1.017528844619781880e+00	8.279296716701212144e-02
-1.001191853161016887e+00	8.820210985933252257e-02
-9.849445174766628952e-01	9.350862436844772918e-02
-9.687873564572269114e-01	9.871283198123492753e-02
-9.527213916708858754e-01	1.038151473142558262e-01
-9.367481704145590449e-01	1.088160694740347156e-01
-9.208697859564849431e-01	1.137161731232848166e-01
-9.050888946355579723e-01	1.185160995122003236e-01
-8.894087294937569332e-01	1.232165475326667259e-01
-8.738331101332139639e-01	1.278182648519144426e-01
-8.583664485086650586e-01	1.323220391807764240e-01
-8.430137503893870843e-01	1.367286897303480186e-01
-8.277806122521220722e-01	1.410390589094950298e-01
-8.126732133978349371e-01	1.452540043143470405e-01
-7.976983031203550567e-01	1.493743910596200264e-01
-7.828631827937990728e-01	1.534010845003380141e-01
-7.681756827878680749e-01	1.573349433912850093e-01
-7.536441341654989134e-01	1.611768135302060201e-01
-7.392773351653920688e-01	1.649275219294400185e-01
-7.250845125224629761e-01	1.685878715592250277e-01
-7.110752777316040607e-01	1.721586367042750310e-01
-6.972595784140038777e-01	1.756405589734230110e-01
-6.836476449999999705e-01	1.790343440000000119e-01
-6.702499329975339926e-01	1.823406588681470153e-01
-6.570770611701000075e-01	1.855601302973830247e-01
-6.441397460020390486e-01	1.886933436143720111e-01
-6.314487328814439859e-01	1.917408425368750113e-01
-6.190147244812019833e-01	1.947031297903440150e-01
-6.068483068660109891e-01	1.975806685723360268e-01
-5.949598738970949263e-01	2.003738848739930190e-01
-5.833595505459270303e-01	2.030831706610590204e-01
-5.720571157630359727e-01	2.057088879094200184e-01
-5.610619255772819614e-01	2.082513734818270124e-01
-5.503828371241690220e-01	2.107109448233880356e-01
-5.400281343183679361e-01	2.130879064435810266e-01
-5.300054558950809680e-01	2.153825571420700247e-01
-5.203217265467819930e-01	2.175951979244930279e-01
-5.109830918758400120e-01	2.197261405428660164e-01
-5.019948578693019803e-01	2.217757165833070254e-01
-4.933614355794349593e-01	2.237442870117750116e-01
-4.850862916624499865e-01	2.256322520764590112e-01
-4.771719053881030015e-01	2.274400614536900289e-01
-4.696197326846759945e-01	2.291682245130220175e-01
-4.624301777275119929e-01	2.308173205666020356e-01
-4.556025725149019934e-01	2.323880089586080333e-01
-4.491351648034569988e-01	2.338810388424840125e-01
-4.430251146963549713e-01	2.352972584874100104e-01
-4.372685000930389698e-01	2.366376239511350232e-01
-4.318603311185519877e-01	2.379032069543660088e-01
-4.267945735558269504e-01	2.390952017925290218e-01
-4.220641812057609465e-01	2.402149311243000351e-01
-4.176611369989309819e-01	2.412638504829320296e-01
-4.135765025804619688e-01	2.422435513663800111e-01
-4.098004759871040070e-01	2.431557627755800144e-01
-4.063224569342369641e-01	2.440023510870540091e-01
-4.031311191316400144e-01	2.447853181662820177e-01
-4.002144889518429727e-01	2.455067976518340300e-01
-3.975600296849489679e-01	2.461690493669500268e-01
-3.951547305305759816e-01	2.467744518447880231e-01
-3.929851994021409944e-01	2.473254929854550310e-01
-3.910377585526579880e-01	2.478247588968970350e-01
-3.892985419757479804e-01	2.482749210069540302e-01
-3.877535934919419947e-01	2.486787215699520215e-01
-3.863889643998269507e-01	2.490389577272030253e-01
-3.851908095552000200e-01	2.493584643160770276e-01
-3.841454807401929461e-01	2.496400956559150230e-01
-3.832396161990859751e-01	2.498867065702270185e-01
-3.824602252490799659e-01	2.501011329323470367e-01
-3.817947669229969643e-01	2.502861720452080330e-01
-3.812312216671589482e-01	2.504445631841530351e-01
-3.807581552016269799e-01	2.505789686439980346e-01
-3.803647737513149441e-01	2.506919556369749946e-01
-3.800409699748629744e-01	2.507859793861260123e-01
-3.797773590528209509e-01	2.508633677484890523e-01
-3.795653045464599806e-01	2.509263076835960282e-01
-3.793969338021360160e-01	2.509768338549690503e-01
-3.792651428516359835e-01	2.510168196154700104e-01
-3.791635909441829488e-01	2.510479705813580265e-01
