# Supplementary material for: Agile perching maneuvers in birds and morphing-wing drones
Source: Nat Commun. 2024 Sep 27;15:8330. doi: 10.1038/s41467-024-52369-4 (PMC11437188; doi:10.1038/s41467-024-52369-4)
Supplement: Supplementary file 11 — Source Data [file 41467_2024_52369_MOESM11_ESM.zip › figure_source_data/suppl_fig_2/harris_hawk_284.csv]

# horizontal_pos	altitude
-1.219426238134527907e+01	4.428018943577025079e-01
-1.218958111525217980e+01	4.423930698095104863e-01
-1.218487300566737908e+01	4.419843688350315047e-01
-1.218013705969147864e+01	4.415791957579104920e-01
-1.217537122022097940e+01	4.411809250990245124e-01
-1.217057252102477882e+01	4.407928513723115005e-01
-1.216573725141687845e+01	4.404181410012255049e-01
-1.216086112447167977e+01	4.400597872535405020e-01
-1.215593944309837937e+01	4.397205689757555103e-01
-1.215096725885517870e+01	4.394030137734795116e-01
-1.214593951913807857e+01	4.391093661370564782e-01
-1.214085119926207845e+01	4.388415608585964911e-01
-1.213569741693247828e+01	4.386012019339184942e-01
-1.213047352762767872e+01	4.383895469968244751e-01
-1.212517520044317898e+01	4.382074971989164958e-01
-1.211979847493097928e+01	4.380555923306144739e-01
-1.211433980037227975e+01	4.379340108815875099e-01
-1.210879605970867878e+01	4.378425746640065008e-01
-1.210316458100367853e+01	4.377807575712074906e-01
-1.209744313977777885e+01	4.377476980176124854e-01
-1.209162995585907829e+01	4.377422146022295069e-01
-1.208572368849307921e+01	4.377628245558344844e-01
-1.207972343336737886e+01	4.378077645681535124e-01
-1.207362872493447981e+01	4.378750136426045048e-01
-1.206743954696717935e+01	4.379623176883095104e-01
-1.206115635367877914e+01	4.380672156277354845e-01
-1.205478010300567959e+01	4.381870668688614967e-01
-1.204831230280727894e+01	4.383190800586315161e-01
-1.204175506982887889e+01	4.384603430952004888e-01
-1.203511120031577875e+01	4.386078544260744727e-01
-1.202838425021457880e+01	4.387585556942004694e-01
-1.202157862196757954e+01	4.389093658114404661e-01
-1.201469965405367901e+01	4.390572165365674850e-01
-1.200775370866597846e+01	4.391990896117364818e-01
-1.200074825230047892e+01	4.393320554668694866e-01
-1.199369192355867852e+01	4.394533134362054727e-01
-1.198659458219527885e+01	4.395602333468495160e-01
-1.197946733336487846e+01	4.396503982380464692e-01
-1.197232252116237916e+01	4.397216478552364860e-01
-1.196517368592167863e+01	4.397721224388634886e-01
-1.195803548032537833e+01	4.398003061990554685e-01
-1.195092354018947844e+01	4.398050697388015129e-01
-1.194385430680227955e+01	4.397857105657904664e-01
-1.193684479889887839e+01	4.397419907221825075e-01
-1.192991233371597914e+01	4.396741704681474960e-01
-1.192307419806167879e+01	4.395830368844154679e-01
-1.191634727191977916e+01	4.394699262164494802e-01
-1.190974760873867844e+01	4.393367387728445150e-01
-1.190328997819597845e+01	4.391859452166664846e-01
-1.189698737882007862e+01	4.390205831537805081e-01
-1.189085052935477904e+01	4.388442430282554763e-01
-1.188488734911257971e+01	4.386610424822784959e-01
-1.187910243873057858e+01	4.384755885258674879e-01
-1.187349657368167932e+01	4.382929270877394812e-01
-1.186806622354777829e+01	4.381184797794644981e-01
-1.186280311041247870e+01	4.379579679954664906e-01
-1.185769381973277881e+01	4.378173247851604999e-01
-1.185271947669277814e+01	4.377025952630944627e-01
-1.184785550031247858e+01	4.376198266595685005e-01
-1.184307144647517873e+01	4.375749494484995061e-01
-1.183833094956437826e+01	4.375736513109415027e-01
-1.183359177057797851e+01	4.376212459911434927e-01
-1.182880595745127827e+01	4.377225393667265041e-01
-1.182392012090767963e+01	4.378816952749775004e-01
-1.181887582652577962e+01	4.381021038037604676e-01
-1.181361010091997876e+01	4.383862548592145081e-01
-1.180805604705787815e+01	4.387356198558914899e-01
-1.180214356084907834e+01	4.391505443325524616e-01
-1.179580013833167840e+01	4.396301541747804631e-01
-1.178895176012917823e+01	4.401722779226635018e-01
-1.178152383744417975e+01	4.407733873593435159e-01
-1.177344220177717915e+01	4.414285582183454792e-01
-1.176463411888257937e+01	4.421314524214605135e-01
-1.175502930627427922e+01	4.428743227745414734e-01
-1.174456093291987813e+01	4.436480405188975018e-01
-1.173316657966137910e+01	4.444421455766124907e-01
-1.172078913938987910e+01	4.452449187571764777e-01
-1.170737763709697887e+01	4.460434746300214748e-01
-1.169288795159317829e+01	4.468238732342134645e-01
-1.167728342290157961e+01	4.475712483140604769e-01
-1.166053533202557979e+01	4.482699493589215045e-01
-1.164262324288527850e+01	4.489036944063644619e-01
-1.162353519960357850e+01	4.494557303564334916e-01
-1.160326777589457947e+01	4.499089974530394720e-01
-1.158182597693577875e+01	4.502462946224884965e-01
-1.155922299766937833e+01	4.504504425175624993e-01
-1.153547984485187961e+01	4.505044413891785005e-01
-1.151062483325467944e+01	4.503916212792065110e-01
-1.148469296911347826e+01	4.500957824732494950e-01
-1.145772523616647831e+01	4.496013246419504616e-01
-1.142976780136087989e+01	4.488933636017795048e-01
-1.140087115851537902e+01	4.479578351098674749e-01
-1.137108922890827856e+01	4.467815855433744932e-01
-1.134047843792257915e+01	4.453524496784814768e-01
-1.130909678656357897e+01	4.436593160598235053e-01
-1.127700293590697989e+01	4.416921806284154761e-01
-1.124425532140307915e+01	4.394421893526944678e-01
-1.121091131250657824e+01	4.369016705889134933e-01
-1.117702643139457841e+01	4.340641577966065090e-01
-1.114265364263507863e+01	4.309244030709205031e-01
-1.110784272364097980e+01	4.274783817500115157e-01
-1.107263972364047966e+01	4.237232881392055672e-01
-1.103708651676827834e+01	4.196575221923954935e-01
-1.100122045277397831e+01	4.152806668327565509e-01
-1.096507410679067895e+01	4.105934555037614730e-01
-1.092867512764267879e+01	4.055977295372245051e-01
-1.089204618231767974e+01	4.002963850198084650e-01
-1.085520499251517990e+01	3.946933090365865038e-01
-1.081816445762237855e+01	3.887933054635924757e-01
-1.078093285708457927e+01	3.826020108551224652e-01
-1.074351412394037908e+01	3.761258014015075313e-01
-1.070590818030297875e+01	3.693716923884224901e-01
-1.066811132478747837e+01	3.623472320345255127e-01
-1.063011666133077959e+01	3.550603919846405110e-01
-1.059191455852427843e+01	3.475194570566485508e-01
-1.055349312847967980e+01	3.397329170525424935e-01
-1.051483871438037987e+01	3.317093635250984995e-01
-1.047593637622327911e+01	3.234573943272125440e-01
-1.043677036481827969e+01	3.149855285564395202e-01
-1.039732457487627926e+01	3.063021341476265258e-01
-1.035758296895237862e+01	2.974153698765464870e-01
-1.031752996510577880e+01	2.883331429404125124e-01
-1.027715078235497970e+01	2.790630826083064786e-01
-1.023643173931567851e+01	2.696125297227585094e-01
-1.019536050277757866e+01	2.599885411235615118e-01
-1.015392628436106826e+01	2.501979073984674784e-01
-1.011211998475556939e+01	2.402471817830665046e-01
-1.006993428634731913e+01	2.301427175700904992e-01
-1.002736369624739865e+01	2.198907110758595018e-01
-9.984404542807908456e+00	2.094972470682301968e-01
-9.941054929634038473e+00	1.989683435950098112e-01
-9.897314651844148159e+00	1.883099933610218046e-01
-9.853185079887019526e+00	1.775281991708608231e-01
-9.808669016589748324e+00	1.666290014571254197e-01
-9.763770533285418551e+00	1.556184965162116240e-01
-9.718494790864909305e+00	1.445028447351432987e-01
-9.672847851429029475e+00	1.332882687699913082e-01
-9.626836485904849638e+00	1.219810422858682020e-01
-9.580467982558699802e+00	1.105874704501069172e-01
-9.533749960814509095e+00	9.911386384956021034e-02
-9.486690194198249770e+00	8.756650785328831677e-02
-9.439296445604778540e+00	7.595162964575710718e-02
-9.391576317449299438e+00	6.427536520560941935e-02
-9.343537118645279804e+00	5.254372840389151533e-02
-9.295185749763879457e+00	4.076258415592662332e-02
-9.246528607192278315e+00	2.893762720422909940e-02
-9.197571506629738991e+00	1.707436766465650346e-02
-9.148319625847058489e+00	5.178123968350517581e-03
-9.098777466287438997e+00	-6.745976685219479130e-03
-9.048948832801988473e+00	-1.869299074644348302e-02
-8.998836830584268753e+00	-3.065814443070546957e-02
-8.948443878186878919e+00	-4.263681471537747458e-02
-8.897771735359199852e+00	-5.462450665587548215e-02
-8.846821544328848930e+00	-6.661682858927847617e-02
-8.795593883051488149e+00	-7.860946679974151197e-02
-8.744088828867099039e+00	-9.059816110544349765e-02
-8.692306030920278204e+00	-1.025786826064685187e-01
-8.640244789625999289e+00	-1.145468145291534956e-01
-8.587904141389808288e+00	-1.264983367433805128e-01
-8.535282946726658437e+00	-1.384290141468695334e-01
-8.482379979870099618e+00	-1.503345887378725321e-01
-8.429194017931488148e+00	-1.622107748660754911e-01
-8.375723927664649793e+00	-1.740532568885594933e-01
-8.321968747924799459e+00	-1.858576882848865242e-01
-8.267927765988149602e+00	-1.976196912168465269e-01
-8.213600586027018480e+00	-2.093348555596665217e-01
-8.158987188216839215e+00	-2.209987365795335057e-01
-8.104087977186908986e+00	-2.326068506751315379e-01
-8.048903818811538713e+00	-2.441546689190144948e-01
-7.993436064666658680e+00	-2.556376085019865241e-01
-7.937686563838669329e+00	-2.670510225694034956e-01
-7.881657662156269062e+00	-2.783901893095084845e-01
-7.825352189306928885e+00	-2.896503014772764950e-01
-7.768773434684528745e+00	-3.008264577823114849e-01
-7.711925113176778979e+00	-3.119136577102235020e-01
-7.654811322426109399e+00	-3.229068013649964430e-01
-7.597436493372009103e+00	-3.338006958048034822e-01
-7.539805336093968968e+00	-3.445900690949635359e-01
-7.481922783112459285e+00	-3.552695929284364618e-01
-7.423793932363738968e+00	-3.658339141849855092e-01
-7.365423992038959256e+00	-3.762776952418925291e-01
-7.306818229369278939e+00	-3.865956622452734748e-01
-7.247981925249239232e+00	-3.967826599397745180e-01
-7.188920336329038818e+00	-4.068337110754274843e-01
-7.129638665883178739e+00	-4.167440779030545106e-01
-7.070142044391729108e+00	-4.265093228697454664e-01
-7.010435520368439200e+00	-4.361253653639304839e-01
-6.950524061553318589e+00	-4.455885312583005020e-01
-6.890412566175379006e+00	-4.548955920717904777e-01
-6.830105883599649097e+00	-4.640437908226405228e-01
-6.769608843318699165e+00	-4.730308520661865024e-01
-6.708926290945158577e+00	-4.818549741865345015e-01
-6.648063129620118694e+00	-4.905148027146594703e-01
-6.587024365080019095e+00	-4.990093842432345439e-01
-6.525815152527599139e+00	-5.073381013614914892e-01
-6.464440843431418671e+00	-5.155005898992004454e-01
-6.402907030433659052e+00	-5.234966406036025699e-01
-6.341219588672458940e+00	-5.313260881344374909e-01
-6.279384712017138881e+00	-5.389886909110694901e-01
-6.217408942962449281e+00	-5.464840058489184305e-01
-6.155299195219998687e+00	-5.538112623545146107e-01
-6.093062768366109161e+00	-5.609692400927706046e-01
-6.030707354241728879e+00	-5.679561549901224193e-01
-5.968241035134728811e+00	-5.747695576962326136e-01
-5.905672274093489271e+00	-5.814062483083095589e-01
-5.843009898009229097e+00	-5.878622105877195914e-01
-5.780263074351899455e+00	-5.941325681974896078e-01
-5.717441282640728595e+00	-6.002115646962296047e-01
-5.654554281870439070e+00	-6.060925681763416062e-01
-5.591612075194149156e+00	-6.117681005705415398e-01
-5.528624873183838773e+00	-6.172298908077045176e-01
-5.465603056952629046e+00	-6.224689502106144356e-01
-5.402557142333359153e+00	-6.274756678235655638e-01
-5.339497746174749260e+00	-6.322399227606145811e-01
-5.276435555646068920e+00	-6.367512101933205937e-01
-5.213381301245118671e+00	-6.409987772615344248e-01
-5.150345733991828823e+00	-6.449717649977624312e-01
-5.087339607070418879e+00	-6.486593523043284737e-01
-5.024373661966759386e+00	-6.520508981073265264e-01
-4.961458618941079202e+00	-6.551360780213995039e-01
-4.898605171487469434e+00	-6.579050121802165751e-01
-4.835823984265808839e+00	-6.603483813011925552e-01
-4.773125693852779072e+00	-6.624575285397664715e-01
-4.710520911551118850e+00	-6.642245452269035511e-01
-4.648020227420588846e+00	-6.656423391519825650e-01
-4.585634214653259377e+00	-6.667046846303874563e-01
-4.523373433408298894e+00	-6.674062541610306099e-01
-4.461248433247619438e+00	-6.677426320152815009e-01
-4.399269753372109015e+00	-6.677103105894324209e-01
-4.337447919945558894e+00	-6.673066707845005663e-01
-4.275793439908729177e+00	-6.665299480394155651e-01
-4.214316790824269354e+00	-6.653791859290065780e-01
-4.153028406451838350e+00	-6.638541794424965836e-01
-4.091938657927558509e+00	-6.619554101802265222e-01
-4.031057830607318593e+00	-6.596839757478856203e-01
-3.970396096826259047e+00	-6.570415155932676221e-01
-3.909963485020618634e+00	-6.540301354273934109e-01
-3.849769845848379113e+00	-6.506523322088484385e-01
-3.789824816126508900e+00	-6.469109214579054079e-01
-3.730137781569428768e+00	-6.428089684170474882e-01
-3.670717839460769127e+00	-6.383497242992144383e-01
-3.611573762512768404e+00	-6.335365685767815336e-01
-3.552713965261259155e+00	-6.283729579752204142e-01
-3.494146474403608593e+00	-6.228623825570305250e-01
-3.435878904509428899e+00	-6.170083290243315588e-01
-3.377918440516398668e+00	-6.108142511416265741e-01
-3.320271828364019129e+00	-6.042835469909535462e-01
-3.262945375015059213e+00	-5.974195426256485586e-01
-3.205944958969138447e+00	-5.902254815895484619e-01
-3.149276052184828423e+00	-5.827045197172495694e-01
-3.092943754099429121e+00	-5.748597246271274219e-01
-3.036952838171978364e+00	-5.666940793595676151e-01
-2.981307811079788372e+00	-5.582104896933646199e-01
-2.926012984377548420e+00	-5.494117947871015595e-01
-2.871072558087639059e+00	-5.403007809313085108e-01
-2.816490715337688577e+00	-5.308801983522144496e-01
-2.762271726805408889e+00	-5.211527811687235445e-01
-2.708420063379668896e+00	-5.111212707606624939e-01
-2.654940515109688981e+00	-5.007884429479934063e-01
-2.601838314200998870e+00	-4.901571394979855056e-01
-2.549119259535448823e+00	-4.792303045615455281e-01
-2.496789839953518886e+00	-4.680110266836954858e-01
-2.444857353347278828e+00	-4.565025870305135514e-01
-2.393330018480658961e+00	-4.447085144217414743e-01
-2.342217076386388985e+00	-4.326326476520834796e-01
-2.291528878191968932e+00	-4.202792054245564901e-01
-2.241276956305019219e+00	-4.076528640075144927e-01
-2.191474076043928854e+00	-3.947588424663144857e-01
-2.142134265035038787e+00	-3.816029950164784856e-01
-2.093272818010799341e+00	-3.681919097045054934e-01
-2.044906275033659071e+00	-3.545330122543664531e-01
-1.997052371631939049e+00	-3.406346735324024544e-01
-1.949729959861238981e+00	-3.265063186930934891e-01
-1.902958899889138911e+00	-3.121585356859185034e-01
-1.856759922331649104e+00	-2.976031804435275152e-01
-1.811154462235309071e+00	-2.828534757482875084e-01
-1.766164466284729118e+00	-2.679241005028575318e-01
-1.721812175507078990e+00	-2.528312659253494910e-01
-1.678119886425619045e+00	-2.375927750647245373e-01
-1.635109694266819069e+00	-2.222280619999225104e-01
-1.592803222432908949e+00	-2.067582071576565261e-01
-1.551221342994899111e+00	-1.912059253672535042e-01
-1.510383893423979051e+00	-1.755955235722275187e-01
-1.470309395145299014e+00	-1.599528255398784959e-01
-1.431014779751528909e+00	-1.443050614512075280e-01
-1.392515128843289096e+00	-1.286807209089085302e-01
-1.354823433456779025e+00	-1.131093686625144756e-01
-1.317950378890238916e+00	-9.762142320398847772e-02
-1.281904160444738983e+00	-8.224789931761850026e-02
-1.246690335150749007e+00	-6.702011665455848144e-02
-1.212311713963829085e+00	-5.196937742118748482e-02
-1.178768298186646968e+00	-3.712661729507349406e-02
-1.146057263022529860e+00	-2.252203468415048260e-02
-1.114172990202609848e+00	-8.184704393500497055e-03
-1.083107150573589861e+00	5.857817371116513794e-03
-1.052848836409115973e+00	1.957988898395751631e-02
-1.023384742040855055e+00	3.295817208016160738e-02
-9.946993902244278818e-01	4.597200422060740421e-02
-9.667754004913300392e-01	5.860374659037631551e-02
-9.395937946226848858e-01	7.083909776538480085e-02
-9.131343333461550138e-01	8.266736480204191218e-02
-8.873758774342059841e-01	9.408168337094571787e-02
-8.622967655988809099e-01	1.050791793715512012e-01
-8.378752009605210382e-01	1.156610654271031102e-01
-8.140896374371269228e-01	1.258326668568492956e-01
-7.909191571744340621e-01	1.356033731363971151e-01
-7.683438301270428816e-01	1.449865124595797194e-01
-7.463450471161330313e-01	1.539991487708746998e-01
-7.249058181326979433e-01	1.626618025033171044e-01
-7.040110283252078993e-01	1.709980981836678182e-01
-6.836476449999999705e-01	1.790343440000000119e-01
-6.638048700588430329e-01	1.867990503093746035e-01
-6.444742335818669510e-01	1.943223958362607084e-01
-6.256496257096579861e-01	2.016356519183976070e-01
-6.073272655530069786e-01	2.087705765418776116e-01
-5.895056075229210268e-01	2.157587910229370187e-01
-5.721851871809788825e-01	2.226311529992216209e-01
-5.553684104098869367e-01	2.294171398558895181e-01
-5.390592913412909359e-01	2.361442568094115069e-01
-5.232631459963219545e-01	2.428374835923895192e-01
-5.079862499384040220e-01	2.495187730250775227e-01
-4.932354693551149749e-01	2.562066137333625093e-01
-4.790178758297649608e-01	2.629156678993045393e-01
-4.653403555951759474e-01	2.696564932397444991e-01
-4.522092242537909534e-01	2.764353564413095099e-01
-4.396298577837059463e-01	2.832541430856175269e-01
-4.276063501275129686e-01	2.901103667331424996e-01
-4.161412067924639691e-01	2.969972773612785111e-01
-4.052350827042629500e-01	3.039040668393215294e-01
-3.948865710948449292e-01	3.108161666412014856e-01
-3.850920485222849576e-01	3.177156306178695044e-01
-3.758455792843529153e-01	3.245815934458184948e-01
-3.671388805696739199e-01	3.313907934036874892e-01
-3.589613477682859211e-01	3.381181464662315062e-01
-3.513001375117809633e-01	3.447373573969865213e-01
-3.441403043017539631e-01	3.512215526094195073e-01
-3.374649850742699186e-01	3.575439190807455092e-01
-3.312556247861639935e-01	3.636783335583165244e-01
-3.254922351314669671e-01	3.695999666963984964e-01
-3.201536778243849746e-01	3.752858475877435263e-01
-3.152179635265209834e-01	3.807153753817344999e-01
-3.106625574451429284e-01	3.858707662685285644e-01
-3.064646828694209679e-01	3.907374260047175030e-01
-3.026016144163499733e-01	3.953042402994255688e-01
-2.990509534937059732e-01	3.995637777025935478e-01
-2.957908794143969677e-01	4.035124020670884937e-01
-2.928003706724779387e-01	4.071502941188015479e-01
-2.900593920717159380e-01	4.104813840903814848e-01
-2.875490446393279553e-01	4.135131996835925694e-01
-2.852516765184566760e-01	4.162566357565534725e-01
-2.831509542743471664e-01	4.187256540262315196e-01
-2.812318952360878255e-01	4.209369226829045019e-01
-2.794808625977570626e-01	4.229094070912615688e-01
-2.778855259941857558e-01	4.246639236725615607e-01
-2.764347911265071511e-01	4.262226696056264919e-01
-2.751187027251359440e-01	4.276087411452235143e-01
-2.739283256914160636e-01	4.288456531403195271e-01
-2.728556096469109682e-01	4.299568717594665079e-01
-2.718932423385653774e-01	4.309653715248155104e-01
-2.710344974002635299e-01	4.318932265591204911e-01
-2.702730818622784414e-01	4.327612445095744831e-01
-2.696029885393096404e-01	4.335886499840044817e-01
-2.690183580285170351e-01	4.343928225798664999e-01
-2.685133545278735601e-01	4.351890927688185084e-01
-2.680820590618709365e-01	4.359905970844925038e-01
-2.677183829980565588e-01	4.368081923109874976e-01
-2.674160039775539399e-01	4.376504267426564732e-01
-2.671683255899204301e-01	4.385235651320094630e-01
-2.669684613217307434e-01	4.394316627026225164e-01
-2.668092425227262532e-01	4.403766826067264661e-01
-2.666832493854982555e-01	4.413586504693645107e-01
-2.665828632448598579e-01	4.423758391871404627e-01
-2.665003378893924246e-01	4.434249769321794710e-01
-2.664278870554427359e-01	4.445014713335894707e-01
-2.663577848553492222e-01	4.455996430435124611e-01
-2.662824755856723624e-01	4.467129623106965153e-01
-2.661946891728496634e-01	4.478342827457205133e-01
-2.660875584443249675e-01	4.489560671313335138e-01
-2.659547344603728769e-01	4.500706008723054929e-01
-2.657904962994820375e-01	4.511701894576404803e-01
-2.655898519488906762e-01	4.522473370934285142e-01
-2.653486272994355355e-01	4.532949044308565156e-01
-2.650635406657213533e-01	4.543062440396934965e-01
-2.647322607325088839e-01	4.552753129460485049e-01
-2.643534463488992348e-01	4.561967621525584993e-01
-2.639267671357315437e-01	4.570660035812844635e-01
-2.634529044212431392e-01	4.578792553207554628e-01
-2.629335325589327588e-01	4.586335664181024896e-01
-2.623712811945286827e-01	4.593268227376585133e-01
-2.617696795226154283e-01	4.599577356137264927e-01
-2.611330839966139461e-01	4.605258151641614672e-01
-2.604665913196544391e-01	4.610313302112934997e-01
-2.597759388422734572e-01	4.614752567860884724e-01
-2.590673947221972528e-01	4.618592171794194678e-01
-2.583476403605934335e-01	4.621854114590994711e-01
-2.576236477190596563e-01	4.624565433007264970e-01
-2.569025541449874717e-01	4.626757418908474806e-01
-2.561915372938490254e-01	4.628464815578844926e-01
-2.554976926403778603e-01	4.629725006738724669e-01
-2.548279159222115453e-01	4.630577212515945007e-01
-2.541887926654184393e-01	4.631061705394394767e-01
-2.535864967079311527e-01	4.631219057921625026e-01
-2.530266993710788559e-01	4.631089432708174747e-01
-2.525144906383473553e-01	4.630711924004334845e-01
-2.520543133916980372e-01	4.630123958900014824e-01
-2.516499114370283618e-01	4.629360764962914820e-01
-2.513042917295188472e-01	4.628454909908444881e-01
-2.510197008944523578e-01	4.627435917679784683e-01
-2.507976158370343600e-01	4.626329964104924919e-01
-2.506387479526080431e-01	4.625159654086264949e-01
-2.505430601924745759e-01	4.623943881065304962e-01
-2.505097960153060410e-01	4.622697768290625064e-01
-2.505375190637539884e-01	4.621432690203384763e-01
-2.506241622529169488e-01	4.620156371047174915e-01
-2.507670848431158284e-01	4.618873056615844797e-01
-2.509631359939255568e-01	4.617583753886624898e-01
-2.512087232583657403e-01	4.616286532160625011e-01
-2.514998844732850847e-01	4.614976878267694760e-01
-2.518323615311695574e-01	4.613648097408954984e-01
-2.522016745762670764e-01	4.612291750333494811e-01
-2.526031952502524325e-01	4.610898116802185087e-01
-2.530322177159495256e-01	4.609456674711625013e-01
-2.534840263084978673e-01	4.607956583862424793e-01
-2.539539587988115521e-01	4.606387163185834965e-01
-2.544374644016235698e-01	4.604738350314184769e-01
-2.549301558174423832e-01	4.603001132710414778e-01
-2.554278547620059681e-01	4.601167940169044734e-01
-2.559266306056683371e-01	4.599232989367325053e-01
-2.564228319155980595e-01	4.597192572269624966e-01
-2.569131108621896531e-01	4.595045281553454819e-01
-2.573944406137013696e-01	4.592792167799845116e-01
-2.578641259955425369e-01	4.590436824937524918e-01
-2.583198078284615340e-01	4.587985402299935012e-01
-2.587594614789878733e-01	4.585446543595764757e-01
-2.591813902522780433e-01	4.582831255046934671e-01
-2.595842143292391713e-01	4.580152706856294720e-01
-2.599668559947361235e-01	4.577425973970294937e-01
-2.603285219212708723e-01	4.574667723744524905e-01
-2.606686832633660633e-01	4.571895859552514985e-01
-2.609870542837958718e-01	4.569129130555885099e-01
-2.612835701765790497e-01	4.566386718741825002e-01
-2.615583646770210380e-01	4.563687814906414730e-01
-2.618117479604465392e-01	4.561051195501014677e-01
-2.620441852334901567e-01	4.558494812159215037e-01
-2.622562763200041447e-01	4.556035405284915019e-01
-2.624487364428815805e-01	4.553688152320765070e-01
-2.626223783081874652e-01	4.551466360251875121e-01
-2.627780955132156260e-01	4.549381210559474975e-01
-2.629168472290200897e-01	4.547441563261204744e-01
-2.630396440532693503e-01	4.545653824899335005e-01
-2.631475348926065605e-01	4.544021883414484653e-01
-2.632415947156693248e-01	4.542547110821724687e-01
-2.633229130180772537e-01	4.541228432544694993e-01
-2.633925828575610639e-01	4.540062460218954876e-01
-2.634516903486531225e-01	4.539043682807674673e-01
-2.635013045488850403e-01	4.538164709039844702e-01
-2.635424677185975728e-01	4.537416552541854720e-01
-2.635761859902502335e-01	4.536788949642784896e-01
-2.636034205363262384e-01	4.536270698745364927e-01
-2.636250793733991848e-01	4.535850009416754758e-01
