# Supplementary material for: Agile perching maneuvers in birds and morphing-wing drones
Source: Nat Commun. 2024 Sep 27;15:8330. doi: 10.1038/s41467-024-52369-4 (PMC11437188; doi:10.1038/s41467-024-52369-4)
Supplement: Supplementary file 11 — Source Data [file 41467_2024_52369_MOESM11_ESM.zip › figure_source_data/suppl_fig_2/harris_hawk_290.csv]

# horizontal_pos	altitude
-1.217720595093074998e+01	4.709876287536079453e-01
-1.217668602309215053e+01	4.710960254305839312e-01
-1.217615140228135040e+01	4.712283785863729535e-01
-1.217560099631705128e+01	4.713728605278919015e-01
-1.217503373761424967e+01	4.715159227894239469e-01
-1.217444855637114998e+01	4.716424534777149402e-01
-1.217384433532884991e+01	4.717359793595989337e-01
-1.217321984473925056e+01	4.717789111706899297e-01
-1.217257365671725111e+01	4.717528295912979397e-01
-1.217190403877214955e+01	4.716388082974779516e-01
-1.217120882698015016e+01	4.714177694733079349e-01
-1.217048527996674956e+01	4.710708661889839166e-01
-1.216972991558655082e+01	4.705798851326869481e-01
-1.216893833291084981e+01	4.699276623573639400e-01
-1.216810502282035067e+01	4.690985039912309307e-01
-1.216722317114515128e+01	4.680786032868989310e-01
-1.216628445886795085e+01	4.668564449705639441e-01
-1.216527886438715100e+01	4.654231876196569528e-01
-1.216419447320805070e+01	4.637730147613769449e-01
-1.216301730067645082e+01	4.619034455585099286e-01
-1.216173113346954970e+01	4.598155963413309566e-01
-1.216031739551375068e+01	4.575143848586999407e-01
-1.215875504378774963e+01	4.550086699557309156e-01
-1.215702049910325044e+01	4.523113204320499126e-01
-1.215508761642674962e+01	4.494392080801189460e-01
-1.215292769862634970e+01	4.464131213279009525e-01
-1.215050955670944965e+01	4.432575974889659265e-01
-1.214779961867395031e+01	4.400006733250699242e-01
-1.214476208805515078e+01	4.366735554153839405e-01
-1.214135915212935046e+01	4.333102136624769063e-01
-1.213755123857194995e+01	4.299469031041689426e-01
-1.213329731818495105e+01	4.266216209960369543e-01
-1.212855525014914981e+01	4.233735078343529024e-01
-1.212328216514564971e+01	4.202422025560889063e-01
-1.211743488066745122e+01	4.172671635354879283e-01
-1.211097034193715061e+01	4.144869681527449390e-01
-1.210384608109145077e+01	4.119386046010819480e-01
-1.209602068670275088e+01	4.096567701912839365e-01
-1.208745427531905037e+01	4.076731906823319318e-01
-1.207810895650835015e+01	4.060159750957629265e-01
-1.206794928291455093e+01	4.047090200521979431e-01
-1.205694267705895051e+01	4.037714769026909400e-01
-1.204505982704075073e+01	4.032172938274039553e-01
-1.203227504389395008e+01	4.030548436611349206e-01
-1.201856657411335050e+01	4.032866465106579312e-01
-1.200391686174114980e+01	4.039091942917459321e-01
-1.198831275538585039e+01	4.049128821801419309e-01
-1.197174565657765122e+01	4.062820496915929280e-01
-1.195421160694145080e+01	4.079951317355479112e-01
-1.193571131274475050e+01	4.100249175813419078e-01
-1.191625010645045002e+01	4.123389132908619192e-01
-1.189583784594925042e+01	4.148998008635509382e-01
-1.187448875315835117e+01	4.176659851620219133e-01
-1.185222119464505042e+01	4.205922176914129174e-01
-1.182905740786594961e+01	4.236302845414529061e-01
-1.180502317749465035e+01	4.267297443122299305e-01
-1.178014746714485028e+01	4.298387006735529536e-01
-1.175446201256655065e+01	4.329045933890619535e-01
-1.172800088309655031e+01	4.358749911992389481e-01
-1.170080001875435016e+01	4.386983699239879186e-01
-1.167289675087454981e+01	4.413248595285569342e-01
-1.164432931453534970e+01	4.437069446988209376e-01
-1.161513636125015125e+01	4.458001046838459547e-01
-1.158535648041855026e+01	4.475633797623649324e-01
-1.155502773786104953e+01	4.489598536380539073e-01
-1.152418723939065082e+01	4.499570433146909409e-01
-1.149287072678814958e+01	4.505271904812459538e-01
-1.146111221276995096e+01	4.506474510716369508e-01
-1.142894366057265110e+01	4.502999823685909231e-01
-1.139639471266995052e+01	4.494719297047609086e-01
-1.136349247190145029e+01	4.481553173849619487e-01
-1.133026133698555071e+01	4.463468508231939191e-01
-1.129672289304274990e+01	4.440476389766899179e-01
-1.126289585642465063e+01	4.412628478988729341e-01
-1.122879607186445128e+01	4.380012975711079504e-01
-1.119443655879065069e+01	4.342750150744289495e-01
-1.115982760260165030e+01	4.300987576104949306e-01
-1.112497688583104960e+01	4.254895188782739091e-01
-1.108988965345745115e+01	4.204660318796159535e-01
-1.105456890614654952e+01	4.150482803998349346e-01
-1.101901561496875104e+01	4.092570302399089477e-01
-1.098322895110394981e+01	4.031133898280529482e-01
-1.094720652421985108e+01	3.966384081822299512e-01
-1.091094462356775097e+01	3.898527164092889241e-01
-1.087443845635695006e+01	3.827762170905288919e-01
-1.083768237860565087e+01	3.754278240954408985e-01
-1.080067011439784963e+01	3.678252536572308995e-01
-1.076339496025125086e+01	3.599848659981839116e-01
-1.072584997209625080e+01	3.519215554598669193e-01
-1.068802813314145084e+01	3.436486860073479366e-01
-1.064992250162535115e+01	3.351780681563978903e-01
-1.061152633811295054e+01	3.265199728198239226e-01
-1.057283321256435116e+01	3.176831772700189349e-01
-1.053383709187185069e+01	3.086750383426778988e-01
-1.049453240893354966e+01	2.995015881244288969e-01
-1.045491411459595099e+01	2.901676476312439190e-01
-1.041497771397535033e+01	2.806769543484869400e-01
-1.037471928875395122e+01	2.710322999215258877e-01
-1.033413550706815087e+01	2.612356747161109216e-01
-1.029322362256974976e+01	2.512884163745899291e-01
-1.025198146416865086e+01	2.411913598501309042e-01
-1.021040741786734962e+01	2.309449866883050984e-01
-1.016850040199706129e+01	2.205495715350385133e-01
-1.012625983706431043e+01	2.100053239829431095e-01
-1.008368561132968999e+01	1.993125239337442123e-01
-1.004077804317283018e+01	1.884716486697852189e-01
-9.997537841244209744e+00	1.774834898149901252e-01
-9.953966063367021277e+00	1.663492583515596146e-01
-9.910064075122569704e+00	1.550706758708632060e-01
-9.865833509022010617e+00	1.436500503020793074e-01
-9.821276225126819526e+00	1.320903345029484088e-01
-9.776394273921750866e+00	1.203951663301191105e-01
-9.731189862159000725e+00	1.085688891404311129e-01
-9.685665322277101197e+00	9.661655210819071471e-02
-9.639823085850251161e+00	8.454389026650591110e-02
-9.593665661344781270e+00	7.235728477340230835e-02
-9.547195616254169792e+00	6.006370453836470946e-02
-9.500415563459590373e+00	4.767063098912491248e-02
-9.453328151429239767e+00	3.518596837577292469e-02
-9.405936057639269876e+00	2.261794256307592121e-02
-9.358241984384520151e+00	9.974991718028902721e-03
-9.310248655963350828e+00	-2.734347371345091648e-03
-9.261958816081200752e+00	-1.550155343064008040e-02
-9.213375224235051064e+00	-2.831823135677208336e-02
-9.164500649826409884e+00	-4.117621562239909272e-02
-9.115337862811569991e+00	-5.406766296952508766e-02
-9.065889619838200630e+00	-6.698513140420808698e-02
-9.016158645036849606e+00	-7.992164310169808106e-02
-8.966147604927590109e+00	-9.287072952639308099e-02
-8.915859077257380250e+00	-1.058264578275140977e-01
-8.865295513986231057e+00	-1.187834383496180757e-01
-8.814459199071899675e+00	-1.317368138558170920e-01
-8.763352202141719616e+00	-1.446822317610740871e-01
-8.711976329563841048e+00	-1.576158012774490635e-01
-8.660333074813488352e+00	-1.705340378531490786e-01
-8.608423570352568888e+00	-1.834337976214620580e-01
-8.556248543480919011e+00	-1.963122047526640879e-01
-8.503808278759358075e+00	-2.091665746205650933e-01
-8.451102589635437923e+00	-2.219943355644360961e-01
-8.398130801814618351e+00	-2.347929517651880515e-01
-8.344891750710537792e+00	-2.475598493879680451e-01
-8.291383794980959010e+00	-2.602923477040550715e-01
-8.237604847718667855e+00	-2.729875964284660950e-01
-8.183552426334088636e+00	-2.856425200324510527e-01
-8.129223721555129956e+00	-2.982537693464310524e-01
-8.074615685302649837e+00	-3.108176803892330753e-01
-8.019725136501369533e+00	-3.233302400675611143e-01
-7.964548883182378525e+00	-3.357870582015030636e-01
-7.909083858551158919e+00	-3.481833452546330698e-01
-7.853327268060558808e+00	-3.605138951787371648e-01
-7.797276743965488421e+00	-3.727730729123491238e-01
-7.740930503366318938e+00	-3.849548062801401715e-01
-7.684287505389638895e+00	-3.970525823016001765e-01
-7.627347602921198622e+00	-4.090594482025881606e-01
-7.570111684207078362e+00	-4.209680177006990820e-01
-7.512581799679979078e+00	-4.327704833732941014e-01
-7.454761269549458724e+00	-4.444586360867611163e-01
-7.396654768014898629e+00	-4.560238925426930989e-01
-7.338268380411588687e+00	-4.674573319635731417e-01
-7.279609630173538903e+00	-4.787497427874901068e-01
-7.220687473179158822e+00	-4.898916799676770739e-01
-7.161512257823388516e+00	-5.008735330867482016e-01
-7.102095650014359052e+00	-5.116856050150320190e-01
-7.042450523207699042e+00	-5.223182002927031498e-01
-6.982590814545268643e+00	-5.327617218284281808e-01
-6.922531349138998813e+00	-5.430067739190012066e-01
-6.862287635510688766e+00	-5.530442690429451247e-01
-6.801875636145338966e+00	-5.628655354036111724e-01
-6.741311518013078263e+00	-5.724624218279670274e-01
-6.680611388742348389e+00	-5.818273963947100391e-01
-6.619791024857348383e+00	-5.909536350907971247e-01
-6.558865599103418376e+00	-5.998350968915562298e-01
-6.497849414347618868e+00	-6.084665819292740530e-01
-6.436755651833888869e+00	-6.168437698520621293e-01
-6.375596141667808858e+00	-6.249632360632302319e-01
-6.314381163282928533e+00	-6.328224442475061107e-01
-6.253119283278268270e+00	-6.404197144038350498e-01
-6.191817237401219032e+00	-6.477541664796411247e-01
-6.130479862571178273e+00	-6.548256405997721075e-01
-6.069110083697798252e+00	-6.616345957651401655e-01
-6.007708958651599040e+00	-6.681819897220881987e-01
-5.946275783117938474e+00	-6.744691434371801186e-01
-5.884808255244358577e+00	-6.804975942207900363e-01
-5.823302698031608493e+00	-6.862689419996861329e-01
-5.761754335392268445e+00	-6.917846935239571060e-01
-5.700157615795138355e+00	-6.970461093950690579e-01
-5.638506575522958641e+00	-7.020540587167660718e-01
-5.576795231888838522e+00	-7.068088859047381156e-01
-5.515017995365188774e+00	-7.113102937593791530e-01
-5.453170088542278471e+00	-7.155572463308992326e-01
-5.391247959197748685e+00	-7.195478944161031176e-01
-5.329249674548768745e+00	-7.232795257536750455e-01
-5.267175283984878220e+00	-7.267485411641672055e-01
-5.205027138233949024e+00	-7.299504570463422048e-01
-5.142810153977478649e+00	-7.328799338254170515e-01
-5.080532014371018867e+00	-7.355308291804192322e-01
-5.018203297699138865e+00	-7.378962741820671578e-01
-4.955837528449388962e+00	-7.399687698693930837e-01
-4.893451147364508813e+00	-7.417403012969330245e-01
-4.831063399459478269e+00	-7.432024657040621207e-01
-4.768696141494588758e+00	-7.443466111978980226e-01
-4.706373572900909075e+00	-7.451639822010631686e-01
-4.644121896580609032e+00	-7.456458678915420801e-01
-4.581968918271708269e+00	-7.457837499464912145e-01
-4.519943595200008879e+00	-7.455694460852742012e-01
-4.458075546465448902e+00	-7.449952461766360390e-01
-4.396394538962908882e+00	-7.440540380166311696e-01
-4.334929963559678967e+00	-7.427394202822030778e-01
-4.273710316700678469e+00	-7.410458006043252333e-01
-4.212762702556278605e+00	-7.389684771685380849e-01
-4.152112370253428608e+00	-7.365037027246541523e-01
-4.091782299644468601e+00	-7.336487303576040286e-01
-4.031792847498109289e+00	-7.304018408258090567e-01
-3.972161463996658703e+00	-7.267623517015922019e-01
-3.912902487071498570e+00	-7.227306089415330703e-01
-3.854027019509079111e+00	-7.183079618665650923e-01
-3.795542891032848587e+00	-7.134967228372062209e-01
-3.737454704840889264e+00	-7.083001131654411697e-01
-3.679763965476029242e+00	-7.027221970103050275e-01
-3.622469282529078960e+00	-6.967678051591961186e-01
-3.565566642607739034e+00	-6.904424507030610947e-01
-3.509049740298908482e+00	-6.837522386734660174e-01
-3.452910357544508813e+00	-6.767037717265680374e-01
-3.397138779952668663e+00	-6.693040539371062358e-01
-3.341724238072648845e+00	-6.615603947089350179e-01
-3.286655361555428811e+00	-6.534803147217020935e-01
-3.231920634372178469e+00	-6.450714557202710253e-01
-3.177508839831999055e+00	-6.363414958186701664e-01
-3.123409484983769246e+00	-6.272980718375871234e-01
-3.069613195057239174e+00	-6.179487100275411482e-01
-3.016112069844858468e+00	-6.083007663522981279e-01
-2.962899995298848843e+00	-5.983613773218270371e-01
-2.909972905069018623e+00	-5.881374221739281705e-01
-2.857328988189398622e+00	-5.776354970106341025e-01
-2.804968840594058932e+00	-5.668619013015381292e-01
-2.752895559566638894e+00	-5.558226369724550420e-01
-2.701114781571218870e+00	-5.445234201054320877e-01
-2.649634665147458712e+00	-5.329697050856900820e-01
-2.598465821658388464e+00	-5.211667208432770870e-01
-2.547621197639369228e+00	-5.091195186525261374e-01
-2.497115913301018786e+00	-4.968330307715211336e-01
-2.446967062381919078e+00	-4.843121390274781057e-01
-2.397193479028199015e+00	-4.715617522832690756e-01
-2.347815477700549103e+00	-4.585868915566110871e-01
-2.298854572282149178e+00	-4.453927814082401793e-01
-2.250333180593329097e+00	-4.319849460707351763e-01
-2.202274320423589060e+00	-4.183693086576131814e-01
-2.154701302983289324e+00	-4.045522916755681098e-01
-2.107637429370439186e+00	-3.905409169637630851e-01
-2.061105695259079162e+00	-3.763429031060170904e-01
-2.015128508560189324e+00	-3.619667583072771477e-01
-1.969727424298468810e+00	-3.474218666980040671e-01
-1.924922900403499115e+00	-3.327185660319201266e-01
-1.880734077544228944e+00	-3.178682147766220822e-01
-1.837178585553158827e+00	-3.028832466655040911e-01
-1.794272378400669110e+00	-2.877772108854740885e-01
-1.752029599100298762e+00	-2.725647962198310958e-01
-1.710462475357579004e+00	-2.572618376508920557e-01
-1.669581246226898852e+00	-2.418853041530220627e-01
-1.629394119515358952e+00	-2.264532666736930877e-01
-1.589907259175729060e+00	-2.109848456070320677e-01
-1.551124801465629144e+00	-1.955001374090350463e-01
-1.513048898220938909e+00	-1.800201203828770691e-01
-1.475679785202578920e+00	-1.645665400719990568e-01
-1.439015873130998990e+00	-1.491617751316530738e-01
-1.403053858727398850e+00	-1.338286849985730886e-01
-1.367788852839778801e+00	-1.185904411340980569e-01
-1.333214522551219083e+00	-1.034703440674870634e-01
-1.299323244052268844e+00	-8.849162890114109503e-02
-1.266106263015569056e+00	-7.367726234476307257e-02
-1.233553859241058870e+00	-5.904973470717106432e-02
-1.201655512449649077e+00	-4.463085057846510884e-02
-1.170400066290737007e+00	-3.044152216764006713e-02
-1.139775887894316941e+00	-1.650156940880209699e-02
-1.109771020635578864e+00	-2.829531001590057659e-03
-1.080373328181490011e+00	1.055750950075290406e-02
-1.051570628342418878e+00	2.364407860489392554e-02
-1.023350815742615882e+00	3.641644511767791470e-02
-9.957019728332069386e-01	4.886272642620842488e-02
-9.686124692799549241e-01	6.097296602533601451e-02
-9.420710502439180178e-01	7.273918009207432089e-02
-9.160669145143559566e-01	8.415537158266681028e-02
-8.905897838289319468e-01	9.521751107218320853e-02
-8.656299650074449348e-01	1.059234843496671130e-01
-8.411784067160619216e-01	1.162730076031798232e-01
-8.172267527573759960e-01	1.262675118566218280e-01
-7.937673937399309931e-01	1.359099991315340095e-01
-7.707935188166479268e-01	1.452048735797946133e-01
-7.482991688970009880e-01	1.541577515453076141e-01
-7.262792923400539502e-01	1.627752551432708195e-01
-7.047298036361350215e-01	1.710647944744055071e-01
-6.836476449999999705e-01	1.790343440000000119e-01
-6.630308501472950145e-01	1.866922188750862188e-01
-6.428786088321839509e-01	1.940468571572050993e-01
-6.231913300131950439e-01	2.011066137657520070e-01
-6.039707008154229229e-01	2.078795718541804338e-01
-5.852197378009880158e-01	2.143733768710404108e-01
-5.669428264784870386e-01	2.205950980274204998e-01
-5.491457445091499912e-01	2.265511211646114020e-01
-5.318356637354729743e-01	2.322470761391414174e-01
-5.150211259990740142e-01	2.376878008309742107e-01
-4.987119877580289407e-01	2.428773427588069023e-01
-4.829193287861159867e-01	2.478189980840779238e-01
-4.676553207589739802e-01	2.525153865380579399e-01
-4.529330523206539505e-01	2.569685595548408807e-01
-4.387663082863829667e-01	2.611801376816179077e-01
-4.251693019721879407e-01	2.651514722135548952e-01
-4.121563612360999995e-01	2.688838250117319140e-01
-3.997415706421239556e-01	2.723785596553159327e-01
-3.879383741742569724e-01	2.756373364960539307e-01
-3.767591450739179448e-01	2.786623038603658897e-01
-3.662147315735179709e-01	2.814562776094159391e-01
-3.563139894588389645e-01	2.840229015375149157e-01
-3.470633144072710063e-01	2.863667816689058898e-01
-3.384661888017189701e-01	2.884935883938279377e-01
-3.305227590895799539e-01	2.904101215445329398e-01
-3.232294606215299626e-01	2.921243349140308920e-01
-3.165787071507749628e-01	2.936453183152948898e-01
-3.105586616985319681e-01	2.949832370042438923e-01
-3.051531042142879846e-01	2.961492300742188943e-01
-3.003414093268679808e-01	2.971552711930099400e-01
-2.960986444767489401e-01	2.980139967124449396e-01
-2.923957948669619888e-01	2.987385076515919335e-01
-2.892001170442219937e-01	2.993421532595308965e-01
-2.864756176532729515e-01	2.998383047336449225e-01
-2.841836481823969418e-01	3.002401281500469143e-01
-2.822836005796669490e-01	3.005603657175549004e-01
-2.807336827624179465e-01	3.008111340796439381e-01
