# Supplementary material for: Agile perching maneuvers in birds and morphing-wing drones
Source: Nat Commun. 2024 Sep 27;15:8330. doi: 10.1038/s41467-024-52369-4 (PMC11437188; doi:10.1038/s41467-024-52369-4)
Supplement: Supplementary file 11 — Source Data [file 41467_2024_52369_MOESM11_ESM.zip › figure_source_data/suppl_fig_2/harris_hawk_079.csv]

# horizontal_pos	altitude
-1.166037166645141632e+01	4.959850276755294329e-01
-1.164269592264151676e+01	4.928112702132154133e-01
-1.162470762310621630e+01	4.895873019927224346e-01
-1.160642567143831627e+01	4.863152543041994180e-01
-1.158786884972471753e+01	4.829970695274834469e-01
-1.156905570772761749e+01	4.796344827489504303e-01
-1.155000445661981701e+01	4.762290054722044252e-01
-1.153073286801781627e+01	4.727819115754074430e-01
-1.151125817898641657e+01	4.692942256466244300e-01
-1.149159700361851755e+01	4.657667138056754141e-01
-1.147176525171851758e+01	4.621998770970854320e-01
-1.145177805503891655e+01	4.585939475138504084e-01
-1.143164970143851633e+01	4.549488866862284042e-01
-1.141139357725011649e+01	4.512643872437503978e-01
-1.139102211806161691e+01	4.475398768324754251e-01
-1.137054676803561648e+01	4.437745247433504403e-01
-1.134997794781141600e+01	4.399672510816934334e-01
-1.132932503095571697e+01	4.361167383825034216e-01
-1.130859632885701593e+01	4.322214455518343934e-01
-1.128779908388481701e+01	4.282796239910324210e-01
-1.126693947057361633e+01	4.242893357385274511e-01
-1.124602260452631697e+01	4.202484734433494240e-01
-1.122505255868151686e+01	4.161547819657024361e-01
-1.120403238653561750e+01	4.120058813832364608e-01
-1.118296415187101722e+01	4.077992911670303977e-01
-1.116184896450261732e+01	4.035324552791584307e-01
-1.114068702152411738e+01	3.992027679340954260e-01
-1.111947765351401607e+01	3.948075997593434305e-01
-1.109821937513931722e+01	3.903443240865864250e-01
-1.107690993958601666e+01	3.858103431036273845e-01
-1.105554639623821700e+01	3.812031135992743902e-01
-1.103412515102691671e+01	3.765201720383444250e-01
-1.101264202887341703e+01	3.717591587120574470e-01
-1.099109233766451688e+01	3.669178407202043912e-01
-1.096947093320581601e+01	3.619941335555804107e-01
-1.094777228462211660e+01	3.569861210781264393e-01
-1.092599053969091649e+01	3.518920736858394127e-01
-1.090411958962251759e+01	3.467104645116004247e-01
-1.088215313282491614e+01	3.414399834993534499e-01
-1.086008473722121614e+01	3.360795492392204542e-01
-1.083790790072061760e+01	3.306283184688444399e-01
-1.081561610947161611e+01	3.250856931770844116e-01
-1.079320289356431672e+01	3.194513252757564259e-01
-1.077066187987961676e+01	3.137251188349864384e-01
-1.074798684181891595e+01	3.079072299074334107e-01
-1.072517174568161735e+01	3.019980639957484114e-01
-1.070221079349321691e+01	2.959982712457144283e-01
-1.067909846212011615e+01	2.899087394740242907e-01
-1.065582953854031700e+01	2.837305851644258414e-01
-1.063239915117351764e+01	2.774651425883455369e-01
-1.060880279720361763e+01	2.711139512260050122e-01
-1.058503636586001662e+01	2.646787416810392202e-01
-1.056109615765201681e+01	2.581614202955481163e-01
-1.053697889957941669e+01	2.515640526831749990e-01
-1.051268175637101621e+01	2.448888464050869018e-01
-1.048820233782641687e+01	2.381381330175953992e-01
-1.046353870236331751e+01	2.313143497205999988e-01
-1.043868935689311606e+01	2.244200208331261215e-01
-1.041365325317201673e+01	2.174577393161063188e-01
-1.038842978079191681e+01	2.104301485533780214e-01
-1.036301875699591690e+01	2.033399245898997176e-01
-1.033742041351931640e+01	1.961897590116679080e-01
-1.031163538067121621e+01	1.889823426350999147e-01
-1.028566466888671727e+01	1.817203501550473110e-01
-1.025950964799001675e+01	1.744064258805348988e-01
-1.023317202441891638e+01	1.670431706661358040e-01
-1.020665381666901617e+01	1.596331301250401014e-01
-1.017995732922162588e+01	1.521787841877264014e-01
-1.015308512522289597e+01	1.446825380481283063e-01
-1.012603999818516698e+01	1.371467145176785141e-01
-1.009882494297864675e+01	1.295735477869814078e-01
-1.007144312638198613e+01	1.219651785754534146e-01
-1.004389785745410713e+01	1.143236506313726059e-01
-1.001619255798448727e+01	1.066509085286653086e-01
-9.988330733269947359e+00	9.894879669262950095e-02
-9.960315943456405918e+00	9.121905957482780158e-02
-9.932151775671266947e+00	8.346334288767140452e-02
-9.903841817158786753e+00	7.568319580181841200e-02
-9.875389629614856446e+00	6.788007400443640815e-02
-9.846798724900816424e+00	6.005534351354040179e-02
-9.818072542297427319e+00	5.221028514294442924e-02
-9.789214427440835919e+00	4.434609951369242187e-02
-9.760227613061736918e+00	3.646391251096742225e-02
-9.731115201627867251e+00	2.856478109015042621e-02
-9.701880149968367562e+00	2.064969934180441169e-02
-9.672525255936387012e+00	1.271960473237943035e-02
-9.643053147144467374e+00	4.775384445348418438e-03
-9.613466271785357620e+00	-3.182118244172582600e-03
-9.583766891529625909e+00	-1.115209761970056834e-02
-9.553957076470856791e+00	-1.913377924844458788e-02
-9.524038702069136164e+00	-2.712641382282057756e-02
-9.494013448025347301e+00	-3.512927115242958642e-02
-9.463882799001186896e+00	-4.314163433357959265e-02
-9.433648047084277621e+00	-5.116279411738058891e-02
-9.403310295883626324e+00	-5.919204349236559248e-02
-9.372870466128667033e+00	-6.722867249368758014e-02
-9.342329302634727384e+00	-7.527196324806456618e-02
-9.311687382489756359e+00	-8.332118526201359732e-02
-9.280945124311127614e+00	-9.137559096025860139e-02
-9.250102798417247030e+00	-9.943441148167259103e-02
-9.219160537757307594e+00	-1.074968527414255637e-01
-9.188118349442346400e+00	-1.155620917701035699e-01
-9.156976126723556320e+00	-1.236292733432775570e-01
-9.125733661267716457e+00	-1.316975069181415825e-01
-9.094390655585597116e+00	-1.397658638971515654e-01
-9.062946735477096283e+00	-1.478333752419735969e-01
-9.031401462365657551e+00	-1.558990294642105812e-01
-8.999754345405007072e+00	-1.639617710221265567e-01
-8.968004853252427466e+00	-1.720204991547396034e-01
-8.936152425415276213e+00	-1.800740671860285858e-01
-8.904196483089867442e+00	-1.881212823324555639e-01
-8.872136439425327481e+00	-1.961609060463115894e-01
-8.839971709158056967e+00	-2.041916549256055924e-01
-8.807701717575897149e+00	-2.122122022180955581e-01
-8.775325908783816686e+00	-2.202211799426975758e-01
-8.742843753255627348e+00	-2.282171816458075653e-01
-8.710254754667847266e+00	-2.361987658031365900e-01
-8.677558456022877564e+00	-2.441644598695885682e-01
-8.644754445078826066e+00	-2.521127649704795748e-01
-8.611842359111907541e+00	-2.600421612173846042e-01
-8.578821889045526561e+00	-2.679511136210825928e-01
-8.545692782986087366e+00	-2.758380785627915777e-01
-8.512454849211296803e+00	-2.837015107733115715e-01
-8.479107958660156541e+00	-2.915398707581605686e-01
-8.445652046976515948e+00	-2.993516325954415636e-01
-8.412087116159256084e+00	-3.071352920224315608e-01
-8.378413235872097076e+00	-3.148893747168615698e-01
-8.344630544464756383e+00	-3.226124446699705772e-01
-8.310739249754886870e+00	-3.303031125407375757e-01
-8.276739629617017258e+00	-3.379600438746505620e-01
-8.242632032420276644e+00	-3.455819670659275311e-01
-8.208416877352146201e+00	-3.531676809396506189e-01
-8.174094654659736392e+00	-3.607160618297546306e-01
-8.139665925834297155e+00	-3.682260700304405554e-01
-8.105131323758666184e+00	-3.756967555023165706e-01
-8.070491552830706183e+00	-3.831272627204735381e-01
-8.035747389070106550e+00	-3.905168345596876089e-01
-8.000899680209187181e+00	-3.978648151219675300e-01
-7.965949345763175593e+00	-4.051706514235576262e-01
-7.930897377069605625e+00	-4.124338938721325287e-01
-7.895744837282055784e+00	-4.196541954800925844e-01
-7.860492861298835621e+00	-4.268313097762835295e-01
-7.825142655604055975e+00	-4.339650873959805533e-01
-7.789695497995476003e+00	-4.410554713471985244e-01
-7.754152737171786214e+00	-4.481024909700745407e-01
-7.718515792150536292e+00	-4.551062546249596275e-01
-7.682786151487835724e+00	-4.620669411634996115e-01
-7.646965372271405492e+00	-4.689847902552585768e-01
-7.611055078859606304e+00	-4.758600916598226260e-01
-7.575056961341545936e+00	-4.826931735507355437e-01
-7.538972773695635787e+00	-4.894843900125705471e-01
-7.502804331627745960e+00	-4.962341078458765709e-01
-7.466553510073835831e+00	-5.029426928262645813e-01
-7.430222240356355812e+00	-5.096104955733906650e-01
-7.393812506988735933e+00	-5.162378371929026155e-01
-7.357326344126946083e+00	-5.228249948593606256e-01
-7.320765831673165636e+00	-5.293721875106875974e-01
-7.284133091041085528e+00	-5.358795618248126669e-01
-7.247430280598625707e+00	-5.423471786468054834e-01
-7.210659590808395691e+00	-5.487750000300446462e-01
-7.173823239091825954e+00	-5.551628770479486441e-01
-7.136923464447326282e+00	-5.615105385235295010e-01
-7.099962521857335673e+00	-5.678175808128576030e-01
-7.062942676523255692e+00	-5.740834587654846111e-01
-7.025866197970295879e+00	-5.803074779703025765e-01
-6.988735354067616257e+00	-5.864887883794116519e-01
-6.951552405010835933e+00	-5.926263793856176854e-01
-6.914319597316255894e+00	-5.987190764114784791e-01
-6.877039157876556175e+00	-6.047655390495736416e-01
-6.839713288128575819e+00	-6.107642607752685748e-01
-6.802344158383005990e+00	-6.167135702348616189e-01
-6.764933902365435792e+00	-6.226116340939324978e-01
-6.727484612016175980e+00	-6.284564614132375215e-01
-6.689998332594716324e+00	-6.342459095027175309e-01
-6.652477058131846199e+00	-6.399776911884995645e-01
-6.614922727269595626e+00	-6.456493834131005194e-01
-6.577337219525776213e+00	-6.512584370757916741e-01
-6.539722352016095641e+00	-6.568021880081456043e-01
-6.502079876662925528e+00	-6.622778689694515108e-01
-6.464411477915345650e+00	-6.676826225378615920e-01
-6.426718771001086239e+00	-6.730135147659914718e-01
-6.389003300725906165e+00	-6.782675494642016467e-01
-6.351266540832026131e+00	-6.834416829709286656e-01
-6.313509893922145899e+00	-6.885328392672824815e-01
-6.275734691951115884e+00	-6.935379252925255589e-01
-6.237942197283335766e+00	-6.984538463180796075e-01
-6.200133604308895485e+00	-7.032775212402175846e-01
-6.162310041608045630e+00	-7.080058976555496653e-01
-6.124472574649125534e+00	-7.126359665887116446e-01
-6.086622209001625983e+00	-7.171647767482276503e-01
-6.048759894042345486e+00	-7.215894481941886873e-01
-6.010886527129716050e+00	-7.259071853101006777e-01
-5.973002958217915825e+00	-7.301152889808346647e-01
-5.935109994880275686e+00	-7.342111678889455817e-01
-5.897208407708405709e+00	-7.381923488525956589e-01
-5.859298936051955842e+00	-7.420564861396856671e-01
-5.821382294061516305e+00	-7.458013697045755563e-01
-5.783459176995665807e+00	-7.494249323056616507e-01
-5.745530267751855824e+00	-7.529252554739986891e-01
-5.707596243579375894e+00	-7.563005743150665872e-01
-5.669657782931675882e+00	-7.595492811373056874e-01
-5.631715572414635496e+00	-7.626699279123836384e-01
-5.593770313786546211e+00	-7.656612275829055569e-01
-5.555822730964925960e+00	-7.685220542435176050e-01
-5.517873576995365958e+00	-7.712514422309095785e-01
-5.479923640936715579e+00	-7.738485841670406096e-01
-5.441973754617546177e+00	-7.763128280078746002e-01
-5.404024799218126063e+00	-7.786436731570585135e-01
-5.366077711632786240e+00	-7.808407657101386068e-01
-5.328133490567675601e+00	-7.829038929001455038e-01
-5.290193202329075639e+00	-7.848329768196555811e-01
-5.252257986258455524e+00	-7.866280674976695586e-01
-5.214329059770806296e+00	-7.882893354120035223e-01
-5.176407722953816126e+00	-7.898170635191756883e-01
-5.138495362686585466e+00	-7.912116388842265202e-01
-5.100593456237866086e+00	-7.924735439924395219e-01
-5.062703574305245979e+00	-7.936033478235975380e-01
-5.024827383458656094e+00	-7.946016967673406040e-01
-4.986966647953695819e+00	-7.954693054553965137e-01
-4.949123230882306324e+00	-7.962069475829656184e-01
-4.911299094631585760e+00	-7.968154467875976366e-01
-4.873496300624025501e+00	-7.972956676492974903e-01
-4.835717008316176013e+00	-7.976485068707586112e-01
-4.797963473436356097e+00	-7.978748846913106263e-01
-4.760238045445985833e+00	-7.979757365826745108e-01
-4.722543164213925948e+00	-7.979520052689694776e-01
-4.684881355897635657e+00	-7.978046331076165121e-01
-4.647255228030336305e+00	-7.975345548620276226e-01
-4.609667463818936106e+00	-7.971426908912466747e-01
-4.572120815663115678e+00	-7.966299407761265883e-01
-4.534618097912155754e+00	-7.959971773962226660e-01
-4.497162178882655681e+00	-7.952452414664565872e-01
-4.459755972166646210e+00	-7.943749365377885674e-01
-4.422402427266475478e+00	-7.933870244616456624e-01
-4.385104519600015571e+00	-7.922822213137856728e-01
-4.347865239926465897e+00	-7.910611937696516716e-01
-4.310687583250236266e+00	-7.897245559200845033e-01
-4.273574537267525564e+00	-7.882728665135725343e-01
-4.236529070426986010e+00	-7.867066266090305682e-01
-4.199554119682625597e+00	-7.850262776214085303e-01
-4.162652578023865679e+00	-7.832321997412425851e-01
-4.125827281873656105e+00	-7.813247107086025434e-01
-4.089080998451476212e+00	-7.793040649216675941e-01
-4.052416413203365764e+00	-7.771704528604646001e-01
-4.015836117406135664e+00	-7.749240008070175101e-01
-3.979342596056795855e+00	-7.725647708442546779e-01
-3.942938216161905984e+00	-7.700927611175785170e-01
-3.906625215544416108e+00	-7.675079063447984851e-01
-3.870405692287095967e+00	-7.648100785622726772e-01
-3.834281594933045767e+00	-7.619990880974885084e-01
-3.798254713563316010e+00	-7.590746847608624837e-01
-3.762326671871075945e+00	-7.560365592522406697e-01
-3.726498920349405886e+00	-7.528843447803925670e-01
-3.690772730706496141e+00	-7.496176188965686382e-01
-3.655149191618026094e+00	-7.462359055459986124e-01
-3.619629205920576354e+00	-7.427386773438935386e-01
-3.584213489343215819e+00	-7.391253580850505323e-01
-3.548902570866745876e+00	-7.353953254985365895e-01
-3.513696794790695854e+00	-7.315479142610066265e-01
-3.478596324577876153e+00	-7.275824192840236737e-01
-3.443601148534965795e+00	-7.234980992921535847e-01
-3.408711087374956428e+00	-7.192941807097046336e-01
-3.373925803693856196e+00	-7.149698618745425893e-01
-3.339244813379146137e+00	-7.105243175975815006e-01
-3.304667498952506222e+00	-7.059567040861864928e-01
-3.270193124832506015e+00	-7.012661642488235980e-01
-3.235820854486475717e+00	-6.964518333968836572e-01
-3.201549769422836533e+00	-6.915128453576306899e-01
-3.167378889957285892e+00	-6.864483390097055882e-01
-3.133307197668026234e+00	-6.812574652495515526e-01
-3.099333659436346089e+00	-6.759393943935154692e-01
-3.065457252950726463e+00	-6.704933240163275521e-01
-3.031676993533996445e+00	-6.649184872220135212e-01
-2.997991962135046151e+00	-6.592141613383366572e-01
-2.964401334309186176e+00	-6.533796770204045590e-01
-2.930904409994066206e+00	-6.474144277433415695e-01
-2.897500643872445991e+00	-6.413178796578666852e-01
-2.864189676097706361e+00	-6.350895817763535511e-01
-2.830971363144645814e+00	-6.287291764505216207e-01
-2.797845808535516454e+00	-6.222364100953945432e-01
-2.764813393180665990e+00	-6.156111441076785873e-01
-2.731874805064276046e+00	-6.088533659202475246e-01
-2.699031067998276079e+00	-6.019632001281955969e-01
-2.666283569163185874e+00	-5.949409196158426116e-01
-2.633634085151256521e+00	-5.877869566084366060e-01
-2.601084806227325963e+00	-5.805019135669835517e-01
-2.568638358524806264e+00	-5.730865738398676079e-01
-2.536297823898515880e+00	-5.655419119807236772e-01
-2.504066757163806223e+00	-5.578691036384726409e-01
-2.471949200460736407e+00	-5.500695349226336628e-01
-2.439949694495226140e+00	-5.421448111450146712e-01
-2.408073286423806358e+00	-5.340967648377235033e-01
-2.376325534167076370e+00	-5.259274629472645568e-01
-2.344712506957155718e+00	-5.176392131052045542e-01
-2.313240781947955682e+00	-5.092345688776795942e-01
-2.281917436742266325e+00	-5.007163338988485091e-01
-2.250750037718145968e+00	-4.920875647972496325e-01
-2.219746624066706531e+00	-4.833515728290525559e-01
-2.188915687485946115e+00	-4.745119241381826058e-01
-2.158266147509095845e+00	-4.655724385705056201e-01
-2.127807322481236163e+00	-4.565371869773726110e-01
-2.097548896235226223e+00	-4.474104869531065343e-01
-2.067500880555315668e+00	-4.381968969611155784e-01
-2.037673573555755624e+00	-4.289012088144756318e-01
-2.008077514140516051e+00	-4.195284384887336127e-01
-1.978723432749316169e+00	-4.100838152573976214e-01
-1.949622198633736092e+00	-4.005727691539696100e-01
-1.920784763945565965e+00	-3.910009167782965700e-01
-1.892222104956305939e+00	-3.813740454794415924e-01
-1.863945160762375819e+00	-3.716980959619896052e-01
-1.835964769864646184e+00	-3.619791433776255452e-01
-1.808291605042046113e+00	-3.522233769788056246e-01
-1.780936106968616039e+00	-3.424370784262295575e-01
-1.753908417048896107e+00	-3.326265988564675591e-01
-1.727218309969775989e+00	-3.227983348303085642e-01
-1.700875126485965838e+00	-3.129587032961145820e-01
-1.674887706971135870e+00	-3.031141157154075838e-01
-1.649264326278346182e+00	-2.932709515099785613e-01
-1.624012630459186202e+00	-2.834355310009045725e-01
-1.599139575893195886e+00	-2.736140880196895608e-01
-1.574651371375716202e+00	-2.638127423803045546e-01
-1.550553423704056133e+00	-2.540374724079975666e-01
-1.526850287288485930e+00	-2.442940877262455568e-01
-1.503545618295755837e+00	-2.345882025070175625e-01
-1.480642133809185967e+00	-2.249252093915946049e-01
-1.458141576460056044e+00	-2.153102542893055582e-01
-1.436044684951156114e+00	-2.057482122598435770e-01
-1.414351170854406092e+00	-1.962436646810445939e-01
-1.393059702020635893e+00	-1.868008778983745732e-01
-1.372167892892186103e+00	-1.774237835446365597e-01
-1.351672301956515998e+00	-1.681159607088005825e-01
-1.331568436523955956e+00	-1.588806201213046054e-01
-1.311850764953895965e+00	-1.497205905098215606e-01
-1.292512736392605888e+00	-1.406383072643535570e-01
-1.273546808022565813e+00	-1.316358035338126009e-01
-1.254944479758456133e+00	-1.227147038581115623e-01
-1.236696336259465845e+00	-1.138762204202525830e-01
-1.218792096062025987e+00	-1.051211519824235552e-01
-1.201220667571746059e+00	-9.644988554858757723e-02
-1.183970211589715937e+00	-8.786240077397555748e-02
-1.167028209986211040e+00	-7.935827711930659722e-02
-1.150381540075792852e+00	-7.093670372481458708e-02
-1.134016554191528137e+00	-6.259649195646860287e-02
-1.117919163904256941e+00	-5.433609055432958579e-02
-1.102074928285170952e+00	-4.615360329114057136e-02
-1.086469145567519057e+00	-3.804680902807358600e-02
-1.071086947526349142e+00	-3.001318403441258220e-02
-1.055913395864191084e+00	-2.204992641893857575e-02
-1.040933579865925829e+00	-1.415398250313157358e-02
-1.026132714568003923e+00	-6.322074950150580186e-03
-1.011496238675857029e+00	1.449267550918426073e-03
-9.970099114589799916e-01	9.163679258804430239e-03
-9.826599078557329836e-01	1.682492523584941391e-02
-9.684329110294920273e-01	2.443686831882441179e-02
-9.543162016341979470e-01	3.200343544458741918e-02
-9.402977430705350415e-01	3.952858357521943367e-02
-9.263662620436560191e-01	4.701626547000242740e-02
-9.125113237692790147e-01	5.447039555229842012e-02
-8.987234012168160424e-01	6.189481611798440530e-02
-8.849939378255179401e-01	6.929326412873140772e-02
-8.713154031820550260e-01	7.666933882808640854e-02
-8.576813412049280050e-01	8.402647041108840531e-02
-8.440864104422289849e-01	9.136788996915490291e-02
-8.305264161538119527e-01	9.869660092128440532e-02
-8.169983339165269864e-01	1.060153521303437013e-01
-8.035003245609599887e-01	1.133266128894755004e-01
-7.900317403197230082e-01	1.206325499486183006e-01
-7.765931221398969519e-01	1.279350067348900277e-01
-7.631861881852529672e-01	1.352354849033181039e-01
-7.498138136266300213e-01	1.425351283362470134e-01
-7.364800018907029511e-01	1.498347096908728138e-01
-7.231898476076740190e-01	1.571346195749121211e-01
-7.099494915665800487e-01	1.644348584105610189e-01
-6.967660680522570482e-01	1.717350310268090097e-01
-6.836476449999999705e-01	1.790343440000000119e-01
-6.706031574620259228e-01	1.863316057424368177e-01
-6.576423349334639123e-01	1.936252293189681117e-01
-6.447756231342589572e-01	2.009132379520260081e-01
-6.320141008866959620e-01	2.081932731566442096e-01
-6.193693927657559772e-01	2.154626054287355208e-01
-6.068535782308990267e-01	2.227181473924550181e-01
-5.944790979728820091e-01	2.299564692959768231e-01
-5.822586582275299794e-01	2.371738167295568134e-01
-5.702051338199219943e-01	2.443661304254787225e-01
-5.583314707070710092e-01	2.515290679864546908e-01
-5.466505887848480683e-01	2.586580273773878003e-01
-5.351752857156549803e-01	2.657481720051564911e-01
-5.239181425173069506e-01	2.727944572023250913e-01
-5.128914316309050037e-01	2.797916579234608347e-01
-5.021070281564379290e-01	2.867343974570850107e-01
-4.915763249097259702e-01	2.936171769522294417e-01
-4.813101519135299933e-01	3.004344055560954074e-01
-4.713187008896819741e-01	3.071804309584583725e-01
-4.616114552683430183e-01	3.138495701391283976e-01
-4.521971261757219973e-01	3.204361401170184309e-01
-4.430835948032009752e-01	3.269344885030894265e-01
-4.342778614996800068e-01	3.333390236645173976e-01
-4.257860018655820200e-01	3.396442443139434109e-01
-4.176131300622529796e-01	3.458447683453493848e-01
-4.097633694849479591e-01	3.519353607469873912e-01
-4.022398308821990009e-01	3.579109604317164406e-01
-3.950445979395389995e-01	3.637667058359784211e-01
-3.881787202822100102e-01	3.694979591503394500e-01
-3.816422137900790101e-01	3.751003290569134285e-01
-3.754340680592339607e-01	3.805696918620053992e-01
-3.695522607890270317e-01	3.859022109257443933e-01
-3.639937788213040148e-01	3.910943543042484372e-01
-3.587546455104779763e-01	3.961429105339074330e-01
-3.538299540594099790e-01	4.010450025014193898e-01
-3.492139064169760276e-01	4.057980993572913864e-01
-3.448998572990029654e-01	4.104000264444553903e-01
-3.408803628650519668e-01	4.148489732272784281e-01
-3.371472335594299929e-01	4.191434992196054199e-01
-3.336915906058640080e-01	4.232825379233073892e-01
-3.305039256314780127e-01	4.272653988011574366e-01
-3.275741628868990007e-01	4.310917673195844291e-01
-3.248917235255299740e-01	4.347617031078984118e-01
-3.224455914059509709e-01	4.382756362909084324e-01
-3.202243798868880109e-01	4.416343620613804033e-01
-3.182163990940689580e-01	4.448390335675204144e-01
-3.164097231521180165e-01	4.478911531985214078e-01
-3.147922568923400277e-01	4.507925623582514363e-01
-3.133518015683000035e-01	4.535454298232304282e-01
-3.120761191353459973e-01	4.561522387863494177e-01
-3.109529946771809605e-01	4.586157726920774280e-01
-3.099702965920070330e-01	4.609390999724224391e-01
-3.091160341822070112e-01	4.631255577955244451e-01
-3.083784123247029774e-01	4.651787349405304139e-01
-3.077458829336510160e-01	4.671024539133984410e-01
-3.072071929626469800e-01	4.689007524184894415e-01
-3.067514287298049869e-01	4.705778643002504480e-01
-3.063680563855930017e-01	4.721382000681293989e-01
-3.060469583798529625e-01	4.735863271159704291e-01
-3.057784658206830208e-01	4.749269497447214383e-01
-3.055533866535650178e-01	4.761648890943364076e-01
-3.053630296239440156e-01	4.773050630872664457e-01
-3.051992240202620055e-01	4.783524664821204309e-01
-3.050543352268659802e-01	4.793121511318234051e-01
-3.049212761471389865e-01	4.801892065360564010e-01
-3.047935145864080209e-01	4.809887407729894204e-01
-3.046650767114980063e-01	4.817158618902834255e-01
-3.045305467290919665e-01	4.823756598301664478e-01
-3.043850629482020009e-01	4.829731889580924364e-01
-3.042243104129809805e-01	4.835134512590594236e-01
-3.040445103106499958e-01	4.840013802602314286e-01
-3.038424063755459925e-01	4.844418257329814459e-01
-3.036152485241049859e-01	4.848395392219634337e-01
-3.033607739669499925e-01	4.851991604433054106e-01
-3.030771860532469608e-01	4.855252045885384282e-01
-3.027631311090980271e-01	4.858220505654023968e-01
-3.024176735359829782e-01	4.860939302012894370e-01
-3.020402694372750219e-01	4.863449184297194416e-01
-3.016307390406620104e-01	4.865789244749744169e-01
-3.011892381820119868e-01	4.867996840448414186e-01
-3.007162291119609976e-01	4.870107525362734058e-01
-3.002124508803549752e-01	4.872154992537904294e-01
-2.996788895457990209e-01	4.874171026355254011e-01
-2.991167484480850014e-01	4.876185464770274036e-01
-2.985274187703219617e-01	4.878226171382634146e-01
-2.979124506053559829e-01	4.880319017147264349e-01
-2.972735247276280246e-01	4.882487871491434372e-01
-2.966124252572439612e-01	4.884754602560524295e-01
-2.959310133877259830e-01	4.887139086274044364e-01
-2.952312023330059820e-01	4.889659223834694202e-01
-2.945149336327039791e-01	4.892330967295814292e-01
-2.937841549378459871e-01	4.895168352757564012e-01
-2.930407993820969836e-01	4.898183540729454388e-01
-2.922867666262959907e-01	4.901386863166034003e-01
-2.915239056469259848e-01	4.904786876655284344e-01
-2.907539993220860097e-01	4.908390421214064436e-01
-2.899787508517520096e-01	4.912202684123314067e-01
-2.891997720327290078e-01	4.916227268217634450e-01
-2.884185733927819850e-01	4.920466264028884318e-01
-2.876365561730679921e-01	4.924920325173334223e-01
-2.868550061333209888e-01	4.929588746364714225e-01
-2.860750891402599749e-01	4.934469543434304439e-01
-2.852978484865170139e-01	4.939559534741094216e-01
-2.845242038750570024e-01	4.944854423362984308e-01
-2.837549519926029773e-01	4.950348879472384334e-01
-2.829907685851066890e-01	4.956036622317064322e-01
-2.822322119387709050e-01	4.961910501249984229e-01
-2.814797276615885746e-01	4.967962575279674109e-01
-2.807336546528946819e-01	4.974184190645783987e-01
-2.799942321419575109e-01	4.980566055962104000e-01
-2.792616076712678974e-01	4.987098314512314334e-01
-2.785358458958731021e-01	4.993770613330064112e-01
-2.778169380668912281e-01	5.000572168746173496e-01
-2.771048120652245261e-01	5.007491828139873924e-01
-2.763993428504645244e-01	5.014518127687663807e-01
-2.757003631900618035e-01	5.021639345963153644e-01
-2.750076745349985252e-01	5.028843553301194369e-01
-2.743210579104434776e-01	5.036118656901233948e-01
-2.736402846931744737e-01	5.043452441705424949e-01
-2.729651271518868105e-01	5.050832607147174302e-01
-2.722953686318375088e-01	5.058246799923244996e-01
-2.716308132715669066e-01	5.065682642997554330e-01
-2.709712951466262121e-01	5.073127761095863608e-01
-2.703166867432814091e-01	5.080569802996834916e-01
-2.696669066739701970e-01	5.087996460965984458e-01
-2.690219265558067008e-01	5.095395487713704208e-01
-2.683817769835549205e-01	5.102754711286874301e-01
-2.677465525391469758e-01	5.110062048323904538e-01
-2.671164157909167169e-01	5.117305516116663622e-01
-2.664916002471299783e-01	5.124473243927594179e-01
-2.658724122400497047e-01	5.131553484007753685e-01
-2.652592317285358825e-01	5.138534622750483560e-01
-2.646525120189625602e-01	5.145405192396734773e-01
-2.640527784159149016e-01	5.152153883681933610e-01
-2.634606258255989819e-01	5.158769559780314040e-01
-2.628767153460553896e-01	5.165241271862914818e-01
-2.623017698889932858e-01	5.171558276538834598e-01
-2.617365688882622998e-01	5.177710055398094813e-01
-2.611819421595484858e-01	5.183686336818353890e-01
-2.606387629847222165e-01	5.189477120138294985e-01
-2.601079405022903024e-01	5.195072702238434648e-01
-2.595904114925348116e-01	5.200463706506504025e-01
-2.590871316520667045e-01	5.205641114100364453e-01
-2.585990664576410802e-01	5.210596297357943385e-01
-2.581271817230949006e-01	5.215321055141494133e-01
-2.576724339561435873e-01	5.219807649844203645e-01
-2.572357606234859650e-01	5.224048845731263935e-01
-2.568180704331757824e-01	5.228037948236323729e-01
-2.564202337425398603e-01	5.231768843788253687e-01
-2.560430731980571917e-01	5.235236039703574651e-01
-2.556873547105710798e-01	5.238434703647134594e-01
-2.553537788650498963e-01	5.241360702138324612e-01
-2.550429728588642919e-01	5.244010637562934729e-01
-2.547554830562943629e-01	5.246381883141784108e-01
-2.544917682397875858e-01	5.248472615307193667e-01
-2.542521936304462660e-01	5.250281842946484812e-01
-2.540370257414361066e-01	5.251809432988954196e-01
-2.538464281185769944e-01	5.253056131838303999e-01
-2.536804580124250030e-01	5.254023582185933794e-01
-2.535390640157986764e-01	5.254714334782044638e-01
-2.534220846900646640e-01	5.255131854789754087e-01
-2.533292481927132966e-01	5.255280522402203669e-01
-2.532601729079390074e-01	5.255165627463144196e-01
-2.532143690712249096e-01	5.254793357896644368e-01
-2.531912413684341834e-01	5.254170781820234337e-01
-2.531900924797468866e-01	5.253305823288014764e-01
-2.532101275290619125e-01	5.252207231683363453e-01
-2.532504593903111001e-01	5.250884544855504155e-01
-2.533101147935967745e-01	5.249348046167964243e-01
-2.533880411662535748e-01	5.247608715699744186e-01
-2.534831141369228158e-01	5.245678175910554186e-01
-2.535941456245776049e-01	5.243568632148154496e-01
-2.537198924292013991e-01	5.241292808439435014e-01
-2.538590652365445011e-01	5.238863879064153961e-01
-2.540103379460978972e-01	5.236295396463114260e-01
-2.541723572291423872e-01	5.233601216077794493e-01
-2.543437522224712977e-01	5.230795418757774318e-01
-2.545231442631420982e-01	5.227892231403314938e-01
-2.547091565703671900e-01	5.224905946534144086e-01
-2.549004237823968011e-01	5.221850841490733863e-01
-2.550956012589292721e-01	5.218741097981693944e-01
-2.552933740631777026e-01	5.215590722689584791e-01
-2.554924655421670909e-01	5.212413469637754426e-01
-2.556916454290761864e-01	5.209222765003653777e-01
-2.558897373974113876e-01	5.206031635037994265e-01
-2.560856260034273801e-01	5.202852637716354200e-01
-2.562782629604182794e-01	5.199697798709714824e-01
-2.564666726962082088e-01	5.196578552213414470e-01
-2.566499571532818713e-01	5.193505687121433567e-01
-2.568272997994306972e-01	5.190489298974994004e-01
-2.569979688254476757e-01	5.187538748051744308e-01
-2.571613195151937203e-01	5.184662623895534006e-01
-2.573167957821859142e-01	5.181868716517914475e-01
-2.574639308756280220e-01	5.179163994430664442e-01
-2.576023472674217052e-01	5.176554589596913392e-01
-2.577317557400735648e-01	5.174045789315293575e-01
-2.578519537034625886e-01	5.171642034979894165e-01
-2.579628227760686898e-01	5.169346927588094331e-01
-2.580643256734083124e-01	5.167163239800154351e-01
-2.581565024530063646e-01	5.165092934289643445e-01
-2.582394661711888140e-01	5.163137188062174587e-01
-2.583133980122475082e-01	5.161296422363534919e-01
-2.583785419550596041e-01	5.159570337746594015e-01
-2.584351990459893833e-01	5.157957953820634378e-01
-2.584837213498387687e-01	5.156457653166883759e-01
-2.585245056526987995e-01	5.155067228870934271e-01
-2.585579869917949969e-01	5.153783935096183377e-01
-2.585846320877827065e-01	5.152604540103313813e-01
-2.586049327544555076e-01	5.151525381108174040e-01
-2.586193993594774754e-01	5.150542420365773477e-01
-2.586285544075632714e-01	5.149651301869934139e-01
-2.586329263145348833e-01	5.148847408067324105e-01
-2.586330434369160658e-01	5.148125916000564350e-01
-2.586294284172301894e-01	5.147481852317534745e-01
-2.586225928999957846e-01	5.146910146612694303e-01
-2.586130326676290836e-01	5.146405682600694309e-01
-2.586012232391259880e-01	5.145963346662334459e-01
-2.585876159675897235e-01	5.145578073347644166e-01
-2.585726346654628749e-01	5.145244887469313522e-01
-2.585566727788186636e-01	5.144958942472654950e-01
-2.585400911243287969e-01	5.144715554822963943e-01
-2.585232161946827145e-01	5.144510234209244137e-01
-2.585063390303548037e-01	5.144338709421973910e-01
-2.584897146478218888e-01	5.144196949822623655e-01
-2.584735620067182271e-01	5.144081182382433948e-01
-2.584580644910893232e-01	5.143987904327124161e-01
-2.584433708729642065e-01	5.143913891481783907e-01
-2.584295967200209709e-01	5.143856202465494354e-01
-2.584168262032690011e-01	5.143812178937634538e-01
-2.584051142555026104e-01	5.143779442146434455e-01
-2.583944890269049832e-01	5.143755886074434791e-01
-2.583849545806616854e-01	5.143739667514514169e-01
-2.583764937688717289e-01	5.143729193443874470e-01
-2.583690712274868129e-01	5.143723106090023478e-01
-2.583626364285180887e-01	5.143720266103544159e-01
-2.583571267283710782e-01	5.143719734265523869e-01
-2.583524703529345157e-01	5.143720752163063459e-01
-2.583485892629677760e-01	5.143722722264494340e-01
-2.583454018473990699e-01	5.143725187815734179e-01
-2.583428253973362176e-01	5.143727812961433887e-01
-2.583407783198540253e-01	5.143730363468714817e-01
