# Supplementary material for: Agile perching maneuvers in birds and morphing-wing drones
Source: Nat Commun. 2024 Sep 27;15:8330. doi: 10.1038/s41467-024-52369-4 (PMC11437188; doi:10.1038/s41467-024-52369-4)
Supplement: Supplementary file 11 — Source Data [file 41467_2024_52369_MOESM11_ESM.zip › figure_source_data/suppl_fig_2/harris_hawk_045.csv]

# horizontal_pos	altitude
-1.211542939544152730e+01	4.437858228440567099e-01
-1.209330760867122834e+01	4.424483709030547218e-01
-1.207115894772382880e+01	4.411552393354347124e-01
-1.204900915872222811e+01	4.399254725464867288e-01
-1.202687742916482883e+01	4.387772688912117136e-01
-1.200477646143462707e+01	4.377275649547847092e-01
-1.198271264509152800e+01	4.367916335323087096e-01
-1.196068631517282732e+01	4.359827041231277289e-01
-1.193869208314362851e+01	4.353116142290207047e-01
-1.191671922708092879e+01	4.347864990177797151e-01
-1.189475212807902871e+01	4.344125260126877053e-01
-1.187277074065122839e+01	4.341916804256237272e-01
-1.185075108598052829e+01	4.341226056002117084e-01
-1.182866575815732801e+01	4.342005018050397180e-01
-1.180648443494032840e+01	4.344170853482287042e-01
-1.178417438601082878e+01	4.347606087049377122e-01
-1.176170097308252771e+01	4.352159410878326806e-01
-1.173902813751702823e+01	4.357647076741417158e-01
-1.171611887223302872e+01	4.363854845556207063e-01
-1.169293567563862801e+01	4.370540454210636860e-01
-1.166944098604932734e+01	4.377436550332446941e-01
-1.164559759556352780e+01	4.384254037389627157e-01
-1.162136904266072790e+01	4.390685765649157135e-01
-1.159671998287672778e+01	4.396410499130696814e-01
-1.157161653683532876e+01	4.401097084842017226e-01
-1.154602661469322733e+01	4.404408748310987276e-01
-1.151992021574872815e+01	4.406007438748297256e-01
-1.149326970160432815e+01	4.405558148064396828e-01
-1.146605004091362723e+01	4.402733130373907011e-01
-1.143823902343512877e+01	4.397215952467586897e-01
-1.140981744088522731e+01	4.388705310901687140e-01
-1.138076923199022872e+01	4.376918557697757062e-01
-1.135108158918322729e+01	4.361594883985366877e-01
-1.132074502461612830e+01	4.342498119044487237e-01
-1.128975339354922802e+01	4.319419110881936863e-01
-1.125810387374612809e+01	4.292177663453847214e-01
-1.122579690021342813e+01	4.260624014664927128e-01
-1.119283605546152849e+01	4.224639848079717042e-01
-1.115922791638802813e+01	4.184138839637007168e-01
-1.112498185985252874e+01	4.139066748366097004e-01
-1.109010982998552741e+01	4.089401067011787516e-01
-1.105462607120472818e+01	4.035150254488457100e-01
-1.101854683176752836e+01	3.976352577166927249e-01
-1.098189004342522779e+01	3.913074590171187195e-01
-1.094467498334582878e+01	3.845409293194687050e-01
-1.090692192490842771e+01	3.773473997946317215e-01
-1.086865178423482803e+01	3.697407946333817197e-01
-1.082988576940192793e+01	3.617369720031057279e-01
-1.079064503917672724e+01	3.533534483285727390e-01
-1.075095037782962848e+01	3.446091101821406877e-01
-1.071082189212892821e+01	3.355239181546297300e-01
-1.067027873600962806e+01	3.261186071532177211e-01
-1.062933886765822855e+01	3.164143876346556805e-01
-1.058801884288772754e+01	3.064326523227707266e-01
-1.054633364771432724e+01	2.961946929653875848e-01
-1.050429657202352729e+01	2.857214316398184462e-01
-1.046191912514782807e+01	2.750331709981163053e-01
-1.041921099312052768e+01	2.641493676332655749e-01
-1.037618003633942720e+01	2.530884324278153130e-01
-1.033283232541072749e+01	2.418675613043667072e-01
-1.028917221207812815e+01	2.305025992268501245e-01
-1.024520243140092823e+01	2.190079396049827154e-01
-1.020092423074962795e+01	2.073964604429678060e-01
-1.015633752075771845e+01	1.956794976676663189e-01
-1.011144104310997882e+01	1.838668550997603068e-01
-1.006623254996311800e+01	1.719668495295003097e-01
-1.002070898988127823e+01	1.599863883673417198e-01
-9.974866695408927342e+00	1.479310764029933001e-01
-9.928701567781887505e+00	1.358053473683792089e-01
-9.882209254767127860e+00	1.236126153027845009e-01
-9.835385318195308813e+00	1.113554401990317078e-01
-9.788225388377238545e+00	9.903570209742570962e-02
-9.740725303245497457e+00	8.665477770909871258e-02
-9.692881230706758444e+00	7.421371380047872557e-02
-9.644689773303088742e+00	6.171339195153272006e-02
-9.596148054839787278e+00	4.915467989502372848e-02
-9.547253789127557511e+00	3.653856542311570421e-02
-9.498005331395537709e+00	2.386626977147870976e-02
-9.448401713254767742e+00	1.113933841186470763e-02
-9.398442662328188035e+00	-1.640291750951289318e-03
-9.348128607816857283e+00	-1.447024872745028556e-02
-9.297460673353358018e+00	-2.734770429524327473e-02
-9.246440658512197430e+00	-4.026937343293127136e-02
-9.195071010318937255e+00	-5.323153168585528783e-02
-9.143354786039397553e+00	-6.623004726699430189e-02
-9.091295608453398458e+00	-7.926042435022429000e-02
-9.038897614737667396e+00	-9.231785387401031384e-02
-8.986165400012497528e+00	-1.053972682353613299e-01
-8.933103956554768743e+00	-1.184933964987963106e-01
-8.879718609652227812e+00	-1.316008171457043185e-01
-8.826014951070348502e+00	-1.447140059105412879e-01
-8.771998771123188376e+00	-1.578273768516013087e-01
-8.717675990375557404e+00	-1.709353154430773292e-01
-8.663052592048657630e+00	-1.840322031098622912e-01
-8.608134556243328461e+00	-1.971124332182992989e-01
-8.552927797124368681e+00	-2.101704190516643367e-01
-8.497438104214467103e+00	-2.232005947131803225e-01
-8.441671088918187849e+00	-2.361974101952633021e-01
-8.385632137327988289e+00	-2.491553220250393164e-01
-8.329326370250308642e+00	-2.620687809461292872e-01
-8.272758611230317527e+00	-2.749322180376073121e-01
-8.215933363149277469e+00	-2.877400305225373267e-01
-8.158854793726106891e+00	-3.004865683056623382e-01
-8.101526729982136743e+00	-3.131661220304152726e-01
-8.043952661437996809e+00	-3.257729131877152295e-01
-7.986135751517487336e+00	-3.383010865689022872e-01
-7.928078856351556958e+00	-3.507447051544742567e-01
-7.869784549921127415e+00	-3.630977473851013104e-01
-7.811255154266066647e+00	-3.753541066807602467e-01
-7.752492773331886688e+00	-3.875075930598232410e-01
-7.693499328936397319e+00	-3.995519367573652780e-01
-7.634276597321236757e+00	-4.114807938393332809e-01
-7.574826244812166820e+00	-4.232877539400212163e-01
-7.515149861243517471e+00	-4.349663503941632592e-01
-7.455248990002097287e+00	-4.465100731697412839e-01
-7.395125153803396856e+00	-4.579123851111432386e-01
-7.334779875615317302e+00	-4.691667420540931999e-01
-7.274214694475507059e+00	-4.802666173569962171e-01
-7.213431176291776659e+00	-4.912055312964562215e-01
-7.152430920050506735e+00	-5.019770855926322106e-01
-7.091215560169547238e+00	-5.125750030654283584e-01
-7.029786766002106724e+00	-5.229931720856602073e-01
-6.968146239711576762e+00	-5.332256950943241591e-01
-6.906295713883716658e+00	-5.432669400425191863e-01
-6.844236950313547396e+00	-5.531115931837882194e-01
-6.781971741395376618e+00	-5.627547112617763414e-01
-6.719501915458557129e+00	-5.721917708113821721e-01
-6.656829347231147054e+00	-5.814187120609772830e-01
-6.593955974390957486e+00	-5.904319748120552269e-01
-6.530883820888276681e+00	-5.992285236993222242e-01
-6.467615027414627349e+00	-6.078058604092213546e-01
-6.404151889061266978e+00	-6.161620207593132559e-01
-6.340496899878837134e+00	-6.242955550067501580e-01
-6.276652803729366958e+00	-6.322054903441982621e-01
-6.212622650530927437e+00	-6.398912752308512086e-01
-6.148409856743477064e+00	-6.473527059630441727e-01
-6.084018268742736879e+00	-6.545898366768962973e-01
-6.019452227583006909e+00	-6.616028747552251676e-01
-5.954716633562187056e+00	-6.683920643425953489e-01
-5.889817008972556778e+00	-6.749575613174412236e-01
-5.824759557444717295e+00	-6.812993035937422448e-01
-5.759551218363607283e+00	-6.874168809976513028e-01
-5.694199714945487045e+00	-6.933094091648372981e-01
-5.628713594702906775e+00	-6.989754119193491988e-01
-5.563102261180997488e+00	-7.044127164209683656e-01
-5.497375996011366617e+00	-7.096183650118612629e-01
-5.431545970491026942e+00	-7.145885471705182290e-01
-5.365624246044577106e+00	-7.193185543151652261e-01
-5.299623763064366777e+00	-7.238027594203773063e-01
-5.233558317742686761e+00	-7.280346225539793270e-01
-5.167442526613487352e+00	-7.320067225436162062e-01
-5.101291778612947247e+00	-7.357108140805093122e-01
-5.035122174554206964e+00	-7.391379086976761492e-01
-4.968950453999917194e+00	-7.422783772534102820e-01
-4.902793909615766665e+00	-7.451220708363632816e-01
-4.836670289207527063e+00	-7.476584564092871865e-01
-4.770597685791207354e+00	-7.498767630424003627e-01
-4.704594416227677378e+00	-7.517661342671753122e-01
-4.638678889172987319e+00	-7.533157819148472711e-01
-4.572869463356426856e+00	-7.545151367935831743e-01
-4.507184297497817127e+00	-7.553539917020541949e-01
-4.441641193510307062e+00	-7.558226325681411950e-01
-4.376257434996467133e+00	-7.559119539285763523e-01
-4.311049623424157318e+00	-7.556135555131733295e-01
-4.246033514750917170e+00	-7.549198173472302376e-01
-4.181223859636016726e+00	-7.538239515162161730e-01
-4.116634250721726396e+00	-7.523200295243053226e-01
-4.052276980761597258e+00	-7.504029849979172440e-01
-3.988162915606117132e+00	-7.480685923119463343e-01
-3.924301386208076892e+00	-7.453134225247821654e-01
-3.860700103864687094e+00	-7.421347787748022728e-01
-3.797365102858556440e+00	-7.385306139932963365e-01
-3.734300714481786798e+00	-7.344994344067992120e-01
-3.671509576120336682e+00	-7.300401928178612554e-01
-3.608992678633226703e+00	-7.251521760528463201e-01
-3.546749454683746805e+00	-7.198348912370473585e-01
-3.484777909969777099e+00	-7.140879556932542283e-01
-3.423074798465866486e+00	-7.079109952555582286e-01
-3.361635841843396477e+00	-7.013035556445823548e-01
-3.300455992191526633e+00	-6.942650312660332279e-01
-3.239529736042716657e+00	-6.867946153771171680e-01
-3.178851436534777086e+00	-6.788912750237021676e-01
-3.118415709344756870e+00	-6.705537534967072055e-01
-3.058217826837286601e+00	-6.617806023032213325e-01
-2.998254143714206954e+00	-6.525702438128453409e-01
-2.938522536365806737e+00	-6.429210648414322993e-01
-2.879022847141376573e+00	-6.328315404932143284e-01
-2.819757323910956792e+00	-6.223003866205152335e-01
-2.760731044614346708e+00	-6.113267383011011802e-01
-2.701952316017816713e+00	-5.999103508010723562e-01
-2.643433035650676999e+00	-5.880518186108123491e-01
-2.585189005897436942e+00	-5.757528073374722499e-01
-2.527240189494436962e+00	-5.630162925341213320e-01
-2.469610896236646980e+00	-5.498467989659052702e-01
-2.412329891546956873e+00	-5.362506333785632684e-01
-2.355430418696957240e+00	-5.222361035633082960e-01
-2.298950127886946859e+00	-5.078137164198901488e-01
-2.242930907078246605e+00	-4.929963478187343040e-01
-2.187418611398756596e+00	-4.777993773608872341e-01
-2.132462690082427059e+00	-4.622407816339372810e-01
-2.078115712214216870e+00	-4.463411802607042955e-01
-2.024432794987957251e+00	-4.301238299274252053e-01
-1.971470940691997020e+00	-4.136145626459212798e-01
-1.919288291156467041e+00	-3.968416657308292961e-01
-1.867943310862956841e+00	-3.798357023340452332e-01
-1.817493912264666944e+00	-3.626292728447192970e-01
-1.767996539023547031e+00	-3.452567190006463060e-01
-1.719505224771656904e+00	-3.277537741280222572e-01
-1.672070646579586928e+00	-3.101571644906873093e-01
-1.625739193503056956e+00	-2.925041682442383051e-01
-1.580552071322106844e+00	-2.748321399110613128e-01
-1.536544464838617063e+00	-2.571780095755943352e-01
-1.493744778819117158e+00	-2.395777671027682909e-01
-1.452173977836197061e+00	-2.220659425670243325e-01
-1.411845043862996807e+00	-2.046750947092613182e-01
-1.372762568516686876e+00	-1.874353195847703324e-01
-1.334922494350637034e+00	-1.703737916036363043e-01
-1.298312016601626873e+00	-1.535143488814272872e-01
-1.262909653365396956e+00	-1.368771342060522977e-01
-1.228685488376926926e+00	-1.204783019903393204e-01
-1.195601586501437108e+00	-1.043298003328003154e-01
-1.163612577805769988e+00	-8.843923577542428527e-02
-1.132666401792509880e+00	-7.280982656111228968e-02
-1.102705199168752870e+00	-5.744044819775126487e-02
-1.073666334515138931e+00	-4.232577298216227968e-02
-1.045483529547023061e+00	-2.745650288232528990e-02
-1.018088083438955849e+00	-1.281969288189027667e-02
-9.914101540242880040e-01	1.600840380438728339e-03
-9.653800716749779687e-01	1.582403203033572181e-02
-9.399296563833479112e-01	2.987101383186271941e-02
-9.149935080548708966e-01	4.376450175525070652e-02
-8.905102403023239521e-01	5.752813907391371440e-02
-8.664236291050319005e-01	7.118580913382371866e-02
-8.426836495368689173e-01	8.476093292373970689e-02
-8.192473763249019658e-01	9.827576721223171830e-02
-7.960797272079159770e-01	1.117507192900200064e-01
-7.731540318335599071e-01	1.252036942550999177e-01
-7.504524131616989724e-01	1.386494903034174997e-01
-7.279659729149449143e-01	1.520992566473900187e-01
-7.056947774114189498e-01	1.655600274943161143e-01
-6.836476449999999705e-01	1.790343440000000119e-01
-6.618417411632909753e-01	1.925199743000649000e-01
-6.403019920279400257e-01	2.060097396491781252e-01
-6.190603314007310232e-01	2.194914524092227981e-01
-5.981548004146248765e-01	2.329479691688415288e-01
-5.776285223160089188e-01	2.463573597004941051e-01
-5.575285777610339277e-01	2.596931898223460156e-01
-5.379048081404729231e-01	2.729249135884961319e-01
-5.188085758634729538e-01	2.860183676412386133e-01
-5.002915111664859582e-01	2.989363580825471489e-01
-4.824042748629469579e-01	3.116393279172346986e-01
-4.651953655232909379e-01	3.240860910437406983e-01
-4.487099979091339619e-01	3.362346169733797518e-01
-4.329890771379029668e-01	3.480428489938377501e-01
-4.180682901045739142e-01	3.594695374006037225e-01
-4.039773322340159400e-01	3.704750687368777440e-01
-3.907392837943449715e-01	3.810222717364517564e-01
-3.783701458929439321e-01	3.910771808742257161e-01
-3.668785420313259715e-01	4.006097391051857137e-01
-3.562655868408989290e-01	4.095944225145397022e-01
-3.465249194805169464e-01	4.180107711984677454e-01
-3.376428952589659582e-01	4.258438127255796957e-01
-3.295989254473389307e-01	4.330843669618227310e-01
-3.223659520468229456e-01	4.397292238339167159e-01
-3.159110415385089632e-01	4.457811887055116995e-01
-3.101960794067799565e-01	4.512489933827836808e-01
-3.051785455234209410e-01	4.561470742784516919e-01
-3.008123493161959372e-01	4.604952228617537058e-01
-2.970487030204019829e-01	4.643181171144296626e-01
-2.938370112098159792e-01	4.676447461989977072e-01
-2.911257552008419403e-01	4.705077438196497153e-01
-2.888633517895749514e-01	4.729426487079746999e-01
-2.869989670806019633e-01	4.749871131846457040e-01
-2.854832678604089513e-01	4.766800827252736794e-01
-2.842690950173629716e-01	4.780609707903686889e-01
-2.833120458742979242e-01	4.791688537717727070e-01
