# Supplementary material for: Agile perching maneuvers in birds and morphing-wing drones
Source: Nat Commun. 2024 Sep 27;15:8330. doi: 10.1038/s41467-024-52369-4 (PMC11437188; doi:10.1038/s41467-024-52369-4)
Supplement: Supplementary file 11 — Source Data [file 41467_2024_52369_MOESM11_ESM.zip › figure_source_data/suppl_fig_2/harris_hawk_051.csv]

# horizontal_pos	altitude
-1.214446187368469587e+01	4.603139093054005593e-01
-1.212871738705889690e+01	4.594306210066235185e-01
-1.211305631923669601e+01	4.585754513931195597e-01
-1.209749133214889660e+01	4.577664738455835547e-01
-1.208202656832339628e+01	4.570217953196015204e-01
-1.206665756748579632e+01	4.563592017090705166e-01
-1.205137133333269617e+01	4.557957980212315463e-01
-1.203614654682169594e+01	4.553476507498155357e-01
-1.202095391995979590e+01	4.550294398511155469e-01
-1.200575668189749656e+01	4.548541275813005602e-01
-1.199051118715369668e+01	4.548326511505425551e-01
-1.197516763401279682e+01	4.549736457013015545e-01
-1.195967087954839592e+01	4.552832035366355390e-01
-1.194396133635259716e+01	4.557646748228985079e-01
-1.192797593487659569e+01	4.564185141835165327e-01
-1.191164913435019557e+01	4.572421767010785287e-01
-1.189491396453469640e+01	4.582300658687705197e-01
-1.187770308011039688e+01	4.593735349948115387e-01
-1.185994980931209675e+01	4.606609424817585396e-01
-1.184158917853239679e+01	4.620777602938025419e-01
-1.182255889502119572e+01	4.636067338088275536e-01
-1.180280027054199721e+01	4.652280901482925279e-01
-1.178225906991289662e+01	4.669197910093655368e-01
-1.176088626975359652e+01	4.686578250137525270e-01
-1.173863871449379559e+01	4.704165336614485327e-01
-1.171547965873179642e+01	4.721689641613625588e-01
-1.169137918735869697e+01	4.738872417309035190e-01
-1.166631450742349685e+01	4.755429534393935120e-01
-1.164027010846279708e+01	4.771075353402895458e-01
-1.161323779088149699e+01	4.785526545167845258e-01
-1.158521656487179641e+01	4.798505777721295273e-01
-1.155621242520659564e+01	4.809745190417855087e-01
-1.152623800995109704e+01	4.818989581930765431e-01
-1.149531215361569636e+01	4.825999247033865291e-01
-1.146345934743099626e+01	4.830552407529305481e-01
-1.143070912120749583e+01	4.832447195033825471e-01
-1.139709536257929656e+01	4.831503157182535091e-01
-1.136265559029299688e+01	4.827562273633925205e-01
-1.132743019857709577e+01	4.820489483470715153e-01
-1.129146168951339568e+01	4.810172740548925296e-01
-1.125479390975839600e+01	4.796522627405705452e-01
-1.121747130696899575e+01	4.779471570882415365e-01
-1.117953821993329555e+01	4.758972713108275410e-01
-1.114103821475269562e+01	4.734998499484495138e-01
-1.110201347755539558e+01	4.707539050495305188e-01
-1.106250427220369659e+01	4.676600386385475483e-01
-1.102254846938069655e+01	4.642202572968875396e-01
-1.098218115137299655e+01	4.604377853205945392e-01
-1.094143429487089669e+01	4.563168822989995266e-01
-1.090033653224269550e+01	4.518626701219165542e-01
-1.085891299005499633e+01	4.470809734214875597e-01
-1.081718520212579548e+01	4.419781763468285107e-01
-1.077517109314349675e+01	4.365610974189025328e-01
-1.073288502785669607e+01	4.308368830841075026e-01
-1.069033792003569694e+01	4.248129195398435143e-01
-1.064753739480889649e+01	4.184967614988455153e-01
-1.060448799756899696e+01	4.118960758367765096e-01
-1.056119144239149676e+01	4.050185975612374811e-01
-1.051764689279629650e+01	3.978720952671275235e-01
-1.047385126767989583e+01	3.904643432041875473e-01
-1.042979956533699593e+01	3.828030972628375106e-01
-1.038548519865269704e+01	3.748960725555324780e-01
-1.034090033477889570e+01	3.667509207922184933e-01
-1.029603623288699588e+01	3.583752062714135045e-01
-1.025088357392909622e+01	3.497763799793535133e-01
-1.020543277672529570e+01	3.409617519541414676e-01
-1.015967429513462683e+01	3.319384626783374870e-01
-1.011359889156963554e+01	3.227134547664555209e-01
-1.006719788267105642e+01	3.132934465767964749e-01
-1.002046335358729579e+01	3.036849095743635041e-01
-9.973388337993116082e+00	2.938940512898344792e-01
-9.925966961736786942e+00	2.839268055582275241e-01
-9.878194548815926623e+00	2.737888313920164851e-01
-9.830067689239335493e+00	2.634855213708477972e-01
-9.781584269217436400e+00	2.530220198477912130e-01
-9.732743465017696494e+00	2.424032506222459915e-01
-9.683545702696996216e+00	2.316339530598781060e-01
-9.633992586751826792e+00	2.207187249999675027e-01
-9.584086801480196982e+00	2.096620702289390126e-01
-9.533831989495595849e+00	1.984684478594469226e-01
-9.483232612346697010e+00	1.871423206730355171e-01
-9.432293798555125619e+00	1.756881993862316194e-01
-9.381021184569195981e+00	1.641106798976116055e-01
-9.329420754136515725e+00	1.524144708662618086e-01
-9.277498681419515947e+00	1.406044094464204974e-01
-9.225261182822046990e+00	1.286854636333402135e-01
-9.172714381974605757e+00	1.166627204258340045e-01
-9.119864191661235964e+00	1.045413598381781106e-01
-9.066716215688435554e+00	9.232661564954799949e-02
-9.013275672825576734e+00	8.002372461231251066e-02
-8.959547344023196302e+00	6.763786660139350926e-02
-8.905535543174876167e+00	5.517409882927651332e-02
-8.851244110769666662e+00	4.263728773522251769e-02
-8.796676428920426005e+00	3.003204245152549245e-02
-8.741835455483766282e+00	1.736265383344151592e-02
-8.686723774339736082e+00	4.633042903742501384e-03
-8.631343658397824470e+00	-8.153277789194501857e-03
-8.575697141558615400e+00	-2.099322695336150457e-02
-8.519786095697224226e+00	-3.388415925471649492e-02
-8.463612308747563873e+00	-4.682385057988749932e-02
-8.407177560149515116e+00	-5.981046345373550177e-02
-8.350483690259414615e+00	-7.284249319720847993e-02
-8.293532660798703660e+00	-8.591869638798044218e-02
-8.236326603997394358e+00	-9.903800409546148487e-02
-8.178867858749965691e+00	-1.121994231527634889e-01
-8.121158992806314814e+00	-1.254019293573954696e-01
-8.063202810736925130e+00	-1.386443569250134789e-01
-8.005002348106344812e+00	-1.519252887324334389e-01
-7.946560852931274788e+00	-1.652429518658264929e-01
-7.887881756063334748e+00	-1.785951227388044571e-01
-7.828968632598454214e+00	-1.919790455771244742e-01
-7.769825156759204710e+00	-2.053913674080204421e-01
-7.710455052911424190e+00	-2.188280918790684870e-01
-7.650862045458394434e+00	-2.322845533083084391e-01
-7.591049810306234491e+00	-2.457554113840864640e-01
-7.531021930420644495e+00	-2.592346659422074540e-01
-7.470781857711884300e+00	-2.727156903018654877e-01
-7.410332883110024582e+00	-2.861912807896224709e-01
-7.349678116247744697e+00	-2.996537193659854492e-01
-7.288820475679094635e+00	-3.130948457275414820e-01
-7.227762690053984862e+00	-3.265061349149545600e-01
-7.166507310165924238e+00	-3.398787763283625529e-01
-7.105056731318334151e+00	-3.532037501400205337e-01
-7.043413225032904457e+00	-3.664718973911175737e-01
-6.981578978769574562e+00	-3.796739805460885298e-01
-6.919556142054324788e+00	-3.928007319243585482e-01
-6.857346877225934278e+00	-4.058428881991115733e-01
-6.794953412919934266e+00	-4.187912100021785045e-01
-6.732378098404904421e+00	-4.316364865569294884e-01
-6.669623456968604813e+00	-4.443695261293524879e-01
-6.606692236708594734e+00	-4.569811338953005397e-01
-6.543587457302754373e+00	-4.694620795270245117e-01
-6.480312451603694512e+00	-4.818030573687505647e-01
-6.416870901202344157e+00	-4.939946424715574991e-01
-6.353266865421844933e+00	-5.060272459738466289e-01
-6.289504803517844245e+00	-5.178910733376145270e-01
-6.225589590158434383e+00	-5.295760887854086274e-01
-6.161526524522844106e+00	-5.410719889414705719e-01
-6.097321333581114722e+00	-5.523681881858215625e-01
-6.032980170288124278e+00	-5.634538176120384989e-01
-5.968509607539654205e+00	-5.743177387742626205e-01
-5.903916628794214638e+00	-5.849485726558554255e-01
-5.839208616263124263e+00	-5.953347435311175939e-01
-5.774393337518174185e+00	-6.054645366613764512e-01
-5.709478931268644253e+00	-6.153261681024144725e-01
-5.644473892926584746e+00	-6.249078643312824255e-01
-5.579387060421394651e+00	-6.341979489500886302e-01
-5.514227600553554431e+00	-6.431849334083934444e-01
-5.449004996003554702e+00	-6.518576085128324760e-01
-5.383729032945064219e+00	-6.602051334644805092e-01
-5.318409789061654180e+00	-6.682171192764205792e-01
-5.253057621640344621e+00	-6.758837036659224307e-01
-5.187683155318344674e+00	-6.831956148726106015e-01
-5.122297268997124675e+00	-6.901442223073284143e-01
-5.056911081409634967e+00	-6.967215724645234864e-01
-4.991535934835154897e+00	-7.029204091103145036e-01
-4.926183376497584199e+00	-7.087341773644284526e-01
-4.860865137256554114e+00	-7.141570119021705132e-01
-4.795593107300574864e+00	-7.191837100886715461e-01
-4.730379308673564154e+00	-7.238096913995004655e-01
-4.665235864604784233e+00	-7.280309449594815074e-01
-4.600174965760524870e+00	-7.318439674282775087e-01
-4.535208833689304164e+00	-7.352456937636895340e-01
-4.470349681882974657e+00	-7.382334235922975996e-01
-4.405609675020034643e+00	-7.408047460067794798e-01
-4.341000887088874549e+00	-7.429574655891846291e-01
-4.276535259203274819e+00	-7.446895323329836280e-01
-4.212224558017724441e+00	-7.459989779113505026e-01
-4.148080335722545087e+00	-7.468838604259515623e-01
-4.084113892647525113e+00	-7.473422193839245331e-01
-4.020336243526344333e+00	-7.473720422073966141e-01
-3.956758088472884793e+00	-7.469712430985344653e-01
-3.893389789694354342e+00	-7.461376545832585361e-01
-3.830241354916815055e+00	-7.448690315583994526e-01
-3.767322428425874392e+00	-7.431630671896765072e-01
-3.704642290532894400e+00	-7.410174195697765143e-01
-3.642209866163764964e+00	-7.384297476635846014e-01
-3.580033743137634339e+00	-7.353977547553365302e-01
-3.518122200556694779e+00	-7.319192373812706265e-01
-3.456483247567804895e+00	-7.279921375890134883e-01
-3.395124672583794911e+00	-7.236145963154405614e-01
-3.334054102868234892e+00	-7.187850057182545438e-01
-3.273279074193244931e+00	-7.135020584295674873e-01
-3.212807110077444683e+00	-7.077647919151475175e-01
-3.152645809901434504e+00	-7.015726264106425525e-01
-3.092802944982344648e+00	-6.949253952533405165e-01
-3.033286561469704878e+00	-6.878233668204314366e-01
-2.974105088703244526e+00	-6.802672577066375403e-01
-2.915267451452645098e+00	-6.722582372096115311e-01
-2.856783184243024465e+00	-6.637979236245585835e-01
-2.798662545762404363e+00	-6.548883732651245015e-01
-2.740916631153225147e+00	-6.455320635112176131e-01
-2.683557479815775082e+00	-6.357318715232005424e-01
-2.626598176203054802e+00	-6.254910505441115820e-01
-2.570052940971494948e+00	-6.148132059271536054e-01
-2.513937209777334925e+00	-6.037022731663064246e-01
-2.458267696981784933e+00	-5.921625002671564442e-01
-2.403062441555964934e+00	-5.801984367685044663e-01
-2.348340832565794845e+00	-5.678149316111416045e-01
-2.294123611772804772e+00	-5.550171418487894748e-01
-2.240432851112824864e+00	-5.418105539107174184e-01
-2.187291903114374936e+00	-5.282010187615844288e-01
-2.134725322691644944e+00	-5.141948018697024558e-01
-2.082758759193654718e+00	-4.997986484004585672e-01
-2.031418818106344837e+00	-4.850198635094964961e-01
-1.980732892383505028e+00	-4.698664070345675570e-01
-1.930728964016984905e+00	-4.543470012913035094e-01
-1.881435377135165066e+00	-4.384712500835935001e-01
-1.832880584629235088e+00	-4.222497664612585022e-01
-1.785092871032945006e+00	-4.056943062146945445e-01
-1.738100055106275077e+00	-3.888179036059735139e-01
-1.691929176277584990e+00	-3.716350054160764693e-01
-1.646606169761394955e+00	-3.541615990546775339e-01
-1.602155535769064887e+00	-3.364153302465724971e-01
-1.558600008746044985e+00	-3.184156056896534359e-01
-1.515960232979975064e+00	-3.001836760827204520e-01
-1.474254451210875061e+00	-2.817426950537844643e-01
-1.433498213019055001e+00	-2.631177497840544444e-01
-1.393704109754305032e+00	-2.443358595192454685e-01
-1.354881542590175014e+00	-2.254259386844674751e-01
-1.317036529933574895e+00	-2.064187219645464699e-01
-1.280171559889994981e+00	-1.873466494674254634e-01
-1.244285492782585045e+00	-1.682437109402574738e-01
-1.209373517857575075e+00	-1.491452489385874935e-01
-1.175427167294281094e+00	-1.300877218383364453e-01
-1.142434389494677127e+00	-1.111084286052614889e-01
-1.110379682380240984e+00	-9.224519827204946676e-02
-1.079244286102569950e+00	-7.353604809259045583e-02
-1.049006433210948996e+00	-5.501881531861949060e-02
-1.019641652951023048e+00	-3.673076844825648446e-02
-9.911231250305619911e-01	-1.870820460190650292e-02
-9.634220769183420296e-01	-9.860403631485048503e-04
-9.365082175770059747e-01	1.640259604261751214e-02
-9.103501995049469997e-01	3.342676299103450321e-02
-8.849161001074919985e-01	5.005808569842751243e-02
-8.601739127617690217e-01	6.627111004591550170e-02
-8.360920375057570020e-01	8.204362179284051260e-02
-8.126397610878269839e-01	9.735692340941461131e-02
-7.897877161701499782e-01	1.121960613899825043e-01
-7.675083097923799391e-01	1.265499977394238251e-01
-7.457761117687430330e-01	1.404117203443234208e-01
-7.245681945020370218e-01	1.537782881308216165e-01
-7.038644167351260084e-01	1.666508082507430211e-01
-6.836476449999999705e-01	1.790343440000000119e-01
-6.639039079363029394e-01	1.909377537267657188e-01
-6.446224801997709752e-01	2.023734625952917088e-01
-6.257958943266910268e-01	2.133571706940703971e-01
-6.074198806203719991e-01	2.239075025704860278e-01
-5.894932368348689833e-01	2.340456047919931004e-01
-5.720176311037559191e-01	2.437946995292648023e-01
-5.549973431518659961e-01	2.531796033835739257e-01
-5.384389502910409409e-01	2.622262216956592340e-01
-5.223509659954990170e-01	2.709610293379687285e-01
-5.067434399410719603e-01	2.794105494745691143e-01
-4.916275292439579725e-01	2.876008419495835189e-01
-4.770150512247199881e-01	2.955570128218765191e-01
-4.629180283364029980e-01	3.033027560976574999e-01
-4.493482359254230007e-01	3.108599379317324995e-01
-4.363167632429609810e-01	3.182482324915245075e-01
-4.238335976044709796e-01	3.254848173355684993e-01
-4.119072408248609651e-01	3.325841345895355072e-01
-4.005443660631129998e-01	3.395577224557194684e-01
-3.897495220245539849e-01	3.464141197207974976e-01
-3.795248901283819754e-01	3.531588439905485322e-01
-3.698700987931130002e-01	3.597944424406505082e-01
-3.607820974667389491e-01	3.663206119914474979e-01
-3.522550914765459895e-01	3.727343840512624684e-01
-3.442805372409489806e-01	3.790303673823874897e-01
-3.368471959158529927e-01	3.852010412742574719e-01
-3.299412421813799901e-01	3.912370900985174815e-01
-3.235464236471419786e-01	3.971277694989835405e-01
-3.176442652954220014e-01	4.028612939527355108e-01
-3.122143125151939924e-01	4.084252352317664925e-01
-3.072344056221889552e-01	4.138069213916285016e-01
-3.026809783205079984e-01	4.189938262978165073e-01
-2.985293723416949652e-01	4.239739403473404833e-01
-2.947541604929719838e-01	4.287361139198124782e-01
-2.913294705464284928e-01	4.332703661624545122e-01
-2.882293027883248704e-01	4.375681529363375510e-01
-2.854278346005229006e-01	4.416225890849065361e-01
-2.828997061385550849e-01	4.454286215883615507e-01
-2.806202819743942034e-01	4.489831515974575527e-01
-2.785658844565516157e-01	4.522851047582465145e-01
-2.767139954754274100e-01	4.553354506080455333e-01
-2.750434242786036765e-01	4.581371731081145260e-01
-2.735344399318019870e-01	4.606951955493185369e-01
-2.721688679421199186e-01	4.630162640962785514e-01
-2.709301514298381175e-01	4.651087951006955268e-01
-2.698033780360222789e-01	4.669826919980525348e-01
-2.687752744713292063e-01	4.686491380918915151e-01
-2.678341712362695137e-01	4.701203718201835136e-01
-2.669699405671414061e-01	4.714094511893855421e-01
-2.661739110802192054e-01	4.725300139597615190e-01
-2.654387628972867952e-01	4.734960398827545158e-01
-2.647584072382356823e-01	4.743216208450005134e-01
-2.641278545632199659e-01	4.750207441856565405e-01
-2.635430753417039584e-01	4.756070937491165274e-01
-2.630008574243529740e-01	4.760938724412785428e-01
-2.624986638034429998e-01	4.764936492025175219e-01
-2.620344942770440611e-01	4.768182324232585478e-01
-2.616067541916253791e-01	4.770785709363365434e-01
-2.612141330377896198e-01	4.772846828509275108e-01
-2.608554952261150639e-01	4.774456116704055564e-01
-2.605297848865181232e-01	4.775694083833335601e-01
-2.602359460273501734e-01	4.776631375521895317e-01
-2.599728588718825950e-01	4.777329048644815557e-01
-2.597392926721021622e-01	4.777839031677555415e-01
-2.595338747948305880e-01	4.778204736921585205e-01
-2.593550753947079790e-01	4.778461789757815215e-01
-2.592012065436742896e-01	4.778638839491345380e-01
-2.590704342877060973e-01	4.778758417018805216e-01
-2.589608017584574817e-01	4.778837806394705123e-01
-2.588702611889899807e-01	4.778889900281795278e-01
-2.587967124769495753e-01	4.778924013094095202e-01
