# Supplementary material for: Agile perching maneuvers in birds and morphing-wing drones
Source: Nat Commun. 2024 Sep 27;15:8330. doi: 10.1038/s41467-024-52369-4 (PMC11437188; doi:10.1038/s41467-024-52369-4)
Supplement: Supplementary file 11 — Source Data [file 41467_2024_52369_MOESM11_ESM.zip › figure_source_data/suppl_fig_2/harris_hawk_086.csv]

# horizontal_pos	altitude
-1.213954391430655377e+01	5.486348769815887483e-01
-1.213954557935325340e+01	5.485493385844156800e-01
-1.213954537872515438e+01	5.484610876454016903e-01
-1.213954352920645441e+01	5.483700835229137205e-01
-1.213954027758285470e+01	5.482762841861676950e-01
-1.213953589906365416e+01	5.481796463691457344e-01
-1.213953069530845319e+01	5.480801257615877109e-01
-1.213952499206005342e+01	5.479776772365386739e-01
-1.213951913638775437e+01	5.478722551136187002e-01
-1.213951349355225418e+01	5.477638134568696415e-01
-1.213950844350405411e+01	5.476523064057646772e-01
-1.213950437703535457e+01	5.475376885376826985e-01
-1.213950169160775339e+01	5.474199152599206197e-01
-1.213950078688445444e+01	5.472989432290736866e-01
-1.213950205999755383e+01	5.471747307954116790e-01
-1.213950590058805368e+01	5.470472384696807300e-01
-1.213951268565955388e+01	5.469164294095927303e-01
-1.213952277428895421e+01	5.467822699230946437e-01
-1.213953650224435421e+01	5.466447299853767205e-01
-1.213955417656045377e+01	5.465037837664066256e-01
-1.213957607012765472e+01	5.463594101656956692e-01
-1.213960241635105319e+01	5.462115933508306931e-01
-1.213963340394025359e+01	5.460603232961976916e-01
-1.213966917189065420e+01	5.459055963182386506e-01
-1.213970980471805383e+01	5.457474156033926826e-01
-1.213975532801125468e+01	5.455857917248276845e-01
-1.213980570436305406e+01	5.454207431439137554e-01
-1.213986082974425429e+01	5.452522966922667136e-01
-1.213992053037925345e+01	5.450804880301196587e-01
-1.213998456018335403e+01	5.449053620766306505e-01
-1.214005259881725429e+01	5.447269734076567449e-01
-1.214012425041115328e+01	5.445453866164506884e-01
-1.214019904300675456e+01	5.443606766326176682e-01
-1.214027642876125412e+01	5.441729289946766190e-01
-1.214035578495165346e+01	5.439822400714877659e-01
-1.214043641581085353e+01	5.437887172278257353e-01
-1.214051755522205411e+01	5.435924789294177550e-01
-1.214059837028925415e+01	5.433936547827886709e-01
-1.214067796579475456e+01	5.431923855054117123e-01
-1.214075538954605449e+01	5.429888228217807367e-01
-1.214082963860635367e+01	5.427831292812297370e-01
-1.214089966639325446e+01	5.425754779935856309e-01
-1.214096439062175392e+01	5.423660522790527683e-01
-1.214102270205745349e+01	5.421550452290866406e-01
-1.214107347403825443e+01	5.419426591754826772e-01
-1.214111557270935471e+01	5.417291050653596507e-01
-1.214114786791205347e+01	5.415146017403307255e-01
-1.214116924465275460e+01	5.412993751187566982e-01
-1.214117861507245344e+01	5.410836572806716482e-01
-1.214117493082665433e+01	5.408676854557357139e-01
-1.214115719577795360e+01	5.406517009153947173e-01
-1.214112447889555391e+01	5.404359477712676885e-01
-1.214107592724865370e+01	5.402206716827476773e-01
-1.214101077897285386e+01	5.400061184777347201e-01
-1.214092837608645326e+01	5.397925326914476685e-01
-1.214082817702365347e+01	5.395801560292806665e-01
-1.214070976875265373e+01	5.393692257607536344e-01
-1.214057287833965404e+01	5.391599730526537293e-01
-1.214041738382105429e+01	5.389526212505497682e-01
-1.214024332424475361e+01	5.387473841189316381e-01
-1.214005090874025328e+01	5.385444640512697667e-01
-1.213984052448245343e+01	5.383440502622937052e-01
-1.213961274341435370e+01	5.381463169757696452e-01
-1.213936832760175477e+01	5.379514216219636324e-01
-1.213910823309475440e+01	5.377595030598216752e-01
-1.213883361218315393e+01	5.375706798396336916e-01
-1.213854581393815479e+01	5.373850485226436824e-01
-1.213824638294365421e+01	5.372026820745856579e-01
-1.213793705613365326e+01	5.370236283505837038e-01
-1.213761975766345458e+01	5.368479086891246865e-01
-1.213729659175555398e+01	5.366755166329866267e-01
-1.213696983347955438e+01	5.365064167949977758e-01
-1.213664191743855447e+01	5.363405438863276808e-01
-1.213631542435185473e+01	5.361778019247047666e-01
-1.213599306554555390e+01	5.360180636394016318e-01
-1.213567766537575388e+01	5.358611700891757756e-01
-1.213537214163345368e+01	5.357069305084427580e-01
-1.213507948399675485e+01	5.355551223959047480e-01
-1.213480273061815318e+01	5.354054918585966494e-01
-1.213454494295425334e+01	5.352577542228716956e-01
-1.213430917896475414e+01	5.351115949222127188e-01
-1.213409846482765353e+01	5.349666706699556240e-01
-1.213391576533925331e+01	5.348226109230567182e-01
-1.213376395318185352e+01	5.346790196408557350e-01
-1.213364577726515314e+01	5.345354773405707194e-01
-1.213356383036035346e+01	5.343915434487906957e-01
-1.213352051626305439e+01	5.342467589457267074e-01
-1.213351801673635322e+01	5.341006492963527030e-01
-1.213355825849655467e+01	5.339527276598307060e-01
-1.213364288051475448e+01	5.338024983658756772e-01
-1.213377320191825426e+01	5.336494606438677568e-01
-1.213395019077925419e+01	5.334931125877516722e-01
-1.213417443408655316e+01	5.333329553369017262e-01
-1.213444610919385447e+01	5.331684974504136143e-01
-1.213476495704095370e+01	5.329992594495627234e-01
-1.213513025743765361e+01	5.328247785005846282e-01
-1.213554080669795354e+01	5.326446132074507123e-01
-1.213599489789855390e+01	5.324583484820096801e-01
-1.213649030402775431e+01	5.322656004567216659e-01
-1.213702426427525438e+01	5.320660214032997271e-01
-1.213759347369355446e+01	5.318593046188906381e-01
-1.213819407644505333e+01	5.316451892400057000e-01
-1.213882166282405350e+01	5.314234649433036139e-01
-1.213947127021635453e+01	5.311939764914866968e-01
-1.214013738813365428e+01	5.309566280821487183e-01
-1.214081396742685470e+01	5.307113874572296774e-01
-1.214149443375245419e+01	5.304582897310257117e-01
-1.214217170533055423e+01	5.301974408953136209e-01
-1.214283821499555316e+01	5.299290209611906555e-01
-1.214348593650775321e+01	5.296532866986187749e-01
-1.214410641504945332e+01	5.293705739365326401e-01
-1.214469080179655336e+01	5.290812993885627424e-01
-1.214522989241085327e+01	5.287859619720467474e-01
-1.214571416926525416e+01	5.284851435910247197e-01
-1.214613384716815325e+01	5.281795093572747568e-01
-1.214647892232115467e+01	5.278698072271617026e-01
-1.214673922420275431e+01	5.275568670361516777e-01
-1.214690447003735407e+01	5.272415989171816975e-01
-1.214696432147525407e+01	5.269249910936966153e-01
-1.214690844307665429e+01	5.266081070430326250e-01
-1.214672656216645485e+01	5.262920820308727432e-01
-1.214640852960095430e+01	5.259781190226946457e-01
-1.214594438096555429e+01	5.256674839834396540e-01
-1.214532439770455419e+01	5.253615005819627370e-01
-1.214453916767385344e+01	5.250615443222017564e-01
-1.214357964459445327e+01	5.247690361282497662e-01
-1.214243720588475384e+01	5.244854354157497678e-01
-1.214110370834725394e+01	5.242122326869667059e-01
-1.213957154119505333e+01	5.239509416917227380e-01
-1.213783367591205398e+01	5.237030912008217021e-01
-1.213588371245965369e+01	5.234702164427627036e-01
-1.213371592136365429e+01	5.232538502582526618e-01
-1.213132528124455334e+01	5.230555140303446704e-01
-1.212870751138325431e+01	5.228767084508056939e-01
-1.212585909895665459e+01	5.227189041855666574e-01
-1.212277732061425439e+01	5.225835325038026280e-01
-1.211946025811865368e+01	5.224719759362366212e-01
-1.211590680781865359e+01	5.223855590287116435e-01
-1.211211668378005335e+01	5.223255392568646460e-01
-1.210809041445475387e+01	5.222930981669016148e-01
-1.210382933282805418e+01	5.222893328059516893e-01
-1.209933556004415323e+01	5.223152475034136266e-01
-1.209461198257305448e+01	5.223717460619506925e-01
-1.208966222304045424e+01	5.224596244135697454e-01
-1.208449060490945470e+01	5.225795637924117720e-01
-1.207910211125635414e+01	5.227321244716707227e-01
-1.207350233794805483e+01	5.229177401074067699e-01
-1.206769744157995383e+01	5.231367127270427630e-01
-1.206169408258885412e+01	5.233892083950917318e-01
-1.205549936400235467e+01	5.236752535831896704e-01
-1.204912076633295470e+01	5.239947322658836670e-01
-1.204256607916375366e+01	5.243473837579246677e-01
-1.203584333000685369e+01	5.247328013030727600e-01
-1.202896071104525433e+01	5.251504314186886679e-01
-1.202192650439075372e+01	5.255995739947496581e-01
-1.201474900650775446e+01	5.260793831403756116e-01
-1.200743645246175362e+01	5.265888687655757572e-01
-1.199999694065635403e+01	5.271268988807437106e-01
-1.199243835871735442e+01	5.276922025914656533e-01
-1.198476831117415387e+01	5.282833737614827108e-01
-1.197699404957435476e+01	5.288988753122416675e-01
-1.196912240564055452e+01	5.295370441233137049e-01
-1.196115972805575467e+01	5.301960964941406784e-01
-1.195311182342635448e+01	5.308741341240796885e-01
-1.194498390193315451e+01	5.315691505645496751e-01
-1.193678052813985424e+01	5.322790380942846733e-01
-1.192850557737485317e+01	5.330015949662116892e-01
-1.192016219805665322e+01	5.337345329724066945e-01
-1.191175278027195361e+01	5.344754852718036631e-01
-1.190327893086085354e+01	5.352220144239976385e-01
-1.189474145520205361e+01	5.359716205714366577e-01
-1.188614034582885459e+01	5.367217497117036107e-01
-1.187747477794465389e+01	5.374698020013026767e-01
-1.186874311184175390e+01	5.382131400325027570e-01
-1.185994290216775404e+01	5.389490970252797108e-01
-1.185107091391765444e+01	5.396749848772877112e-01
-1.184212314497265339e+01	5.403881020160666848e-01
-1.183309485494705449e+01	5.410857409993367062e-01
-1.182398060004945428e+01	5.417651958113036681e-01
-1.181477427361135391e+01	5.424237688053437090e-01
-1.180546915188945434e+01	5.430587772462636131e-01
-1.179605794470115399e+01	5.436675594086076702e-01
-1.178653285041535348e+01	5.442474801910767157e-01
-1.177688561478485418e+01	5.447959362111796100e-01
-1.176710759307635357e+01	5.453103603486356699e-01
-1.175718981493215409e+01	5.457882257107906643e-01
-1.174712305137805402e+01	5.462270489985087130e-01
-1.173689788338045403e+01	5.466243932563856767e-01
-1.172650477134915370e+01	5.469778699969856106e-01
-1.171593412498265430e+01	5.472851406948037178e-01
-1.170517637285765389e+01	5.475439176519947271e-01
-1.169422203117695425e+01	5.477519642444146353e-01
-1.168306177110675392e+01	5.479070945631386857e-01
-1.167168648415525389e+01	5.480071724734186800e-01
-1.166008734507565414e+01	5.480501101197776670e-01
-1.164825587180395416e+01	5.480338659126817724e-01
-1.163618398198205384e+01	5.479564420388487456e-01
-1.162386404565445375e+01	5.478158815436177109e-01
-1.161128893377085447e+01	5.476102650399317096e-01
-1.159845206217185343e+01	5.473377071041547470e-01
-1.158534743078265450e+01	5.469963524241466812e-01
-1.157196965778925346e+01	5.465843717696137194e-01
-1.155831400862075320e+01	5.460999578586256398e-01
-1.154437641961025385e+01	5.455413211972657272e-01
-1.153015351625965401e+01	5.449066859715416822e-01
-1.151564262607765343e+01	5.441942860718416153e-01
-1.150084178601105478e+01	5.434023613303107236e-01
-1.148574974453415365e+01	5.425291540504597609e-01
-1.147036595850145346e+01	5.415729059060636619e-01
-1.145469058491475423e+01	5.405318552829596612e-01
-1.143872446778805418e+01	5.394042351326456819e-01
-1.142246912033215445e+01	5.381882714007286683e-01
-1.140592670271235320e+01	5.368821820862277328e-01
-1.138909999565755449e+01	5.354841769796366835e-01
-1.137199237023075327e+01	5.339924581185596653e-01
-1.135460775408415479e+01	5.324052209898066934e-01
-1.133695059454945486e+01	5.307206564961117756e-01
-1.131902581892165394e+01	5.289369536944626971e-01
-1.130083879230985389e+01	5.270523033013087000e-01
-1.128239527343855464e+01	5.250649019481066215e-01
-1.126370136878425399e+01	5.229729571587267145e-01
-1.124476348543865356e+01	5.207746930085157544e-01
-1.122558828308815393e+01	5.184683564134406897e-01
-1.120618262549505317e+01	5.160522239869196337e-01
-1.118655353186215429e+01	5.135246093918917065e-01
-1.116670812845375416e+01	5.108838711065486482e-01
-1.114665360083395385e+01	5.081284205142266863e-01
-1.112639714707255401e+01	5.052567302212016553e-01
-1.110594593225155435e+01	5.022673425010026893e-01
-1.108530704458885374e+01	4.991588777601396743e-01
-1.106448745347635487e+01	4.959300429182726955e-01
-1.104349396970785335e+01	4.925796395956477114e-01
-1.102233320814955420e+01	4.891065720022936825e-01
-1.100101155307965328e+01	4.855098544269436656e-01
-1.097953512639865359e+01	4.817886182289446984e-01
-1.095790975888435348e+01	4.779421182433526982e-01
-1.093614096463345398e+01	4.739697385180696720e-01
-1.091423391880685401e+01	4.698709973118637140e-01
-1.089219343876055390e+01	4.656455512934516983e-01
-1.087002396861485387e+01	4.612931988941577077e-01
-1.084772956728505378e+01	4.568138827798077228e-01
-1.082531389996255378e+01	4.522076914211566878e-01
-1.080278023300785328e+01	4.474748597560906926e-01
-1.078013143218455383e+01	4.426157689506707293e-01
-1.075736996413755442e+01	4.376309452796386945e-01
-1.073449790098945478e+01	4.325210581599236992e-01
-1.071151692790325427e+01	4.272869173827147371e-01
-1.068842835343885334e+01	4.219294696006197221e-01
-1.066523312250465416e+01	4.164497941359966982e-01
-1.064193183169215473e+01	4.108490981846587564e-01
-1.061852474676025437e+01	4.051287114955107183e-01
-1.059501182202555469e+01	3.992900806113497403e-01
-1.057139272140405417e+01	3.933347627588327233e-01
-1.054766684084025385e+01	3.872644194765146874e-01
-1.052383333185915326e+01	3.810808100689256905e-01
-1.049989112597115337e+01	3.747857849719007373e-01
-1.047583895966445411e+01	3.683812791099226880e-01
-1.045167539972445425e+01	3.618693053202067245e-01
-1.042739886862575460e+01	3.552519479108767197e-01
-1.040300766975405367e+01	3.485313564119387197e-01
-1.037850001222765428e+01	3.417097395682376915e-01
-1.035387403510385340e+01	3.347893596133226790e-01
-1.032912783077215479e+01	3.277725268524717128e-01
-1.030425946735485354e+01	3.206615945723216843e-01
-1.027926700995655374e+01	3.134589542838647214e-01
-1.025414854062385395e+01	3.061670312953490014e-01
-1.022890217689995396e+01	2.987882806020514259e-01
-1.020352608887975343e+01	2.913251830712657031e-01
-1.017801851469295471e+01	2.837802418934076143e-01
-1.015237777436611388e+01	2.761559792639900479e-01
-1.012660228203338342e+01	2.684549332565915325e-01
-1.010069055648811442e+01	2.606796548438804484e-01
-1.007464123008490375e+01	2.528327050223365124e-01
-1.004845305602033356e+01	2.449166519965479127e-01
-1.002212491403651384e+01	2.369340683807923953e-01
-9.995655814605694189e+00	2.288875283789797155e-01
-9.969044901667414749e+00	2.207796049087870083e-01
-9.942291453999953177e+00	2.126128666418040103e-01
-9.915394885316914042e+00	2.043898749385222036e-01
-9.888354743186514639e+00	1.961131806648158116e-01
-9.861170706876414727e+00	1.877853208849348254e-01
-9.833842584229953943e+00	1.794088154346888120e-01
-9.806370307681243403e+00	1.709861633871938014e-01
-9.778753929516634358e+00	1.625198394320011008e-01
-9.750993616488113247e+00	1.540122901963901225e-01
-9.723089643881884570e+00	1.454659305448311180e-01
-9.695042389140894556e+00	1.368831398989052150e-01
-9.666852325135524282e+00	1.282662586251148151e-01
-9.638520013170854384e+00	1.196175845418696038e-01
-9.610046095812764477e+00	1.109393695993787232e-01
-9.581431289608563162e+00	1.022338167871357228e-01
-9.552676377771064153e+00	9.350307732311671782e-02
-9.523782202888373405e+00	8.474924817670773103e-02
-9.494749659714914358e+00	7.597436997384171553e-02
-9.465579688092864430e+00	6.718042532783172205e-02
-9.436273266047033204e+00	5.836933763321972002e-02
-9.406831403090963661e+00	4.954297035260471493e-02
-9.377255133776314366e+00	4.070312681822771395e-02
-9.347545511513754235e+00	3.185155056115271388e-02
-9.317703602688784059e+00	2.298992617149073214e-02
-9.287730481093074530e+00	1.411988068354871895e-02
-9.257627222688403990e+00	5.242985470182731644e-03
-9.227394900718083548e+00	-3.639241378655289072e-03
-9.197034581178284540e+00	-1.252533222693927306e-02
-9.166547318660153820e+00	-2.141386665500527586e-02
-9.135934152571804745e+00	-3.030346786231627454e-02
-9.105196103748044223e+00	-3.919279876549128239e-02
-9.074334171454374598e+00	-4.808055785127227089e-02
-9.043349330790574570e+00	-5.696547484747130352e-02
-9.012242530497944770e+00	-6.584630627689228022e-02
-8.981014691172843456e+00	-7.472183095973428113e-02
-8.949666703887883656e+00	-8.359084552895928999e-02
-8.918199429220084795e+00	-9.245216002079931217e-02
-8.886613696683783203e+00	-1.013045935988403090e-01
-8.854910304563604839e+00	-1.101469704652502934e-01
-8.823090020140634593e+00	-1.189781160068092980e-01
-8.791153580302173864e+00	-1.277968532165772997e-01
-8.759101692522534677e+00	-1.366019994246223113e-01
-8.726935036199483520e+00	-1.453923633633142920e-01
-8.694654264327464688e+00	-1.541667425846203199e-01
-8.662260005485583392e+00	-1.629239212387003088e-01
-8.629752866114824172e+00	-1.716626682152923022e-01
-8.597133433055814677e+00	-1.803817356419283313e-01
-8.564402276315083995e+00	-1.890798577262763347e-01
-8.531559952024913684e+00	-1.977557499239482874e-01
-8.498607005558794114e+00	-2.064081084081093032e-01
-8.465543974762534063e+00	-2.150356098133283100e-01
-8.432371393258833336e+00	-2.236369112233442813e-01
-8.399089793781794100e+00	-2.322106503708772918e-01
-8.365699711497143198e+00	-2.407554460172803279e-01
-8.332201687263543377e+00	-2.492698984806592799e-01
-8.298596270790904228e+00	-2.577525902831203086e-01
-8.264884023652964373e+00	-2.662020868907483129e-01
-8.231065522112874788e+00	-2.746169375238803334e-01
-8.197141359723783438e+00	-2.829956760199133226e-01
-8.163112149668952711e+00	-2.913368217361062551e-01
-8.128978526810493932e+00	-2.996388804855342758e-01
-8.094741149419983017e+00	-3.079003455051432803e-01
-8.060400700569344323e+00	-3.161196984607473337e-01
-8.025957889165823644e+00	-3.242954104993723274e-01
-7.991413450620752812e+00	-3.324259433645822548e-01
-7.956768147147823100e+00	-3.405097505950112624e-01
-7.922022767692673106e+00	-3.485452788301032778e-01
-7.887178127501993430e+00	-3.565309692499673555e-01
-7.852235067346283515e+00	-3.644652591780172535e-01
-7.817194452416373451e+00	-3.723465838757253343e-01
-7.782057170919342681e+00	-3.801733785581672964e-01
-7.746824132404833030e+00	-3.879440806571692879e-01
-7.711496265856973231e+00	-3.956571323556922759e-01
-7.676074517591723101e+00	-4.033109834126433202e-01
-7.640559849002083403e+00	-4.109040942917672745e-01
-7.604953234196902834e+00	-4.184349396015993316e-01
-7.569255657580282737e+00	-4.259020118458983206e-01
-7.533468111419713509e+00	-4.333038254756942931e-01
-7.497591593451242709e+00	-4.406389212252072585e-01
-7.461627104568973046e+00	-4.479058707047032795e-01
-7.425575646644943184e+00	-4.551032812140613504e-01
-7.389438220522642986e+00	-4.622298007316813506e-01
-7.353215824224482944e+00	-4.692841230245572981e-01
-7.316909451409713050e+00	-4.762649928171953095e-01
-7.280520090114393383e+00	-4.831712109497393048e-01
-7.244048721800482760e+00	-4.900016394493982852e-01
-7.207496320735192974e+00	-4.967552064342553586e-01
-7.170863853716193503e+00	-5.034309107649082016e-01
-7.134152280152113335e+00	-5.100278263573392312e-01
-7.097362552501593314e+00	-5.165451060699193242e-01
-7.060495617068193397e+00	-5.229819850787382762e-01
-7.023552415142213512e+00	-5.293377836583672558e-01
-6.986533884475052858e+00	-5.356119092898612433e-01
-6.949440961065993072e+00	-5.418038580240893687e-01
-6.912274581236713011e+00	-5.479132150363723586e-01
-6.875035683964052957e+00	-5.539396543177543819e-01
-6.837725213438073268e+00	-5.598829374588543129e-01
-6.800344121809213327e+00	-5.657429114940133452e-01
-6.762893372085823529e+00	-5.715195057861803818e-01
-6.725373941141892686e+00	-5.772127279463852290e-01
-6.687786822793692743e+00	-5.828226587956133464e-01
-6.650133030904203046e+00	-5.883494463910423633e-01
-6.612413602474393137e+00	-5.937932991528662718e-01
-6.574629600682433406e+00	-5.991544781418414178e-01
-6.536782117833163319e+00	-6.044332885512593290e-01
-6.498872278183602802e+00	-6.096300704897672507e-01
-6.460901240613003083e+00	-6.147451891434023707e-01
-6.422870201109852850e+00	-6.197790244158332129e-01
-6.384780395052523261e+00	-6.247319601552683288e-01
-6.346633099264443523e+00	-6.296043730843363662e-01
-6.308429633829462979e+00	-6.343966215555312260e-01
-6.270171363658053387e+00	-6.391090342593503948e-01
-6.231859699799352725e+00	-6.437418990149852416e-01
-6.193496100499293000e+00	-6.482954517742873790e-01
-6.155082072009083305e+00	-6.527698659687513061e-01
-6.116619169153053370e+00	-6.571652423264582321e-01
-6.078108995668382697e+00	-6.614815992812872469e-01
-6.039553204332912983e+00	-6.657188640904663224e-01
-6.000953496899932738e+00	-6.698768647686392796e-01
-5.962311623861663357e+00	-6.739553229373342891e-01
-5.923629384064303061e+00	-6.779538476781772349e-01
-5.884908624199143290e+00	-6.818719304664861980e-01
-5.846151238194362776e+00	-6.857089412493402314e-01
-5.807359166532102712e+00	-6.894641257189073613e-01
-5.768534395514333113e+00	-6.931366038180353240e-01
-5.729678956499653530e+00	-6.967253695009862913e-01
-5.690794925130872706e+00	-7.002292917579653331e-01
-5.651884420570572942e+00	-7.036471168979352431e-01
-5.612949604758703082e+00	-7.069774720702772797e-01
-5.573992681702613083e+00	-7.102188699923233095e-01
-5.535015896805803415e+00	-7.133697148368332019e-01
-5.496021536237693184e+00	-7.164283092211563009e-01
-5.457011926341992947e+00	-7.193928622283263241e-01
-5.417989433076942696e+00	-7.222614983797432942e-01
-5.378956461476002815e+00	-7.250322674694742453e-01
-5.339915455113513509e+00	-7.277031551616552907e-01
-5.300868895555092664e+00	-7.302720942450722230e-01
-5.261819301769213197e+00	-7.327369764327842372e-01
-5.222769229472253194e+00	-7.350956645896353781e-01
-5.183721270376743462e+00	-7.373460052667912823e-01
-5.144678051309503175e+00	-7.394858414199994012e-01
-5.105642233164722654e+00	-7.415130251870694078e-01
-5.066616509655473166e+00	-7.434254306002423540e-01
-5.027603605826643118e+00	-7.452209661104693961e-01
-4.988606276292372854e+00	-7.468975868032543541e-01
-4.949627303161832970e+00	-7.484533061895033423e-01
-4.910669493618873283e+00	-7.498862074597423266e-01
-4.871735677123672836e+00	-7.511944540960653338e-01
-4.832828702207223159e+00	-7.523762997430754051e-01
-4.793951432833963189e+00	-7.534300972469782920e-01
-4.755106744312093348e+00	-7.543543067805753566e-01
-4.716297518736583427e+00	-7.551475029812302342e-01
-4.677526639955792653e+00	-7.558083810388043222e-01
-4.638796988058983217e+00	-7.563357616809374129e-01
-4.600111433389063365e+00	-7.567285950138233908e-01
-4.561472830092212938e+00	-7.569859631876691974e-01
-4.522884009223773205e+00	-7.571070818672334113e-01
-4.484347771437523278e+00	-7.570913004991313144e-01
-4.445866879293863150e+00	-7.569381013788423207e-01
-4.407444049230242911e+00	-7.566470975314834035e-01
-4.369081943245372912e+00	-7.562180294313454176e-01
-4.330783160356882711e+00	-7.556507605958182605e-01
-4.292550227899442739e+00	-7.549452720995764032e-01
-4.254385592738042732e+00	-7.541016560647333389e-01
-4.216291612477773398e+00	-7.531201081919163265e-01
-4.178270546758223070e+00	-7.520009194059613655e-01
-4.140324548725873299e+00	-7.507444666979643522e-01
-4.102455656783452476e+00	-7.493512032528142353e-01
-4.064665786719032781e+00	-7.478216479579413711e-01
-4.026956724321433256e+00	-7.461563743948813610e-01
-3.989330118590433294e+00	-7.443559994202852970e-01
-3.951787475652293047e+00	-7.424211714471753432e-01
-3.914330153490812592e+00	-7.403525585405923426e-01
-3.876959357603892542e+00	-7.381508364441702330e-01
-3.839676137693323277e+00	-7.358166766557163729e-01
-3.802481385492233024e+00	-7.333507346704843943e-01
-3.765375833830763241e+00	-7.307536385105013466e-01
-3.728360057034152852e+00	-7.280259776571222918e-01
-3.691434472741242701e+00	-7.251682925017992609e-01
-3.654599345222842466e+00	-7.221810644270802992e-01
-3.617854790270232712e+00	-7.190647066258832876e-01
-3.581200781713723025e+00	-7.158195557623572292e-01
-3.544637159619193234e+00	-7.124458645719942140e-01
-3.508163640198282529e+00	-7.089437954922512830e-01
-3.471779827453833178e+00	-7.053134154077334017e-01
-3.435485226567562833e+00	-7.015546915860542132e-01
-3.399279259021843025e+00	-6.976674888718552570e-01
-3.363161279430762818e+00	-6.936515681972112990e-01
-3.327130594039022782e+00	-6.895065864567522240e-01
-3.291186480830202932e+00	-6.852320977854513551e-01
-3.255328211167692665e+00	-6.808275562661292302e-01
-3.219555072874323187e+00	-6.762923200824362269e-01
-3.183866394638313224e+00	-6.716256571214314075e-01
-3.148261571615853072e+00	-6.668267520179533836e-01
-3.112740092082632692e+00	-6.618947146209193111e-01
-3.077301564969863179e+00	-6.568285898494092834e-01
-3.041945748103962899e+00	-6.516273688942073594e-01
-3.006672576953023146e+00	-6.462900017082673365e-01
-2.971482193669162442e+00	-6.408154107175292324e-01
-2.936374976201713061e+00	-6.352025056717613971e-01
-2.901351567244672580e+00	-6.294501995436172503e-01
-2.866412902770762550e+00	-6.235574253731264172e-01
-2.831560239895722475e+00	-6.175231539443013506e-01
-2.796795183809392960e+00	-6.113464121707152810e-01
-2.762119713504882945e+00	-6.050263020577302253e-01
-2.727536206034332444e+00	-5.985620201007002539e-01
-2.693047459018822920e+00	-5.919528769710222793e-01
-2.658656711141873075e+00	-5.851983173354153855e-01
-2.624367660360002574e+00	-5.782979396483522994e-01
-2.590184479570303289e+00	-5.712515157532993548e-01
-2.556111829484472686e+00	-5.640590101252302979e-01
-2.522154868470472877e+00	-5.567205985850913752e-01
-2.488319259137492523e+00	-5.492366863162512214e-01
-2.454611171457193208e+00	-5.416079250138043921e-01
-2.421037282233583277e+00	-5.338352289997283506e-01
-2.387604770756652783e+00	-5.259197901404633058e-01
-2.354321310499082998e+00	-5.178630914084754178e-01
-2.321195056742673124e+00	-5.096669189357292407e-01
-2.288234630050363094e+00	-5.013333724148383297e-01
-2.255449095530642545e+00	-4.928648737128133450e-01
-2.222847937874543156e+00	-4.842641735728732688e-01
-2.190441032179752945e+00	-4.755343562916312661e-01
-2.158238610612473352e+00	-4.666788422720293261e-01
-2.126251224994582856e+00	-4.577013883666362637e-01
-2.094489705441593408e+00	-4.486060859412633328e-01
-2.062965115214803191e+00	-4.393973566051612711e-01
-2.031688701989862622e+00	-4.300799455712723263e-01
-2.000671845781592850e+00	-4.206589126279613455e-01
-1.969926003802722869e+00	-4.111396207222403620e-01
-1.939462652570602907e+00	-4.015277221736182622e-01
-1.909293227611012833e+00	-3.918291425571283626e-01
-1.879429061141782986e+00	-3.820500623137203511e-01
-1.849881318149852794e+00	-3.721968961658982944e-01
-1.820660931304482810e+00	-3.622762704360003583e-01
-1.791778535174693099e+00	-3.522949983837632693e-01
-1.763244400241813059e+00	-3.422600536985513364e-01
-1.735068367216862972e+00	-3.321785422997453607e-01
-1.707259782187173114e+00	-3.220576726160442882e-01
-1.679827433127712766e+00	-3.119047245306853511e-01
-1.652779488318293133e+00	-3.017270171946772606e-01
-1.626123437209762823e+00	-2.915318759238973434e-01
-1.599866034278012883e+00	-2.813265984080893234e-01
-1.574013246396742893e+00	-2.711184204704383260e-01
-1.548570204245312887e+00	-2.609144816251293131e-01
-1.523541158249383187e+00	-2.507217906871803126e-01
-1.498929439527183050e+00	-2.405471916936443022e-01
-1.474737426284823183e+00	-2.303973303979602871e-01
-1.450966516069152945e+00	-2.202786215996723196e-01
-1.427617104246913016e+00	-2.101972175699123313e-01
-1.404688569034552970e+00	-2.001589778288963006e-01
-1.382179263354002874e+00	-1.901694405251823095e-01
-1.360086513737023051e+00	-1.802337956576022804e-01
-1.338406626443882974e+00	-1.703568603696752892e-01
-1.317134900902412920e+00	-1.605430565329042936e-01
-1.296265650511223111e+00	-1.507963908198413083e-01
-1.275792230785942838e+00	-1.411204374502122993e-01
-1.255707074761923003e+00	-1.315183237739033228e-01
-1.236001735499522969e+00	-1.219927188333543300e-01
-1.216666935471732991e+00	-1.125458250251022974e-01
-1.197692622547373187e+00	-1.031793729560542827e-01
-1.179068032218445028e+00	-9.389461956476730098e-02
-1.160781755657359859e+00	-8.469234955186027980e-02
-1.142821813130169950e+00	-7.557288013686130901e-02
-1.125175732235371040e+00	-6.653606913165929782e-02
-1.107830630386128945e+00	-5.758132629347925691e-02
-1.090773300906643151e+00	-4.870762789327229281e-02
-1.073990302071921032e+00	-3.991353440879027992e-02
-1.057468048384826886e+00	-3.119721122578827943e-02
-1.041192903355464994e+00	-2.255645220586927069e-02
-1.025151273026021936e+00	-1.398870595579526643e-02
-1.009329699469597941e+00	-5.491104610861274882e-03
-9.937149534843580101e-01	2.939505075779724752e-03
-9.782941257048130002e-01	1.130652856473271517e-02
-9.630547153601100030e-01	1.961358852672573372e-02
-9.479847159249700228e-01	2.786448826230172870e-02
-9.330726969320669584e-01	3.606317381601070737e-02
-9.183078812451820339e-01	4.421369506654471149e-02
-9.036802171298939923e-01	5.232016608218573173e-02
-8.891804445026859627e-01	6.038672503648973011e-02
-8.748001547896089303e-01	6.841749398219171274e-02
-8.605318438816199622e-01	7.641653878203671924e-02
-8.463689577347749404e-01	8.438782949350973062e-02
-8.323059302290809480e-01	9.233520150037571872e-02
-8.183382129692119422e-01	1.002623176775857272e-01
-8.044622967829300197e-01	1.081726318675107212e-01
-7.906757247480229456e-01	1.160693539347953107e-01
-7.769770966552700386e-01	1.239554166543781200e-01
-7.633660648925180148e-01	1.318334446726771025e-01
-7.498433218126220323e-01	1.397057257655529017e-01
-7.364105787250380120e-01	1.475741845987415257e-01
-7.230705367264459449e-01	1.554403591770446291e-01
-7.098268496591130239e-01	1.633053801478911160e-01
-6.966840795562040389e-01	1.711699531031057042e-01
-6.836476449999999705e-01	1.790343440000000119e-01
-6.707237628814319841e-01	1.868983677994462134e-01
-6.579193841069049808e-01	1.947613803945655031e-01
-6.452421238502920042e-01	2.026222738792633205e-01
-6.327001869939599121e-01	2.104794751812557041e-01
-6.203022894420300304e-01	2.183309480596398178e-01
-6.080575760215809478e-01	2.261741984426540175e-01
-5.959755357127289876e-01	2.340062830572298136e-01
-5.840659149662570382e-01	2.418238212784369068e-01
-5.723386298775630099e-01	2.496230101041317095e-01
-5.608036779880589684e-01	2.573996421382080957e-01
-5.494710504797629680e-01	2.651491264449705176e-01
-5.383506455158149073e-01	2.728665121174507213e-01
-5.274521834591560099e-01	2.805465143841127107e-01
-5.167851246739539883e-01	2.881835430614528848e-01
-5.063585905798049236e-01	2.957717331446300113e-01
-4.961812885878579826e-01	3.033049773145466421e-01
-4.862614415011349833e-01	3.107769601278358440e-01
-4.766067219092469665e-01	3.181811936460656742e-01
-4.672241920509099811e-01	3.255110542522087202e-01
-4.581202495569730027e-01	3.327598203960897005e-01
-4.493005794228079885e-01	3.399207110061227555e-01
-4.407701124926849956e-01	3.469869243022327132e-01
-4.325329906709579619e-01	3.539516767443677270e-01
-4.245925390064360094e-01	3.608082418524907187e-01
-4.169512447278870271e-01	3.675499886372707303e-01
-4.096107432411809635e-01	3.741704193859367589e-01
-4.025718110327789478e-01	3.806632065547277399e-01
-3.958343653608650259e-01	3.870222285280957575e-01
-3.893974705550780069e-01	3.932416040151257564e-01
-3.832593506891179835e-01	3.993157248655176961e-01
-3.774174083379709943e-01	4.052392871006836872e-01
-3.718682490836380250e-01	4.110073199701307356e-01
-3.666077113903529749e-01	4.166152128589687420e-01
-3.616309014327400151e-01	4.220587398892187148e-01
-3.569322324282679926e-01	4.273340820752107305e-01
-3.525054679989789719e-01	4.324378469118926871e-01
-3.483437690668189646e-01	4.373670852939017251e-01
-3.444397437718749733e-01	4.421193056828996992e-01
-3.407854998935729851e-01	4.466924854605757167e-01
-3.373726992510009959e-01	4.510850794249217088e-01
-3.341926135600149506e-01	4.552960254076157121e-01
-3.312361812313059928e-01	4.593247470105187302e-01
-3.284940646048569723e-01	4.631711534792746776e-01
-3.259567071319119935e-01	4.668356367516446892e-01
-3.236143900353070091e-01	4.703190657373226835e-01
-3.214572880023979784e-01	4.736227779045736885e-01
-3.194755234914800068e-01	4.767485682667697011e-01
-3.176592192620110167e-01	4.796986758788677196e-01
-3.159985487708529828e-01	4.824757679697777024e-01
-3.144837841105490028e-01	4.850829218513826868e-01
-3.131053412010169623e-01	4.875236047585966848e-01
-3.118538219825609525e-01	4.898016517871147113e-01
-3.107200533953079491e-01	4.919212421064046992e-01
-3.096951229677599726e-01	4.938868736349196764e-01
-3.087704108746859855e-01	4.957033363723686858e-01
-3.079376183617719698e-01	4.973756845901847190e-01
-3.071887924709230111e-01	4.989092080860046963e-01
-3.065163470356029873e-01	5.003094027110126518e-01
-3.059130799498659958e-01	5.015819403803696286e-01
-3.053721867474139540e-01	5.027326387767456772e-01
-3.048872705580539799e-01	5.037674309551166685e-01
-3.044523485379470040e-01	5.046923350535716946e-01
-3.040618548970299706e-01	5.055134243100146696e-01
-3.037106406716869600e-01	5.062367975782616769e-01
-3.033939704130619863e-01	5.068685505293897275e-01
-3.031075159813019781e-01	5.074147477152186614e-01
-3.028473476533100062e-01	5.078813956607526325e-01
-3.026099227663019975e-01	5.082744171412166834e-01
-3.023920721315929705e-01	5.085996267873196253e-01
-3.021909844624629526e-01	5.088627081494426774e-01
-3.020041890668370144e-01	5.090691923379236927e-01
-3.018295370597610106e-01	5.092244383424746612e-01
-3.016651813524329762e-01	5.093336151191416583e-01
-3.015095556738239813e-01	5.094016855183616244e-01
-3.013613528778780193e-01	5.094333921124476472e-01
-3.012195027839840167e-01	5.094332449656266970e-01
-3.010831497909409737e-01	5.094055113744326846e-01
-3.009516304952489785e-01	5.093542075910477696e-01
-3.008244515332240132e-01	5.092830925271647491e-01
-3.007012678535169736e-01	5.091956634211347588e-01
-3.005818616120569664e-01	5.090951534367567088e-01
-3.004661218656369814e-01	5.089845311479986867e-01
-3.003540252232950181e-01	5.088665018504727744e-01
-3.002456175966429774e-01	5.087435106275096652e-01
-3.001409971714709690e-01	5.086177470864267081e-01
-3.000402987035269975e-01	5.084911516689876176e-01
-2.999436792215329772e-01	5.083654234293566443e-01
-2.998513052004139756e-01	5.082420291629287101e-01
-2.997633412476289894e-01	5.081222137605556632e-01
-2.996799403255560046e-01	5.080070116547587000e-01
-2.996012355132999794e-01	5.078972592177657397e-01
-2.995273332922390175e-01	5.077936079655936963e-01
-2.994583083213279706e-01	5.076965384180316398e-01
-2.993941996507389902e-01	5.076063744613197315e-01
-2.993350083061149802e-01	5.075232980586427134e-01
-2.992806961605909977e-01	5.074473641532926127e-01
-2.992311859980729682e-01	5.073785156105606875e-01
-2.991863626591420022e-01	5.073165980471676662e-01
-2.991460751504979587e-01	5.072613744013017012e-01
-2.991101395902809879e-01	5.072125391021456986e-01
-2.990783428549319556e-01	5.071697317052217269e-01
-2.990504467886500040e-01	5.071325498687837552e-01
-2.990261928340159914e-01	5.071005615569796898e-01
-2.990053069420899878e-01	5.070733163674546740e-01
-2.989875046222350008e-01	5.070503558943717515e-01
-2.989724959961619910e-01	5.070312230525106933e-01
-2.989599907272119661e-01	5.070154703038907140e-01
-2.989497027046290056e-01	5.070026667452407487e-01
-2.989413543734940060e-01	5.069924040323267045e-01
-2.989346806140099622e-01	5.069843011355277262e-01
-2.989294320887929679e-01	5.069780079397736561e-01
