# Supplementary material for: Agile perching maneuvers in birds and morphing-wing drones
Source: Nat Commun. 2024 Sep 27;15:8330. doi: 10.1038/s41467-024-52369-4 (PMC11437188; doi:10.1038/s41467-024-52369-4)
Supplement: Supplementary file 11 — Source Data [file 41467_2024_52369_MOESM11_ESM.zip › figure_source_data/suppl_fig_2/harris_hawk_092.csv]

# horizontal_pos	altitude
-1.218184497384444853e+01	3.897392678073980377e-01
-1.218102880159524837e+01	3.899913202086650044e-01
-1.218021632837374923e+01	3.902495170265370406e-01
-1.217940619986474893e+01	3.904992550743260349e-01
-1.217859636189744954e+01	3.907246547822700311e-01
-1.217778403081674909e+01	3.909087756046680240e-01
-1.217696566561764904e+01	3.910338621837390338e-01
-1.217613694126174906e+01	3.910816179412099913e-01
-1.217529272264054896e+01	3.910335021381580178e-01
-1.217442703873904897e+01	3.908710458654340303e-01
-1.217353305666294894e+01	3.905761819120019962e-01
-1.217260305532754927e+01	3.901315830173660015e-01
-1.217162839876014857e+01	3.895210026564850381e-01
-1.217059950913314914e+01	3.887296122400720200e-01
-1.216950583981134848e+01	3.877443284475169949e-01
-1.216833584886904873e+01	3.865541243503430313e-01
-1.216707697368954832e+01	3.851503180361350309e-01
-1.216571560740674940e+01	3.835268326096540337e-01
-1.216423707807684984e+01	3.816804217312900205e-01
-1.216262563156934817e+01	3.796108552528920099e-01
-1.216086441924384864e+01	3.773210600253329994e-01
-1.215893549152444919e+01	3.748172115767990364e-01
-1.215681979849604843e+01	3.721087730891680101e-01
-1.215449719863084965e+01	3.692084789233300302e-01
-1.215194647669864914e+01	3.661322608518189914e-01
-1.214914537183764942e+01	3.628991161352280170e-01
-1.214607061665184951e+01	3.595309176121559980e-01
-1.214269798806754963e+01	3.560521670433940411e-01
-1.213900237053174891e+01	3.524896940404820267e-01
-1.213495783196404965e+01	3.488723039962310368e-01
-1.213053771270084980e+01	3.452303794986780194e-01
-1.212571472748304835e+01	3.415954407280870075e-01
-1.212046108036344982e+01	3.379996712866570330e-01
-1.211474859222864886e+01	3.344754167705170089e-01
-1.210854884046474922e+01	3.310546641421220349e-01
-1.210183331013994845e+01	3.277685105784799990e-01
-1.209457355593064953e+01	3.246466309389079985e-01
-1.208674137388214831e+01	3.217167532998820301e-01
-1.207830898197164871e+01	3.190041521318179862e-01
-1.206924920830934944e+01	3.165311686345890219e-01
-1.205953568569094969e+01	3.143167675005290040e-01
-1.204914305106724903e+01	3.123761389350240281e-01
-1.203804714833574963e+01	3.107203541391910240e-01
-1.202622523266834875e+01	3.093560816543600156e-01
-1.201365617436424849e+01	3.082853709957250055e-01
-1.200032065995784869e+01	3.075055088775819900e-01
-1.198620138802444934e+01	3.070089520728990218e-01
-1.197128325681534911e+01	3.067833395759680393e-01
-1.195555354054394925e+01	3.068115852712269831e-01
-1.193900205085374822e+01	3.070720507785640319e-01
-1.192162127975474917e+01	3.075387965723039851e-01
-1.190340652015074951e+01	3.081819078863110017e-01
-1.188435596002514849e+01	3.089678903519820219e-01
-1.186447074643504962e+01	3.098601288021449740e-01
-1.184375501570474931e+01	3.108194012466070077e-01
-1.182221588663664846e+01	3.118044387203859902e-01
-1.179986341415704842e+01	3.127725205604340308e-01
-1.177671050160634891e+01	3.136800937180570514e-01
-1.175277277082524918e+01	3.144834039980690110e-01
-1.172806839027954950e+01	3.151391266655739765e-01
-1.170261786263324844e+01	3.156049837062799845e-01
-1.167644377440684877e+01	3.158403351892949962e-01
-1.164957051156034851e+01	3.158067326767960425e-01
-1.162202394597774990e+01	3.154684234564609779e-01
-1.159383109884054974e+01	3.147927955311430326e-01
-1.156501978770584849e+01	3.137507547632170102e-01
-1.153561826471514884e+01	3.123170273013080034e-01
-1.150565485371704888e+01	3.104703823640829752e-01
-1.147515759417194836e+01	3.081937725568840158e-01
-1.144415389951914896e+01	3.054743910802150131e-01
-1.141267023722344831e+01	3.023036473767800048e-01
-1.138073183701684954e+01	2.986770648763490410e-01
-1.134836243292454938e+01	2.945941064579660207e-01
-1.131558404356834835e+01	2.900579349865630152e-01
-1.128241679402044895e+01	2.850751177353250121e-01
-1.124887878118294893e+01	2.796552846290160099e-01
-1.121498598336524921e+01	2.738107510046919879e-01
-1.118075221345754855e+01	2.675561159688519819e-01
-1.114618911392384959e+01	2.609078474343540233e-01
-1.111130619079724902e+01	2.538838645625560164e-01
-1.107611088298824953e+01	2.465031276465400045e-01
-1.104060866254974904e+01	2.387852444933320217e-01
-1.100480316108334833e+01	2.307501011503480248e-01
-1.096869631722984906e+01	2.224175234357630149e-01
-1.093228854015464968e+01	2.138069742410680096e-01
-1.089557888408494968e+01	2.049372900460150193e-01
-1.085856522927274881e+01	1.958264585897000198e-01
-1.082124446518514915e+01	1.864914382403060067e-01
-1.078361267224424935e+01	1.769480183557300135e-01
-1.074566529900224943e+01	1.672107188719175186e-01
-1.070739733220634982e+01	1.572927265254788209e-01
-1.066880345775884820e+01	1.472058645261204168e-01
-1.062987821107314979e+01	1.369605921409099147e-01
-1.059061611575904926e+01	1.265660305193624102e-01
-1.055101180992024901e+01	1.160300111458936190e-01
-1.051106015961914864e+01	1.053591435146685185e-01
-1.047075635926124981e+01	9.455889893550740999e-02
-1.043009601877404968e+01	8.363370775036901850e-02
-1.038907523753894857e+01	7.258706762165181847e-02
-1.034769066507224977e+01	6.142166090467932049e-02
-1.030593954847854832e+01	5.013947940343602139e-02
-1.026381976673134844e+01	3.874195500661592462e-02
-1.022132985187734988e+01	2.723009479682481082e-02
-1.017846899734294830e+01	1.560461921688180431e-02
-1.013523705363223826e+01	3.866101771874908000e-03
-1.009163451186318916e+01	-7.984891438124697149e-03
-1.004766247578494820e+01	-1.994766429606117941e-02
-1.000332262313970944e+01	-3.202125755499399262e-02
-9.958617157478398596e+00	-4.420432247541999926e-02
-9.913548751781988244e+00	-5.649500384693098565e-02
-9.868120485469649594e+00	-6.889083513863097918e-02
-9.822335776569449450e+00	-8.138864852272598149e-02
-9.776198310971148331e+00	-9.398450238547301216e-02
-9.729711970760169137e+00	-1.066736286689689561e-01
-9.682880763635338894e+00	-1.194504019765469938e-01
-9.635708755337329734e+00	-1.323083318351950255e-01
-9.588200006857109159e+00	-1.452400788621739935e-01
-9.540358517961379903e+00	-1.582374948600469566e-01
-9.492188178272909838e+00	-1.712916861015289505e-01
-9.443692726793628367e+00	-1.843930983029770099e-01
-9.394875720373759620e+00	-1.975316210639339598e-01
-9.345740511232808245e+00	-2.106967089081149824e-01
-9.296290233248369006e+00	-2.238775155316419796e-01
-9.246527796369349517e+00	-2.370630374728779910e-01
-9.196455888200508966e+00	-2.502422631812860065e-01
-9.146076981562979213e+00	-2.634043233870579925e-01
-9.095393346674439883e+00	-2.765386387552830061e-01
-9.044407066519948302e+00	-2.896350610353060073e-01
-8.993120054004398511e+00	-3.026840042664569741e-01
-8.941534069586719369e+00	-3.156765630480959928e-01
-8.889650738285489240e+00	-3.286046153927739133e-01
-8.837471565203388835e+00	-3.414609082225789627e-01
-8.784997949025589392e+00	-3.542391241066879526e-01
-8.732231193284469839e+00	-3.669339283422429765e-01
-8.679172515528669862e+00	-3.795409959250510279e-01
-8.625823054865248807e+00	-3.920570183225879357e-01
-8.572183878638488963e+00	-4.044796902387869930e-01
-8.518255989250159033e+00	-4.168076767468569810e-01
-8.464040332295548197e+00	-4.290405612707730021e-01
-8.409537807278798738e+00	-4.411787749344059928e-01
-8.354749282170889302e+00	-4.532235077929460121e-01
-8.299675612983259398e+00	-4.651766024425409429e-01
-8.244317669353039335e+00	-4.770404305013790647e-01
-8.188676366879809265e+00	-4.888177524989340550e-01
-8.132752706631848127e+00	-5.005115618264099897e-01
-8.076547821868548027e+00	-5.121249136113881217e-01
-8.020063031624099281e+00	-5.236607396963650629e-01
-7.963299900387068142e+00	-5.351216513275349751e-01
-7.906260302712287746e+00	-5.465097316901219582e-01
-7.848946491236087120e+00	-5.578263210426770424e-01
-7.791361166252408488e+00	-5.690717978782340314e-01
-7.733507544761526908e+00	-5.802453602402131150e-01
-7.675389426737507570e+00	-5.913448120041331357e-01
-7.617011256282308018e+00	-6.023663595575390328e-01
-7.558378175349138139e+00	-6.133044248235099971e-01
-7.499496067822538414e+00	-6.241514809328521096e-01
-7.440371591933957696e+00	-6.348979170158990382e-01
-7.381012199260477580e+00	-6.455319385230580131e-01
-7.321426138888987190e+00	-6.560395091694830594e-01
-7.261622445714807306e+00	-6.664043400206389745e-01
-7.201610912267278231e+00	-6.766079303918870469e-01
-7.141402043898517071e+00	-6.866296641400220224e-01
-7.081006997620337806e+00	-6.964469636049011037e-01
-7.020437505311417858e+00	-7.060355019542710053e-01
-6.959705782429597143e+00	-7.153694730449751127e-01
-6.898824423739488232e+00	-7.244219161973250998e-01
-6.837806287893898549e+00	-7.331650915507239574e-01
-6.776664372982357243e+00	-7.415708999935390899e-01
-6.715411685375397788e+00	-7.496113401038790869e-01
-6.654061104348847344e+00	-7.572589931607569547e-01
-6.592625245067828210e+00	-7.644875261407499956e-01
-6.531116322548077058e+00	-7.712722017474791247e-01
-6.469546019196328324e+00	-7.775903839630029513e-01
-6.407925358467127630e+00	-7.834220273819960667e-01
-6.346264587065207685e+00	-7.887501386990740659e-01
-6.284573067976746863e+00	-7.935611991620741268e-01
-6.222859186433606915e+00	-7.978455375622790502e-01
-6.161130270708228274e+00	-8.015976443782519834e-01
-6.099392529405457175e+00	-8.048164189850699479e-01
-6.037651006666238551e+00	-8.075053433390340096e-01
-5.975909556428137925e+00	-8.096725771973609653e-01
-5.914170836602248293e+00	-8.113309716775689573e-01
-5.852436323726068146e+00	-8.124979997462431491e-01
-5.790706348339948129e+00	-8.131956039980869910e-01
-5.728980151011808353e+00	-8.134499637944121453e-01
-5.667255958603518273e+00	-8.132911854330751034e-01
-5.605531080035528468e+00	-8.127529204844661237e-01
-5.543802020466277902e+00	-8.118719187238530033e-01
-5.482064612465348041e+00	-8.106875232010299914e-01
-5.420314162426767446e+00	-8.092411159033430224e-01
-5.358545610148937932e+00	-8.075755231847470128e-01
-5.296753699204818311e+00	-8.057343906544169876e-01
-5.234933155448406872e+00	-8.037615375518740723e-01
-5.173078870757147563e+00	-8.017003007933050096e-01
-5.111186088903818536e+00	-7.995928788704940171e-01
-5.049250590291788576e+00	-7.974796856353350005e-01
-4.987268872183277857e+00	-7.953987237257611476e-01
-4.925238321007648246e+00	-7.933849869988689463e-01
-4.863157373362457569e+00	-7.914699008485091003e-01
-4.801025662420197015e+00	-7.896808087103810436e-01
-4.738844146631177701e+00	-7.880405124081650836e-01
-4.676615217872098107e+00	-7.865668732773889449e-01
-4.614342786529908480e+00	-7.852724802255810488e-01
-4.552032341430738427e+00	-7.841643900513000087e-01
-4.489690983020778070e+00	-7.832439444531160699e-01
-4.427327428772158235e+00	-7.825066672134071144e-01
-4.364951990415268490e+00	-7.819422440415260134e-01
-4.302576523276158582e+00	-7.815345865072671483e-01
-4.240214348710708236e+00	-7.812619803904119475e-01
-4.177880151358827732e+00	-7.810973176190700862e-01
-4.115589853673258247e+00	-7.810084097745710885e-01
-4.053360470887767519e+00	-7.809583799128081427e-01
-3.991209950256037864e+00	-7.809061282037941254e-01
-3.929156998991808258e+00	-7.808068656390190210e-01
-3.867220905849888091e+00	-7.806127088202481357e-01
-3.805421361681427861e+00	-7.802733276475330992e-01
-3.743778284554747593e+00	-7.797366365959119694e-01
-3.682311655133958084e+00	-7.789495192395159417e-01
-3.621041367933678146e+00	-7.778585747808459683e-01
-3.559987103807277897e+00	-7.764108746046880505e-01
-3.499168228567907768e+00	-7.745547163332300311e-01
-3.438603721984687667e+00	-7.722403625420239948e-01
-3.378312140542467645e+00	-7.694207512330859533e-01
-3.318311616315457790e+00	-7.660521653737599745e-01
-3.258619893099227838e+00	-7.620948493137691404e-01
-3.199254399600008014e+00	-7.575135606954690459e-01
-3.140232358029647841e+00	-7.522780475715811210e-01
-3.081570924941487988e+00	-7.463634418275759685e-01
-3.023287359617637726e+00	-7.397505616483530666e-01
-2.965399213838307624e+00	-7.324261176348250135e-01
-2.907924535490117535e+00	-7.243828192187700132e-01
-2.850882077267797854e+00	-7.156193801870529558e-01
-2.794291500754748192e+00	-7.061404243448601292e-01
-2.738173565494697925e+00	-6.959562945530519684e-01
-2.682550292341347564e+00	-6.850827704974919996e-01
-2.627445090437097619e+00	-6.735407025218049792e-01
-2.572882837655107835e+00	-6.613555706196581063e-01
-2.518889905250027539e+00	-6.485569791883050161e-01
-2.465494118796447864e+00	-6.351780993534981157e-01
-2.412724649223758178e+00	-6.212550715610900554e-01
-2.360611829838617837e+00	-6.068263816798640242e-01
-2.309186897601928301e+00	-5.919322240727340478e-01
-2.258481659521658358e+00	-5.766138649798080440e-01
-2.208528087751187918e+00	-5.609130191372480034e-01
-2.159357849751048164e+00	-5.448712518582601305e-01
-2.111001782583217690e+00	-5.285294178608299642e-01
-2.063489322961427952e+00	-5.119271469788750917e-01
-2.016847906984748029e+00	-4.951023855789009054e-01
-1.971102355444688037e+00	-4.780910010631180262e-01
-1.926274262141187910e+00	-4.609264553108899931e-01
-1.882381403703238032e+00	-4.436395513294239534e-01
-1.839437189935807959e+00	-4.262582557846498754e-01
-1.797450173671187867e+00	-4.088075984934599894e-01
-1.756423638473068038e+00	-3.913096484041789780e-01
-1.716355281324198012e+00	-3.737835640955439742e-01
-1.677237005640797918e+00	-3.562457154045010621e-01
-1.639054837628977968e+00	-3.387098714663900334e-01
-1.601788976180357871e+00	-3.211874492321140084e-01
-1.565413983255997898e+00	-3.036878154285350129e-01
-1.529899118108297928e+00	-2.862186339622099784e-01
-1.495208814828207888e+00	-2.687862499432409624e-01
-1.461303298681657870e+00	-2.513961008353939874e-01
-1.428139332624067892e+00	-2.340531447298689893e-01
-1.395671081371237854e+00	-2.167622954020350101e-01
-1.363851076577577981e+00	-1.995288536509999822e-01
-1.332631263145517941e+00	-1.823589244484150051e-01
-1.301964103577387899e+00	-1.652598096410169970e-01
-1.271803714686738029e+00	-1.482403663651150061e-01
-1.242107009003867946e+00	-1.313113219414559496e-01
-1.212834811917377964e+00	-1.144855368234309889e-01
-1.183952925049707838e+00	-9.777820816380794477e-02
-1.155433106608497074e+00	-8.120700773411299034e-02
-1.127253940504947982e+00	-6.479214926041898526e-02
-1.099401567879996877e+00	-4.855638170903298079e-02
-1.071870257301918095e+00	-3.252490663994297981e-02
-1.044662793246871946e+00	-1.672521941560459191e-02
-1.017790666478089801e+00	-1.186875774726703359e-03
-9.912740545133439385e-01	1.405881298047181871e-02
-9.651415854111758952e-01	2.897915121690972096e-02
-9.394298834974319501e-01	4.354048999737691883e-02
-9.141829012670039667e-01	5.770870971343551592e-02
-8.894510473953018970e-01	7.144974470859201399e-02
-8.652901264376638979e-01	8.473013901706871742e-02
-8.417601112380029837e-01	9.751762128634501592e-02
-8.189237741651639313e-01	1.097816861253619047e-01
-7.968452079039008984e-01	1.214941685507333058e-01
-7.755882705086469819e-01	1.326297979128305271e-01
-7.552149926513779254e-01	1.431667176909779959e-01
-7.357839873384849350e-01	1.530869578672220954e-01
-7.173489037277989144e-01	1.623768472319523093e-01
-6.999569669542279327e-01	1.710273539477655258e-01
-6.836476449999999705e-01	1.790343440000000119e-01
-6.684514815769688756e-01	1.863987487857080017e-01
-6.543891307055719198e-01	1.931266350214900229e-01
-6.414706241920808960e-01	1.992291723591420038e-01
-6.296948975717648889e-01	2.047224965508030181e-01
-6.190495933875529433e-01	2.096274686560000156e-01
-6.095111530383459097e-01	2.139693335746530034e-01
-6.010452000254259408e-01	2.177772840555790013e-01
-5.936072084571688556e-01	2.210839391926550102e-01
-5.871434413883238612e-01	2.239247491955780045e-01
-5.815921342543319827e-01	2.263373408174350065e-01
-5.768848896300469153e-01	2.283608201400530169e-01
-5.729482411398749697e-01	2.300350513605000091e-01
-5.697053369368159093e-01	2.313999316874980061e-01
-5.670776871258279561e-01	2.324946833467220197e-01
