# Supplementary material for: Agile perching maneuvers in birds and morphing-wing drones
Source: Nat Commun. 2024 Sep 27;15:8330. doi: 10.1038/s41467-024-52369-4 (PMC11437188; doi:10.1038/s41467-024-52369-4)
Supplement: Supplementary file 11 — Source Data [file 41467_2024_52369_MOESM11_ESM.zip › figure_source_data/suppl_fig_2/harris_hawk_093.csv]

# horizontal_pos	altitude
-1.213988457967460377e+01	4.921048823488322066e-01
-1.213064880368720466e+01	4.875590687592282202e-01
-1.212148181024130444e+01	4.830238702320352462e-01
-1.211235982261150390e+01	4.785307697220342327e-01
-1.210325173346200422e+01	4.741109355803952430e-01
-1.209411950573460359e+01	4.697947555826842425e-01
-1.208491868936970448e+01	4.656113755192402004e-01
-1.207559904204640411e+01	4.615882500907392272e-01
-1.206610524077610513e+01	4.577507136244572394e-01
-1.205637767017150352e+01	4.541215777632002237e-01
-1.204635327251890509e+01	4.507207627927112270e-01
-1.203596644436270502e+01	4.475649686800352023e-01
-1.202514996414240400e+01	4.446673912111532290e-01
-1.201383593545870454e+01	4.420374878574952482e-01
-1.200195673076080460e+01	4.396807971828872175e-01
-1.198944592061580394e+01	4.375988147387812055e-01
-1.197623917422320439e+01	4.357889274984192429e-01
-1.196227511747360417e+01	4.342444079601882057e-01
-1.194749613560150436e+01	4.329544681161722197e-01
-1.193184910837810442e+01	4.319043725420362301e-01
-1.191528606681490388e+01	4.310756089272081981e-01
-1.189776476153690510e+01	4.304461134384662269e-01
-1.187924913433030483e+01	4.299905474051802234e-01
-1.185970968589140462e+01	4.296806209419972156e-01
-1.183912373450190358e+01	4.294854582980301982e-01
-1.181747556221580453e+01	4.293719989561942119e-01
-1.179475644715980387e+01	4.293054278201222096e-01
-1.177096458268150414e+01	4.292496272387392175e-01
-1.174610488628930405e+01	4.291676431512282397e-01
-1.172018870355940479e+01	4.290221573090082230e-01
-1.169323341437260488e+01	4.287759573668982194e-01
-1.166526195091390505e+01	4.283923966504212255e-01
-1.163630223874150360e+01	4.278358356133322160e-01
-1.160638657384810379e+01	4.270720574057102481e-01
-1.157555094990790501e+01	4.260686505771422161e-01
-1.154383435080280407e+01	4.247953527315942446e-01
-1.151127802398180400e+01	4.232243499111292273e-01
-1.147792475023730496e+01	4.213305275863722388e-01
-1.144381812505400475e+01	4.190916703365782370e-01
-1.140900186584290488e+01	4.164886085693422224e-01
-1.137351915813130354e+01	4.135053119140131850e-01
-1.133741205220670523e+01	4.101289301772762519e-01
-1.130072091987290506e+01	4.063497839295122649e-01
-1.126348397894070352e+01	4.021613078556132148e-01
-1.122573689093990446e+01	3.975599509191252157e-01
-1.118751243537190376e+01	3.925450381262932109e-01
-1.114884026172350495e+01	3.871185992176072177e-01
-1.110974671848700446e+01	3.812851699486972112e-01
-1.107025475666220515e+01	3.750515717495792600e-01
-1.103038390368030441e+01	3.684266754808622202e-01
-1.099015030243970514e+01	3.614211547573772387e-01
-1.094956680917650438e+01	3.540472339122422429e-01
-1.090864314321600403e+01	3.463184351641462322e-01
-1.086738608124060512e+01	3.382493289687272253e-01
-1.082579968854210506e+01	3.298552909243452347e-01
-1.078388557975610418e+01	3.211522680042911970e-01
-1.074164320177250431e+01	3.121565563367871832e-01
-1.069907013182790401e+01	3.028845922776682298e-01
-1.065616238418930450e+01	2.933527581347242230e-01
-1.061291471928830354e+01	2.835772036120742245e-01
-1.056932094964890467e+01	2.735736838420871897e-01
-1.052537423744880485e+01	2.633574147461248960e-01
-1.048106737905110464e+01	2.529429463919120047e-01
-1.043639307234450442e+01	2.423440549684724166e-01
-1.039134416323140364e+01	2.315736539519357151e-01
-1.034591386811390379e+01	2.206437249611513107e-01
-1.030009596975230401e+01	2.095652686791097119e-01
-1.025388498441980367e+01	1.983482760288168001e-01
-1.020727629885220367e+01	1.870017195323629144e-01
-1.016026627609654476e+01	1.755335644499555203e-01
-1.011285232999620476e+01	1.639507989011055045e-01
-1.006503296870424435e+01	1.522594817309847193e-01
-1.001680780827429373e+01	1.404648064266479091e-01
-9.968177558030244967e+00	1.285711789412340156e-01
-9.919143980032254504e+00	1.165823068832626125e-01
-9.869709825518064861e+00	1.045012972063472101e-01
-9.819878751679134155e+00	9.233075932220380366e-02
-9.769655222508554004e+00	8.007291048021430990e-02
-9.719044397713254568e+00	6.772968032420570439e-02
-9.668052013802904909e+00	5.530281175467921528e-02
-9.616684261446295068e+00	4.279395558385021281e-02
-9.564947663022104862e+00	3.020475695162322394e-02
-9.512848953992893541e+00	1.753693204312223308e-02
-9.460394971313775159e+00	4.792334275150217371e-03
-9.407592551568734862e+00	-8.026990242157777677e-03
-9.354448440935863474e+00	-2.091875755494276845e-02
-9.300969218443754016e+00	-3.388041007859576847e-02
-9.247161233327965135e+00	-4.690908880149277649e-02
-9.193030556658964514e+00	-6.000161182027177742e-02
-9.138582946821314223e+00	-7.315445741777676369e-02
-9.083823827905154857e+00	-8.636374992956175056e-02
-9.028758279647563612e+00	-9.962524684007079134e-02
-8.973391037249033531e+00	-1.129343258894677793e-01
-8.917726499199323698e+00	-1.262859714306417969e-01
-8.861768741179185227e+00	-1.396747598183967765e-01
-8.805521534155614560e+00	-1.530948441979617658e-01
-8.748988364947074103e+00	-1.665399396430137791e-01
-8.692172457784163697e+00	-1.800033101288837645e-01
-8.635076795709425213e+00	-1.934777592713817773e-01
-8.577704141022794104e+00	-2.069556270780397722e-01
-8.520057054361064530e+00	-2.204287951166237769e-01
-8.462137912375064630e+00	-2.338887024855137997e-01
-8.403948924313583646e+00	-2.473263747636337828e-01
-8.345492148116363751e+00	-2.607324677274417968e-01
-8.286769506843825184e+00	-2.740973270647347748e-01
-8.227782806413864947e+00	-2.874110646161847638e-01
-8.168533755669573182e+00	-3.006636508718187883e-01
-8.109023989762633278e+00	-3.138450225842077668e-01
-8.049255097707813889e+00	-3.269452034812127539e-01
-7.989228654753583569e+00	-3.399544352182908846e-01
-7.928946259933953300e+00	-3.528633149525018387e-01
-7.868409578835213303e+00	-3.656629352921388354e-01
-7.807620391247873215e+00	-3.783450219156668237e-01
-7.746580643001143685e+00	-3.909020638911288592e-01
-7.685292500917683789e+00	-4.033274316817738181e-01
-7.623758409500773325e+00	-4.156154780036758756e-01
-7.561981147696183569e+00	-4.277616171031098369e-01
-7.499963883872163173e+00	-4.397623786307607863e-01
-7.437710227046603784e+00	-4.516154330813857976e-01
-7.375224272368663847e+00	-4.633195867070328267e-01
-7.312510638936673857e+00	-4.748747448581587816e-01
-7.249574498202273176e+00	-4.862818438134368093e-01
-7.186421591467553327e+00	-4.975427522766968091e-01
-7.123058235315483877e+00	-5.086601447991327962e-01
-7.059491314210513124e+00	-5.196373503796778426e-01
-6.995728259948393202e+00	-5.304781803644438298e-01
-6.931777018103013610e+00	-5.411867404718069263e-01
-6.867646002092673285e+00	-5.517672322865287970e-01
-6.803344035948463819e+00	-5.622237498768818398e-01
-6.738880287293413041e+00	-5.725600772858578935e-01
-6.674264192414463892e+00	-5.827794925342169030e-01
-6.609505375614443068e+00	-5.928845834613338805e-01
-6.544613565255483323e+00	-6.028770802401588469e-01
-6.479598509040013887e+00	-6.127577087621618457e-01
-6.414469891116293176e+00	-6.225260683288018626e-01
-6.349237253541953230e+00	-6.321805362429278041e-01
-6.283909924495783450e+00	-6.417182010022128846e-01
-6.218496955402153858e+00	-6.511348248925479254e-01
-6.153007068835883331e+00	-6.604248358947828468e-01
-6.087448618720613602e+00	-6.695813479828267578e-01
-6.021829563936043073e+00	-6.785962081299077298e-01
-5.956157456025323427e+00	-6.874600676733269022e-01
-5.890439441257803388e+00	-6.961624751321189297e-01
-5.824682276871573805e+00	-7.046919871378318767e-01
-5.758892360907013064e+00	-7.130362938325098821e-01
-5.693075774660563582e+00	-7.211823549120457422e-01
-5.627238336447053513e+00	-7.291165424450218868e-01
-5.561385665067063222e+00	-7.368247866706219007e-01
-5.495523251138793697e+00	-7.442927211643408647e-01
-5.429656534276013247e+00	-7.515058240438097226e-01
-5.363790983974553228e+00	-7.584495522536127687e-01
-5.297932182011713564e+00	-7.651094664001067969e-01
-5.232085904161623446e+00	-7.714713440865839100e-01
-5.166258199083763714e+00	-7.775212802069437767e-01
-5.100455462346483060e+00	-7.832457731739568274e-01
-5.034684503698263036e+00	-7.886317965685767373e-01
-4.968952605890693874e+00	-7.936668561833937208e-01
-4.903267573583183214e+00	-7.983390328814987669e-01
-4.837637771114443375e+00	-8.026370120892767357e-01
-4.772072148203723607e+00	-8.065501010775928403e-01
-4.706580252939533082e+00	-8.100682354529518125e-01
-4.641172231719714603e+00	-8.131819764734928846e-01
-4.575858816118254069e+00	-8.158825009222139268e-01
-4.510651296965714430e+00	-8.181615853123118676e-01
-4.445561486235934723e+00	-8.200115861703358711e-01
-4.380601667626444318e+00	-8.214254180477658096e-01
-4.315784536999234255e+00	-8.223965307583678275e-01
-4.251123134105823986e+00	-8.229188871369057523e-01
-4.186630767253194385e+00	-8.229869423754048174e-01
-4.122320932769263813e+00	-8.225956257284048334e-01
-4.058207231294864492e+00	-8.217403251011718979e-01
-3.994303283060114396e+00	-8.204168747575688592e-01
-3.930622644392903986e+00	-8.186215461198207421e-01
-3.867178727752913936e+00	-8.163510413923449338e-01
-3.803984727584573733e+00	-8.136024895366018583e-01
-3.741053554233324085e+00	-8.103734439624228347e-01
-3.678397778071664348e+00	-8.066618811903738528e-01
-3.616029585832984061e+00	-8.024661996845858791e-01
-3.553960750953324421e+00	-7.977852180588147490e-01
-3.492202619474164216e+00	-7.926181719210279031e-01
-3.430766112766034048e+00	-7.869647087417588338e-01
-3.369661747995814416e+00	-7.808248803048298825e-01
-3.308899676883403806e+00	-7.741991325195418661e-01
-3.248489742882854081e+00	-7.670882926325368611e-01
-3.188441556483353700e+00	-7.594935541648968336e-01
-3.128764587865044078e+00	-7.514164602035589002e-01
-3.069468275671444424e+00	-7.428588859822538026e-01
-3.010562150183194063e+00	-7.338230219816057609e-01
-2.952055968706604361e+00	-7.243113590455378947e-01
-2.893959860536684303e+00	-7.143266772367329320e-01
-2.836284478427073985e+00	-7.038720403228198030e-01
-2.779041153112373763e+00	-6.929507978835838244e-01
-2.722242047091073758e+00	-6.815665970461068923e-01
-2.665900303602383836e+00	-6.697234057798968632e-01
-2.610030186527733775e+00	-6.574255495114027514e-01
-2.554647206827693751e+00	-6.446777625439688020e-01
-2.499768231096354043e+00	-6.314852553961187720e-01
-2.445411567885313886e+00	-6.178537987031258449e-01
-2.391597027622873739e+00	-6.037898237729557582e-01
-2.338345952235834080e+00	-5.893005392611878612e-01
-2.285681210970513799e+00	-5.743940627469408255e-01
-2.233627159406173845e+00	-5.590795652735829346e-01
-2.182209559252563658e+00	-5.433674261869947397e-01
-2.131455457216714144e+00	-5.272693948856477242e-01
-2.081393022002334003e+00	-5.107987554173087918e-01
-2.032051339355153807e+00	-4.939704892439898409e-01
-1.983460165973243816e+00	-4.768014309764598280e-01
-1.935649644045503992e+00	-4.593104114777098457e-01
-1.888649979143763868e+00	-4.415183824744308150e-01
-1.842491085152673902e+00	-4.234485167168238751e-01
-1.797202200854843834e+00	-4.051262778061218151e-01
-1.752811483673453852e+00	-3.865794540773748733e-01
-1.709345586888364021e+00	-3.678381513882708620e-01
-1.666829227362834009e+00	-3.489347403229938194e-01
-1.625284751427083840e+00	-3.299037541669018192e-01
-1.584731707042754012e+00	-3.107817350301227965e-01
-1.545186430705493885e+00	-2.916070266766207508e-01
-1.506661657717043967e+00	-2.724195139240747632e-01
-1.469166164465823821e+00	-2.532603098876997638e-01
-1.432704451189154016e+00	-2.341713938114478033e-01
-1.397276473349603920e+00	-2.151952037222237823e-01
-1.362877429242383975e+00	-1.963741896131247500e-01
-1.329497610764943882e+00	-1.777503342645687656e-01
-1.297122323430853985e+00	-1.593646501013027961e-01
-1.265731880705873946e+00	-1.412566616134507957e-01
-1.235301676597313936e+00	-1.234638837980727710e-01
-1.205802339150443991e+00	-1.060213077656457781e-01
-1.177199966113045004e+00	-8.896090507021775506e-02
-1.149456442538159040e+00	-7.231116243677576660e-02
-1.122529838524628953e+00	-5.609665835673977030e-02
-1.096374883667432965e+00	-4.033769249425678272e-02
-1.070943513131030977e+00	-2.504997799392477686e-02
-1.046185478598576912e+00	-1.024440561803577343e-02
-1.022049015722080956e+00	4.073112807602224938e-03
-9.984815581417230135e-01	1.790171586012723193e-02
-9.754304866983680711e-01	3.124557502459421321e-02
-9.528439011763378819e-01	4.411378641999422201e-02
-9.306714008293830442e-01	5.652017207507821495e-02
-9.088648591062420401e-01	6.848299325391911385e-02
-8.873791774449069081e-01	8.002458046106121492e-02
-8.661730027825988998e-01	9.117088678101011034e-02
-8.452093935599289676e-01	1.019509730672699122e-01
-8.244564195009700391e-01	1.123964351400867090e-01
-8.038876813337969551e-01	1.225407845357637110e-01
-7.834827378741768822e-01	1.324187954398872158e-01
-7.632274295124299446e-01	1.420658312080922137e-01
-7.431140890923400022e-01	1.515171643172576188e-01
-7.231416334124620704e-01	1.608073036932597122e-01
-7.033155310652130510e-01	1.699693431338022143e-01
-6.836476449999999705e-01	1.790343440000000119e-01
-6.641559509878109946e-01	1.880307645093593216e-01
-6.448641360053849469e-01	1.969839468530216187e-01
-6.258010833724179101e-01	2.059156720143495156e-01
-6.070002541886019287e-01	2.148437906210505233e-01
-5.884989771526959457e-01	2.237819364590334092e-01
-5.703376611294770360e-01	2.327393274550806079e-01
-5.525589467938349930e-01	2.417206570402103960e-01
-5.352068152626919817e-01	2.507260768793939110e-01
-5.183256727725849000e-01	2.597512700384024265e-01
-5.019594311324979685e-01	2.687876117957682109e-01
-4.861506038499079918e-01	2.778224135356441860e-01
-4.709394374795749516e-01	2.868392435113671923e-01
-4.563630968817739553e-01	2.958183167819631865e-01
-4.424549217183189609e-01	3.047369453228622183e-01
-4.292437696961429738e-01	3.135700382216282112e-01
-4.167534598408919599e-01	3.222906410086512352e-01
-4.050023265127949967e-01	3.308705025555191970e-01
-3.940028920420539649e-01	3.392806576090372506e-01
-3.837616628484870063e-01	3.474920129198362240e-01
-3.742790508121179860e-01	3.554759250690492367e-01
-3.655494185711629651e-01	3.632047584869831924e-01
-3.575612444313029936e-01	3.706524127811082203e-01
-3.502973997589760025e-01	3.777948093293782561e-01
-3.437355291763339871e-01	3.846103281268412610e-01
-3.378485216405339719e-01	3.910801870733972008e-01
-3.326050586272769616e-01	3.971887572304212410e-01
-3.279702241878339475e-01	4.029238090240232495e-01
-3.239061606369330049e-01	4.082766859023861938e-01
-3.203727530701909743e-01	4.132424035327602052e-01
-3.173283258057809642e-01	4.178196742194412172e-01
-3.147303341853719960e-01	4.220108578069992067e-01
-3.125360359323399728e-01	4.258218418735912336e-01
-3.107031274188120085e-01	4.292618554887192017e-01
-3.091903316959229708e-01	4.323432221808802267e-01
-3.079579269447239587e-01	4.350810590070092188e-01
-3.069682060528849954e-01	4.374929297127412298e-01
-3.061858602541519536e-01	4.395984608972152152e-01
-3.055782821195899834e-01	4.414189308271642131e-01
-3.051157855958649412e-01	4.429768410632952125e-01
-3.047717431798909749e-01	4.442954813510562317e-01
-3.045226426351229643e-01	4.453984982742142384e-01
-3.043480678292559416e-01	4.463094779637882259e-01
-3.042306102456249772e-01	4.470515526911022497e-01
-3.041557194357549787e-01	4.476470404518492208e-01
-3.041115020882829700e-01	4.481171256732102148e-01
