# Supplementary material for: Agile perching maneuvers in birds and morphing-wing drones
Source: Nat Commun. 2024 Sep 27;15:8330. doi: 10.1038/s41467-024-52369-4 (PMC11437188; doi:10.1038/s41467-024-52369-4)
Supplement: Supplementary file 11 — Source Data [file 41467_2024_52369_MOESM11_ESM.zip › figure_source_data/suppl_fig_2/harris_hawk_087.csv]

# horizontal_pos	altitude
-1.185786389380745298e+01	3.875136505563983036e-01
-1.184218924577015386e+01	3.889476070757983406e-01
-1.182625448189415351e+01	3.903171890896602880e-01
-1.181007681126115294e+01	3.916139088114023448e-01
-1.179367329722675350e+01	3.928293831740743425e-01
-1.177706075741945391e+01	3.939553759758642748e-01
-1.176025566766965369e+01	3.949838389798603355e-01
-1.174327407052965278e+01	3.959069516512413456e-01
-1.172613148899005253e+01	3.967171592265803515e-01
-1.170884284594805358e+01	3.974072088244072765e-01
-1.169142238991945248e+01	3.979701833237042630e-01
-1.167388362743025354e+01	3.983995327572863454e-01
-1.165623926245335262e+01	3.986891029900593297e-01
-1.163850114319655304e+01	3.988331614775862954e-01
-1.162068021647585248e+01	3.988264199280873168e-01
-1.160278648984285255e+01	3.986640537206372903e-01
-1.158482900156795381e+01	3.983417179635122540e-01
-1.156681579851275288e+01	3.978555601091102734e-01
-1.154875392185735272e+01	3.972022290751553442e-01
-1.153064940058925281e+01	3.963788808556283350e-01
-1.151250725259085250e+01	3.953831806385833536e-01
-1.149433149310985414e+01	3.942133014812883030e-01
-1.147612515033475411e+01	3.928679196255303596e-01
-1.145789028774955298e+01	3.913462065670563206e-01
-1.143962803288855312e+01	3.896478180224922649e-01
-1.142133861207095258e+01	3.877728799644293289e-01
-1.140302139065305376e+01	3.857219719202713559e-01
-1.138467491830085265e+01	3.834961077526033435e-01
-1.136629697875955358e+01	3.810967141580763329e-01
-1.134788464356585358e+01	3.785256071378002574e-01
-1.132943432913795334e+01	3.757849667049443232e-01
-1.131094185665885377e+01	3.728773101045252947e-01
-1.129240251416405272e+01	3.698054638261193405e-01
-1.127381112024465359e+01	3.665725346925953199e-01
-1.125516208877625246e+01	3.631818803068642687e-01
-1.123644949409865390e+01	3.596370791342643480e-01
-1.121766713608175259e+01	3.559419004907102835e-01
-1.119880860453575266e+01	3.521002746962172969e-01
-1.117986734244635372e+01	3.481162636402813093e-01
-1.116083670754435353e+01	3.439940319899362775e-01
-1.114171003175325403e+01	3.397378192535323027e-01
-1.112248067809285246e+01	3.353519128937023086e-01
-1.110314209465645341e+01	3.308406226618842982e-01
-1.108368786532295402e+01	3.262082563045692885e-01
-1.106411175690535309e+01	3.214590967685353462e-01
-1.104440776248565292e+01	3.165973810089832696e-01
-1.102457014073105412e+01	3.116272804812413311e-01
-1.100459345103265285e+01	3.065528833737453107e-01
-1.098447258435405338e+01	3.013781786178713062e-01
-1.096420278972475337e+01	2.961070416890463353e-01
-1.094377969635475267e+01	2.907432221938023309e-01
-1.092319933139175347e+01	2.852903332193382768e-01
-1.090245813338185243e+01	2.797518424058123010e-01
-1.088155296153305329e+01	2.741310646873352797e-01
-1.086048110091495289e+01	2.684311566354282697e-01
-1.083924026376145378e+01	2.626551123287342859e-01
-1.081782858707075334e+01	2.568057606649732927e-01
-1.079624462672125240e+01	2.508857640254222865e-01
-1.077448734834535315e+01	2.448976181986083078e-01
-1.075255611521755306e+01	2.388436534681382950e-01
-1.073045067342945380e+01	2.327260367695633270e-01
-1.070817113463285253e+01	2.265467748226703271e-01
-1.068571795663965318e+01	2.203077181483198976e-01
-1.066309192216785284e+01	2.140105658827115009e-01
-1.064029411602635378e+01	2.076568713064675942e-01
-1.061732590102405283e+01	2.012480480109491987e-01
-1.059418889288505383e+01	1.947853766294633249e-01
-1.057088493444285326e+01	1.882700120663119148e-01
-1.054741606937445297e+01	1.817029911617069060e-01
-1.052378451572405282e+01	1.750852407352767037e-01
-1.049999263945095329e+01	1.684175859550487986e-01
-1.047604292822035355e+01	1.617007589822890001e-01
-1.045193796564215383e+01	1.549354078453262229e-01
-1.042768040613965397e+01	1.481221054974388995e-01
-1.040327295062075308e+01	1.412613590150098020e-01
-1.037871832309995312e+01	1.343536188924936980e-01
-1.035401924840405385e+01	1.273992883903471152e-01
-1.032917843108075395e+01	1.203987328910149091e-01
-1.030419853560505317e+01	1.133522892164921109e-01
-1.027908216797125363e+01	1.062602748590016077e-01
-1.025383185873555369e+01	9.912299707411940941e-02
-1.022845004756345411e+01	9.194076178341500927e-02
-1.020293906932205275e+01	8.471388223152810648e-02
-1.017730114174306344e+01	7.744268734076691085e-02
-1.015153835467238252e+01	7.012752970496530236e-02
-1.012565266090808258e+01	6.276879316364930572e-02
-1.009964586862156288e+01	5.536689989768650566e-02
-1.007351963534434347e+01	4.792231698866938894e-02
-1.004727546349553258e+01	4.043556238640971801e-02
-1.002091469741625396e+01	3.290721023218678987e-02
-9.994438521869792424e+00	2.533789548982740003e-02
-9.967847961959222403e+00	1.772831784231332364e-02
-9.941143884407473763e+00	1.007924481838129438e-02
-9.914327000138722923e+00	2.391514121432292139e-03
-9.887397868094423004e+00	-5.333964858118683816e-03
-9.860356900211543874e+00	-1.309621035625069263e-02
-9.833204367486013453e+00	-2.089416837338067823e-02
-9.805940407039292595e+00	-2.872671362515369364e-02
-9.778565030102013722e+00	-3.659265128301769643e-02
-9.751078130824353707e+00	-4.449071947059568544e-02
-9.723479495819663754e+00	-5.241959247104269193e-02
-9.695768814344253528e+00	-6.037788459020268506e-02
-9.667945689013922816e+00	-6.836415461073469535e-02
-9.640009646955403966e+00	-7.637691076366770471e-02
-9.611960151289393295e+00	-8.441461613623568727e-02
-9.583796612840773221e+00	-9.247569442860770206e-02
-9.555518401971093922e+00	-1.005585359673066836e-01
-9.527124860429053044e+00	-1.086615038799457200e-01
-9.498615313115653436e+00	-1.167829403343756955e-01
-9.469989079662692433e+00	-1.249211727455787346e-01
-9.441245485726152964e+00	-1.330745198555596809e-01
-9.412383873899633713e+00	-1.412412975952136995e-01
-9.383403614157773021e+00	-1.494198246423787402e-01
-9.354304113744802862e+00	-1.576084275971786908e-01
-9.325084826430012797e+00	-1.658054457039586649e-01
-9.295745261058844022e+00	-1.740092350585526471e-01
-9.266284989336403655e+00	-1.822181722501376444e-01
-9.236703652788783359e+00	-1.904306573981386363e-01
-9.207000968856792866e+00	-1.986451165565396582e-01
-9.177176736086353870e+00	-2.068600034700796564e-01
-9.147230838390072449e+00	-2.150738006790457457e-01
-9.117163248364793304e+00	-2.232850199814156444e-01
-9.086974029660133567e+00	-2.314922022726936812e-01
-9.056663338404042918e+00	-2.396939167947506610e-01
-9.026231423700872725e+00	-2.478887598349936439e-01
-8.995678627228082647e+00	-2.560753529262176920e-01
-8.965005381966843601e+00	-2.642523406051927037e-01
-8.934212210110553443e+00	-2.724183877944216792e-01
-8.903299720203822432e+00	-2.805721768763356772e-01
-8.872268603571473733e+00	-2.887124045325676902e-01
-8.841119630103742466e+00	-2.968377784226356453e-01
-8.809853643469093498e+00	-3.049470137765487032e-01
-8.778471555830433815e+00	-3.130388299745156533e-01
-8.746974342143893466e+00	-3.211119471841126782e-01
-8.715363034121073937e+00	-3.291650831211607175e-01
-8.683638713936783660e+00	-3.371969499952756633e-01
-8.651802507763973082e+00	-3.452062516947296822e-01
-8.619855579216043395e+00	-3.531916812581486487e-01
-8.587799122774423921e+00	-3.611519186728507358e-01
-8.555634357275753388e+00	-3.690856290314526444e-01
-8.523362519528513204e+00	-3.769914610700836888e-01
-8.490984858123793444e+00	-3.848680461032186195e-01
-8.458502627498893034e+00	-3.927139973620626390e-01
-8.425917082305923955e+00	-4.005279097357726248e-01
-8.393229472130403934e+00	-4.083083599076716141e-01
-8.360441036597533682e+00	-4.160539068722666767e-01
-8.327553000896473989e+00	-4.237630928133647168e-01
-8.294566571745063399e+00	-4.314344443189466749e-01
-8.261482933810214035e+00	-4.390664739049046639e-01
-8.228303246591663012e+00	-4.466576818171266727e-01
-8.195028641770313982e+00	-4.542065580798946844e-01
-8.161660221015512917e+00	-4.617115847579676413e-01
-8.128199054240333510e+00	-4.691712384001057168e-01
-8.094646178288213534e+00	-4.765839926330316945e-01
-8.061002596030412803e+00	-4.839483208767386135e-01
-8.027269275849603147e+00	-4.912626991547127120e-01
-7.993447151482262036e+00	-4.985256089756336384e-01
-7.959537122190732283e+00	-5.057355402665617561e-01
-7.925540053234132465e+00	-5.128909943411565919e-01
-7.891456776607212120e+00	-5.199904868900486754e-01
-7.857288092016522008e+00	-5.270325509839537403e-01
-7.823034768064082378e+00	-5.340157400831957446e-01
-7.788697543610562768e+00	-5.409386310500876593e-01
-7.754277129291862636e+00	-5.477998271627015914e-01
-7.719774209165852774e+00	-5.545979611301206091e-01
-7.685189442468672638e+00	-5.613316981099716330e-01
-7.650523465463362704e+00	-5.679997387290516286e-01
-7.615776893366882128e+00	-5.746008221069736077e-01
-7.580950322344611969e+00	-5.811337288811415647e-01
-7.546044331565222585e+00	-5.875972842288696985e-01
-7.511059485311212036e+00	-5.939903608793446477e-01
-7.475996335143692662e+00	-6.003118821043247344e-01
-7.440855422122252705e+00	-6.065608246721667651e-01
-7.405637279082842639e+00	-6.127362217451086668e-01
-7.370342432978072011e+00	-6.188371656948377098e-01
-7.334971407285502565e+00	-6.248628108064395725e-01
-7.299524724489842242e+00	-6.308123758360175692e-01
-7.264002908644981993e+00	-6.366851463827516433e-01
-7.228406488020922005e+00	-6.424804770321936864e-01
-7.192735997839662332e+00	-6.481977932242126705e-01
-7.156991983102162003e+00	-6.538365927964786550e-01
-7.121175001506392377e+00	-6.593964471528337423e-01
-7.085285626453662111e+00	-6.648770020053396124e-01
-7.049324450137782527e+00	-6.702779776395346722e-01
-7.013292086707882511e+00	-6.755991686542646146e-01
-6.977189175492632067e+00	-6.808404431306847027e-01
-6.941016384270032091e+00	-6.860017411894165917e-01
-6.904774412563462249e+00	-6.910830729005577044e-01
-6.868463994941272688e+00	-6.960845155180697130e-01
-6.832085904294192602e+00	-7.010062100180045608e-01
-6.795640955061692523e+00	-7.058483569289255577e-01
-6.759130006376452116e+00	-7.106112114525926504e-01
-6.722553965093592154e+00	-7.152950778833186973e-01
-6.685913788670192481e+00	-7.199003033452426870e-01
-6.649210487859792629e+00	-7.244272708778267678e-01
-6.612445129185862136e+00	-7.288763919109877421e-01
-6.575618837159202812e+00	-7.332480981822726562e-01
-6.538732796204872244e+00	-7.375428331590216935e-01
-6.501788252266312185e+00	-7.417610430384486975e-01
-6.464786514056392264e+00	-7.459031674077225560e-01
-6.427728953928662392e+00	-7.499696296543256757e-01
-6.390617008345082617e+00	-7.539608272239126663e-01
-6.353452177921412591e+00	-7.578771218285915712e-01
-6.316236027035562195e+00	-7.617188297127057695e-01
-6.278970182989602300e+00	-7.654862120858345609e-01
-6.241656334721642274e+00	-7.691794658336856827e-01
-6.204296231069232448e+00	-7.727987146168506793e-01
-6.166891678591902348e+00	-7.763440004649737602e-01
-6.129444538966452249e+00	-7.798152759697987157e-01
-6.091956725974062792e+00	-7.832123971748645719e-01
-6.054430202104362557e+00	-7.865351172524097656e-01
-6.016866974806752033e+00	-7.897830810494057552e-01
-5.979269092424232213e+00	-7.929558205747986310e-01
-5.941638639849932346e+00	-7.960527514890327616e-01
-5.903977733950202200e+00	-7.990731706451266181e-01
-5.866288518801932028e+00	-8.020162547179636725e-01
-5.828573160794322305e+00	-8.048810599454376824e-01
-5.790833843647712698e+00	-8.076665229917565636e-01
-5.753072763403252132e+00	-8.103714629298257588e-01
-5.715292123437892613e+00	-8.129945843263797212e-01
-5.677494129559362612e+00	-8.155344814006246779e-01
-5.639680985234551969e+00	-8.179896432148046070e-01
-5.601854887003472783e+00	-8.203584598434097153e-01
-5.564018020128732367e+00	-8.226392294569446761e-01
-5.526172554527541969e+00	-8.248301662463508599e-01
-5.488320641029842406e+00	-8.269294091054568696e-01
-5.450464408002272165e+00	-8.289350309812777429e-01
-5.412605958373232440e+00	-8.308450487957617092e-01
-5.374747367089502070e+00	-8.326574338375858364e-01
-5.336890679029862028e+00	-8.343701225190016668e-01
-5.299037907395652169e+00	-8.359810273904508815e-01
-5.261191032592962280e+00	-8.374880483047286717e-01
-5.223352001615362283e+00	-8.388890836228137804e-01
-5.185522727930462317e+00	-8.401820413551317479e-01
-5.147705091868192362e+00	-8.413648501347896769e-01
-5.109900941503192406e+00	-8.424354699233347343e-01
-5.072112094018212503e+00	-8.433919023545228821e-01
-5.034340337530742282e+00	-8.442322006275928548e-01
-4.996587433360022423e+00	-8.449544788683487351e-01
-4.958855118707112375e+00	-8.455569208839257556e-01
-4.921145109716912103e+00	-8.460377882453358200e-01
-4.883459104886732405e+00	-8.463954276406298050e-01
-4.845798788783352684e+00	-8.466282774506588282e-01
-4.808165836026942586e+00	-8.467348735088358058e-01
-4.770561915498242378e+00	-8.467138540158947180e-01
-4.732988694723142764e+00	-8.465639635902697524e-01
-4.695447844387192760e+00	-8.462840564442828395e-01
-4.657941042931613040e+00	-8.458730986857048162e-01
-4.620469981181503094e+00	-8.453301697533348591e-01
-4.583036366956763530e+00	-8.446544630039196644e-01
-4.545641929616403232e+00	-8.438452854759708188e-01
-4.508288424487473023e+00	-8.429020568636267363e-01
-4.470977637130723714e+00	-8.418243077407407959e-01
-4.433711387396613191e+00	-8.406116770816467465e-01
-4.396491533226742909e+00	-8.392639091305906796e-01
-4.359319974158033517e+00	-8.377808496765637436e-01
-4.322198654489163516e+00	-8.361624417941708742e-01
-4.285129566071433693e+00	-8.344087211142516836e-01
-4.248114750689253150e+00	-8.325198106901947614e-01
-4.211156301998433271e+00	-8.304959155272528815e-01
-4.174256366994023359e+00	-8.283373168427337063e-01
-4.137417146982953042e+00	-8.260443661246548164e-01
-4.100640898040713189e+00	-8.236174790554948721e-01
-4.063929930934913060e+00	-8.210571293658848191e-01
-4.027286610503153064e+00	-8.183638426806916222e-01
-3.990713354476453034e+00	-8.155381904169756169e-01
-3.954212631744272954e+00	-8.125807837896765751e-01
-3.917786960061072854e+00	-8.094922679769487317e-01
-3.881438903199493140e+00	-8.062733164925746099e-01
-3.845171067559243205e+00	-8.029246258081796928e-01
-3.808986098245722651e+00	-7.994469102629617741e-01
-3.772886674636753312e+00	-7.958408972934727377e-01
-3.736875505460522717e+00	-7.921073230107307239e-01
-3.700955323412093101e+00	-7.882469281466275568e-01
-3.665128879340432633e+00	-7.842604543863607169e-01
-3.629398936042092849e+00	-7.801486410984506126e-01
-3.593768261701803191e+00	-7.759122224689536385e-01
-3.558239623024222809e+00	-7.715519250417166575e-01
-3.522815778104833484e+00	-7.670684656620736508e-01
-3.487499469091533300e+00	-7.624625498172397098e-01
-3.452293414691713025e+00	-7.577348703628865589e-01
-3.417200302582473093e+00	-7.528861066220606801e-01
-3.382222781784513188e+00	-7.479169238396217168e-01
-3.347363455062213333e+00	-7.428279729729616587e-01
-3.312624871414572958e+00	-7.376198907977395969e-01
-3.278009518722972970e+00	-7.322933003058487156e-01
-3.243519816622993268e+00	-7.268488113718236665e-01
-3.209158109667892944e+00	-7.212870216633096021e-01
-3.174926660851642879e+00	-7.156085177711786205e-01
-3.140827645558943004e+00	-7.098138765352157709e-01
-3.106863146008812748e+00	-7.039036665421316563e-01
-3.073035146256732908e+00	-6.978784497738705905e-01
-3.039345527818612780e+00	-6.917387833857595592e-01
-3.005796065977103027e+00	-6.854852215959836848e-01
-2.972388426827703434e+00	-6.791183176700457125e-01
-2.939124165118623289e+00	-6.726386259863645911e-01
-2.906004722934023121e+00	-6.660467041717657022e-01
-2.873031429265513026e+00	-6.593431152983946220e-01
-2.840205500511593151e+00	-6.525284301364595585e-01
-2.807528041938903485e+00	-6.456032294600027033e-01
-2.775000050132772955e+00	-6.385681064057997514e-01
-2.742622416458022627e+00	-6.314236688881316173e-01
-2.710395931543573056e+00	-6.241705420747576394e-01
-2.678321290796932708e+00	-6.168093709317636897e-01
-2.646399100946832839e+00	-6.093408228470156285e-01
-2.614629887603663327e+00	-6.017655903437175713e-01
-2.583014103819412988e+00	-5.940843938969577742e-01
-2.551552139619593262e+00	-5.862979848671596717e-01
-2.520244332471023085e+00	-5.784071485648756283e-01
-2.489090978640563279e+00	-5.704127074615426007e-01
-2.458092345390543443e+00	-5.623155245603976837e-01
-2.427248683948203478e+00	-5.541165069409585975e-01
-2.396560243177343175e+00	-5.458166094890826159e-01
-2.366027283872123022e+00	-5.374168388228026672e-01
-2.335650093584392906e+00	-5.289182574217816679e-01
-2.305429001888342988e+00	-5.203219879654437108e-01
-2.275364395978432874e+00	-5.116292178815355918e-01
-2.245456736489883198e+00	-5.028412041032057633e-01
-2.215706573424562897e+00	-4.939592780285756990e-01
-2.186114562059232824e+00	-4.849848506723357100e-01
-2.156681478708322608e+00	-4.759194179941726444e-01
-2.127408236209243242e+00	-4.667645663838196346e-01
-2.098295898994642528e+00	-4.575219782773536914e-01
-2.069345697614163093e+00	-4.481934378740616842e-01
-2.040559042566282955e+00	-4.387808369178367029e-01
-2.011937537300973133e+00	-4.292861805017566534e-01
-1.983482990254213041e+00	-4.197115928492466952e-01
-1.955197425777682740e+00	-4.100593230202067008e-01
-1.927083093829492944e+00	-4.003317504856586662e-01
-1.899142478296383052e+00	-3.905313905100546434e-01
-1.871378303822892830e+00	-3.806608992763236832e-01
-1.843793541029562943e+00	-3.707230786852136473e-01
-1.816391410010202767e+00	-3.607208807575056908e-01
-1.789175382006562787e+00	-3.506574115653637302e-01
-1.762149179169403057e+00	-3.405359346174396395e-01
-1.735316772325502965e+00	-3.303598736215336840e-01
-1.708682376682592929e+00	-3.201328145485396459e-01
-1.682250445417222906e+00	-3.098585069223147026e-01
-1.656025661104563174e+00	-2.995408642618216377e-01
-1.630012924964202803e+00	-2.891839636046526496e-01
-1.604217343911463090e+00	-2.787920440446836623e-01
-1.578644215420142771e+00	-2.683695042213317117e-01
-1.553299010219483023e+00	-2.579208987034947165e-01
-1.528187352865383097e+00	-2.474509332179277155e-01
-1.503315000243492960e+00	-2.369644586793637209e-01
-1.478687818079652772e+00	-2.264664639882217334e-01
-1.454311755550962815e+00	-2.159620675711076410e-01
-1.430192818108503072e+00	-2.054565076495146747e-01
-1.406337038640303128e+00	-1.949551312330556896e-01
-1.382750447120173032e+00	-1.844633818451497098e-01
-1.359439038904842967e+00	-1.739867860012216938e-01
-1.336408741857532778e+00	-1.635309384720667336e-01
-1.313665382491382871e+00	-1.531014863779606716e-01
-1.291214651340142794e+00	-1.427041121722077421e-01
-1.269062067776713043e+00	-1.323445155860427103e-01
-1.247212944511582933e+00	-1.220283946199117175e-01
-1.225672352013733146e+00	-1.117614256790827043e-01
-1.204445083105353032e+00	-1.015492429641016714e-01
-1.183535617988633160e+00	-9.139741723862765399e-02
-1.162948089968514065e+00	-8.131143410859470455e-02
-1.142686252138366054e+00	-7.129667195718369932e-02
-1.122753445297402841e+00	-6.135837968971968870e-02
-1.103152567367712056e+00	-5.150165445112270257e-02
-1.083886044576238827e+00	-4.173141948579570104e-02
-1.064955804662079952e+00	-3.205240231578368459e-02
-1.046363252362271012e+00	-2.246911341745269630e-02
-1.028109247419919825e+00	-1.298582557979169327e-02
-1.010194085346857840e+00	-3.606554128636696444e-03
-9.926174811591419456e-01	5.664961799495327188e-03
-9.753785562876760018e-01	1.482527675262929057e-02
-9.584758288479969801e-01	2.387125505058729225e-02
-9.419072074329929434e-01	3.280008529336991829e-02
-9.256699885700959696e-01	4.160929312781719291e-02
-9.097608579603209122e-01	5.029675211965581316e-02
-8.941758955907379569e-01	5.886069258980980434e-02
-8.789105847845150032e-01	6.729970828746181799e-02
-8.639598252238879228e-01	7.561276078765929998e-02
-8.493179499514139641e-01	8.379918151820690830e-02
-8.349787463239279894e-01	9.185867133903220794e-02
-8.209354808618829491e-01	9.979129761703051105e-02
-8.071809279046369134e-01	1.075974887604044111e-01
-7.937074019498309152e-01	1.152780261985523053e-01
-7.805067935227029130e-01	1.228340338164054107e-01
-7.675706083892829268e-01	1.302669648755584164e-01
-7.548900098961389693e-01	1.375785864783377055e-01
-7.424558641891039201e-01	1.447709616548560896e-01
-7.302587880344839633e-01	1.518464291768564234e-01
-7.182891989389029730e-01	1.588075812254675090e-01
-7.065373672386159321e-01	1.656572390626214197e-01
-6.949934698059490046e-01	1.723984268775275164e-01
-6.836476449999999705e-01	1.790343440000000119e-01
-6.724900484709289694e-01	1.855683356913211124e-01
-6.615109094125359857e-01	1.920038627404461185e-01
-6.507005868464509346e-01	1.983444701084804140e-01
-6.400496255134129342e-01	2.045937548772656100e-01
-6.295488109429889789e-01	2.107553337684210937e-01
-6.191892232726958767e-01	2.168328105071243017e-01
-6.089622893910879853e-01	2.228297433101584235e-01
-5.988598329868088932e-01	2.287496127802033097e-01
-5.888741220970639123e-01	2.345957904879363287e-01
-5.789979137642480289e-01	2.403715085202033086e-01
-5.692244954285770042e-01	2.460798302663373127e-01
-5.595477227073040183e-01	2.517236227056632858e-01
-5.499620532373329373e-01	2.573055304474143323e-01
-5.404625762875259198e-01	2.628279517598353099e-01
-5.310450378794779880e-01	2.682930168081882893e-01
-5.217058611907059440e-01	2.737025683020842814e-01
-5.124421620518089249e-01	2.790581447309413154e-01
-5.032517593887408935e-01	2.843609663429593204e-01
-4.941331805026269453e-01	2.896119239977583137e-01
-4.850856611221289749e-01	2.948115709962143005e-01
-4.761091402067629819e-01	2.999601179632342962e-01
-4.672042495234689508e-01	3.050574308305162852e-01
-4.583722980626159793e-01	3.101030319371382848e-01
-4.496152514031539482e-01	3.150961042363022990e-01
-4.409357061792599786e-01	3.200354985671522989e-01
-4.323368598423049658e-01	3.249197439215193439e-01
-4.238224759517459361e-01	3.297470606070863064e-01
-4.153968452662979427e-01	3.345153761811122672e-01
-4.070647429421349606e-01	3.392223440027642978e-01
-3.988313821774529533e-01	3.438653642276373046e-01
-3.907023646723089549e-01	3.484416070453673075e-01
-3.826836282988569371e-01	3.529480379407232693e-01
-3.747813923997029839e-01	3.573814447402933192e-01
-3.670021011509449482e-01	3.617384661912083077e-01
-3.593523654412689172e-01	3.660156218053103316e-01
-3.518389037292089516e-01	3.702093426919753072e-01
-3.444684823472419222e-01	3.743160030956212969e-01
-3.372478557236599506e-01	3.783319523496543324e-01
-3.301837069912939571e-01	3.822535469575263356e-01
-3.232825894460649163e-01	3.860771825134583501e-01
-3.165508693082099700e-01	3.897993251803523185e-01
-3.099946702249579689e-01	3.934165424503552888e-01
-3.036198199356249239e-01	3.969255329242883379e-01
-2.974317994987649705e-01	4.003231548596553058e-01
-2.914356954564289448e-01	4.036064532529752835e-01
-2.856361552829949635e-01	4.067726852404892623e-01
-2.800373464357819309e-01	4.098193436217413277e-01
-2.746429192920640805e-01	4.127441783327112645e-01
-2.694559742224642562e-01	4.155452157189303275e-01
-2.644790330144534685e-01	4.182207754839183389e-01
-2.597140148220543621e-01	4.207694852140922981e-01
-2.551622167793154428e-01	4.231902924076103023e-01
-2.508242993759523531e-01	4.254824739611893225e-01
-2.467002766541385728e-01	4.276456430952942922e-01
-2.427895112460979332e-01	4.296797537240623632e-01
-2.390907142332434621e-01	4.315851023014823373e-01
-2.356019497694398779e-01	4.333623271994043180e-01
-2.323206443738601301e-01	4.350124056957002661e-01
-2.292436007631453720e-01	4.365366486719903238e-01
-2.263670160584415614e-01	4.379366931396133089e-01
-2.236865041706508350e-01	4.392144927297993440e-01
-2.211971221371104579e-01	4.403723062990133053e-01
-2.188934001551464670e-01	4.414126848132283176e-01
-2.167693750327107649e-01	4.423384566852272548e-01
-2.148186267537859351e-01	4.431527117469203358e-01
-2.130343178365572410e-01	4.438587840441512999e-01
-2.114092351456394736e-01	4.444602336444272717e-01
-2.099358338059771345e-01	4.449608276486543557e-01
-2.086062828554848814e-01	4.453645205962923348e-01
-2.074125122660799292e-01	4.456754344494562869e-01
-2.063462609584941765e-01	4.458978383356582698e-01
-2.053991254351071327e-01	4.460361282210783540e-01
-2.045626086569663493e-01	4.460948066768943288e-01
-2.038281687960801780e-01	4.460784628902522697e-01
-2.031872675018744356e-01	4.459917530593912605e-01
-2.026314173312776523e-01	4.458393812992423322e-01
-2.021522280050837561e-01	4.456260811699152558e-01
-2.017414511688797596e-01	4.453565979260372676e-01
-2.013910233547202555e-01	4.450356715700783394e-01
-2.010931068596880644e-01	4.446680207779873384e-01
-2.008401282792847686e-01	4.442583277507083372e-01
-2.006248144570210723e-01	4.438112240307512946e-01
-2.004402256363853607e-01	4.433312773091662717e-01
-2.002797856273367261e-01	4.428229792350643623e-01
-2.001373088263334599e-01	4.422907342275703146e-01
-2.000070239564418761e-01	4.417388492787403531e-01
-1.998835944220280769e-01	4.411715247257713135e-01
-1.997621352006682671e-01	4.405928459617723392e-01
-1.996382262230084748e-01	4.400067760465822819e-01
-1.995079222191123436e-01	4.394171491725712975e-01
-1.993677590371624730e-01	4.388276649351732783e-01
-1.992147564669972670e-01	4.382418833539542535e-01
-1.990464176267042751e-01	4.376632205873873249e-01
-1.988607249951406808e-01	4.370949452830493187e-01
-1.986561331966769650e-01	4.365401755047622623e-01
-1.984315586664843756e-01	4.360018761789593023e-01
-1.981863663451937652e-01	4.354828570044672609e-01
-1.979203535706137718e-01	4.349857707725873213e-01
-1.976337313513127358e-01	4.345131120478972764e-01
-1.973271032221614596e-01	4.340672161643883142e-01
-1.970014418953230373e-01	4.336502584962992901e-01
-1.966580639316308776e-01	4.332642539681673122e-01
-1.962986026667643547e-01	4.329110567740733218e-01
-1.959249796341117622e-01	4.325923602817022817e-01
-1.955393747316893638e-01	4.323096971025262580e-01
-1.951441953839954668e-01	4.320644393150412932e-01
-1.947420449512232699e-01	4.318577988334622586e-01
-1.943356906379080651e-01	4.316908279194872633e-01
-1.939280311508733701e-01	4.315644198395873210e-01
-1.935220643523509754e-01	4.314793096747213119e-01
-1.931208551484511760e-01	4.314360752932943632e-01
-1.927275038458400314e-01	4.314351385016073626e-01
-1.923451152006357412e-01	4.314767663888183225e-01
-1.919767683732692687e-01	4.315610728856583145e-01
-1.916254879914687792e-01	4.316880205577163232e-01
-1.912942165107365811e-01	4.318574226550312978e-01
-1.909857880478130765e-01	4.320689454400403195e-01
-1.907029038477678351e-01	4.323221108156312664e-01
-1.904481095296621795e-01	4.326162992741562907e-01
-1.902237742392969277e-01	4.329507531867982650e-01
-1.900320718205262827e-01	4.333245804507533383e-01
-1.898749640990986531e-01	4.337367585092502531e-01
-1.897541863551142627e-01	4.341861387566023356e-01
-1.896712350420731719e-01	4.346714513372932909e-01
-1.896273577922749642e-01	4.351913103446352626e-01
-1.896235457301212457e-01	4.357442194207982733e-01
-1.896605280968141627e-01	4.363285777561583534e-01
-1.897387691721425518e-01	4.369426864818973244e-01
-1.898584674616427548e-01	4.375847554457703015e-01
-1.900195571005239836e-01	4.382529103569323126e-01
-1.902217114094875705e-01	4.389452002817662568e-01
-1.904643485220601784e-01	4.396596054688032829e-01
-1.907466389884180380e-01	4.403940454772203306e-01
-1.910675152470066585e-01	4.411463875798652956e-01
-1.914256828426698642e-01	4.419144554086463228e-01
-1.918196332585773711e-01	4.426960378071253532e-01
-1.922476582190658645e-01	4.434888978525893255e-01
-1.927078653116723328e-01	4.442907820075512881e-01
-1.931981947691774337e-01	4.450994293586943429e-01
-1.937164372464684758e-01	4.459125808996642903e-01
-1.942602524224835703e-01	4.467279888128872778e-01
-1.948271882544585498e-01	4.475434257046662645e-01
-1.954147007101461608e-01	4.483566937473013048e-01
-1.960201738036342345e-01	4.491656336817793638e-01
-1.966409397618049670e-01	4.499681336347222671e-01
-1.972742991513367627e-01	4.507621377037443477e-01
-1.979175408003949754e-01	4.515456542661872574e-01
-1.985679613547214339e-01	4.523167639672643348e-01
-1.992228843146533479e-01	4.530736273450202689e-01
-1.998796784075807520e-01	4.538144920511913427e-01
-2.005357751594083471e-01	4.545376996289122729e-01
-2.011886855386098572e-01	4.552416918103972532e-01
-2.018360155573448722e-01	4.559250163000873601e-01
-2.024754807257426736e-01	4.565863320113343060e-01
-2.031049192677122361e-01	4.572244137274852904e-01
-2.037223040194065526e-01	4.578381561612113182e-01
-2.043257529446176335e-01	4.584265773890293105e-01
-2.049135382147908579e-01	4.589888216413183231e-01
-2.054840938148972396e-01	4.595241614315042633e-01
-2.060360216499697583e-01	4.600319990117112678e-01
-2.065680961405751415e-01	4.605118671458263147e-01
-2.070792673087495372e-01	4.609634291947152795e-01
-2.075686623688499655e-01	4.613864785122123169e-01
-2.080355858502781485e-01	4.617809371544043251e-01
-2.084795182910013644e-01	4.621468539087743577e-01
-2.089001135521529329e-01	4.624844016537543179e-01
-2.092971948146438721e-01	4.627938740632932535e-01
-2.096707493285865365e-01	4.630756816751033234e-01
-2.100209219953541595e-01	4.633303473452393129e-01
-2.103480078702100742e-01	4.635585011156522772e-01
-2.106524436805897738e-01	4.637608745252463360e-01
-2.109347984612634508e-01	4.639382943987712671e-01
-2.111957634127149541e-01	4.640916761515462841e-01
-2.114361410931161478e-01	4.642220166515483304e-01
-2.116568340572416718e-01	4.643303866837013572e-01
-2.118588330575578715e-01	4.644179230643663003e-01
-2.120432049235238536e-01	4.644858204568523274e-01
-2.122110802348901593e-01	4.645353229414102558e-01
-2.123636409034851402e-01	4.645677153954333449e-01
-2.125021077756784615e-01	4.645843147415103513e-01
-2.126277283644475435e-01	4.645864611225943297e-01
-2.127417648157945429e-01	4.645755090646703223e-01
-2.128454822092312737e-01	4.645528186880703569e-01
-2.129401372862333441e-01	4.645197470288542907e-01
-2.130269676940337309e-01	4.644776395314932915e-01
-2.131071818249660743e-01	4.644278217734053027e-01
-2.131819493238594765e-01	4.643715914806873513e-01
-2.132523923278232258e-01	4.643102108926872584e-01
-2.133195774942252543e-01	4.642448995308133264e-01
-2.133845088638634535e-01	4.641768274241892533e-01
-2.134481215973447754e-01	4.641071088415193446e-01
-2.135112766136027518e-01	4.640367965746562962e-01
-2.135747561504014458e-01	4.639668768151073430e-01
-2.136392602576653310e-01	4.638982646599112969e-01
-2.137054042256136821e-01	4.638318002780822957e-01
-2.137737169410480753e-01	4.637682457631882582e-01
-2.138446401567914434e-01	4.637082826916053002e-01
-2.139185286512717554e-01	4.636525103996813058e-01
-2.139956512476357542e-01	4.636014449864443443e-01
-2.140761926546086436e-01	4.635555190417312565e-01
-2.141602560846259662e-01	4.635150820927022575e-01
-2.142478665985941833e-01	4.634804017548052602e-01
-2.143389751210154626e-01	4.634516655663252771e-01
-2.144334630641705486e-01	4.634289834789253049e-01
-2.145311474956255737e-01	4.634123909700063604e-01
-2.146317867795312639e-01	4.634018527364723306e-01
-2.147350866190526619e-01	4.633972669236003372e-01
-2.148407064248171738e-01	4.633984698373063149e-01
-2.149482659325269718e-01	4.634052410832132929e-01
-2.150573519918700383e-01	4.634173090716742771e-01
-2.151675254485822530e-01	4.634343568242553224e-01
-2.152783280419962586e-01	4.634560280143713018e-01
-2.153892892416461313e-01	4.634819331726032776e-01
-2.154999329484921788e-01	4.635116559859752683e-01
-2.156097839890764312e-01	4.635447596199963605e-01
-2.157183743344081583e-01	4.635807929926833437e-01
-2.158252489795751683e-01	4.636192969310462542e-01
-2.159299714249690583e-01	4.636598101426412932e-01
-2.160321287055430584e-01	4.637018749377893045e-01
-2.161313359206531448e-01	4.637450426418113225e-01
-2.162272402237079838e-01	4.637888786412493469e-01
-2.163195242380000494e-01	4.638329670132992910e-01
-2.164079088726458266e-01	4.638769146936692622e-01
-2.164921555204325498e-01	4.639203551446622886e-01
-2.165720676274786594e-01	4.639629514923303000e-01
-2.166474916328626765e-01	4.640043991091123421e-01
-2.167183172846570693e-01	4.640444276261763146e-01
-2.167844773470286590e-01	4.640828023678053582e-01
-2.168459467211140690e-01	4.641193252083372633e-01
-2.169027410101446729e-01	4.641538348603963526e-01
-2.169549145666718748e-01	4.641862066112352747e-01
-2.170025580666136711e-01	4.642163515318672995e-01
-2.170457956611081540e-01	4.642442151912023474e-01
-2.170847817627060694e-01	4.642697759143912806e-01
-2.171196975271760810e-01	4.642930426311003278e-01
-2.171507470960304387e-01	4.643140523651153040e-01
-2.171781536677301339e-01	4.643328674216932739e-01
-2.172021554673279620e-01	4.643495723330593461e-01
-2.172230016849917567e-01	4.643642706255292629e-01
-2.172409484533782686e-01	4.643770814736853381e-01
-2.172562549321646608e-01	4.643881363078672941e-01
-2.172691795651941482e-01	4.643975754408792844e-01
-2.172799765716318388e-01	4.644055447781733625e-01
-2.172888927273120552e-01	4.644121926729733452e-01
-2.172961644861079455e-01	4.644176669836303506e-01
-2.173020154837421725e-01	4.644221123852143029e-01
-2.173066544580710691e-01	4.644256679807602928e-01
-2.173102736106111710e-01	4.644284652499933164e-01
