# Supplementary material for: Agile perching maneuvers in birds and morphing-wing drones
Source: Nat Commun. 2024 Sep 27;15:8330. doi: 10.1038/s41467-024-52369-4 (PMC11437188; doi:10.1038/s41467-024-52369-4)
Supplement: Supplementary file 11 — Source Data [file 41467_2024_52369_MOESM11_ESM.zip › figure_source_data/suppl_fig_2/min_flight_time_15m_initial_distance.csv]

# horizontal_pos	altitude
-1.500000000000000000e+01	-0.000000000000000000e+00
-1.484561181398586172e+01	-1.453453750720670257e-03
-1.468994630403697066e+01	-5.643884344271702345e-03
-1.453298422786084743e+01	-1.235580940824001009e-02
-1.437470561687030468e+01	-2.141384541680648942e-02
-1.421508950750372691e+01	-3.267072992275816407e-02
-1.405411473858535665e+01	-4.599658138045280287e-02
-1.389176240276571050e+01	-6.126829594572356930e-02
-1.372801552355222832e+01	-7.836873440216921005e-02
-1.356285559928612905e+01	-9.718986204976018395e-02
-1.339626355672863589e+01	-1.176223502087186817e-01
-1.322822178615214561e+01	-1.395433001366057080e-01
-1.305871424871407172e+01	-1.628106983952596898e-01
-1.288772670162422074e+01	-1.872599512063006510e-01
-1.271524718978592006e+01	-2.127022609846555001e-01
-1.254126693063970954e+01	-2.389245358026179655e-01
-1.236578167537969541e+01	-2.656905377718977723e-01
-1.218879357160868793e+01	-2.927430317644173496e-01
-1.201031348513552466e+01	-3.198067755066331119e-01
-1.183036366616416935e+01	-3.465922735633343854e-01
-1.164898057296738898e+01	-3.728002836476003723e-01
-1.146621760273075097e+01	-3.981271031650266967e-01
-1.128214743507428253e+01	-4.222706717646489971e-01
-1.109686367759369041e+01	-4.449375013832128634e-01
-1.091048151842433178e+01	-4.658503918847930469e-01
-1.072313713723323580e+01	-4.847568134236869275e-01
-1.053498569998254553e+01	-5.014377431151049169e-01
-1.034619786137809250e+01	-5.157166418507731498e-01
-1.015695481975502013e+01	-5.274681575585877802e-01
-9.967442108936177547e+00	-5.366260572596847078e-01
-9.777842463670186390e+00	-5.431898382984652329e-01
-9.588328109949655342e+00	-5.472289924511156700e-01
-9.399053591997615698e+00	-5.488840135232517792e-01
-9.210149634923292083e+00	-5.483660320704263347e-01
-9.021718299037077671e+00	-5.459538997450943398e-01
-8.833830203466016329e+00	-5.419883698938634531e-01
-8.646524220936433025e+00	-5.368635583069188977e-01
-8.459810611934628355e+00	-5.310154068715201570e-01
-8.273690214616113536e+00	-5.248988972557134813e-01
-8.088156299037160935e+00	-5.189976394206882171e-01
-7.903186638122924990e+00	-5.138187370203247673e-01
-7.718750061947588392e+00	-5.098705299402965796e-01
-7.534803678662443716e+00	-5.076627130642008545e-01
-7.351307343519180471e+00	-5.076606657410293044e-01
-7.168231624455275508e+00	-5.102601230892193085e-01
-6.985557313547351654e+00	-5.157858630300474756e-01
-6.803273124674175776e+00	-5.244990352001038802e-01
-6.621372708073312019e+00	-5.366073225713213768e-01
-6.439850832916620860e+00	-5.522697598397942054e-01
-6.258697534244684668e+00	-5.715894105677638004e-01
-6.077889701934814148e+00	-5.945901373416496716e-01
-5.897379799277376655e+00	-6.211829756438387307e-01
-5.717089063005584393e+00	-6.511386950491138137e-01
-5.536904657211333181e+00	-6.840657026464400658e-01
-5.356698322799072542e+00	-7.193899511945467395e-01
-5.176337910374665618e+00	-7.563845602833669801e-01
-4.995684506355841492e+00	-7.941962797454842349e-01
-4.814628230786770935e+00	-8.318524513372874685e-01
-4.633122583690257201e+00	-8.682676694502045045e-01
-4.451190763828475561e+00	-9.022689573243457550e-01
-4.268944104629550651e+00	-9.327085624352038362e-01
-4.086614270471824462e+00	-9.585607689825086375e-01
-3.904573780494377644e+00	-9.788807885134919173e-01
-3.723349097104034389e+00	-9.928321002513550431e-01
-3.543602712583183489e+00	-9.998311699880237935e-01
-3.366090989054495441e+00	-9.995465705797765832e-01
-3.191626826288567642e+00	-9.918476624463462565e-01
-3.021046651885462175e+00	-9.769040307707500537e-01
-2.855146333270488501e+00	-9.551424300546715873e-01
-2.694608404644650790e+00	-9.271884707643636148e-01
-2.539925104317088067e+00	-8.939113970670817810e-01
-2.391442669579243674e+00	-8.562198319989825501e-01
-2.249411451232893544e+00	-8.148758385921951453e-01
-2.113980386247255261e+00	-7.705468643527815242e-01
-1.985152478586826197e+00	-7.239298587034318500e-01
-1.862811430913781541e+00	-6.757087431636358277e-01
-1.746796508288805505e+00	-6.264530570825376232e-01
-1.636883825223517830e+00	-5.766590954980265193e-01
-1.532722736351731507e+00	-5.268469651478788762e-01
-1.433905733794562209e+00	-4.774918176685932769e-01
-1.340051171390973517e+00	-4.289531479201308395e-01
-1.250790557682581294e+00	-3.815173403034432531e-01
-1.165732538920148054e+00	-3.354565304648391422e-01
-1.084466087782324006e+00	-2.910369286444104975e-01
-1.006580752866477413e+00	-2.485109233601029144e-01
-9.316823824128451781e-01	-2.081260640063365697e-01
-8.594137886503784296e-01	-1.701288987301857181e-01
-7.894594698220209761e-01	-1.347636416493383782e-01
-7.215374185494169978e-01	-1.022664966150490379e-01
-6.553887599707317602e-01	-7.285896134321870332e-02
-5.907825316182970798e-01	-4.674722793451245584e-02
-5.275230032281252868e-01	-2.412597552602610898e-02
-4.654516341140828573e-01	-5.181043795870914070e-03
-4.044448329303755307e-01	9.911713878128071073e-03
-3.444064970775512768e-01	2.100063397721226716e-02
-2.852502888307958395e-01	2.797336267326391152e-02
-2.268914062698556555e-01	3.076365721613592494e-02
-1.692515597792805804e-01	2.935089353356107322e-02
-1.122628802016141236e-01	2.374069168097050347e-02
-5.586733936041153592e-02	1.394631716390673515e-02
-1.870979704999414794e-05	-1.128584937951267186e-05
