# Supplementary material for: Agile perching maneuvers in birds and morphing-wing drones
Source: Nat Commun. 2024 Sep 27;15:8330. doi: 10.1038/s41467-024-52369-4 (PMC11437188; doi:10.1038/s41467-024-52369-4)
Supplement: Supplementary file 11 — Source Data [file 41467_2024_52369_MOESM11_ESM.zip › figure_source_data/suppl_fig_2/harris_hawk_050.csv]

# horizontal_pos	altitude
-1.215488843183797130e+01	3.620661219199030056e-01
-1.215475432963817148e+01	3.617859033849690209e-01
-1.215460353220937151e+01	3.615737139858969940e-01
-1.215443650770847128e+01	3.614262491460010218e-01
-1.215425391090717078e+01	3.613378955603210319e-01
-1.215405653329717062e+01	3.613006848961189954e-01
-1.215384523767787073e+01	3.613042980446040109e-01
-1.215362087666087021e+01	3.613361232016499835e-01
-1.215338419482367094e+01	3.613813700401879991e-01
-1.215313571458777098e+01	3.614232411005879886e-01
-1.215287560626667052e+01	3.614431602857320347e-01
-1.215260354313847024e+01	3.614210570266069844e-01
-1.215231854282357027e+01	3.613357033080379921e-01
-1.215201879669817053e+01	3.611650993422920175e-01
-1.215170148952257101e+01	3.608869022835219931e-01
-1.215136261191877054e+01	3.604788910238589938e-01
-1.215099676875977153e+01	3.599194588397630068e-01
-1.215059698693937129e+01	3.591881245034800330e-01
-1.215015452635207005e+01	3.582660514773070015e-01
-1.214965869820887079e+01	3.571365640050460089e-01
-1.214909669504597112e+01	3.557856483397729974e-01
-1.214845343691947122e+01	3.542024270303720246e-01
-1.214771143831787015e+01	3.523795941560600165e-01
-1.214685070025307034e+01	3.503137996667540222e-01
-1.214584863179667096e+01	3.480059715680839938e-01
-1.214468000501387124e+01	3.454615655849850309e-01
-1.214331694680667084e+01	3.426907331397670009e-01
-1.214172897061347101e+01	3.397083999723110037e-01
-1.213988305023527126e+01	3.365342494851730204e-01
-1.213774373727567024e+01	3.331926068794350271e-01
-1.213527332281577031e+01	3.297122223142340269e-01
-1.213243204300717082e+01	3.261259536232810063e-01
-1.212917832729287149e+01	3.224703514983610075e-01
-1.212546908697367165e+01	3.187851524417090188e-01
-1.212126004086397124e+01	3.151126871323899903e-01
-1.211650607385547040e+01	3.114972140815109869e-01
-1.211116162335687108e+01	3.079841905035640148e-01
-1.210518108783757008e+01	3.046194941454520300e-01
-1.209851925109717108e+01	3.014486113350050012e-01
-1.209113171542987075e+01	2.985158076878650091e-01
-1.208297533657857059e+01	2.958632987051070251e-01
-1.207400865327747042e+01	2.935304378735579811e-01
-1.206419230427467149e+01	2.915529398278989825e-01
-1.205348942600467055e+01	2.899621556422070090e-01
-1.204186602452007016e+01	2.887844163960650024e-01
-1.202929131589247014e+01	2.880404598274040051e-01
-1.201573803000337115e+01	2.877449531743380140e-01
-1.200118267345527023e+01	2.879061232662770142e-01
-1.198560574819117086e+01	2.885255026052370164e-01
-1.196899192328377026e+01	2.895977976430640366e-01
-1.195133015820697153e+01	2.911108827759280038e-01
-1.193261377670807022e+01	2.930459208123760151e-01
-1.191284049112547017e+01	2.953776078938389893e-01
-1.189201237764447150e+01	2.980745381229999991e-01
-1.187013580353797160e+01	3.010996805485179895e-01
-1.184722130791977079e+01	3.044109587221759949e-01
-1.182328343794477021e+01	3.079619208393929997e-01
-1.179834054275747057e+01	3.117024865431050062e-01
-1.177241452782847020e+01	3.155797548551950160e-01
-1.174553057265637079e+01	3.195388564337010018e-01
-1.171771681516827002e+01	3.235238324661769971e-01
-1.168900400653207150e+01	3.274785220215329917e-01
-1.165942514051457124e+01	3.313474396089839957e-01
-1.162901506196207002e+01	3.350766250404970115e-01
-1.159781005944497068e+01	3.386144484610930094e-01
-1.156584744755677008e+01	3.419123545893240079e-01
-1.153316514477587162e+01	3.449255317775419827e-01
-1.149980125313336998e+01	3.476134934268050314e-01
-1.146579364616587071e+01	3.499405615308039952e-01
-1.143117957171577004e+01	3.518762446217330031e-01
-1.139599527606447005e+01	3.533955050818650134e-01
-1.136027565561307107e+01	3.544789135914119815e-01
-1.132405394185937020e+01	3.551126913226689830e-01
-1.128736142476017079e+01	3.552886432753439849e-01
-1.125022721872097087e+01	3.550039887912260217e-01
-1.121267807445497056e+01	3.542610977046899978e-01
-1.117473823882487061e+01	3.530671427035040333e-01
-1.113642936356637136e+01	3.514336802273569926e-01
-1.109777046255176991e+01	3.493761735684440262e-01
-1.105877791601356996e+01	3.469134727238429861e-01
-1.101946551899177074e+01	3.440672659642640130e-01
-1.097984457021687099e+01	3.408615180262949962e-01
-1.093992399675717131e+01	3.373219093204760100e-01
-1.089971050906647143e+01	3.334752896069260175e-01
-1.085920878059746997e+01	3.293491582704510257e-01
-1.081842164591127009e+01	3.249711816889170324e-01
-1.077735031120527154e+01	3.203687563044440023e-01
-1.073599457140217162e+01	3.155686239587420228e-01
-1.069435302835067070e+01	3.105965439288130292e-01
-1.065242330526807102e+01	3.054770239863749959e-01
-1.061020225324267052e+01	3.002331107890089945e-01
-1.056768614639377013e+01	2.948862380703289876e-01
-1.052487086308327058e+01	2.894561294950099839e-01
-1.048175205137297006e+01	2.839607517306029782e-01
-1.043832527766117124e+01	2.784163122922249656e-01
-1.039458615810307052e+01	2.728372960496290300e-01
-1.035053047297807005e+01	2.672365339421650110e-01
-1.030615426461667106e+01	2.616252974020369937e-01
-1.026145391981737021e+01	2.560134122030179871e-01
-1.021642623788567050e+01	2.504093858824729679e-01
-1.017106848551095055e+01	2.448205434752390164e-01
-1.012537843969096052e+01	2.392531669913280090e-01
-1.007935441982823122e+01	2.337126348100480033e-01
-1.003299530999035127e+01	2.282035578992669955e-01
-9.986300572172080336e+00	2.227299104564160193e-01
-9.939270251242751542e+00	2.172951531730050179e-01
-9.891904972132930851e+00	2.119023478241220115e-01
-9.844205929725461601e+00	2.065542622680340001e-01
-9.796174871876830892e+00	2.012534652103570021e-01
-9.747814076011440676e+00	1.960024102556429948e-01
-9.699126319798320850e+00	1.908035088591510109e-01
-9.650114846529600499e+00	1.856591918324169976e-01
-9.600783325958220260e+00	1.805719590802219998e-01
-9.551135811502390993e+00	1.755444172852509976e-01
-9.501176694868590289e+00	1.705793053374590196e-01
-9.450910659264820879e+00	1.656795074479689989e-01
-9.400342632457460823e+00	1.608480541030790079e-01
-9.349477740953771487e+00	1.560881113032190071e-01
-9.298321266560940046e+00	1.514029588847600194e-01
-9.246878606475581464e+00	1.467959591203710223e-01
-9.195155237896161182e+00	1.422705172095500015e-01
-9.143156687930160231e+00	1.378300356728918152e-01
-9.090888509297100128e+00	1.334778650172523951e-01
-9.038356262023381049e+00	1.292172533096904163e-01
-8.985565501001969935e+00	1.250512974550663237e-01
-8.932521768969721165e+00	1.209828989899799090e-01
-8.879230594157959899e+00	1.170147270673825013e-01
-8.825697491618310409e+00	1.131491910045494126e-01
-8.771927967031890816e+00	1.093884243063091011e-01
-8.717927521691061443e+00	1.057342814712752127e-01
-8.663701657306381421e+00	1.021883481683866085e-01
-8.609255879341620954e+00	9.875196457136781181e-02
-8.554595697713230251e+00	9.542626080467461747e-02
-8.499726623901290523e+00	9.221220263594701039e-02
-8.444654163792071344e+00	8.911064479845960673e-02
-8.389383805893201540e+00	8.612238869202221148e-02
-8.333921004910440189e+00	8.324824073623630916e-02
-8.278271161030620107e+00	8.048906737125791078e-02
-8.222439595596860329e+00	7.784584264237259799e-02
-8.166431524170540968e+00	7.531968447694639690e-02
-8.110252028230981125e+00	7.291187616312040654e-02
-8.053906026954070541e+00	7.062387015280921498e-02
-7.997398250622949512e+00	6.845727210827590170e-02
-7.940733217249159814e+00	6.641380405202131076e-02
-7.883915213919349796e+00	6.449524651556290400e-02
-7.826948284230249797e+00	6.270336065970411044e-02
-7.769836222941320258e+00	6.103979240017880226e-02
-7.712582578669509914e+00	5.950596156158100003e-02
-7.655190665090629842e+00	5.810293994624360359e-02
-7.597663580714189457e+00	5.683132289663721248e-02
-7.540004236885430089e+00	5.569109941233091332e-02
-7.482215393260560177e+00	5.468152612907020704e-02
-7.424299699621950133e+00	5.380101046414381694e-02
-7.366259742568029623e+00	5.304700797829201009e-02
-7.308098095347159706e+00	5.241593851263440240e-02
-7.249817368917989668e+00	5.190312495463650366e-02
-7.191420262222079529e+00	5.150275760608699627e-02
-7.132909609651459704e+00	5.120788611329471496e-02
-7.074288423785629831e+00	5.101043982614741901e-02
-7.015559931654659742e+00	5.090127633235980165e-02
-6.956727603048300068e+00	5.087025682022569550e-02
-6.897795169724440179e+00	5.090634590860490527e-02
-6.838766634757280194e+00	5.099773269223070726e-02
-6.779646271689800052e+00	5.113196902136302180e-02
-6.720438613596109612e+00	5.129612049550091868e-02
-6.661148432598199776e+00	5.147692531889191958e-02
-6.601780710797689800e+00	5.166095604761430926e-02
-6.542340603957770284e+00	5.183477935004790482e-02
-6.482833399586759526e+00	5.198510919073009995e-02
-6.423264471316829649e+00	5.209894930953501424e-02
-6.363639231629989901e+00	5.216372147459219510e-02
-6.303963085050179771e+00	5.216737670427681883e-02
-6.244241383892210173e+00	5.209848744403822174e-02
-6.184479388538109745e+00	5.194631951010850179e-02
-6.124682234003629766e+00	5.170088343773260320e-02
-6.064854904272110048e+00	5.135296566281111197e-02
-6.005002215522390330e+00	5.089414069323772161e-02
-5.945128808976440027e+00	5.031676606533100338e-02
-5.885239153657930267e+00	4.961396241280441322e-02
-5.825337558901489743e+00	4.877958138760910001e-02
-5.765428196003860251e+00	4.780816445620370003e-02
-5.705515127976959810e+00	4.669489574894492012e-02
-5.645602345968540270e+00	4.543555216663261453e-02
-5.585693810572159634e+00	4.402645385311010351e-02
-5.525793495968219560e+00	4.246441793620520100e-02
-5.465905434633770099e+00	4.074671813425551070e-02
-5.406033760238280195e+00	3.887105243773039676e-02
-5.346182746311999523e+00	3.683552062281320039e-02
-5.286356838335709796e+00	3.463861285549951763e-02
-5.226560677054179926e+00	3.227921012078821539e-02
-5.166799111058909766e+00	2.975659668185839934e-02
-5.107077197010339908e+00	2.707048425798000424e-02
-5.047400186268629518e+00	2.422104712507441859e-02
-4.987773497162379499e+00	2.120896690515100547e-02
-4.928202672634189874e+00	1.803548543365879331e-02
-4.868693323544500018e+00	1.470246378776610130e-02
-4.809251058475029872e+00	1.121244533144830080e-02
-4.749881401433239780e+00	7.568720489723013145e-03
-4.690589699401269463e+00	3.775390906113812450e-03
-4.631381022180749873e+00	-1.625693368385028315e-04
-4.572260057441229542e+00	-4.239257648557398506e-03
-4.513231004270219948e+00	-8.447794048565382408e-03
-4.454297468832850271e+00	-1.278028126424710087e-02
-4.395462365967450324e+00	-1.722777530403599155e-02
-4.336727830661449623e+00	-2.178026766392410218e-02
-4.278095143361769992e+00	-2.642667995937397762e-02
-4.219564672972739849e+00	-3.115487139483769097e-02
-4.161135841181030415e+00	-3.595165910311939883e-02
-4.102807111422630548e+00	-4.080285102041419920e-02
-4.044576005376190331e+00	-4.569329062287230681e-02
-3.986439149337719812e+00	-5.060691254867111244e-02
-3.928392352212740413e+00	-5.552680787596148138e-02
-3.870430716165819796e+00	-6.043529762992200238e-02
-3.812548780208040000e+00	-6.531401295761998793e-02
-3.754740696195590033e+00	-7.014398034117097502e-02
-3.697000435874690183e+00	-7.490571021917497019e-02
-3.639322026757779938e+00	-7.957928745238002088e-02
-3.581699813771040297e+00	-8.414446219859900156e-02
-3.524128742795030078e+00	-8.858073994816401120e-02
-3.466604661445409796e+00	-9.286746970710896276e-02
-3.409124631730779953e+00	-9.698392959109997102e-02
-3.351687248595999868e+00	-1.009094093981630080e-01
-3.294292957831020274e+00	-1.046232900502069851e-01
-3.236944366412839891e+00	-1.081051201194550004e-01
-3.179646538066269734e+00	-1.113346899727069572e-01
-3.122407266691790362e+00	-1.142921043603170039e-01
-3.065237320325150172e+00	-1.169578545346439680e-01
-3.008150648473169930e+00	-1.193128911917749613e-01
-2.951164546017929879e+00	-1.213386996789889705e-01
-2.894299767399830081e+00	-1.230173789886360169e-01
-2.837580585477899930e+00	-1.243317260588749917e-01
-2.781034790317770344e+00	-1.252653268173030132e-01
-2.724693624165760220e+00	-1.258026552324240099e-01
-2.668591650018129702e+00	-1.259291813804049864e-01
-2.612766552470939807e+00	-1.256314891948269730e-01
-2.557258870916740090e+00	-1.248974041523919776e-01
-2.502111666614410090e+00	-1.237161306689499862e-01
-2.447370126669039969e+00	-1.220783984517709864e-01
-2.393081109487289915e+00	-1.199766164928859902e-01
-2.339292637785599815e+00	-1.174050328138059873e-01
-2.286053346686879983e+00	-1.143598975049899824e-01
-2.233411895807059899e+00	-1.108396260658600085e-01
-2.181416355468809964e+00	-1.068449595646089878e-01
-2.130113578245770078e+00	-1.023791177223160043e-01
-2.079548567903149792e+00	-9.744794070186796331e-02
-2.029763858423369705e+00	-9.206001516525302852e-02
-1.980798916161579992e+00	-8.622678006584699739e-02
-1.932689578239569883e+00	-7.996260767464097308e-02
-1.885467540040279832e+00	-7.328485550590496667e-02
-1.839159904098009779e+00	-6.621388510924799964e-02
-1.793788801788509968e+00	-5.877304412784500887e-02
-1.749371098013689840e+00	-5.098860857902628996e-02
-1.705918187563209898e+00	-4.288968298208559182e-02
-1.663435890042159970e+00	-3.450805672423939985e-02
-1.621924448214879799e+00	-2.587801590178279154e-02
-1.581378632369269788e+00	-1.703611077973929411e-02
-1.541787950904499827e+00	-8.020879958391791131e-03
-1.503136964843029943e+00	1.127466703620294552e-03
-1.465405701427489937e+00	1.036740340555142303e-02
-1.428570159450669896e+00	1.965647803178810493e-02
-1.392602896549899993e+00	2.895173129029890435e-02
-1.357473686445729966e+00	3.821013976573631177e-02
-1.323150232085019917e+00	4.738907658873761641e-02
-1.289598918924959925e+00	5.644678283423901211e-02
-1.256785591223929854e+00	6.534284230184600473e-02
-1.224676333238629899e+00	7.403865201343590163e-02
-1.193238236703789923e+00	8.249788059696019915e-02
-1.162440135921791962e+00	9.068690671720450180e-02
-1.132253292230468888e+00	9.857522986681521715e-02
-1.102652010552698902e+00	1.061358461433131034e-01
-1.073614172150940016e+00	1.133455821055223134e-01
-1.045121669588922053e+00	1.201853804176262058e-01
-1.017160732203684859e+00	1.266405317392386154e-01
-9.897221330621039925e-01	1.327008481904976001e-01
-9.628012713533078415e-01	1.383607746944716110e-01
-9.363981273768609004e-01	1.436194355550139967e-01
-9.105170906420010368e-01	1.484806147448350100e-01
-8.851666650043319429e-01	1.529526695331850095e-01
-8.603590581370819113e-01	1.570483782519890015e-01
-8.361096658667650505e-01	1.607847241602919919e-01
-8.124364649011508455e-01	1.641826184967999924e-01
-7.893593301487218383e-01	1.672665668868190125e-01
-7.668992950881330373e-01	1.700642842717570158e-01
-7.450777754188759872e-01	1.726062644363129950e-01
-7.239157774480120544e-01	1.749253110018390012e-01
-7.034331132953568488e-01	1.770560374175290108e-01
-6.836476449999999705e-01	1.790343440000000119e-01
-6.645745789718779939e-01	1.808968804356980153e-01
-6.462258309591348837e-01	1.826805023620340085e-01
-6.286094798203939460e-01	1.844217306791940125e-01
-6.117293259450199416e-01	1.861562221157830044e-01
-5.955845672170279048e-01	1.879182592834130194e-01
-5.801696020499289563e-01	1.897402680169260059e-01
-5.654739653271489974e-01	1.916523692217410035e-01
-5.514823991758199817e-01	1.936819717541610197e-01
-5.381750565012689558e-01	1.958534120642240195e-01
-5.255278312425069043e-01	1.981876454552899958e-01
-5.135128055041708883e-01	2.007019928831640099e-01
-5.020988002030428721e-01	2.034099462530660207e-01
-4.912520127539429238e-01	2.063210341973410189e-01
-4.809367227133369282e-01	2.094407493505460183e-01
-4.711160442845799268e-01	2.127705371986839955e-01
-4.617527032310439483e-01	2.163078456800059945e-01
-4.528098150845079606e-01	2.200462338664130046e-01
-4.442516415951819342e-01	2.239755372641649978e-01
-4.360443031421059601e-01	2.280820865443990153e-01
-4.281564262816719424e-01	2.323489758490279999e-01
-4.205597077096229208e-01	2.367563762153360174e-01
-4.132293785810569053e-01	2.412818891207170191e-01
-4.061445562897289530e-01	2.459009346647839933e-01
-3.992884743543779758e-01	2.505871684767990160e-01
-3.926485848866479444e-01	2.553129210599460186e-01
-3.862165321054549239e-01	2.600496529597919881e-01
-3.799879993944179635e-01	2.647684188735329736e-01
-3.739624363490239300e-01	2.694403336025540385e-01
-3.681426760072899484e-01	2.740370325992360079e-01
-3.625344558855099208e-01	2.785311197778229664e-01
-3.571458594416339061e-01	2.828965952588370358e-01
-3.519866970661629235e-01	2.871092558091730140e-01
-3.470678475718869116e-01	2.911470609390179876e-01
-3.424005823534119752e-01	2.949904579363309964e-01
-3.379958948682069142e-01	2.986226595735639866e-01
-3.338638578265059609e-01	3.020298688223519989e-01
-3.300130294635589268e-01	3.052014456703270318e-01
-3.264499285234169212e-01	3.081300120569890333e-01
-3.231785951510229848e-01	3.108114920349320243e-01
-3.202002518350659521e-01	3.132450855151550084e-01
-3.175130749563789267e-01	3.154331753602649946e-01
-3.151120834860649533e-01	3.173811691288669912e-01
-3.129891470730419289e-01	3.190972784212380287e-01
-3.111331113080839650e-01	3.205922404944430149e-01
-3.095300335084449350e-01	3.218789885583819843e-01
-3.081635180996139534e-01	3.229722788777290021e-01
-3.070151367472709336e-01	3.238882844239340253e-01
-3.060649149788379209e-01	3.246441662741479939e-01
-3.052918642878019728e-01	3.252576351613279959e-01
