# Supplementary material for: Agile perching maneuvers in birds and morphing-wing drones
Source: Nat Commun. 2024 Sep 27;15:8330. doi: 10.1038/s41467-024-52369-4 (PMC11437188; doi:10.1038/s41467-024-52369-4)
Supplement: Supplementary file 11 — Source Data [file 41467_2024_52369_MOESM11_ESM.zip › figure_source_data/suppl_fig_2/harris_hawk_044.csv]

# horizontal_pos	altitude
-1.213722153040399654e+01	3.519885378087797001e-01
-1.212344192390079733e+01	3.479910954416646773e-01
-1.210943050579529690e+01	3.439959249861386792e-01
-1.209512003364589816e+01	3.400264899802556973e-01
-1.208044083276509717e+01	3.361055008846666747e-01
-1.206532264893759709e+01	3.322546195159057358e-01
-1.204969650866739705e+01	3.284941941346867234e-01
-1.203349653550499809e+01	3.248430300192667319e-01
-1.201666167296639820e+01	3.213181991645067126e-01
-1.199913726795669788e+01	3.179348914569877227e-01
-1.198087647331999683e+01	3.147063083317627186e-01
-1.196184143395789690e+01	3.116435985656867413e-01
-1.194200422766639669e+01	3.087558345548527261e-01
-1.192134753920809764e+01	3.060500262068687194e-01
-1.189986505389629734e+01	3.035311684961516931e-01
-1.187756156488429760e+01	3.012023178200947116e-01
-1.185445279617279724e+01	2.990646915867387068e-01
-1.183056495086149695e+01	2.971177849831407314e-01
-1.180593400116949709e+01	2.953594986318177074e-01
-1.178060474306049699e+01	2.937862708451587368e-01
-1.175462964380719733e+01	2.923932084302897083e-01
-1.172806751537719805e+01	2.911742104666527053e-01
-1.170098205008009806e+01	2.901220801547186867e-01
-1.167344025739819813e+01	2.892286206891417355e-01
-1.164551084234849654e+01	2.884847121094277211e-01
-1.161726256608329777e+01	2.878803671877567250e-01
-1.158876262877739727e+01	2.874047655850436866e-01
-1.156007511322909664e+01	2.870462666994126888e-01
-1.153125952510229801e+01	2.867924028016237137e-01
-1.150236946245339809e+01	2.866298551567207364e-01
-1.147345144322389743e+01	2.865444168292667348e-01
-1.144454391486579681e+01	2.865209467236897178e-01
-1.141567646531749780e+01	2.865433200888347076e-01
-1.138686924930249766e+01	2.865943811899717142e-01
-1.135813263849889765e+01	2.866559041019396958e-01
-1.132946709867209734e+01	2.867085675908266906e-01
-1.130086329147809820e+01	2.867319498234897068e-01
-1.127230239347289675e+01	2.867045481771356985e-01
-1.124375661999589759e+01	2.866038287261666873e-01
-1.121518993714899715e+01	2.864063090794897182e-01
-1.118655894114419702e+01	2.860876771550326936e-01
-1.115781388093489745e+01	2.856229472426657368e-01
-1.112889979732759649e+01	2.849866533615686981e-01
-1.109975774975309726e+01	2.841530785077697185e-01
-1.107032610058839772e+01	2.830965169601957210e-01
-1.104054182637629822e+01	2.817915654195887187e-01
-1.101034182550019658e+01	2.802134374451947241e-01
-1.097966419280659700e+01	2.783382944793716951e-01
-1.094844943330379650e+01	2.761435857576817199e-01
-1.091664158934709761e+01	2.736083886345617167e-01
-1.088418925857809683e+01	2.707137403490706973e-01
-1.085104648323879672e+01	2.674429520403547311e-01
-1.081717349523159655e+01	2.637818959177857248e-01
-1.078253730533249666e+01	2.597192569050656985e-01
-1.074711212916939651e+01	2.552467408079437394e-01
-1.071087964682929794e+01	2.503592320865797305e-01
-1.067382909712989658e+01	2.450548956180227389e-01
-1.063595721156499785e+01	2.393352183722237125e-01
-1.059726799660169760e+01	2.332049886450527354e-01
-1.055777237627159693e+01	2.266722123333796968e-01
-1.051748770978829661e+01	2.197479676319757380e-01
-1.047643720117299715e+01	2.124462014069727345e-01
-1.043464921955669666e+01	2.047834722819007192e-01
-1.039215654992669791e+01	1.967786470881986993e-01
-1.034899559460589735e+01	1.884525587173617178e-01
-1.030520554572629699e+01	1.798276345107939211e-01
-1.026082754841299760e+01	1.709275050929603135e-01
-1.021590387339229800e+01	1.617766039654032206e-01
-1.017047711634198670e+01	1.523997682215940119e-01
-1.012458943957196666e+01	1.428218504201049233e-01
-1.007828186964998807e+01	1.330673509870005100e-01
-1.003159366242596739e+01	1.231600795432286066e-01
-9.984561744645427339e+00	1.131228523174671180e-01
-9.937220239035816860e+00	1.029772313678471163e-01
-9.889600077464487882e+00	9.274330976294942186e-02
-9.841728704555027463e+00	8.243954523317541250e-02
-9.793629872055086949e+00	7.208264316839721464e-02
-9.745323522309057296e+00	6.168748827424971881e-02
-9.696825757430977077e+00	5.126712276903000465e-02
-9.648148889216207280e+00	4.083276775824370985e-02
-9.599301563487326661e+00	3.039388340495152718e-02
-9.550288951446567864e+00	1.995826274815359902e-02
-9.501112999706746720e+00	9.532153520611819086e-03
-9.451772729991198219e+00	-8.795979209961779510e-04
-9.402264579026597957e+00	-1.127338643365458082e-02
-9.352582768892958143e+00	-2.164667734971029156e-02
-9.302719698031987505e+00	-3.199783041720727361e-02
-9.252666343240006697e+00	-4.232592313793628880e-02
-9.202412663271056559e+00	-5.263057760085027015e-02
-9.151947995140307768e+00	-6.291179424781828677e-02
-9.101261434832517594e+00	-7.316979535194029216e-02
-9.050342194873357116e+00	-8.340488037243326547e-02
-8.999179932096817325e+00	-9.361729480277530824e-02
-8.947765039923776698e+00	-1.038071136690643104e-01
-8.896088900535687571e+00	-1.139741404721892892e-01
-8.844144093463308209e+00	-1.241178220994382797e-01
-8.791924558289267111e+00	-1.342371800490642642e-01
-8.739425710361647504e+00	-1.443307581982932741e-01
-8.686644509605796927e+00	-1.543965872793983118e-01
-8.633579483677435107e+00	-1.644321661846742666e-01
-8.580230707793106149e+00	-1.744344601733383016e-01
-8.526599744578115647e+00	-1.843999159767713003e-01
-8.472689548161834949e+00	-1.943244936716992943e-01
-8.418504337502126234e+00	-2.042037149975772792e-01
-8.364049444516835408e+00	-2.140327275255022865e-01
-8.309331143024806465e+00	-2.238063837400072753e-01
-8.254356464742075516e+00	-2.335193336796123065e-01
-8.199133008637135234e+00	-2.431661293128102863e-01
-8.143668749822655428e+00	-2.527413383266983171e-01
-8.087971853857895965e+00	-2.622396645053283182e-01
-8.032050501868875259e+00	-2.716560714073603111e-01
-7.975912731279905188e+00	-2.809859056526652910e-01
-7.919566296214075152e+00	-2.902250158284833126e-01
-7.863018550788925864e+00	-2.993698628573713272e-01
-7.806276357635725915e+00	-3.084176176546912784e-01
-7.749346023040415865e+00	-3.173662420584802968e-01
-7.692233259171675996e+00	-3.262145493453672551e-01
-7.634943172959635760e+00	-3.349622411494823093e-01
-7.577480280346216013e+00	-3.436099182639703042e-01
-7.519848543871045621e+00	-3.521590636047902678e-01
-7.462051430907265193e+00	-3.606119965242942649e-01
-7.404091989337065804e+00	-3.689717986414862705e-01
-7.345972937067785757e+00	-3.772422123665092886e-01
-7.287696761543845270e+00	-3.854275142958152878e-01
-7.229265825306355531e+00	-3.935323665980602903e-01
-7.170682473688185787e+00	-4.015616503573902762e-01
-7.111949140896055788e+00	-4.095202855521593022e-01
-7.053068451010915396e+00	-4.174130428910562407e-01
-6.994043310814785919e+00	-4.252443530802492710e-01
-6.934876991807315427e+00	-4.330181192388452005e-01
-6.875573199287355664e+00	-4.407375381099342682e-01
-6.816136126920545379e+00	-4.484049354352562244e-01
-6.756570495772916018e+00	-4.560216203875112062e-01
-6.696881577340745295e+00	-4.635877633086621930e-01
-6.637075200630305538e+00	-4.711023002156592976e-01
-6.577157743821905989e+00	-4.785628666423882849e-01
-6.517136111477655369e+00	-4.859657624269452803e-01
-6.457017698612685486e+00	-4.933059480658942841e-01
-6.396810343240145968e+00	-5.005770722802282968e-01
-6.336522269217695680e+00	-5.077715295063742751e-01
-6.276162021369875887e+00	-5.148805451707763048e-01
-6.215738394938435718e+00	-5.218942858537451990e-01
-6.155260361427795424e+00	-5.288019908174772521e-01
-6.094736992872105574e+00	-5.355921208784062415e-01
-6.034177386460675585e+00	-5.422525202541172984e-01
-5.973590591330415478e+00	-5.487705868133612164e-01
-5.912985539174036020e+00	-5.551334461033352596e-01
-5.852370980131185618e+00	-5.613281246158181581e-01
-5.791755425233395371e+00	-5.673417179740252170e-01
-5.731147096469945801e+00	-5.731615500622373460e-01
-5.670553885336855338e+00	-5.787753195647111770e-01
-5.609983320527805795e+00	-5.841712309103612721e-01
-5.549442545229635648e+00	-5.893381072148882183e-01
-5.488938304295165160e+00	-5.942654834504133010e-01
-5.428476941385335763e+00	-5.989436787321651412e-01
-5.368064406000355504e+00	-6.033638472702311795e-01
-5.307706270154735506e+00	-6.075180081713091873e-01
-5.247407754294625803e+00	-6.113990548714671736e-01
-5.187173761905375713e+00	-6.150007455197652462e-01
-5.127008922114405287e+00	-6.183176761000113153e-01
-5.066917639457435563e+00	-6.213452384631783509e-01
-5.006904149847635210e+00	-6.240795657382012251e-01
-4.946972581666065238e+00	-6.265174677896383493e-01
-4.887127020781935727e+00	-6.286563594956211531e-01
-4.827371578212515502e+00	-6.304941846305431863e-01
-4.767710459049435912e+00	-6.320293380586021748e-01
-4.708148031211335294e+00	-6.332605887839022341e-01
-4.648688892536965156e+00	-6.341870061695491501e-01
-4.589337934709385891e+00	-6.348078913432433357e-01
-4.530100402503905777e+00	-6.351227154626732929e-01
-4.470981946882165659e+00	-6.351310661338163133e-01
-4.411988670514185529e+00	-6.348326028730433279e-01
-4.353127164400286020e+00	-6.342270220936503389e-01
-4.294404534386855765e+00	-6.333140316929941616e-01
-4.235828416523695239e+00	-6.320933349310051685e-01
-4.177406980395715230e+00	-6.305646229369081812e-01
-4.119148919776785434e+00	-6.287275748696552480e-01
-4.061063430196015567e+00	-6.265818644984602059e-01
-4.003160173274856071e+00	-6.241271717708791744e-01
-3.945449227981435492e+00	-6.213631978029101610e-01
-3.887941029253956238e+00	-6.182896816624932068e-01
-3.830646294760855497e+00	-6.149064173259761734e-01
-3.773575940886055413e+00	-6.112132692660492417e-01
-3.716740989346416058e+00	-6.072101852761522256e-01
-3.660152466157476248e+00	-6.028972053453742763e-01
-3.603821294955525723e+00	-5.982744656620242463e-01
-3.547758186950395576e+00	-5.933421971341712453e-01
-3.491973530016285743e+00	-5.881007181606381362e-01
-3.436477279619506220e+00	-5.825504217540551366e-01
-3.381278854424236258e+00	-5.766917574953451808e-01
-3.326387039503686083e+00	-5.705252091726231711e-01
-3.271809900107225388e+00	-5.640512693130341759e-01
-3.217554708889806214e+00	-5.572704121396543364e-01
-3.163627889393265669e+00	-5.501830667641911532e-01
-3.110034978377425929e+00	-5.427895926478403243e-01
-3.056780609330825627e+00	-5.350902595167041920e-01
-3.003868519147185445e+00	-5.270852339959692934e-01
-2.951301579536306008e+00	-5.187745752220591644e-01
-2.899081854251026158e+00	-5.101582415999581510e-01
-2.847210682661835968e+00	-5.012361106923042264e-01
-2.795688789604676039e+00	-4.920080139587262313e-01
-2.744516420776995425e+00	-4.824737877120942042e-01
-2.693693502271735873e+00	-4.726333412295722902e-01
-2.643219822134716068e+00	-4.624867424598902432e-01
-2.593095231120675415e+00	-4.520343212161422319e-01
-2.543319859125236171e+00	-4.412767891497722528e-01
-2.493894343101115574e+00	-4.302153751826522377e-01
-2.444820061646185927e+00	-4.188519744479212714e-01
-2.396099370896985548e+00	-4.071893081755262878e-01
-2.347735835894376066e+00	-3.952310913746392429e-01
-2.299734451226266074e+00	-3.829822046316942452e-01
-2.252101844514595719e+00	-3.704488658787222222e-01
-2.204846456216896122e+00	-3.576387976095442567e-01
-2.157978689271535799e+00	-3.445613847473992242e-01
-2.111511022343405486e+00	-3.312278182102932900e-01
-2.065458080832176080e+00	-3.176512191907283067e-01
-2.019836660394675576e+00	-3.038467392720022864e-01
-1.974665698507586109e+00	-2.898316317478352722e-01
-1.929966190553576100e+00	-2.756252898955193209e-01
-1.885761048043786081e+00	-2.612492484708462959e-01
-1.842074897877705952e+00	-2.467271453373642842e-01
-1.798933822967505813e+00	-2.320846409007052968e-01
-1.756365046088565807e+00	-2.173492938749372883e-01
-1.714396560429875871e+00	-2.025503928430292810e-01
-1.673056711964565846e+00	-1.877187440662573259e-01
-1.632373740398795903e+00	-1.728864170243062937e-01
-1.592375287035655784e+00	-1.580864502047782949e-01
-1.553087879357446077e+00	-1.433525206829212584e-01
-1.514536403430926104e+00	-1.287185820151842686e-01
-1.476743576322055773e+00	-1.142184758897732966e-01
-1.439729431520055947e+00	-9.988552381107429490e-02
-1.403510830869435733e+00	-8.575210582159026318e-02
-1.368101016655236091e+00	-7.184923386552327651e-02
-1.333509217252785817e+00	-5.820612785519230226e-02
-1.299740319120306076e+00	-4.484980280006128917e-02
-1.266794616874805879e+00	-3.180467548557830426e-02
-1.234667651756945705e+00	-1.909219913532228530e-02
-1.203350146977015811e+00	-6.730534247923691815e-03
-1.172828046278792780e+00	5.265736633837114766e-03
-1.143082659603988915e+00	1.688584309011420537e-02
-1.114090917049968876e+00	2.812300360834452118e-02
-1.085825729454320765e+00	3.897453965534111719e-02
-1.058256450993377840e+00	4.944192285801290998e-02
-1.031349436233182981e+00	5.953075240328271900e-02
-1.005068681212575976e+00	6.925066116943941197e-02
-9.793765354620269648e-01	7.861515058237601716e-02
-9.542344694603168698e-01	8.764135571440120898e-02
-9.296038799910428807e-01	9.634974367131561579e-02
-9.054469142603229770e-01	1.047637498048658161e-01
-8.817272925420669427e-01	1.129093577028518203e-01
-8.584111085784579265e-01	1.208146302106166137e-01
-8.354675870139068872e-01	1.285091998916307043e-01
-8.128697777946449765e-01	1.360237283121993046e-01
-7.905951687173329301e-01	1.433893443120896061e-01
-7.686261991331518884e-01	1.506370719808513003e-01
-7.469506601643138843e-01	1.577972593862806139e-01
-7.255619696060399137e-01	1.648990191900593094e-01
-7.044593128915389579e-01	1.719696921347604324e-01
-6.836476449999999705e-01	1.790343440000000119e-01
-6.631375518872049124e-01	1.861153060122237024e-01
-6.429449738069509257e-01	1.932317678655287030e-01
-6.230907966563519196e-01	2.003994314871667126e-01
-6.036003211059679519e-01	2.076302324816657330e-01
-5.845026226555258830e-01	2.149321348357587369e-01
-5.658298187825729908e-01	2.223090029893117214e-01
-5.476162619287798794e-01	2.297605538043187012e-01
-5.298976791131819741e-01	2.372823893260717076e-01
-5.127102804049629148e-01	2.448661095607557181e-01
-4.960898592801128992e-01	2.524995028261127206e-01
-4.800709079960799319e-01	2.601668096014876919e-01
-4.646857705380799120e-01	2.678490542459177060e-01
-4.499638544345909152e-01	2.755244375029317072e-01
-4.359309208458139184e-01	2.831687814026936922e-01
-4.226084698585629296e-01	2.907560170385397047e-01
-4.100132349565969170e-01	2.982587047659077117e-01
-3.981567972784959553e-01	3.056485756737017390e-01
-3.870453266425459282e-01	3.128970827333507065e-01
-3.766794525369819291e-01	3.199759498555777015e-01
-3.670542644763229445e-01	3.268577071888297270e-01
-3.581594374406539272e-01	3.335162013784966906e-01
-3.499794746678409618e-01	3.399270701660866978e-01
-3.424940569692699333e-01	3.460681716280086806e-01
-3.356784850821569188e-01	3.519199595117337154e-01
-3.295041994305959454e-01	3.574657974930877113e-01
-3.239393600969889264e-01	3.626922067160436858e-01
-3.189494688369569619e-01	3.675890426447037118e-01
-3.144980146137129617e-01	3.721495990115337160e-01
-3.105471243702109252e-01	3.763706384395337223e-01
-3.070582015673279375e-01	3.802523511012046997e-01
-3.039925363439869299e-01	3.837982445064517245e-01
-3.013118729350289238e-01	3.870149691389697111e-01
-2.989789221367369354e-01	3.899120861428447271e-01
-2.969578090503869339e-01	3.925017845584177212e-01
-2.952144489669039085e-01	3.947985566839556926e-01
-2.937168469833689177e-01	3.968188409683486850e-01
-2.924353196675489319e-01	3.985806423975937207e-01
-2.913426397159019077e-01	4.001031406094857079e-01
-2.904141069959829125e-01	4.014062959503617023e-01
-2.896275515467969242e-01	4.025104633770876794e-01
-2.889632759629969239e-01	4.034360235179716980e-01
-2.884039460562769497e-01	4.042030393575927194e-01
-2.879344397305709236e-01	4.048309459310827085e-01
-2.875416646031659362e-01	4.053382791385556905e-01
-2.872143550452979088e-01	4.057424483625566847e-01
-2.869428590139468938e-01	4.060595560376016877e-01
-2.867189243293069012e-01	4.063042657321246920e-01
-2.865354929641029114e-01	4.064897187121737088e-01
-2.863865105106949138e-01	4.066274974164296729e-01
-2.862667563523799141e-01	4.067276328355606818e-01
