# Supplementary material for: Agile perching maneuvers in birds and morphing-wing drones
Source: Nat Commun. 2024 Sep 27;15:8330. doi: 10.1038/s41467-024-52369-4 (PMC11437188; doi:10.1038/s41467-024-52369-4)
Supplement: Supplementary file 11 — Source Data [file 41467_2024_52369_MOESM11_ESM.zip › figure_source_data/suppl_fig_2/harris_hawk_078.csv]

# horizontal_pos	altitude
-1.210227829995510973e+01	5.103328767572189451e-01
-1.210291527270640977e+01	5.101640047944928646e-01
-1.210356837063550905e+01	5.100071053815808941e-01
-1.210423608697160880e+01	5.098624232294508563e-01
-1.210491677542520961e+01	5.097300438562319957e-01
-1.210560865054270963e+01	5.096098846756269563e-01
-1.210630978859650853e+01	5.095016871584369111e-01
-1.210701812901950980e+01	5.094050101721409041e-01
-1.210773147638520975e+01	5.093192245963049647e-01
-1.210844750293660965e+01	5.092435093033469418e-01
-1.210916375165821002e+01	5.091768485848598980e-01
-1.210987763988830856e+01	5.091180310934499964e-01
-1.211058646345930967e+01	5.090656503588448789e-01
-1.211128740135520943e+01	5.090181069250658830e-01
-1.211197752086730972e+01	5.089736121427499427e-01
-1.211265378322870845e+01	5.089301936374399649e-01
-1.211331304970140899e+01	5.088857024608228752e-01
-1.211395208808751001e+01	5.088378219177899231e-01
-1.211456757963200914e+01	5.087840780477388414e-01
-1.211515612627760952e+01	5.087218517240059690e-01
-1.211571425823360926e+01	5.086483923208259261e-01
-1.211623844181060861e+01	5.085608328827699864e-01
-1.211672508747420984e+01	5.084562067175428801e-01
-1.211717055806390952e+01	5.083314653192678723e-01
-1.211757117712280873e+01	5.081834975161998447e-01
-1.211792323727831011e+01	5.080091497242579246e-01
-1.211822300861430968e+01	5.078052471759788578e-01
-1.211846674696960946e+01	5.075686159835819389e-01
-1.211865070210000894e+01	5.072961058849099203e-01
-1.211877112563700898e+01	5.069846135121369723e-01
-1.211882427877710988e+01	5.066311060154669033e-01
-1.211880643963620940e+01	5.062326448675429358e-01
-1.211871391020250854e+01	5.057864096691699896e-01
-1.211854302282560880e+01	5.052897217731169288e-01
-1.211829014617920919e+01	5.047400675403639347e-01
-1.211795169063850963e+01	5.041351210421889384e-01
-1.211752411301780974e+01	5.034727660219259215e-01
-1.211700392061670861e+01	5.027511169321738915e-01
-1.211638767452910947e+01	5.019685388665899861e-01
-1.211567199217430968e+01	5.011236662101818951e-01
-1.211485354901720868e+01	5.002154198382708916e-01
-1.211392907944880903e+01	4.992430227018299083e-01
-1.211289537680770856e+01	4.982060136458729138e-01
-1.211174929253120958e+01	4.971042593177179003e-01
-1.211048773443150850e+01	4.959379640333819173e-01
-1.210910766410260919e+01	4.947076774829249346e-01
-1.210760609347170913e+01	4.934143001691609354e-01
-1.210598008051990959e+01	4.920590864887969262e-01
-1.210422672420380863e+01	4.906436453805109177e-01
-1.210234315862160948e+01	4.891699384808319007e-01
-1.210032654647710970e+01	4.876402757456309023e-01
-1.209817407190190863e+01	4.860573085126259074e-01
-1.209588293270940973e+01	4.844240199983629314e-01
-1.209345033216030885e+01	4.827437132415379195e-01
-1.209087347033010928e+01	4.810199965231879426e-01
-1.208814953517670965e+01	4.792567663130719025e-01
-1.208527569341420893e+01	4.774581878103288934e-01
-1.208224908130620889e+01	4.756286731651528932e-01
-1.207906679549900986e+01	4.737728574866139075e-01
-1.207572588401890989e+01	4.718955727597599070e-01
-1.207222333756420873e+01	4.700018198125819335e-01
-1.206855608122510937e+01	4.680967384902739448e-01
-1.206472096676650985e+01	4.661855762101859146e-01
-1.206071476560980926e+01	4.642736550860249167e-01
-1.205653416265010947e+01	4.623663378238448973e-01
-1.205217575104050987e+01	4.604689926052609183e-01
-1.204763602807500966e+01	4.585869571848539272e-01
-1.204291139229360930e+01	4.567255024388779394e-01
-1.203799814192630890e+01	4.548897956109849150e-01
-1.203289247478510937e+01	4.530848635076659137e-01
-1.202759048970030875e+01	4.513155559013519169e-01
-1.202208818958840908e+01	4.495865094026159081e-01
-1.201638148622020985e+01	4.479021120644809395e-01
-1.201046620674550880e+01	4.462664689815479258e-01
-1.200433810201080931e+01	4.446833691443679015e-01
-1.199799285668980886e+01	4.431562538052059019e-01
-1.199142610122310870e+01	4.416881866050569316e-01
-1.198463342554410893e+01	4.402818257034669114e-01
-1.197761039454590914e+01	4.389393981423879154e-01
-1.197035256521860980e+01	4.376626766629809206e-01
-1.196285550536661013e+01	4.364529591800109243e-01
-1.195511481378721008e+01	4.353110511022889040e-01
-1.194712614177450938e+01	4.342372506695829082e-01
-1.193888521578510975e+01	4.332313374566579278e-01
-1.193038786108300897e+01	4.322925641736019009e-01
-1.192163002616161016e+01	4.314196518686339021e-01
-1.191260780772120853e+01	4.306107886151449016e-01
-1.190331747596440870e+01	4.298636317390528983e-01
-1.189375549996010939e+01	4.291753136157578918e-01
-1.188391857281300901e+01	4.285424510383238905e-01
-1.187380363637110925e+01	4.279611581301299150e-01
-1.186340790519670918e+01	4.274270627463869210e-01
-1.185272888952630943e+01	4.269353262798379345e-01
-1.184176441695020898e+01	4.264806667569389087e-01
-1.183051265254411000e+01	4.260573850820389419e-01
-1.181897211720140994e+01	4.256593942589739221e-01
-1.180714170392320916e+01	4.252802513921779548e-01
-1.179502069184700908e+01	4.249131922433849184e-01
-1.178260875781070993e+01	4.245511680953689138e-01
-1.176990598527670961e+01	4.241868846514189606e-01
-1.175691287046780964e+01	4.238128426785849334e-01
-1.174363032559610964e+01	4.234213800844409126e-01
-1.173005967909800873e+01	4.230047151015868812e-01
-1.171620267282390948e+01	4.225549902414609260e-01
-1.170206145616510973e+01	4.220643166696609327e-01
-1.168763857713600984e+01	4.215248186489629623e-01
-1.167293697046630996e+01	4.209286776938029329e-01
-1.165795994279270964e+01	4.202681760813099521e-01
-1.164271115507260923e+01	4.195357393690429260e-01
-1.162719460237750901e+01	4.187239775785129292e-01
-1.161141459124980990e+01	4.178257247162399102e-01
-1.159537571483980933e+01	4.168340763204849142e-01
-1.157908282605860961e+01	4.157424247416969254e-01
-1.156254100900790860e+01	4.145444918879379603e-01
-1.154575554896380929e+01	4.132343591928269166e-01
-1.152873190120531000e+01	4.118064945925139497e-01
-1.151147565898780911e+01	4.102557763295169302e-01
-1.149399252096810997e+01	4.085775134344998838e-01
-1.147628825838820887e+01	4.067674627717459135e-01
-1.145836868232190930e+01	4.048218425697749367e-01
-1.144023961128520916e+01	4.027373423946889464e-01
-1.142190683949500851e+01	4.005111295599929067e-01
-1.140337610605450891e+01	3.981408520022159392e-01
-1.138465306531970889e+01	3.956246376862809222e-01
-1.136574325868730995e+01	3.929610906377379309e-01
-1.134665208801891012e+01	3.901492837301688832e-01
-1.132738479089370998e+01	3.871887483851129130e-01
-1.130794641785490917e+01	3.840794613681589587e-01
-1.128834181179030871e+01	3.808218288883249425e-01
-1.126857558955740934e+01	3.774166682281349106e-01
-1.124865212593620889e+01	3.738651871487839173e-01
-1.122857553996660940e+01	3.701689613282909130e-01
-1.120834968369771012e+01	3.663299101005739189e-01
-1.118797813335130975e+01	3.623502707698549319e-01
-1.116746418287680953e+01	3.582325717777729013e-01
-1.114681083985100862e+01	3.539796050002249617e-01
-1.112602082365430967e+01	3.495943974472219273e-01
-1.110509656583711013e+01	3.450801826323409149e-01
-1.108404021256980876e+01	3.404403718687178948e-01
-1.106285362905890857e+01	3.356785257362829289e-01
-1.104153840579610879e+01	3.307983259504349016e-01
-1.102009586649911022e+01	3.258035478457919076e-01
-1.099852707759470860e+01	3.206980336704509105e-01
-1.097683285909030992e+01	3.154856668667179176e-01
-1.095501379667670960e+01	3.101703474938449223e-01
-1.093307025490340934e+01	3.047559689273199313e-01
-1.091100239127080940e+01	2.992463959481339031e-01
-1.088881017108450955e+01	2.936454443144589366e-01
-1.086649338292211020e+01	2.879568618877330066e-01
-1.084405165456690945e+01	2.821843113655372326e-01
-1.082148446927270946e+01	2.763313546551590116e-01
-1.079879118222550893e+01	2.704014389045916733e-01
-1.077597103708070847e+01	2.643978841921251211e-01
-1.075302318245980970e+01	2.583238728617658353e-01
-1.072994668829710996e+01	2.521824404795773855e-01
-1.070674056193881007e+01	2.459764683756899273e-01
-1.068340376390090896e+01	2.397086777281660086e-01
-1.065993522320250975e+01	2.333816251380786133e-01
-1.063633385219590899e+01	2.269976996399271085e-01
-1.061259856082500974e+01	2.205591210877676234e-01
-1.058872827024590890e+01	2.140679398549659163e-01
-1.056472192575360936e+01	2.075260377841144088e-01
-1.054057850896140991e+01	2.009351303231637076e-01
-1.051629704918670960e+01	1.942967697839855234e-01
-1.049187663400090997e+01	1.876123496601931062e-01
-1.046731641890640851e+01	1.808831099418711230e-01
-1.044261563610840859e+01	1.741101433657266107e-01
-1.041777360235290928e+01	1.672944025398729051e-01
-1.039278972580840943e+01	1.604367078828523030e-01
-1.036766351197120883e+01	1.535377563164692094e-01
-1.034239456858110984e+01	1.465981306514408111e-01
-1.031698260953860924e+01	1.396183096037262039e-01
-1.029142745781780910e+01	1.325986783776393063e-01
-1.026572904737860981e+01	1.255395397494982190e-01
-1.023988742408430852e+01	1.184411255826568199e-01
-1.021390274563781020e+01	1.113036087013812014e-01
-1.018777528055690951e+01	1.041271150472803109e-01
-1.016150540621426934e+01	9.691173603801370162e-02
-1.013509360597503850e+01	8.965754104392370527e-02
-1.010854046547330931e+01	8.236458989426090338e-02
-1.008184666807329855e+01	7.503294532096191349e-02
-1.005501298956991896e+01	6.766268524469890022e-02
-1.002804029218913939e+01	6.025391480531890054e-02
-1.000092951795555862e+01	5.280677803705091655e-02
-9.973681681500279339e+00	4.532146908811190977e-02
-9.946297862387849520e+00	3.779824288476893446e-02
-9.918779197045779483e+00	3.023742514164393103e-02
-9.891126870384299608e+00	2.263942162316792683e-02
-9.863342107196999109e+00	1.500472656572190977e-02
-9.835426163435279534e+00	7.333930176082914532e-03
-9.807380317450778762e+00	-3.722748705280720660e-04
-9.779205861299889335e+00	-8.113088000442081338e-03
-9.750904092203279916e+00	-1.588759643671408539e-02
-9.722476304251159718e+00	-2.369477206484407739e-02
-9.693923780441709326e+00	-3.153346950159108264e-02
-9.665247785135319347e+00	-3.940242538560606578e-02
-9.636449557001689925e+00	-4.730025889417108220e-02
-9.607530302530429722e+00	-5.522547347540207596e-02
-9.578491190167779834e+00	-6.317645977018709891e-02
-9.549333345133918627e+00	-7.115149968310208184e-02
-9.520057844966119731e+00	-7.914877154694610617e-02
-9.490665715823098481e+00	-8.716635631153107910e-02
-9.461157929575838565e+00	-9.520224467431309678e-02
-9.431535401699699506e+00	-1.032543450585550748e-01
-9.401798989971888787e+00	-1.113204923342180908e-01
-9.371949493967719036e+00	-1.193984571679050921e-01
-9.341987655338899188e+00	-1.274859558810240712e-01
-9.311914158846789746e+00	-1.355806606901920897e-01
-9.281729634114288530e+00	-1.436802102006160542e-01
-9.251434658051069349e+00	-1.517822200220910744e-01
-9.221029757898788759e+00	-1.598842933781310927e-01
-9.190515414835969565e+00	-1.679840315816940599e-01
-9.159892068076079141e+00	-1.760790442558650692e-01
-9.129160119387488947e+00	-1.841669591846170628e-01
-9.098319937960189563e+00	-1.922454316872040936e-01
-9.067371865541808518e+00	-2.003121534197500608e-01
-9.036316221763998513e+00	-2.083648605188370695e-01
-9.005153309580530063e+00	-2.164013410143070804e-01
-8.973883420739380057e+00	-2.244194414516700875e-01
-8.942506841213589297e+00	-2.324170726782670560e-01
-8.911023856519229014e+00	-2.403922147614280802e-01
-8.879434756853338939e+00	-2.483429210209091020e-01
-8.847739841989838538e+00	-2.562673211717680921e-01
-8.815939425877829194e+00	-2.641636235871500649e-01
-8.784033840893499701e+00	-2.720301167030390599e-01
-8.752023441704018580e+00	-2.798651695986560939e-01
-8.719908608709729947e+00	-2.876672317966080805e-01
-8.687689751038579544e+00	-2.954348323359780593e-01
-8.655367309075009175e+00	-3.031665781792020620e-01
-8.622941756513059275e+00	-3.108611520195601052e-01
-8.590413601931528476e+00	-3.185173095605521310e-01
-8.557783389896009396e+00	-3.261338763411381625e-01
-8.525051701599648979e+00	-3.337097441819271704e-01
-8.492219155060888980e+00	-3.412438673269030942e-01
-8.459286404901749989e+00	-3.487352583532831729e-01
-8.426254141735478598e+00	-3.561829839187841684e-01
-8.393123091196349250e+00	-3.635861604109811851e-01
-8.359894012647629324e+00	-3.709439495579371360e-01
-8.326567697606229501e+00	-3.782555540528431126e-01
-8.293144967923970157e+00	-3.855202132384751290e-01
-8.259626673766268468e+00	-3.927371988899271416e-01
-8.226013691428768482e+00	-3.999058111265821336e-01
-8.192306921031688560e+00	-4.070253744769161686e-01
-8.158507284130019244e+00	-4.140952341126091230e-01
-8.124615721275358027e+00	-4.211147522618280958e-01
-8.090633189562698391e+00	-4.280833048056391088e-01
-8.056560660191939505e+00	-4.350002780563441696e-01
-8.022399116070639380e+00	-4.418650657124030823e-01
-7.988149549480648481e+00	-4.486770659814001694e-01
-7.953812959827388340e+00	-4.554356788604831396e-01
-7.919390351486658375e+00	-4.621403035626871492e-01
-7.884882731759998542e+00	-4.687903360777080919e-01
-7.850291108946288787e+00	-4.753851668568081501e-01
-7.815616490533478178e+00	-4.819241786136591599e-01
-7.780859881511878129e+00	-4.884067442358890898e-01
-7.746022282807358827e+00	-4.948322248057890893e-01
-7.711104689831108416e+00	-5.011999677328651259e-01
-7.676108091140638301e+00	-5.075093050055872190e-01
-7.641033467205728513e+00	-5.137595515745492225e-01
-7.605881789272478599e+00	-5.199500038841211591e-01
-7.570654018318488276e+00	-5.260799385744452383e-01
-7.535351104092528729e+00	-5.321486113799451800e-01
-7.499973984233028190e+00	-5.381552562544111851e-01
-7.464523583460958456e+00	-5.440990847557911625e-01
-7.429000812844018142e+00	-5.499792857261172063e-01
-7.393406569131488304e+00	-5.557950253032082344e-01
-7.357741734160378577e+00	-5.615454473009420244e-01
-7.322007174336608415e+00	-5.672296739937960908e-01
-7.286203740196358858e+00	-5.728468073390380333e-01
-7.250332266055648844e+00	-5.783959306662920241e-01
-7.214393569757748814e+00	-5.838761108593462090e-01
-7.178388452530218622e+00	-5.892864010489331505e-01
-7.142317698964908423e+00	-5.946258438279632408e-01
-7.106182077135298591e+00	-5.998934749924100807e-01
-7.069982338866708460e+00	-6.050883278019141276e-01
-7.033719220174998732e+00	-6.102094377443010309e-01
-6.997393441889398602e+00	-6.152558477779002111e-01
-6.961005710474418073e+00	-6.202266140149361728e-01
-6.924556719064528743e+00	-6.251208117986430945e-01
-6.888047148723648760e+00	-6.299375421162991540e-01
-6.851477669939158410e+00	-6.346759382804771921e-01
-6.814848944357298599e+00	-6.393351728014911028e-01
-6.778161626763858472e+00	-6.439144643657550571e-01
-6.741416367310108626e+00	-6.484130848275662107e-01
-6.704613813980268233e+00	-6.528303661160570481e-01
-6.667754615292358800e+00	-6.571657069547101049e-01
-6.630839423220318274e+00	-6.614185792882401049e-01
-6.593868896320288719e+00	-6.655885343107210694e-01
-6.556843703040318161e+00	-6.696752079897572152e-01
-6.519764525187698112e+00	-6.736783259842882288e-01
-6.482632061524818745e+00	-6.775977078581911783e-01
-6.445447031460238563e+00	-6.814332704982231093e-01
-6.408210178798658063e+00	-6.851850306528950441e-01
-6.370922275510338295e+00	-6.888531065185050650e-01
-6.333584125478598281e+00	-6.924377183095911104e-01
-6.296196568182038433e+00	-6.959391877633360757e-01
-6.258760482267228475e+00	-6.993579365407700532e-01
-6.221276788967298188e+00	-7.026944835017321367e-01
-6.183746455322198798e+00	-7.059494408452571257e-01
-6.146170497157648072e+00	-7.091235091220862152e-01
-6.108549981781408178e+00	-7.122174711411530801e-01
-6.070886030358198404e+00	-7.152321848068532439e-01
-6.033179819927868337e+00	-7.181685749384951745e-01
-5.995432585034928152e+00	-7.210276241372690631e-01
-5.957645618942518873e+00	-7.238103627792120687e-01
-5.919820274408388094e+00	-7.265178582246472061e-01
-5.881957964006088169e+00	-7.291512033454430330e-01
-5.844060159980218216e+00	-7.317115044808750746e-01
-5.806128393630848095e+00	-7.341998689407800427e-01
-5.768164254228198118e+00	-7.366173921810221792e-01
-5.730169387465168462e+00	-7.389651447809262308e-01
-5.692145493461708838e+00	-7.412441593551890584e-01
-5.654094324341048861e+00	-7.434554175339580517e-01
-5.616017681403948636e+00	-7.455998371441601158e-01
-5.577917411933008829e+00	-7.476782597228801563e-01
-5.539795405663978656e+00	-7.496914384896862238e-01
-5.501653590966168572e+00	-7.516400268993310707e-01
-5.463493930778178687e+00	-7.535245678894231247e-01
-5.425318418348848759e+00	-7.553454839294682088e-01
-5.387129072835968202e+00	-7.571030679683961040e-01
-5.348927934817848673e+00	-7.587974753674051609e-01
-5.310717061773738479e+00	-7.604287168938650421e-01
-5.272498523589998598e+00	-7.619966528402710715e-01
-5.234274398148568430e+00	-7.635009883200780667e-01
-5.196046767053018378e+00	-7.649412697797450811e-01
-5.157817711546158534e+00	-7.663168827537252259e-01
-5.119589308669898031e+00	-7.676270508765961065e-01
-5.081363627715588471e+00	-7.688708361541272129e-01
-5.043142727008418369e+00	-7.700471404830511180e-01
-5.004928651065668532e+00	-7.711547083976761918e-01
-4.966723428163048126e+00	-7.721921310104120639e-01
-4.928529068338328045e+00	-7.731578511028300849e-01
-4.890347561855518776e+00	-7.740501693141481621e-01
-4.852180878146928222e+00	-7.748672513650900484e-01
-4.814030965243938809e+00	-7.756071362469001418e-01
-4.775899749701328467e+00	-7.762677452980621950e-01
-4.737789137013348473e+00	-7.768468920848832227e-01
-4.699701012513368248e+00	-7.773422929966742334e-01
-4.661637242742989073e+00	-7.777515784618032058e-01
-4.623599677269999653e+00	-7.780723046873332382e-01
-4.585590150929419018e+00	-7.783019658224521464e-01
-4.547610486455809564e+00	-7.784380064442841807e-01
-4.509662497470469766e+00	-7.784778342640670257e-01
-4.471747991782329734e+00	-7.784188329519501348e-01
-4.433868774957419490e+00	-7.782583749798930306e-01
-4.396026654107958898e+00	-7.779938343841741322e-01
-4.358223441849458979e+00	-7.776225993519101376e-01
-4.320460960371699244e+00	-7.771420845396082022e-01
-4.282741045567469484e+00	-7.765497430360850384e-01
-4.245065551162199746e+00	-7.758430778870462063e-01
-4.207436352786888989e+00	-7.750196531041251280e-01
-4.169855351936718968e+00	-7.740771040871350372e-01
-4.132324479758948677e+00	-7.730131473947261522e-01
-4.094845700614569317e+00	-7.718255898053172359e-01
-4.057421015360558769e+00	-7.705123366171722221e-01
-4.020052464301999251e+00	-7.690713991436490815e-01
-3.982742129766439376e+00	-7.675009013669531477e-01
-3.945492138256718739e+00	-7.657990857210350555e-01
-3.908304662142529473e+00	-7.639643179816451024e-01
-3.871181920855589098e+00	-7.619950912488131500e-01
-3.834126181558598745e+00	-7.598900290142160951e-01
-3.797139759263308711e+00	-7.576478873128751346e-01
-3.760225016379129315e+00	-7.552675559654440374e-01
-3.723384361679548782e+00	-7.527480589239592401e-01
-3.686620248680059220e+00	-7.500885537401671410e-01
-3.649935173427889090e+00	-7.472883301815991253e-01
-3.613331671710088955e+00	-7.443468080262072295e-01
-3.576812315693729261e+00	-7.412635340717341759e-01
-3.540379710018148884e+00	-7.380381784009510948e-01
-3.504036487366239072e+00	-7.346705299485092322e-01
-3.467785303548009068e+00	-7.311604914193792215e-01
-3.431628832136069285e+00	-7.275080736127090830e-01
-3.395569758698979257e+00	-7.237133892083862374e-01
-3.359610774683988943e+00	-7.197766460766832353e-01
-3.323754571006388936e+00	-7.156981401740620807e-01
-3.288003831407628752e+00	-7.114782480905561535e-01
-3.252361225649079479e+00	-7.071174193160771893e-01
-3.216829402612479072e+00	-7.026161682946261422e-01
-3.181410983381619317e+00	-6.979750663365851260e-01
-3.146108554382778699e+00	-6.931947334601331612e-01
-3.110924660663829222e+00	-6.882758302333411571e-01
-3.075861799393619478e+00	-6.832190496886501041e-01
-3.040922413664079116e+00	-6.780251093812030838e-01
-3.006108886677768766e+00	-6.726947436619621357e-01
-2.971423536403139387e+00	-6.672286962355691298e-01
-2.936868610778218702e+00	-6.616277130716301524e-01
-2.902446283541428862e+00	-6.558925357364231434e-01
-2.868158650765469275e+00	-6.500238952100010348e-01
-2.834007728165989448e+00	-6.440225062512121568e-01
-2.799995449252699053e+00	-6.378890623704092100e-01
-2.766123664385008674e+00	-6.316242314664211044e-01
-2.732394140788088954e+00	-6.252286521807970399e-01
-2.698808563578548814e+00	-6.187029310184530839e-01
-2.665368537841379393e+00	-6.120476402794852167e-01
-2.632075591791219082e+00	-6.052633168422940635e-01
-2.598931181042519079e+00	-5.983504618330801605e-01
-2.565936694003559282e+00	-5.913095412114062199e-01
-2.533093458399028997e+00	-5.841409872957721294e-01
-2.500402748916009443e+00	-5.768452012470750567e-01
-2.467865795956629249e+00	-5.694225565214732221e-01
-2.435483795470348767e+00	-5.618734032974810333e-01
-2.403257919826708999e+00	-5.541980738752292357e-01
-2.371189329678578872e+00	-5.463968890386281529e-01
-2.339279186753788764e+00	-5.384701653638321872e-01
-2.307528667502209530e+00	-5.304182234498482362e-01
-2.275938977513439099e+00	-5.222413970394770288e-01
-2.244511366609659220e+00	-5.139400429910221391e-01
-2.213247144507358932e+00	-5.055145520534132242e-01
-2.182147696931479253e+00	-4.969653603896110883e-01
-2.151214502055818656e+00	-4.882929617854351867e-01
-2.120449147134778833e+00	-4.794979204733640921e-01
-2.089853345183218636e+00	-4.705808844934061264e-01
-2.059428951554089338e+00	-4.615425995059691533e-01
-2.029177980257078850e+00	-4.523839229647451110e-01
-1.999102619856469198e+00	-4.431058385510751596e-01
-1.969205248782328832e+00	-4.337094707651601433e-01
-1.939488449886608956e+00	-4.241960995638451304e-01
-1.909955024073829000e+00	-4.145671749296150899e-01
-1.880608002836699155e+00	-4.048243312510241831e-01
-1.851450659527868803e+00	-3.949694013909680890e-01
-1.822486519202178856e+00	-3.850044303162491466e-01
-1.793719366868479215e+00	-3.749316881596461148e-01
-1.765153253995628946e+00	-3.647536825843991637e-01
-1.736792503125459186e+00	-3.544731703206451257e-01
-1.708641710454289031e+00	-3.440931677439291181e-01
-1.680705746255549027e+00	-3.336169603675551154e-01
-1.652989753028319075e+00	-3.230481111232700875e-01
-1.625499141270288828e+00	-3.123904673085871053e-01
-1.598239582789029001e+00	-3.016481660840110712e-01
-1.571217001481798992e+00	-2.908256384095651015e-01
-1.544437561532178815e+00	-2.799276113172540770e-01
-1.517907652990628797e+00	-2.689591084245550601e-01
-1.491633874726218778e+00	-2.579254486035790772e-01
-1.465623014757718945e+00	-2.468322427312340528e-01
-1.439882027993899083e+00	-2.356853884574550695e-01
-1.414418011435269129e+00	-2.244910629413590653e-01
-1.389238176912328981e+00	-2.132557135188900554e-01
-1.364349821458148870e+00	-2.019860462801451040e-01
-1.339760295436668969e+00	-1.906890125499440813e-01
-1.315476968570528982e+00	-1.793717932813220783e-01
-1.291507194035288908e+00	-1.680417813882640887e-01
-1.267858270808818855e+00	-1.567065620611231003e-01
-1.244537404485928977e+00	-1.453738911256201027e-01
-1.221551666788759150e+00	-1.340516715239130630e-01
-1.198907954022529143e+00	-1.227479280139030515e-01
-1.176612944744110045e+00	-1.114707802004440973e-01
-1.154673056927030927e+00	-1.002284140293780990e-01
-1.133094404920768961e+00	-8.902905189205806424e-02
-1.111882756514782855e+00	-7.788092150422909477e-02
-1.091043490427777929e+00	-6.679222373839710514e-02
-1.070581554550618986e+00	-5.577109960328907601e-02
-1.050501425276709089e+00	-4.482559657713408585e-02
-1.030807068256391901e+00	-3.396363451350306595e-02
-1.011501900911972118e+00	-2.319297134880907163e-02
-9.925887570471370047e-01	-1.252116884945009279e-02
-9.740698538788570282e-01	-1.955558643566085442e-03
-9.559467618111640030e-01	8.496791212436932694e-03
-9.382203772585629986e-01	1.882910887934891031e-02
-9.208908988121770056e-01	2.903495033835692962e-02
-9.039578070241329755e-01	3.910822969895391688e-02
-8.874198480651840359e-01	4.904324796203793357e-02
-8.712750214872410082e-01	5.883471999448690315e-02
-8.555205722964169812e-01	6.847779947970890346e-02
-8.401529875136229952e-01	7.796810161918490967e-02
-8.251679973687019443e-01	8.730172337292291251e-02
-8.105605812409260036e-01	9.647526104189950436e-02
-7.963249784234920359e-01	1.054858250129880048e-01
-7.824547037528329918e-01	1.143310515063747090e-01
-7.689425681052489692e-01	1.230091111870109111e-01
-7.557807037240279469e-01	1.315187145250007184e-01
-7.429605943000739954e-01	1.398591138148722046e-01
-7.304731096885359598e-01	1.480301017901642091e-01
-7.183085451033349722e-01	1.560320067974785285e-01
-7.064566645912969678e-01	1.638656845228220194e-01
-6.949067485481019713e-01	1.715325062924296096e-01
-6.836476449999999705e-01	1.790343440000000119e-01
-6.726678243384900391e-01	1.863735517420974097e-01
-6.619554371604250420e-01	1.935529442730299088e-01
-6.514983748336529157e-01	2.005757724194829061e-01
-6.412843323787269512e-01	2.074456956232313964e-01
-6.313008732307400228e-01	2.141667518070436982e-01
-6.215354954224310280e-01	2.207433247840939194e-01
-6.119756987104909562e-01	2.271801094545356225e-01
-6.026090521519329446e-01	2.334820750540461121e-01
-5.934232616265789906e-01	2.396544267378968307e-01
-5.844062367953449799e-01	2.457025658001945057e-01
-5.755461569823230317e-01	2.516320488411957212e-01
-5.668315354715640630e-01	2.574485462058495044e-01
-5.582512817171639830e-01	2.631578000238655179e-01
-5.497947609775489797e-01	2.687655821855495231e-01
-5.414518509018529935e-01	2.742776525883542371e-01
-5.332129946176489277e-01	2.796997179865572392e-01
-5.250692498950469966e-01	2.850373917707368920e-01
-5.170123339919450167e-01	2.902961549948379072e-01
-5.090346638188250061e-01	2.954813189567049303e-01
-5.011293910985710198e-01	3.005979896231689152e-01
-4.932904322370699757e-01	3.056510341732259217e-01
-4.855124926633589966e-01	3.106450499128139420e-01
-4.777910854435549748e-01	3.155843357923079351e-01
-4.701225440201269867e-01	3.204728667334468817e-01
-4.625040289769790092e-01	3.253142709461799287e-01
-4.549335287807469985e-01	3.301118103881499621e-01
-4.474098544991759741e-01	3.348683644905989243e-01
-4.399326285480579801e-01	3.395864172445559603e-01
-4.325022675684059847e-01	3.442680477106448977e-01
-4.251199595848750290e-01	3.489149239850369288e-01
-4.177876356444210071e-01	3.535283006232619041e-01
-4.105079361804410132e-01	3.581090194930399151e-01
-4.032841723915639998e-01	3.626575139974409501e-01
-3.961202829656119695e-01	3.671738165806599508e-01
-3.890207865175280277e-01	3.716575694008809050e-01
-3.819907301448980386e-01	3.761080380283459146e-01
-3.750356345358429877e-01	3.805241280020869032e-01
-3.681614360910669959e-01	3.849044040559989055e-01
-3.613744265446490189e-01	3.892471118043488998e-01
-3.546811905863669900e-01	3.935502016584729312e-01
-3.480885420018750009e-01	3.978113547305979214e-01
-3.416034588557830265e-01	4.020280104674159305e-01
-3.352330182464899888e-01	4.061973957455319306e-01
-3.289843311605339937e-01	4.103165551530278954e-01
-3.228644779481970040e-01	4.143823821764259230e-01
-3.168804449313289973e-01	4.183916510100629260e-01
-3.110390626388199742e-01	4.223410487054999329e-01
-3.053469461451969735e-01	4.262272073818329510e-01
-2.998104379635260219e-01	4.300467362237119229e-01
-2.944355539155920076e-01	4.337962530023188878e-01
-2.892279323704129990e-01	4.374724148653579281e-01
-2.841927872069893724e-01	4.410719481551409471e-01
-2.793348648190945305e-01	4.445916770289229381e-01
-2.746584054394746177e-01	4.480285506724439037e-01
-2.701671090183094259e-01	4.513796689160879394e-01
-2.658641058468566021e-01	4.546423060827849416e-01
-2.617519320722331289e-01	4.578139329176328931e-01
-2.578325102038285799e-01	4.608922364708059050e-01
-2.541071346663669184e-01	4.638751378275199344e-01
-2.505764624096165072e-01	4.667608076013028962e-01
-2.472405085406580993e-01	4.695476791293349272e-01
-2.440986469018784910e-01	4.722344593309099059e-01
-2.411496154768852929e-01	4.748201372120289254e-01
-2.383915264676965684e-01	4.773039900203219221e-01
-2.358218808501926222e-01	4.796855870749669459e-01
-2.334375871812132131e-01	4.819647913156568930e-01
-2.312349844001109767e-01	4.841417586329499478e-01
-2.292098683402292725e-01	4.862169350592719375e-01
-2.273575216418429745e-01	4.881910519154168959e-01
-2.256727467376992147e-01	4.900651190214519448e-01
-2.241499015655163962e-01	4.918404160934329306e-01
-2.227829376486817892e-01	4.935184824582539154e-01
-2.215654401769338033e-01	4.951011052281599212e-01
-2.204906697129971893e-01	4.965903060841099226e-01
-2.195516051488852760e-01	4.979883268230769211e-01
-2.187409875367891110e-01	4.992976138287179011e-01
-2.180513644240185123e-01	5.005208016275248806e-01
-2.174751343291715933e-01	5.016606956937559314e-01
-2.170045910074216988e-01	5.027202546660529681e-01
-2.166319671662986224e-01	5.037025721368699749e-01
-2.163494773094054024e-01	5.046108581726689302e-01
-2.161493594038907951e-01	5.054484207183909117e-01
-2.160239150879502135e-01	5.062186470340448441e-01
-2.159655481568911184e-01	5.069249853045458831e-01
-2.159668010900959167e-01	5.075709265561529904e-01
-2.160203894062719954e-01	5.081599870042688982e-01
-2.161192336604181863e-01	5.086956909479398714e-01
-2.162564889226809006e-01	5.091815543163409341e-01
-2.164255716064421020e-01	5.096210689619629086e-01
-2.166201835403102072e-01	5.100176877841509082e-01
-2.168343332059146089e-01	5.103748107554019198e-01
-2.170623540902706927e-01	5.106957719112898975e-01
-2.172989201277649718e-01	5.109838273533968689e-01
-2.175390582322700994e-01	5.112421443031158752e-01
-2.177781579443318072e-01	5.114737912329249125e-01
-2.180119782415911867e-01	5.116817290907138549e-01
-2.182366515824334940e-01	5.118688036221128446e-01
-2.184486852731444828e-01	5.120377387856458462e-01
-2.186449602674768178e-01	5.121911312459729304e-01
-2.188227275243637138e-01	5.123314459215508876e-01
-2.189796020644950159e-01	5.124610125548809680e-01
-2.191135548795036803e-01	5.125820232660749376e-01
-2.192229028585797046e-01	5.126965310439148826e-01
-2.193062969063886980e-01	5.128064491228468968e-01
-2.193627084332421817e-01	5.129135511895468458e-01
-2.193914144035509772e-01	5.130194723587788719e-01
-2.193919811317405766e-01	5.131257108552539359e-01
-2.193642470160677149e-01	5.132336303361129115e-01
-2.193083044002325233e-01	5.133444627874159671e-01
-2.192244807504087900e-01	5.134593119276729123e-01
-2.191133193314312999e-01	5.135791570518628557e-01
-2.189755595604899741e-01	5.137048572506179855e-01
-2.188121172099150025e-01	5.138371559411230027e-01
-2.186240646226276785e-01	5.139766856488309221e-01
-2.184126110947203769e-01	5.141239729822109084e-01
-2.181790835695548991e-01	5.142794437463038548e-01
-2.179249077768870002e-01	5.144434281449028479e-01
-2.176515899389748765e-01	5.146161660254848780e-01
-2.173606991535669830e-01	5.147978121256079342e-01
-2.170538505512322192e-01	5.149884412842299364e-01
-2.167326893118363129e-01	5.151880535862309873e-01
-2.163988756122263157e-01	5.153965794132499001e-01
-2.160540705644922732e-01	5.156138843787139159e-01
-2.156999231916620907e-01	5.158397741295439598e-01
-2.153380584754712723e-01	5.160739990014329148e-01
-2.149700664990525922e-01	5.163162585187428544e-01
-2.145974926961041751e-01	5.165662057338868962e-01
-2.142218292074173913e-01	5.168234514045298988e-01
-2.138445073356516901e-01	5.170875680100019967e-01
-2.134668910799962793e-01	5.173580936110009354e-01
-2.130902717239120947e-01	5.176345355588349850e-01
-2.127158634415337035e-01	5.179163740622758638e-01
-2.123447998815631843e-01	5.182030656214049458e-01
-2.119781316816083949e-01	5.184940463387528453e-01
-2.116168248609223701e-01	5.187887351185138662e-01
-2.112617600353643987e-01	5.190865367647229389e-01
-2.109137323951286169e-01	5.193868449890018946e-01
-2.105734523833283078e-01	5.196890453378608665e-01
-2.102415470118683682e-01	5.199925180486258958e-01
-2.099185617501285184e-01	5.202966408418758792e-01
-2.096049629217878185e-01	5.206007916568409222e-01
-2.093011405455835749e-01	5.209043513345990029e-01
-2.090074115568676949e-01	5.212067062521709149e-01
-2.087240233484422003e-01	5.215072509087088637e-01
-2.084511575712714726e-01	5.218053904630979289e-01
-2.081889341382051062e-01	5.221005432202978636e-01
-2.079374153767591937e-01	5.223921430618678752e-01
-2.076966102802277891e-01	5.226796418142438672e-01
-2.074664788098610768e-01	5.229625115465799112e-01
-2.072469362045133989e-01	5.232402467883709996e-01
-2.070378572579594234e-01	5.235123666556129596e-01
-2.068390805279540223e-01	5.237784168730308387e-01
-2.066504124450224689e-01	5.240379716789258513e-01
-2.064716312928639996e-01	5.242906355984139344e-01
-2.063024910360857223e-01	5.245360450703928645e-01
-2.061427249747324053e-01	5.247738699133979168e-01
-2.059920492086881882e-01	5.250038146156259522e-01
-2.058501658984867033e-01	5.252256194348998708e-01
-2.057167663123460888e-01	5.254390612950499140e-01
-2.055915336523241876e-01	5.256439544663158436e-01
-2.054741456553597079e-01	5.258401510187279415e-01
-2.053642769676122803e-01	5.260275410390928830e-01
-2.052616012929380784e-01	5.262060526041569819e-01
-2.051657933185290217e-01	5.263756515047040008e-01
-2.050765304227190056e-01	5.265363407177658939e-01
-2.049934941717079795e-01	5.266881596266889121e-01
-2.049163716134917990e-01	5.268311829915829358e-01
-2.048448563786183785e-01	5.269655196755049786e-01
-2.047786495985273181e-01	5.270913111346618996e-01
-2.047174606531700913e-01	5.272087296838439130e-01
-2.046610077603818190e-01	5.273179765512089334e-01
-2.046090184200577977e-01	5.274192797393428833e-01
-2.045612297266162782e-01	5.275128917122039462e-01
-2.045173885634878896e-01	5.275990869300359876e-01
-2.044772516934704187e-01	5.276781592565940038e-01
-2.044405857587349162e-01	5.277504192649549175e-01
-2.044071672040621013e-01	5.278161914698158430e-01
-2.043767821365296000e-01	5.278758115154178476e-01
-2.043492261343710092e-01	5.279296233490349266e-01
-2.043243040170875102e-01	5.279779764103639250e-01
-2.043018295881193769e-01	5.280212228670748686e-01
-2.042816253604881060e-01	5.280597149261898604e-01
-2.042635222748135915e-01	5.280938022499759299e-01
-2.042473594180013174e-01	5.281238295035068919e-01
-2.042329837497066092e-01	5.281501340591039373e-01
-2.042202498424279811e-01	5.281730438805170014e-01
-2.042090196397816082e-01	5.281928756069338426e-01
-2.041991622361886138e-01	5.282099328538188976e-01
-2.041905536798838128e-01	5.282245047441909147e-01
-2.041830767998605856e-01	5.282368646803569101e-01
-2.041766210561224981e-01	5.282472693623029292e-01
-2.041710824114416067e-01	5.282559580551129397e-01
-2.041663632217625146e-01	5.282631521038549938e-01
-2.041623721414487225e-01	5.282690546905399742e-01
-2.041590240387833877e-01	5.282738508240518716e-01
-2.041562399165181008e-01	5.282777075503909403e-01
-2.041539468318429029e-01	5.282807743673569867e-01
-2.041520778099298883e-01	5.282831838248498446e-01
-2.041505717452118951e-01	5.282850522894440015e-01
-2.041493732847837195e-01	5.282864808498328735e-01
-2.041484326887836875e-01	5.282875563381328465e-01
-2.041477056633008713e-01	5.282883524410179055e-01
