# Supplementary material for: Agile perching maneuvers in birds and morphing-wing drones
Source: Nat Commun. 2024 Sep 27;15:8330. doi: 10.1038/s41467-024-52369-4 (PMC11437188; doi:10.1038/s41467-024-52369-4)
Supplement: Supplementary file 11 — Source Data [file 41467_2024_52369_MOESM11_ESM.zip › figure_source_data/suppl_fig_2/harris_hawk_291.csv]

# horizontal_pos	altitude
-1.186358408570926670e+01	3.133279825516850359e-01
-1.183254768314796657e+01	3.142787949917580370e-01
-1.180146595307556723e+01	3.152115488724460124e-01
-1.177039138676936680e+01	3.160835956963530258e-01
-1.173936644844096655e+01	3.168516942880379994e-01
-1.170842337068426708e+01	3.174727619685810409e-01
-1.167758415755526613e+01	3.179046063094250196e-01
-1.164686078650146683e+01	3.181066204028430433e-01
-1.161625559631286642e+01	3.180404261891590090e-01
-1.158576184469146675e+01	3.176704524083620029e-01
-1.155536441598976616e+01	3.169644361055280468e-01
-1.152504065720256676e+01	3.158938392147930263e-01
-1.149476131843136706e+01	3.144341744695290375e-01
-1.146449157280406617e+01	3.125652376307040403e-01
-1.143419209021216787e+01	3.102712456904480054e-01
-1.140382013922386761e+01	3.075408832024230099e-01
-1.137333069211326730e+01	3.043672611373069992e-01
-1.134267750907896755e+01	3.007477945994230240e-01
-1.131181417936176636e+01	2.966840073262120292e-01
-1.128069509905866674e+01	2.921812721013120062e-01
-1.124927636789466767e+01	2.872484970383240022e-01
-1.121751658999206747e+01	2.818977681466779961e-01
-1.118537756667896765e+01	2.761439586993389983e-01
-1.115282487253366739e+01	2.700043157231510338e-01
-1.111982830906796771e+01	2.634980334744090325e-01
-1.108636223364176665e+01	2.566458230993939882e-01
-1.105240576427616617e+01	2.494694868688310252e-01
-1.101794286392076749e+01	2.419915044721789865e-01
-1.098296231036766635e+01	2.342346379130900158e-01
-1.094745756031936779e+01	2.262215606041180216e-01
-1.091142651807936659e+01	2.179745153496049914e-01
-1.087487122089756753e+01	2.095150050520940277e-01
-1.083779745415736784e+01	2.008635191899499906e-01
-1.080021431033426715e+01	1.920392983922840080e-01
-1.076213370599396768e+01	1.830601387737610108e-01
-1.072356987105306736e+01	1.739422370730980272e-01
-1.068453882413316691e+01	1.647000770487609955e-01
-1.064505784713516690e+01	1.553463570079151035e-01
-1.060514497119416788e+01	1.458919577666809020e-01
-1.056481848499596765e+01	1.363459497529498909e-01
-1.052409647509766621e+01	1.267156373645734191e-01
-1.048299640644426667e+01	1.170066380897305108e-01
-1.044153474976746665e+01	1.072229932929139040e-01
-1.039972666102916676e+01	9.736730698552110985e-02
-1.035758571657546767e+01	8.744090835562520758e-02
-1.031512370622506758e+01	7.744403335180580217e-02
-1.027235048515876770e+01	6.737602022744620944e-02
-1.022927388421406647e+01	5.723551368094211000e-02
-1.018589967704426691e+01	4.702067209765531386e-02
-1.014223160156231707e+01	3.672937243020579778e-02
-1.009827143217916756e+01	2.635940745680559472e-02
-1.005401909854140641e+01	1.590867053590050428e-02
-1.000947284578838747e+01	5.375323522385316855e-03
-9.964629430770546747e+00	-5.242055791373601004e-03
-9.919484348202486146e+00	-1.594434952488676949e-02
-9.874032080361526909e+00	-2.673180075500347641e-02
-9.828266363687836460e+00	-3.760394070785869070e-02
-9.782180465495116550e+00	-4.855954209165197488e-02
-9.735767463964956292e+00	-5.959659765346897453e-02
-9.689020524675326484e+00	-7.071232221984896649e-02
-9.641933167108646785e+00	-8.190317578210098981e-02
-9.594499514899146320e+00	-9.316490464261401039e-02
-9.546714524015177616e+00	-1.044925972674070058e-01
-9.498574183628576861e+00	-1.158807513017809931e-01
-9.450075685097296230e+00	-1.273233481985219795e-01
-9.401217555271207615e+00	-1.388139320692519663e-01
-9.351999751214716383e+00	-1.503456896773819884e-01
-9.302423714406156563e+00	-1.619115289161139892e-01
-9.252492383504206330e+00	-1.735041536215030100e-01
-9.202210165841167466e+00	-1.851161331200910087e-01
-9.151582868883837207e+00	-1.967399654639049866e-01
-9.100617593965086627e+00	-2.083681338255359838e-01
-9.049322595602367514e+00	-2.199931559803999792e-01
-8.997707110650356555e+00	-2.316076271668219833e-01
-8.945781162354926153e+00	-2.432042568704639862e-01
-8.893555345056647354e+00	-2.547759002209230017e-01
-8.841040595809186442e+00	-2.663155847176269519e-01
-8.788247959513087793e+00	-2.778165329316280019e-01
-8.735188354301827829e+00	-2.892721816795009726e-01
-8.681872343849146745e+00	-3.006761979614919755e-01
-8.628309922988986358e+00	-3.120224917281569921e-01
-8.574510322560547237e+00	-3.233052253191030512e-01
-8.520481838720456835e+00	-3.345188192333369837e-01
-8.466231691123997649e+00	-3.456579537685820491e-01
-8.411765913394626537e+00	-3.567175660257109748e-01
-8.357089278211896399e+00	-3.676928418251669828e-01
-8.302205258195666460e+00	-3.785792022268399948e-01
-8.247116022598486751e+00	-3.893722845760019813e-01
-8.191822468692036452e+00	-4.000679182993150396e-01
-8.136324285697956071e+00	-4.106620960237200024e-01
-8.080620048213706497e+00	-4.211509409589800357e-01
-8.024707335353596704e+00	-4.315306718414680387e-01
-7.968582871282966273e+00	-4.417975670516450237e-01
-7.912242682477655720e+00	-4.519479297614849567e-01
-7.855682266886375942e+00	-4.619780561153359888e-01
-7.798896770197136341e+00	-4.718842084780859314e-01
-7.741881164588796160e+00	-4.816625956847890300e-01
-7.684630425659835673e+00	-4.913093619909549292e-01
-7.627139703640225754e+00	-5.008205860569090451e-01
-7.569404485478016475e+00	-5.101922908164289172e-01
-7.511420744923196224e+00	-5.194204645021569533e-01
-7.453185078279815912e+00	-5.285010924584478964e-01
-7.394694824041736503e+00	-5.374301987032550354e-01
-7.335948165147885724e+00	-5.462038955447738875e-01
-7.276944213076926182e+00	-5.548184389575390174e-01
-7.217683073437106245e+00	-5.632702869164238901e-01
-7.158165893091636534e+00	-5.715561575105658765e-01
-7.098394889189695967e+00	-5.796730834409389299e-01
-7.038373360751045915e+00	-5.876184594637710035e-01
-6.978105683681016025e+00	-5.953900794858639767e-01
-6.917597290278895805e+00	-6.029861603443480433e-01
-6.856854634451706509e+00	-6.104053497991108745e-01
-6.795885143964386366e+00	-6.176467169076469421e-01
-6.734697161152496392e+00	-6.247097237075760479e-01
-6.673299873600056387e+00	-6.315941779635378950e-01
-6.611703236347415746e+00	-6.383001676002149072e-01
-6.549917887245346293e+00	-6.448279782981078956e-01
-6.487955057112146484e+00	-6.511779965302528783e-01
-6.425826476381556240e+00	-6.573506010263578947e-01
-6.363544279946856008e+00	-6.633460462310418748e-01
-6.301120911910015998e+00	-6.691643417471970778e-01
-6.238569031927595709e+00	-6.748051320045700407e-01
-6.175901424805526396e+00	-6.802675804575910590e-01
-6.113130914927135784e+00	-6.855502624953269120e-01
-6.050270287000266478e+00	-6.906510709497308831e-01
-5.987332214477966374e+00	-6.955671376348069312e-01
-5.924329196841705780e+00	-7.002947737644289461e-01
-5.861273506737866512e+00	-7.048294314117280468e-01
-5.798177147729505876e+00	-7.091656874223639662e-01
-5.735051823170135954e+00	-7.132972504131340763e-01
-5.671908916430075998e+00	-7.172169907105558906e-01
-5.608759482415845987e+00	-7.209169923429759042e-01
-5.545614250025816538e+00	-7.243886255219089687e-01
-5.482483634890336077e+00	-7.276226374562768662e-01
-5.419377761460325793e+00	-7.306092588538779520e-01
-5.356306493243586431e+00	-7.333383230892209781e-01
-5.293279469752976141e+00	-7.357993947617400554e-01
-5.230306148533026445e+00	-7.379819042344228919e-01
-5.167395850480375863e+00	-7.398752847264300492e-01
-5.104557806574856471e+00	-7.414691086271640863e-01
-5.041801204096945987e+00	-7.427532198925079765e-01
-4.979135230426486203e+00	-7.437178596632869620e-01
-4.916569112596556046e+00	-7.443537825957919907e-01
-4.854112150912776258e+00	-7.446523617973979103e-01
-4.791773745137086316e+00	-7.446056806993759380e-01
-4.729563411969156306e+00	-7.442066106561140426e-01
-4.667490792829435797e+00	-7.434488735181630226e-01
-4.605565651246486425e+00	-7.423270888699928793e-01
-4.543797859468146072e+00	-7.408368060381089748e-01
-4.482197374241795984e+00	-7.389745213495850784e-01
-4.420774202035985923e+00	-7.367376814460788736e-01
-4.359538354296246254e+00	-7.341246737276880818e-01
-4.298499793637116539e+00	-7.311348052110768769e-01
-4.237668372164735686e+00	-7.277682712361610573e-01
-4.177053763396945563e+00	-7.240261155463059151e-01
-4.116665389495286043e+00	-7.199101833017260699e-01
-4.056512345743425563e+00	-7.154230685689890734e-01
-3.996603324393046108e+00	-7.105680577671629194e-01
-3.936946540148126061e+00	-7.053490704500260389e-01
-3.877549659666065907e+00	-6.997705986713549375e-01
-3.818419737515036161e+00	-6.938376460246060695e-01
-3.759563161037255519e+00	-6.875556672773839306e-01
-3.700985606522966265e+00	-6.809305093430970679e-01
-3.642692008997285846e+00	-6.739683541548608936e-01
-3.584686547759416086e+00	-6.666756638374888855e-01
-3.526972649589246167e+00	-6.590591284188880294e-01
-3.469553011251085728e+00	-6.511256161882579274e-01
-3.412429642579045463e+00	-6.428821266998450135e-01
-3.355603931027145492e+00	-6.343357463413190622e-01
-3.299076728113575996e+00	-6.254936063373539579e-01
-3.242848457690086228e+00	-6.163628430427909866e-01
-3.186919245431475645e+00	-6.069505603954659101e-01
-3.131289068376886142e+00	-5.972637944448719871e-01
-3.075957922775105935e+00	-5.873094799462070803e-01
-3.020926007902936306e+00	-5.770944191062978845e-01
-2.966193922952785833e+00	-5.666252526830140024e-01
-2.911762873537625751e+00	-5.559084337675370691e-01
-2.857634883853465979e+00	-5.449502047124639148e-01
-2.803813010086935620e+00	-5.337565778013180218e-01
-2.750301550273696272e+00	-5.223333203792670520e-01
-2.697106245517395529e+00	-5.106859452734340277e-01
-2.644234467281165735e+00	-4.988197074169769540e-01
-2.591695385378225858e+00	-4.867396076474519995e-01
-2.539500111323755860e+00	-4.744504046709379641e-01
-2.487661811875615747e+00	-4.619566361638430263e-01
-2.436195787892275533e+00	-4.492626499205279456e-01
-2.385119514073935854e+00	-4.363726458440930212e-01
-2.334452635727255476e+00	-4.232907294189660052e-01
-2.284216919400216206e+00	-4.100209770975239976e-01
-2.234436155063315610e+00	-3.965675137810319995e-01
-2.185136008455305756e+00	-3.829346022811420114e-01
-2.136343823249776008e+00	-3.691267443174849894e-01
-2.088088373815345733e+00	-3.551487922460139779e-01
-2.040399570513465655e+00	-3.410060703301799889e-01
-1.993308120680905793e+00	-3.267045039719280175e-01
-1.946845149649915951e+00	-3.122507549225189694e-01
-1.901041787339565969e+00	-2.976523601056559887e-01
-1.855928727076275875e+00	-2.829178713191069505e-01
-1.811535764338716215e+00	-2.680569927483899551e-01
-1.767891324040905987e+00	-2.530807129391639543e-01
-1.725021985738156127e+00	-2.380014276458549682e-01
-1.682952016733685774e+00	-2.228330498139339810e-01
-1.641702923455075958e+00	-2.075911028725379581e-01
-1.601293031635505848e+00	-1.922927935218719520e-01
-1.561737105758246091e+00	-1.769570603032649680e-01
-1.523046017889905901e+00	-1.616045944444299831e-01
-1.485226475433086168e+00	-1.462578297813579842e-01
-1.448280816469896148e+00	-1.309408989718670036e-01
-1.412206880252146135e+00	-1.156795537318690004e-01
-1.376997959033845920e+00	-1.005010474387059705e-01
-1.342642835858096184e+00	-8.543397914821998507e-02
-1.309125911130955888e+00	-7.050809885249298414e-02
-1.276427418874285902e+00	-5.575407464954298953e-02
-1.244523731488385909e+00	-4.120322338803900086e-02
-1.213387749721965836e+00	-2.688720727053359183e-02
-1.182989372391341831e+00	-1.283769982670890375e-02
-1.153296038270164914e+00	9.139744187406095843e-04
-1.124273330541561977e+00	1.433722138454290862e-02
-1.095885632324940850e+00	2.740257396700951364e-02
-1.068096820116805956e+00	4.008209693504760640e-02
-1.040870980573004978e+00	5.234979283780180626e-02
-1.014173134958722855e+00	6.418200109683150356e-02
-9.879699548460100234e-01	7.555778212902400370e-02
-9.622304522829649986e-01	8.645927819310521290e-02
-9.369266277209149507e-01	9.687204268667401474e-02
-9.120340594827870406e-01	1.067853298532641104e-01
-8.875324194925620080e-01	1.161923372965794066e-01
-8.634059013552050077e-01	1.250903943430431986e-01
-8.396435486588540442e-01	1.334810901397285032e-01
-8.162394735338910357e-01	1.413703364121245143e-01
-7.931929580016140457e-01	1.487683610184323268e-01
-7.705084334222830345e-01	1.556896298015268965e-01
-7.481953363410179803e-01	1.621526957280550185e-01
-7.262678421545919472e-01	1.681799758828840252e-01
-7.047444811991490088e-01	1.737974585183530152e-01
-6.836476449999999705e-01	1.790343440000000119e-01
-6.630029934387160484e-01	1.839226250994520084e-01
-6.428387763883449679e-01	1.884966136154280214e-01
-6.231850858560570305e-01	1.927924217094840187e-01
-6.040730567703909148e-01	1.968474075800190071e-01
-5.855340361828160756e-01	2.006995961248240201e-01
-5.675987417570940163e-01	2.043870860228090280e-01
-5.502964309459499326e-01	2.079474551694230344e-01
-5.336541021708769428e-01	2.114171766057250101e-01
-5.176957486149469378e-01	2.148310569749750099e-01
-5.024416839181989891e-01	2.182217091196190228e-01
-4.879079571606390053e-01	2.216190697026160228e-01
-4.741058720801289983e-01	2.250499717170439951e-01
-4.610416225735590179e-01	2.285377804638389909e-01
-4.487160532593419959e-01	2.321021000655030253e-01
-4.371245503424859846e-01	2.357585558879430332e-01
-4.262570643354579580e-01	2.395186564142300356e-01
-4.160982624697179832e-01	2.433897362085329918e-01
-4.066278050052800075e-01	2.473749796835590375e-01
-3.978207362252820234e-01	2.514735234981479994e-01
-3.896479777963289814e-01	2.556806336181829953e-01
-3.820769094771649943e-01	2.599879514240230338e-01
-3.750720199462800331e-01	2.643838017851060096e-01
-3.685956088533869912e-01	2.688535547834149941e-01
-3.626085201217129628e-01	2.733800317797950297e-01
-3.570708860592249900e-01	2.779439457993060358e-01
-3.519428619796179936e-01	2.825243657734000102e-01
-3.471853317716170340e-01	2.870991940183150182e-01
-3.427605661539649962e-01	2.916456464427140127e-01
-3.386328171634289674e-01	2.961407253472609913e-01
-3.347688346805079984e-01	3.005616752817389936e-01
-3.311382934266360323e-01	3.048864132328130139e-01
-3.277141217827850284e-01	3.090939253945970133e-01
-3.244727268909439744e-01	3.131646238890330447e-01
-3.213941137115340352e-01	3.170806580165580479e-01
-3.184618989247119947e-01	3.208261758924680351e-01
-3.156632236864099772e-01	3.243875336248930319e-01
-3.129885721897459616e-01	3.277534504825000417e-01
-3.104315056541899764e-01	3.309151097530840246e-01
-3.079883236925189949e-01	3.338662061805410253e-01
-3.056576669230959831e-01	3.366029419637330267e-01
-3.034400761486150122e-01	3.391239742869160412e-01
-3.013375243714490059e-01	3.414303182124200364e-01
-2.993529383336669958e-01	3.435252094910929976e-01
-2.974897261453779973e-01	3.454139324278679979e-01
-2.957513269021440072e-01	3.471036183759520499e-01
-2.941407970106539871e-01	3.486030207245680024e-01
-2.926604462765989845e-01	3.499222723965250137e-01
-2.913115347100370123e-01	3.510726318907160248e-01
-2.900940385358520279e-01	3.520662238009710232e-01
-2.890064911377989709e-01	3.529157795285700061e-01
-2.880459017033649705e-01	3.536343835941330171e-01
-2.872077512724500181e-01	3.542352305592050277e-01
-2.864860628324290004e-01	3.547313971019440126e-01
-2.858735391575820128e-01	3.551356332673150096e-01
-2.853617593762919902e-01	3.554601763411510129e-01
-2.849414228782050085e-01	3.557165901884990489e-01
