# Supplementary material for: Agile perching maneuvers in birds and morphing-wing drones
Source: Nat Commun. 2024 Sep 27;15:8330. doi: 10.1038/s41467-024-52369-4 (PMC11437188; doi:10.1038/s41467-024-52369-4)
Supplement: Supplementary file 11 — Source Data [file 41467_2024_52369_MOESM11_ESM.zip › figure_source_data/suppl_fig_2/harris_hawk_285.csv]

# horizontal_pos	altitude
-1.211771746000639460e+01	3.780023385253827861e-01
-1.210248054934829476e+01	3.767870688056118023e-01
-1.208718030043399594e+01	3.756720000859538056e-01
-1.207180871155109436e+01	3.746704370988858113e-01
-1.205634995349899441e+01	3.737936756262658089e-01
-1.204078070478129447e+01	3.730506595600557862e-01
-1.202507064973259432e+01	3.724476706697757988e-01
-1.200918312652869524e+01	3.719880592572817890e-01
-1.199307590863719497e+01	3.716720232394667978e-01
-1.197670210031199467e+01	3.714964423415488270e-01
-1.196001112427559576e+01	3.714547730207687914e-01
-1.194294977783519585e+01	3.715370084911878146e-01
-1.192546333236779432e+01	3.717297068091098278e-01
-1.190749665042989491e+01	3.720160884353218012e-01
-1.188899529470559457e+01	3.723762030495827990e-01
-1.186990660360429573e+01	3.727871636943488332e-01
-1.185018070954329517e+01	3.732234446122328353e-01
-1.182977147776689542e+01	3.736572374623798320e-01
-1.180863734591669534e+01	3.740588590042278061e-01
-1.178674204740759457e+01	3.743972018737258267e-01
-1.176405520491219470e+01	3.746402187974978149e-01
-1.174055278380529543e+01	3.747554295429578186e-01
-1.171621739917749494e+01	3.747104391316077865e-01
-1.169103847386909578e+01	3.744734553869097926e-01
-1.166501224879099574e+01	3.740137937769097976e-01
-1.163814165047219440e+01	3.733023577639018042e-01
-1.161043602418369503e+01	3.723120834941497925e-01
-1.158191074405249488e+01	3.710183386403088091e-01
-1.155258671419599459e+01	3.693992665218698290e-01
-1.152248977702999433e+01	3.674360682329297911e-01
-1.149165004647129429e+01	3.651132173452718011e-01
-1.146010118476159434e+01	3.624186037591848319e-01
-1.142787964207479590e+01	3.593436053667458108e-01
-1.139502387794899541e+01	3.558830882896568126e-01
-1.136157358295929498e+01	3.520353384732498037e-01
-1.132756891795299481e+01	3.478019292815398011e-01
-1.129304978667679471e+01	3.431875313755637924e-01
-1.125805515581549443e+01	3.381996725113007862e-01
-1.122262243439659457e+01	3.328484559219808125e-01
-1.118678692229499561e+01	3.271462466266558122e-01
-1.115058133526069462e+01	3.211073353238937944e-01
-1.111403541157729435e+01	3.147475894943428387e-01
-1.107717560320789474e+01	3.080841009722607993e-01
-1.104002485214699547e+01	3.011348385913217851e-01
-1.100260245074399457e+01	2.939183136125828044e-01
-1.096492398300759419e+01	2.864532645597848148e-01
-1.092700134238709531e+01	2.787583668813178317e-01
-1.088884282025799521e+01	2.708519715935288064e-01
-1.085045325832219554e+01	2.627518757985717879e-01
-1.081183425736199588e+01	2.544751267683508233e-01
-1.077298443424539443e+01	2.460378601921048292e-01
-1.073389971875479532e+01	2.374551722351668226e-01
-1.069457368167749500e+01	2.287410242738756039e-01
-1.065499788563349526e+01	2.199081785661107236e-01
-1.061516225030559468e+01	2.109681626852853153e-01
-1.057505542405399446e+01	2.019312602728602080e-01
-1.053466515432359429e+01	1.928065255267654154e-01
-1.049397864977769501e+01	1.836018188104819038e-01
-1.045298292768879556e+01	1.743238608071406293e-01
-1.041166514078459571e+01	1.649783027223045151e-01
-1.037001287846939590e+01	1.555698101287303070e-01
-1.032801443810769548e+01	1.461021581224488108e-01
-1.028565906285859555e+01	1.365783355051901071e-01
-1.024293714338039507e+01	1.270006557147816961e-01
-1.019984038157119421e+01	1.173708721922794157e-01
-1.015636191536430566e+01	1.076902958097412100e-01
-1.011249640443873510e+01	9.795991190017971917e-02
-1.006824007752915584e+01	8.818049435128591518e-02
-1.002359074279832463e+01	7.835271417055891807e-02
-9.978547763458074371e+00	6.847723992639850876e-02
-9.933112001471574359e+00	5.855482754122481870e-02
-9.887285732723244180e+00	4.858639707873513292e-02
-9.841072537489175431e+00	3.857309444175441304e-02
-9.794477170369084718e+00	2.851633628547281529e-02
-9.747505414044615790e+00	1.841783694950183126e-02
-9.700163921304854497e+00	8.279616807700784786e-03
-9.652460049733065262e+00	-1.896007895499207674e-03
-9.604401693284545516e+00	-1.210645293995316063e-02
-9.555997114717525776e+00	-2.234891025221119598e-02
-9.507254782481714628e+00	-3.262040606198518544e-02
-9.458183215240785202e+00	-4.291787028011118110e-02
-9.408790836727284557e+00	-5.323821377378917807e-02
-9.359085843121405901e+00	-6.357840984217316693e-02
-9.309076084632145864e+00	-7.393557598555416943e-02
-9.258768962460594665e+00	-8.430705202957217148e-02
-9.208171341858594872e+00	-9.469047081713916070e-02
-9.157289481578835932e+00	-1.050838180096551611e-01
-9.106128979653815847e+00	-1.154854780299751638e-01
-9.054694735148245854e+00	-1.258942638074221909e-01
-9.002990925304455772e+00	-1.363094287167181951e-01
-8.951020997338805074e+00	-1.467306598991271471e-01
-8.898787674042704765e+00	-1.571580529725571940e-01
-8.846292972283514189e+00	-1.675920689346941939e-01
-8.793538233475835852e+00	-1.780334747978961629e-01
-8.740524165088794817e+00	-1.884832701300811486e-01
-8.687250892257024404e+00	-1.989426021825201896e-01
-8.633718018560054830e+00	-2.094126726424531681e-01
-8.579924695017524527e+00	-2.198946392449201981e-01
-8.525869696309875678e+00	-2.303895155135081696e-01
-8.471551503171385278e+00	-2.408980717832161500e-01
-8.416968389815895790e+00	-2.514207404087421827e-01
-8.362118515146894637e+00	-2.619575277037251571e-01
-8.307000016378975005e+00	-2.725079347217151948e-01
-8.251611103565874572e+00	-2.830708885113021878e-01
-8.195950153400815452e+00	-2.936446849896401923e-01
-8.140015800540165714e+00	-3.042269441121251972e-01
-8.083807024613586023e+00	-3.148145775985511929e-01
-8.027323231035126128e+00	-3.254037691291501999e-01
-7.970564323730904732e+00	-3.359899666616751879e-01
-7.913530767959715106e+00	-3.465678863492901995e-01
-7.856223641528835344e+00	-3.571315274565992071e-01
-7.798644672904115005e+00	-3.676741976677652679e-01
-7.740796264979334929e+00	-3.781885482400732523e-01
-7.682681503603765449e+00	-3.886666185566412524e-01
-7.624304150360314836e+00	-3.990998897482572194e-01
-7.565668619529875016e+00	-4.094793471601251844e-01
-7.506779939655184641e+00	-4.197955515090692757e-01
-7.447643700612864848e+00	-4.300387185878902785e-01
-7.388265987594564876e+00	-4.401988073084772135e-01
-7.328653303866214941e+00	-4.502656157231042511e-01
-7.268812484596755219e+00	-4.602288844210541963e-01
-7.208750604403395101e+00	-4.700784063712031835e-01
-7.148474881530945346e+00	-4.798041418850322315e-01
-7.087992581752464716e+00	-4.893963369311711831e-01
-7.027310925136385222e+00	-4.988456425712732289e-01
-6.966436998764924837e+00	-5.081432328412502919e-01
-6.905377678309364775e+00	-5.172809180075821356e-01
-6.844139561075045286e+00	-5.262512498207321254e-01
-6.782728912733444915e+00	-5.350476151989111973e-01
-6.721151629476644906e+00	-5.436643147320792124e-01
-6.659413216782175127e+00	-5.520966225170942376e-01
-6.597518785386385254e+00	-5.603408241299521197e-01
-6.535473064458504844e+00	-5.683942300096351818e-01
-6.473280431370355359e+00	-5.762551621593732243e-01
-6.410944956893545488e+00	-5.839229128442171568e-01
-6.348470464149595038e+00	-5.913976748490072932e-01
-6.285860599209234678e+00	-5.986804438210311385e-01
-6.223118910901854761e+00	-6.057728942145372830e-01
-6.160248937165024863e+00	-6.126772313349082566e-01
-6.097254295144945324e+00	-6.193960229031982845e-01
-6.034138772249755256e+00	-6.259320143840292339e-01
-5.970906415453945293e+00	-6.322879330028601252e-01
-5.907561616342845490e+00	-6.384662858904872618e-01
-5.844109189655784853e+00	-6.444691581096393396e-01
-5.780554443419094746e+00	-6.502980164265621532e-01
-5.716903239135355363e+00	-6.559535245855943053e-01
-5.653162040895555407e+00	-6.614353755332063045e-01
-5.589337952686815214e+00	-6.667421455356101756e-01
-5.525438743563655386e+00	-6.718711744652923201e-01
-5.461472860720305356e+00	-6.768184757274631203e-01
-5.397449430832734762e+00	-6.815786783932422654e-01
-5.333378250323114855e+00	-6.861450031403821814e-01
-5.269269765428554742e+00	-6.905092726126442759e-01
-5.205135043128304773e+00	-6.946619558321351917e-01
-5.140985734097174742e+00	-6.985922453677952948e-01
-5.076834028910295338e+00	-7.022881651062511388e-01
-5.012692608729614641e+00	-7.057367057113861364e-01
-4.948574591661574651e+00	-7.089239842137511349e-01
-4.884493475895385295e+00	-7.118354236525281653e-01
-4.820463080621925300e+00	-7.144559483080372697e-01
-4.756497485601604680e+00	-7.167701898143181705e-01
-4.692610970107264912e+00	-7.187626993275082476e-01
-4.628817951821535104e+00	-7.204181609414612719e-01
-4.565132926127315471e+00	-7.217216016792282751e-01
-4.501570406101285116e+00	-7.226585936368132845e-01
-4.438144863410005136e+00	-7.232154442008951190e-01
-4.374870670221325142e+00	-7.233793706898521414e-01
-4.311762042184295041e+00	-7.231386562610302438e-01
-4.248832982500855060e+00	-7.224827844693011425e-01
-4.186097227114125019e+00	-7.214025504351913032e-01
-4.123568191070194899e+00	-7.198901471683722963e-01
-4.061258916172325151e+00	-7.179392261784702800e-01
-3.999182020134974813e+00	-7.155449320761972931e-01
-3.937349647556325216e+00	-7.127039114119142482e-01
-3.875773423156764430e+00	-7.094142965065832751e-01
-3.814464407871304807e+00	-7.056756654943552309e-01
-3.753433058528774957e+00	-7.014889802118231543e-01
-3.692689191993284936e+00	-6.968565039330951727e-01
-3.632241954775834891e+00	-6.917817012608782345e-01
-3.572099799238094953e+00	-6.862691227415982365e-01
-3.512270467599105217e+00	-6.803242769782062993e-01
-3.452760985011754435e+00	-6.739534931693471620e-01
-3.393577662991885013e+00	-6.671637771101972536e-01
-3.334726114454815260e+00	-6.599626637506681437e-01
-3.276211281535594821e+00	-6.523580694232422594e-01
-3.218037477238874899e+00	-6.443581468273262836e-01
-3.160208441779285060e+00	-6.359711457916021882e-01
-3.102727414235165071e+00	-6.272052827317062818e-01
-3.045597219847705261e+00	-6.180686215787412063e-01
-2.988820372959565042e+00	-6.085689687752653398e-01
-2.932399195206705222e+00	-5.987137847198722440e-01
-2.876335948161714562e+00	-5.885101137896702195e-01
-2.820632979185955236e+00	-5.779645347820931978e-01
-2.765292878791914433e+00	-5.670831332943593317e-01
-2.710318647357085275e+00	-5.558714972014813238e-01
-2.655713868580575010e+00	-5.443347360039092475e-01
-2.601482886645184678e+00	-5.324775243961821225e-01
-2.547630983656234527e+00	-5.203041699617962923e-01
-2.494164553586144528e+00	-5.078187044312312270e-01
-2.441091268675144477e+00	-4.950249974550541832e-01
-2.388420234035394607e+00	-4.819268913486092765e-01
-2.336162126090455260e+00	-4.685283547663722792e-01
-2.284329310463634855e+00	-4.548336527709151977e-01
-2.232935935016914897e+00	-4.408475302831172393e-01
-2.181997993941254599e+00	-4.265754054467572609e-01
-2.131533359114764714e+00	-4.120235690230982795e-01
-2.081561775376524537e+00	-3.971993855607932056e-01
-2.032104816910094591e+00	-3.821114917751942675e-01
-1.983185802585645030e+00	-3.667699873305442781e-01
-1.934829668865264862e+00	-3.511866130597752211e-01
-1.887062799720744755e+00	-3.353749115901031863e-01
-1.839912813931784852e+00	-3.193503653774211748e-01
-1.793408311108294795e+00	-3.031305072961581470e-01
-1.747578578792605031e+00	-2.867349991893061723e-01
-1.702453264024015089e+00	-2.701856741589591659e-01
-1.658062013764455056e+00	-2.535065388717261947e-01
-1.614434089565345065e+00	-2.367237327636951827e-01
-1.571597962774434976e+00	-2.198654417512541648e-01
-1.529580897411844997e+00	-2.029617648788461515e-01
-1.488408528559554966e+00	-1.860445332514121808e-01
-1.448104444683784742e+00	-1.691470815932291649e-01
-1.408689782720494943e+00	-1.523039738286121603e-01
-1.370182844981425063e+00	-1.355506851728361939e-01
-1.332598746962404768e+00	-1.189232443307251530e-01
-1.295949104944544850e+00	-1.024578405000791670e-01
-1.260241771862815163e+00	-8.619040094043517453e-02
-1.225480629271714861e+00	-7.015614586614116188e-02
-1.191665442366085070e+00	-5.438912832740216974e-02
-1.158791783924337793e+00	-3.892176752507320314e-02
-1.126851031745864873e+00	-2.378438463681820103e-02
-1.095830442674794014e+00	-9.004750687845175516e-03
-1.065713304664986927e+00	5.392343744134830974e-03
-1.036479166579574951e+00	1.938548716234281266e-02
-1.008104143570315081e+00	3.295700449089480899e-02
-9.805612939909029713e-01	4.609326392769910741e-02
-9.538210619112659217e-01	5.878492480062491587e-02
-9.278517774669269302e-01	7.102711884340950910e-02
-9.026202055512539957e-01	8.281955846496241724e-02
-8.780921317916678959e-01	9.416656695575301161e-02
-8.542329733964239002e-01	1.050770271318669097e-01
-8.310084013666899638e-01	1.155642466280497049e-01
-8.083849597860139902e-01	1.256457398759042166e-01
-7.863306674668529839e-01	1.353429286969549117e-01
-7.648155871849299237e-01	1.446807653528168203e-01
-7.438123480905279861e-01	1.536872837738821052e-01
-7.232966076632579844e-01	1.623930864809527141e-01
-7.032474407721409637e-01	1.708307763698892201e-01
-6.836476449999999705e-01	1.790343440000000119e-01
-6.644839533593909220e-01	1.870385222702233285e-01
-6.457471478210049520e-01	1.948781213473073093e-01
-6.274320696355849547e-01	2.025873573987373999e-01
-6.095375251857189092e-01	2.101991890595544255e-01
-5.920660889736100163e-01	2.177446756140963280e-01
-5.750238082470360279e-01	2.252523705969037282e-01
-5.584198165960518878e-01	2.327477639154082178e-01
-5.422658665244068921e-01	2.402527846821628232e-01
-5.265757934212479396e-01	2.477853757351448083e-01
-5.113649254452199422e-01	2.553591493467888274e-01
-4.966494555081689688e-01	2.629831319077398089e-01
-4.824457927448999595e-01	2.706616034574738094e-01
-4.687699115291429353e-01	2.783940358630918044e-01
-4.556367162114999259e-01	2.861751312664748137e-01
-4.430594392993549291e-01	2.939949601781328137e-01
-4.310490897785059783e-01	3.018391963458127991e-01
-4.196139667197249512e-01	3.096894433207117991e-01
-4.087592512695209512e-01	3.175236455378457889e-01
-3.984866876616529607e-01	3.253165747727868040e-01
-3.887943610905319480e-01	3.330403810853798108e-01
-3.796765772595269706e-01	3.406651958595208196e-01
-3.711238452662369847e-01	3.481597733386768145e-01
-3.631229623267449580e-01	3.554921561752238390e-01
-3.556571957844639753e-01	3.626303499851538104e-01
-3.487065550019519122e-01	3.695429917463388114e-01
-3.422481431905579630e-01	3.761999971056588232e-01
-3.362565770721039349e-01	3.825731722644238331e-01
-3.307044605510579549e-01	3.886367770775958075e-01
-3.255628973479119392e-01	3.943680273046648033e-01
-3.208020268285679544e-01	3.997475255528068483e-01
-3.163915670655399470e-01	4.047596123116168343e-01
-3.123013494719279470e-01	4.093926305413628230e-01
-3.085018301295269216e-01	4.136390994860328352e-01
-3.049645641453229139e-01	4.174957956771898071e-01
-3.016626309613679169e-01	4.209637414118408416e-01
-2.985710004478869251e-01	4.240481032639968340e-01
-2.956668317579089766e-01	4.267580053642708315e-01
-2.929296992389919252e-01	4.291062641968788061e-01
-2.903417421070529358e-01	4.311090534663308271e-01
-2.878877370127009283e-01	4.327855091306328505e-01
-2.855550949979789310e-01	4.341572859455988254e-01
-2.833337865817643353e-01	4.352480777857938299e-01
-2.812162007619869453e-01	4.360831145811798204e-01
-2.791969455266982703e-01	4.366886489237668534e-01
-2.772725989770468136e-01	4.370914452548158025e-01
-2.754414213463445282e-01	4.373182840497118473e-01
-2.737030390240485778e-01	4.373954925938848270e-01
-2.720581121459132445e-01	4.373485128178178361e-01
-2.705079973870513355e-01	4.372015152696378526e-01
-2.690544172993621364e-01	4.369770666950318350e-01
-2.676991468853696654e-01	4.366958569173048366e-01
-2.664437271234929572e-01	4.363764888209718529e-01
-2.652892138906465247e-01	4.360353332986498520e-01
-2.642359692102993485e-01	4.356864490825168024e-01
-2.632835000379149526e-01	4.353415655065848155e-01
-2.624303479367263714e-01	4.350101244902778164e-01
-2.616740310548250625e-01	4.346993764488578105e-01
-2.610110378521130481e-01	4.344145234678398193e-01
-2.604368701066611669e-01	4.341589019654908399e-01
-2.599461309183639379e-01	4.339341962404498210e-01
-2.595326517859915527e-01	4.337406737823258362e-01
-2.591896514215310532e-01	4.335774330241348173e-01
-2.589099178384732247e-01	4.334426543393948283e-01
