# Supplementary material for: Agile perching maneuvers in birds and morphing-wing drones
Source: Nat Commun. 2024 Sep 27;15:8330. doi: 10.1038/s41467-024-52369-4 (PMC11437188; doi:10.1038/s41467-024-52369-4)
Supplement: Supplementary file 11 — Source Data [file 41467_2024_52369_MOESM11_ESM.zip › figure_source_data/suppl_fig_2/harris_hawk_252.csv]

# horizontal_pos	altitude
-1.218489977594646057e+01	4.546697382090242878e-01
-1.218554493713726039e+01	4.543063514738043263e-01
-1.218618835170675929e+01	4.539437351008293597e-01
-1.218682770325336051e+01	4.535832097547663477e-01
-1.218746064753026026e+01	4.532261009936702778e-01
-1.218808482410906002e+01	4.528737297862363564e-01
-1.218869786819485945e+01	4.525274027124683296e-01
-1.218929742250475989e+01	4.521884019032303414e-01
-1.218988114912555965e+01	4.518579747776043098e-01
-1.219044674126365990e+01	4.515373236402173140e-01
-1.219099193480005994e+01	4.512275952035543214e-01
-1.219151451956365939e+01	4.509298701028822687e-01
-1.219201235023965957e+01	4.506451524735973213e-01
-1.219248335682815920e+01	4.503743596626443302e-01
-1.219292555457385951e+01	4.501183121470822557e-01
-1.219333705328805983e+01	4.498777237338683066e-01
-1.219371606599196056e+01	4.496531921154963141e-01
-1.219406091680825988e+01	4.494451898562103476e-01
-1.219437004804055924e+01	4.492540558831802922e-01
-1.219464202637876049e+01	4.490799875561342636e-01
-1.219487554817825981e+01	4.489230333876623180e-01
-1.219506944376585977e+01	4.487830864845532841e-01
-1.219522268073176008e+01	4.486598787782322684e-01
-1.219533436617376054e+01	4.485529761095702894e-01
-1.219540374786866010e+01	4.484617742300713306e-01
-1.219543021434875918e+01	4.483854957776513550e-01
-1.219541329387585904e+01	4.483231882810322921e-01
-1.219535265230505949e+01	4.482737232420713203e-01
-1.219524808984465913e+01	4.482357963402043288e-01
-1.219509953672115898e+01	4.482079287976373227e-01
-1.219490704777135903e+01	4.481884699379143355e-01
-1.219467079598335957e+01	4.481756009641312821e-01
-1.219439106502485970e+01	4.481673399762982624e-01
-1.219406824079506002e+01	4.481615482402572792e-01
-1.219370280205025914e+01	4.481559377131202893e-01
-1.219329531015536006e+01	4.481480798224703466e-01
-1.219284639802205916e+01	4.481354154885573426e-01
-1.219235675829825993e+01	4.481152663704903172e-01
-1.219182713088016001e+01	4.480848473089972805e-01
-1.219125828982216042e+01	4.480412799297092685e-01
-1.219065102972455961e+01	4.479816073622333028e-01
-1.219000615168205925e+01	4.479028100214633157e-01
-1.218932444888086053e+01	4.478018223887783589e-01
-1.218860669193225910e+01	4.476755507219813413e-01
-1.218785361403615930e+01	4.475208916141262816e-01
-1.218706589606505908e+01	4.473347513128223540e-01
-1.218624415166515895e+01	4.471140657032192656e-01
-1.218538891246626044e+01	4.468558208498342732e-01
-1.218450061349525981e+01	4.465570739845882708e-01
-1.218357957888725984e+01	4.462149748211063360e-01
-1.218262600798395923e+01	4.458267870684992640e-01
-1.218163996190915910e+01	4.453899100115343290e-01
-1.218062135070965901e+01	4.449019000184813444e-01
-1.217956992114245907e+01	4.443604918329632780e-01
-1.217848524518985975e+01	4.437636195020333019e-01
-1.217736670937686050e+01	4.431094367893712582e-01
-1.217621350496166066e+01	4.423963369201963647e-01
-1.217502461906416045e+01	4.416229715031113057e-01
-1.217379882679136038e+01	4.407882684738063106e-01
-1.217253468441266051e+01	4.398914489064073563e-01
-1.217123052363155900e+01	4.389320425402312709e-01
-1.216988444699216032e+01	4.379099018729472603e-01
-1.216849432445225965e+01	4.368252146755862708e-01
-1.216705779114665908e+01	4.356785147905993250e-01
-1.216557224635766055e+01	4.344706910811662603e-01
-1.216403485369935922e+01	4.332029944082723127e-01
-1.216244254251616042e+01	4.318770425216383324e-01
-1.216079201048746050e+01	4.304948227614462941e-01
-1.215907972742246024e+01	4.290586924798182600e-01
-1.215730194021995914e+01	4.275713771042592981e-01
-1.215545467896235898e+01	4.260359657795442789e-01
-1.215353376410496011e+01	4.244559045399133312e-01
-1.215153481471386065e+01	4.228349869796873550e-01
-1.214945325770115936e+01	4.211773424075032635e-01
-1.214728433799885998e+01	4.194874214871913143e-01
-1.214502312960845920e+01	4.177699793866812561e-01
-1.214266454745775903e+01	4.160300564751433505e-01
-1.214020335999516043e+01	4.142729566276442954e-01
-1.213763420244366031e+01	4.125042232158363520e-01
-1.213495159064135898e+01	4.107296128823503256e-01
-1.213214993538765896e+01	4.089550672155313205e-01
-1.212922355721726042e+01	4.071866824596983570e-01
-1.212616670152456066e+01	4.054306774141572811e-01
-1.212297355395926068e+01	4.036933596914362710e-01
-1.211963825602055955e+01	4.019810905215772667e-01
-1.211615492077465994e+01	4.003002483046652626e-01
-1.211251764862925917e+01	3.986571911277713154e-01
-1.210872054309776047e+01	3.970582184752623478e-01
-1.210475772649465931e+01	3.955095323725422718e-01
-1.210062335550616019e+01	3.940171982128652939e-01
-1.209631163658606035e+01	3.925871055246042962e-01
-1.209181684113375965e+01	3.912249289422993215e-01
-1.208713332041435962e+01	3.899360896487633621e-01
-1.208225552019096050e+01	3.887257175575242751e-01
-1.207717799503936007e+01	3.875986145047782827e-01
-1.207189542232496038e+01	3.865592187179053285e-01
-1.206640261582485962e+01	3.856115708233512906e-01
-1.206069453898125943e+01	3.847592816504072921e-01
-1.205476631777776042e+01	3.840055020790553164e-01
-1.204861325323076038e+01	3.833528951697603437e-01
-1.204223083349205936e+01	3.828036108008082694e-01
-1.203561474555625921e+01	3.823592630247013013e-01
-1.202876088656925901e+01	3.820209103392583350e-01
-1.202166537473125985e+01	3.817890390514963039e-01
-1.201432455978435954e+01	3.816635498932803294e-01
-1.200673503307275958e+01	3.816437480271492877e-01
-1.199889363715936064e+01	3.817283365588283184e-01
-1.199079747497476056e+01	3.819154136497813212e-01
-1.198244391847245893e+01	3.822024732990243479e-01
-1.197383061675505900e+01	3.825864098382183442e-01
-1.196495550363145988e+01	3.830635261581752937e-01
-1.195581680455756057e+01	3.836295456583332930e-01
-1.194641304290695949e+01	3.842796278837262713e-01
-1.193674304551315934e+01	3.850083877866723459e-01
-1.192680594741846001e+01	3.858099185229263428e-01
-1.191660119576085997e+01	3.866778176647273080e-01
-1.190612855272875947e+01	3.876052166860842751e-01
-1.189538809750886017e+01	3.885848135490472810e-01
-1.188438022715435949e+01	3.896089081938712839e-01
-1.187310565630225945e+01	3.906694407110422596e-01
-1.186156541566976053e+01	3.917580319493852992e-01
-1.184976084926736029e+01	3.928660262921642721e-01
-1.183769361027136036e+01	3.939845363124032662e-01
-1.182536565550745955e+01	3.951044889999003606e-01
-1.181277923850965905e+01	3.962166732358223253e-01
-1.179993690112656068e+01	3.973117881765353410e-01
-1.178684146366595975e+01	3.983804921967653012e-01
-1.177349601357956033e+01	3.994134520334372551e-01
-1.175990389270766023e+01	4.004013917658663102e-01
-1.174606868311905927e+01	4.013351412655022932e-01
-1.173199419160025947e+01	4.022056837493953596e-01
-1.171768443286275918e+01	4.030042020759733168e-01
-1.170314361155745964e+01	4.037221234297613259e-01
-1.168837610319756060e+01	4.043511620533343232e-01
-1.167338643411035903e+01	4.048833597001073592e-01
-1.165817926055095910e+01	4.053111235003603596e-01
-1.164275934712235916e+01	4.056272609552482589e-01
-1.162713154465986065e+01	4.058250117990432893e-01
-1.161130076774515985e+01	4.058980764984833067e-01
-1.159527197202045912e+01	4.058406411894153187e-01
-1.157905013148145912e+01	4.056473988846802659e-01
-1.156264021592535940e+01	4.053135668229612687e-01
-1.154604716873335946e+01	4.048348998656653430e-01
-1.152927588516165969e+01	4.042076998873913585e-01
-1.151233119131105909e+01	4.034288211446672712e-01
-1.149521782393756020e+01	4.024956716468343076e-01
-1.147794041125616005e+01	4.014062105918283496e-01
-1.146050345487855893e+01	4.001589419674562720e-01
-1.144291131301435982e+01	3.987529044552803326e-01
-1.142516818504556042e+01	3.971876578087583098e-01
-1.140727809757365918e+01	3.954632659094593494e-01
-1.138924489201735923e+01	3.935802767346032738e-01
-1.137107221382365907e+01	3.915396994953863619e-01
-1.135276350333466056e+01	3.893429792283603641e-01
-1.133432198833575910e+01	3.869919691411383145e-01
-1.131575067829266068e+01	3.844889010288753406e-01
-1.129705236026416060e+01	3.818363540889813112e-01
-1.127822959646436018e+01	3.790372224684572799e-01
-1.125928472342896036e+01	3.760946818810253500e-01
-1.124021985272566049e+01	3.730121556298673369e-01
-1.122103687313616049e+01	3.697932803664573109e-01
-1.120173745422276035e+01	3.664418719068193164e-01
-1.118232305118536019e+01	3.629618914137002772e-01
-1.116279491090156029e+01	3.593574122370752910e-01
-1.114315407903995947e+01	3.556325876861152757e-01
-1.112340140812746014e+01	3.517916199838923008e-01
-1.110353756645226042e+01	3.478387306318423411e-01
-1.108356304767846012e+01	3.437781323848633219e-01
-1.106347818105315994e+01	3.396140030102733354e-01
-1.104328314208435913e+01	3.353504609752393506e-01
-1.102297796357446025e+01	3.309915431780052764e-01
-1.100256254689906044e+01	3.265411848089433411e-01
-1.098203667342385970e+01	3.220032013984582830e-01
-1.096140001596415914e+01	3.173812730805363191e-01
-1.094065215019436010e+01	3.126789310737513317e-01
-1.091979256592795977e+01	3.078995463560832979e-01
-1.089882067819356060e+01	3.030463204863943494e-01
-1.087773583804436051e+01	2.981222785041163226e-01
-1.085653734304576012e+01	2.931302638198223232e-01
-1.083522444739505985e+01	2.880729349931933081e-01
-1.081379637163685992e+01	2.829527642813933208e-01
-1.079225231194426016e+01	2.777720378302773185e-01
-1.077059144894395892e+01	2.725328573730803061e-01
-1.074881295607066001e+01	2.672371432961943016e-01
-1.072691600744125928e+01	2.618866389293543206e-01
-1.070489978524565977e+01	2.564829159176783002e-01
-1.068276348665316000e+01	2.510273805355363042e-01
-1.066050633023965943e+01	2.455212808067113173e-01
-1.063812756194035991e+01	2.399657143016623029e-01
-1.061562646053805992e+01	2.343616364905091176e-01
-1.059300234269355911e+01	2.287098695392988101e-01
-1.057025456752965908e+01	2.230111114469779110e-01
-1.054738254077665971e+01	2.172659454308231153e-01
-1.052438571848776050e+01	2.114748494786758970e-01
-1.050126361033155931e+01	2.056382059968299147e-01
-1.047801578246675902e+01	1.997563114925887118e-01
-1.045464186000326023e+01	1.938293862400964074e-01
-1.043114152905226000e+01	1.878575838868276060e-01
-1.040751453836445961e+01	1.818410009659407189e-01
-1.038376070055796063e+01	1.757796862864060006e-01
-1.035987989293125899e+01	1.696736501783157047e-01
-1.033587205786155927e+01	1.635228735750192119e-01
-1.031173720278355965e+01	1.573273169166723995e-01
-1.028747539974665948e+01	1.510869288614718198e-01
-1.026308678455036016e+01	1.448016547913220098e-01
-1.023857155545575992e+01	1.384714450980372158e-01
-1.021392997147725978e+01	1.320962632345457077e-01
-1.018916235025736050e+01	1.256760935130812051e-01
-1.016426906553457066e+01	1.192109486292022152e-01
-1.013925054421454064e+01	1.127008768868535127e-01
-1.011410726306128893e+01	1.061459690958030111e-01
-1.008883974502903058e+01	9.954636510885431222e-02
-1.006344855525956028e+01	9.290225996248280271e-02
-1.003793429677521942e+01	8.621390958118251013e-02
-1.001229760590253015e+01	7.948163600305831189e-02
-9.986539147465640198e+00	7.270583208223890814e-02
-9.960659609793689029e+00	6.588696562270140999e-02
-9.934659699589579063e+00	5.902558289821800697e-02
-9.908540136711579294e+00	5.212231151449081556e-02
-9.882301648921439252e+00	4.517786257218331381e-02
-9.855944966655350470e+00	3.819303209355051631e-02
-9.829470817874769395e+00	3.116870168068230917e-02
-9.802879923055019873e+00	2.410583837998930834e-02
-9.776172990368769078e+00	1.700549373536530684e-02
-9.749350711120069235e+00	9.868802021360312260e-03
-9.722413755482600450e+00	2.696977657512311666e-03
-9.695362768592019620e+00	-4.508688184462678050e-03
-9.668198367038810304e+00	-1.174683175786270239e-02
-9.640921135802500430e+00	-1.901602166842569774e-02
-9.613531625662949054e+00	-2.631476450649569698e-02
-9.586030351117610593e+00	-3.364151112722668646e-02
-9.558417788827100026e+00	-4.099466351142569409e-02
-9.530694376604039064e+00	-4.837258212969169913e-02
-9.502860512952420180e+00	-5.577359372346668565e-02
-9.474916557156999986e+00	-6.319599940880069044e-02
-9.446862829914589810e+00	-7.063808300219867609e-02
-9.418699614490970262e+00	-7.809811946298667040e-02
-9.390427158380330042e+00	-8.557438334344469322e-02
-9.362045675436519332e+00	-9.306515713648472188e-02
-9.333555348439299237e+00	-1.005687394110627020e-01
-9.304956332052700674e+00	-1.080834526277587027e-01
-9.276248756127490225e+00	-1.156076505310616453e-01
-9.247432729295740117e+00	-1.231397250207617033e-01
-9.218508342801820632e+00	-1.306781124124227200e-01
-9.189475674512069148e+00	-1.382212990060017188e-01
-9.160334793043800161e+00	-1.457678258921836778e-01
-9.131085761954180313e+00	-1.533162929376426509e-01
-9.101728643930020013e+00	-1.608653619031226722e-01
-9.072263504921249222e+00	-1.684137586615216953e-01
-9.042690418163390476e+00	-1.759602744970107380e-01
-9.013009468037870064e+00	-1.835037664802056656e-01
-8.983220753723040630e+00	-1.910431569283416731e-01
-8.953324392593909664e+00	-1.985774319729486925e-01
-8.923320523333929444e+00	-2.061056392705516438e-01
-8.893209308727929141e+00	-2.136268849039786866e-01
-8.862990938111849459e+00	-2.211403295329757435e-01
-8.832665629460839440e+00	-2.286451838625796484e-01
-8.802233631104220635e+00	-2.361407035060696935e-01
-8.771695223061639624e+00	-2.436261833261276766e-01
-8.741050718001570630e+00	-2.511009513429336981e-01
-8.710300461828410334e+00	-2.585643623013857417e-01
-8.679444833910670454e+00	-2.660157909912746477e-01
-8.648484246966999578e+00	-2.734546254142526389e-01
-8.617419146631709381e+00	-2.808802598897267022e-01
-8.586250010724770121e+00	-2.882920881886076869e-01
-8.554977348254499958e+00	-2.956894967791707241e-01
-8.523601698183389530e+00	-3.030718582633867286e-01
-8.492123627989180079e+00	-3.104385250751086622e-01
-8.460543732054059518e+00	-3.177888235036276376e-01
-8.428862629914849691e+00	-3.251220480976277361e-01
-8.397080964406910653e+00	-3.324374564956606437e-01
-8.365199399732778929e+00	-3.397342647201317400e-01
-8.333218619485350587e+00	-3.470116429627687071e-01
-8.301139324652570650e+00	-3.542687118807036906e-01
-8.268962231628750104e+00	-3.615045394139986823e-01
-8.236688070253830318e+00	-3.687181381277116476e-01
-8.204317581899509548e+00	-3.759084630747717148e-01
-8.171851517617399807e+00	-3.830744101699266602e-01
-8.139290636361270259e+00	-3.902148150601517096e-01
-8.106635703292390360e+00	-3.973284524730896217e-01
-8.073887488173809857e+00	-4.044140360223956177e-01
-8.041046763856670054e+00	-4.114702184473256197e-01
-8.008114304859569543e+00	-4.184955922634036596e-01
-7.975090886039489568e+00	-4.254886908016146108e-01
-7.941977281351690010e+00	-4.324479896149566183e-01
-7.908774262694469925e+00	-4.393719082335176274e-01
-7.875482598834529391e+00	-4.462588122520946832e-01
-7.842103054408049445e+00	-4.531070157377456442e-01
-7.808636388993429378e+00	-4.599147839483316846e-01
-7.775083356252129541e+00	-4.666803363568867158e-01
-7.741444703135349492e+00	-4.734018499802966073e-01
-7.707721169155940188e+00	-4.800774630142126687e-01
-7.673913485726640005e+00	-4.867052787790566160e-01
-7.640022375567889767e+00	-4.932833699843187092e-01
-7.606048552190849854e+00	-4.998097833199097173e-01
-7.571992719463080057e+00	-5.062825443839966688e-01
-7.537855571267259691e+00	-5.126996629564466446e-01
-7.503637791264759827e+00	-5.190591386255716255e-01
-7.469340052778349559e+00	-5.253589667734166468e-01
-7.434963018809860102e+00	-5.315971449211926991e-01
-7.400507342209789563e+00	-5.377716794317586313e-01
-7.365973666017129773e+00	-5.438805925603367175e-01
-7.331362623987829785e+00	-5.499219298379867116e-01
-7.296674841330539785e+00	-5.558937677649027354e-01
-7.261910935667500233e+00	-5.617942217824787310e-01
-7.227071518237469405e+00	-5.676214544844946364e-01
-7.192157195355719956e+00	-5.733736840189176398e-01
-7.157168570143849884e+00	-5.790491926228846786e-01
-7.122106244539409659e+00	-5.846463352246715761e-01
-7.086970821591600078e+00	-5.901635480381055565e-01
-7.051762908045789757e+00	-5.955993570671536119e-01
-7.016483117215109644e+00	-6.009523864315475805e-01
-6.981132072132590238e+00	-6.062213664184905593e-01
-6.945710408972639804e+00	-6.114051411609806586e-01
-6.910218780725259968e+00	-6.165026758401337403e-01
-6.874657861101369782e+00	-6.215130633073977506e-01
-6.839028348642259836e+00	-6.264355300226795986e-01
-6.803330971001369853e+00	-6.312694412063337701e-01
-6.767566489361529491e+00	-6.360143051067026487e-01
-6.731735702946419764e+00	-6.406697762904396409e-01
-6.695839453580839873e+00	-6.452356578701585743e-01
-6.659878630251069964e+00	-6.497119025930166991e-01
-6.623854173613399787e+00	-6.540986127244525772e-01
-6.587767080396919717e+00	-6.583960386734417636e-01
-6.551618407645049658e+00	-6.626045763189936100e-01
-6.515409276739560163e+00	-6.667247630121717616e-01
-6.479140877150990185e+00	-6.707572722432706414e-01
-6.442814469860429938e+00	-6.747029069798535783e-01
-6.406431390399290215e+00	-6.785625916977766625e-01
-6.369993051456339650e+00	-6.823373631439415554e-01
-6.333500945005099858e+00	-6.860283598859506782e-01
-6.296956643908449891e+00	-6.896368107199417619e-01
-6.260361802962659539e+00	-6.931640220233237226e-01
-6.223718159348609724e+00	-6.966113641536777479e-01
-6.187027532464050239e+00	-6.999802570085156272e-01
-6.150291823117600032e+00	-7.032721548726976746e-01
-6.113513012072409936e+00	-7.064885306908437190e-01
-6.076693157934619727e+00	-7.096308599109386606e-01
-6.039834394389670180e+00	-7.127006040523495844e-01
-6.002938926796999475e+00	-7.156991941565216120e-01
-5.966009028161700201e+00	-7.186280142816636740e-01
-5.929047034509149938e+00	-7.214883852037046186e-01
-5.892055339696099736e+00	-7.242815484847255902e-01
-5.855036389698820010e+00	-7.270086510669007129e-01
-5.817992676425629561e+00	-7.296707305448957293e-01
-5.780926731107079775e+00	-7.322687012626387659e-01
-5.743841117322899592e+00	-7.348033413716357209e-01
-5.706738423729549758e+00	-7.372752809775957594e-01
-5.669621256556249378e+00	-7.396849914903167456e-01
-5.632492231940959826e+00	-7.420327762786875780e-01
-5.595353968180050153e+00	-7.443187627185376964e-01
-5.558209077966929534e+00	-7.465428957060795678e-01
-5.521060160695849817e+00	-7.487049326941137561e-01
-5.483909794906550061e+00	-7.508044402921536520e-01
-5.446760530944660061e+00	-7.528407924554867403e-01
-5.409614883910309757e+00	-7.548131702720095593e-01
-5.372475326964919695e+00	-7.567205633398126352e-01
-5.335344285062269876e+00	-7.585617727129476684e-01
-5.298224129165570062e+00	-7.603354153779495750e-01
-5.261117171007040128e+00	-7.620399302095217653e-01
-5.224025658441020070e+00	-7.636735853405327568e-01
-5.186951771434999969e+00	-7.652344868692686486e-01
-5.149897618736440030e+00	-7.667205888157235805e-01
-5.112865235246349727e+00	-7.681297042288697252e-01
-5.075856580122669826e+00	-7.694595173382117181e-01
-5.038873535629739386e+00	-7.707075966356726759e-01
-5.001917906741820019e+00	-7.718714087679676705e-01
-4.964991421501729896e+00	-7.729483331151527636e-01
-4.928095732127729889e+00	-7.739356769279317483e-01
-4.891232416854879972e+00	-7.748306908946156479e-01
-4.854402982489919971e+00	-7.756305850083067277e-01
-4.817608867652369398e+00	-7.763325446058326751e-01
-4.780851446668109794e+00	-7.769337464522076964e-01
-4.744132034076209870e+00	-7.774313747477905601e-01
-4.707451889704439729e+00	-7.778226369397807094e-01
-4.670812224264209611e+00	-7.781047792251927220e-01
-4.634214205411719689e+00	-7.782751016387177145e-01
-4.597658964218210187e+00	-7.783309726259786121e-01
-4.561147601989610223e+00	-7.782698430103196507e-01
-4.524681197373070063e+00	-7.780892592694217402e-01
-4.488260813686100192e+00	-7.777868760465347364e-01
-4.451887506402549377e+00	-7.773604678298415838e-01
-4.415562330728989515e+00	-7.768079397422846810e-01
-4.379286349204400075e+00	-7.761273373930765995e-01
-4.343060639256320243e+00	-7.753168557508156589e-01
-4.306886300647339461e+00	-7.743748470067166600e-01
-4.270764462746419632e+00	-7.732998274047555576e-01
-4.234696291561349746e+00	-7.720904830234995853e-01
-4.198682996470239459e+00	-7.707456745019125588e-01
-4.162725836592239936e+00	-7.692644407085846847e-01
-4.126826126740230194e+00	-7.676460013604275989e-01
-4.090985242901099994e+00	-7.658897586029795868e-01
-4.055204627192580347e+00	-7.639952975700445847e-01
-4.019485792249030354e+00	-7.619623859453905634e-01
-3.983830324992410077e+00	-7.597909725537117520e-01
-3.948239889748980325e+00	-7.574811850119926859e-01
-3.912716230676269724e+00	-7.550333264758246621e-01
-3.877261173469769950e+00	-7.524478715181417421e-01
-3.841876626323490029e+00	-7.497254611803296775e-01
-3.806564580123650288e+00	-7.468668972376917292e-01
-3.771327107859719696e+00	-7.438731357229355634e-01
-3.736166363242750421e+00	-7.407452797526876687e-01
-3.701084578526329771e+00	-7.374845717031146553e-01
-3.666084061530940019e+00	-7.340923847815756798e-01
-3.631167191878749811e+00	-7.305702140419136903e-01
-3.596336416451309859e+00	-7.269196668915247628e-01
-3.561594244088840178e+00	-7.231424531388277455e-01
-3.526943239555699883e+00	-7.192403746301936351e-01
-3.492386016802700333e+00	-7.152153145258457467e-01
-3.457925231562960278e+00	-7.110692262646947093e-01
-3.423563573323850306e+00	-7.068041222686496372e-01
-3.389303756723800021e+00	-7.024220624375505651e-01
-3.355148512428169916e+00	-6.979251424865946518e-01
-3.321100577544410015e+00	-6.933154821789606626e-01
-3.287162685642099902e+00	-6.885952135072446190e-01
-3.253337556448539836e+00	-6.837664688783455791e-01
-3.219627885295969882e+00	-6.788313693575347418e-01
-3.186036332400809634e+00	-6.737920130285766085e-01
-3.152565512059809727e+00	-6.686504635279906239e-01
-3.119217981851970301e+00	-6.634087388126896911e-01
-3.085996231938329615e+00	-6.580688002214556409e-01
-3.052902674554940354e+00	-6.526325418917435783e-01
-3.019939633796489886e+00	-6.471017805943706236e-01
-2.987109335789989828e+00	-6.414782460494445893e-01
-2.954413899359010109e+00	-6.357635717875815828e-01
-2.921855327279399894e+00	-6.299592866208507669e-01
-2.889435498227109989e+00	-6.240668067880446035e-01
-2.857156159517759697e+00	-6.180874288386646320e-01
-2.825018920735690386e+00	-6.120223233194326262e-01
-2.793025248347439593e+00	-6.058725293261306710e-01
-2.761176461391199766e+00	-5.996389499821057623e-01
-2.729473728329249838e+00	-5.933223489027805719e-01
-2.697918065145089805e+00	-5.869233477029647261e-01
-2.666510334760720191e+00	-5.804424246006636423e-01
-2.635251247842569811e+00	-5.738799141673396331e-01
-2.604141365056410251e+00	-5.672360082702376793e-01
-2.573181100822909961e+00	-5.605107582473527472e-01
-2.542370728615759745e+00	-5.537040783500106755e-01
-2.511710387833860025e+00	-5.468157504816566483e-01
-2.481200092267910051e+00	-5.398454302545536709e-01
-2.450839740169779901e+00	-5.327926543784395896e-01
-2.420629125920630287e+00	-5.256568493870465986e-01
-2.390567953280609892e+00	-5.184373416995675665e-01
-2.360655850189590232e+00	-5.111333690048687206e-01
-2.330892385074199602e+00	-5.037440929464607198e-01
-2.301277084602589618e+00	-4.962686130759946246e-01
-2.271809452813849717e+00	-4.887059820325006521e-01
-2.242488991534309584e+00	-4.810552218937216851e-01
-2.213315221979209824e+00	-4.733153416348296338e-01
-2.184287707423269609e+00	-4.654853556186576147e-01
-2.155406076810479910e+00	-4.575643030304076819e-01
-2.126670049159339992e+00	-4.495512681587036652e-01
-2.098079458607509995e+00	-4.414454014139836402e-01
-2.069634279926989784e+00	-4.332459409646696735e-01
-2.041334654330039911e+00	-4.249522348613666289e-01
-2.013180915375380131e+00	-4.165637635097996783e-01
-1.985173614774919937e+00	-4.080801623442056880e-01
-1.957313547893209993e+00	-3.995012445447617133e-01
-1.929601778724820083e+00	-3.908270236353416638e-01
-1.902039664129790086e+00	-3.820577357916446481e-01
-1.874628877103200031e+00	-3.731938616845376644e-01
-1.847371428852960129e+00	-3.642361476795687447e-01
-1.820269689459319995e+00	-3.551856262109017170e-01
-1.793326406891120106e+00	-3.460436351467426896e-01
-1.766544724156980051e+00	-3.368118359635186576e-01
-1.739928194374900094e+00	-3.274922305478506490e-01
-1.713480793550619996e+00	-3.180871764487236963e-01
-1.687206930864500132e+00	-3.085994004072307173e-01
-1.661111456277670095e+00	-2.990320099979547064e-01
-1.635199665281070081e+00	-2.893885032243017075e-01
-1.609477300626320107e+00	-2.796727759201376728e-01
-1.583950550894110076e+00	-2.698891268216337402e-01
-1.558626045774470059e+00	-2.600422601864636474e-01
-1.533510847953910128e+00	-2.501372858522106779e-01
-1.508612441526600012e+00	-2.401797166420576723e-01
-1.483938716870190078e+00	-2.301754630433657245e-01
-1.459497951952259953e+00	-2.201308251036076524e-01
-1.435298790059609919e+00	-2.100524815080106467e-01
-1.411350213969760015e+00	-1.999474758242307249e-01
-1.387661516612749946e+00	-1.898231999210847065e-01
-1.364242268299790117e+00	-1.796873745907917042e-01
-1.341102280625100063e+00	-1.695480274269966503e-01
-1.318251567176680128e+00	-1.594134680339936438e-01
-1.295700301221309969e+00	-1.492922606657227091e-01
-1.273458770558620001e+00	-1.391931944161496904e-01
-1.251537329767460127e+00	-1.291252511052856655e-01
-1.229946350096009944e+00	-1.190975710271386379e-01
-1.208696167273630051e+00	-1.091194167471377097e-01
-1.187797027547990103e+00	-9.920013515674669380e-02
-1.167259032274650998e+00	-8.934911801192468861e-02
-1.147092081407941944e+00	-7.957576119949466564e-02
-1.127305816261656934e+00	-6.988942299130768143e-02
-1.107909561924826924e+00	-6.029938155990668958e-02
-1.088912269732244864e+00	-5.081479204126568283e-02
-1.070322460200517023e+00	-4.144464343972570353e-02
-1.052148166848446920e+00	-3.219771567747770069e-02
-1.034396881325100992e+00	-2.308253709560267875e-02
-1.017075500269873922e+00	-1.410734271576569165e-02
-1.000190274326089979e+00	-5.280033570960684930e-03
-9.837467597230509231e-01	3.391862589699312647e-03
-9.677497728308810387e-01	1.190122892341330396e-02
-9.522033480779819037e-01	2.024139515369130504e-02
-9.371106996024298752e-01	2.840617099012232583e-02
-9.224741869862349564e-01	3.638987704473201079e-02
-9.082952853951449246e-01	4.418737299902042448e-02
-8.945745604167800735e-01	5.179408279559732931e-02
-8.813116478564759770e-01	5.920601665053630558e-02
-8.685052387135379082e-01	6.641978970702261398e-02
-8.561530695210100017e-01	7.343263717731141060e-02
-8.442519181898009428e-01	8.024242584824400892e-02
-8.327976054535120021e-01	8.684766185530740090e-02
-8.217850019640060566e-01	9.324749466117811247e-02
-8.112080410400999142e-01	9.944171720656171110e-02
-8.010597370232599435e-01	1.054307622335758088e-01
-7.913322091453709461e-01	1.112156948145915092e-01
-7.820167107651190275e-01	1.167982011519823060e-01
-7.731036637817669810e-01	1.221805737462584029e-01
-7.645826979888319386e-01	1.273656930612241944e-01
-7.564426950858200716e-01	1.323570058447269271e-01
-7.486718370243778953e-01	1.371585002919072926e-01
-7.412576583265619856e-01	1.417746782642914094e-01
-7.341871019777068685e-01	1.462105248022645965e-01
-7.274465784652979217e-01	1.504714751901788938e-01
-7.210220275084529007e-01	1.545633798523008140e-01
-7.148989820005888784e-01	1.584924673738301037e-01
-7.090626336707579469e-01	1.622653059541282194e-01
-7.034978999571719349e-01	1.658887636089840245e-01
-6.981894915797519641e-01	1.693699674451274173e-01
-6.931219802971069210e-01	1.727162623332507141e-01
-6.882798663372029502e-01	1.759351693055190013e-01
-6.836476449999999705e-01	1.790343440000000119e-01
-6.792098719443200316e-01	1.820215354677000019e-01
-6.749512266900390411e-01	1.849045456480873095e-01
-6.708565738899779918e-01	1.876911898062796069e-01
-6.669110219533789241e-01	1.903892582096479158e-01
-6.630999786341449376e-01	1.930064793036695148e-01
-6.594092032317969698e-01	1.955504846266915009e-01
-6.558248550907779251e-01	1.980287756810948097e-01
-6.523335381240049635e-01	2.004486929544636031e-01
-6.489223411288449483e-01	2.028173872590580129e-01
-6.455788737075179862e-01	2.051417935314512053e-01
-6.422912976488529546e-01	2.074286072069376208e-01
-6.390483536737250336e-01	2.096842632555594999e-01
-6.358393834920359478e-01	2.119149179386253246e-01
-6.326543471641650207e-01	2.141264333167260947e-01
-6.294838358040000248e-01	2.163243645127748138e-01
-6.263190797034929869e-01	2.185139497067887238e-01
-6.231519519997550383e-01	2.207001028132746234e-01
-6.199749680445949540e-01	2.228874087674110049e-01
-6.167812806727730468e-01	2.250801213229950970e-01
-6.135646715987299604e-01	2.272821632435381156e-01
-6.103195392018909704e-01	2.294971287481541167e-01
-6.070408829875429957e-01	2.317282880561631897e-01
-6.037242850335949873e-01	2.339785938587582159e-01
-6.003658887529590427e-01	2.362506895327983192e-01
-5.969623753168769031e-01	2.385469189008713187e-01
-5.935109380959859848e-01	2.408693373333042897e-01
-5.900092554833840097e-01	2.432197239817843193e-01
-5.864554624673059546e-01	2.455995949307853143e-01
-5.828481213203700051e-01	2.480102170519692950e-01
-5.791861917677338933e-01	2.504526223481773339e-01
-5.754690009880439883e-01	2.529276225774503284e-01
-5.716962137889239903e-01	2.554358239536763109e-01
-5.678678032831639966e-01	2.579776417287573120e-01
-5.639840223728389557e-01	2.605533144716273286e-01
-5.600453763267330132e-01	2.631629178717432849e-01
-5.560525967118039592e-01	2.658063779087833089e-01
-5.520066169123669653e-01	2.684834832459043197e-01
-5.479085494415310009e-01	2.711938967209562845e-01
-5.437596652185119339e-01	2.739371658282733213e-01
-5.395613749531219527e-01	2.767127321027653131e-01
-5.353152127454090525e-01	2.795199393379693142e-01
-5.310228219743668987e-01	2.823580405900353307e-01
-5.266859435154199742e-01	2.852262039403212768e-01
-5.223064062921149997e-01	2.881235170098602749e-01
-5.178861201337969788e-01	2.910489902394612916e-01
-5.134270708781309978e-01	2.940015589691753473e-01
-5.089313176256620164e-01	2.969800843702002924e-01
-5.044009920234500122e-01	2.999833533007313369e-01
-4.998382994265809787e-01	3.030100771746183086e-01
-4.952455217602149684e-01	3.060588899477043046e-01
-4.906250218812329700e-01	3.091283453413092852e-01
-4.859792492176229772e-01	3.122169134352142938e-01
-4.813107464457889728e-01	3.153229767736103195e-01
-4.766221569511629452e-01	3.184448261366302768e-01
-4.719162328060489964e-01	3.215806561372133165e-01
-4.671958429905809784e-01	3.247285608079972796e-01
-4.624639815782789487e-01	3.278865293456972863e-01
-4.577237756068329722e-01	3.310524421809013518e-01
-4.529784923576229971e-01	3.342240675394143046e-01
-4.482315457739499687e-01	3.373990586571733452e-01
-4.434865017580699731e-01	3.405749518044113300e-01
-4.387470821007219968e-01	3.437491652661462949e-01
-4.340171668138259609e-01	3.469189994153523138e-01
-4.293007946572769962e-01	3.500816380024193153e-01
-4.246021616739860116e-01	3.532341507697682736e-01
-4.199256175733849794e-01	3.563734974840693237e-01
-4.152756598321899473e-01	3.594965334603613116e-01
-4.106569254120099322e-01	3.626000166329113039e-01
-4.060741800261179479e-01	3.656806162068633181e-01
-4.015323049219469698e-01	3.687349229030423281e-01
-3.970362811813069603e-01	3.717594607857592770e-01
-3.925911715765159626e-01	3.747507006405013108e-01
-3.882021000571869718e-01	3.777050748451523110e-01
-3.838742289789009998e-01	3.806189936552563102e-01
-3.796127342209449917e-01	3.834888628009363032e-01
-3.754227783752799308e-01	3.863111022709092568e-01
-3.713094822225359581e-01	3.890821661376743235e-01
-3.672778947424989449e-01	3.917985632578333544e-01
-3.633329619360720075e-01	3.944568786628612767e-01
-3.594794947623599635e-01	3.970537954387193258e-01
-3.557221365182079431e-01	3.995861168778362948e-01
-3.520653300075790026e-01	4.020507886743472925e-01
-3.485132848644629799e-01	4.044449209233933473e-01
-3.450699454050619730e-01	4.067658096778392629e-01
-3.417389593926100089e-01	4.090109578113083622e-01
-3.385236481011049681e-01	4.111780949349602698e-01
-3.354269780621909613e-01	4.132651961172323363e-01
-3.324515348723989794e-01	4.152704991607932827e-01
-3.295994994257049893e-01	4.171925201993713639e-01
-3.268726269189959899e-01	4.190300673889553185e-01
-3.242722289554479387e-01	4.207822524829593069e-01
-3.217991590432219828e-01	4.224485000994923078e-01
-3.194538017543470110e-01	4.240285545104882647e-01
-3.172360657714429766e-01	4.255224838072333426e-01
-3.151453810083759688e-01	4.269306813244072574e-01
-3.131806999453209395e-01	4.282538642349963398e-01
-3.113405032695619745e-01	4.294930692609873479e-01
-3.096228098611200075e-01	4.306496454793163342e-01
-3.080251911076219429e-01	4.317252442387323197e-01
-3.065447894762519665e-01	4.327218062406203436e-01
-3.051783412129719375e-01	4.336415458749413587e-01
-3.039222029811569636e-01	4.344869329407742842e-01
-3.027723821941689653e-01	4.352606719190313389e-01
-3.017245707401009502e-01	4.359656790020393635e-01
-3.007741817428160047e-01	4.366050571204123654e-01
-2.999163889523639437e-01	4.371820692412862752e-01
-2.991461683109409853e-01	4.377001102429222690e-01
-2.984583411985349821e-01	4.381626776983313376e-01
-2.978476188263179392e-01	4.385733419242772713e-01
-2.973086472165839544e-01	4.389357156712542785e-01
-2.968360521863789847e-01	4.392534238440593541e-01
-2.964244837388209652e-01	4.395300736511293382e-01
-2.960686592620749846e-01	4.397692255831542885e-01
-2.957634049417829925e-01	4.399743656173143447e-01
-2.955036948087609860e-01	4.401488790325273626e-01
-2.952846868705609751e-01	4.402960262029793070e-01
-2.951017558130649698e-01	4.404189207118363591e-01
-2.949505218067739465e-01	4.405205100944882823e-01
-2.948268750117279957e-01	4.406035594808213607e-01
-2.947269954445989604e-01	4.406706383593773091e-01
-2.946473679509499788e-01	4.407241106329692903e-01
-2.945847921140339887e-01	4.407661280761592804e-01
-2.945363870277319940e-01	4.407986272405503558e-01
