# Supplementary material for: Agile perching maneuvers in birds and morphing-wing drones
Source: Nat Commun. 2024 Sep 27;15:8330. doi: 10.1038/s41467-024-52369-4 (PMC11437188; doi:10.1038/s41467-024-52369-4)
Supplement: Supplementary file 11 — Source Data [file 41467_2024_52369_MOESM11_ESM.zip › figure_source_data/suppl_fig_2/harris_hawk_534.csv]

# horizontal_pos	altitude
-1.226290368568451328e+01	3.138024388778319906e-01
-1.225495567460351332e+01	3.126928357466349784e-01
-1.224682853873201260e+01	3.116136420424769904e-01
-1.223852273104881405e+01	3.105699989627469515e-01
-1.223003835414731277e+01	3.095668668412360214e-01
-1.222137514887321252e+01	3.086089826501140498e-01
-1.221253248747551368e+01	3.077008181841189849e-01
-1.220350937132741365e+01	3.068465392799020197e-01
-1.219430443322411328e+01	3.060499664212510407e-01
-1.218491594421981361e+01	3.053145370754379861e-01
-1.217534182491381323e+01	3.046432700972180330e-01
-1.216557966105551358e+01	3.040387325251410200e-01
-1.215562672328911376e+01	3.035030090798580549e-01
-1.214547999081841390e+01	3.030376746561249668e-01
-1.213513617873231354e+01	3.026437700792899976e-01
-1.212459176869491273e+01	3.023217813735260551e-01
-1.211384304266841383e+01	3.020716227628079675e-01
-1.210288611930901403e+01	3.018926235971970407e-01
-1.209171699264741306e+01	3.017835193662220528e-01
-1.208033157264501334e+01	3.017424469286350552e-01
-1.206872572719541381e+01	3.017669440534940239e-01
-1.205689532513071249e+01	3.018539533319469781e-01
-1.204483627977981364e+01	3.019998304823300339e-01
-1.203254459262411302e+01	3.022003570337179479e-01
-1.202001639659221333e+01	3.024507573350799783e-01
-1.200724799854711300e+01	3.027457197991200166e-01
-1.199423592052171372e+01	3.030794222520399872e-01
-1.198097693927941343e+01	3.034455612231460320e-01
-1.196746812379241298e+01	3.038373849719530062e-01
-1.195370687025581269e+01	3.042477300153569875e-01
-1.193969093428261274e+01	3.046690608841710057e-01
-1.192541845995731364e+01	3.050935128069860447e-01
-1.191088800546061321e+01	3.055129369904650005e-01
-1.189609856501621366e+01	3.059189481390529597e-01
-1.188104958695231339e+01	3.063029738340119490e-01
-1.186574098771291297e+01	3.066563053721089727e-01
-1.185017316169901314e+01	3.069701496483070446e-01
-1.183434698686631315e+01	3.072356816548099667e-01
-1.181826382605051329e+01	3.074440971610320483e-01
-1.180192552404081319e+01	3.075866651355130266e-01
-1.178533440046321346e+01	3.076547794718790252e-01
-1.176849323858311358e+01	3.076400095864210149e-01
-1.175140527017801340e+01	3.075341494650319918e-01
-1.173407415666981279e+01	3.073292647518579557e-01
-1.171650396674431249e+01	3.070177374911100543e-01
-1.169869915072161426e+01	3.065923081567739628e-01
-1.168066451196741262e+01	3.060461146323699699e-01
-1.166240517566431301e+01	3.053727278339549711e-01
-1.164392655528481413e+01	3.045661837041280240e-01
-1.162523431712491373e+01	3.036210113422580514e-01
-1.160633434326901359e+01	3.025322570762749574e-01
-1.158723269336931416e+01	3.012955043234579744e-01
-1.156793556562311309e+01	2.999068891314160545e-01
-1.154844925733491401e+01	2.983631113350959652e-01
-1.152878012544071318e+01	2.966614413108430437e-01
-1.150893454736861266e+01	2.947997223534999933e-01
-1.148891888259001348e+01	2.927763687468449838e-01
-1.146873943520511396e+01	2.905903596406400058e-01
-1.144840241787921364e+01	2.882412288887190033e-01
-1.142791391742931317e+01	2.857290510413610374e-01
-1.140727986232681346e+01	2.830544237211090053e-01
-1.138650599236061289e+01	2.802184466438559785e-01
-1.136559783066621421e+01	2.772226975759959910e-01
-1.134456065830181259e+01	2.740692055433140428e-01
-1.132339949151301361e+01	2.707604216279450027e-01
-1.130211906179721382e+01	2.672991877057989685e-01
-1.128072379884621412e+01	2.636887034882430259e-01
-1.125921781640731290e+01	2.599324922385110037e-01
-1.123760490107831345e+01	2.560343655352009806e-01
-1.121588850401351323e+01	2.519983874524209799e-01
-1.119407173549401335e+01	2.478288385187850107e-01
-1.117215736228581413e+01	2.435301798057719902e-01
-1.115014780768551361e+01	2.391070174801269987e-01
-1.112804515412931394e+01	2.345640681354559942e-01
-1.110585114822431407e+01	2.299061251952010110e-01
-1.108356720804201423e+01	2.251380266533100083e-01
-1.106119443250031331e+01	2.202646243905370116e-01
-1.103873361265141284e+01	2.152907552739919961e-01
-1.101618524468271332e+01	2.102212142157509900e-01
-1.099354954443301402e+01	2.050607293336670078e-01
-1.097082646322631305e+01	1.998139393244620088e-01
-1.094801570482141351e+01	1.944853731263050112e-01
-1.092511674328191340e+01	1.890794319158959902e-01
-1.090212884157311279e+01	1.836003734540899990e-01
-1.087905107069961375e+01	1.780522987646910027e-01
-1.085588232920541252e+01	1.724391411037859978e-01
-1.083262136286781363e+01	1.667646571520099985e-01
-1.080926678442611255e+01	1.610324203399360055e-01
-1.078581709319781368e+01	1.552458161974950013e-01
-1.076227069444711404e+01	1.494080396020910084e-01
-1.073862591838271285e+01	1.435220937871252989e-01
-1.071488103867311281e+01	1.375907909628293069e-01
-1.069103429038141329e+01	1.316167543947792118e-01
-1.066708388723351320e+01	1.256024217819987077e-01
-1.064302803814291387e+01	1.195500497760846048e-01
-1.061886496293071325e+01	1.134617194850732064e-01
-1.059459290718491253e+01	1.073393428105682001e-01
-1.057021015621681315e+01	1.011846694736822094e-01
-1.054571504807911353e+01	9.499929459429400092e-02
-1.052110598561871413e+01	8.878466669863610550e-02
-1.049638144754541358e+01	8.254209604196240113e-02
-1.047153999850161377e+01	7.627276314561870496e-02
-1.044658029812751288e+01	6.997772746091220075e-02
-1.042150110911771321e+01	6.365793608536990389e-02
-1.039630130427091359e+01	5.731423246997670307e-02
-1.037097987253801357e+01	5.094736506846500590e-02
-1.034553592407611333e+01	4.455799589141509753e-02
-1.031996869432091302e+01	3.814670893856339506e-02
-1.029427754708851417e+01	3.171401849210961355e-02
-1.026846197672491279e+01	2.526037726177979281e-02
-1.024252160931891353e+01	1.878618437884410630e-02
-1.021645620300081347e+01	1.229179324110810101e-02
-1.019026564734791407e+01	5.777519214093917999e-03
-1.016394996192370392e+01	-7.563528048047940544e-04
-1.013750929397750333e+01	-7.309560952375504517e-03
-1.011094391533744385e+01	-1.388185909045558386e-02
-1.008425421853018378e+01	-2.047300961893569471e-02
-1.005744071216666313e+01	-2.708277641205880659e-02
-1.003050401563574390e+01	-3.371091788392988065e-02
-1.000344485315223331e+01	-4.035718019458928163e-02
-9.976264047209813413e+00	-4.702129061389659359e-02
-9.948962511493713023e+00	-5.370295106654399131e-02
-9.921541243312143266e+00	-6.040183188754399968e-02
-9.894001315609553870e+00	-6.711756582324901466e-02
-9.866343868628772995e+00	-7.384974231812496681e-02
-9.838570101292463121e+00	-8.059790213191203589e-02
-9.810681262377443090e+00	-8.736153233524895922e-02
-9.782678641558224086e+00	-9.414006173416500367e-02
-9.754563560397674138e+00	-1.009328567748790095e-01
-9.726337363364352839e+00	-1.077392179800609751e-01
-9.698001408956374192e+00	-1.145583769659480056e-01
-9.669557061011113674e+00	-1.213894940864909677e-01
-9.641005680279283396e+00	-1.282316567460879964e-01
-9.612348616339243534e+00	-1.350838784163709838e-01
-9.583587199924703981e+00	-1.419450983851759940e-01
-9.554722735734673122e+00	-1.488141822572500161e-01
-9.525756495789753586e+00	-1.556899232167229807e-01
-9.496689713392843402e+00	-1.625710440509010035e-01
-9.467523577745712515e+00	-1.694561999239599936e-01
-9.438259229265502981e+00	-1.763439818776579848e-01
-9.408897755636964177e+00	-1.832329210246559925e-01
-9.379440188627382824e+00	-1.901214933885960190e-01
-9.349887501682292879e+00	-1.970081253340519867e-01
-9.320240608309964259e+00	-2.038911995190880178e-01
-9.290500361253313244e+00	-2.107690612936890528e-01
-9.260667552437674033e+00	-2.176400254589990202e-01
-9.230742913673212868e+00	-2.245023832953610410e-01
-9.200727118081212907e+00	-2.313544097617200035e-01
-9.170620782204263577e+00	-2.381943707653109699e-01
-9.140424468751673359e+00	-2.450205303986760508e-01
-9.110138689923953592e+00	-2.518311580411550232e-01
-9.079763911252554109e+00	-2.586245352240629791e-01
-9.049300555885523067e+00	-2.653989621627609874e-01
-9.018749009244352521e+00	-2.721527638648039704e-01
-8.988109623973842943e+00	-2.788842957311100101e-01
-8.957382725103853360e+00	-2.855919485765970323e-01
-8.926568615340892521e+00	-2.922741530077270222e-01
-8.895667580407183195e+00	-2.989293831067510454e-01
-8.864679894346362943e+00	-3.055561593858329705e-01
-8.833605824717484012e+00	-3.121530509885010463e-01
-8.802445637602763995e+00	-3.187186771305779431e-01
-8.771199602359533998e+00	-3.252517077877619678e-01
-8.739867996052943511e+00	-3.317508636518890497e-01
-8.708451107512743761e+00	-3.382149153924290386e-01
-8.676949240965482701e+00	-3.446426822735419448e-01
-8.645362719201854063e+00	-3.510330301898750283e-01
-8.613691886247913487e+00	-3.573848691957989820e-01
-8.581937109518303686e+00	-3.636971506128659493e-01
-8.550098781439192663e+00	-3.699688638085860126e-01
-8.518177320538352859e+00	-3.761990327460419947e-01
-8.486173172009323196e+00	-3.823867124082290236e-01
-8.454086807765863298e+00	-3.885309852032000077e-01
-8.421918726011872636e+00	-3.946309574560619704e-01
-8.389669450360003111e+00	-4.006857560915690342e-01
-8.357339528540142837e+00	-4.066945256065330194e-01
-8.324929530745404094e+00	-4.126564254245659868e-01
-8.292440047669083825e+00	-4.185706277169149447e-01
-8.259871688291223535e+00	-4.244363157625000160e-01
-8.227225077476633786e+00	-4.302526829078910375e-01
-8.194500853449174116e+00	-4.360189321741369528e-01
-8.161699665208173471e+00	-4.417342765423310502e-01
-8.128822169953483723e+00	-4.473979399338389729e-01
-8.095869030584113446e+00	-4.530091588845919781e-01
-8.062840913333902293e+00	-4.585671848960620189e-01
-8.029738485603873599e+00	-4.640712874288239198e-01
-7.996562414046932687e+00	-4.695207574883459301e-01
-7.963313362955322106e+00	-4.749149117371189166e-01
-7.929991992995172545e+00	-4.802530970528539611e-01
-7.896598960325672323e+00	-4.855346954394069159e-01
-7.863134916133112107e+00	-4.907591291857979487e-01
-7.829600506602182541e+00	-4.959258661592170214e-01
-7.795996373338892838e+00	-5.010344251106459978e-01
-7.762323154251032697e+00	-5.060843808667019328e-01
-7.728581484884312403e+00	-5.110753692787448621e-01
-7.694772000203502493e+00	-5.160070918001560258e-01
-7.660895336800822797e+00	-5.208793195651568730e-01
-7.626952135505992381e+00	-5.256918968473729414e-01
-7.592943044365532579e+00	-5.304447437836830037e-01
-7.558868721952852532e+00	-5.351378582584660482e-01
-7.524729840964922367e+00	-5.397713168550428708e-01
-7.490527092056832537e+00	-5.443452747947450376e-01
-7.456261187861402462e+00	-5.488599647992928876e-01
-7.421932867138392176e+00	-5.533156948288788790e-01
-7.387542898995432594e+00	-5.577128446661279160e-01
-7.353092087122132803e+00	-5.620518613346909831e-01
-7.318581273978132629e+00	-5.663332533603289143e-01
-7.284011344876992311e+00	-5.705575839014989104e-01
-7.249383231909302339e+00	-5.747254627955149520e-01
-7.214697917650582326e+00	-5.788375375848560100e-01
-7.179956438603262825e+00	-5.828944836058429502e-01
-7.145159888325292918e+00	-5.868969932384859867e-01
-7.110309420202932884e+00	-5.908457644313969137e-01
-7.075406249830102468e+00	-5.947414886291579883e-01
-7.040451656962102511e+00	-5.985848382410750013e-01
-7.005446987017602822e+00	-6.023764537997819968e-01
-6.970393652108652915e+00	-6.061169309653808845e-01
-6.935293131584712611e+00	-6.098068075357498952e-01
-6.900146972083182284e+00	-6.134465506261310708e-01
-6.864956787084892653e+00	-6.170365441811809237e-01
-6.829724255979212622e+00	-6.205770769802949616e-01
-6.794451122649382668e+00	-6.240683312922579162e-01
-6.759139193594002393e+00	-6.275103723283028678e-01
-6.723790335605942303e+00	-6.309031386334760239e-01
-6.688406473034592459e+00	-6.342464335451309942e-01
-6.652989584661542111e+00	-6.375399178344769435e-01
-6.617541700223402046e+00	-6.407831036327420460e-01
-6.582064896618562422e+00	-6.439753497277689309e-01
-6.546561293837222628e+00	-6.471158583001739295e-01
-6.511033050655652410e+00	-6.502036731506899425e-01
-6.475482360137162274e+00	-6.532376794523568897e-01
-6.439911444982632460e+00	-6.562166050430469078e-01
-6.404322552773822785e+00	-6.591390232556639805e-01
-6.368717951151872114e+00	-6.620033572655550369e-01
-6.333099922972902363e+00	-6.648078859173769395e-01
-6.297470761480802537e+00	-6.675507509771598791e-01
-6.261832765535832124e+00	-6.702299657397658983e-01
-6.226188234935292165e+00	-6.728434249075090356e-01
-6.190539465860252832e+00	-6.753889156425980644e-01
-6.154888746479562300e+00	-6.778641296842999875e-01
-6.119238352739542641e+00	-6.802666764115370412e-01
-6.083590544364652075e+00	-6.825940967229280343e-01
-6.047947561091562285e+00	-6.848438775992580219e-01
-6.012311619155642717e+00	-6.870134672079228899e-01
-5.976684908045952760e+00	-6.891002904051499733e-01
-5.941069587541592867e+00	-6.911017644895820489e-01
-5.905467785039242301e+00	-6.930153150602849088e-01
-5.869881593179002266e+00	-6.948383918331950682e-01
-5.834313067772562533e+00	-6.965684842724639836e-01
-5.798764226035422631e+00	-6.982031368970420537e-01
-5.763237045121992530e+00	-6.997399641280319660e-01
-5.727733460960682699e+00	-7.011766645487860217e-01
-5.692255367383462605e+00	-7.025110344572980114e-01
-5.656804615542852410e+00	-7.037409805990719747e-01
-5.621383013607472279e+00	-7.048645319781849938e-01
-5.585992326725762069e+00	-7.058798506546148932e-01
-5.550634277246182080e+00	-7.067852414469368849e-01
-5.515310545181272062e+00	-7.075791604710810478e-01
-5.480022768901572583e+00	-7.082602224578500305e-01
-5.444772546045152595e+00	-7.088272068042240637e-01
-5.409561434627232046e+00	-7.092790623259279670e-01
-5.374390954334452353e+00	-7.096149106912830185e-01
-5.339262587987582798e+00	-7.098340485287599755e-01
-5.304177783156202253e+00	-7.099359482129270482e-01
-5.269137953908852090e+00	-7.099202573453688991e-01
-5.234144482681882593e+00	-7.097867969586970638e-01
-5.199198722250182314e+00	-7.095355584827218731e-01
-5.164301997783212528e+00	-7.091666995223180336e-01
-5.129455608969472280e+00	-7.086805385061640816e-01
-5.094660832193102173e+00	-7.080775482745909066e-01
-5.059918922745962888e+00	-7.073583486828840527e-01
-5.025231117059182573e+00	-7.065236983037470608e-01
-4.990598634938162803e+00	-7.055744853190299981e-01
-4.956022681785222872e+00	-7.045117176963249239e-01
-4.921504450794642160e+00	-7.033365127505439851e-01
-4.887045125104772403e+00	-7.020500861941920689e-01
-4.852645879892592440e+00	-7.006537407825879082e-01
-4.818307884396082486e+00	-6.991488546619319955e-01
-4.784032303850642265e+00	-6.975368695287209597e-01
-4.749820301325592631e+00	-6.958192787087369435e-01
-4.715673039448022408e+00	-6.939976152625519923e-01
-4.681591682000862953e+00	-6.920734402223869264e-01
-4.647577395383563292e+00	-6.900483310621499111e-01
-4.613631349923503322e+00	-6.879238704986549990e-01
-4.579754721027553543e+00	-6.857016357174590127e-01
-4.545948690163543304e+00	-6.833831881114269535e-01
-4.512214445662423579e+00	-6.809700636141948760e-01
-4.478553183332573795e+00	-6.784637637041319724e-01
-4.444966106878683654e+00	-6.758657471472999667e-01
-4.411454428118763538e+00	-6.731774225403639456e-01
-4.378019366993633810e+00	-6.704001417064320290e-01
-4.344662151364693692e+00	-6.675351939885079133e-01
-4.311384016596763402e+00	-6.645838014766929369e-01
-4.278186204924243619e+00	-6.615471151965239827e-01
-4.245069964600063805e+00	-6.584262122769870551e-01
-4.212036548828533178e+00	-6.552220941078310545e-01
-4.179087214484552781e+00	-6.519356854869360340e-01
-4.146223220623233452e+00	-6.485678347497110252e-01
-4.113445826785903314e+00	-6.451193148638698638e-01
-4.080756291109683076e+00	-6.415908254645550368e-01
-4.048155868250063349e+00	-6.379829957966569598e-01
-4.015645807127243394e+00	-6.342963885234789156e-01
-3.983227348509193355e+00	-6.305315043534989172e-01
-3.950901722445872899e+00	-6.266887874301558803e-01
-3.918670145571002905e+00	-6.227686314231990483e-01
-3.886533818289563236e+00	-6.187713862543349208e-01
-3.854493921870843387e+00	-6.146973653846830032e-01
-3.822551615468682940e+00	-6.105468535869760238e-01
-3.790708033091902962e+00	-6.063201151214969720e-01
-3.758964280549832893e+00	-6.020174022315110118e-01
-3.727321432398762902e+00	-5.976389638713939245e-01
-3.695780528916863261e+00	-5.931850545788490692e-01
-3.664342573136012859e+00	-5.886559434014708714e-01
-3.633008527959822764e+00	-5.840519227875828889e-01
-3.601779313398333571e+00	-5.793733173515800416e-01
-3.570655803949922991e+00	-5.746204924251299140e-01
-3.539638826161593421e+00	-5.697938623073470765e-01
-3.508729156399033045e+00	-5.648938981295530404e-01
-3.477927518857223177e+00	-5.599211352534119168e-01
-3.447234583842613276e+00	-5.548761801250219339e-01
-3.416650966356603369e+00	-5.497597165120440277e-01
-3.386177225009543434e+00	-5.445725110559349602e-01
-3.355813861292912925e+00	-5.393154180770369788e-01
-3.325561319236043367e+00	-5.339893835763280805e-01
-3.295419985471693458e+00	-5.285954483843360308e-01
-3.265390189732793047e+00	-5.231347504147059180e-01
-3.235472205800113521e+00	-5.176085259874210198e-01
-3.205666252917983350e+00	-5.120181101944409896e-01
-3.175972497692232999e+00	-5.063649362886319949e-01
-3.146391056480923432e+00	-5.006505340851750141e-01
-3.116921998285433482e+00	-4.948765273731859371e-01
-3.087565348145183464e+00	-4.890446303438829578e-01
-3.058321091035673511e+00	-4.831566430503940190e-01
-3.029189176264982741e+00	-4.772144459229689661e-01
-3.000169522359833252e+00	-4.712199933720439549e-01
-2.971262022427582750e+00	-4.651753065201479909e-01
-2.942466549975993217e+00	-4.590824651119859712e-01
-2.913782965167952987e+00	-4.529435986601690334e-01
-2.885211121483383323e+00	-4.467608768918540085e-01
-2.856750872756113502e+00	-4.405364995690260188e-01
-2.828402080548563013e+00	-4.342726857621280190e-01
-2.800164621822433197e+00	-4.279716626632959486e-01
-2.772038396859152876e+00	-4.216356540314280532e-01
-2.744023337379463356e+00	-4.152668683666859706e-01
-2.716119414807223187e+00	-4.088674869167589487e-01
-2.688326648618742709e+00	-4.024396516212420116e-01
-2.660645114715352921e+00	-3.959854531037500514e-01
-2.633074953753432812e+00	-3.895069188238639568e-01
-2.605616379363572932e+00	-3.830060015026650055e-01
-2.578269686187792953e+00	-3.764845679363960085e-01
-2.551035257661992794e+00	-3.699443883126740107e-01
-2.523913573469232841e+00	-3.633871261426459554e-01
-2.496905216588572785e+00	-3.568143289205309432e-01
-2.470010879863962838e+00	-3.502274196190339750e-01
-2.443231372017903080e+00	-3.436276891252630361e-01
-2.416567623035602796e+00	-3.370162897169170502e-01
-2.390020688847042774e+00	-3.303942296726969929e-01
-2.363591755236543079e+00	-3.237623691041529583e-01
-2.337282140912682937e+00	-3.171214170884850136e-01
-2.311093299674992885e+00	-3.104719301732200010e-01
-2.285026821618362902e+00	-3.038143123142709734e-01
-2.259084433321322916e+00	-2.971488162985490011e-01
-2.233267996970083047e+00	-2.904755466912969930e-01
-2.207579508377083055e+00	-2.837944643365370445e-01
-2.182021093859402683e+00	-2.771053924265959867e-01
-2.156595005950992849e+00	-2.704080241437189502e-01
-2.131303617930273120e+00	-2.637019318633099796e-01
-2.106149417154302927e+00	-2.569865778944900314e-01
-2.081134997199562964e+00	-2.502613267195120117e-01
-2.056263048819642947e+00	-2.435254586792589548e-01
-2.031536349740132863e+00	-2.367781850376529662e-01
-2.006957753321392701e+00	-2.300186643434610212e-01
-1.982530176130832933e+00	-2.232460199937999490e-01
-1.958256584476852913e+00	-2.164593588898039989e-01
-1.934139979967552936e+00	-2.096577910614399465e-01
-1.910183384167903009e+00	-2.028404501255979819e-01
-1.886389822439942909e+00	-1.960065144293869910e-01
-1.862762307060472855e+00	-1.891552287191829995e-01
-1.839303819720983002e+00	-1.822859261655560004e-01
-1.816017293523662923e+00	-1.753980505648329857e-01
-1.792905594596603036e+00	-1.684911785298829900e-01
-1.769971503458962925e+00	-1.615650414758380005e-01
-1.747217696274662835e+00	-1.546195472009749827e-01
-1.724646726139442920e+00	-1.476548008590339855e-01
-1.702261004551473000e+00	-1.406711251168600296e-01
-1.680062783220462874e+00	-1.336690792905589897e-01
-1.658054136373033005e+00	-1.266494772543739766e-01
-1.636236943714422853e+00	-1.196134039193439969e-01
-1.614612874207092874e+00	-1.125622300834329681e-01
-1.593183370826222855e+00	-1.054976254613970155e-01
-1.571949636449923027e+00	-9.842156971101195806e-02
-1.550912621038422978e+00	-9.133636128262501153e-02
-1.530073010251562948e+00	-8.424462393109599656e-02
-1.509431215647292879e+00	-7.714931074320802162e-02
-1.488987366595923012e+00	-7.005370554934597926e-02
-1.468741304035432904e+00	-6.296142160569700996e-02
-1.448692576182042835e+00	-5.587639745232197974e-02
-1.428840436298382865e+00	-4.880288987298209147e-02
-1.409183842607252934e+00	-4.174546390462050005e-02
-1.389721460424832911e+00	-3.470897986757931486e-02
-1.370451666570452920e+00	-2.769857741196260492e-02
-1.351372556093382915e+00	-2.071965660077101923e-02
-1.332481951338643000e+00	-1.377785607638920551e-02
-1.313777413355272872e+00	-6.879028383480312314e-03
-1.295256255630492959e+00	-2.921254812440765569e-05
-1.276915560113562886e+00	6.765395960105502482e-03
-1.258752195472312874e+00	1.349847772974110960e-02
-1.240762837504882921e+00	2.016362419301409581e-02
-1.222943991608632874e+00	2.675437449015261038e-02
-1.205292017187572950e+00	3.326425418237741183e-02
-1.187803153859902983e+00	3.968681556007661038e-02
-1.170473549307708971e+00	4.601567927055139062e-02
-1.153299288592148031e+00	5.224457696933379469e-02
-1.136276424740092050e+00	5.836739468062809855e-02
-1.119401010391551932e+00	6.437821653615470596e-02
-1.102669130282291077e+00	7.027136854782080333e-02
-1.086076934322532939e+00	7.604146205840049688e-02
-1.069620671020997005e+00	8.168343650599040051e-02
-1.053296720993677882e+00	8.719260113258600620e-02
-1.037101630289076093e+00	9.256467526485320785e-02
-1.021032143256068059e+00	9.779582679617471186e-02
-1.005085234677387085e+00	1.028827085034436095e-01
-9.892581408909288943e-01	1.078224918399129095e-01
-9.735483896227530298e-01	1.126128978567477040e-01
-9.579538282599660004e-01	1.172522249207554046e-01
-9.424726502984350773e-01	1.217393729140718028e-01
-9.271034197097109963e-01	1.260738636232880960e-01
-9.118450929834889251e-01	1.302558570505114033e-01
-8.966970386163530815e-01	1.342861634070207089e-01
-8.816590538344570849e-01	1.381662505813420205e-01
-8.667313783569359220e-01	1.418982469074925035e-01
-8.519147050282380729e-01	1.454849390956041988e-01
-8.372101871709318743e-01	1.489297652258330107e-01
-8.226194425357888917e-01	1.522368027470969998e-01
-8.081445537527960354e-01	1.554107514643939814e-01
-7.937880652150299809e-01	1.584569115419069973e-01
-7.795529763567630166e-01	1.613811565933729875e-01
-7.654427313175020675e-01	1.641899019758699951e-01
-7.514612050146018962e-01	1.668900684479119878e-01
-7.376126856783979946e-01	1.694890413969720178e-01
-7.239018539350980941e-01	1.719946258849759935e-01
-7.103337585537159438e-01	1.744149978023719905e-01
-6.969137890037648830e-01	1.767586514617330018e-01
-6.836476449999999705e-01	1.790343440000000119e-01
-6.705413032388279904e-01	1.812510369940089905e-01
-6.576009815578439666e-01	1.834178357265170145e-01
-6.448331007750059962e-01	1.855439265690989881e-01
-6.322442444868650036e-01	1.876385129736690138e-01
-6.198411171259139429e-01	1.897107505857660026e-01
-6.076305005950710658e-01	1.917696820096120025e-01
-5.956192098124879486e-01	1.938241717673299946e-01
-5.838140475120190409e-01	1.958828420020529981e-01
-5.722217586535560674e-01	1.979540094770460001e-01
-5.608489848030560054e-01	2.000456244201239964e-01
-5.497022188441560431e-01	2.021652117544590066e-01
-5.387877603818319594e-01	2.043198152434360093e-01
-5.281116721935990022e-01	2.065159450583760048e-01
-5.176797380751489985e-01	2.087595292539300151e-01
-5.074974224153050439e-01	2.110558696067200146e-01
-4.975698318196969949e-01	2.134096022387370062e-01
-4.879016790838590079e-01	2.158246634081590065e-01
-4.784972497946800019e-01	2.183042608070950019e-01
-4.693603718145170078e-01	2.208508506585220021e-01
-4.604943878751590058e-01	2.234661208538810118e-01
-4.519021314793779664e-01	2.261509803188599954e-01
-4.435859062765509786e-01	2.289055547383180012e-01
-4.355474690459659737e-01	2.317291887127010119e-01
-4.277880163875019681e-01	2.346204543582519897e-01
-4.203081751846570180e-01	2.375771663024109914e-01
-4.131079968699199467e-01	2.405964029647340019e-01
-4.061869554876129662e-01	2.436745339530680121e-01
-3.995439495149709641e-01	2.468072533452770057e-01
-3.931773073688509812e-01	2.499896185691500017e-01
-3.870847964933660235e-01	2.532160945379119954e-01
-3.812636358933839675e-01	2.564806026466209810e-01
-3.757105119504520196e-01	2.597765741862080313e-01
-3.704215973317059873e-01	2.630970076876170127e-01
-3.653925727788229771e-01	2.664345296688589992e-01
-3.606186515434599560e-01	2.697814582233190039e-01
-3.560946062178779736e-01	2.731298688587160406e-01
-3.518147976948720057e-01	2.764716619730269720e-01
-3.477732059796549979e-01	2.797986313367979982e-01
-3.439634625681349811e-01	2.831025329407039770e-01
-3.403788841009479649e-01	2.863751535632149681e-01
-3.370125070007409795e-01	2.896083784158060004e-01
-3.338571228013269554e-01	2.927942572323679604e-01
-3.309053138814299633e-01	2.959250681852599874e-01
-3.281494893225719856e-01	2.989933790326929630e-01
-3.255819206200919469e-01	3.019921049306519834e-01
-3.231947769880449961e-01	3.049145623771010172e-01
-3.209801600126709897e-01	3.077545187964539908e-01
-3.189301374248819654e-01	3.105062373178649748e-01
-3.170367757796239694e-01	3.131645163513430141e-01
-3.152921718487149971e-01	3.157247236205189544e-01
-3.136884825535419807e-01	3.181828243696029901e-01
-3.122179532846059979e-01	3.205354035239660337e-01
-3.108729444760289784e-01	3.227796816483450293e-01
-3.096459563244660096e-01	3.249135246131199528e-01
-3.085296515632919845e-01	3.269354469468409574e-01
-3.075168762240089726e-01	3.288446089213840073e-01
-3.066006783375420097e-01	3.306408074841260536e-01
-3.057743245480469829e-01	3.323244612184960145e-01
-3.050313146310149603e-01	3.338965895795480421e-01
-3.043653939255600016e-01	3.353587867139720124e-01
-3.037705637076990040e-01	3.367131902335069871e-01
-3.032410895470709633e-01	3.379624453663330197e-01
-3.027715077037589908e-01	3.391096649620169989e-01
-3.023566296346399951e-01	3.401583858712530217e-01
-3.019915446898699951e-01	3.411125222614660446e-01
-3.016716210897759654e-01	3.419763164626400398e-01
-3.013925052804899973e-01	3.427542879640870233e-01
-3.011501197731369928e-01	3.434511812017619903e-01
-3.009406595764069769e-01	3.440719127868160365e-01
-3.007605873358029647e-01	3.446215188289909470e-01
-3.006066272949979856e-01	3.451051030030519717e-01
-3.004757581955149748e-01	3.455277859924550388e-01
-3.003652052305869624e-01	3.458946569219200073e-01
-3.002724311675769586e-01	3.462107273594630108e-01
-3.001951267509779808e-01	3.464808884288970159e-01
-3.001312004948329948e-01	3.467098715261349717e-01
-3.000787679696609866e-01	3.469022130770239576e-01
-3.000361406846959733e-01	3.470622237115660313e-01
-3.000018146616959536e-01	3.471939621596219494e-01
-2.999744587919039862e-01	3.473012140974049977e-01
-2.999529030630129767e-01	3.473874760930100170e-01
-2.999361267384609842e-01	3.474559447138939605e-01
-2.999232465670930159e-01	3.475095107707040221e-01
-2.999135050973290029e-01	3.475507585814280320e-01
