# Supplementary material for: Agile perching maneuvers in birds and morphing-wing drones
Source: Nat Commun. 2024 Sep 27;15:8330. doi: 10.1038/s41467-024-52369-4 (PMC11437188; doi:10.1038/s41467-024-52369-4)
Supplement: Supplementary file 11 — Source Data [file 41467_2024_52369_MOESM11_ESM.zip › figure_source_data/suppl_fig_2/harris_hawk_520.csv]

# horizontal_pos	altitude
-1.200993930805749699e+01	3.610774367502170290e-01
-1.199397739893379722e+01	3.635154941756489899e-01
-1.197776458222789842e+01	3.659097069621869980e-01
-1.196132008877929742e+01	3.682499114475190072e-01
-1.194466300033719719e+01	3.705260183071020230e-01
-1.192781213645939786e+01	3.727280650470259915e-01
-1.191078594531329671e+01	3.748462673802230305e-01
-1.189360239915389705e+01	3.768710690795439855e-01
-1.187627889519879787e+01	3.787931899158439863e-01
-1.185883216256779704e+01	3.806036713078579936e-01
-1.184127817589089737e+01	3.822939193330139873e-01
-1.182363207612579714e+01	3.838557447743080053e-01
-1.180590809905679706e+01	3.852813999075649920e-01
-1.178811951187549845e+01	3.865636117656440218e-01
-1.177027855817179791e+01	3.876956116509380212e-01
-1.175239641158749748e+01	3.886711607045750250e-01
-1.173448313830899714e+01	3.894845713795649922e-01
-1.171654766850209839e+01	3.901307247053319993e-01
-1.169859777671209677e+01	3.906050832721800203e-01
-1.168064007118169734e+01	3.909036999057179940e-01
-1.166267999196519689e+01	3.910232220427189986e-01
-1.164472181764459791e+01	3.909608918607410111e-01
-1.162676868038889744e+01	3.907145422536680290e-01
-1.160882258903079745e+01	3.902825887836430252e-01
-1.159088445977389803e+01	3.896640177762820123e-01
-1.157295415409019768e+01	3.888583707600500317e-01
-1.155503052331179781e+01	3.878657254820069844e-01
-1.153711145937779747e+01	3.866866737603600335e-01
-1.151919395115469769e+01	3.853222964591150324e-01
-1.150127414571449691e+01	3.837741358913620005e-01
-1.148334741392599767e+01	3.820441659751669938e-01
-1.146540841969229696e+01	3.801347604794880208e-01
-1.144745119215159690e+01	3.780486597069160348e-01
-1.142946920015129741e+01	3.757889359653119876e-01
-1.141145542830099835e+01	3.733589581815699998e-01
-1.139340245391449713e+01	3.707623560078129876e-01
-1.137530252416529741e+01	3.680029837635330203e-01
-1.135714763279199779e+01	3.650848845465440307e-01
-1.133892959571899794e+01	3.620122548314300137e-01
-1.132064012498259764e+01	3.587894098567089851e-01
-1.130227090039069715e+01	3.554207500813539866e-01
-1.128381363838049722e+01	3.519107289681649986e-01
-1.126526015758559751e+01	3.482638223259330035e-01
-1.124660244066909698e+01	3.444844994149059980e-01
-1.122783269203119794e+01	3.405771959911410018e-01
-1.120894339105279691e+01	3.365462894353550283e-01
-1.118992734059229832e+01	3.323960760813229887e-01
-1.117077771050819734e+01	3.281307508282000351e-01
-1.115148807603809722e+01	3.237543890908159971e-01
-1.113205245091949713e+01	3.192709311124490301e-01
-1.111246531519629777e+01	3.146841686362750190e-01
-1.109272163770589792e+01	3.099977339050140057e-01
-1.107281689329609797e+01	3.052150909335770157e-01
-1.105274707486959684e+01	3.003395289770970367e-01
-1.103250870039989806e+01	2.953741580968770042e-01
-1.101209881510549771e+01	2.903219067096249884e-01
-1.099151498900689816e+01	2.851855209911390299e-01
-1.097075531012679761e+01	2.799675659942539863e-01
-1.094981837362139743e+01	2.746704283325470120e-01
-1.092870326715859797e+01	2.692963202758840158e-01
-1.090740955287579794e+01	2.638472851011930409e-01
-1.088593724626969816e+01	2.583252035419559833e-01
-1.086428679237619832e+01	2.527318011822810018e-01
-1.084245903961009816e+01	2.470686566461140210e-01
-1.082045521163179735e+01	2.413372104386960204e-01
-1.079827687760789701e+01	2.355387743055530059e-01
-1.077592592122529780e+01	2.296745409837930019e-01
-1.075340450880959686e+01	2.237455942309090062e-01
-1.073071505688339755e+01	2.177529190274090087e-01
-1.070786019948589818e+01	2.116974118609900035e-01
-1.068484275555569774e+01	2.055798910113970090e-01
-1.066166569665749719e+01	1.994011067663060133e-01
-1.063833211531259693e+01	1.931617515091419990e-01
-1.061484519417009764e+01	1.868624696296710130e-01
-1.059120817622799748e+01	1.805038672170680147e-01
-1.056742433629429812e+01	1.740865215029660240e-01
-1.054349695384899732e+01	1.676109900285739918e-01
-1.051942928744679762e+01	1.610778195151560122e-01
-1.049522455077509697e+01	1.544875544211150031e-01
-1.047088589046009766e+01	1.478407451714830179e-01
-1.044641636569159715e+01	1.411379560469427918e-01
-1.042181892971829704e+01	1.343797727196385239e-01
-1.039709641324369827e+01	1.275668094221278914e-01
-1.037225150973879728e+01	1.206997157340493065e-01
-1.034728676266969671e+01	1.137791829686116141e-01
-1.032220455462429776e+01	1.068059501380802107e-01
-1.029700709831039696e+01	9.978080947425910230e-02
-1.027169642938559768e+01	9.270461147678281388e-02
-1.024627440106979748e+01	8.557826945907581750e-02
-1.022074268048249834e+01	7.840276355932361552e-02
-1.019510274664069804e+01	7.117914418194420945e-02
-1.016935589004569707e+01	6.390853483403821644e-02
-1.014350321378317688e+01	5.659213432127750687e-02
-1.011754563605593837e+01	4.923121826881002305e-02
-1.009148389406577806e+01	4.182713993508652139e-02
-1.006531854915738755e+01	3.438133029011530839e-02
-1.003904999313544799e+01	2.689529733453610572e-02
-1.001267845566373715e+01	1.937062464203681555e-02
-9.986204012653708162e+00	1.180896911496601143e-02
-9.959626595548717987e+00	4.212057951392317312e-03
-9.932946001408927472e+00	-3.418315168793095715e-03
-9.906161903700956728e+00	-1.108029466103227501e-02
-9.879273863696107938e+00	-1.877196834815419990e-02
-9.852281342379818341e+00	-2.649137346796459624e-02
-9.825183712775027445e+00	-3.423650332592587109e-02
-9.797980272581677141e+00	-4.200531453155229022e-02
-9.770670257034497652e+00	-4.979573474664417132e-02
-9.743252851881697651e+00	-5.760567086365797618e-02
-9.715727206386937098e+00	-6.543301752360597412e-02
-9.688092446258616874e+00	-7.327566587514700025e-02
-9.660347686410867496e+00	-8.113151247014799283e-02
-9.632492043463008358e+00	-8.899846818618301070e-02
-9.604524647885726907e+00	-9.687446706334695845e-02
-9.576444655705797615e+00	-1.047574749414919570e-01
-9.548251259683768311e+00	-1.126454977846019778e-01
-9.519943699884017008e+00	-1.205365895816989941e-01
-9.491521273560907801e+00	-1.284288597181419966e-01
-9.462983344290677223e+00	-1.363204797177379746e-01
-9.434329350285267424e+00	-1.442096892642969475e-01
-9.405558811831138399e+00	-1.520948014213529542e-01
-9.376671337804436845e+00	-1.599742069802259636e-01
-9.347666631222367073e+00	-1.678463778795469818e-01
-9.318544493799636896e+00	-1.757098696533039850e-01
-9.289304829488868265e+00	-1.835633228793370209e-01
-9.259947646993737180e+00	-1.914054636155950173e-01
-9.230473061254256706e+00	-1.992351028271809876e-01
-9.200881293913777625e+00	-2.070511348228739612e-01
-9.171172672788397762e+00	-2.148525347351699644e-01
-9.141347630369446975e+00	-2.226383550926490096e-01
-9.111406701400087016e+00	-2.304077215472699613e-01
-9.081350519576748326e+00	-2.381598278319239648e-01
-9.051179813435316746e+00	-2.458939300347979806e-01
-9.020895401490356846e+00	-2.536093402867539703e-01
-8.990498186703106853e+00	-2.613054199657349752e-01
-8.959989150360787136e+00	-2.689815725280940151e-01
-8.929369345455206997e+00	-2.766372360805189889e-01
-8.898639889652987023e+00	-2.842718758078889851e-01
-8.867801957952677228e+00	-2.918849763719379986e-01
-8.836856775126397778e+00	-2.994760343929450119e-01
-8.805805608043428379e+00	-3.070445511220269985e-01
-8.774649757972927233e+00	-3.145900254049590061e-01
-8.743390552960477180e+00	-3.221119470300590204e-01
-8.712029340369767283e+00	-3.296097905426149111e-01
-8.680567479676106757e+00	-3.370830095969749585e-01
-8.649006335592398287e+00	-3.445310319048910386e-01
-8.617347271601268233e+00	-3.519532548253580528e-01
-8.585591643959237018e+00	-3.593490416273130150e-01
-8.553740796229828192e+00	-3.667177184424240122e-01
-8.521796054392996922e+00	-3.740585719111510499e-01
-8.489758722568417681e+00	-3.813708475116099339e-01
-8.457630079379336863e+00	-3.886537485477769560e-01
-8.425411374973178269e+00	-3.959064357615260099e-01
-8.393103828704546743e+00	-4.031280275221999498e-01
-8.360708627475316845e+00	-4.103176005379989832e-01
-8.328226924716558344e+00	-4.174741910256969946e-01
-8.295659839987168382e+00	-4.245967962692009379e-01
-8.263008459154937313e+00	-4.316843764933359640e-01
-8.230273835117547065e+00	-4.387358569770120620e-01
-8.197456989013737427e+00	-4.457501303297259354e-01
-8.164558911868386559e+00	-4.527260588569759769e-01
-8.131580566610356442e+00	-4.596624769437049340e-01
-8.098522890397916285e+00	-4.665581933901338796e-01
-8.065386797183887069e+00	-4.734119936411180229e-01
-8.032173180451396277e+00	-4.802226418583800949e-01
-7.998882916051046621e+00	-4.869888827942700504e-01
-7.965516865071486485e+00	-4.937094434359680650e-01
-7.932075876677926907e+00	-5.003830343999129404e-01
-7.898560790856486769e+00	-5.070083510674829874e-01
-7.864972441007267001e+00	-5.135840744642949929e-01
-7.831311656334336568e+00	-5.201088718966231372e-01
-7.797579263987736375e+00	-5.265813973690860461e-01
-7.763776090919246364e+00	-5.330002918177250137e-01
-7.729902965421966421e+00	-5.393641832015030335e-01
-7.695960718331596340e+00	-5.456716865030770691e-01
-7.661950183876077070e+00	-5.519214036960300440e-01
-7.627872200168636319e+00	-5.581119237405820499e-01
-7.593727609347956431e+00	-5.642418226729430941e-01
-7.559517257377566857e+00	-5.703096638548339481e-01
-7.525241993524407036e+00	-5.763139984491909562e-01
-7.490902669544446724e+00	-5.822533661858131371e-01
-7.456500138609587047e+00	-5.881262964765130441e-01
-7.422035254016816630e+00	-5.939313099334919688e-01
-7.387508867725326667e+00	-5.996669203371320922e-01
-7.352921828772146284e+00	-6.053316370903769617e-01
-7.318274981619916630e+00	-6.109239681866120986e-01
-7.283569164492596393e+00	-6.164424237065031509e-01
-7.248805207756416458e+00	-6.218855198470880641e-01
-7.213983932402916466e+00	-6.272517834735520381e-01
-7.179106148690176603e+00	-6.325397571710500433e-01
-7.144172654995986527e+00	-6.377480047608239389e-01
-7.109184236933456802e+00	-6.428751172320239515e-01
-7.074141666775336290e+00	-6.479197190284140540e-01
-7.039045703228276274e+00	-6.528804746177430118e-01
-7.003897091592246937e+00	-6.577560952612730993e-01
-6.968696564333776600e+00	-6.625453458920149696e-01
-6.933444842094706573e+00	-6.672470520028539465e-01
-6.898142635150437130e+00	-6.718601064400779865e-01
-6.862790645323936900e+00	-6.763834759940570152e-01
-6.827389568353766869e+00	-6.808162076770061244e-01
-6.791940096706486685e+00	-6.851574345779440911e-01
-6.756442922816026986e+00	-6.894063811872719327e-01
-6.720898742724856767e+00	-6.935623680876010777e-01
-6.685308260095006894e+00	-6.976248159137079519e-01
-6.649672190549926754e+00	-7.015932484925531121e-01
-6.613991266302466698e+00	-7.054672950840461532e-01
-6.578266241018686955e+00	-7.092466916545789868e-01
-6.542497894862727037e+00	-7.129312811279640005e-01
-6.506687039664186933e+00	-7.165210125722221157e-01
-6.470834524146646949e+00	-7.200159392953140447e-01
-6.434941239153826764e+00	-7.234162158382291263e-01
-6.399008122809296317e+00	-7.267220938695180266e-01
-6.363036165545036482e+00	-7.299339170011769351e-01
-6.327026414935557064e+00	-7.330521145614219414e-01
-6.290979980275737127e+00	-7.360771943751469593e-01
-6.254898036843356657e+00	-7.390097346174211435e-01
-6.218781829790666293e+00	-7.418503748190570235e-01
-6.182632677613776551e+00	-7.445998061158050074e-01
-6.146451975153406799e+00	-7.472587608439169582e-01
-6.110241196086146687e+00	-7.498280015945160137e-01
-6.074001894871396523e+00	-7.523083098472120867e-01
-6.037735708125756773e+00	-7.547004743096430435e-01
-6.001444355403116937e+00	-7.570052790939820753e-01
-5.965129639366057113e+00	-7.592234918638840480e-01
-5.928793445340926560e+00	-7.613558520858869638e-01
-5.892437740256366574e+00	-7.634030595178491474e-01
-5.856064570971867056e+00	-7.653657630637731302e-01
-5.819676062009686568e+00	-7.672445501193529971e-01
-5.783274412710116330e+00	-7.690399365258879794e-01
-5.746861893836176627e+00	-7.707523572420469371e-01
-5.710440843659316812e+00	-7.723821578334379989e-01
-5.674013663563136411e+00	-7.739295868692599445e-01
-5.637582813206456933e+00	-7.753947893036650107e-01
-5.601150805291236878e+00	-7.767778009070811507e-01
-5.564720199983976379e+00	-7.780785437997790321e-01
-5.528293599042096496e+00	-7.792968231266950152e-01
-5.491873639698546583e+00	-7.804323248991140716e-01
-5.455462988359496279e+00	-7.814846150154679538e-01
-5.419064334170186292e+00	-7.824531394603999601e-01
-5.382680382504636540e+00	-7.833372256685811053e-01
-5.346313848433617011e+00	-7.841360850276570815e-01
-5.309967450224936769e+00	-7.848488164833240521e-01
-5.273643902927596550e+00	-7.854744111989240274e-01
-5.237345912089867106e+00	-7.860117582123320457e-01
-5.201076167658256644e+00	-7.864596510242101157e-01
-5.164837338101456510e+00	-7.868167950440740910e-01
-5.128632064800206614e+00	-7.870818158140839849e-01
-5.092462956740006597e+00	-7.872532679249970577e-01
-5.056332585539866642e+00	-7.873296445343951344e-01
-5.020243480846266593e+00	-7.873093873940291143e-01
-4.984198126117166616e+00	-7.871908972909571478e-01
-4.948198954816626305e+00	-7.869725448060149731e-01
-4.912248347036136664e+00	-7.866526812930421109e-01
-4.876348626554656285e+00	-7.862296499831520347e-01
-4.840502058344596570e+00	-7.857017971200590534e-01
-4.804710846527356694e+00	-7.850674830351229705e-01
-4.768977132777256323e+00	-7.843250930741860749e-01
-4.733302995169396787e+00	-7.834730482923699668e-01
-4.697690447462796293e+00	-7.825098158378340774e-01
-4.662141438806836291e+00	-7.814339189508321404e-01
-4.626657853855716596e+00	-7.802439465102370963e-01
-4.591241513272636965e+00	-7.789385620660089771e-01
-4.555894174602657110e+00	-7.775165123026359648e-01
-4.520617533490896456e+00	-7.759766348854071349e-01
-4.485413225220447053e+00	-7.743178656484039912e-01
-4.450282826542697023e+00	-7.725392450900960828e-01
-4.415227857771336417e+00	-7.706399241495260899e-01
-4.380249785110146732e+00	-7.686191692430359712e-01
-4.345350023183876864e+00	-7.664763665482889898e-01
-4.310529937741046425e+00	-7.642110255289760179e-01
-4.275790848497396546e+00	-7.618227816999281199e-01
-4.241134032088917039e+00	-7.593113986383519531e-01
-4.206560725103686949e+00	-7.566767692525659950e-01
-4.172072127162726574e+00	-7.539189163248549708e-01
-4.137669404021076858e+00	-7.510379923498520238e-01
-4.103353690661506903e+00	-7.480342786942031363e-01
-4.069126094354927226e+00	-7.449081841071281129e-01
-4.034987697663386719e+00	-7.416602426148670713e-01
-4.000939561363407115e+00	-7.382911108348571005e-01
-3.966982727269606990e+00	-7.348015647478869372e-01
-3.933118220940986731e+00	-7.311924959683200331e-01
-3.899347054254516998e+00	-7.274649075539130205e-01
-3.865670227833397199e+00	-7.236199093976509733e-01
-3.832088733319826801e+00	-7.196587132445111390e-01
-3.798603555484996619e+00	-7.155826273761360934e-01
-3.765215674171376925e+00	-7.113930510060200163e-01
-3.731926066065437197e+00	-7.070914684271469852e-01
-3.698735706301226500e+00	-7.026794429529419350e-01
-3.665645569898046574e+00	-6.981586106910899758e-01
-3.632656633037717242e+00	-6.935306741881801518e-01
-3.599769874189386876e+00	-6.887973959813249447e-01
-3.566986275092086878e+00	-6.839605920909470615e-01
-3.534306821607087201e+00	-6.790221254867849776e-01
-3.501732504453887174e+00	-6.739838995570219815e-01
-3.469264319845646760e+00	-6.688478516081191039e-01
-3.436903270040557068e+00	-6.636159464207569414e-01
-3.404650363827506965e+00	-6.582901698849561445e-01
-3.372506616964517256e+00	-6.528725227353451288e-01
-3.340473052589576497e+00	-6.473650144053890720e-01
-3.308550701623186541e+00	-6.417696570174760140e-01
-3.276740603182527245e+00	-6.360884595238820438e-01
-3.245043805026137207e+00	-6.303234220120339515e-01
-3.213461364047947022e+00	-6.244765301859951379e-01
-3.181994346838286525e+00	-6.185497500348839939e-01
-3.150643830328206718e+00	-6.125450226978950141e-01
-3.119410902532246510e+00	-6.064642595347959908e-01
-3.088296663402656961e+00	-6.003093374102530522e-01
-3.057302225806417084e+00	-5.940820941999880311e-01
-3.026428716633836835e+00	-5.877843245267411199e-01
-2.995677278045237202e+00	-5.814177757341290054e-01
-2.965049068859566539e+00	-5.749841441069150072e-01
-2.934545266085796911e+00	-5.684850713467350936e-01
-2.904167066595166879e+00	-5.619221413131489928e-01
-2.873915688929177037e+00	-5.552968770407931132e-01
-2.843792375235216774e+00	-5.486107380444760206e-01
-2.813798393318257318e+00	-5.418651179252700345e-01
-2.783935038794116856e+00	-5.350613422918710782e-01
-2.754203637326536835e+00	-5.282006670128129855e-01
-2.724605546927077349e+00	-5.212842768164200891e-01
-2.695142160294127009e+00	-5.143132842566040530e-01
-2.665814907164127057e+00	-5.072887290637959623e-01
-2.636625256645697135e+00	-5.002115779013369679e-01
-2.607574719504657246e+00	-4.930827245484909471e-01
-2.578664850365957051e+00	-4.859029905318929532e-01
-2.549897249796236665e+00	-4.786731262276119891e-01
-2.521273566229417007e+00	-4.713938124560680953e-01
-2.492795497696336682e+00	-4.640656625917680134e-01
-2.464464793318397184e+00	-4.566892252091329651e-01
-2.436283254524776787e+00	-4.492649872846459780e-01
-2.408252735952767232e+00	-4.417933779739810496e-01
-2.380375145990786478e+00	-4.342747729808190127e-01
-2.352652446924786922e+00	-4.267094995315509620e-01
-2.325086654649757278e+00	-4.190978419671370081e-01
-2.297679837909976541e+00	-4.114400479598920302e-01
-2.270434117033507171e+00	-4.037363353590390225e-01
-2.243351662129597024e+00	-3.959868996644139716e-01
-2.216434690720377354e+00	-3.881919221227829175e-01
-2.189685464781956803e+00	-3.803515784359000063e-01
-2.163106287174357156e+00	-3.724660480636080018e-01
-2.136699497443676599e+00	-3.645355240991640655e-01
-2.110467466985316953e+00	-3.565602236874560460e-01
-2.084412593561876914e+00	-3.485403989499950561e-01
-2.058537295175346671e+00	-3.404763483735619434e-01
-2.032844003298756697e+00	-3.323684286122159937e-01
-2.007335155478877198e+00	-3.242170666451029137e-01
-1.982013187327726911e+00	-3.160227722252310079e-01
-1.956880523927416959e+00	-3.077861505471509718e-01
-1.931939570679116924e+00	-2.995079150544459612e-01
-1.907192703634156938e+00	-2.911889003010689758e-01
-1.882642259351246850e+00	-2.828300747741139820e-01
-1.858290524331136950e+00	-2.744325535794959747e-01
-1.834139724085876999e+00	-2.659976108864740008e-01
-1.810192011906367027e+00	-2.575266920219909661e-01
-1.786449457397846885e+00	-2.490214251015289704e-01
-1.762914034858436896e+00	-2.404836320797099636e-01
-1.739587611581066895e+00	-2.319153391012580001e-01
-1.716471936164096990e+00	-2.233187860312499939e-01
-1.693568626919586873e+00	-2.146964350429599877e-01
-1.670879160472326985e+00	-2.060509781420180042e-01
-1.648404860645206860e+00	-1.973853435072119855e-01
-1.626146887728876944e+00	-1.887027005310309979e-01
-1.604106228235106846e+00	-1.800064634470919800e-01
-1.582283685233726978e+00	-1.713002934369139973e-01
-1.560679869372916917e+00	-1.625880991150689958e-01
-1.539295190681526870e+00	-1.538740352997039484e-01
-1.518129851249996998e+00	-1.451624999845860242e-01
-1.497183838883606954e+00	-1.364581294393549804e-01
-1.476456921818007029e+00	-1.277657913763649566e-01
-1.455948644582076845e+00	-1.190905761354659753e-01
-1.435658325087676879e+00	-1.104377858521239930e-01
-1.415585053019086992e+00	-1.018129215893999739e-01
-1.395727689587716869e+00	-9.322166843039397799e-02
-1.376084868709266829e+00	-8.466987854470997554e-02
-1.356654999651687010e+00	-7.616355226012699875e-02
-1.337436271192096848e+00	-6.770881718893598245e-02
-1.318426657311096983e+00	-5.931190547711498451e-02
-1.299623924441136946e+00	-5.097912926343500795e-02
-1.281025640274676913e+00	-4.271685445474338039e-02
-1.262629184125516835e+00	-3.453147294263539391e-02
-1.244431758824556811e+00	-2.642937340550619019e-02
-1.226430404118777018e+00	-1.841691085827898422e-02
-1.208622011529116858e+00	-1.050037512975948717e-02
-1.191003340610876871e+00	-2.685958464385990174e-03
-1.173571036546914970e+00	5.020277539093009889e-03
-1.156321648991877060e+00	1.261243542494991376e-02
-1.139251652073379972e+00	2.008481557365940362e-02
-1.122357465444147051e+00	2.743194983929370112e-02
-1.105635476267963879e+00	3.464863486980931939e-02
-1.089082062011544894e+00	4.172996484117902360e-02
-1.072693613904454946e+00	4.867136333071661602e-02
-1.056466560920084063e+00	5.546861405158770575e-02
-1.040397394122432928e+00	6.211789016953311870e-02
-1.024482691216233921e+00	6.861578192435291434e-02
-1.008719141131791064e+00	7.495932228280272058e-02
-9.931035684709450528e-01	8.114601035630431003e-02
-9.776329576368589791e-01	8.717383232632421042e-02
-9.623044764678478913e-01	9.304127963243910560e-02
-9.471154991944519264e-01	9.874736419299481871e-02
-9.320636285392640552e-01	1.042916304458348098e-01
-9.171467167807618726e-01	1.096741640167802068e-01
-9.023628856056749026e-01	1.148955968462909150e-01
-8.877105445790229865e-01	1.199571086299136141e-01
-8.731884080671759030e-01	1.248604244555871073e-01
-8.587955104568449904e-01	1.296078085504436261e-01
-8.445312195219230045e-01	1.342020540812213225e-01
-8.303952478005229842e-01	1.386464689855494981e-01
-8.163876618562249110e-01	1.429448578459210917e-01
-8.025088893105609689e-01	1.471014998538450191e-01
-7.887597235478909230e-01	1.511211229481559948e-01
-7.751413260090680435e-01	1.550088742484180271e-01
-7.616552260065159174e-01	1.587702869414360229e-01
-7.483033180104470272e-01	1.624112438157320204e-01
-7.350878563737830440e-01	1.659379376750040325e-01
-7.220114474818060124e-01	1.693568288967920166e-01
-7.090770393315199982e-01	1.726746004362660070e-01
-6.962879085649400501e-01	1.758981106069689992e-01
-6.836476449999999705e-01	1.790343440000000119e-01
-6.711601337221839714e-01	1.820903609301620096e-01
-6.588295348193039525e-01	1.850732458215940124e-01
-6.466602608608199576e-01	1.879900549660730169e-01
-6.346569522415650422e-01	1.908477641040480233e-01
-6.228244505275849496e-01	1.936532162913630062e-01
-6.111677699587739765e-01	1.964130705231220131e-01
-5.996920672790069240e-01	1.991337515901240030e-01
-5.884026100793060543e-01	2.018214016423800217e-01
-5.773047438531468956e-01	2.044818339284590059e-01
-5.664038579750549918e-01	2.071204891684350069e-01
-5.557053508242080220e-01	2.097423950021830019e-01
-5.452145942835300296e-01	2.123521289335420226e-01
-5.349368978517630158e-01	2.149537851645710040e-01
-5.248774726111049560e-01	2.175509456828490229e-01
-5.150413952961250263e-01	2.201466559287100222e-01
-5.054335727107790444e-01	2.227434053287460081e-01
-4.960587067393829597e-01	2.253431129371130104e-01
-4.869212601944079566e-01	2.279471183776149990e-01
-4.780254237389249816e-01	2.305561782275500071e-01
-4.693750841144809782e-01	2.331704679295570071e-01
-4.609737938962369941e-01	2.357895892605749999e-01
-4.528247429864119544e-01	2.384125833283210205e-01
-4.449307320446059810e-01	2.410379490059440244e-01
-4.372941480395059477e-01	2.436636666554750086e-01
-4.299169420910889938e-01	2.462872269310850126e-01
-4.228006097557649445e-01	2.489056643947390179e-01
-4.159461738893119875e-01	2.515155956203259935e-01
-4.093541702039990016e-01	2.541132614085199748e-01
-4.030246356173039501e-01	2.566945726842519981e-01
-3.969570994702449340e-01	2.592551596023979776e-01
-3.911505776737729811e-01	2.617904233457970520e-01
-3.856035698220829921e-01	2.642955900637430355e-01
-3.803140592923029972e-01	2.667657663689749770e-01
-3.752795163308350057e-01	2.691959957877130272e-01
-3.704969041079320125e-01	2.715813155405830126e-01
-3.659626877037589487e-01	2.739168130229510112e-01
-3.616728459715389810e-01	2.761976813513090101e-01
-3.576228862061809899e-01	2.784192733481990478e-01
-3.538078615302889807e-01	2.805771533517950056e-01
-3.502223908934879448e-01	2.826671462576320071e-01
-3.468606815656809506e-01	2.846853832290560105e-01
-3.437165539900309819e-01	2.866283435494130227e-01
-3.407834688472619611e-01	2.884928921327459816e-01
-3.380545561690919687e-01	2.902763122601230150e-01
-3.355226463253550007e-01	2.919763331655029770e-01
-3.331803026965689529e-01	2.935911521574420258e-01
-3.310198558313159900e-01	2.951194510304220309e-01
-3.290334388758929807e-01	2.965604065913350351e-01
-3.272130240522539424e-01	2.979136952018869855e-01
-3.255504599493369566e-01	2.991794913154789959e-01
-3.240375093826030062e-01	3.003584600664739868e-01
-3.226658875670039839e-01	3.014517440497370138e-01
-3.214273003399189532e-01	3.024609445077580117e-01
-3.203134821628899620e-01	3.033880972204869853e-01
-3.193162336246169741e-01	3.042356434681209865e-01
-3.184274581626769796e-01	3.050063965082129847e-01
-3.176391977182969617e-01	3.057035040746470256e-01
-3.169436670373539933e-01	3.063304074659339848e-01
-3.163332863320039712e-01	3.068907978429840089e-01
-3.158007120212569796e-01	3.073885704008140207e-01
-3.153388652757359578e-01	3.078277771136520014e-01
-3.149409581021519466e-01	3.082125787776550108e-01
-3.146005167169679817e-01	3.085471970891290328e-01
-3.143114019766369838e-01	3.088358674980790086e-01
-3.140678266539749797e-01	3.090827935664839932e-01
-3.138643693767879661e-01	3.092921035375449934e-01
-3.136959850761129598e-01	3.094678097859910326e-01
-3.135580118272919825e-01	3.096137717703260073e-01
-3.134461740076379677e-01	3.097336630458050188e-01
-3.133565817396029574e-01	3.098309428223010031e-01
-3.132857266377219729e-01	3.099088324647710224e-01
-3.132304739309659802e-01	3.099702972365510067e-01
-3.131880510888449543e-01	3.100180334784979896e-01
