# Supplementary material for: Agile perching maneuvers in birds and morphing-wing drones
Source: Nat Commun. 2024 Sep 27;15:8330. doi: 10.1038/s41467-024-52369-4 (PMC11437188; doi:10.1038/s41467-024-52369-4)
Supplement: Supplementary file 11 — Source Data [file 41467_2024_52369_MOESM11_ESM.zip › figure_source_data/suppl_fig_2/harris_hawk_246.csv]

# horizontal_pos	altitude
-1.169344885336782447e+01	4.435019386677311326e-01
-1.167484863774892467e+01	4.440975154024301430e-01
-1.165594601662122543e+01	4.446172155154821115e-01
-1.163676292232002574e+01	4.450530302733391452e-01
-1.161732113198662475e+01	4.453971238191031246e-01
-1.159764214101682533e+01	4.456418795028341262e-01
-1.157774704149672473e+01	4.457799443661831229e-01
-1.155765640649362425e+01	4.458042713705861471e-01
-1.153739018100282543e+01	4.457081589834611113e-01
-1.151696758027262568e+01	4.454852877668481481e-01
-1.149640699615032524e+01	4.451297536474241312e-01
-1.147572591200502501e+01	4.446360975851081365e-01
-1.145494082669512537e+01	4.439993313992101065e-01
-1.143406718795572452e+01	4.432149595554881194e-01
-1.141311933549062552e+01	4.422789967640221032e-01
-1.139211045395662580e+01	4.411879812857530947e-01
-1.137105253594102550e+01	4.399389838941731301e-01
-1.134995635493562460e+01	4.385296124873411250e-01
-1.132883144822812582e+01	4.369580123933531346e-01
-1.130768610954152464e+01	4.352228624590351314e-01
-1.128652739117492487e+01	4.333233670562691153e-01
-1.126536111531742534e+01	4.312592441823830947e-01
-1.124419189414172493e+01	4.290307098700101296e-01
-1.122302315821222507e+01	4.266384591571101281e-01
-1.120185719268762448e+01	4.240836438991710811e-01
-1.118069518074512558e+01	4.213678477325530913e-01
-1.115953725360482451e+01	4.184930585203171516e-01
-1.113838254650022463e+01	4.154616386293511487e-01
-1.111722925990562416e+01	4.122762934003091351e-01
-1.109607472531202532e+01	4.089400381795030848e-01
-1.107491547482472427e+01	4.054561642847130942e-01
-1.105374731385162512e+01	4.018282042748541061e-01
-1.103256539614692500e+01	3.980598968868571119e-01
-1.101136430048552484e+01	3.941551519921721036e-01
-1.099013810825312554e+01	3.901180159102781153e-01
-1.096888048126012549e+01	3.859526373979231262e-01
-1.094758473911132590e+01	3.816632346108170815e-01
-1.092624393549452577e+01	3.772540633097031249e-01
-1.090485093279012574e+01	3.727293865555021402e-01
-1.088339847444032493e+01	3.680934461091981413e-01
-1.086187925456532533e+01	3.633504357216461589e-01
-1.084028598435792468e+01	3.585044764672381534e-01
-1.081861145484092468e+01	3.535595942437271266e-01
-1.079684859562132537e+01	3.485196995290571476e-01
-1.077499052933182533e+01	3.433885694552620826e-01
-1.075303062149962585e+01	3.381698322298101189e-01
-1.073096252564182507e+01	3.328669539066091421e-01
-1.070878022343392466e+01	3.274832274825981160e-01
-1.068647805985642485e+01	3.220217642718181117e-01
-1.066405077327012485e+01	3.164854874872161106e-01
-1.064149352042152508e+01	3.108771279415051270e-01
-1.061880189642612571e+01	3.051992217622171433e-01
-1.059597194981862422e+01	2.994541100027910963e-01
-1.057300019280172521e+01	2.936439400210241191e-01
-1.054988360685752546e+01	2.877706684885656951e-01
-1.052661964392492422e+01	2.818360658900754268e-01
-1.050320622336812448e+01	2.758417223681793873e-01
-1.047964172499342439e+01	2.697890547701187192e-01
-1.045592497838782542e+01	2.636793147538223359e-01
-1.043205524887502555e+01	2.575135978147390925e-01
-1.040803222039372500e+01	2.512928530998700394e-01
-1.038385597561782525e+01	2.450178938817373087e-01
-1.035952697364092501e+01	2.386894085722240932e-01
-1.033504602555282581e+01	2.323079721640248230e-01
-1.031041426823452589e+01	2.258740579955836325e-01
-1.028563313669622481e+01	2.193880497436145049e-01
-1.026070433527482528e+01	2.128502535553564168e-01
-1.023562980800162592e+01	2.062609102404266148e-01
-1.021041170843832546e+01	1.996202074493171053e-01
-1.018505236926719526e+01	1.929282917721067137e-01
-1.015955427190751514e+01	1.861852806967335128e-01
-1.013392001641400419e+01	1.793912743711216229e-01
-1.010815229189597453e+01	1.725463671175705982e-01
-1.008225384767862565e+01	1.656506586510724244e-01
-1.005622746540895562e+01	1.587042649556981155e-01
-1.003007593228999461e+01	1.517073287749245158e-01
-1.000380201560792592e+01	1.446600296728721147e-01
-9.977408438697574766e+00	1.375625936240056080e-01
-9.950897858472764312e+00	1.304153020890494175e-01
-9.924272844629234314e+00	1.232185005348413048e-01
-9.897535860609714575e+00	1.159726063557602049e-01
-9.870689246402914563e+00	1.086781161543680096e-01
-9.843735203231165798e+00	1.013356123391928043e-01
-9.816675780164775489e+00	9.394576899828450955e-02
-9.789512862685674222e+00	8.650935700846711096e-02
-9.762248163207635443e+00	7.902724834221111494e-02
-9.734883213546234870e+00	7.150041953687710783e-02
-9.707419359318265606e+00	6.392995429480510805e-02
-9.679857756237474575e+00	5.631704518742410015e-02
-9.652199368261655366e+00	4.866299444223312620e-02
-9.624444967534875772e+00	4.096921379813311948e-02
-9.596595136058265751e+00	3.323722342218013437e-02
-9.568650269012994869e+00	2.546864988920011230e-02
-9.540610579650335765e+00	1.766522323487712542e-02
-9.512476105655364833e+00	9.828773102574128728e-03
-9.484246716883584227e+00	1.961224014290108286e-03
-9.455922124362935222e+00	-5.935410193552870250e-03
-9.427501890448114708e+00	-1.385903271849187046e-02
-9.398985440008695846e+00	-2.180747086349887898e-02
-9.370372072528535767e+00	-2.977848376081687620e-02
-9.341660974990354305e+00	-3.776977066852688081e-02
-9.312851235416715667e+00	-4.577897975207587122e-02
-9.283941856937035553e+00	-5.380371725607788203e-02
-9.254931772249225475e+00	-6.184155696594587082e-02
-9.225819858344614488e+00	-6.989004985462987651e-02
-9.196604951365825897e+00	-7.794673380699085330e-02
-9.167285861469034458e+00	-8.600914331320885786e-02
-9.137861387564905513e+00	-9.407481902321385148e-02
-9.108330331816155478e+00	-1.021413170564088868e-01
-9.078691513774504784e+00	-1.102062179649389018e-01
-9.048943784045274441e+00	-1.182671352543998577e-01
-9.019086037374355769e+00	-1.263217233730308808e-01
-8.989117225059565897e+00	-1.343676850890588859e-01
-8.959036366596794920e+00	-1.424027781857079011e-01
-8.928842560479505863e+00	-1.504248214143698581e-01
-8.898534994080325333e+00	-1.584316996582249004e-01
-8.868112952552994699e+00	-1.664213682711218611e-01
-8.837575826703574222e+00	-1.743918565693818867e-01
-8.806923119790605270e+00	-1.823412704672638940e-01
-8.776154453224835450e+00	-1.902677942597728600e-01
-8.745269571150435794e+00	-1.981696915691149030e-01
-8.714268343900625879e+00	-2.060453054831268838e-01
-8.683150770331465651e+00	-2.138930579252268926e-01
-8.651916979048415612e+00	-2.217114483056148999e-01
-8.620567228550445549e+00	-2.294990515124538666e-01
-8.589101906326025215e+00	-2.372545153093179038e-01
-8.557521526944714907e+00	-2.449765572113648537e-01
-8.525826729196115394e+00	-2.526639609171358880e-01
-8.494018272335575048e+00	-2.603155723757998863e-01
-8.462097031502725741e+00	-2.679302955708128819e-01
-8.430063992384345894e+00	-2.755070881005358685e-01
-8.397920245197665778e+00	-2.830449566342778667e-01
-8.365666978073905469e+00	-2.905429523187249008e-01
-8.333305469924054520e+00	-2.980001662047798705e-01
-8.300837082870284434e+00	-3.054157247587488966e-01
-8.268263254326864597e+00	-3.127887855146679330e-01
-8.235585488813624622e+00	-3.201185329166408300e-01
-8.202805349582954264e+00	-3.274041743915279690e-01
-8.169924450139355088e+00	-3.346449366834409189e-01
-8.136944445726314257e+00	-3.418400624725249082e-01
-8.103867024851604484e+00	-3.489888072916448869e-01
-8.070693900916854346e+00	-3.560904367460429598e-01
-8.037426804011904125e+00	-3.631442240331109184e-01
-8.004067472928744209e+00	-3.701494477521709014e-01
-7.970617647443224207e+00	-3.771053899879039384e-01
-7.937079060906784278e+00	-3.840113346457948995e-01
-7.903453433183823762e+00	-3.908665660139299391e-01
-7.869742463963934398e+00	-3.976703675226139212e-01
-7.835947826472153821e+00	-4.044220206717238919e-01
-7.802071161594303916e+00	-4.111208040954169030e-01
-7.768114072429014527e+00	-4.177659927347479596e-01
-7.734078119272973950e+00	-4.243568570908399784e-01
-7.699964815041074218e+00	-4.308926625344128847e-01
-7.665775621119603755e+00	-4.373726686515779227e-01
-7.631511943646624552e+00	-4.437961286106489323e-01
-7.597175130211534011e+00	-4.501622885401909691e-01
-7.562766466963203982e+00	-4.564703869144079440e-01
-7.528287176114874413e+00	-4.627196539480649684e-01
-7.493738413833163747e+00	-4.689093110092348859e-01
-7.459121268498114077e+00	-4.750385700640569753e-01
-7.424436759321713986e+00	-4.811066331732229417e-01
-7.389685835313094309e+00	-4.871126920648009562e-01
-7.354869374579664054e+00	-4.930559278121869338e-01
-7.319988183955343786e+00	-4.989355106492169845e-01
-7.285042998948684456e+00	-5.047505999566428425e-01
-7.250034484005894342e+00	-5.105003444552449476e-01
-7.214963233085843974e+00	-5.161838826406188740e-01
-7.179829770546533929e+00	-5.218003434932478868e-01
-7.144634552344264478e+00	-5.273488474946659288e-01
-7.109377967549104227e+00	-5.328285079765449073e-01
-7.074060340181704376e+00	-5.382384328243188243e-01
-7.038681931377864132e+00	-5.435777265506269718e-01
-7.003242941888474071e+00	-5.488454927466059896e-01
-6.967743514922863923e+00	-5.540408369109539599e-01
-6.932183739343433793e+00	-5.591628696479420402e-01
-6.896563653219434542e+00	-5.642107102164188870e-01
-6.860883247746284219e+00	-5.691834904024568598e-01
-6.825142471535373900e+00	-5.740803586789569035e-01
-6.789341235277183806e+00	-5.789004846064309540e-01
-6.753479416777754096e+00	-5.836430634205840295e-01
-6.717556866365224089e+00	-5.883073207444118324e-01
-6.681573412659724376e+00	-5.928925173555850137e-01
-6.645528868695624425e+00	-5.973979539340228406e-01
-6.609423038380684012e+00	-6.018229757099848864e-01
-6.573255723272343864e+00	-6.061669769298758670e-01
-6.537026729646304268e+00	-6.104294050552969697e-01
-6.500735875827833965e+00	-6.146097646109118795e-01
-6.464382999751624226e+00	-6.187076205982509070e-01
-6.427967966711014114e+00	-6.227226013958959694e-01
-6.391490677253494290e+00	-6.266544010713328561e-01
-6.354951075174914088e+00	-6.305027810361978347e-01
-6.318349155561484132e+00	-6.342675709845340126e-01
-6.281684972825294366e+00	-6.379486690628359824e-01
-6.244958648676644408e+00	-6.415460412310678429e-01
-6.208170379974363939e+00	-6.450597197851608566e-01
-6.171320446394224390e+00	-6.484898010236459509e-01
-6.134409217854834395e+00	-6.518364420537909876e-01
-6.097437161640824499e+00	-6.550998567457100297e-01
-6.060404849163804286e+00	-6.582803108560779659e-01
-6.023312962303574380e+00	-6.613781163561929244e-01
-5.986162299274494281e+00	-6.643936250118920306e-01
-5.948953779964844202e+00	-6.673272212750238630e-01
-5.911688450701154451e+00	-6.701793145575838384e-01
-5.874367488393554382e+00	-6.729503309700648472e-01
-5.836992204023384367e+00	-6.756407046148449336e-01
-5.799564045439463911e+00	-6.782508685333650256e-01
-5.762084599434953880e+00	-6.807812454123158830e-01
-5.724555593083084482e+00	-6.832322381589099880e-01
-5.686978894315504185e+00	-6.856042204585388600e-01
-5.649356511733683917e+00	-6.878975274295648923e-01
-5.611690593649494296e+00	-6.901124464897578914e-01
-5.573983426357243864e+00	-6.922492085468889833e-01
-5.536237431645294471e+00	-6.943079796223639022e-01
-5.498455163560824310e+00	-6.962888530115038943e-01
-5.460639304446593734e+00	-6.981918420773920442e-01
-5.422792660273404231e+00	-7.000168737671168540e-01
-5.384918155296253950e+00	-7.017637829300058527e-01
-5.347018826066453734e+00	-7.034323075071560183e-01
-5.309097814835044282e+00	-7.050220846505019789e-01
-5.271158362386183960e+00	-7.065326478179239089e-01
-5.233203800341604151e+00	-7.079634248787738393e-01
-5.195237542979223910e+00	-7.093137372518119044e-01
-5.157263078610483831e+00	-7.105828000851448500e-01
-5.119283960562444058e+00	-7.117697234755089308e-01
-5.081303797811074219e+00	-7.128735147123119731e-01
-5.043326245312633738e+00	-7.138930815203690106e-01
-5.005354994080324360e+00	-7.148272362644749744e-01
-4.967393761053004120e+00	-7.156747010688260247e-01
-4.929446278802344317e+00	-7.164341137950718252e-01
-4.891516285124364316e+00	-7.171040348144088750e-01
-4.853607512560664361e+00	-7.176829545018268419e-01
-4.815723677893644528e+00	-7.181693013742469489e-01
-4.777868471659713734e+00	-7.185614507890678571e-01
-4.740045547723334529e+00	-7.188577341154729350e-01
-4.702258512954414549e+00	-7.190564482877239705e-01
-4.664510917050924022e+00	-7.191558656477179401e-01
-4.626806242548163972e+00	-7.191542439830960198e-01
-4.589147895055714521e+00	-7.190498366673458985e-01
-4.551539193763224134e+00	-7.188409028093938336e-01
-4.513983362255993725e+00	-7.185257173223038585e-01
-4.476483519681353940e+00	-7.181025808236189967e-01
-4.439042672307464521e+00	-7.175698292837509040e-01
-4.401663705516404512e+00	-7.169258433433920441e-01
-4.364349376273744419e+00	-7.161690572262149335e-01
-4.327102306117764030e+00	-7.152979671790629101e-01
-4.289924974711634142e+00	-7.143111393782508589e-01
-4.252819714002773921e+00	-7.132072172474739347e-01
-4.215788703033863882e+00	-7.119849281400330021e-01
-4.178833963450413691e+00	-7.106430893455368825e-01
-4.141957355749943837e+00	-7.091806133888318708e-01
-4.105160576317904209e+00	-7.075965125965548719e-01
-4.068445155294673654e+00	-7.058899029143028692e-01
-4.031812455317774102e+00	-7.040600069648990100e-01
-3.995263671181904286e+00	-7.021061563454749077e-01
-3.958799830457963687e+00	-7.000277931681040400e-01
-3.922421795110014209e+00	-6.978244708553409392e-01
-3.886130264146544278e+00	-6.954958542082410045e-01
-3.849925777338904176e+00	-6.930417187702468951e-01
-3.813808720036274025e+00	-6.904619495155708275e-01
-3.777779329101393913e+00	-6.877565388954758330e-01
-3.741837699986714227e+00	-6.849255842800479055e-01
-3.705983794964083700e+00	-6.819692848366889493e-01
-3.670217452515154299e+00	-6.788879378895920080e-01
-3.634538397881853733e+00	-6.756819348069518227e-01
-3.598946254769024300e+00	-6.723517564645669076e-01
-3.563440558182423779e+00	-6.688979683358320383e-01
-3.528020768376713967e+00	-6.653212152589558226e-01
-3.492686285878173535e+00	-6.616222159325209073e-01
-3.457436467537434055e+00	-6.578017571903869154e-01
-3.422270643556924341e+00	-6.538606881063080412e-01
-3.387188135427463997e+00	-6.497999139776609034e-01
-3.352188274697724069e+00	-6.456203902363488734e-01
-3.317270422489333903e+00	-6.413231163332528961e-01
-3.282433989660024309e+00	-6.369091296407498604e-01
-3.247678457506443905e+00	-6.323794994156159976e-01
-3.213003398888004014e+00	-6.277353208623648317e-01
-3.178408499643284202e+00	-6.229777093345878480e-01
-3.143893580161133627e+00	-6.181077947093438496e-01
-3.109458616959734023e+00	-6.131267159670348299e-01
-3.075103764119133665e+00	-6.080356160065949478e-01
-3.040829374405423557e+00	-6.028356367232088342e-01
-3.006636019918873970e+00	-5.975279143732039611e-01
-2.972524512093094096e+00	-5.921135752482729053e-01
-2.938495920868954059e+00	-5.865937316787508404e-01
-2.904551592864224041e+00	-5.809694783834049581e-01
-2.870693168359124137e+00	-5.752418891809469859e-01
-2.836922596918613593e+00	-5.694120140764800109e-01
-2.803242151474264254e+00	-5.634808767341368263e-01
-2.769654440692444375e+00	-5.574494723453948808e-01
-2.736162419461133588e+00	-5.513187659009379793e-01
-2.702769397334753521e+00	-5.450896908724238710e-01
-2.669479044785703969e+00	-5.387631483091459561e-01
-2.636295397121743989e+00	-5.323400063533909599e-01
-2.603222855941083935e+00	-5.258211001771329052e-01
-2.570266188011223640e+00	-5.192072323417358248e-01
-2.537430521473344136e+00	-5.124991735814288241e-01
-2.504721339291563709e+00	-5.056976640104819953e-01
-2.472144469885294349e+00	-4.988034147532778850e-01
-2.439706074903163824e+00	-4.918171099957459602e-01
-2.407412634118593964e+00	-4.847394094559839828e-01
-2.375270927449653513e+00	-4.775709512712049132e-01
-2.343288014129443653e+00	-4.703123552975209676e-01
-2.311471209077604172e+00	-4.629642268183419840e-01
-2.279828056548503845e+00	-4.555271606564569864e-01
-2.248366301156684344e+00	-4.480017456840169054e-01
-2.217093856405873531e+00	-4.403885697237518992e-01
-2.186018770872813821e+00	-4.326882248336839099e-01
-2.155149192222333809e+00	-4.249013129664359067e-01
-2.124493329254463880e+00	-4.170284519928799116e-01
-2.094059412207573967e+00	-4.090702820783359006e-01
-2.063855651564603821e+00	-4.010274723977919620e-01
-2.033890195629663999e+00	-3.929007281746649816e-01
-2.004171087162683662e+00	-3.846907980254198889e-01
-1.974706219376644034e+00	-3.763984815899469871e-01
-1.945503291617993957e+00	-3.680246374249009356e-01
-1.916569765063793840e+00	-3.595701911343119339e-01
-1.887912818780003832e+00	-3.510361437085429137e-01
-1.859539306493164013e+00	-3.424235800393449769e-01
-1.831455714432963955e+00	-3.337336775750439632e-01
-1.803668120604913883e+00	-3.249677150761239308e-01
-1.776182155851443900e+00	-3.161270814274278473e-01
-1.749002967054953839e+00	-3.072132844590428902e-01
-1.722135182828783861e+00	-2.982279597237038615e-01
-1.695582882030273852e+00	-2.891728791742028681e-01
-1.669349565415903847e+00	-2.800499596799888580e-01
-1.643438130739683922e+00	-2.708612713178908948e-01
-1.617850851575054039e+00	-2.616090453677048511e-01
-1.592589360115273855e+00	-2.522956819395159034e-01
-1.567654634179543871e+00	-2.429237571558608977e-01
-1.543046988621233906e+00	-2.334960298086108943e-01
-1.518766071301103970e+00	-2.240154474074868562e-01
-1.494810863751903973e+00	-2.144851515348648596e-01
-1.471179686623093952e+00	-2.049084824197248689e-01
-1.447870209953763920e+00	-1.952889826426518760e-01
-1.424879468280543904e+00	-1.856303998835318603e-01
-1.402203880544533821e+00	-1.759366886243168837e-01
-1.379839274717743924e+00	-1.662120107207958886e-01
-1.357780917026244039e+00	-1.564607347600489029e-01
-1.336023545603543861e+00	-1.466874341239988722e-01
-1.314561408365253925e+00	-1.368968836843978965e-01
-1.293388304854693915e+00	-1.270940550607418951e-01
-1.272497631769173854e+00	-1.172841103799378559e-01
-1.251882431839263843e+00	-1.074723944851618818e-01
-1.231535445698414000e+00	-9.766442555116888746e-02
-1.211449166348324002e+00	-8.786588407443485238e-02
-1.191615895797254021e+00	-7.808260021869989354e-02
-1.172027803423965953e+00	-6.832053950993988156e-02
-1.152676985599540904e+00	-5.858578688916987742e-02
-1.133555526083726006e+00	-4.888452914692487106e-02
-1.114655556701225958e+00	-3.922303577944988295e-02
-1.095969317797069964e+00	-2.960763832356588798e-02
-1.077489217968893076e+00	-2.004470824460788392e-02
-1.059207892577546994e+00	-1.054063346963887704e-02
-1.041118260546030960e+00	-1.101793676086870732e-03
-1.023213578970122883e+00	8.265465536169108729e-03
-1.005487495082137972e+00	1.755485944357312866e-02
-9.879340951317880926e-01	2.676019180578712020e-02
-9.705479497748530360e-01	3.587538310157711852e-02
-9.533241555909950371e-01	4.489449919919813459e-02
-9.362583723862270002e-01	5.381178025269212073e-02
-9.193468559728490419e-01	6.262166960285410477e-02
-9.025864861597390210e-01	7.131884245071010153e-02
-8.859747897281788909e-01	7.989823406238810710e-02
-8.695099582125729309e-01	8.835506725743280665e-02
-8.531908603508719935e-01	9.668487892816661489e-02
-8.370170491158770432e-01	1.048835453357600117e-01
-8.209887632852930217e-01	1.129473059294188036e-01
-8.051069235550130099e-01	1.208727854386301148e-01
-7.893731232461389524e-01	1.286570139948362002e-01
-7.737896137012689746e-01	1.362974450482702105e-01
-7.583592845091640111e-01	1.437919708580109313e-01
-7.430856387386020057e-01	1.511389353485763087e-01
-7.279727634018369198e-01	1.583371441445138028e-01
-7.130252954050020353e-01	1.653858716153480124e-01
-6.982483832770609578e-01	1.722848647867813165e-01
-6.836476449999999705e-01	1.790343440000000119e-01
-6.692291222908169912e-01	1.856350002291005108e-01
-6.549992317102899531e-01	1.920879889967394005e-01
-6.409647129944100463e-01	1.983949208598119185e-01
-6.271325750215939188e-01	2.045578484699352162e-01
-6.135100398424220280e-01	2.105792502473866068e-01
-6.001044852085799519e-01	2.164620107415033967e-01
-5.869233860440059569e-01	2.222093977849992075e-01
-5.739742553039999251e-01	2.278250365837377056e-01
-5.612645846673259831e-01	2.333128809168175111e-01
-5.488017855021889435e-01	2.386771816539159097e-01
-5.365931305396149931e-01	2.439224528273106207e-01
-5.246456966771789743e-01	2.490534355244375941e-01
-5.129663093224750003e-01	2.540750598928743775e-01
-5.015614886692980612e-01	2.589924055729125874e-01
-4.904373982803370002e-01	2.638106608930841368e-01
-4.795997963284719945e-01	2.685350811808440152e-01
-4.690539898246670059e-01	2.731709465538589288e-01
-4.588047921341469881e-01	2.777235195667943080e-01
-4.488564840542390022e-01	2.821980030939902906e-01
-4.392127786971379844e-01	2.865994988298615764e-01
-4.298767903891579922e-01	2.909329667861931257e-01
-4.208510077650219894e-01	2.952031861587350869e-01
-4.121372712015809459e-01	2.994147179246791080e-01
-4.037367547004490076e-01	3.035718695178101223e-01
-3.956499522935389979e-01	3.076786619095861486e-01
-3.878766690097710246e-01	3.117387994021991182e-01
-3.804160164055430116e-01	3.157556424142141105e-01
-3.732664126262790205e-01	3.197321835107971300e-01
-3.664255869317170067e-01	3.236710268993191475e-01
-3.598905885839539520e-01	3.275743715774691589e-01
-3.536577999648949922e-01	3.314439982854591182e-01
-3.477229537589410224e-01	3.352812603767141297e-01
-3.420811540077589585e-01	3.390870786832140826e-01
-3.367269008171339673e-01	3.428619404126170833e-01
-3.316541184713049928e-01	3.466059020750871245e-01
-3.268561866882109812e-01	3.503185963986581442e-01
-3.223259747297729794e-01	3.539992431535091133e-01
-3.180558780648959916e-01	3.576466637680751348e-01
-3.140378572694479953e-01	3.612592995839031262e-01
-3.102634788370889907e-01	3.648352335619351461e-01
-3.067239575675350105e-01	3.683722152208601108e-01
-3.034102001946790139e-01	3.718676885585601166e-01
-3.003128499159010145e-01	3.753188226808781280e-01
-2.974223314858199796e-01	3.787225448381361104e-01
-2.947288965425909901e-01	3.820755755492321049e-01
-2.922226688424899854e-01	3.853744654760351551e-01
-2.898936890888129669e-01	3.886156336971071101e-01
-2.877319590538484073e-01	3.917954070198361172e-01
-2.857274847076891056e-01	3.949100599636841125e-01
-2.838703180846707808e-01	3.979558550446431475e-01
-2.821505976370864976e-01	4.009290829919130994e-01
-2.805585868461993870e-01	4.038261025323771625e-01
-2.790847108822842038e-01	4.066433793863971635e-01
-2.777195911281649110e-01	4.093775241296581102e-01
-2.764540774042352211e-01	4.120253285901631091e-01
-2.752792777570001181e-01	4.145838004666481114e-01
-2.741865856974993187e-01	4.170501958745341242e-01
-2.731677048003289809e-01	4.194220495477821165e-01
-2.722146705981369763e-01	4.216972024492930959e-01
-2.713198697302073858e-01	4.238738265687140849e-01
-2.704760563268659990e-01	4.259504467141221329e-01
-2.696763656337449744e-01	4.279259591330191181e-01
-2.689143249012663772e-01	4.297996468279201010e-01
-2.681838615848887719e-01	4.315711914622881173e-01
-2.674793089205672048e-01	4.332406817835121049e-01
-2.667954089573938981e-01	4.348086185205320975e-01
-2.661273131454027774e-01	4.362759157445861291e-01
-2.654705805909686744e-01	4.376438987119151136e-01
-2.648211741050339185e-01	4.389142982370421442e-01
-2.641754541805158008e-01	4.400892416741370994e-01
-2.635301710446568690e-01	4.411712406118221130e-01
-2.628824549397630883e-01	4.421631754133101277e-01
-2.622298047917479002e-01	4.430682767589821380e-01
-2.615700754301714115e-01	4.438901043720261397e-01
-2.609014635260906712e-01	4.446325231296091030e-01
-2.602224924150483565e-01	4.452996767820371349e-01
-2.595319959720108205e-01	4.458959595203181303e-01
-2.588291017030853736e-01	4.464259856484721345e-01
-2.581132132154960734e-01	4.468945576306421197e-01
-2.573839922226747179e-01	4.473066327945071086e-01
-2.566413402355384177e-01	4.476672889816691314e-01
-2.558853800841934811e-01	4.479816894424111240e-01
-2.551164374065418849e-01	4.482550472765841065e-01
-2.543350222317052878e-01	4.484925897242671433e-01
-2.535418107769482621e-01	4.486995226092861389e-01
-2.527376275670020211e-01	4.488809952356441202e-01
-2.519234279744982929e-01	4.490420660314821122e-01
-2.511002812697515907e-01	4.491876692272810945e-01
-2.502693542574894736e-01	4.493225828448221271e-01
-2.494318955674637017e-01	4.494513982608391300e-01
-2.485892206552813843e-01	4.495784915945861271e-01
-2.477426975593962633e-01	4.497079971516111385e-01
-2.468937334500848069e-01	4.498437831371641105e-01
-2.460437619965084588e-01	4.499894298318591335e-01
-2.451942315687059004e-01	4.501482103997261341e-01
-2.443465942826429926e-01	4.503230744746961056e-01
-2.435022958883472088e-01	4.505166346461401128e-01
-2.426627664937092144e-01	4.507311559374700960e-01
-2.418294121097993021e-01	4.509685483442431031e-01
-2.410036069975519668e-01	4.512303624699721127e-01
-2.401866867904364766e-01	4.515177882691291389e-01
-2.393799423632754775e-01	4.518316568779131015e-01
-2.385846144136906100e-01	4.521724454845550967e-01
-2.378018887197425046e-01	4.525402851624631406e-01
-2.370328920351774116e-01	4.529349715617111416e-01
-2.362786885822601990e-01	4.533559783274921373e-01
-2.355402771014478702e-01	4.538024730885061309e-01
-2.348185884170785886e-01	4.542733358340331207e-01
-2.341144834787901585e-01	4.547671794760670960e-01
-2.334287518394793093e-01	4.552823723723941063e-01
-2.327621105322086881e-01	4.558170625683471422e-01
-2.321152033105131629e-01	4.563692034991690960e-01
-2.314886002189743830e-01	4.569365808818401375e-01
-2.308827974636677993e-01	4.575168405148421491e-01
-2.302982175550680743e-01	4.581075166970121071e-01
-2.297352096991596149e-01	4.587060609722181104e-01
-2.291940504157745084e-01	4.593098709053831108e-01
-2.286749443665067050e-01	4.599163185972880985e-01
-2.281780253778593615e-01	4.605227786506201348e-01
-2.277033576485116839e-01	4.611266553079291231e-01
-2.272509371326849603e-01	4.617254084933731240e-01
-2.268206930944762778e-01	4.623165785043331089e-01
-2.264124898306638656e-01	4.628978091159661190e-01
-2.260261285618102578e-01	4.634668688814261306e-01
-2.256613494934426867e-01	4.640216704325921260e-01
-2.253178340506352684e-01	4.645602876104621415e-01
-2.249952072903969036e-01	4.650809702806711354e-01
-2.246930404968536799e-01	4.655821567175461029e-01
-2.244108539642653000e-01	4.660624834695001328e-01
-2.241481199724146833e-01	4.665207926489441381e-01
-2.239042659578392991e-01	4.669561366210161490e-01
-2.236786778827302147e-01	4.673677800969221474e-01
-2.234707038011252145e-01	4.677551996691191039e-01
-2.232796576192813687e-01	4.681180808566641205e-01
-2.231048230438769653e-01	4.684563127593361354e-01
-2.229454577080011712e-01	4.687699804483291266e-01
-2.228007974608295916e-01	4.690593552489001339e-01
-2.226700608025061756e-01	4.693248830961411211e-01
-2.225524534411807975e-01	4.695671711684771266e-01
-2.224471729444689738e-01	4.697869730243910968e-01
-2.223534134529329687e-01	4.699851724858221114e-01
-2.222703704186601015e-01	4.701627665263901079e-01
-2.221972453277566983e-01	4.703208474338231304e-01
-2.221332503617383103e-01	4.704605845234301476e-01
-2.220776129495048989e-01	4.705832056829681309e-01
-2.220295801590007057e-01	4.706899790286661056e-01
-2.219884228758943756e-01	4.707821949473261491e-01
-2.219534397158293704e-01	4.708611487902761294e-01
-2.219239606170883006e-01	4.709281244714861314e-01
-2.218993500620158876e-01	4.709843792044011157e-01
-2.218790098783341991e-01	4.710311295901201123e-01
-2.218623815756312068e-01	4.710695392435991224e-01
-2.218489481778614936e-01	4.711007081148211317e-01
-2.218382355196633071e-01	4.711256636287371458e-01
-2.218298129826618004e-01	4.711453537315091200e-01
-2.218232936576223779e-01	4.711606418918021233e-01
