# Supplementary material for: Agile perching maneuvers in birds and morphing-wing drones
Source: Nat Commun. 2024 Sep 27;15:8330. doi: 10.1038/s41467-024-52369-4 (PMC11437188; doi:10.1038/s41467-024-52369-4)
Supplement: Supplementary file 11 — Source Data [file 41467_2024_52369_MOESM11_ESM.zip › figure_source_data/suppl_fig_2/harris_hawk_508.csv]

# horizontal_pos	altitude
-1.188444798011872372e+01	3.047164693198700092e-01
-1.186604068938532386e+01	3.044672711915420438e-01
-1.184733804072452301e+01	3.041275212921329962e-01
-1.182836167811752226e+01	3.036908801712130401e-01
-1.180913308729842370e+01	3.031511629242510386e-01
-1.178967347030942392e+01	3.025023735771550371e-01
-1.177000362468072225e+01	3.017387382640120408e-01
-1.175014382808382329e+01	3.008547369035440289e-01
-1.173011372924962359e+01	2.998451330930870240e-01
-1.170993224587472348e+01	2.987050019557310199e-01
-1.168961747016242292e+01	2.974297556961700284e-01
-1.166918658257472252e+01	2.960151666438650131e-01
-1.164865577428482268e+01	2.944573875878490066e-01
-1.162804017874082341e+01	2.927529692357460078e-01
-1.160735381266392352e+01	2.908988746598480390e-01
-1.158660952671942290e+01	2.888924906251950087e-01
-1.156581896601082349e+01	2.867316357278740235e-01
-1.154499254046422330e+01	2.844145653060370371e-01
-1.152413940508142254e+01	2.819399731206830295e-01
-1.150326744996042372e+01	2.793069898378370275e-01
-1.148238329990022244e+01	2.765151783777390349e-01
-1.146149232333032231e+01	2.735645262296479974e-01
-1.144059865023112366e+01	2.704554348623990356e-01
-1.141970519864482370e+01	2.671887063904700432e-01
-1.139881370931072269e+01	2.637655276826150197e-01
-1.137792478790192341e+01	2.601874521247999894e-01
-1.135703795428832308e+01	2.564563792707660328e-01
-1.133615169820462221e+01	2.525745326319540074e-01
-1.131526354066412310e+01	2.485444358733190362e-01
-1.129437010042582301e+01	2.443688876927510023e-01
-1.127346716479852340e+01	2.400509356691570284e-01
-1.125254976404902330e+01	2.355938493677759982e-01
-1.123161224866912278e+01	2.310010929909210309e-01
-1.121064836875602388e+01	2.262762978582250062e-01
-1.118965135476412343e+01	2.214232349926359977e-01
-1.116861399889732276e+01	2.164457880771480380e-01
-1.114752873643222308e+01	2.113479270326710235e-01
-1.112638772628242378e+01	2.061336824499730436e-01
-1.110518293015122282e+01	2.008071210884410096e-01
-1.108390618965172258e+01	1.953723226320039918e-01
-1.106254930081772336e+01	1.898333578682470102e-01
-1.104110408547372302e+01	1.841942684310179934e-01
-1.101956245898212394e+01	1.784590482200750228e-01
-1.099791649394022386e+01	1.726316265840669995e-01
-1.097615847945292344e+01	1.667158533257990238e-01
-1.095428097566602332e+01	1.607154855617790035e-01
-1.093227686330222248e+01	1.546341764419581211e-01
-1.091013938800202254e+01	1.484754657107013043e-01
-1.088786219932762300e+01	1.422427720668429374e-01
-1.086543938434722278e+01	1.359393872594465147e-01
-1.084286549577272218e+01	1.295684718369755073e-01
-1.082013557467472253e+01	1.231330524511671104e-01
-1.079724516785382349e+01	1.166360206032241165e-01
-1.077419033998932285e+01	1.100801327090849269e-01
-1.075096768073552234e+01	1.034680113525874162e-01
-1.072757430697222247e+01	9.680214759029501237e-02
-1.070400786045242292e+01	9.008490416955151903e-02
-1.068026650112312304e+01	8.331851952185241605e-02
-1.065634889641912331e+01	7.650511239670040875e-02
-1.063225420685422229e+01	6.964668700652922040e-02
-1.060798206824942369e+01	6.274513856077361396e-02
-1.058353257095162370e+01	5.580225907643851513e-02
-1.055890623640442350e+01	4.881974336325481389e-02
-1.053410399143512244e+01	4.179919509336310623e-02
-1.050912714062212316e+01	3.474213287807931261e-02
-1.048397733710382340e+01	2.764999628732542347e-02
-1.045865655217962242e+01	2.052415176039201761e-02
-1.043316704404372253e+01	1.336589836951401766e-02
-1.040751132597882389e+01	6.176473409961719119e-03
-1.038169213431822335e+01	-1.042942198295482292e-03
-1.035571239646772312e+01	-8.291218702072888913e-03
-1.032957519925672329e+01	-1.556727249543499170e-02
-1.030328375786782225e+01	-2.287006127759708130e-02
-1.027684138556872284e+01	-3.019857937097988887e-02
-1.025025146445062241e+01	-3.755185317810988410e-02
-1.022351741734992281e+01	-4.492893675377698792e-02
-1.019664268110992289e+01	-5.232890746830898276e-02
-1.016963068131542336e+01	-5.975086173893898178e-02
-1.014248480860951318e+01	-6.719391080888997836e-02
-1.011520839668368232e+01	-7.465717655789400053e-02
-1.008780470200960266e+01	-8.213978733310700608e-02
-1.006027688536386222e+01	-8.964087379566199054e-02
-1.003262799517878356e+01	-9.715956478512299821e-02
-1.000486095273668319e+01	-1.046949832115259826e-01
-9.976978539210193730e+00	-1.122462419924249999e-01
-9.948983384538152563e+00	-1.198124400598830075e-01
-9.920877958114873607e+00	-1.273926584695619924e-01
-9.892664561259882916e+00	-1.349859566506579900e-01
-9.864345321426393198e+00	-1.425913688410460067e-01
-9.835922188098292551e+00	-1.502079007566090030e-01
-9.807396930318773798e+00	-1.578345265469809910e-01
-9.778771135787682312e+00	-1.654701860917319745e-01
-9.750046211459263645e+00	-1.731137826912769739e-01
-9.721223385567803632e+00	-1.807641812054039954e-01
-9.692303711004512934e+00	-1.884202066892349814e-01
-9.663288069965952687e+00	-1.960806435717369900e-01
-9.634177179791263868e+00	-2.037442354155890034e-01
-9.604971599902963675e+00	-2.114096852894519762e-01
-9.575671739763812695e+00	-2.190756567745459904e-01
-9.546277867760023739e+00	-2.267407756172040156e-01
-9.516790120919523588e+00	-2.344036320278700125e-01
-9.487208515371783335e+00	-2.420627836151120205e-01
-9.457532957454343858e+00	-2.497167589309829960e-01
-9.427763255369532303e+00	-2.573640615915829821e-01
-9.397899131293312891e+00	-2.650031749244839974e-01
-9.367940233837233066e+00	-2.726325670828709802e-01
-9.337886150762923165e+00	-2.802506965552529761e-01
-9.307736421848032293e+00	-2.878560179896350046e-01
-9.277490551801943042e+00	-2.954469882423930160e-01
-9.247148023129273753e+00	-3.030220725550060168e-01
-9.216708308839603347e+00	-3.105797507564579951e-01
-9.186170884902832512e+00	-3.181185233857509731e-01
-9.155535242350653746e+00	-3.256369176276389665e-01
-9.124800898927443171e+00	-3.331334929555400115e-01
-9.093967410196373891e+00	-3.406068463786219858e-01
-9.063034380010613233e+00	-3.480556171952839395e-01
-9.032001470264102494e+00	-3.554784911626269195e-01
-9.000868409842032847e+00	-3.628742040008949288e-01
-8.969635002697733839e+00	-3.702415441631070059e-01
-8.938301134990043195e+00	-3.775793548130639832e-01
-8.906866781223573781e+00	-3.848865349692329185e-01
-8.875332009343553707e+00	-3.921620397875659747e-01
-8.843696984746753031e+00	-3.994048799726280241e-01
-8.811961973180492791e+00	-4.066141203233349377e-01
-8.780127342513093680e+00	-4.137888774366609845e-01
-8.748193563370502801e+00	-4.209283166095359463e-01
-8.716161208645752723e+00	-4.280316479955879605e-01
-8.684030951900053807e+00	-4.350981220888349710e-01
-8.651803564686032288e+00	-4.421270246208019450e-01
-8.619479912835892321e+00	-4.491176709703120218e-01
-8.587060951768373585e+00	-4.560694001962770083e-01
-8.554547720879732253e+00	-4.629815688127950080e-01
-8.521941337094162350e+00	-4.698535444326649713e-01
-8.489242987658682793e+00	-4.766846994097920232e-01
-8.456453922276352841e+00	-4.834744046128230388e-01
-8.423575444679032742e+00	-4.902220234616179728e-01
-8.390608903747382996e+00	-4.969269063548280019e-01
-8.357555684291163800e+00	-5.035883856108820389e-01
-8.324417197606232222e+00	-5.102057710363139265e-01
-8.291194871927373811e+00	-5.167783462244970316e-01
-8.257890142896693320e+00	-5.233053656749309113e-01
-8.224504444166852224e+00	-5.297860528081959064e-01
-8.191039198256122589e+00	-5.362195989351279390e-01
-8.157495807768722074e+00	-5.426051632206418951e-01
-8.123875647088782515e+00	-5.489418736636020313e-01
-8.090180054649803054e+00	-5.552288290943199200e-01
-8.056410325873732958e+00	-5.614651021711301038e-01
-8.022567706864702330e+00	-5.676497433374769752e-01
-7.988653388932632105e+00	-5.737817856813141049e-01
-7.954668504010490970e+00	-5.798602506199030948e-01
-7.920614121017821141e+00	-5.858841543154840181e-01
-7.886491243210021373e+00	-5.918525147113400386e-01
-7.852300806540422506e+00	-5.977643590636110282e-01
-7.818043679049192285e+00	-6.036187318322319140e-01
-7.783720661279322606e+00	-6.094147027848308973e-01
-7.749332487707721207e+00	-6.151513751604020808e-01
-7.714879829165812275e+00	-6.208278937353590710e-01
-7.680363296212441959e+00	-6.264434526332010034e-01
-7.645783443409841063e+00	-6.319973027205070260e-01
-7.611140774442872292e+00	-6.374887584363699844e-01
-7.576435748011671301e+00	-6.429172039095489843e-01
-7.541668784419221616e+00	-6.482820982274950516e-01
-7.506840272767591138e+00	-6.535829797337719960e-01
-7.471950578670401022e+00	-6.588194692450610734e-01
-7.437000052383912596e+00	-6.639912720956320236e-01
-7.401989037255572335e+00	-6.690981789355960885e-01
-7.366917878386311180e+00	-6.741400652290741036e-01
-7.331786931402461072e+00	-6.791168894193309047e-01
-7.296596571232870865e+00	-6.840286897495000407e-01
-7.261347200789301404e+00	-6.888755797494099387e-01
-7.226039259450671715e+00	-6.936577424209200426e-01
-7.190673231256250908e+00	-6.983754231755721076e-01
-7.155249652717892594e+00	-7.030289215989888874e-01
-7.119769120168141008e+00	-7.076185821360059247e-01
-7.084232296567761544e+00	-7.121447838085230853e-01
-7.048639917704611513e+00	-7.166079290943840885e-01
-7.012992797724090899e+00	-7.210084321098810811e-01
-6.977291833940621579e+00	-7.253467062505070118e-01
-6.941538010889222399e+00	-7.296231514541799967e-01
-6.905732403585651547e+00	-7.338381412581929109e-01
-6.869876179973732455e+00	-7.379920098254730831e-01
-6.833970602547942086e+00	-7.420850391173370308e-01
-6.798017029149291623e+00	-7.461174463888220476e-01
-6.762016912941262170e+00	-7.500893721788088886e-01
-6.725971801582182330e+00	-7.540008689607580195e-01
-6.689883335618120874e+00	-7.578518906109490416e-01
-6.653753246128721877e+00	-7.616422828399540546e-01
-6.617583351664960922e+00	-7.653717747197690269e-01
-6.581375554524682592e+00	-7.690399714239610773e-01
-6.545131836416861582e+00	-7.726463482814909245e-01
-6.508854253570540926e+00	-7.761902462269549829e-01
-6.472544931348021002e+00	-7.796708687111240099e-01
-6.436206058424970955e+00	-7.830872801160910779e-01
-6.399839880602312014e+00	-7.864384056995230576e-01
-6.363448694315651188e+00	-7.897230330726379144e-01
-6.327034839909072339e+00	-7.929398151969739850e-01
-6.290600694739102217e+00	-7.960872748660170473e-01
-6.254148666174311977e+00	-7.991638106196359281e-01
-6.217681184553820906e+00	-8.021677040221959487e-01
-6.181200696166031072e+00	-8.050971282194860912e-01
-6.144709656305981760e+00	-8.079501576752829983e-01
-6.108210522466611003e+00	-8.107247789757319190e-01
-6.071705747715442136e+00	-8.134189025787790239e-01
-6.035197774304411844e+00	-8.160303753767690349e-01
-5.998689027556472375e+00	-8.185569939330759048e-01
-5.962181910067902102e+00	-8.209965182482639179e-01
-5.925678796261300896e+00	-8.233466859077580580e-01
-5.889182027319342261e+00	-8.256052264613820135e-01
-5.852693906524952361e+00	-8.277698758852281014e-01
-5.816216695029301498e+00	-8.298383909782018897e-01
-5.779752608064302244e+00	-8.318085635490579666e-01
-5.743303811612380905e+00	-8.336782342547899294e-01
-5.706872419541931585e+00	-8.354453059576489871e-01
-5.670460491213101584e+00	-8.371077564758309109e-01
-5.634070029554901105e+00	-8.386636506117599588e-01
-5.597702979610942542e+00	-8.401111513518229046e-01
-5.561361227548242248e+00	-8.414485301422360841e-01
-5.525046600120051998e+00	-8.426741761572600353e-01
-5.488760864571381681e+00	-8.437866044881250360e-01
-5.452505728973112475e+00	-8.447844631935939042e-01
-5.416282842968251465e+00	-8.456665391659350384e-01
-5.380093798912262137e+00	-8.464317627790880483e-01
-5.343940133387062197e+00	-8.470792112987810540e-01
-5.307823329067161033e+00	-8.476081110471989088e-01
-5.271744816914762488e+00	-8.480178383273710985e-01
-5.235705978679621175e+00	-8.483079191246269968e-01
-5.199708149678451186e+00	-8.484780276141019595e-01
-5.163752621827740974e+00	-8.485279835143428873e-01
-5.127840646903492505e+00	-8.484577483373860751e-01
-5.091973440000601592e+00	-8.482674205952409618e-01
-5.056152183164551950e+00	-8.479572300313980016e-01
-5.020378029167521738e+00	-8.475275309537679824e-01
-4.984652105401401023e+00	-8.469787947522768867e-01
-4.948975517859792284e+00	-8.463116016901550687e-01
-4.913349355181611422e+00	-8.455266320627690124e-01
-4.877774692728912065e+00	-8.446246568216009276e-01
-4.842252596671932530e+00	-8.436065277636999316e-01
-4.806784128055002547e+00	-8.424731673886241001e-01
-4.771370346817120911e+00	-8.412255585255610235e-01
-4.736012315741992218e+00	-8.398647338329841006e-01
-4.700711104312701671e+00	-8.383917652719119484e-01
-4.665467792447202555e+00	-8.368077536516589365e-01
-4.630283474091352325e+00	-8.351138183438420182e-01
-4.595159260647512234e+00	-8.333110872565530070e-01
-4.560096284217202367e+00	-8.314006871559529444e-01
-4.525095700637992380e+00	-8.293837344171979264e-01
-4.490158692295231901e+00	-8.272613262806649548e-01
-4.455286470691191880e+00	-8.250345326829529036e-01
-4.420480278754611803e+00	-8.227043887251659360e-01
-4.385741392875952549e+00	-8.202718878336479058e-01
-4.351071124654182221e+00	-8.177379756606550920e-01
-4.316470822343162261e+00	-8.151035447646040044e-01
-4.281941871986882475e+00	-8.123694301014310337e-01
-4.247485698234681806e+00	-8.095364053505200719e-01
-4.213103764829222442e+00	-8.066051800905080782e-01
-4.178797574761931699e+00	-8.035763978321839307e-01
-4.144568670092452223e+00	-8.004506349078319705e-01
-4.110418631430811764e+00	-7.972284002085558985e-01
-4.076349077082651817e+00	-7.939101357537130532e-01
-4.042361661860612188e+00	-7.904962180693611007e-01
-4.008458075566552203e+00	-7.869869603458310436e-01
-3.974640041151851655e+00	-7.833826153381628910e-01
-3.940909312565022304e+00	-7.796833789671260284e-01
-3.907267672298432082e+00	-7.758893945731339947e-01
-3.873716928647931823e+00	-7.720007577703380530e-01
-3.840258912701542293e+00	-7.680175218438098916e-01
-3.806895475075742219e+00	-7.639397036288109177e-01
-3.773628482419732144e+00	-7.597672898078859927e-01
-3.740459813710671710e+00	-7.555002435587900855e-01
-3.707391356364391655e+00	-7.511385114841619970e-01
-3.674425002188711709e+00	-7.466820307523309719e-01
-3.641562643207591599e+00	-7.421307363777449595e-01
-3.608806167386791941e+00	-7.374845685691950870e-01
-3.576157454292602011e+00	-7.327434800742669285e-01
-3.543618370717151578e+00	-7.279074434493360002e-01
-3.511190766304522093e+00	-7.229764581858189043e-01
-3.478876469213192379e+00	-7.179505576253810695e-01
-3.446677281850801577e+00	-7.128298155992829344e-01
-3.414594976717951980e+00	-7.076143527300620129e-01
-3.382631292397682010e+00	-7.023043423372199445e-01
-3.350787929727341741e+00	-6.969000158925220401e-01
-3.319066548189241850e+00	-6.914016679748700156e-01
-3.287468762555562307e+00	-6.858096606794479300e-01
-3.255996139822261881e+00	-6.801244274409659063e-01
-3.224650196465131735e+00	-6.743464762361959242e-01
-3.193432396049741939e+00	-6.684763921367589123e-01
-3.162344147224762203e+00	-6.625148391890209876e-01
-3.131386802126121971e+00	-6.564625616041250833e-01
-3.100561655216531598e+00	-6.503203842474869489e-01
-3.069869942582371891e+00	-6.440892124235280125e-01
-3.039312841706151680e+00	-6.377700309578810955e-01
-3.008891471729832290e+00	-6.313639025858879261e-01
-2.978606894220082069e+00	-6.248719656626688934e-01
-2.948460114442601920e+00	-6.182954312165189759e-01
-2.918452083148681986e+00	-6.116355793737340285e-01
-2.888583698872212224e+00	-6.048937551891009345e-01
-2.858855810731292024e+00	-5.980713639223220746e-01
-2.829269221723551553e+00	-5.911698658063169187e-01
-2.799824692499472079e+00	-5.841907703587920775e-01
-2.770522945593421937e+00	-5.771356302935430893e-01
-2.741364670086862354e+00	-5.700060350926510200e-01
-2.712350526673541928e+00	-5.628036043050019810e-01
-2.683481153091902272e+00	-5.555299806403559693e-01
-2.654757169884781831e+00	-5.481868229314810215e-01
-2.626179186442581859e+00	-5.407757990396309111e-01
-2.597747807281361787e+00	-5.332985787808000033e-01
-2.569463638503592051e+00	-5.257568269517660653e-01
-2.541327294385421709e+00	-5.181521965358799608e-01
-2.513339404031062152e+00	-5.104863221688240582e-01
-2.485500618031862174e+00	-5.027608139441879231e-01
-2.457811615065182309e+00	-4.949772516376080289e-01
-2.430273108366131751e+00	-4.871371794264600097e-01
-2.402885852003581846e+00	-4.792421011795930386e-01
-2.375650646891082296e+00	-4.712934763883769862e-01
-2.348568346462831968e+00	-4.632927168064680523e-01
-2.321639861944912120e+00	-4.552411838610759820e-01
-2.294866167153122305e+00	-4.471401868932129431e-01
-2.268248302750031975e+00	-4.389909822784859306e-01
-2.241787379896101662e+00	-4.307947734733599821e-01
-2.215484583232571580e+00	-4.225527120246290180e-01
-2.189341173137272278e+00	-4.142658995720209236e-01
-2.163358487198852043e+00	-4.059353908655479182e-01
-2.137537940859531638e+00	-3.975621978103869858e-01
-2.111881027182191950e+00	-3.891472945427880137e-01
-2.086389315703581993e+00	-3.806916235309039664e-01
-2.061064450342321663e+00	-3.721961026844579634e-01
-2.035908146337392033e+00	-3.636616334469449652e-01
-2.010922186200842177e+00	-3.550891098337289331e-01
-1.986108414676472034e+00	-3.464794283689029419e-01
-1.961468732705131890e+00	-3.378334988633239777e-01
-1.937005090406052066e+00	-3.291522559658590086e-01
-1.912719479093061947e+00	-3.204366714096519853e-01
-1.888613922353991947e+00	-3.116877668653110223e-01
-1.864690466231161858e+00	-3.029066273033009793e-01
-1.840951168550521988e+00	-2.940944147587519764e-01
-1.817398087456612021e+00	-2.852523823833180150e-01
-1.794033269220141946e+00	-2.763818886608249703e-01
-1.770858735393961991e+00	-2.674844116562919982e-01
-1.747876469402591892e+00	-2.585615631616169918e-01
-1.725088402658552011e+00	-2.496151025958239789e-01
-1.702496400307262014e+00	-2.406469505134379849e-01
-1.680102246709372027e+00	-2.316592015712800046e-01
-1.657907630776331853e+00	-2.226541368019269718e-01
-1.635914131281081874e+00	-2.136342350412659963e-01
-1.614123202270761892e+00	-2.046021833580359828e-01
-1.592536158712692052e+00	-1.955608863351749882e-01
-1.571154162507921948e+00	-1.865134740560249749e-01
-1.549978209009011954e+00	-1.774633086532169668e-01
-1.529009114179592066e+00	-1.684139892842619890e-01
-1.508247502532992002e+00	-1.593693554055529704e-01
-1.487693795985951972e+00	-1.503334882257019722e-01
-1.467348203760771908e+00	-1.413107102297629925e-01
-1.447210713465231890e+00	-1.323055826779969690e-01
-1.427281083474301937e+00	-1.233229009963179856e-01
-1.407558836731422014e+00	-1.143676879903979815e-01
-1.388043256078882015e+00	-1.054451848314869600e-01
-1.368733381218141920e+00	-9.656083977926599449e-02
-1.349628007390532014e+00	-8.772029462536096167e-02
-1.330725685857091944e+00	-7.892936886045298639e-02
-1.312024726244152006e+00	-7.019404158793296489e-02
-1.293523200807431994e+00	-6.152043122783598661e-02
-1.275218950652792005e+00	-5.291477307597097779e-02
-1.257109593936782010e+00	-4.438339480472697218e-02
-1.239192536053731919e+00	-3.593269001366877768e-02
-1.221464981799391891e+00	-2.756908995965789977e-02
-1.203923949484361877e+00	-1.929903361750190394e-02
-1.186566286952452032e+00	-1.112893624298449957e-02
-1.169388689441897000e+00	-3.065156630196880228e-03
-1.152387719209420069e+00	4.886036725730125152e-03
-1.135559826819473095e+00	1.271850033139981795e-02
-1.118901373983796965e+00	2.042625101770489948e-02
-1.102408657819512916e+00	2.800350162141232446e-02
-1.086077936377737085e+00	3.544469675179320878e-02
-1.069905455279276829e+00	4.274454835709412537e-02
-1.053887475279454033e+00	4.989807079660690814e-02
-1.038020300570738019e+00	5.690061511743062239e-02
-1.022300307619791848e+00	6.374790223087661856e-02
-1.006723974324807092e+00	7.043605468198661790e-02
-9.912879092699079520e-01	7.696162670694181585e-02
-9.759888808459529219e-01	8.332163227732231059e-02
-9.608238460014079108e-01	8.951357083730621111e-02
-9.457899783832339757e-01	9.553545045002931335e-02
-9.308846956259889671e-01	1.013858080824530106e-01
-9.161056855476459315e-01	1.070637267742235166e-01
-9.014509310130789377e-01	1.125688494550771135e-01
-8.869187332307449934e-01	1.179013891972986172e-01
-8.725077332548599740e-01	1.230621357144519173e-01
-8.582169314743059996e-01	1.280524579449334177e-01
-8.440457048805859452e-01	1.328743025886838236e-01
-8.299938219203210066e-01	1.375301884974181044e-01
-8.160614547530529173e-01	1.420231968527670141e-01
-8.022491887522749110e-01	1.463569571025044036e-01
-7.885580291066969227e-01	1.505356286622602235e-01
-7.749894043995239068e-01	1.545638784284807110e-01
-7.615451670658999195e-01	1.584468541875529990e-01
-7.482275906524739062e-01	1.621901540455890078e-01
-7.350393638281049746e-01	1.657997920429810090e-01
-7.219835811207879761e-01	1.692821601571470325e-01
-7.090637303828669635e-01	1.726439869353650347e-01
-6.962836770140919951e-01	1.758922930369780091e-01
-6.836476449999999705e-01	1.790343440000000119e-01
-6.711601948511479732e-01	1.820776005809089937e-01
-6.588261985565440071e-01	1.850296670477440397e-01
-6.466508116921099170e-01	1.878982378351360394e-01
-6.346394428517769803e-01	1.906910429952030084e-01
-6.227977205945639527e-01	1.934157928999410414e-01
-6.111314581255580247e-01	1.960801226685400245e-01
-5.996466159517339634e-01	1.986915368065519938e-01
-5.883492627747539672e-01	2.012573545528680286e-01
-5.772455349020679805e-01	2.037846564346180167e-01
-5.663415944745340269e-01	2.062802325293450201e-01
-5.556435868230709119e-01	2.087505329278250277e-01
-5.451575972785419610e-01	2.112016208796940187e-01
-5.348896077676819072e-01	2.136391290874969928e-01
-5.248454535335429494e-01	2.160682195928620430e-01
-5.150307803213118873e-01	2.184935476714250369e-01
-5.054510023694820386e-01	2.209192301207970055e-01
-4.961112615421039429e-01	2.233488182886810280e-01
-4.870163879302559784e-01	2.257852761463320368e-01
-4.781708622399799546e-01	2.282309636662860353e-01
-4.695787802697149460e-01	2.306876257130640040e-01
-4.612438197630639447e-01	2.331563866018250275e-01
-4.531692099024459686e-01	2.356377504232370357e-01
-4.453577036862849670e-01	2.381316071737470397e-01
-4.378115534069889625e-01	2.406372446695660416e-01
-4.305324894193909291e-01	2.431533661608030195e-01
-4.235217023599789909e-01	2.456781134999280192e-01
-4.167798289463479633e-01	2.482090956569439899e-01
-4.103069414544099347e-01	2.507434223130720063e-01
-4.041025409382629219e-01	2.532777422061490147e-01
-3.981655542246729240e-01	2.558082858451390385e-01
-3.924943346813019596e-01	2.583309121589359991e-01
-3.870866667254339588e-01	2.608411585966400326e-01
-3.819397740083479431e-01	2.633342941535540271e-01
-3.770503311800829649e-01	2.658053747597730054e-01
-3.724144791103219942e-01	2.682493004370600231e-01
-3.680278434138019583e-01	2.706608736052910080e-01
-3.638855561033159658e-01	2.730348579023550437e-01
-3.599822801700609531e-01	2.753660368715190043e-01
-3.563122368701669429e-01	2.776492718680890204e-01
-3.528692354776389317e-01	2.798795585428170418e-01
-3.496467052478759441e-01	2.820520812730840099e-01
-3.466377293224449652e-01	2.841622649342679940e-01
-3.438350802948219598e-01	2.862058234328320183e-01
-3.412312571485089929e-01	2.881788044592630271e-01
-3.388185232731589780e-01	2.900776299627010335e-01
-3.365889452610849597e-01	2.918991318995219908e-01
-3.345344321857849357e-01	2.936405828647580263e-01
-3.326467750656669775e-01	2.952997212773970093e-01
-3.309176862201119729e-01	2.968747708576960354e-01
-3.293388382310389328e-01	2.983644542057999893e-01
-3.279019022313479637e-01	2.997680003654490388e-01
-3.265985852516819499e-01	3.010851463334059952e-01
-3.254206663689509504e-01	3.023161325535240196e-01
-3.243600314136879659e-01	3.034616925131380372e-01
-3.234087060085579779e-01	3.045230366375830111e-01
-3.225588867270759441e-01	3.055018307551680135e-01
-3.218029701795519504e-01	3.064001694787120145e-01
-3.211335798526079310e-01	3.072205449197700222e-01
-3.205435905488319692e-01	3.079658112168089934e-01
-3.200261502944919956e-01	3.086391454178650240e-01
-3.195746996052949429e-01	3.092440053105869890e-01
-3.191829880230339644e-01	3.097840848370529976e-01
-3.188450878594079607e-01	3.102632677665440042e-01
-3.185554051072109205e-01	3.106855803256149962e-01
-3.183086875033929175e-01	3.110551435007120058e-01
-3.181000297530279797e-01	3.113761257335749821e-01
-3.179248759478779940e-01	3.116526967231830203e-01
-3.177790192378929790e-01	3.118889830297960075e-01
-3.176585988385029480e-01	3.120890261463740156e-01
-3.175600944807459580e-01	3.122567436603739810e-01
-3.174803184350249441e-01	3.123958940746650037e-01
-3.174164052624499632e-01	3.125100457904499973e-01
-3.173657994699659590e-01	3.126025506781759944e-01
-3.173262412667899879e-01	3.126765225751489963e-01
-3.172957506396649752e-01	3.127348209520229849e-01
-3.172726099828949708e-01	3.127800398857459863e-01
