# Supplementary material for: Agile perching maneuvers in birds and morphing-wing drones
Source: Nat Commun. 2024 Sep 27;15:8330. doi: 10.1038/s41467-024-52369-4 (PMC11437188; doi:10.1038/s41467-024-52369-4)
Supplement: Supplementary file 11 — Source Data [file 41467_2024_52369_MOESM11_ESM.zip › figure_source_data/suppl_fig_2/harris_hawk_483.csv]

# horizontal_pos	altitude
-1.181497307283657427e+01	3.678671359625469983e-01
-1.179758931700147429e+01	3.669524799729080300e-01
-1.177992604227317486e+01	3.659854321117440024e-01
-1.176200324472487324e+01	3.649631232146869908e-01
-1.174384072035227433e+01	3.638826974723269880e-01
-1.172545794962677412e+01	3.627413260299769959e-01
-1.170687398720777495e+01	3.615362202244790102e-01
-1.168810735759817376e+01	3.602646443250990260e-01
-1.166917595746217451e+01	3.589239276552040336e-01
-1.165009696524137439e+01	3.575114759830950173e-01
-1.163088675862967492e+01	3.560247820837110222e-01
-1.161156084037987490e+01	3.544614353877529878e-01
-1.159213377282757484e+01	3.528191306507370006e-01
-1.157261912142967475e+01	3.510956755911729954e-01
-1.155302940752437380e+01	3.492889974643100248e-01
-1.153337607042877444e+01	3.473971485550820248e-01
-1.151366943890387340e+01	3.454183105909550133e-01
-1.149391871192797332e+01	3.433507980917430147e-01
-1.147413194863767494e+01	3.411930606889800321e-01
-1.145431606721467332e+01	3.389436844617050304e-01
-1.143447685242287370e+01	3.366013923483270331e-01
-1.141461897142987425e+01	3.341650437053700351e-01
-1.139474599748217365e+01	3.316336330931179965e-01
-1.137486044094807447e+01	3.290062883753619993e-01
-1.135496378718947419e+01	3.262822682255689943e-01
-1.133505654068137325e+01	3.234609591346540025e-01
-1.131513827476227441e+01	3.205418720162829804e-01
-1.129520768637007322e+01	3.175246385042190256e-01
-1.127526265509627379e+01	3.144090070327640318e-01
-1.125530030588027408e+01	3.111948387860319909e-01
-1.123531707465857465e+01	3.078821035946660012e-01
-1.121530877628457468e+01	3.044708758500739854e-01
-1.119527067404577458e+01	3.009613304963750235e-01
-1.117519755011787375e+01	2.973537391494540105e-01
-1.115508377631767445e+01	2.936484663810040030e-01
-1.113492338454247488e+01	2.898459661935590126e-01
-1.111471013631757465e+01	2.859467787006410022e-01
-1.109443759090637371e+01	2.819515270144899999e-01
-1.107409917148057410e+01	2.778609143328449882e-01
-1.105368822888847369e+01	2.736757212061110001e-01
-1.103319810260747325e+01	2.693968029572809675e-01
-1.101262217851017411e+01	2.650250872194109819e-01
-1.099195394312687490e+01	2.605615715494660201e-01
-1.097118703413097407e+01	2.560073210731280136e-01
-1.095031528682677369e+01	2.513634661126940006e-01
-1.092933277646377377e+01	2.466311997496969943e-01
-1.090823385625197339e+01	2.418117752751230143e-01
-1.088701319099467391e+01	2.369065034832560090e-01
-1.086566578630157487e+01	2.319167497698970126e-01
-1.084418701338367441e+01	2.268439310020539945e-01
-1.082257262947187471e+01	2.216895121337590091e-01
-1.080081879393447331e+01	2.164550025514239973e-01
-1.077892208020337428e+01	2.111419521416419975e-01
-1.075687948364517332e+01	2.057519470844290099e-01
-1.073468842554237490e+01	2.002866053852330186e-01
-1.071234675336967435e+01	1.947475721693460171e-01
-1.068985273757067489e+01	1.891365147722640083e-01
-1.066720506505597399e+01	1.834551176689269980e-01
-1.064440282965747464e+01	1.777050772931690059e-01
-1.062144551978107465e+01	1.718880968060700065e-01
-1.059833300350997476e+01	1.660058808778440143e-01
-1.057506551141277384e+01	1.600601305523870199e-01
-1.055164361731417344e+01	1.540525382663790188e-01
-1.052806821728537479e+01	1.479847830959140076e-01
-1.050434050710867417e+01	1.418585263027999921e-01
-1.048046195846777451e+01	1.356754072501470121e-01
-1.045643429411047443e+01	1.294370397523930127e-01
-1.043225946222277400e+01	1.231450089188732139e-01
-1.040793961024517422e+01	1.168008685423141124e-01
-1.038347705835737322e+01	1.104061390745122023e-01
-1.035887427284227336e+01	1.039623062211255111e-01
-1.033413383953587328e+01	9.747082017615160687e-02
-1.030925843755587401e+01	9.093309550460260127e-02
-1.028425081349167414e+01	8.435051166937029832e-02
-1.025911375622937349e+01	7.772441418560110948e-02
-1.023385007256987400e+01	7.105611637338550557e-02
-1.020846256379157424e+01	6.434690166749551521e-02
-1.018295400329253475e+01	5.759802643157591051e-02
-1.015732711543832423e+01	5.081072321388280244e-02
-1.013158455572877337e+01	4.398620437261221983e-02
-1.010572889238305372e+01	3.712566599128891420e-02
-1.007976258943222447e+01	3.023029199878621287e-02
-1.005368799139430358e+01	2.330125840444061125e-02
-1.002750730959480485e+01	1.633973755654172244e-02
-1.000122261018258385e+01	9.346902332244499956e-03
-9.974835803878214335e+00	2.323930168692700526e-03
-9.948348637478783729e+00	-4.727993151177778408e-03
-9.921762687130364355e+00	-1.180767003915769719e-02
-9.895079353366414310e+00	-1.891388804234689358e-02
-9.868299857897424587e+00	-2.604541724871359265e-02
-9.841425242124703487e+00	-3.320100821235089095e-02
-9.814456367338584286e+00	-4.037939044181609871e-02
-9.787393916549213202e+00	-4.757927148271851037e-02
-9.760238397886594086e+00	-5.479933661289498881e-02
-9.732990149495014620e+00	-6.203824915535149920e-02
-9.705649345836393493e+00	-6.929465140095919518e-02
-9.678216005307394454e+00	-7.656716611995201260e-02
-9.650689999065324542e+00	-8.385439862887400508e-02
-9.623071060950264766e+00	-9.115493936802598895e-02
-9.595358798382774168e+00	-9.846736693391000550e-02
-9.567552704110774187e+00	-1.057902515019099599e-01
-9.539652168673864452e+00	-1.131221585666289942e-01
-9.511656493449304861e+00	-1.204616529211330334e-01
-9.483564904141704943e+00	-1.278073027918879556e-01
-9.455376564576823739e+00	-1.351576840435910198e-01
-9.427090590660613501e+00	-1.425113843672810021e-01
-9.398706064365654811e+00	-1.498670073662319857e-01
-9.370222047610903715e+00	-1.572231764569969603e-01
-9.341637595904504821e+00	-1.645785385075509977e-01
-9.312951771625634478e+00	-1.719317671406579984e-01
-9.284163656828214428e+00	-1.792815656381799849e-01
-9.255272365457644312e+00	-1.866266693908399943e-01
-9.226277054881103723e+00	-1.939658478477669923e-01
-9.197176936642133427e+00	-2.012979059307479779e-01
-9.167971286361424887e+00	-2.086216848891639941e-01
-9.138659452717414311e+00	-2.159360625829599978e-01
-9.109240865452443714e+00	-2.232399531923019986e-01
-9.079715042362964894e+00	-2.305323063636439684e-01
-9.050081595244664712e+00	-2.378121058124749720e-01
-9.020340234776103472e+00	-2.450783674128049761e-01
-8.990490774336944213e+00	-2.523301368123239685e-01
-8.960533132768693676e+00	-2.595664866198930110e-01
-8.930467336097464681e+00	-2.667865132184740196e-01
-8.900293518249064562e+00	-2.739893332616870070e-01
-8.870011920796644134e+00	-2.811740799157499970e-01
-8.839622891790204662e+00	-2.883398989106579768e-01
-8.809126883725243218e+00	-2.954859444650009825e-01
-8.778524450714764171e+00	-3.026113751479059810e-01
-8.747816244934673691e+00	-3.097153497392329813e-01
-8.717003012416894236e+00	-3.167970231455179975e-01
-8.686085588268113611e+00	-3.238555424243320657e-01
-8.655064891393754678e+00	-3.308900429639060614e-01
-8.623941918807803475e+00	-3.378996448582509138e-01
-8.592717739608744409e+00	-3.448834495107610532e-01
-8.561393488700204557e+00	-3.518405364917160383e-01
-8.529970360332514545e+00	-3.587699606673479535e-01
-8.498449601537883424e+00	-3.656707496104860122e-01
-8.466832505527374764e+00	-3.725419012954969689e-01
-8.435120405112954245e+00	-3.793823820734209540e-01
-8.403314666212224893e+00	-3.861911249171709470e-01
-8.371416681487064082e+00	-3.929670279215199957e-01
-8.339427864161304882e+00	-3.997089530384789202e-01
-8.307349642055653405e+00	-4.064157250257929843e-01
-8.275183451871443552e+00	-4.130861305845669462e-01
-8.242930733748563554e+00	-4.197189176616499817e-01
-8.210592926116033752e+00	-4.263127948933180256e-01
-8.178171460848334462e+00	-4.328664311689149335e-01
-8.145667758734454367e+00	-4.393784552964339896e-01
-8.113083225262123221e+00	-4.458474557564059970e-01
-8.080419246715033310e+00	-4.522719805357169887e-01
-8.047677186577093522e+00	-4.586505370390440706e-01
-8.014858382234763212e+00	-4.649815920821000481e-01
-7.981964141966183313e+00	-4.712635719778330290e-01
-7.948995742204032489e+00	-4.774948627336410012e-01
-7.915954425058342458e+00	-4.836738103845729664e-01
-7.882841396084852015e+00	-4.897987214939159561e-01
-7.849657822285093012e+00	-4.958678638584689824e-01
-7.816404830325132558e+00	-5.018794674608919593e-01
-7.783083504961392229e+00	-5.078317257155500197e-01
-7.749694887663612697e+00	-5.137227970571949243e-01
-7.716239975427613196e+00	-5.195508069233600867e-01
-7.682719719772532763e+00	-5.253138501814540451e-01
-7.649135025920263509e+00	-5.310099940501009641e-01
-7.615486752157392125e+00	-5.366372815612490133e-01
-7.581775709382772455e+00	-5.421937356049300050e-01
-7.548002660846631962e+00	-5.476773635923160022e-01
-7.514168322089692431e+00	-5.530861627649850121e-01
-7.480273361092943496e+00	-5.584181261690850384e-01
-7.446318398650963566e+00	-5.636712493026230231e-01
-7.412304008983043424e+00	-5.688435374324900540e-01
-7.378230720597593439e+00	-5.739330135652529474e-01
-7.344099017426203524e+00	-5.789377270425470901e-01
-7.309909340243502918e+00	-5.838557627181759635e-01
-7.275662088388762605e+00	-5.886852506602009427e-01
-7.241357621804183076e+00	-5.934243763075410794e-01
-7.206996263403152803e+00	-5.980713909972898978e-01
-7.172578301779682697e+00	-6.026246227663198951e-01
-7.138103994267402719e+00	-6.070824873191289495e-01
-7.103573570353602484e+00	-6.114434990434889361e-01
-7.068987235449863071e+00	-6.157062819466290193e-01
-7.034345175017192808e+00	-6.198695803775728930e-01
-6.999647559038993272e+00	-6.239322693961029120e-01
-6.964894546830882938e+00	-6.278933646457780515e-01
-6.930086292171632856e+00	-6.317520315876290482e-01
-6.895222948734832435e+00	-6.355075939526579898e-01
-6.860304675796302654e+00	-6.391595412751169825e-01
-6.825331644187472513e+00	-6.427075353747568887e-01
-6.790304042460973299e+00	-6.461514156647010232e-01
-6.755222083230342456e+00	-6.494912031722699375e-01
-6.720086009642153080e+00	-6.527271031727930328e-01
-6.684896101935563273e+00	-6.558595063510150869e-01
-6.649652684041583051e+00	-6.588889884209139236e-01
-6.614356130171842985e+00	-6.618163081523888991e-01
-6.579006871345252527e+00	-6.646424037720080058e-01
-6.543605401799452714e+00	-6.673683877246270324e-01
-6.508152285233863132e+00	-6.699955398028158982e-01
-6.472648160830982711e+00	-6.725252986714149728e-01
-6.437093749003483190e+00	-6.749592518348230819e-01
-6.401489856816092505e+00	-6.772991241145189800e-01
-6.365837383033142949e+00	-6.795467647234920694e-01
-6.330137322745382100e+00	-6.817041330424649104e-01
-6.294390771532753170e+00	-6.837732832196850019e-01
-6.258598929123423638e+00	-6.857563477314578826e-01
-6.222763102513511946e+00	-6.876555200542040502e-01
-6.186884708516552145e+00	-6.894730366104568908e-01
-6.150965275716143488e+00	-6.912111581607469635e-01
-6.115006445800912793e+00	-6.928721508205371027e-01
-6.079009974265633609e+00	-6.944582668862568919e-01
-6.042977730468153119e+00	-6.959717256569410981e-01
-6.006911697036913189e+00	-6.974146944379970847e-01
-5.970813968629403057e+00	-6.987892699112800976e-01
-5.934686750047222681e+00	-7.000974600509379808e-01
-5.898532353718302979e+00	-7.013411667575839559e-01
-5.862353196562133384e+00	-7.025221693743690654e-01
-5.826151796258002058e+00	-7.036421092376299313e-01
-5.789930766940982743e+00	-7.047024754022339632e-01
-5.753692814353862595e+00	-7.057045916676569774e-01
-5.717440730486992528e+00	-7.066496050155879338e-01
-5.681177387740942386e+00	-7.075384755535700787e-01
-5.644905732649582397e+00	-7.083719680422209120e-01
-5.608628779203102432e+00	-7.091506450661289040e-01
-5.572349601812562447e+00	-7.098748618908758967e-01
-5.536071327958363320e+00	-7.105447630310099960e-01
-5.499797130566432379e+00	-7.111602805364340973e-01
-5.463530220155711881e+00	-7.117211339877609344e-01
-5.427273836801192353e+00	-7.122268321749789521e-01
-5.391031241956043552e+00	-7.126766764183238845e-01
-5.354805710175953415e+00	-7.130697654758308968e-01
-5.318600520788103303e+00	-7.134050019686619670e-01
-5.282418949545722775e+00	-7.136811002431409090e-01
-5.246264260308293181e+00	-7.138965955774809746e-01
-5.210139696785803132e+00	-7.140498546316040862e-01
-5.174048474383952545e+00	-7.141390870301609350e-01
-5.137993772185443397e+00	-7.141623579619560402e-01
-5.101978725101042222e+00	-7.141176016734620546e-01
-5.066006416221982001e+00	-7.140026357299400495e-01
-5.030079869403903281e+00	-7.138151759148370079e-01
-4.994202042110463147e+00	-7.135528516366689278e-01
-4.958375818543562907e+00	-7.132132217123519080e-01
-4.922604003084962265e+00	-7.127937903969960853e-01
-4.886889314073232349e+00	-7.122920235323428884e-01
-4.851234377937982067e+00	-7.117053646893929386e-01
-4.815641723712682953e+00	-7.110312511851089035e-01
-4.780113777945572018e+00	-7.102671298584219972e-01
-4.744652860027822605e+00	-7.094104724969729769e-01
-4.709261177956562072e+00	-7.084587908129800216e-01
-4.673940824550053108e+00	-7.074096508743010769e-01
-4.638693774131363412e+00	-7.062606869049459224e-01
-4.603521879696203634e+00	-7.050096143779460700e-01
-4.568426870580223564e+00	-7.036542423324829709e-01
-4.533410350640183495e+00	-7.021924848564080612e-01
-4.498473796963272875e+00	-7.006223716845680904e-01
-4.463618559117962903e+00	-6.989420578727059130e-01
-4.428845858959073567e+00	-6.971498325159208864e-01
-4.394156790999553586e+00	-6.952441264896969120e-01
-4.359552323360003534e+00	-6.932235192002860202e-01
-4.325033299306492829e+00	-6.910867443395969367e-01
-4.290600439386023091e+00	-6.888326946477549839e-01
-4.256254344167612835e+00	-6.864604256939290661e-01
-4.221995497595512958e+00	-6.839691586930329859e-01
-4.187824270959582762e+00	-6.813582823822439405e-01
-4.153740927485452872e+00	-6.786273539870459892e-01
-4.119745627545283284e+00	-6.757760993116590509e-01
-4.085838434487293114e+00	-6.728044119931699818e-01
-4.052019321079272984e+00	-6.697123519625158838e-01
-4.018288176558542979e+00	-6.665001431586410341e-01
-3.984644814277152669e+00	-6.631681705446410557e-01
-3.951088979927662947e+00	-6.597169764765999922e-01
-3.917620360330882789e+00	-6.561472564770709504e-01
-3.884238592762632614e+00	-6.524598544658279931e-01
-3.850943274792393289e+00	-6.486557575005749143e-01
-3.817733974601752678e+00	-6.447360900799419259e-01
-3.784610241746032777e+00	-6.407021080601280616e-01
-3.751571618317083079e+00	-6.365551922352539194e-01
-3.718617650460513069e+00	-6.322968416297369831e-01
-3.685747900194953353e+00	-6.279286665489549613e-01
-3.652961957476112964e+00	-6.234523814321100144e-01
-3.620259452442902592e+00	-6.188697975486290304e-01
-3.587640067777953412e+00	-6.141828155767250497e-01
-3.555103551109542792e+00	-6.093934180998399341e-01
-3.522649727377572759e+00	-6.045036620538100092e-01
-3.490278511081363000e+00	-5.995156711546318906e-01
-3.457989918322953216e+00	-5.944316283338220153e-01
-3.425784078555922818e+00	-5.892537682055349890e-01
-3.393661245946402616e+00	-5.839843695869140205e-01
-3.361621810249992848e+00	-5.786257480906220607e-01
-3.329666307106572631e+00	-5.731802488061530365e-01
-3.297795427653222866e+00	-5.676502390844109236e-01
-3.266010027354982803e+00	-5.620381014382000995e-01
-3.234311133953283068e+00	-5.563462265696559328e-01
-3.202699954432802976e+00	-5.505770065343660313e-01
-3.171177880909692881e+00	-5.447328280509080578e-01
-3.139746495346683375e+00	-5.388160659638350225e-01
-3.108407573004902780e+00	-5.328290768677199640e-01
-3.077163084546793215e+00	-5.267741928997999867e-01
-3.046015196711013395e+00	-5.206537157089130563e-01
-3.014966271486772875e+00	-5.144699106089110074e-01
-2.984018863723822967e+00	-5.082250009254489775e-01
-2.953175717123072808e+00	-5.019211625460140436e-01
-2.922439758563442957e+00	-4.955605186842339527e-01
-2.891814090731733344e+00	-4.891451348708850122e-01
-2.861301983034652885e+00	-4.826770141855139529e-01
-2.830906860785333379e+00	-4.761580927442529698e-01
-2.800632292670722556e+00	-4.695902354611209417e-01
-2.770481976521122824e+00	-4.629752321018709149e-01
-2.740459723418562810e+00	-4.563147936512200187e-01
-2.710569440196922919e+00	-4.496105490160369755e-01
-2.680815110403092838e+00	-4.428640420887170470e-01
-2.651200773805403088e+00	-4.360767291964739445e-01
-2.621730504552562735e+00	-4.292499769636820006e-01
-2.592408388103483396e+00	-4.223850606154990195e-01
-2.563238497065123411e+00	-4.154831627519119386e-01
-2.534224866092452899e+00	-4.085453726219259729e-01
-2.505371466020482885e+00	-4.015726859278800354e-01
-2.476682177414092578e+00	-3.945660051897439957e-01
-2.448160763736063394e+00	-3.875261406987369761e-01
-2.419810844347362710e+00	-3.804538120886309938e-01
-2.391635867566362705e+00	-3.733496505517030495e-01
-2.363639084024712567e+00	-3.662142017243809611e-01
-2.335823520567283040e+00	-3.590479292652450360e-01
-2.308191954951342773e+00	-3.518512191451360072e-01
-2.280746891606193039e+00	-3.446243846657039422e-01
-2.253490538718242675e+00	-3.373676722188089783e-01
-2.226424786908412834e+00	-3.300812677947699281e-01
-2.199551189767783299e+00	-3.227653042425219776e-01
-2.172870946514643187e+00	-3.154198692793939718e-01
-2.146384887030063027e+00	-3.080450142423690196e-01
-2.120093459521172896e+00	-3.006407635664919975e-01
-2.093996721049842691e+00	-2.932071249695100135e-01
-2.068094331151173026e+00	-2.857441003148949998e-01
-2.042385548749242830e+00	-2.782516971182940058e-01
-2.016869232558542890e+00	-2.707299406550249810e-01
-1.991543845137482949e+00	-2.631788866187729781e-01
-1.966407460735623003e+00	-2.555986342740489969e-01
-1.941457777049322875e+00	-2.479893400373779921e-01
-1.916692130970653052e+00	-2.403512314147139839e-01
-1.892107518382742937e+00	-2.326846212152109961e-01
-1.867700618020762926e+00	-2.249899219543959883e-01
-1.843467819381972905e+00	-2.172676603529959949e-01
-1.819405254630682922e+00	-2.095184918313169886e-01
-1.795508834405582954e+00	-2.017432148931919689e-01
-1.771774287396612912e+00	-1.939427852882449899e-01
-1.748197203518502940e+00	-1.861183298365969851e-01
-1.724773080466762920e+00	-1.782711597962630123e-01
-1.701497373401372970e+00	-1.704027836504879989e-01
-1.678365547462592922e+00	-1.625149191901389956e-01
-1.655373132783692913e+00	-1.546095047651369625e-01
-1.632515781626962870e+00	-1.466887095788290130e-01
-1.609789327232102885e+00	-1.387549429002509771e-01
-1.587189843931603006e+00	-1.308108620713759884e-01
-1.564713708055162966e+00	-1.228593791898680010e-01
-1.542357659115722868e+00	-1.149036663524560242e-01
-1.520118860743662870e+00	-1.069471593499329853e-01
-1.497994960813402887e+00	-9.899355971189799375e-02
-1.475984150188363042e+00	-9.104683500776000749e-02
-1.454085219496783044e+00	-8.311121732014897789e-02
-1.432297613341872999e+00	-7.519119981770100436e-02
-1.410621481346713058e+00	-6.729153136617588293e-02
-1.389057725435822954e+00	-5.941720912998837978e-02
-1.367608042763303056e+00	-5.157346913029509095e-02
-1.346274963711243000e+00	-4.376577474089887732e-02
-1.325061884401572909e+00	-3.599980311908307362e-02
-1.303973093190933019e+00	-2.828142958512230853e-02
-1.283013790650062935e+00	-2.061670998142239863e-02
-1.262190102568002903e+00	-1.301186105990589925e-02
-1.241509085565803083e+00	-5.473238964231491588e-03
-1.220978724955513073e+00	1.992684108446496349e-03
-1.200607924536222892e+00	9.379344963373503763e-03
-1.180406488081358951e+00	1.668011606103650402e-02
-1.160385092338525048e+00	2.388833362870901311e-02
-1.140555251434916872e+00	3.099732707547281363e-02
-1.120929272657817055e+00	3.800044953924611169e-02
-1.101520203659339892e+00	4.489110937901460985e-02
-1.082341771217637971e+00	5.166280241122861439e-02
-1.063408311772032100e+00	5.830914467636601206e-02
-1.044734694036451916e+00	6.482390551013381130e-02
-1.026336234083271126e+00	7.120104068385510465e-02
-1.008228603377208987e+00	7.743472537040821391e-02
-9.904277303256859843e-01	8.351938668579300673e-02
-9.729496959966689174e-01	8.944973555211500893e-02
-9.558106247369069219e-01	9.522079762561161398e-02
-9.390265705013339792e-01	1.008279430333935134e-01
-9.226133997774169648e-01	1.062669146649068141e-01
-9.065866720552719915e-01	1.115338547687950016e-01
-8.909615188544809383e-01	1.166253296128987038e-01
-8.757525223707139927e-01	1.215383519745789065e-01
-8.609735948485799373e-01	1.262704012403944032e-01
-8.466378598205990258e-01	1.308194409083680010e-01
-8.327575363750649995e-01	1.351839333026020051e-01
-8.193438276269789933e-01	1.393628513287610282e-01
-8.064068145655429731e-01	1.433556871198730098e-01
-7.939553564382479944e-01	1.471624574448250067e-01
-7.819969988049649823e-01	1.507837057768000033e-01
-7.705378903551809433e-01	1.542205009454420128e-01
-7.595827095274849672e-01	1.574744323246930200e-01
-7.491346019024229808e-01	1.605476015376600119e-01
-7.391951292580609678e-01	1.634426106904739995e-01
-7.297642310821950140e-01	1.661625471785040109e-01
-7.208401992265959235e-01	1.687109651402970145e-01
-7.124196662675439384e-01	1.710918636669720161e-01
-7.044976080040119548e-01	1.733096619070420008e-01
-6.970673603811369246e-01	1.753691712386800106e-01
-6.901206509733529559e-01	1.772755647127170209e-01
-6.836476449999999705e-01	1.790343440000000119e-01
-6.776370056780679496e-01	1.806513041056340141e-01
-6.720759685436739073e-01	1.821324961398590181e-01
-6.669504291979020394e-01	1.834841884603879980e-01
-6.622450437558460301e-01	1.847128265236480105e-01
-6.579433411024000478e-01	1.858249918021390168e-01
-6.540278458869950295e-01	1.868273601417030083e-01
-6.504802110245869740e-01	1.877266599455210128e-01
-6.472813583144869654e-01	1.885296305807939998e-01
-6.444116256448009228e-01	1.892429814090320073e-01
-6.418509191211480003e-01	1.898733518413420196e-01
-6.395788683467099611e-01	1.904272728159009942e-01
-6.375749829893839760e-01	1.909111300855970139e-01
-6.358188087035610003e-01	1.913311296895570113e-01
-6.342900804314629548e-01	1.916932659628149960e-01
-6.329688710945100549e-01	1.920032924135620100e-01
-6.318357337011160091e-01	1.922666957674289967e-01
-6.308718349455649799e-01	1.924886734429989976e-01
-6.300590784549060519e-01	1.926741146824829942e-01
-6.293802159583079536e-01	1.928275855164490182e-01
-6.288189448067909026e-01	1.929533176919299986e-01
-6.283599904609440401e-01	1.930552016396999970e-01
-6.279891727896500520e-01	1.931367834993870103e-01
-6.276934552827829750e-01	1.932012661611160198e-01
-6.274609765734109335e-01	1.932515142202560210e-01
-6.272810639871269078e-01	1.932900626784070097e-01
