# Supplementary material for: Agile perching maneuvers in birds and morphing-wing drones
Source: Nat Commun. 2024 Sep 27;15:8330. doi: 10.1038/s41467-024-52369-4 (PMC11437188; doi:10.1038/s41467-024-52369-4)
Supplement: Supplementary file 11 — Source Data [file 41467_2024_52369_MOESM11_ESM.zip › figure_source_data/suppl_fig_2/harris_hawk_497.csv]

# horizontal_pos	altitude
-1.224000503182537436e+01	3.084289481531949928e-01
-1.223304758888067489e+01	3.084398668214970440e-01
-1.222594389337887399e+01	3.084932440414910326e-01
-1.221869473632487413e+01	3.085916530891720244e-01
-1.221130051301897446e+01	3.087374441652860346e-01
-1.220376120758917438e+01	3.089327150240640529e-01
-1.219607638225587465e+01	3.091792824335419798e-01
-1.218824517144417463e+01	3.094786547323820081e-01
-1.218026628080397522e+01	3.098320057462059518e-01
-1.217213799114807493e+01	3.102401503219850420e-01
-1.216385816726427471e+01	3.107035217319730203e-01
-1.215542427150677440e+01	3.112221511890550518e-01
-1.214683338202077501e+01	3.117956497032320362e-01
-1.213808221540407395e+01	3.124231924943110528e-01
-1.212916715356387520e+01	3.131035061588759438e-01
-1.212008427448047421e+01	3.138348587702709525e-01
-1.211082938654897490e+01	3.146150530688529567e-01
-1.210139806613297431e+01	3.154414228762949524e-01
-1.209178569792737434e+01	3.163108328423650528e-01
-1.208198751770147439e+01	3.172196816056630508e-01
-1.207199865696597385e+01	3.181639084213629953e-01
-1.206181418908887437e+01	3.191390032794240161e-01
-1.205142917636967503e+01	3.201400205061909476e-01
-1.204083871757487501e+01	3.211615958110679570e-01
-1.203003799542967478e+01	3.221979667083789689e-01
-1.201902232356887446e+01	3.232429962127959522e-01
-1.200778719245127490e+01	3.242901996752880489e-01
-1.199632831376267461e+01	3.253327745955929551e-01
-1.198464166284487398e+01	3.263636332171909737e-01
-1.197272351871607476e+01	3.273754376819110190e-01
-1.196057050127767418e+01	3.283606374940060135e-01
-1.194817960533367440e+01	3.293115090181060189e-01
-1.193554823108907392e+01	3.302201967122490034e-01
-1.192267421083537471e+01	3.310787557764359734e-01
-1.190955583157457554e+01	3.318791958792950414e-01
-1.189619185338287544e+01	3.326135256105909876e-01
-1.188258152336407392e+01	3.332737972958490502e-01
-1.186872458509237482e+01	3.338521518014589962e-01
-1.185462128349667488e+01	3.343408629544679656e-01
-1.184027236519207449e+01	3.347323812010269961e-01
-1.182567907430997423e+01	3.350193761312220131e-01
-1.181084314393287471e+01	3.351947775058360390e-01
-1.179576678328437467e+01	3.352518144324599936e-01
-1.178045266086887466e+01	3.351840523543010431e-01
-1.176490388380007523e+01	3.349854275347570187e-01
-1.174912397359257454e+01	3.346502787443730309e-01
-1.173311683872547384e+01	3.341733758837619472e-01
-1.171688674431527488e+01	3.335499453062800157e-01
-1.170043827926297553e+01	3.327756916372770490e-01
-1.168377632125487509e+01	3.318468159223240121e-01
-1.166690600001597389e+01	3.307600299743640448e-01
-1.164983265921927469e+01	3.295125668289029530e-01
-1.163256181746307405e+01	3.281021872565990094e-01
-1.161509912872267414e+01	3.265271823233859561e-01
-1.159745034267937491e+01	3.247863720290660172e-01
-1.157962126531807456e+01	3.228791000955919532e-01
-1.156161772016897515e+01	3.208052250154650453e-01
-1.154344551054897394e+01	3.185651075082990280e-01
-1.152511038313577529e+01	3.161595945691469955e-01
-1.150661799317997414e+01	3.135900003251520518e-01
-1.148797387163187445e+01	3.108580839470950208e-01
-1.146918339442597556e+01	3.079660248890130347e-01
-1.145025175413567453e+01	3.049163957519640533e-01
-1.143118393417147516e+01	3.017121330869709794e-01
-1.141198468566397395e+01	2.983565064668769473e-01
-1.139265850713537453e+01	2.948530861672390424e-01
-1.137320962702877480e+01	2.912057098023239643e-01
-1.135364198912917466e+01	2.874184482638110216e-01
-1.133395924087607476e+01	2.834955713068519900e-01
-1.131416472454107414e+01	2.794415131210329917e-01
-1.129426147120627455e+01	2.752608382124749897e-01
-1.127425219746137408e+01	2.709582079081990225e-01
-1.125413930470677393e+01	2.665383477752090169e-01
-1.123392488093247543e+01	2.620060162248689650e-01
-1.121361070482247513e+01	2.573659745484230266e-01
-1.119319825202127383e+01	2.526229586024779650e-01
-1.117268870338597431e+01	2.477816523342599997e-01
-1.115208295503817482e+01	2.428466633060590019e-01
-1.113138163002797398e+01	2.378225003469729981e-01
-1.111058509141307482e+01	2.327135534283789886e-01
-1.108969345656347549e+01	2.275240758279450104e-01
-1.106870661249787524e+01	2.222581686160849945e-01
-1.104762423206697441e+01	2.169197674688859989e-01
-1.102644579080297405e+01	2.115126317832509983e-01
-1.100517058426357409e+01	2.060403360436819931e-01
-1.098379774570757483e+01	2.005062633660980032e-01
-1.096232626394967546e+01	1.949136011227159959e-01
-1.094075500125397404e+01	1.892653385334669980e-01
-1.091908271113547535e+01	1.835642660939610094e-01
-1.089730805595327467e+01	1.778129766976219994e-01
-1.087542962418727477e+01	1.720138683004849844e-01
-1.085344594730547385e+01	1.661691479710969976e-01
-1.083135551613757386e+01	1.602808371650429886e-01
-1.080915679668127538e+01	1.543507780635499926e-01
-1.078684824527867470e+01	1.483806408183410142e-01
-1.076442832310777398e+01	1.423719315500039939e-01
-1.074189550994277553e+01	1.363260009544979834e-01
-1.071924831714397541e+01	1.302440533815510948e-01
-1.069648529984487517e+01	1.241271562593927041e-01
-1.067360506830857503e+01	1.179762497520848996e-01
-1.065060629843107520e+01	1.117921565483220997e-01
-1.062748774137317476e+01	1.055755916936004929e-01
-1.060424823230497537e+01	9.932717239076899185e-02
-1.058088669825127504e+01	9.304742770682279673e-02
-1.055740216502757534e+01	8.673680813608859730e-02
-1.053379376325957395e+01	8.039569498140550219e-02
-1.051006073347927483e+01	7.402440952527689078e-02
-1.048620243029637500e+01	6.762322197207659702e-02
-1.046221832564227405e+01	6.119236015006600249e-02
-1.043810801108877406e+01	5.473201796812239561e-02
-1.041387119924677407e+01	4.824236362662628896e-02
-1.038950772425097391e+01	4.172354758489971172e-02
-1.036501754134347486e+01	3.517571028895749574e-02
-1.034040072557177403e+01	2.859898966321938740e-02
-1.031565746962087537e+01	2.199352836834708724e-02
-1.029078808080527452e+01	1.535948082468130416e-02
-1.026579297725257511e+01	8.697019997059185492e-03
-1.024067268331387481e+01	2.006343932308002342e-03
-1.021542782424477558e+01	-4.712317964323003983e-03
-1.019005912020607418e+01	-1.145869893284501284e-02
-1.016456737963734547e+01	-1.823248916673020359e-02
-1.013895349206663532e+01	-2.503333045515171440e-02
-1.011321842042058528e+01	-3.186081119342598633e-02
-1.008736319290816397e+01	-3.871446179975210344e-02
-1.006138889455366403e+01	-4.559375057935921571e-02
-1.003529665845976382e+01	-5.249808007910128360e-02
-1.000908765688429547e+01	-5.942678397622042086e-02
-9.982763092216874412e+00	-6.637912454435201948e-02
-9.956324187943014437e+00	-7.335429073778199083e-02
-9.929772179683734379e+00	-8.035139693147202999e-02
-9.903108306398063831e+00	-8.736948234947100600e-02
-9.876333801834054071e+00	-9.440751120806600838e-02
-9.849449886311115065e+00	-1.014643735925229717e-01
-9.822457758912694459e+00	-1.085388870776519687e-01
-9.795358590163115053e+00	-1.156297990928510377e-01
-9.768153515256583930e+00	-1.227357900219870346e-01
-9.740843627899405277e+00	-1.298554770176590378e-01
-9.713429974818675205e+00	-1.369874184982640131e-01
-9.685913550982224507e+00	-1.441301192852069701e-01
-9.658295295565544336e+00	-1.512820363266970114e-01
-9.630576088691643832e+00	-1.584415849442359914e-01
-9.602756748959935251e+00	-1.656071455282799865e-01
-9.574838031769905555e+00	-1.727770706009719714e-01
-9.546820628435535028e+00	-1.799496921564440188e-01
-9.518705166075784874e+00	-1.871233291832369861e-01
-9.490492208257334639e+00	-1.942962952689950007e-01
-9.462182256355994525e+00	-2.014669061849169718e-01
-9.433775751594815517e+00	-2.086334873466189621e-01
-9.405273077708784513e+00	-2.157943810490129954e-01
-9.376674564179435123e+00	-2.229479533757469656e-01
-9.347980489976075447e+00	-2.300926006884290165e-01
-9.319191087736173884e+00	-2.372267556073969774e-01
-9.290306548313214563e+00	-2.443488924039580179e-01
-9.261327025617974940e+00	-2.514575317337060523e-01
-9.232252641678254435e+00	-2.585512446515520479e-01
-9.203083491841525188e+00	-2.656286558612540039e-01
-9.173819650046715068e+00	-2.726884461652389624e-01
-9.144461174093454048e+00	-2.797293540941750423e-01
-9.115008110840424393e+00	-2.867501767097049847e-01
-9.085460501269453815e+00	-2.937497695878409920e-01
-9.055818385356644740e+00	-3.007270460043190430e-01
-9.026081806698664778e+00	-3.076809753565539762e-01
-8.996250816848425202e+00	-3.146105808694090178e-01
-8.966325479322154735e+00	-3.215149366435279821e-01
-8.936305873247155418e+00	-3.283931641153169934e-01
-8.906192096627364663e+00	-3.352444280064849624e-01
-8.875984269211745215e+00	-3.420679318483519915e-01
-8.845682534958145382e+00	-3.488629131716130538e-01
-8.815287064092835578e+00	-3.556286384559110281e-01
-8.784798054772915421e+00	-3.623643979353289857e-01
-8.754215734365354606e+00	-3.690695003557409870e-01
-8.723540360362575186e+00	-3.757432677778769770e-01
-8.692772220959325224e+00	-3.823850305160630403e-01
-8.661911635320574732e+00	-3.889941222969240386e-01
-8.630958953573225401e+00	-3.955698757151019929e-01
-8.599914556557314071e+00	-4.021116180543569674e-01
-8.568778855374304726e+00	-4.086186675325400031e-01
-8.537552290770333840e+00	-4.150903300180240341e-01
-8.506235332392755311e+00	-4.215258962536089782e-01
-8.474828477956524608e+00	-4.279246396118009943e-01
-8.443332252355794765e+00	-4.342858143931450088e-01
-8.411747206752535178e+00	-4.406086546671100224e-01
-8.380073917671264638e+00	-4.468923736432510174e-01
-8.348312986124383883e+00	-4.531361635492139883e-01
-8.316465036788445175e+00	-4.593391959819140280e-01
-8.284530717246354925e+00	-4.655006226890730514e-01
-8.252510697305794451e+00	-4.716195767304919850e-01
-8.220405668398454324e+00	-4.776951739621039805e-01
-8.188216343059774971e+00	-4.837265147811630750e-01
-8.155943454483784549e+00	-4.897126860679090199e-01
-8.123587756142864436e+00	-4.956527632578460740e-01
-8.091150021458004105e+00	-5.015458124792591121e-01
-8.058631043501463864e+00	-5.073908926929180385e-01
-8.026031634710573570e+00	-5.131870577747810191e-01
-7.993352626589094179e+00	-5.189333584880040373e-01
-7.960594869370943627e+00	-5.246288442973741084e-01
-7.927759231620323810e+00	-5.302725649873021307e-01
-7.894846599742353810e+00	-5.358635720535329661e-01
-7.861857877379083703e+00	-5.414009198484370788e-01
-7.828793984667743899e+00	-5.468836664699889827e-01
-7.795655857340073602e+00	-5.523108743949709520e-01
-7.762444445645523494e+00	-5.576816108673110506e-01
-7.729160713084313628e+00	-5.629949480625671132e-01
-7.695805634941144113e+00	-5.682499630590209794e-01
-7.662380196615203864e+00	-5.734457376545489815e-01
-7.628885391747314060e+00	-5.785813580760490460e-01
-7.595322220150824144e+00	-5.836559146345541293e-01
-7.561691685558123766e+00	-5.886685013841239655e-01
-7.527994793200884160e+00	-5.936182158459479830e-01
-7.494232547247073661e+00	-5.985041588607851182e-01
-7.460405948123663755e+00	-6.033254346327510120e-01
-7.426515989758443403e+00	-6.080811510256289854e-01
-7.392563656779163495e+00	-6.127704201691679398e-01
-7.358549921711873942e+00	-6.173923594274619564e-01
-7.324475742223783392e+00	-6.219460927744209222e-01
-7.290342058458003649e+00	-6.264307526127930181e-01
-7.256149790509724085e+00	-6.308454820632400928e-01
-7.221899836093373715e+00	-6.351894377388891400e-01
-7.187593068450783385e+00	-6.394617930087580504e-01
-7.153230334548563718e+00	-6.436617417407779485e-01
-7.118812453611253588e+00	-6.477885025020260201e-01
-7.084340216033443660e+00	-6.518413231806170494e-01
-7.049814382710193783e+00	-6.558194859806840693e-01
-7.015235684820114059e+00	-6.597223127293720957e-01
-6.980604824090093530e+00	-6.635491704230269683e-01
-6.945922473564014155e+00	-6.672994769290920836e-01
-6.911189278891243681e+00	-6.709727067508590714e-01
-6.876405860143023574e+00	-6.745683967544269244e-01
-6.841572814157403926e+00	-6.780861517511500569e-01
-6.806690717405273539e+00	-6.815256498247610484e-01
-6.771760129362173863e+00	-6.848866472902619407e-01
-6.736781596362673596e+00	-6.881689831717781036e-01
-6.701755655906233677e+00	-6.913725830888000079e-01
-6.666682841376363911e+00	-6.944974624447259881e-01
-6.631563687127823847e+00	-6.975437288181640660e-01
-6.596398733890374011e+00	-7.005115834661119756e-01
-6.561188534432083941e+00	-7.034013218586749883e-01
-6.525933659420243949e+00	-7.062133331772610934e-01
-6.490634703414263740e+00	-7.089480987220539987e-01
-6.455292290921553544e+00	-7.116061891896861002e-01
-6.419907082445823754e+00	-7.141882607982499298e-01
-6.384479780456013387e+00	-7.166950502537461354e-01
-6.349011135203944001e+00	-7.191273685695289686e-01
-6.313501950320313583e+00	-7.214860937679670183e-01
-6.277953088120273861e+00	-7.237721625110280499e-01
-6.242365474553284166e+00	-7.259865607236619667e-01
-6.206740103735553404e+00	-7.281303132901970621e-01
-6.171078042008593556e+00	-7.302044729194250294e-01
-6.135380431472793994e+00	-7.322101082881740108e-01
-6.099648492951463830e+00	-7.341482915858219549e-01
-6.063883528347544072e+00	-7.360200855931671171e-01
-6.028086922362874134e+00	-7.378265304380680067e-01
-5.992260143557703422e+00	-7.395686301772750326e-01
-5.956404744736043533e+00	-7.412473393586560544e-01
-5.920522362651094106e+00	-7.428635497205711147e-01
-5.884614717032973452e+00	-7.444180771853909917e-01
-5.848683608949373891e+00	-7.459116493021360483e-01
-5.812730918517713619e+00	-7.473448932888659968e-01
-5.776758601994924192e+00	-7.487183248190600882e-01
-5.740768688278453880e+00	-7.500323376876150139e-01
-5.704763274858524191e+00	-7.512871944817580694e-01
-5.668744523267883473e+00	-7.524830183699551256e-01
-5.632714654080723804e+00	-7.536197861083129279e-01
-5.596675941516713770e+00	-7.546973223490121008e-01
-5.560630707710253695e+00	-7.557152953193799760e-01
-5.524581316707664058e+00	-7.566732139234999543e-01
-5.488530168257073960e+00	-7.575704263010520911e-01
-5.452479691457093658e+00	-7.584061198606451004e-01
-5.416432338330143814e+00	-7.591793227875041072e-01
-5.380390577386363837e+00	-7.598889070082930353e-01
-5.344356887241933585e+00	-7.605335925792651164e-01
-5.308333750353773972e+00	-7.611119534481780580e-01
-5.272323646929713448e+00	-7.616224245255380776e-01
-5.236329049069333941e+00	-7.620633099870919303e-01
-5.200352415186893396e+00	-7.624327927170859720e-01
-5.164396184762833464e+00	-7.627289447909029185e-01
-5.128462773465494173e+00	-7.629497388862180873e-01
-5.092554568679084070e+00	-7.630930605040500136e-01
-5.056673925468393449e+00	-7.631567208748990527e-01
-5.020823163004873635e+00	-7.631384704206429781e-01
-4.985004561472823781e+00	-7.630360126400510534e-01
-4.949220359468403885e+00	-7.628470182845130676e-01
-4.913472751898413371e+00	-7.625691396909999309e-01
-4.877763888379873514e+00	-7.622000251411169547e-01
-4.842095872136053636e+00	-7.617373331184349450e-01
-4.806470759379223523e+00	-7.611787463409680488e-01
-4.770890559165214206e+00	-7.605219854515219424e-01
-4.735357233700494106e+00	-7.597648222556829811e-01
-4.699872699077784155e+00	-7.589050924051869984e-01
-4.664438826412883543e+00	-7.579407074333059935e-01
-4.629057443351233481e+00	-7.568696660584239844e-01
-4.593730335910414020e+00	-7.556900646822000134e-01
-4.558459250621844205e+00	-7.544001070192600800e-01
-4.523245896933024035e+00	-7.529981128063081286e-01
-4.488091949830203653e+00	-7.514825255495760636e-01
-4.452999052639953881e+00	-7.498519192806349931e-01
-4.417968819967973637e+00	-7.481050043015349260e-01
-4.383002840732873828e+00	-7.462406319109720076e-01
-4.348102681253173785e+00	-7.442577981135849452e-01
-4.313269888346563441e+00	-7.421556463243259572e-01
-4.278505992401424152e+00	-7.399334690892629407e-01
-4.243812510382153569e+00	-7.375907088527919875e-01
-4.209190948731953874e+00	-7.351269578092469725e-01
-4.174642806138553652e+00	-7.325419568840221274e-01
-4.140169576131254026e+00	-7.298355938956619937e-01
-4.105772749480223638e+00	-7.270079009558030325e-01
-4.071453816372184065e+00	-7.240590511683500097e-01
-4.037214268339753609e+00	-7.209893546928729524e-01
-4.003055599925113839e+00	-7.177992542398439202e-01
-3.968979310062543675e+00	-7.144893200670279221e-01
-3.934986903167524197e+00	-7.110602445471969624e-01
-3.901079889924414346e+00	-7.075128363771849838e-01
-3.867259787768033696e+00	-7.038480144974210706e-01
-3.833528121058733973e+00	-7.000668017893150186e-01
-3.799886420953804134e+00	-6.961703186154051259e-01
-3.766336224982364200e+00	-6.921597762640119278e-01
-3.732879076333794011e+00	-6.880364703563479623e-01
-3.699516522873984137e+00	-6.838017742697699575e-01
-3.666250115906324325e+00	-6.794571326260239186e-01
-3.633081408697973913e+00	-6.750040548882549896e-01
-3.600011954794654301e+00	-6.704441091050701296e-01
-3.567043306149834336e+00	-6.657789158343370151e-01
-3.534177011096733878e+00	-6.610101422736460730e-01
-3.501414612193533671e+00	-6.561394966185669642e-01
-3.468757643973994220e+00	-6.511687226641249548e-01
-3.436207630637284183e+00	-6.460995946593171002e-01
-3.403766083711704304e+00	-6.409339124191131276e-01
-3.371434499727923750e+00	-6.356734966932779951e-01
-3.339214357937653865e+00	-6.303201847866310992e-01
-3.307107118113703947e+00	-6.248758264209899327e-01
-3.275114218466883997e+00	-6.193422798252099515e-01
-3.243237073714584362e+00	-6.137214080363710966e-01
-3.211477073334614296e+00	-6.080150753923909690e-01
-3.179835580036353804e+00	-6.022251441941239847e-01
-3.148313928479353763e+00	-5.963534715134610753e-01
-3.116913424267253596e+00	-5.904019061230050269e-01
-3.085635343242334017e+00	-5.843722855226010093e-01
-3.054480931102934171e+00	-5.782664330383899820e-01
-3.023451403362804157e+00	-5.720861549710309912e-01
-2.992547945668033726e+00	-5.658332377714119232e-01
-2.961771714483034224e+00	-5.595094452243920546e-01
-2.931123838153654404e+00	-5.531165156239250535e-01
-2.900605418350544085e+00	-5.466561589262850518e-01
-2.870217531892333973e+00	-5.401300538719100430e-01
-2.839961232942954439e+00	-5.335398450706509976e-01
-2.809837555573533763e+00	-5.268871400498380542e-01
-2.779847516674164076e+00	-5.201735062694761158e-01
-2.749992119196713602e+00	-5.134004681140389437e-01
-2.720272355705033895e+00	-5.065695038756059532e-01
-2.690689212204524061e+00	-4.996820427484560123e-01
-2.661243672218944312e+00	-4.927394618605560050e-01
-2.631936721077983599e+00	-4.857430833726290031e-01
-2.602769350375344182e+00	-4.786941716805240277e-01
-2.573742562553573698e+00	-4.715939307613720710e-01
-2.544857375568613911e+00	-4.644435017084500017e-01
-2.516114827583893820e+00	-4.572439605035860111e-01
-2.487515981641633900e+00	-4.499963160794409611e-01
-2.459061930256804196e+00	-4.427015087267680005e-01
-2.430753799877433785e+00	-4.353604089039890268e-01
-2.402592755154324244e+00	-4.279738165078030288e-01
-2.374580002962193959e+00	-4.205424606641950391e-01
-2.346716796114593606e+00	-4.130670000990180335e-01
-2.319004436715624173e+00	-4.055480241462099955e-01
-2.291444279092353931e+00	-3.979860544497029751e-01
-2.264037732254034374e+00	-3.903815474121439810e-01
-2.236786261826353872e+00	-3.827348974396599934e-01
-2.209691391412234474e+00	-3.750464410270400450e-01
-2.182754703334134128e+00	-3.673164617219670247e-01
-2.155977838717333839e+00	-3.595451960002439828e-01
-2.129362496878203892e+00	-3.517328400763850005e-01
-2.102910433987213779e+00	-3.438795576656060171e-01
-2.076623460981993574e+00	-3.359854887040510385e-01
-2.050503440712494019e+00	-3.280507590242650040e-01
-2.024552284306944117e+00	-3.200754909724419783e-01
-1.998771946754573703e+00	-3.120598149429690271e-01
-1.973164421708794025e+00	-3.040038817943219729e-01
-1.947731735522254093e+00	-2.959078760986359469e-01
-1.922475940533254102e+00	-2.877720301652239576e-01
-1.897399107631464021e+00	-2.795966387663079700e-01
-1.872503318138914130e+00	-2.713820744811100139e-01
-1.847790655050493891e+00	-2.631288035626389576e-01
-1.823263193686673889e+00	-2.548374022198969802e-01
-1.798922991818834083e+00	-2.465085731971169980e-01
-1.774772079335403818e+00	-2.381431625211119507e-01
-1.750812447524483728e+00	-2.297421762779890408e-01
-1.727046038055364052e+00	-2.213067972715299647e-01
-1.703474731747903759e+00	-2.128384014076150077e-01
-1.680100337224403884e+00	-2.043385736422180243e-01
-1.656924579543683773e+00	-1.958091233249629748e-01
-1.633949088921363924e+00	-1.872520987660540315e-01
-1.611175389643983991e+00	-1.786698008516710012e-01
-1.588604889286703958e+00	-1.700647955318480009e-01
-1.566238868346383928e+00	-1.614399250053750179e-01
-1.544078470401983871e+00	-1.527983174286129953e-01
-1.522124692913823907e+00	-1.441433949791879887e-01
-1.500378378771703769e+00	-1.354788801115109909e-01
-1.478840208698753766e+00	-1.268087998489119683e-01
-1.457510694614414071e+00	-1.181374879668590228e-01
-1.436390174054293922e+00	-1.094695849333469639e-01
-1.415478805739023738e+00	-1.008100354859329806e-01
-1.394776566376193738e+00	-9.216408374009199544e-02
-1.374283248771634103e+00	-8.353726574045500231e-02
-1.353998461316224144e+00	-7.493539938499899078e-02
-1.333921628904354062e+00	-6.636457167224502074e-02
-1.314051995328274103e+00	-5.783112324285580308e-02
-1.294388627180794060e+00	-4.934163020954929202e-02
-1.274930419285233985e+00	-4.090288329280439283e-02
-1.255676101658254051e+00	-3.252186430418280150e-02
-1.236624247996664039e+00	-2.420572004407939293e-02
-1.217773285664913718e+00	-1.596173370607190112e-02
-1.199121507145004095e+00	-7.797293905555613414e-03
-1.180667082895225928e+00	2.801385242277021348e-04
-1.162408075549680841e+00	8.263065800589192156e-03
-1.144342455375005896e+00	1.614399033157570829e-02
-1.126468116886714999e+00	2.391545351169349631e-02
-1.108782896513178073e+00	3.157007593446689575e-02
-1.091284591181931773e+00	3.910059876204050044e-02
-1.073970977690392958e+00	4.649992597260188543e-02
-1.056839832711317761e+00	5.376116718884249579e-02
-1.039888953272801952e+00	6.087768077524219335e-02
-1.023116177543252014e+00	6.784311687886390718e-02
-1.006519405743838025e+00	7.465146007777989645e-02
-9.900966210044699345e-01	8.129707129341678939e-02
-9.738459099745299108e-01	8.777472861813909177e-02
-9.577654829965189798e-01	9.407966670745240845e-02
-9.418536936494359413e-01	1.002076143873860958e-01
-9.261090574693838784e-01	1.061548301320030946e-01
-9.105302696573259746e-01	1.119181350736307007e-01
-8.951162215884689299e-01	1.174949432193315019e-01
-8.798660159441589190e-01	1.228832885613171944e-01
-8.647789802955989646e-01	1.280818487864212041e-01
-8.498546789790208944e-01	1.330899653102926017e-01
-8.350929231141969167e-01	1.379076593855569910e-01
-8.204937786321209181e-01	1.425356440596519947e-01
-8.060575721934629678e-01	1.469753317872289911e-01
-7.917848948966509370e-01	1.512288375336809931e-01
-7.776766036931769266e-01	1.552989772403139956e-01
-7.637338204477349679e-01	1.591892615576069869e-01
-7.499579286019328883e-01	1.629038847907030019e-01
-7.363505674222938779e-01	1.664477090402859960e-01
-7.229136238360509559e-01	1.698262435621480104e-01
-7.096492218813499342e-01	1.730456194096040012e-01
-6.965597098219659111e-01	1.761125594640290115e-01
-6.836476449999999705e-01	1.790343440000000119e-01
-6.709157765231918980e-01	1.818187719721710005e-01
-6.583670259060838692e-01	1.844741182509160027e-01
-6.460044658061029343e-01	1.870090870723890020e-01
-6.338312970163968441e-01	1.894327620056890094e-01
-6.218508238967359603e-01	1.917545527747419876e-01
-6.100664284416869032e-01	1.939841393051069951e-01
-5.984815432013669279e-01	1.961314133956270078e-01
-5.870996232841678708e-01	1.982064184414659980e-01
-5.759241176826499498e-01	2.002192876581390113e-01
-5.649584401732048455e-01	2.021801812754449867e-01
-5.542059400468668517e-01	2.040992231854039940e-01
-5.436698729326969737e-01	2.059864375391289859e-01
-5.333533719763209335e-01	2.078516857939090023e-01
-5.232594196344868553e-01	2.097046047133540037e-01
-5.133908203417258953e-01	2.115545458202710005e-01
-5.037501742975449837e-01	2.134105167938250003e-01
-4.943398526118909508e-01	2.152811252895980021e-01
-4.851619740331729047e-01	2.171745256433579851e-01
-4.762183834668869409e-01	2.190983688968489995e-01
-4.675106324741349351e-01	2.210597565569109857e-01
-4.590399619182699009e-01	2.230651984678760080e-01
-4.508072869047169418e-01	2.251205751419400047e-01
-4.428131841341308994e-01	2.272311048532019984e-01
-4.350578817627229200e-01	2.294013157589570029e-01
-4.275412518362009529e-01	2.316350232668279996e-01
-4.202628053357219118e-01	2.339353128191890008e-01
-4.132216898459679655e-01	2.363045282173059924e-01
-4.064166898273039452e-01	2.387442655575519879e-01
-3.998462294464399380e-01	2.412553728012550025e-01
-3.935083778933738952e-01	2.438379549489569920e-01
-3.874008570872029544e-01	2.464913847395459878e-01
-3.815210516497868909e-01	2.492143187455189979e-01
-3.758660210047188865e-01	2.520047186879840195e-01
-3.704325134398019359e-01	2.548598777494379686e-01
-3.652169819544609508e-01	2.577764516193820077e-01
-3.602156016994509380e-01	2.607504939677600109e-01
-3.554242888049969351e-01	2.637774960045530248e-01
-3.508387203851439651e-01	2.668524297507960386e-01
-3.464543555007179032e-01	2.699697946172849861e-01
-3.422664568608319025e-01	2.731236668623679975e-01
-3.382701130432479442e-01	2.763077514797649958e-01
-3.344602610171099055e-01	2.795154360514470193e-01
-3.308317087573059423e-01	2.827398460893140175e-01
-3.273791577479909232e-01	2.859739013827330423e-01
-3.240972251832159312e-01	2.892103728670929463e-01
-3.209804656851009130e-01	2.924419395310730030e-01
-3.180233923741659363e-01	2.956612448875239885e-01
-3.152204971420659030e-01	2.988609525443189918e-01
-3.125662699938109301e-01	3.020338004272169474e-01
-3.100552173442239212e-01	3.051726532264209535e-01
-3.076818791716569024e-01	3.082705526618729763e-01
-3.054408449505409129e-01	3.113207651890680383e-01
-3.033267683028649242e-01	3.143168267970579688e-01
-3.013343803270049359e-01	3.172525845829039515e-01
-2.994585015800259042e-01	3.201222348218899505e-01
-2.976940527066229136e-01	3.229203572897979546e-01
-2.960360637238739212e-01	3.256419456322160455e-01
-2.944796819858979120e-01	3.282824336157059708e-01
-2.930201788660758977e-01	3.308377171363330316e-01
-2.916529552066829400e-01	3.333041719021569982e-01
-2.903735455964259193e-01	3.356786667473580232e-01
-2.891776215454439081e-01	3.379585725763959436e-01
-2.880609936347809374e-01	3.401417669765499641e-01
-2.870196127231529060e-01	3.422266345759730211e-01
-2.860495702980458965e-01	3.442120632617470255e-01
-2.851470980608149519e-01	3.460974364079479892e-01
-2.843085668366019392e-01	3.478826212971199983e-01
-2.835304848995749416e-01	3.495679539495819554e-01
-2.828094958024389149e-01	3.511542206033619884e-01
-2.821423757963139045e-01	3.526426361130280407e-01
-2.815260309232161529e-01	3.540348195581050073e-01
-2.809574938585571169e-01	3.553327673709719692e-01
-2.804339205754446396e-01	3.565388243099080201e-01
-2.799525868962914332e-01	3.576556526153360505e-01
-2.795108849904651138e-01	3.586861996960689636e-01
-2.791063198695623582e-01	3.596336646976090456e-01
-2.787365059245304200e-01	3.605014643061600355e-01
-2.783991635414209131e-01	3.612931981400759884e-01
-2.780921158251670189e-01	3.620126140750700161e-01
-2.778132854535585450e-01	3.626635738406109866e-01
-2.775606916766601429e-01	3.632500192128530481e-01
-2.773324474703698361e-01	3.637759391141289766e-01
-2.771267568467535303e-01	3.642453379108250289e-01
-2.769419123182774167e-01	3.646622051804480069e-01
-2.767762925081692083e-01	3.650304871951860486e-01
-2.766283598949133005e-01	3.653540603434789480e-01
-2.764966586753719313e-01	3.656367066833530188e-01
-2.763798127282278139e-01	3.658820917918139681e-01
-2.762765236573960226e-01	3.660937450438059848e-01
-2.761855688937229214e-01	3.662750424223729651e-01
-2.761057998326879037e-01	3.664291919292079758e-01
-2.760361399858926035e-01	3.665592216319200070e-01
-2.759755831248403291e-01	3.666679703516759758e-01
-2.759231913968184235e-01	3.667580809625520244e-01
-2.758780933945302327e-01	3.668319962425490299e-01
-2.758394821634277405e-01	3.668919571859800000e-01
-2.758066131333803961e-01	3.669400036584049563e-01
-2.757788019643144239e-01	3.669779772486300162e-01
-2.757554222986728920e-01	3.670075261480829631e-01
-2.757359034169152290e-01	3.670301118662939732e-01
-2.757197277956888182e-01	3.670470175726630035e-01
-2.757064285717016339e-01	3.670593578394789613e-01
-2.756955869176129226e-01	3.670680895495139762e-01
-2.756868293393703317e-01	3.670740237236489456e-01
-2.756798249072825446e-01	3.670778380201580315e-01
-2.756742824356792076e-01	3.670800896575659999e-01
-2.756699476282052919e-01	3.670812285174459566e-01
-2.756666002075961464e-01	3.670816101922650398e-01
-2.756640510501514041e-01	3.670815087562570023e-01
-2.756621393460376157e-01	3.670811290542469463e-01
