# Supplementary material for: Agile perching maneuvers in birds and morphing-wing drones
Source: Nat Commun. 2024 Sep 27;15:8330. doi: 10.1038/s41467-024-52369-4 (PMC11437188; doi:10.1038/s41467-024-52369-4)
Supplement: Supplementary file 11 — Source Data [file 41467_2024_52369_MOESM11_ESM.zip › figure_source_data/suppl_fig_2/harris_hawk_326.csv]

# horizontal_pos	altitude
-1.176917836440373044e+01	4.275853133915096249e-01
-1.173901348424413094e+01	4.287004817972526194e-01
-1.170879304568073032e+01	4.297971242045706131e-01
-1.167857408419762955e+01	4.308406442680176029e-01
-1.164840508104513006e+01	4.317960828093436176e-01
-1.161832568710033087e+01	4.326287008687706437e-01
-1.158836661312943050e+01	4.333045403932876405e-01
-1.155854967832643077e+01	4.337909489126936524e-01
-1.152888800598972985e+01	4.340570560686256019e-01
-1.149938635267223042e+01	4.340741917231286107e-01
-1.147004155512682999e+01	4.338162374979676050e-01
-1.144084307789342958e+01	4.332599058932176117e-01
-1.141177364343763045e+01	4.323849435114356377e-01
-1.138280992634203059e+01	4.311742572820686514e-01
-1.135392329314412940e+01	4.296139648563246372e-01
-1.132508056996502965e+01	4.276933724517616442e-01
-1.129624482104923011e+01	4.254048853064276159e-01
-1.126737612265842969e+01	4.227438575060336046e-01
-1.123843231839413015e+01	4.197083892400116367e-01
-1.120936974388203033e+01	4.162990805032656394e-01
-1.118014391077612935e+01	4.125187508837116490e-01
-1.115071014216342959e+01	4.083721353676776356e-01
-1.112102415360003071e+01	4.038655660736276132e-01
-1.109104257612623101e+01	3.990066495168566041e-01
-1.106072341962583039e+01	3.938039484486226538e-01
-1.103002647676042969e+01	3.882666765428006150e-01
-1.099891366936622994e+01	3.824044132650716299e-01
-1.096734934061603006e+01	3.762268451979316475e-01
-1.093530049737093002e+01	3.697435389524776350e-01
-1.090273700796842959e+01	3.629637496145736164e-01
-1.086963176118202945e+01	3.558962674835365880e-01
-1.083596079225483066e+01	3.485493046948656137e-01
-1.080170338175573086e+01	3.409304221975565929e-01
-1.076684213255473033e+01	3.330464964980546227e-01
-1.073136302950213050e+01	3.249037245988345979e-01
-1.069525548545922966e+01	3.165076646584346065e-01
-1.065851237622833025e+01	3.078633090877586076e-01
-1.062113006571683016e+01	2.989751860804866213e-01
-1.058310842141843011e+01	2.898474849593666303e-01
-1.054445081905763004e+01	2.804842002121306077e-01
-1.050516413410283079e+01	2.708892886985216353e-01
-1.046525871685503084e+01	2.610668342421336163e-01
-1.042474834703513054e+01	2.510212136860346388e-01
-1.038365016326232926e+01	2.407572584973126095e-01
-1.034198456258143040e+01	2.302804061592186313e-01
-1.029977506528303088e+01	2.195968358940271203e-01
-1.025704814067582937e+01	2.087135837156710028e-01
-1.021383299021323054e+01	1.976386324145664175e-01
-1.017016128541835940e+01	1.863809728190717330e-01
-1.012606685936117046e+01	1.749506335444703242e-01
-1.008158535195886074e+01	1.633586774111942252e-01
-1.003675381103341024e+01	1.516171637635713165e-01
-9.991610252789820734e+00	1.397390770176483166e-01
-9.946193187094470645e+00	1.277382228761540228e-01
-9.900541114555290179e+00	1.156290947319801171e-01
-9.854692003857049798e+00	1.034267137993046121e-01
-9.808682759024490494e+00	9.114644742576862024e-02
-9.762548687220849786e+00	7.880381081537901622e-02
-9.716322978304640756e+00	6.641425799990852141e-02
-9.670036207636110603e+00	5.399296831084102188e-02
-9.623715873528819742e+00	4.155463480342602711e-02
-9.577385980270189947e+00	2.911326105388992169e-02
-9.531066676787059322e+00	1.668197248261960031e-02
-9.484773959821620082e+00	4.272847852211603126e-03
-9.438519448938409440e+00	-8.103224136812359202e-03
-9.392310238854220117e+00	-2.043665915231340779e-02
-9.346148832536590234e+00	-3.271925951948140288e-02
-9.300033156336500184e+00	-4.494426276372437412e-02
-9.253956656203589759e+00	-5.710635592188140208e-02
-9.207908471879560963e+00	-6.920165636914238361e-02
-9.161873683978820182e+00	-8.122766106857237656e-02
-9.115833627135529582e+00	-9.318316717642238789e-02
-9.069766260996869889e+00	-1.050681677783503742e-01
-9.023646589820129904e+00	-1.168837271509343689e-01
-8.977447120806049341e+00	-1.286318403166963886e-01
-8.931138351059120239e+00	-1.403152817840103705e-01
-8.884689273167909462e+00	-1.519374482476343879e-01
-8.838067889780910846e+00	-1.635021996989203807e-01
-8.791241728138690092e+00	-1.750137028975053965e-01
-8.744178346229489307e+00	-1.864762805377463972e-01
-8.696845822986009722e+00	-1.978942687567273873e-01
-8.649213225677769401e+00	-2.092718849288393579e-01
-8.601251048336379768e+00	-2.206131070221053481e-01
-8.552931615671630183e+00	-2.319215651920563670e-01
-8.504229447505940342e+00	-2.432004457877773862e-01
-8.455121579307359525e+00	-2.544524075580673617e-01
-8.405587834976190109e+00	-2.656795095791413819e-01
-8.355611048677779706e+00	-2.768831502759813712e-01
-8.305177233240259582e+00	-2.880640168669713619e-01
-8.254275693463830166e+00	-2.992220446101903630e-01
-8.202899083612340547e+00	-3.103563853493413460e-01
-8.151043409360848813e+00	-3.214653850241923627e-01
-8.098707975524369829e+00	-3.325465699989374468e-01
-8.045895281958330258e+00	-3.435966422457953917e-01
-7.992610871060608524e+00	-3.546114835755253547e-01
-7.938863131277789087e+00	-3.655861692092254311e-01
-7.884663061887699165e+00	-3.765149910193874017e-01
-7.830024005062479198e+00	-3.873914907210884162e-01
-7.774961351782818220e+00	-3.982085031619364002e-01
-7.719492228556869229e+00	-4.089582096447854087e-01
-7.663635172081249003e+00	-4.196322009310274326e-01
-7.607409798965918846e+00	-4.302215492317904011e-01
-7.550836477430668658e+00	-4.407168881232444435e-01
-7.493936007483429584e+00	-4.511084989478814644e-01
-7.436729315526219075e+00	-4.613864019158874785e-01
-7.379237168630548460e+00	-4.715404498287273927e-01
-7.321479912908869458e+00	-4.815604221376654226e-01
-7.263477239516508810e+00	-4.914361169445324307e-01
-7.205247980884588621e+00	-5.011574385657444619e-01
-7.146809938843317944e+00	-5.107144784198833776e-01
-7.088179745381208541e+00	-5.200975872620823282e-01
-7.029372755929899519e+00	-5.292974371640364328e-01
-6.970402974292338349e+00	-5.383050721075823830e-01
-6.911283007665958600e+00	-5.471119465965703643e-01
-6.852024049667698513e+00	-5.557099522651214318e-01
-6.792635888853618020e+00	-5.640914330362885032e-01
-6.733126939945589307e+00	-5.722491899286603623e-01
-6.673504294828359384e+00	-5.801764770860824427e-01
-6.613773790354028570e+00	-5.878669909872884514e-01
-6.553940090073729685e+00	-5.953148550534463901e-01
-6.494006777191548174e+00	-6.025146019948024456e-01
-6.433976456282008094e+00	-6.094611562139153893e-01
-6.373850861608928220e+00	-6.161498184123934685e-01
-6.313630970206069115e+00	-6.225762542398733945e-01
-6.253317118208168601e+00	-6.287364883964474682e-01
-6.192909119233138249e+00	-6.346269050784534294e-01
-6.132406383895928847e+00	-6.402442550743474570e-01
-6.071808039767478071e+00	-6.455856692081365367e-01
-6.011113051268778484e+00	-6.506486772300204002e-01
-5.950320339104758993e+00	-6.554312307045624397e-01
-5.889428898894359499e+00	-6.599317279798664337e-01
-5.828437918644628901e+00	-6.641490389662063620e-01
-5.767346894653528899e+00	-6.680825272317914010e-01
-5.706155745317498251e+00	-6.717320668515625037e-01
-5.644864922176618727e+00	-6.750980515280473604e-01
-5.583475517364038687e+00	-6.781813937383665003e-01
-5.521989366451038883e+00	-6.809835120368663564e-01
-5.460409145506768702e+00	-6.835063051394483224e-01
-5.398738461035448744e+00	-6.857521120074954180e-01
-5.336981931324188189e+00	-6.877236578057874805e-01
-5.275145257642669172e+00	-6.894239862957634024e-01
-5.213235283688088195e+00	-6.908563799072684475e-01
-5.151260041673098478e+00	-6.920242693731224470e-01
-5.089228783512878884e+00	-6.929311353782194871e-01
-5.027151995683838415e+00	-6.935804051388494429e-01
-4.965041396497979598e+00	-6.939753471647884808e-01
-4.902909914763319499e+00	-6.941189676492203198e-01
-4.840771649075787941e+00	-6.940139119707293691e-01
-4.778641807305308298e+00	-6.936623746764893905e-01
-4.716536626192259440e+00	-6.930660210539845156e-01
-4.654473271348298802e+00	-6.922259230049583323e-01
-4.592469718351089192e+00	-6.911425114311193774e-01
-4.530544616023719051e+00	-6.898155467522815165e-01
-4.468717133389339402e+00	-6.882441085329593644e-01
-4.407006792179059218e+00	-6.864266045230085211e-01
-4.345433287141089451e+00	-6.843607987514395141e-01
-4.284016296743139662e+00	-6.820438576777994033e-01
-4.222775287173089254e+00	-6.794724128271674157e-01
-4.161729312820058979e+00	-6.766426378335774761e-01
-4.100896816654199029e+00	-6.735503374085114459e-01
-4.040295434114528739e+00	-6.701910454472923551e-01
-3.979941804256188931e+00	-6.665601292931144783e-01
-3.919851391995899270e+00	-6.626528970980183342e-01
-3.860038325323938757e+00	-6.584647052500844921e-01
-3.800515251317029275e+00	-6.539910629703553635e-01
-3.741293214684098700e+00	-6.492277314120473708e-01
-3.682381562402299302e+00	-6.441708149057654431e-01
-3.623787877748679165e+00	-6.388168423726043876e-01
-3.565517946700989427e+00	-6.331628373548103816e-01
-3.507575759266279292e+00	-6.272063755726364764e-01
-3.449963547797959329e+00	-6.209456293870314614e-01
-3.392681863781419338e+00	-6.143793990121244608e-01
-3.335729693908549010e+00	-6.075071307617003757e-01
-3.279104615527828948e+00	-6.003289230145154587e-01
-3.222802990757548613e+00	-5.928455209316103591e-01
-3.166820197695798811e+00	-5.850583012450694120e-01
-3.111150896265868937e+00	-5.769692486554605093e-01
-3.055789325316519367e+00	-5.685809255213745139e-01
-3.000729626670978867e+00	-5.598964365989114178e-01
-2.945966190909379279e+00	-5.509193905943463587e-01
-2.891494018797699184e+00	-5.416538602346343545e-01
-2.837309091468118716e+00	-5.321043424448135273e-01
-2.783408741735258651e+00	-5.222757200572194503e-01
-2.729792018325489344e+00	-5.121732262740863462e-01
-2.676460034327939219e+00	-5.018024128724873911e-01
-2.623416290868608947e+00	-4.911691228888063754e-01
-2.570666966886369309e+00	-4.802794682590483810e-01
-2.518221165969438680e+00	-4.691398126309184735e-01
-2.466091111509888911e+00	-4.577567593129623913e-01
-2.414292281963109410e+00	-4.461371440934434607e-01
-2.362843478765698890e+00	-4.342880324544843851e-01
-2.311766820470679384e+00	-4.222167205317063909e-01
-2.261087657897618897e+00	-4.099307390309904764e-01
-2.210834406557679266e+00	-3.974378592160294210e-01
-2.161038294279649108e+00	-3.847461000249733920e-01
-2.111733023810568710e+00	-3.718637353628813647e-01
-2.062954352159449112e+00	-3.587993006480074132e-01
-2.014739590559289084e+00	-3.455615977624913460e-01
-1.967127031094419110e+00	-3.321596976682494318e-01
-1.920155308230049096e+00	-3.186029400923313659e-01
-1.873862705632618919e+00	-3.049009298568133852e-01
-1.828286420726229045e+00	-2.910635296196593669e-01
-1.783461801333149133e+00	-2.771008489971723554e-01
-1.739421570432408970e+00	-2.630232302474463935e-01
-1.696195056482278973e+00	-2.488412308989873534e-01
-1.653807447831038946e+00	-2.345656039005503679e-01
-1.612279090433978990e+00	-2.202072760389183759e-01
-1.571624848355138937e+00	-2.057773255124943912e-01
-1.531853546322289095e+00	-1.912869596530803462e-01
-1.492967512891899107e+00	-1.767474938497683445e-01
-1.454962241550969093e+00	-1.621703327425423891e-01
-1.417826185327218935e+00	-1.475669547158273698e-01
-1.381540698207829099e+00	-1.329489006319913846e-01
-1.346080133901238929e+00	-1.183277676021383673e-01
-1.311412109255579050e+00	-1.037152083982593731e-01
-1.277497936023308966e+00	-8.912293687088440608e-02
-1.244293220703998948e+00	-7.456273945539637626e-02
-1.211748627987959015e+00	-6.004649253561439304e-02
-1.179810798958130125e+00	-4.558618509435136135e-02
-1.148423410794024990e+00	-3.119394572826539314e-02
-1.117528360374024921e+00	-1.688207275097636240e-02
-1.087067050015539049e+00	-2.663065767805394835e-03
-1.056981749750534938e+00	1.145034320765261904e-02
-1.027217007134126892e+00	2.544516129536522620e-02
-9.977210727481510277e-01	3.930811136198181233e-02
-9.684473074049440022e-01	5.302561625835999770e-02
-9.393555356823489744e-01	6.658379328925712048e-02
-9.104133099167800447e-01	7.996846148053160519e-02
-8.815970492154600047e-01	9.316516406082361867e-02
-8.528930194667010412e-01	1.061592083144068110e-01
-8.242981227474890371e-01	1.189357245873778057e-01
-7.958204679408160676e-01	1.314797457422142157e-01
-7.674796987409719939e-01	1.437763077621247998e-01
-7.393070604712540517e-01	1.558105715173894179e-01
-7.113451931616919799e-01	1.675679649368822244e-01
-6.836476449999999705e-01	1.790343440000000119e-01
-6.562781074139780735e-01	1.901961701029498131e-01
-6.293093804799729796e-01	2.010407004889673277e-01
-6.028220848709090474e-01	2.115561875986279317e-01
-5.769031439355200019e-01	2.217320824310406169e-01
-5.516440665064299420e-01	2.315592363480876159e-01
-5.271390674372700147e-01	2.410300952405706187e-01
-5.034830684444280280e-01	2.501388796436896378e-01
-4.807696263695920291e-01	2.588817442719136275e-01
-4.590888393011150481e-01	2.672569105659255984e-01
-4.385252829423780252e-01	2.752647662245006344e-01
-4.191560300790850291e-01	2.829079263394075894e-01
-4.010488049035750291e-01	2.901912516576455880e-01
-3.842603212807930158e-01	2.971218206462076239e-01
-3.688348498179890300e-01	3.037088534004446227e-01
-3.548030529139920564e-01	3.099635869757015882e-01
-3.421811199551640370e-01	3.158991033783646318e-01
-3.309702266891910161e-01	3.215301131614616281e-01
-3.211563337906270243e-01	3.268726992573706136e-01
-3.127103300239529871e-01	3.319440272666855929e-01
-3.055885155366980244e-01	3.367620298272936408e-01
-2.997334110261670181e-01	3.413450738342005963e-01
-2.950748691768479981e-01	3.457116201009466372e-01
-2.915314562116430031e-01	3.498798854944256131e-01
-2.890120639619980225e-01	3.538675176033416192e-01
-2.874177068170730154e-01	3.576912916063066383e-01
-2.866434534739060180e-01	3.613668382040235993e-01
-2.865804407147540256e-01	3.649084103110986077e-01
-2.871179155360900070e-01	3.683286947282256030e-01
-2.881452528143300107e-01	3.716386733126206265e-01
-2.895538982105160253e-01	3.748475363207186550e-01
-2.912391900218230245e-01	3.779626487025966042e-01
-2.931020189667790099e-01	3.809895682692506225e-01
-2.950502911944540285e-01	3.839321129113226205e-01
-2.970001668665910310e-01	3.867924724896016353e-01
-2.988770541986000007e-01	3.895713596986836169e-01
-3.006163465865830386e-01	3.922681931661446408e-01
-3.021638981314310191e-01	3.948813053158426456e-01
-3.034762402570320150e-01	3.974081671060186172e-01
-3.045205489941720245e-01	3.998456216470846480e-01
-3.052743786840500517e-01	4.021901188942036409e-01
-3.057251832001390279e-01	4.044379440686836080e-01
-3.058696501874740292e-01	4.065854331538926170e-01
-3.057128772052180032e-01	4.086291696932116135e-01
-3.052674210002800370e-01	4.105661581427366147e-01
-3.045522524406270026e-01	4.123939701511116218e-01
-3.035916499328120133e-01	4.141108613046046161e-01
-3.024140635030629909e-01	4.157158570405086184e-01
-3.010509802227649967e-01	4.172088075535286267e-01
-2.995358194132580198e-01	4.185904125600266035e-01
-2.979028831912650110e-01	4.198622177121626442e-01
-2.961863845431820241e-01	4.210265852432376055e-01
-2.944195713761860178e-01	4.220866420589686197e-01
-2.926339610188090079e-01	4.230462089566886519e-01
-2.908586955615330427e-01	4.239097149517366270e-01
-2.891200243603320175e-01	4.246821008206076442e-01
-2.874409160843640065e-01	4.253687159422476216e-01
-2.858407989727480558e-01	4.259752123459306095e-01
-2.843354245604909902e-01	4.265074395742556312e-01
-2.829368471112680417e-01	4.269713435641746546e-01
-2.816535084106130404e-01	4.273728722614366093e-01
-2.804904154671110095e-01	4.277178901399176225e-01
-2.794493970659354121e-01	4.280121032232336309e-01
-2.785294240282286116e-01	4.282609956279346264e-01
-2.777269774470952357e-01	4.284697780903906073e-01
-2.770364490794732237e-01	4.286433484258686533e-01
-2.764505584444580388e-01	4.287862634181226484e-01
-2.759607719745943433e-01	4.289027212667996247e-01
-2.755577107406006476e-01	4.289965534394636348e-01
-2.752315347685398428e-01	4.290712245914266032e-01
-2.749722937328965555e-01	4.291298391307256099e-01
