# Supplementary material for: Agile perching maneuvers in birds and morphing-wing drones
Source: Nat Commun. 2024 Sep 27;15:8330. doi: 10.1038/s41467-024-52369-4 (PMC11437188; doi:10.1038/s41467-024-52369-4)
Supplement: Supplementary file 11 — Source Data [file 41467_2024_52369_MOESM11_ESM.zip › figure_source_data/suppl_fig_2/harris_hawk_440.csv]

# horizontal_pos	altitude
-1.199169122672792120e+01	3.141264823000300410e-01
-1.197639681160722169e+01	3.152779546230770613e-01
-1.196085710242292244e+01	3.163406829093380335e-01
-1.194508964590202105e+01	3.173049636879390345e-01
-1.192911180628502166e+01	3.181612970641970461e-01
-1.191294066081722214e+01	3.189004413438479846e-01
-1.189659289940002118e+01	3.195134659139989841e-01
-1.188008472912102143e+01	3.199918019307910200e-01
-1.186343178432622203e+01	3.203272903829139651e-01
-1.184664904283912179e+01	3.205122271240830045e-01
-1.182975074886792122e+01	3.205394044959980482e-01
-1.181275034307712168e+01	3.204021491960170609e-01
-1.179566040022702111e+01	3.200943560802440579e-01
-1.177849257471552136e+01	3.196105176327850295e-01
-1.176125755428192221e+01	3.189457488748269620e-01
-1.174396502205642179e+01	3.180958075327050549e-01
-1.172662362706732253e+01	3.170571093314720201e-01
-1.170924096324002228e+01	3.158267383292480135e-01
-1.169182355685292229e+01	3.144024522570910696e-01
-1.167437686233882133e+01	3.127826828787659830e-01
-1.165690526625572154e+01	3.109665314338789788e-01
-1.163941209918232111e+01	3.089537592758809792e-01
-1.162189965523062263e+01	3.067447738627390175e-01
-1.160436921881062133e+01	3.043406103020770415e-01
-1.158682109822602158e+01	3.017429086938190341e-01
-1.156925466563102134e+01	2.989538875512319782e-01
-1.155166840283532181e+01	2.959763136154199836e-01
-1.153405995240262172e+01	2.928134684083090189e-01
-1.151642617345892106e+01	2.894691118946900454e-01
-1.149876320159822107e+01	2.859474436447330126e-01
-1.148106651225292119e+01	2.822530619042520339e-01
-1.146333098688382179e+01	2.783909209909100069e-01
-1.144555098133722204e+01	2.743662874403670071e-01
-1.142772039571352138e+01	2.701846953271089813e-01
-1.140983274510172230e+01	2.658519011805340337e-01
-1.139188123054222146e+01	2.613738389078810176e-01
-1.137385880960032125e+01	2.567565751220169945e-01
-1.135575826595462168e+01	2.520062652543130222e-01
-1.133757227743752161e+01	2.471291108110300061e-01
-1.131929348199232166e+01	2.421313181064090048e-01
-1.130091454105642157e+01	2.370190587771840163e-01
-1.128242819991772272e+01	2.317984323523120116e-01
-1.126382734463892099e+01	2.264754311185460112e-01
-1.124510505519152126e+01	2.210559074878350183e-01
-1.122625465449302240e+01	2.155455440368120035e-01
-1.120726975309062112e+01	2.099498263525200192e-01
-1.118814428928912186e+01	2.042740187824200193e-01
-1.116887256457272137e+01	1.985231431513150291e-01
-1.114944927422162202e+01	1.927019604735220049e-01
-1.112986953307642146e+01	1.868149556558980073e-01
-1.111012889645452262e+01	1.808663251566990093e-01
-1.109022337626422150e+01	1.748599675369270079e-01
-1.107014945241502168e+01	1.687994768153000258e-01
-1.104990407965572174e+01	1.626881385153430282e-01
-1.102948469001662168e+01	1.565289282736260223e-01
-1.100888919106212249e+01	1.503245128619490334e-01
-1.098811596019122128e+01	1.440772534632910329e-01
-1.096716383525152239e+01	1.377892110316548124e-01
-1.094603210174992114e+01	1.314621535593722967e-01
-1.092472047696402271e+01	1.250975650719270138e-01
-1.090322909127052142e+01	1.186966561696057160e-01
-1.088155846701252116e+01	1.122603759371564175e-01
-1.085970949523842144e+01	1.057894250467539127e-01
-1.083768341063742113e+01	9.928426988567770617e-02
-1.081548176500232117e+01	9.274515754785150889e-02
-1.079310639953662232e+01	8.617213153743091825e-02
-1.077055941631692271e+01	7.956504804261481378e-02
-1.074784314920862194e+01	7.292359264845271749e-02
-1.072496013451792152e+01	6.624729736829620963e-02
-1.070191308164462107e+01	5.953555788439791885e-02
-1.067870484398572195e+01	5.278765089870260385e-02
-1.065533839031512109e+01	4.600275150486071718e-02
-1.063181677684852211e+01	3.917995050170824944e-02
-1.060814312017812178e+01	3.231827157671671169e-02
-1.058432057124362125e+01	2.541668829509832750e-02
-1.056035229048172219e+01	1.847414083625420478e-02
-1.053624142427982235e+01	1.148955242403701393e-02
-1.051199108283482175e+01	4.461845400866110145e-03
-1.048760431950362104e+01	-2.610043101881981409e-03
-1.046308411171132136e+01	-9.727145943488585411e-03
-1.043843334346652263e+01	-1.689045124945787180e-02
-1.041365478951892243e+01	-2.410088822945807840e-02
-1.038875110117912115e+01	-3.135931358514698619e-02
-1.036372479380832168e+01	-3.866649855689419102e-02
-1.033857823597292125e+01	-4.602311666008238045e-02
-1.031331364025082209e+01	-5.342973216329777175e-02
-1.028793305566442129e+01	-6.088678936205407788e-02
-1.026243836170892187e+01	-6.839460270252697982e-02
-1.023683126393742171e+01	-7.595334780988899359e-02
-1.021111329105632137e+01	-8.356305347506498560e-02
-1.018528579348133256e+01	-9.122359465188095706e-02
-1.015934994329652241e+01	-9.893468651359998978e-02
-1.013330673555825179e+01	-1.066958796135840104e-01
-1.010715699087763220e+01	-1.145065561892730233e-01
-1.008090135921466235e+01	-1.223659276418649910e-01
-1.005454032481231152e+01	-1.302730332159710014e-01
-1.002807421219608131e+01	-1.382267398943139436e-01
-1.000150319316143133e+01	-1.462257435122090166e-01
-9.974827294668992650e+00	-1.542685710854309611e-01
-9.948046407564172355e+00	-1.623535843331799788e-01
-9.921160296035761661e+00	-1.704789843655099557e-01
-9.894168607725461584e+00	-1.786428174920079992e-01
-9.867070884397781683e+00	-1.868429820959269794e-01
-9.839866573078092316e+00	-1.950772365056699931e-01
-9.812555037564591132e+00	-2.033432077837749596e-01
-9.785135570218521650e+00	-2.116384013425969823e-01
-9.757607403935832480e+00	-2.199602112859599390e-01
-9.729969724202911507e+00	-2.283059313674609681e-01
-9.702221681138892606e+00	-2.366727664489710059e-01
-9.674362401427471170e+00	-2.450578443374030191e-01
-9.646391000042502384e+00	-2.534582278742249506e-01
-9.618306591673462691e+00	-2.618709271504349734e-01
-9.590108301759691756e+00	-2.702929117200329467e-01
-9.561795277046082120e+00	-2.787211226872789438e-01
-9.533366695577292660e+00	-2.871524845473510390e-01
-9.504821776053111293e+00	-2.955839166662040385e-01
-9.476159786474021018e+00	-3.040123442934979381e-01
-9.447380052013221174e+00	-3.124347090121790127e-01
-9.418481962059722434e+00	-3.208479785395270123e-01
-9.389464976385911044e+00	-3.292491558069519653e-01
-9.360328630402751315e+00	-3.376352872593960108e-01
-9.331072539476132022e+00	-3.460034703294169733e-01
-9.301696402288431642e+00	-3.543508600558279986e-01
-9.272200003240831379e+00	-3.626746748316559965e-01
-9.242583213902921813e+00	-3.709722012809610336e-01
-9.212845993527631450e+00	-3.792407982784170017e-01
-9.182988388660792367e+00	-3.874779001391450151e-01
-9.153010531885552581e+00	-3.956810190189249954e-01
-9.122912639752581043e+00	-4.038477465762730367e-01
-9.092695009956551999e+00	-4.119757549577560130e-01
-9.062358017828961110e+00	-4.200627971761559665e-01
-9.031902112225441925e+00	-4.281067069574980288e-01
-9.001327810892872705e+00	-4.361053981374420352e-01
-8.970635695407981558e+00	-4.440568636900150135e-01
-8.939826405783652064e+00	-4.519591744721059290e-01
-8.908900634843041288e+00	-4.598104777655560027e-01
-8.877859122463492625e+00	-4.676089956951749449e-01
-8.846702649793101614e+00	-4.753530235955829020e-01
-8.815432033542192514e+00	-4.830409283926789255e-01
-8.784048120449341468e+00	-4.906711470569229960e-01
-8.752551782018581861e+00	-4.982421851756129727e-01
-8.720943909618942058e+00	-5.057526156803600070e-01
-8.689225410031351515e+00	-5.132010777540909618e-01
-8.657397201520421248e+00	-5.205862759296360220e-01
-8.625460210499891645e+00	-5.279069793793680354e-01
-8.593415368850591207e+00	-5.351620213830010631e-01
-8.561263611939521567e+00	-5.423502989485948778e-01
-8.529005877377111133e+00	-5.494707725505909579e-01
-8.496643104537662694e+00	-5.565224659383840589e-01
-8.464176234856291003e+00	-5.635044659599619532e-01
-8.431606212902652331e+00	-5.704159223376219501e-01
-8.398933988219601687e+00	-5.772560473269918724e-01
-8.366160517902722304e+00	-5.840241151866418789e-01
-8.333286769884741929e+00	-5.907194613836539432e-01
-8.300313726877661225e+00	-5.973414814606439194e-01
-8.267242390914871564e+00	-6.038896294919169350e-01
-8.234073788426041318e+00	-6.103634160607560588e-01
-8.200808975768751452e+00	-6.167624056961200640e-01
-8.167449045133691854e+00	-6.230862137151940150e-01
-8.133995130734042789e+00	-6.293345024281680189e-01
-8.100448415184661854e+00	-6.355069766730239156e-01
-8.066810135973582874e+00	-6.416033786608978939e-01
-8.033081591925961717e+00	-6.476234821263420205e-01
-7.999264149560541881e+00	-6.535670857913828957e-01
-7.965359249239101658e+00	-6.594340061672998576e-01
-7.931368411011831654e+00	-6.652240697332199026e-01
-7.897293240065201836e+00	-6.709371045456700156e-01
-7.863135431683511811e+00	-6.765729313478110463e-01
-7.828896775641512207e+00	-6.821313542609148683e-01
-7.794579159952571779e+00	-6.876121511534278863e-01
-7.760184573904681749e+00	-6.930150637944960668e-01
-7.725715110325891644e+00	-6.983397879087780424e-01
-7.691172967029821450e+00	-7.035859632576180189e-01
-7.656560447402512182e+00	-7.087531638779349663e-01
-7.621879960102101670e+00	-7.138408886144580467e-01
-7.587134017853721879e+00	-7.188485520830090181e-01
-7.552325235333031905e+00	-7.237754762023609345e-01
-7.517456326142421652e+00	-7.286208824298410214e-01
-7.482530098895011861e+00	-7.333838848311440284e-01
-7.447549452431472261e+00	-7.380634841080619957e-01
-7.412517370205182310e+00	-7.426585626988699840e-01
-7.377436913880111469e+00	-7.471678810553319394e-01
-7.342311216194901569e+00	-7.515900751876010144e-01
-7.307143473154321889e+00	-7.559236555541459790e-01
-7.271936935616452047e+00	-7.601670073582620368e-01
-7.236694900350041593e+00	-7.643183922961269694e-01
-7.201420700641771866e+00	-7.683759517838668618e-01
-7.166117696537221526e+00	-7.723377116730940628e-01
-7.130789264802372074e+00	-7.762015884460840009e-01
-7.095438788694901966e+00	-7.799653968634638890e-01
-7.060069647635241807e+00	-7.836268590192978500e-01
-7.024685206867792076e+00	-7.871836147409458917e-01
-6.989288807201631926e+00	-7.906332332544538932e-01
-6.953883754918542159e+00	-7.939732260205238923e-01
-6.918473311933412084e+00	-7.972010606317090353e-01
-6.883060686288732022e+00	-8.003141756483800329e-01
-6.847649023061052276e+00	-8.033099962395648941e-01
-6.812241395752321793e+00	-8.061859504848589708e-01
-6.776840798233702223e+00	-8.089394861855390140e-01
-6.741450137304092038e+00	-8.115680880267388542e-01
-6.706072225918841667e+00	-8.140692949280730062e-01
-6.670709777138012164e+00	-8.164407174175698501e-01
-6.635365398836471584e+00	-8.186800548630079888e-01
-6.600041589211001813e+00	-8.207851123958469497e-01
-6.564740733112501836e+00	-8.227538173658079934e-01
-6.529465099223801694e+00	-8.245842351686860638e-01
-6.494216838096401823e+00	-8.262745842961609632e-01
-6.458997981051932236e+00	-8.278232504640641309e-01
-6.423810439946682216e+00	-8.292287996846401388e-01
-6.388656007790531888e+00	-8.304899901587980970e-01
-6.353536360204262046e+00	-8.316057828758751658e-01
-6.318453057692622110e+00	-8.325753508211091169e-01
-6.283407548703471512e+00	-8.333980867044681329e-01
-6.248401173437401646e+00	-8.340736091388201157e-01
-6.213435168365801786e+00	-8.346017672102130636e-01
-6.178510671409942034e+00	-8.349826433983691398e-01
-6.143628727728121852e+00	-8.352165548210441770e-01
-6.108790296053252078e+00	-8.353040527915751579e-01
-6.073996255518921750e+00	-8.352459206946101222e-01
-6.039247412907761792e+00	-8.350431702004310619e-01
-6.004544510253172263e+00	-8.346970358534180345e-01
-5.969888232722132315e+00	-8.342089680848321365e-01
-5.935279216705041883e+00	-8.335806247141230862e-01
-5.900718058036772184e+00	-8.328138610162600930e-01
-5.866205320272132262e+00	-8.319107184450680315e-01
-5.831741542938852163e+00	-8.308734121140690654e-01
-5.797327249691341500e+00	-8.297043171468130307e-01
-5.762962956289541694e+00	-8.284059540181250014e-01
-5.728649178328971914e+00	-8.269809730158861338e-01
-5.694386438650052007e+00	-8.254321379600200181e-01
-5.660175274358171471e+00	-8.237623093210899583e-01
-5.626016243388971994e+00	-8.219744268854241032e-01
-5.591909930557902086e+00	-8.200714921168088534e-01
-5.557856953037392245e+00	-8.180565503666858973e-01
-5.523857965210251741e+00	-8.159326730852920484e-01
-5.489913662853742160e+00	-8.137029401854769528e-01
-5.456024786614362299e+00	-8.113704227088518461e-01
-5.422192124740272234e+00	-8.089381659406988945e-01
-5.388416515044581523e+00	-8.064091731155560439e-01
-5.354698846080161445e+00	-8.037863898497750181e-01
-5.321040057513261701e+00	-8.010726894306130497e-01
-5.287441139691141601e+00	-7.982708590836269380e-01
-5.253903132405741694e+00	-7.953835873313759297e-01
-5.220427122863211977e+00	-7.924134525468009560e-01
-5.187014242876242243e+00	-7.893629127940988699e-01
-5.153665665303512000e+00	-7.862342970387139474e-01
-5.120382599767362208e+00	-7.830297977960849476e-01
-5.087166287687861832e+00	-7.797514652763188892e-01
-5.054017996677711899e+00	-7.764012030689300126e-01
-5.020939014348542173e+00	-7.729807653983620241e-01
-4.987930641585052172e+00	-7.694917559673040142e-01
-4.954994185348231994e+00	-7.659356283908400620e-01
-4.922130951074062288e+00	-7.623136882104160073e-01
-4.889342234737862114e+00	-7.586270964625319024e-01
-4.856629314657952001e+00	-7.548768747630749676e-01
-4.823993443115462298e+00	-7.510639118544020221e-01
-4.791435837868702308e+00	-7.471889715487709527e-01
-4.758957673642622233e+00	-7.432527019886350228e-01
-4.726560073674112239e+00	-7.392556461317039140e-01
-4.694244101394152047e+00	-7.351982533567138489e-01
-4.662010752327101493e+00	-7.310808920745979211e-01
-4.629860946285751844e+00	-7.269038632193169924e-01
-4.597795519938811637e+00	-7.226674144831108926e-01
-4.565815219824282067e+00	-7.183717551524579914e-01
-4.533920695878961737e+00	-7.140170713936788705e-01
-4.502112495549671856e+00	-7.096035418309278864e-01
-4.470391058547141583e+00	-7.051313532544980500e-01
-4.438756712298001617e+00	-7.006007162937979427e-01
-4.407209668144031589e+00	-6.960118808873019258e-01
-4.375750018331781455e+00	-6.913651513811600591e-01
-4.344377733828271637e+00	-6.866609010890840636e-01
-4.313092662991522275e+00	-6.818995861485839249e-01
-4.281894531116742009e+00	-6.770817585127080207e-01
-4.250782940871461690e+00	-6.722080779220829250e-01
-4.219757373624651642e+00	-6.672793227092610469e-01
-4.188817191666771578e+00	-6.622963992961989899e-01
-4.157961641309782408e+00	-6.572603502559748456e-01
-4.127189856847632399e+00	-6.521723608216678514e-01
-4.096500865350241938e+00	-6.470337637385190632e-01
-4.065893592255962474e+00	-6.418460423700069750e-01
-4.035366867720052042e+00	-6.366108319842640473e-01
-4.004919433669682505e+00	-6.313299191640888708e-01
-3.974549951509191992e+00	-6.260052393017099259e-01
-3.944257010413251940e+00	-6.206388721581410639e-01
-3.914039136139781938e+00	-6.152330354863468909e-01
-3.883894800289792393e+00	-6.097900767373478637e-01
-3.853822429936841765e+00	-6.043124628886089589e-01
-3.823820417545442218e+00	-5.988027684544019458e-01
-3.793887131094892062e+00	-5.932636617581210636e-01
-3.764020924323542516e+00	-5.876978895664970448e-01
-3.734220147007231816e+00	-5.821082602051730337e-01
-3.704483155185982035e+00	-5.764976252938169843e-01
-3.674808321253662413e+00	-5.708688602567888459e-01
-3.645194043827782338e+00	-5.652248437819489268e-01
-3.615638757318982321e+00	-5.595684364154709378e-01
-3.586140941123992398e+00	-5.539024584940559492e-01
-3.556699128370472529e+00	-5.482296676277949032e-01
-3.527311914147881922e+00	-5.425527359566320040e-01
-3.497977963164972337e+00	-5.368742274109719048e-01
-3.468696016781882108e+00	-5.311965752122018714e-01
-3.439464899372731921e+00	-5.255220598515639718e-01
-3.410283523983191678e+00	-5.198527877859899782e-01
-3.381150897256691934e+00	-5.141906710868979768e-01
-3.352066123612331694e+00	-5.085374082726539235e-01
-3.323028408667572542e+00	-5.028944665473848996e-01
-3.294037061908402286e+00	-4.972630656580329656e-01
-3.265091498619971944e+00	-4.916441635681449429e-01
-3.236191241100391913e+00	-4.860384441309249515e-01
-3.207335919189912232e+00	-4.804463069257369212e-01
-3.178525270157142479e+00	-4.748678594016479404e-01
-3.149759137992361957e+00	-4.693029114490739340e-01
-3.121037472165942184e+00	-4.637509724962869950e-01
-3.092360325917321795e+00	-4.582112512018239880e-01
-3.063727854145612106e+00	-4.526826577869879631e-01
-3.035140310978381883e+00	-4.471638090249950293e-01
-3.006598047099002358e+00	-4.416530358752799867e-01
-2.978101506915241892e+00	-4.361483937233209818e-01
-2.949651225653411757e+00	-4.306476751585899820e-01
-2.921247826461981667e+00	-4.251484251960769289e-01
-2.892892017607072042e+00	-4.196479588208060219e-01
-2.864584589839101803e+00	-4.141433807100979858e-01
-2.836326414005432284e+00	-4.086316069654139516e-01
-2.808118438978081777e+00	-4.031093886647439395e-01
-2.779961689958142301e+00	-3.975733370279639911e-01
-2.751857267210351843e+00	-3.920199499715560365e-01
-2.723806345271412077e+00	-3.864456398158860329e-01
-2.695810172665431992e+00	-3.808467618978270131e-01
-2.667870072148011751e+00	-3.752196438342509377e-01
-2.639987441488671926e+00	-3.695606151775579495e-01
-2.612163754788552339e+00	-3.638660372032410106e-01
-2.584400564317352433e+00	-3.581323325712439387e-01
-2.556699502840472427e+00	-3.523560146075899735e-01
-2.529062286394181847e+00	-3.465337159602400185e-01
-2.501490717454111667e+00	-3.406622163932259695e-01
-2.473986688430142244e+00	-3.347384694955660156e-01
-2.446552185409221813e+00	-3.287596280960740081e-01
-2.419189292057121854e+00	-3.227230681916590238e-01
-2.391900193580871914e+00	-3.166264112147680332e-01
-2.364687180645192122e+00	-3.104675444849989696e-01
-2.337552653129732150e+00	-3.042446397102580025e-01
-2.310499123608871663e+00	-2.979561694239039604e-01
-2.283529220432131801e+00	-2.916009212657610372e-01
-2.256645690282232053e+00	-2.851780100364909587e-01
-2.229851400087592417e+00	-2.786868874762279957e-01
-2.203149338168891802e+00	-2.721273497393939533e-01
-2.176542614503182094e+00	-2.654995425580239377e-01
-2.150034459995631586e+00	-2.588039641054180051e-01
-2.123628224656981978e+00	-2.520414655904379964e-01
-2.097327374595142402e+00	-2.452132496299849751e-01
-2.071135487740932035e+00	-2.383208664630919738e-01
-2.045056248242151931e+00	-2.313662080844730018e-01
-2.019093439474741736e+00	-2.243515003881860204e-01
-1.993250935636781795e+00	-2.172792934232899431e-01
-1.967532691908781883e+00	-2.101524498729289703e-01
-1.941942733182422165e+00	-2.029741318761519864e-01
-1.916485141379412172e+00	-1.957477863180529520e-01
-1.891164041402391804e+00	-1.884771287184799915e-01
-1.865983585779922072e+00	-1.811661258527210161e-01
-1.840947938088042024e+00	-1.738189772393359811e-01
-1.816061255251032014e+00	-1.664400956307549584e-01
-1.791327668843422094e+00	-1.590340866415430043e-01
-1.766751265534072024e+00	-1.516057276475059612e-01
-1.742336066831062125e+00	-1.441599460862019733e-01
-1.718086008302342149e+00	-1.367017972860779529e-01
-1.694004918462061804e+00	-1.292364419476130233e-01
-1.670096497525781931e+00	-1.217691233955119912e-01
-1.646364296248941983e+00	-1.143051447164959433e-01
-1.622811695072042149e+00	-1.068498458925169481e-01
-1.599441883803021991e+00	-9.940858103461397421e-02
-1.576257842071782100e+00	-9.198669581800195116e-02
-1.553262320793522111e+00	-8.458950521464697614e-02
-1.530457824877491824e+00	-7.722227161544897855e-02
-1.507846597413991852e+00	-6.989018343033198688e-02
-1.485430605566961937e+00	-6.259833425105898463e-02
-1.463211528390631955e+00	-5.535170265843028514e-02
-1.441190746777791798e+00	-4.815513275272417792e-02
-1.419369335733242199e+00	-4.101331548368147839e-02
-1.397748059149591882e+00	-3.393077085411988492e-02
-1.376327367244191802e+00	-2.691183106919259327e-02
-1.355107396794442032e+00	-1.996062470143417089e-02
-1.334087974285972145e+00	-1.308106193992697452e-02
-1.313268622062662150e+00	-6.276820990134990286e-03
-1.292648567540751969e+00	4.486643109000154617e-04
-1.272226755520621921e+00	7.092215601305323913e-03
-1.252001863599922160e+00	1.365091976259460993e-02
-1.231972320660831954e+00	2.012213729141992813e-02
-1.212136328372341865e+00	2.650350921984670483e-02
-1.192491885616151936e+00	3.279296253253982663e-02
-1.173036815712201086e+00	3.898871403319731366e-02
-1.153768796287292897e+00	4.508927261713760459e-02
-1.134685391598183823e+00	5.109343991220990921e-02
-1.115784087089152887e+00	5.700030925620401534e-02
-1.097062325933655824e+00	6.280926298575321975e-02
-1.078517547280771982e+00	6.851996801937192128e-02
-1.060147225899890966e+00	7.413236972579270723e-02
-1.041948912891911050e+00	7.964668407816902218e-02
-1.023920277112364996e+00	8.506338810499441960e-02
-1.006059146931755022e+00	9.038320865973351048e-02
-9.883635519411060333e-01	9.560710954312892640e-02
-9.708317641968039480e-01	1.007362770248947104e-01
-9.534623385882049496e-01	1.057721038249457152e-01
-9.362541519046729821e-01	1.107161716283586173e-01
-9.192064401756859793e-01	1.155702322228030210e-01
-9.023188338587300183e-01	1.203361873620787115e-01
-8.855913904548470272e-01	1.250160674745103284e-01
-8.690246241411749839e-01	1.296120093500940096e-01
-8.526195320235370190e-01	1.341262329552959098e-01
-8.363776166301769566e-01	1.385610175390433185e-01
-8.203009042901220349e-01	1.429186772075169976e-01
-8.043919590662089725e-01	1.472015361586160309e-01
-7.886538919436070216e-01	1.514119037791700206e-01
-7.730903650093979840e-01	1.555520498188840139e-01
-7.577055903974290185e-01	1.596241798643460164e-01
-7.425043238148459901e-01	1.636304113439890351e-01
-7.274918525123900137e-01	1.675727503003780205e-01
-7.126739776091769452e-01	1.714530691694200193e-01
-6.980569907341329650e-01	1.752730858068090036e-01
-6.836476449999999705e-01	1.790343440000000119e-01
-6.694531203815050624e-01	1.827381956991890044e-01
-6.554809836264359202e-01	1.863857851928560072e-01
-6.417391428863890024e-01	1.899780354424720208e-01
-6.282357973124679251e-01	1.935156367767660035e-01
-6.149793819194389055e-01	1.969990381285840197e-01
-6.019785080793709220e-01	2.004284409768160025e-01
-5.892419000617959979e-01	2.038037961322060054e-01
-5.767783280913849620e-01	2.071248034792500248e-01
-5.645965384453019986e-01	2.103909147569820171e-01
-5.527051811601149112e-01	2.136013394294870027e-01
-5.411127359617129429e-01	2.167550536628110036e-01
-5.298274370704629810e-01	2.198508123887830124e-01
-5.188571975671280034e-01	2.228871643986410078e-01
-5.082095340323089516e-01	2.258624703706270109e-01
-4.978914921927150017e-01	2.287749236963660115e-01
-4.879095743209139746e-01	2.316225739313880205e-01
-4.782696691408929723e-01	2.344033526561720149e-01
-4.689769849893150044e-01	2.371151014961000170e-01
-4.600359869715540118e-01	2.397556020123090270e-01
-4.514503388320380006e-01	2.423226071412820093e-01
-4.432228502301829853e-01	2.448138738296340156e-01
-4.353554300760229534e-01	2.472271964825990265e-01
-4.278490465336909909e-01	2.495604408207610092e-01
-4.207036942464350004e-01	2.518115777201940242e-01
-4.139183692739689668e-01	2.539787165968540039e-01
-4.074910521622939763e-01	2.560601378873750278e-01
-4.014186994880679649e-01	2.580543241757370376e-01
-3.956972441349250191e-01	2.599599895189710352e-01
-3.903216044685109964e-01	2.617761065355150296e-01
-3.852857024814450027e-01	2.635019308371460145e-01
-3.805824908797780237e-01	2.651370224098090200e-01
-3.762039889800439796e-01	2.666812635800680509e-01
-3.721413271816840229e-01	2.681348732422900172e-01
-3.683847996749050058e-01	2.694984170667280576e-01
-3.649239249400250129e-01	2.707728134601080083e-01
-3.617475134925319802e-01	2.719593351075729748e-01
-3.588437422297919843e-01	2.730596059873450221e-01
-3.562002346419139709e-01	2.740755938163390026e-01
-3.538041460622369794e-01	2.750095979554210146e-01
-3.516422530535460167e-01	2.758642328759610129e-01
-3.497010459559110052e-01	2.766424073635900260e-01
-3.479668235622249695e-01	2.773472997095010051e-01
-3.464257888394969842e-01	2.779823292128160150e-01
-3.450641445788740214e-01	2.785511243880750554e-01
-3.438681878363829547e-01	2.790574883383950544e-01
-3.428244020205529763e-01	2.795053618157330444e-01
-3.419195454932769662e-01	2.798987845435890187e-01
-3.411407355772699823e-01	2.802418554228209846e-01
-3.404755269078649782e-01	2.805386922766940350e-01
-3.399119831290680072e-01	2.807933918155169906e-01
-3.394387410138919869e-01	2.810099905129290199e-01
-3.390450661870270110e-01	2.811924270841080209e-01
-3.387208997434210112e-01	2.813445072399239910e-01
-3.384568951888219934e-01	2.814698713596820445e-01
-3.382444452766509846e-01	2.815719656781490166e-01
-3.380756984785320274e-01	2.816540175199060414e-01
-3.379435650015319981e-01	2.817190150358970246e-01
-3.378417124515559755e-01	2.817696918038720133e-01
