# Supplementary material for: Agile perching maneuvers in birds and morphing-wing drones
Source: Nat Commun. 2024 Sep 27;15:8330. doi: 10.1038/s41467-024-52369-4 (PMC11437188; doi:10.1038/s41467-024-52369-4)
Supplement: Supplementary file 11 — Source Data [file 41467_2024_52369_MOESM11_ESM.zip › figure_source_data/suppl_fig_2/harris_hawk_454.csv]

# horizontal_pos	altitude
-1.195785041934505522e+01	3.099845681616250070e-01
-1.194064807253465510e+01	3.106535199101559952e-01
-1.192316267416035558e+01	3.112306843572439918e-01
-1.190541443230365459e+01	3.117076288445900234e-01
-1.188742344452835553e+01	3.120761245672940554e-01
-1.186920958043765495e+01	3.123281938036079897e-01
-1.185079236825865578e+01	3.124561555171370131e-01
-1.183219088625065574e+01	3.124526689383489986e-01
-1.181342365967895525e+01	3.123107747489529684e-01
-1.179450856403645531e+01	3.120239335136469894e-01
-1.177546273512595576e+01	3.115860610287319865e-01
-1.175630248655305543e+01	3.109915602858559502e-01
-1.173704323509985414e+01	3.102353497814229755e-01
-1.171769943438075501e+01	3.093128879376449980e-01
-1.169828451709955530e+01	3.082201934394289689e-01
-1.167881084615215492e+01	3.069538613318200104e-01
-1.165928967473995570e+01	3.055110747651239578e-01
-1.163973111557895557e+01	3.038896123185570453e-01
-1.162014411921525436e+01	3.020878508778339633e-01
-1.160053646138005412e+01	3.001047640869050070e-01
-1.158091473924375414e+01	2.979399164385330145e-01
-1.156128437636025552e+01	2.955934531120200104e-01
-1.154164963602215543e+01	2.930660857086120341e-01
-1.152201364268795558e+01	2.903590740752529653e-01
-1.150237841108045522e+01	2.874742044451590317e-01
-1.148274488250185499e+01	2.844137641583699971e-01
-1.146311296786505451e+01	2.811805132568440113e-01
-1.144348159689195477e+01	2.777776532761589978e-01
-1.142384877289655520e+01	2.742087935793650066e-01
-1.140421163253735415e+01	2.704779155975309823e-01
-1.138456650989675545e+01	2.665893353559559698e-01
-1.136490900422835537e+01	2.625476646747210152e-01
-1.134523405069935542e+01	2.583577714370970391e-01
-1.132553599344885420e+01	2.540247393193970082e-01
-1.130580866028305564e+01	2.495538273711719879e-01
-1.128604543833565543e+01	2.449504298253649959e-01
-1.126623935003335575e+01	2.402200365043500041e-01
-1.124638312872455437e+01	2.353681941699840019e-01
-1.122646929335435573e+01	2.304004691441919883e-01
-1.120649022159665442e+01	2.253224115015730056e-01
-1.118643822088985473e+01	2.201395211074929914e-01
-1.116630559685825475e+01	2.148572157445990116e-01
-1.114608471864615424e+01	2.094808015380900112e-01
-1.112576808073495549e+01	2.040154458559939876e-01
-1.110534836086245569e+01	1.984661528256559948e-01
-1.108481847371355578e+01	1.928377415721259924e-01
-1.106417162010335531e+01	1.871348272487640130e-01
-1.104340133142645541e+01	1.813618048956210094e-01
-1.102250150919845417e+01	1.755228361275320004e-01
-1.100146645956965585e+01	1.696218386218389940e-01
-1.098029092274045482e+01	1.636624783456609999e-01
-1.095897009726155424e+01	1.576481644350500033e-01
-1.093749965924705414e+01	1.515820466134960021e-01
-1.091587577657705488e+01	1.454670150153870023e-01
-1.089409511820795551e+01	1.393057022613329865e-01
-1.087215485874995480e+01	1.331004876169029072e-01
-1.085005267850715427e+01	1.268535030543385955e-01
-1.082778675920845579e+01	1.205666410282110051e-01
-1.080535577568525518e+01	1.142415637707178966e-01
-1.078275888378005476e+01	1.078797139102340014e-01
-1.075999570478645495e+01	1.014823262176766938e-01
-1.073706630674085538e+01	9.505044028898540498e-02
-1.071397118289575445e+01	8.858491397827510105e-02
-1.069071122771615556e+01	8.208643740470850103e-02
-1.066728771074035542e+01	7.555554736649469638e-02
-1.064370224865165504e+01	6.899264200733140617e-02
-1.061995677590005549e+01	6.239799559368559845e-02
-1.059605351421045505e+01	5.577177327519530770e-02
-1.057199494130135520e+01	4.911404571482380632e-02
-1.054778375912755450e+01	4.242480348984650762e-02
-1.052342286194595466e+01	3.570397117899479222e-02
-1.049891530448495480e+01	2.895142106480649846e-02
-1.047426427048255526e+01	2.216698639319619746e-02
-1.044947304183505565e+01	1.535047414420620537e-02
-1.042454496858155544e+01	8.501677278673708260e-03
-1.039948343992295499e+01	1.620386434982690194e-03
-1.037429185645785523e+01	-5.293598941922605938e-03
-1.034897360379085463e+01	-1.224046005056639297e-02
-1.032353202764995537e+01	-1.922034876828829231e-02
-1.029797041062835561e+01	-2.623337827461949545e-02
-1.027229195064315448e+01	-3.327961426321929261e-02
-1.024649974118555562e+01	-4.035906674199951638e-02
-1.022059675341715490e+01	-4.747168242128441129e-02
-1.019458582015015580e+01	-5.461733769103360725e-02
-1.016846962173028501e+01	-6.179583219008599748e-02
-1.014225067382918510e+01	-6.900688297286300399e-02
-1.011593131713488525e+01	-7.625011928177000131e-02
-1.008951370891918486e+01	-8.352507793642399703e-02
-1.006299981644721520e+01	-9.083119935362299335e-02
-1.003639141218435427e+01	-9.816782421438502437e-02
-1.000969007074652417e+01	-1.055341907963039949e-01
-9.982897167531305627e+00	-1.129294329906510019e-01
-9.956013878960234820e+00	-1.203525790239869941e-01
-9.929041184256545804e+00	-1.278025509034030338e-01
-9.901979868676795249e+00	-1.352781646027880202e-01
-9.874830528110775774e+00	-1.427781310046969954e-01
-9.847593574959935481e+00	-1.503010576084030103e-01
-9.820269245201325603e+00	-1.578454510096169994e-01
-9.792857606541845783e+00	-1.654097201512189641e-01
-9.765358567564925707e+00	-1.729921803371750055e-01
-9.737771887770504620e+00	-1.805910579938599936e-01
-9.710097188407894819e+00	-1.882044961542939654e-01
-9.682333963999814941e+00	-1.958305606316549929e-01
-9.654481594455834426e+00	-2.034672468388800115e-01
-9.626539357672765362e+00	-2.111124872016369447e-01
-9.598506442519624926e+00	-2.187641591024739873e-01
-9.570381962105164675e+00	-2.264200932849479986e-01
-9.542164967226284489e+00	-2.340780826380670088e-01
-9.513854459896705862e+00	-2.417358912738760135e-01
-9.485449406856314880e+00	-2.493912638044730179e-01
-9.456948752963244331e+00	-2.570419347195639914e-01
-9.428351434372544304e+00	-2.646856377619059564e-01
-9.399656391407875233e+00	-2.723201151958019595e-01
-9.370862581035304117e+00	-2.799431268633900127e-01
-9.341968988852155320e+00	-2.875524589247790419e-01
-9.312974640507395208e+00	-2.951459321812729963e-01
-9.283878612475115588e+00	-3.027214098859039582e-01
-9.254680042107745308e+00	-3.102768049522560134e-01
-9.225378136901674964e+00	-3.178100864810609605e-01
-9.195972182914564641e+00	-3.253192855340330536e-01
-9.166461552280724234e+00	-3.328025000959040081e-01
-9.136845709779125357e+00	-3.402578991782329587e-01
-9.107124218416654315e+00	-3.476837260322280243e-01
-9.077296743998564565e+00	-3.550783004521799735e-01
-9.047363058666945790e+00	-3.624400201659319642e-01
-9.017323043398295823e+00	-3.697673613238149914e-01
-8.987176689460675050e+00	-3.770588781123729860e-01
-8.956924098841394510e+00	-3.843132015336590546e-01
-8.926565483666115242e+00	-3.915290374046839772e-01
-8.896101164640345615e+00	-3.987051636443509905e-01
-8.865531568553855379e+00	-4.058404269268150455e-01
-8.834857224898314598e+00	-4.129337387902670131e-01
-8.804078761656944252e+00	-4.199840712985139501e-01
-8.773196900333845250e+00	-4.269904523592879531e-01
-8.742212450297685677e+00	-4.339519608077119783e-01
-8.711126302521785547e+00	-4.408677213657349880e-01
-8.679939422808104155e+00	-4.477368995885690484e-01
-8.648652844587735089e+00	-4.545586969071730432e-01
-8.617267661394235390e+00	-4.613323458716260261e-01
-8.585785019108724825e+00	-4.680571056939660246e-01
-8.554206108077224258e+00	-4.747322581807709718e-01
-8.522532155200615023e+00	-4.813571041356040081e-01
-8.490764416097025702e+00	-4.879309602996680373e-01
-8.458904167433615839e+00	-4.944531568858169801e-01
-8.426952699521624623e+00	-5.009230357466709638e-01
-8.394911309263624943e+00	-5.073399492023740187e-01
-8.362781293536054150e+00	-5.137032595377071242e-01
-8.330563943083445722e+00	-5.200123391622419877e-01
-8.298260536992394520e+00	-5.262665714112351178e-01
-8.265872337805275194e+00	-5.324653519494590981e-01
-8.233400587323464137e+00	-5.386080907253301131e-01
-8.200846503140475363e+00	-5.446942144089430560e-01
-8.168211275934416093e+00	-5.507231692352370089e-01
-8.135496067538655396e+00	-5.566944241626570200e-01
-8.102702009798365523e+00	-5.626074742487159330e-01
-8.069830204210125757e+00	-5.684618441369149178e-01
-8.036881722330354805e+00	-5.742570915446629787e-01
-8.003857606928665547e+00	-5.799928106393870131e-01
-7.970758873851725212e+00	-5.856686351898561238e-01
-7.937586514554245021e+00	-5.912842413819789922e-01
-7.904341499245025382e+00	-5.968393501928650480e-01
-7.871024780588484759e+00	-6.023337292237369578e-01
-7.837637297895165389e+00	-6.077671939011970448e-01
-7.804179981729324922e+00	-6.131396079671469490e-01
-7.770653758856915339e+00	-6.184508831902879589e-01
-7.737059557454045056e+00	-6.237009782461400142e-01
-7.703398312493755284e+00	-6.288898967278049312e-01
-7.669670971228034873e+00	-6.340176842659339673e-01
-7.635878498681964999e+00	-6.390844247531071165e-01
-7.602021883078524667e+00	-6.440902356850279897e-01
-7.568102141114684933e+00	-6.490352626479820586e-01
-7.534120323013285159e+00	-6.539196729988079326e-01
-7.500077517279224892e+00	-6.587436487997671009e-01
-7.465974855094435370e+00	-6.635073790858800891e-01
-7.431813514291705225e+00	-6.682110515563330910e-01
-7.397594722854894833e+00	-6.728548437940820026e-01
-7.363319761899915328e+00	-6.774389141286560889e-01
-7.328989968099234531e+00	-6.819633922661860748e-01
-7.294606735520704710e+00	-6.864283698176221193e-01
-7.260171516859815100e+00	-6.908338908609741313e-01
-7.225685824053384998e+00	-6.951799426759710521e-01
-7.191151228270775242e+00	-6.994664467899109894e-01
-7.156569359287365373e+00	-7.036932504715089909e-01
-7.121941904252785172e+00	-7.078601188054149951e-01
-7.087270605874374851e+00	-7.119667274737890850e-01
-7.052557260043315068e+00	-7.160126563629889418e-01
-7.017803712937534577e+00	-7.199973841032720756e-01
-6.983011857641525211e+00	-7.239202836375331351e-01
-6.948183630328404803e+00	-7.277806189017779204e-01
-6.913321006053995355e+00	-7.315775426854709274e-01
-6.878425994216595285e+00	-7.353100957243159375e-01
-6.843500633738805128e+00	-7.389772070617619537e-01
-6.808546988029824831e+00	-7.425776956987659716e-01
-6.773567139788035263e+00	-7.461102735344089520e-01
-6.738563185704115277e+00	-7.495735495830551098e-01
-6.703537231124334639e+00	-7.529660354372000874e-01
-6.668491384733204796e+00	-7.562861519291419476e-01
-6.633427753312354902e+00	-7.595322369293520115e-01
-6.598348436630785407e+00	-7.627025542052090490e-01
-6.563255522518405272e+00	-7.657953032506110702e-01
-6.528151082171774533e+00	-7.688086299852450178e-01
-6.493037165737105099e+00	-7.717406382118829899e-01
-6.457915798211504743e+00	-7.745894017113010843e-01
-6.422788975699354808e+00	-7.773529768471501011e-01
-6.387658662055934577e+00	-7.800294155475899771e-01
-6.352526785945944887e+00	-7.826167785265649712e-01
-6.317395238339674535e+00	-7.851131486054390152e-01
-6.282265870464964763e+00	-7.875166439951239994e-01
-6.247140492227875264e+00	-7.898254313999530929e-01
-6.212020871110804698e+00	-7.920377388072019631e-01
-6.176908731551485232e+00	-7.941518678303249867e-01
-6.141805754802184936e+00	-7.961662054796230237e-01
-6.106713579263544744e+00	-7.980792352409680213e-01
-6.071633801283645049e+00	-7.998895473514520127e-01
-6.036567976408255376e+00	-8.015958481701219718e-01
-6.001517621064614616e+00	-8.031969685523219216e-01
-5.966484214657234553e+00	-8.046918711473629582e-01
-5.931469202050385192e+00	-8.060796565511900713e-01
-5.896473996408975182e+00	-8.073595682582890287e-01
-5.861499982366225048e+00	-8.085309963700590963e-01
-5.826548519483464972e+00	-8.095934800301660683e-01
-5.791620945965014755e+00	-8.105467085708779607e-01
-5.756718582588464805e+00	-8.113905213677770067e-01
-5.721842736808524954e+00	-8.121249064135809270e-01
-5.686994706990624593e+00	-8.127499976348029342e-01
-5.652175786728674822e+00	-8.132660709875429994e-01
-5.617387269200304623e+00	-8.136735393807679184e-01
-5.582630451511125358e+00	-8.139729464867879738e-01
-5.547906638979434923e+00	-8.141649595092199654e-01
-5.513217149311625320e+00	-8.142503609885021199e-01
-5.478563316618794587e+00	-8.142300397337549622e-01
-5.443946495224935234e+00	-8.141049809775871005e-01
-5.409368063217664613e+00	-8.138762558571199790e-01
-5.374829425693355311e+00	-8.135450103301129499e-01
-5.340332017649655150e+00	-8.131124536394389590e-01
-5.305877306480264899e+00	-8.125798464424909273e-01
-5.271466794028764724e+00	-8.119484887241199544e-01
-5.237102018160874728e+00	-8.112197076126510531e-01
-5.202784553817364710e+00	-8.103948452182199169e-01
-5.168516013513524854e+00	-8.094752466113430689e-01
-5.134298047254405084e+00	-8.084622480570640146e-01
-5.100132341839854533e+00	-8.073571656165219323e-01
-5.066020619537694891e+00	-8.061612842231771214e-01
-5.031964636108415156e+00	-8.048758473354120646e-01
-4.997966178170434759e+00	-8.035020472608209730e-01
-4.964027059900555372e+00	-8.020410162402691334e-01
-4.930149119070454944e+00	-8.004938183718040001e-01
-4.896334212426385335e+00	-7.988614424458999608e-01
-4.862584210425975328e+00	-7.971447957542461271e-01
-4.828900991352535144e+00	-7.953446989245980259e-01
-4.795286434834684641e+00	-7.934618818240679605e-01
-4.761742414805665291e+00	-7.914969805627629640e-01
-4.728270791943985252e+00	-7.894505356190031353e-01
-4.694873405643875230e+00	-7.873229910965209299e-01
-4.661552065570885084e+00	-7.851146951131540153e-01
-4.628308542864615127e+00	-7.828259013096749985e-01
-4.595144561056875077e+00	-7.804567714567189896e-01
-4.562061786779445072e+00	-7.780073791271970851e-01
-4.529061820341384603e+00	-7.754777143914350912e-01
-4.496146186260705058e+00	-7.728676894824000332e-01
-4.463316323839714883e+00	-7.701771453690280378e-01
-4.430573577877215286e+00	-7.674058591668639906e-01
-4.397919189613794799e+00	-7.645535523070039474e-01
-4.365354288008784778e+00	-7.616198993768830139e-01
-4.332879881448924664e+00	-7.586045375396759383e-01
-4.300496849989555059e+00	-7.555070764332521005e-01
-4.268205938228534890e+00	-7.523271084445719570e-01
-4.236007748912075321e+00	-7.490642192514180842e-01
-4.203902737369284992e+00	-7.457179985202679884e-01
-4.171891206868874491e+00	-7.422880506471161155e-01
-4.139973304987385028e+00	-7.387740054271079160e-01
-4.108149021072534879e+00	-7.351755285389780514e-01
-4.076418184879274875e+00	-7.314923317315469298e-01
-4.044780466448554712e+00	-7.277241826018689963e-01
-4.013235377290454764e+00	-7.238709138581049807e-01
-3.981782272924064614e+00	-7.199324319647599779e-01
-3.950420356816154666e+00	-7.159087250735340913e-01
-3.919148685749754613e+00	-7.117998701497301184e-01
-3.887966176641764804e+00	-7.076060392117839992e-01
-3.856871614816414606e+00	-7.033275046101390426e-01
-3.825863663727984587e+00	-6.989646432810889820e-01
-3.794940876112974593e+00	-6.945179399215350990e-01
-3.764101706537444691e+00	-6.899879890415490102e-01
-3.733344525291414584e+00	-6.853754958632620742e-01
-3.702667633567564565e+00	-6.806812760466709467e-01
-3.672069279847114842e+00	-6.759062542355089853e-01
-3.641547677401614891e+00	-6.710514614290730151e-01
-3.611101022805255134e+00	-6.661180311988550429e-01
-3.580727515338754330e+00	-6.611071947817990235e-01
-3.550425377153104911e+00	-6.560202750947750072e-01
-3.520192874049004494e+00	-6.508586797274720226e-01
-3.490028336716534341e+00	-6.456238929829840600e-01
-3.459930182269484789e+00	-6.403174670469711227e-01
-3.429896935899314769e+00	-6.349410123770720116e-01
-3.399927252466184768e+00	-6.294961874142230851e-01
-3.370019937837974489e+00	-6.239846877264969560e-01
-3.340173969783374552e+00	-6.184082347038719618e-01
-3.310388518222144860e+00	-6.127685639288649178e-01
-3.280662964634124990e+00	-6.070674133531190897e-01
-3.250996920428964820e+00	-6.013065114136550982e-01
-3.221390244081145049e+00	-5.954875652246081064e-01
-3.191843056838735038e+00	-5.896122489806800981e-01
-3.162355756821074948e+00	-5.836821927073090333e-01
-3.132929031328084868e+00	-5.776989714896370032e-01
-3.103563867194695014e+00	-5.716640953076981280e-01
-3.074261559035334379e+00	-5.655789995989710661e-01
-3.045023715237435091e+00	-5.594450366615779657e-01
-3.015852261578364946e+00	-5.532634680019670181e-01
-2.986749442357394813e+00	-5.470354577201499424e-01
-2.957717818952664501e+00	-5.407620670134449803e-01
-2.928760265733354906e+00	-5.344442498665220587e-01
-2.899879963278074513e+00	-5.280828499813650101e-01
-2.871080388872724320e+00	-5.216785989859460404e-01
-2.842365304283864802e+00	-5.152321159449240184e-01
-2.813738740827144369e+00	-5.087439081800291252e-01
-2.785204981774135113e+00	-5.022143733918960073e-01
-2.756768542164934388e+00	-4.956438030595020083e-01
-2.728434146118114967e+00	-4.890323870780180493e-01
-2.700206701752914995e+00	-4.823802195811789928e-01
-2.672091273862335026e+00	-4.756873058804130250e-01
-2.644093054498184880e+00	-4.689535704400519811e-01
-2.616217331650904754e+00	-4.621788657963000202e-01
-2.588469456227905141e+00	-4.553629823173210300e-01
-2.560854807553655021e+00	-4.485056586929910272e-01
-2.533378757632574807e+00	-4.416065930357439551e-01
-2.506046634432935072e+00	-4.346654544684090404e-01
-2.478863684464204908e+00	-4.276818950713209833e-01
-2.451835034933774971e+00	-4.206555620590350375e-01
-2.424965655779795171e+00	-4.135861100569109827e-01
-2.398260321885805180e+00	-4.064732133494829980e-01
-2.371723575789815186e+00	-3.993165779758620082e-01
-2.345359691204805141e+00	-3.921159535524430528e-01
-2.319172637669774772e+00	-3.848711447096239691e-01
-2.293166046650584988e+00	-3.775820220371590152e-01
-2.267343179406644982e+00	-3.702485324418889889e-01
-2.241706896934965165e+00	-3.628707088318079976e-01
-2.216259632294915072e+00	-3.554486790516259709e-01
-2.191003365607575137e+00	-3.479826740069090207e-01
-2.165939602010374720e+00	-3.404730349264690203e-01
-2.141069352833254946e+00	-3.329202197256019846e-01
-2.116393120244945081e+00	-3.253248084460459988e-01
-2.091910885598385228e+00	-3.176875077617739573e-01
-2.067622101682425217e+00	-3.100091545529009562e-01
-2.043525689062715145e+00	-3.022907185628510018e-01
-2.019620036668914764e+00	-2.945333041662790419e-01
-1.995903006757175024e+00	-2.867381512869369709e-01
-1.972371944347135031e+00	-2.789066355155520038e-01
-1.949023691201664965e+00	-2.710402674876320472e-01
-1.925854604384545032e+00	-2.631406915898149568e-01
-1.902860579397774865e+00	-2.552096840708069636e-01
-1.880037077865015060e+00	-2.472491506389489779e-01
-1.857379159692265080e+00	-2.392611236328870405e-01
-1.834881519600574995e+00	-2.312477588547329765e-01
-1.812538527889054896e+00	-2.232113321562570474e-01
-1.790344275249855066e+00	-2.151542358681360345e-01
-1.768292621420495037e+00	-2.070789751600710105e-01
-1.746377247422834955e+00	-1.989881644156329954e-01
-1.724591711102684943e+00	-1.908845237001060013e-01
-1.702929505649825037e+00	-1.827708753924420226e-01
-1.681384120745055055e+00	-1.746501410437730217e-01
-1.659949105949255044e+00	-1.665253385149239596e-01
-1.638618135919704955e+00	-1.583995794341440111e-01
-1.617385077010834893e+00	-1.502760670040529933e-01
-1.596244054791374989e+00	-1.421580941736720338e-01
-1.575189521986454899e+00	-1.340490421777479901e-01
-1.554216326333204945e+00	-1.259523794314330036e-01
-1.533319777821164909e+00	-1.178716607541580030e-01
-1.512495714774874989e+00	-1.098105268823659775e-01
-1.491740568225425001e+00	-1.017727042169470075e-01
-1.471051424011305064e+00	-9.376200473804902069e-02
-1.450426082045994880e+00	-8.578232600755902881e-02
-1.429863112191114949e+00	-7.783765116835900111e-02
-1.409361906179624979e+00	-6.993204883952700013e-02
-1.388922725043864936e+00	-6.206967279836200779e-02
-1.368546741517985055e+00	-5.425476133350859431e-02
-1.348236076903694958e+00	-4.649163614884410656e-02
-1.327993831912875011e+00	-3.878470069518769048e-02
-1.307824111029604941e+00	-3.113843780656169735e-02
-1.287732039968414899e+00	-2.355740651960019916e-02
-1.267723775844414869e+00	-1.604623795893450611e-02
-1.247806509714985079e+00	-8.609630177926208550e-03
-1.227988461200725023e+00	-1.252341852964106161e-03
-1.208278864947105014e+00	6.020815259370204675e-03
-1.188687948744715062e+00	1.320498517974480479e-02
-1.169226903188325117e+00	2.029527794037319643e-02
-1.149907842819466008e+00	2.728678124133929184e-02
-1.130743758766209028e+00	3.417457355541309028e-02
-1.111748462965229001e+00	4.095373868768220627e-02
-1.092936524125281972e+00	4.761938177500979474e-02
-1.074323195667192810e+00	5.416664668810909633e-02
-1.055924335952816984e+00	6.059073477618749648e-02
-1.037756321193442854e+00	6.688692487095170003e-02
-1.019835951506216087e+00	7.305059444360470500e-02
-1.002180350664477970e+00	7.907724178562769435e-02
-9.848068601638100272e-01	8.496250906193940355e-02
-9.677329282991319337e-01	9.070220606381479422e-02
-9.509759950186189581e-01	9.629233446902979443e-02
-9.345533733866310255e-01	1.017291123984161993e-01
-9.184821285494390031e-01	1.070089990416626946e-01
-9.027789551533059731e-01	1.121287191110890008e-01
-8.874600542137169867e-01	1.170852868705253014e-01
-8.725410104762569841e-01	1.218760294776036063e-01
-8.580366713430669368e-01	1.264986093719498994e-01
-8.439610284631289261e-01	1.309510454391478174e-01
-8.303271030990869717e-01	1.352317326810923981e-01
-8.171468363872649299e-01	1.393394601276040090e-01
-8.044309856002859194e-01	1.432734267319930033e-01
-7.921890275027859696e-01	1.470332550047269982e-01
-7.804290698596310083e-01	1.506190021544240032e-01
-7.691577721125379963e-01	1.540311685240209894e-01
-7.583802761847350249e-01	1.572707031321100013e-01
-7.481001483043350220e-01	1.603390061548150003e-01
-7.383193326553699753e-01	1.632379282121260156e-01
-7.290381175712610240e-01	1.659697663540170010e-01
-7.202551148791579427e-01	1.685372566755899970e-01
-7.119672528857460270e-01	1.709435635266710052e-01
-7.041697833663529416e-01	1.731922653192700112e-01
-6.968563027805849686e-01	1.752873369757010080e-01
-6.900187877902069777e-01	1.772331291004929921e-01
-6.836476449999999705e-01	1.790343440000000119e-01
-6.777317746811919452e-01	1.806960087143180127e-01
-6.722586480716299384e-01	1.822234452662220006e-01
-6.672143976787290320e-01	1.836222383707699912e-01
-6.625839198426979326e-01	1.848982008864520077e-01
-6.583509886505050090e-01	1.860573373236799888e-01
-6.544983801280309654e-01	1.871058057585200107e-01
-6.510080054811989703e-01	1.880498785282870011e-01
-6.478610520091739877e-01	1.888959021103649993e-01
-6.450381301765839570e-01	1.896502566059810047e-01
-6.425194252099020176e-01	1.903193152660919985e-01
-6.402848514782459866e-01	1.909094045065790057e-01
-6.383142078336779823e-01	1.914267648642480057e-01
-6.365873320232300347e-01	1.918775133433170133e-01
-6.350842522468549411e-01	1.922676075937859996e-01
-6.337853339247359052e-01	1.926028123482119991e-01
-6.326714197559559771e-01	1.928886685216749941e-01
-6.317239612004950100e-01	1.931304653510700076e-01
-6.309251395992609979e-01	1.933332159143709983e-01
-6.302579752637309518e-01	1.935016363281540086e-01
-6.297064230183869737e-01	1.936401288727239989e-01
-6.292554528656799651e-01	1.937527692390099976e-01
-6.288911146643210159e-01	1.938432980303070041e-01
-6.286005859660659389e-01	1.939151165856140002e-01
-6.283722024419688967e-01	1.939712871204899991e-01
-6.281954706433979796e-01	1.940145371067550084e-01
