# Supplementary material for: Agile perching maneuvers in birds and morphing-wing drones
Source: Nat Commun. 2024 Sep 27;15:8330. doi: 10.1038/s41467-024-52369-4 (PMC11437188; doi:10.1038/s41467-024-52369-4)
Supplement: Supplementary file 11 — Source Data [file 41467_2024_52369_MOESM11_ESM.zip › figure_source_data/suppl_fig_2/harris_hawk_332.csv]

# horizontal_pos	altitude
-1.113483464432714065e+01	2.166258611453517058e-01
-1.111333210731204169e+01	2.129105519466819030e-01
-1.109147357714594051e+01	2.090697634824753015e-01
-1.106928394081794131e+01	2.051041138147340070e-01
-1.104678795885934051e+01	2.010144068524192251e-01
-1.102401012352274101e+01	1.968016306869690979e-01
-1.100097452208014026e+01	1.924669553196478033e-01
-1.097770470618684158e+01	1.880117297484426020e-01
-1.095422356818794007e+01	1.834374783837152134e-01
-1.093055322516724104e+01	1.787458967644304231e-01
-1.090671491145344163e+01	1.739388465505667114e-01
-1.088272888021244000e+01	1.690183497722800021e-01
-1.085861431466434013e+01	1.639865823225186148e-01
-1.083438924936804071e+01	1.588458666870271041e-01
-1.081007050192284069e+01	1.535986639139406140e-01
-1.078567361533964153e+01	1.482475648343353214e-01
-1.076121281123874063e+01	1.427952805550284088e-01
-1.073670095393534041e+01	1.372446322554090048e-01
-1.071214952538354126e+01	1.315985403309528068e-01
-1.068756861085544152e+01	1.258600129370808229e-01
-1.066296689514824081e+01	1.200321339979445179e-01
-1.063835166902884133e+01	1.141180507553038181e-01
-1.061372884554524099e+01	1.081209609426619089e-01
-1.058910298576504161e+01	1.020440996790005078e-01
-1.056447733343224016e+01	9.589072618457870900e-02
-1.053985385797364138e+01	8.966411042811150978e-02
-1.051523330523304089e+01	8.336751982003881567e-02
-1.049061525526604122e+01	7.700420607036451148e-02
-1.046599818648664026e+01	7.057739233155671532e-02
-1.044137954542864044e+01	6.409026074715110100e-02
-1.041675582135794009e+01	5.754594052492539857e-02
-1.039212262495884076e+01	5.094749664978540094e-02
-1.036747477030524145e+01	4.429791934583610091e-02
-1.034280635933104087e+01	3.760011438955151997e-02
-1.031811086801564059e+01	3.085689436659699858e-02
-1.029338123351814005e+01	2.407097095382720875e-02
-1.026860994151044082e+01	1.724494829544920282e-02
-1.024378911298844130e+01	1.038131752851220724e-02
-1.021891058987004008e+01	3.482452497979210415e-03
-1.019396601872954022e+01	-3.449393314061771632e-03
-1.016894693205662037e+01	-1.041208863668777185e-02
-1.014384482647800034e+01	-1.740362504401676835e-02
-1.011865123742700057e+01	-2.442211639905778053e-02
-1.009335780980175024e+01	-3.146579714782676840e-02
-1.006795636420627105e+01	-3.853301951919077539e-02
-1.004243895842625101e+01	-4.562224970002579094e-02
-1.001679794384893007e+01	-5.273206306811778488e-02
-9.991026016594480197e+00	-5.986113857651279013e-02
-9.965116263184100376e+00	-6.700825239250376986e-02
-9.939062200626580079e+00	-7.417227090204481232e-02
-9.912857810860570495e+00	-8.135214319586581144e-02
-9.886497569542990860e+00	-8.854689315690178475e-02
-9.859976469224550399e+00	-9.575561126983977989e-02
-9.833290037001590989e+00	-1.029774462725747686e-01
-9.806434346777791689e+00	-1.102115967662747886e-01
-9.779406026310470068e+00	-1.174573028956747978e-01
-9.752202259253490269e+00	-1.247138382042747851e-01
-9.724820782441851108e+00	-1.319805017605757969e-01
-9.697259878692520374e+00	-1.392566106414808158e-01
-9.669518365420671557e+00	-1.465414928478298018e-01
-9.641595579391321280e+00	-1.538344807150058280e-01
-9.613491357942850257e+00	-1.611349048688698327e-01
-9.585206017031280723e+00	-1.684420887643308107e-01
-9.556740326452441536e+00	-1.757553438308698257e-01
-9.528095482603980315e+00	-1.830739652366097925e-01
-9.499273079149771704e+00	-1.903972282703957908e-01
-9.470275075947041543e+00	-1.977243853299368026e-01
-9.441103766590881463e+00	-2.050546634937778223e-01
-9.411761744922451101e+00	-2.123872626457328217e-01
-9.382251870836061158e+00	-2.197213541127138181e-01
-9.352577235707240533e+00	-2.270560797707127931e-01
-9.322741127748740197e+00	-2.343905515690847818e-01
-9.292746997584661273e+00	-2.417238514203727817e-01
-9.262598424314740342e+00	-2.490550314015987921e-01
-9.232299082321960171e+00	-2.563831142133017882e-01
-9.201852709056280943e+00	-2.637070938443787926e-01
-9.171263074007431015e+00	-2.710259363941098232e-01
-9.140533949058561092e+00	-2.783385810071408173e-01
-9.109669080391851637e+00	-2.856439408828088111e-01
-9.078672162096621534e+00	-2.929409043265308044e-01
-9.047546811609731066e+00	-3.002283358180037887e-01
-9.016296547098191283e+00	-3.075050770782918330e-01
-8.984924766873950475e+00	-3.147699481253737885e-01
-8.953434730912080752e+00	-3.220217483150787374e-01
-8.921829544524941369e+00	-3.292592573712727622e-01
-8.890112144226900881e+00	-3.364812364155727598e-01
-8.858285285807610876e+00	-3.436864290124208021e-01
-8.826351534614961025e+00	-3.508735622499437601e-01
-8.794313258033550795e+00	-3.580413478805198335e-01
-8.762172620129620171e+00	-3.651884835471887469e-01
-8.729931578419181548e+00	-3.723136541230238072e-01
-8.697591882702761623e+00	-3.794155331901568062e-01
-8.665155075897690296e+00	-3.864927846834757541e-01
-8.632622496787140776e+00	-3.935440647209868525e-01
-8.599995284593850542e+00	-4.005680236386797710e-01
-8.567274385276521187e+00	-4.075633082424678366e-01
-8.534460559437309968e+00	-4.145285642836147866e-01
-8.501554391720141268e+00	-4.214624391571498152e-01
-8.468556301571871003e+00	-4.283635848153388159e-01
-8.435466555231490915e+00	-4.352306608805507904e-01
-8.402285278806081337e+00	-4.420623379340197778e-01
-8.369012472287691295e+00	-4.488573009493577737e-01
-8.335648024360601482e+00	-4.556142528324357843e-01
-8.302191727845571023e+00	-4.623319180225838321e-01
-8.268643295625491163e+00	-4.690090461043237569e-01
-8.235002376895581122e+00	-4.756444153740868042e-01
-8.201268573581751653e+00	-4.822368363028078364e-01
-8.167441456771360464e+00	-4.887851548331198503e-01
-8.133520583003820192e+00	-4.952882554491117584e-01
-8.099505510271280073e+00	-5.017450639573608484e-01
-8.065395813585089613e+00	-5.081545499202568816e-01
-8.031191099969280600e+00	-5.145157286864507906e-01
-7.996891022749910150e+00	-5.208276629685528736e-01
-7.962495295016969621e+00	-5.270894639248329128e-01
-7.928003702145590026e+00	-5.333002917096398843e-01
-7.893416113273369561e+00	-5.394593554661637480e-01
-7.858732491642159701e+00	-5.455659127450818158e-01
-7.823952903725060359e+00	-5.516192683431198063e-01
-7.789077527072239882e+00	-5.576187725665497918e-01
-7.754106656822959742e+00	-5.635638189357428107e-01
-7.719040710845219699e+00	-5.694538413579928182e-01
-7.683880233478920019e+00	-5.752883108065007800e-01
-7.648625897873049695e+00	-5.810667315535709143e-01
-7.613278506921969502e+00	-5.867886370153598818e-01
-7.577838992820409736e+00	-5.924535852737407016e-01
-7.542308415270939648e+00	-5.980611543478688841e-01
-7.506687958391229820e+00	-6.036109372935627437e-01
-7.470978926381690144e+00	-6.091025372126348536e-01
-7.435182738026299809e+00	-6.145355622565997766e-01
-7.399300920110589708e+00	-6.199096207098138134e-01
-7.363335099851440191e+00	-6.252243162358508410e-01
-7.327286996442319733e+00	-6.304792433680388442e-01
-7.291158411825409580e+00	-6.356739833203897128e-01
-7.254951220809259915e+00	-6.408081001889558426e-01
-7.218667360655019571e+00	-6.458811376058577469e-01
-7.182308820258859861e+00	-6.508926158992547339e-01
-7.145877629060080061e+00	-6.558420298023128758e-01
-7.109375845805359972e+00	-6.607288467432117507e-01
-7.072805547299100049e+00	-6.655525057364777286e-01
-7.036168817267750342e+00	-6.703124168838288099e-01
-6.999467735462330253e+00	-6.750079614804527228e-01
-6.962704367118989879e+00	-6.796384927104848206e-01
-6.925880752891200309e+00	-6.842033369036897295e-01
-6.888998899360049499e+00	-6.887017953142369198e-01
-6.852060770220970376e+00	-6.931331463721597252e-01
-6.815068278236250165e+00	-6.974966483489508651e-01
-6.778023278032620169e+00	-7.017915423707579148e-01
-6.740927559812869951e+00	-7.060170557061857810e-01
-6.703782844039330335e+00	-7.101724052507187857e-01
-6.666590777135829704e+00	-7.142568011264727179e-01
-6.629352928242910004e+00	-7.182694503143327580e-01
-6.592070787049709502e+00	-7.222095602356188859e-01
-6.554745762714220270e+00	-7.260763422021918601e-01
-6.517379183872040294e+00	-7.298690146573028059e-01
-6.479972299723080198e+00	-7.335868061344918978e-01
-6.442526282174600105e+00	-7.372289578682307276e-01
-6.405042229009049848e+00	-7.407947259977627485e-01
-6.367521168035629842e+00	-7.442833833144597566e-01
-6.329964062175670314e+00	-7.476942205128547236e-01
-6.292371815423890347e+00	-7.510265469161407914e-01
-6.254745279620140153e+00	-7.542796906580488958e-01
-6.217085261960109577e+00	-7.574529983145437129e-01
-6.179392533167810342e+00	-7.605458339903388154e-01
-6.141667836247769685e+00	-7.635575778767367261e-01
-6.103911895731579662e+00	-7.664876243084108864e-01
-6.066125427329850162e+00	-7.693353793573378674e-01
-6.028309147899239662e+00	-7.721002580119258329e-01
-5.990463785632430316e+00	-7.747816809982417396e-01
-5.952590090378699905e+00	-7.773790713080448445e-01
-5.914688844003060275e+00	-7.798918505048377803e-01
-5.876760870692789851e+00	-7.823194348843007795e-01
-5.838807047121849614e+00	-7.846612315691638972e-01
-5.800828312386069996e+00	-7.869166346207048246e-01
-5.762825677624380027e+00	-7.890850212496858251e-01
-5.724800235245059987e+00	-7.911657482085117099e-01
-5.686753167679230003e+00	-7.931581484439087504e-01
-5.648685755588060076e+00	-7.950615280853938760e-01
-5.610599385454560384e+00	-7.968751638393927195e-01
-5.572495556494930113e+00	-7.985983008522097304e-01
-5.534375886829959512e+00	-8.002301510971627785e-01
-5.496242118861149883e+00	-8.017698923324227955e-01
-5.458096123801749577e+00	-8.032166676664307392e-01
-5.419939905317839646e+00	-8.045695857574788334e-01
-5.381775602239810219e+00	-8.058277216633897844e-01
-5.343605490309889738e+00	-8.069901183462329097e-01
-5.305431982936360313e+00	-8.080557888260817556e-01
-5.267257630930889611e+00	-8.090237189669828854e-01
-5.229085121210130360e+00	-8.098928708678279076e-01
-5.190917274448789698e+00	-8.106621868208667703e-01
-5.152757041676069960e+00	-8.113305937912558274e-01
-5.114607499813540237e+00	-8.118970083625678402e-01
-5.076471846157759593e+00	-8.123603420855578516e-01
-5.038353391816559501e+00	-8.127195071609507604e-01
-5.000255554114059642e+00	-8.129734223814848448e-01
-4.962181847985250194e+00	-8.131210192541398207e-01
-4.924135876387150113e+00	-8.131612482203167680e-01
-4.886121319759699766e+00	-8.130930848898019203e-01
-4.848141924576269801e+00	-8.129155362036268873e-01
-4.810201491029760135e+00	-8.126276464414217138e-01
-4.772303859907450097e+00	-8.122285029904758868e-01
-4.734452898714169855e+00	-8.117172417965698994e-01
-4.696652487110649865e+00	-8.110930524204658099e-01
-4.658906501740459838e+00	-8.103551826288977189e-01
-4.621218800526220249e+00	-8.095029424547308672e-01
-4.583593206522589725e+00	-8.085357076677597288e-01
-4.546033491420350181e+00	-8.074529226050717323e-01
-4.508543358802599599e+00	-8.062541023181948319e-01
-4.471126427260579739e+00	-8.049388340030008138e-01
-4.433786213482780347e+00	-8.035067776876427814e-01
-4.396526115436639515e+00	-8.019576661634228998e-01
-4.359349395767740276e+00	-8.002913041533747940e-01
-4.322259165545910164e+00	-7.985075667233259011e-01
-4.285258368491979830e+00	-7.966063969502108488e-01
-4.248349765822309720e+00	-7.945878028722737074e-01
-4.211535921850919628e+00	-7.924518537554487985e-01
-4.174819190490759446e+00	-7.901986757194998656e-01
-4.138201702796549419e+00	-7.878284467763407850e-01
-4.101685355691369494e+00	-7.853413913412667924e-01
-4.065271802017769609e+00	-7.827377742854488840e-01
-4.028962442051999382e+00	-7.800178946049938222e-01
-3.992758416615679984e+00	-7.771820787879368808e-01
-3.956660601914829378e+00	-7.742306739658157966e-01
-3.920669606229449933e+00	-7.711640409407207741e-01
-3.884785768569349429e+00	-7.679825471820758143e-01
-3.849009159402749347e+00	-7.646865598896497307e-01
-3.813339583554119727e+00	-7.612764392205808583e-01
-3.777776585355399952e+00	-7.577525317783389003e-01
-3.742319456122229937e+00	-7.541151644606478577e-01
-3.706967244011929452e+00	-7.503646387614328894e-01
-3.671718766304549852e+00	-7.465012256187957274e-01
-3.636572624131419573e+00	-7.425251608969938300e-01
-3.601527219657559620e+00	-7.384366415852727794e-01
-3.566580775705380013e+00	-7.342358227904448587e-01
-3.531731357787319503e+00	-7.299228155930939099e-01
-3.496976898494209784e+00	-7.254976858295738573e-01
-3.462315224165009475e+00	-7.209604538533558316e-01
-3.427744083741739445e+00	-7.163110953200368947e-01
-3.393261179691399398e+00	-7.115495430304188407e-01
-3.358864200854299931e+00	-7.066756898556159072e-01
-3.324550857056379982e+00	-7.016893927572998013e-01
-3.290318915300809444e+00	-6.965904779049179041e-01
-3.256166237333159685e+00	-6.913787468802667924e-01
-3.222090818353369635e+00	-6.860539839481447633e-01
-3.188090826628129371e+00	-6.806159643601248366e-01
-3.154164643738369911e+00	-6.750644636468927651e-01
-3.120310905179449534e+00	-6.693992678431188725e-01
-3.086528541015489679e+00	-6.636201845776477093e-01
-3.052816816275649714e+00	-6.577270549510307873e-01
-3.019175370767819722e+00	-6.517197661120537333e-01
-2.985604257975340126e+00	-6.455982644352258326e-01
-2.952103982695120088e+00	-6.393625691921307475e-01
-2.918675537070320125e+00	-6.330127866012988935e-01
-2.885320434668590117e+00	-6.265491241338487782e-01
-2.852040742257559991e+00	-6.199719049457517173e-01
-2.818839108932739812e+00	-6.132815823021637858e-01
-2.785718792259719301e+00	-6.064787538550318047e-01
-2.752683681102189972e+00	-5.995641756320888582e-01
-2.719738314820429714e+00	-5.925387755935167533e-01
-2.686887898540959441e+00	-5.854036666120407961e-01
-2.654138314217330041e+00	-5.781601587329638914e-01
-2.621496127224720141e+00	-5.708097705728478743e-01
-2.588968588256269854e+00	-5.633542397190267614e-01
-2.556563630317949976e+00	-5.557955319970677710e-01
-2.524289860649770123e+00	-5.481358494795187664e-01
-2.492156547435460112e+00	-5.403776371169108916e-01
-2.460173601198969884e+00	-5.325235878808698420e-01
-2.428351550824889848e+00	-5.245766463193428653e-01
-2.396701514180660020e+00	-5.165400104352757538e-01
-2.365235163360460025e+00	-5.084171318125338956e-01
-2.333964684614509899e+00	-5.002117139262787227e-01
-2.302902733071929831e+00	-4.919277085894037671e-01
-2.272062382410469983e+00	-4.835693105017678239e-01
-2.241457069671989988e+00	-4.751409498847727897e-01
-2.211100535467419803e+00	-4.666472832001768434e-01
-2.181006759859839939e+00	-4.580931819687487638e-01
-2.151189894257259816e+00	-4.494837197213237823e-01
-2.121664189689179914e+00	-4.408241571317988439e-01
-2.092443921880540181e+00	-4.321199253985447686e-01
-2.063543313574389693e+00	-4.233766079572967578e-01
-2.034976454589339845e+00	-4.145999206248358049e-01
-2.006757220129320007e+00	-4.057956902882888239e-01
-1.978899187890909905e+00	-3.969698322697307602e-01
-1.951415554537409891e+00	-3.881283265095907820e-01
-1.924319052128000029e+00	-3.792771927251267772e-01
-1.897621865105370009e+00	-3.704224647117518310e-01
-1.871335548454579945e+00	-3.615701639650567567e-01
-1.845470947650730054e+00	-3.527262728099867517e-01
-1.820038121012049981e+00	-3.438967072305448291e-01
-1.795046265068779956e+00	-3.350872895986007349e-01
-1.770503643546359918e+00	-3.263037215037418171e-01
-1.746417520543809943e+00	-3.175515568876108308e-01
-1.722794098465630031e+00	-3.088361756856968232e-01
-1.699638461236799847e+00	-3.001627581771987852e-01
-1.676954523297260025e+00	-2.915362602392287950e-01
-1.654744984833699917e+00	-2.829613896953898089e-01
-1.633011293663249930e+00	-2.744425839406667844e-01
-1.611753614136919976e+00	-2.659839890147028263e-01
-1.590970803378829901e+00	-2.575894402839948305e-01
-1.570660395123759878e+00	-2.492624448804338089e-01
-1.550818591357949972e+00	-2.410061660291727970e-01
-1.531440261909289946e+00	-2.328234093830828244e-01
-1.512518952072249956e+00	-2.247166114643378010e-01
-1.494046898291739867e+00	-2.166878302961058322e-01
-1.476015051868200034e+00	-2.087387382891708332e-01
-1.458413110585500050e+00	-2.008706174297127944e-01
-1.441229558102979924e+00	-1.930843567957608031e-01
-1.424451710895259904e+00	-1.853804524111147822e-01
-1.408065772467129939e+00	-1.777590094271008225e-01
-1.392056894518389987e+00	-1.702197466045188290e-01
-1.376409244683650002e+00	-1.627620030508107885e-01
-1.361106080426379927e+00	-1.553847471508957856e-01
-1.346129828624639924e+00	-1.480865876145798232e-01
-1.331462170348769902e+00	-1.408657865489137961e-01
-1.317084130298219913e+00	-1.337202744506078012e-01
-1.302976170336979989e+00	-1.266476670016077888e-01
-1.289118286543520009e+00	-1.196452835403107873e-01
-1.275490109172940034e+00	-1.127101670717027826e-01
-1.262071004915359840e+00	-1.058391056719097945e-01
-1.248840180825870005e+00	-9.902865513636477379e-02
-1.235776789296819889e+00	-9.227516271593977359e-02
-1.222860033443829986e+00	-8.557479178196480962e-02
-1.210069272281189878e+00	-7.892354725900380119e-02
-1.197384125070829919e+00	-7.231730166357880352e-02
-1.184784574241378952e+00	-6.575182158759379503e-02
-1.172251066289720089e+00	-5.922279446697678584e-02
-1.159764610096470916e+00	-5.272585547894378943e-02
-1.147306872108809994e+00	-4.625661441518677530e-02
-1.134860267868861072e+00	-3.981068238312177043e-02
-1.122408049392896068e+00	-3.338369819297479224e-02
-1.109934387935815003e+00	-2.697135429485378322e-02
-1.097424451706396020e+00	-2.056942213696177912e-02
-1.084864478131438936e+00	-1.417377682360779212e-02
-1.072241840300805826e+00	-7.780420959572792450e-03
-1.059545107260454921e+00	-1.385507575673794456e-03
-1.046764097856393905e+00	5.014637961190199222e-03
-1.033889927869148018e+00	1.142349714161822183e-02
-1.020915050215355002e+00	1.784433869032120423e-02
-1.007833288030589802e+00	2.428020019657120554e-02
-9.946398604851269809e-01	3.073387106066680086e-02
-9.813314012220509808e-01	3.720787681020581994e-02
-9.679059693448069934e-01	4.370446483169121432e-02
-9.543630529187479006e-01	5.022559155501421513e-02
-9.407035649885739925e-01	5.677291112061810807e-02
-9.269298321504649829e-01	6.334776555172172419e-02
-9.130455757543259887e-01	6.995117644687290359e-02
-8.990558858476399573e-01	7.658383820132511066e-02
-8.849671880080369757e-01	8.324611275929771903e-02
-8.707872032466709156e-01	8.993802589308361184e-02
-8.565249011988019801e-01	9.665926499921531634e-02
-8.421904468515769571e-01	1.034091783964698197e-01
-8.277951410917369079e-01	1.101867761053795108e-01
-8.133513553878028990e-01	1.169907320841059029e-01
-7.988724609520969633e-01	1.238193878909989165e-01
-7.843727527575979908e-01	1.306707577398966147e-01
-7.698673688130079906e-01	1.375425349101961070e-01
-7.553722051263709325e-01	1.444320994699151983e-01
-7.409038268129909399e-01	1.513365272663738104e-01
-7.264793758270329249e-01	1.582526001356988066e-01
-7.121164758179399090e-01	1.651768172791181211e-01
-6.978331346324089246e-01	1.721054077509182045e-01
-6.836476449999999705e-01	1.790343440000000119e-01
-6.695784839552469947e-01	1.859593564041707170e-01
-6.556442115611949006e-01	1.928759487336438039e-01
-6.418633695084599022e-01	1.997794144777026160e-01
-6.282543801698639019e-01	2.066648539661012085e-01
-6.148354466933849682e-01	2.135271922145521029e-01
-6.016244547152529432e-01	2.203611974215899105e-01
-5.886388762704569677e-01	2.271615000422161079e-01
-5.758956764694759256e-01	2.339226123620452014e-01
-5.634112234976359490e-01	2.406389484942072221e-01
-5.512012024769870067e-01	2.473048447200242028e-01
-5.392805337099809693e-01	2.539145800935191932e-01
-5.276632957994049633e-01	2.604623972291262302e-01
-5.163626541101519196e-01	2.669425231915851793e-01
-5.053907950053949660e-01	2.733491904069582090e-01
-4.947588662528519254e-01	2.796766575139861821e-01
-4.844769239561449448e-01	2.859192300756562277e-01
-4.745538863221149262e-01	2.920712810718611996e-01
-4.649974945275619498e-01	2.981272710954162575e-01
-4.558142808986029304e-01	3.040817681754772184e-01
-4.470095445631919184e-01	3.099294671545061997e-01
-4.385873346826319463e-01	3.156652085474672131e-01
-4.305504413117599016e-01	3.212839968146982139e-01
-4.229003938804419827e-01	3.267810179831321937e-01
-4.156374672316139329e-01	3.321516565538852328e-01
-4.087606950940639305e-01	3.373915116380011847e-01
-4.022678908119609043e-01	3.424964122659782118e-01
-3.961556750986559017e-01	3.474624318208412443e-01
-3.904195105298159385e-01	3.522859015486952128e-01
-3.850537424414639531e-01	3.569634231050812234e-01
-3.800516458521679408e-01	3.614918800997902193e-01
-3.754054779862949776e-01	3.658684486072721898e-01
-3.711065359370519512e-01	3.700906066141792516e-01
-3.671452189746399197e-01	3.741561423800122133e-01
-3.635110949763199484e-01	3.780631616911982462e-01
-3.601929704319159486e-01	3.818100939932521642e-01
-3.571789634603629304e-01	3.853956973898812199e-01
-3.544565792604339460e-01	3.888190625020262470e-01
-3.520127874117989775e-01	3.920796151838602528e-01
-3.498341004409589727e-01	3.951771180966342500e-01
-3.479066530703259774e-01	3.981116711450501944e-01
-3.462162815775579050e-01	4.008837107844441805e-01
-3.447486027059319391e-01	4.034940082105682446e-01
-3.434890915848879400e-01	4.059436664470562617e-01
-3.424231581424179716e-01	4.082341163488981683e-01
-3.415362215174929661e-01	4.103671115432422356e-01
-3.408137820107049465e-01	4.123447223317832089e-01
-3.402414901444129613e-01	4.141693285817221737e-01
-3.398052124394819185e-01	4.158436116349522038e-01
-3.394910935537009400e-01	4.173705452675722238e-01
-3.392856144667769636e-01	4.187533857342702337e-01
-3.391756464379699354e-01	4.199956609343281633e-01
-3.391485005044819756e-01	4.211011587382261778e-01
-3.391919723312889490e-01	4.220739145158232120e-01
-3.392943822657529251e-01	4.229181979091412025e-01
-3.394446104926629459e-01	4.236384988946112484e-01
-3.396321272270659275e-01	4.242395131815152043e-01
-3.398470179228709753e-01	4.247261269950431961e-01
-3.400800035145569167e-01	4.251034012941161677e-01
-3.403224557470629352e-01	4.253765554756802070e-01
-3.405664076847279564e-01	4.255509506187422630e-01
-3.408045595239839187e-01	4.256320723228602665e-01
-3.410302798658939594e-01	4.256255131971872219e-01
-3.412376026336499391e-01	4.255369550574752413e-01
-3.414212198465219616e-01	4.253721508896591841e-01
-3.415764704853729294e-01	4.251369066397452379e-01
-3.416993257057399092e-01	4.248370628907581770e-01
-3.417863706723809347e-01	4.244784764883952066e-01
-3.418347833042979511e-01	4.240670021778142340e-01
-3.418423102313149498e-01	4.236084743146212306e-01
-3.418072402725469416e-01	4.231086887136362717e-01
-3.417283757533739474e-01	4.225733846993552367e-01
-3.416050019810799032e-01	4.220082274222092256e-01
-3.414368552000059398e-01	4.214187905047321880e-01
-3.412240893452059831e-01	4.208105390815691793e-01
-3.409672419090759021e-01	4.201888132968691902e-01
-3.406671992285729145e-01	4.195588123220471699e-01
-3.403251614914579726e-01	4.189255789560352161e-01
-3.399426077487239795e-01	4.182939848691532569e-01
-3.395212612071319414e-01	4.176687165503871757e-01
-3.390630550607859339e-01	4.170542620163042447e-01
-3.385700991041039609e-01	4.164548983380091940e-01
-3.380446473505869243e-01	4.158746800403831934e-01
-3.374890668626619461e-01	4.153174284254091964e-01
-3.369058079777819126e-01	4.147867218686062118e-01
-3.362973760950869195e-01	4.142858871345141969e-01
-3.356663051655559560e-01	4.138179917536751740e-01
-3.350151330067569488e-01	4.133858374997831930e-01
-3.343463785414569345e-01	4.129919550014732321e-01
-3.336625210374299377e-01	4.126385995187151767e-01
-3.329659814042349453e-01	4.123277479088182096e-01
-3.322591055814829719e-01	4.120610968018352249e-01
-3.315441500325259083e-01	4.118400619995121748e-01
-3.308232693376389477e-01	4.116657791059482596e-01
-3.300985058617929568e-01	4.115391053919111863e-01
-3.293717814541869404e-01	4.114606228881322325e-01
-3.286448911199519318e-01	4.114306426961392704e-01
-3.279194985889139491e-01	4.114492104981322118e-01
-3.271971336921679629e-01	4.115161132402381794e-01
-3.264791914444729048e-01	4.116308869561862149e-01
-3.257669327192919129e-01	4.117928256911251861e-01
-3.250614863935789023e-01	4.120009914779961813e-01
-3.243638528313399494e-01	4.122542253117131850e-01
-3.236749085684489380e-01	4.125511590593732292e-01
-3.229954120562979480e-01	4.128902282380312316e-01
-3.223260103184879544e-01	4.132696855852092677e-01
-3.216672463729799425e-01	4.136876153414051904e-01
-3.210195672718629822e-01	4.141419481585322249e-01
-3.203833326120599789e-01	4.146304765434711825e-01
-3.197588233729129481e-01	4.151508707419232502e-01
-3.191462509405379455e-01	4.157006949644832527e-01
-3.185457661840239707e-01	4.162774238544741934e-01
-3.179574684549959507e-01	4.168784590955212366e-01
-3.173814143895149487e-01	4.175011460562572108e-01
-3.168176263997879438e-01	4.181427903698322623e-01
-3.162661007525909840e-01	4.188006743471182070e-01
-3.157268151414239776e-01	4.194720731246341927e-01
-3.151997356703429842e-01	4.201542704511592730e-01
-3.146848231787969796e-01	4.208445740207902297e-01
-3.141820388486959437e-01	4.215403302647081629e-01
-3.136913490470999433e-01	4.222389385190672417e-01
-3.132127293703489412e-01	4.229378644921861774e-01
-3.127461678678789547e-01	4.236346529604162470e-01
-3.122916674363909184e-01	4.243269396287022710e-01
-3.118492473872639392e-01	4.250124620987522084e-01
-3.114189442020109388e-01	4.256890698949021834e-01
-3.110008115020359565e-01	4.263547335050141829e-01
-3.105949192699069550e-01	4.270075524011222035e-01
-3.102013523695369424e-01	4.276457620118722103e-01
-3.098202084221839403e-01	4.282677396261381775e-01
-3.094515951036789225e-01	4.288720092143512019e-01
-3.090956269358699493e-01	4.294572451612191921e-01
-3.087524216517439357e-01	4.300222749103541631e-01
-3.084220962189809234e-01	4.305660805280822068e-01
-3.081047626107529247e-01	4.310877992002201675e-01
-3.078005234153809444e-01	4.315867226818981828e-01
-3.075094673778739351e-01	4.320622957265902175e-01
-3.072316649664529331e-01	4.325141135263991798e-01
-3.069671640558649384e-01	4.329419182012411715e-01
-3.067159858166209618e-01	4.333455943800642030e-01
-3.064781208952229719e-01	4.337251639223811961e-01
-3.062535259651519293e-01	4.340807798334521683e-01
-3.060421207217349227e-01	4.344127194312101814e-01
-3.058437853862389089e-01	4.347213768276002033e-01
-3.056583587756279696e-01	4.350072547913592103e-01
-3.054856369845809771e-01	4.352709560633711838e-01
-3.053253727155739172e-01	4.355131741995761918e-01
-3.051772752814099210e-01	4.357346840199781690e-01
-3.050410112925429629e-01	4.359363317455411946e-01
-3.049162060291259468e-01	4.361190249076011827e-01
-3.048024454850809528e-01	4.362837221168942015e-01
-3.046992790588659572e-01	4.364314227812352009e-01
-3.046062228531549732e-01	4.365631568622702074e-01
-3.045227635336069660e-01	4.366799747625321748e-01
-3.044483626854759262e-01	4.367829374340191917e-01
-3.043824615962379410e-01	4.368731067988622097e-01
-3.043244863828809543e-01	4.369515365709452093e-01
-3.042738533742579410e-01	4.370192635648482149e-01
-3.042299746521609505e-01	4.370772995747772005e-01
-3.041922636496979249e-01	4.371266239014721666e-01
-3.041601407023589720e-01	4.371681765990991786e-01
-3.041330384460269598e-01	4.372028525069981963e-01
-3.041104069572469482e-01	4.372314961226511643e-01
-3.040917185343969265e-01	4.372548973625262070e-01
-3.040764720242379315e-01	4.372737882463181847e-01
-3.040641966064619450e-01	4.372888405278111956e-01
-3.040544549596119195e-01	4.373006642819932122e-01
-3.040468457447679240e-01	4.373098074433852123e-01
