# Supplementary material for: Agile perching maneuvers in birds and morphing-wing drones
Source: Nat Commun. 2024 Sep 27;15:8330. doi: 10.1038/s41467-024-52369-4 (PMC11437188; doi:10.1038/s41467-024-52369-4)
Supplement: Supplementary file 11 — Source Data [file 41467_2024_52369_MOESM11_ESM.zip › figure_source_data/suppl_fig_2/harris_hawk_468.csv]

# horizontal_pos	altitude
-1.118679669382621888e+01	1.682958996210403013e-01
-1.116387017568451867e+01	1.635304883172682133e-01
-1.114054795778971751e+01	1.586329271061051038e-01
-1.111685596516971763e+01	1.536065129331495305e-01
-1.109282007271111858e+01	1.484547466017166195e-01
-1.106846595937561872e+01	1.431813179144413029e-01
-1.104381896728861889e+01	1.377900904184841124e-01
-1.101890396666551730e+01	1.322850858165957044e-01
-1.099374522746761862e+01	1.266704681020894008e-01
-1.096836629860731804e+01	1.209505274718128132e-01
-1.094278989543691871e+01	1.151296640676547078e-01
-1.091703779617241743e+01	1.092123715941152040e-01
-1.089113074781221790e+01	1.032032208571290188e-01
-1.086508838202021821e+01	9.710684326774701725e-02
-1.083892914134841767e+01	9.092791435351721407e-02
-1.081267021607961887e+01	8.467113732049301456e-02
-1.078632749187701734e+01	7.834122670972090696e-02
-1.075991550833471777e+01	7.194289219379960965e-02
-1.073344742842901844e+01	6.548082256156720349e-02
-1.070693501878361786e+01	5.895966994207890721e-02
-1.068038864057531789e+01	5.238403432264560067e-02
-1.065381725082161779e+01	4.575844841965570620e-02
-1.062722841371881799e+01	3.908736296503662055e-02
-1.060062832162011759e+01	3.237513247532031180e-02
-1.057402182518101874e+01	2.562600157417480040e-02
-1.054741247213401856e+01	1.884409194273500843e-02
-1.052080255410021792e+01	1.203338997490882578e-02
-1.049419316079791820e+01	5.197735216860621676e-03
-1.046758424096421791e+01	-1.659190329113185980e-03
-1.044097466927161832e+01	-8.533871956253602509e-03
-1.041436231849481864e+01	-1.542297098196387939e-02
-1.038774413616071790e+01	-2.232333237768890921e-02
-1.036111622490381734e+01	-2.923199122876490863e-02
-1.033447392574031731e+01	-3.614617795890590068e-02
-1.030781190347981813e+01	-4.306332226154688247e-02
-1.028112423349751836e+01	-4.998105568932689757e-02
-1.025440448910831748e+01	-5.689721286355589602e-02
-1.022764582880281736e+01	-6.380983127742190231e-02
-1.020084108263671752e+01	-7.071714967983888656e-02
-1.017398283709323792e+01	-7.761760504099385338e-02
-1.014706351778136728e+01	-8.450982811563889641e-02
-1.012007546937305769e+01	-9.139263763569588361e-02
-1.009301103223032747e+01	-9.826503317956086780e-02
-1.006586261522408776e+01	-1.051261867812878781e-01
-1.003862276429992839e+01	-1.119754333582949068e-01
-1.001128422640183757e+01	-1.188122600510508886e-01
-9.983840008422477652e+00	-1.256362945820788668e-01
-9.956283430906687215e+00	-1.324472927542159062e-01
-9.928608176294158483e+00	-1.392451252192009048e-01
-9.900808331544968866e+00	-1.460297636569359292e-01
-9.872878425050117812e+00	-1.528012665131708858e-01
-9.844813457784718835e+00	-1.595597644485018951e-01
-9.816608928715988114e+00	-1.663054456545118853e-01
-9.788260854530077992e+00	-1.730385411934168838e-01
-9.759765783790538052e+00	-1.797593105157018756e-01
-9.731120805686737540e+00	-1.864680273060339011e-01
-9.702323553572988146e+00	-1.931649658011388992e-01
-9.673372203536617420e+00	-1.998503877146098895e-01
-9.644265468267857244e+00	-2.065245298927959050e-01
-9.615002586533437423e+00	-2.131875928132818676e-01
-9.585583308581407280e+00	-2.198397300232438623e-01
-9.556007877825248187e+00	-2.264810385993779041e-01
-9.526277009171428389e+00	-2.331115506945148907e-01
-9.496391864366358959e+00	-2.397312262187368814e-01
-9.466354024745948337e+00	-2.463399466851168840e-01
-9.436165461773798668e+00	-2.529375102325078783e-01
-9.405828505753358826e+00	-2.595236278203829072e-01
-9.375345813094078551e+00	-2.660979205739998910e-01
-9.344720332503328564e+00	-2.726599182423098955e-01
-9.313955270463937453e+00	-2.792090587164998694e-01
-9.283054056342498583e+00	-2.857446885440008688e-01
-9.252020307456158221e+00	-2.922660643615048737e-01
-9.220857794405967311e+00	-2.987723551611728978e-01
-9.189570406963438742e+00	-3.052626452969768867e-01
-9.158162120773827297e+00	-3.117359381330249146e-01
-9.126636965115718425e+00	-3.181911602329358657e-01
-9.094998991931328547e+00	-3.246271659887818850e-01
-9.063252246316997329e+00	-3.310427425897589093e-01
-9.031400738637497483e+00	-3.374366152345458780e-01
-8.999448418403227734e+00	-3.438074524970948231e-01
-8.967399150024327525e+00	-3.501538717631189068e-01
-8.935256690532067836e+00	-3.564744446636998743e-01
-8.903024669334978825e+00	-3.627677024428718755e-01
-8.870706570055508777e+00	-3.690321412075048824e-01
-8.838305714472637575e+00	-3.752662270199688677e-01
-8.805825248576798714e+00	-3.814684008066839271e-01
-8.773268130726258107e+00	-3.876370830682399071e-01
-8.740637121878277682e+00	-3.937706783891989359e-01
-8.707934777853978403e+00	-3.998675797574928192e-01
-8.675163443583507217e+00	-4.059261727142398635e-01
-8.642325249266917808e+00	-4.119448393646229500e-01
-8.609422108376778127e+00	-4.179219622888598606e-01
-8.576455717420538249e+00	-4.238559283990587789e-01
-8.543427557374238646e+00	-4.297451327927798714e-01
-8.510338896693617983e+00	-4.355879826571968372e-01
-8.477190795805057633e+00	-4.413829012788327844e-01
-8.443984112975368106e+00	-4.471283322128749016e-01
-8.410719511457998010e+00	-4.528227436630677949e-01
-8.377397467811668719e+00	-4.584646331181538303e-01
-8.344018281287297611e+00	-4.640525322839338940e-01
-8.310582084179527484e+00	-4.695850123413418120e-01
-8.277088853039368033e+00	-4.750606895506629956e-01
-8.243538420646308040e+00	-4.804782312104309283e-01
-8.209930488639267665e+00	-4.858363619667879774e-01
-8.176264640707607612e+00	-4.911338704555538448e-01
-8.142540356245188349e+00	-4.963696162451868843e-01
-8.108757024372508226e+00	-5.015425370345119038e-01
-8.074913958233716826e+00	-5.066516560449849660e-01
-8.041010409477227228e+00	-5.116960895335700421e-01
-8.007045582830667030e+00	-5.166750543394158512e-01
-7.973018650682726083e+00	-5.215878753657798850e-01
-7.938928767586156177e+00	-5.264339928882968422e-01
-7.904775084598417045e+00	-5.312129695720579914e-01
-7.870556763378107057e+00	-5.359244970732688351e-01
-7.836272989957445922e+00	-5.405684020967438386e-01
-7.801922988113346058e+00	-5.451446517782709833e-01
-7.767506032261686677e+00	-5.496533582611500268e-01
-7.733021459802356112e+00	-5.540947823390010019e-01
-7.698468682845416744e+00	-5.584693360422678943e-01
-7.663847199251907050e+00	-5.627775840537398988e-01
-7.629156602926827624e+00	-5.670202438487099705e-01
-7.594396593305506649e+00	-5.711981844680760201e-01
-7.559566983979586929e+00	-5.753124238474638386e-01
-7.524667710413386779e+00	-5.793641246422078783e-01
-7.489698836707476381e+00	-5.833545885063968761e-01
-7.454660561371786009e+00	-5.872852488040178898e-01
-7.419553222077285959e+00	-5.911576617510259091e-01
-7.384377299361996272e+00	-5.949734960087860181e-01
-7.349133419274406442e+00	-5.987345207712140294e-01
-7.313822354944817583e+00	-6.024425924099150453e-01
-7.278445027083036756e+00	-6.060996397631650545e-01
-7.243002503408866311e+00	-6.097076481754599708e-01
-7.207495997029996992e+00	-6.132686424141018389e-01
-7.171926863790136331e+00	-6.167846686077249618e-01
-7.136296598618145914e+00	-6.202577753682849693e-01
-7.100606830917466361e+00	-6.236899942727658352e-01
-7.064859319042317232e+00	-6.270833198932379560e-01
-7.029055943915117233e+00	-6.304396895739419193e-01
-6.993198701846517373e+00	-6.337609631613749794e-01
-6.957289696625776010e+00	-6.370489028979480217e-01
-6.921331130955807431e+00	-6.403051536915600472e-01
-6.885325297311855941e+00	-6.435312239722239536e-01
-6.849274568308076461e+00	-6.467284673429458675e-01
-6.813181386659647565e+00	-6.498980652251540313e-01
-6.777048254831336216e+00	-6.530410106895230271e-01
-6.740877724465357268e+00	-6.561580936509190387e-01
-6.704672385682616031e+00	-6.592498875917569556e-01
-6.668434856351816542e+00	-6.623167379615320094e-01
-6.632167771419847035e+00	-6.653587523818058624e-01
-6.595873772395425938e+00	-6.683757927659499387e-01
-6.559555497075366226e+00	-6.713674694416580380e-01
-6.523215569599186914e+00	-6.743331373420109465e-01
-6.486856590913386178e+00	-6.772718943080389131e-01
-6.450481129721796769e+00	-6.801825815226230088e-01
-6.414091713992067234e+00	-6.830637860724859678e-01
-6.377690823082226679e+00	-6.859138456123599070e-01
-6.341280880543876286e+00	-6.887308550834059240e-01
-6.304864247650946218e+00	-6.915126754168650081e-01
-6.268443217695197411e+00	-6.942569441341608361e-01
-6.232020011081377042e+00	-6.969610877362240053e-01
-6.195596771246356660e+00	-6.996223357581279334e-01
-6.159175561418407163e+00	-7.022377363501519643e-01
-6.122758362224216988e+00	-7.048041732334540121e-01
-6.086347070143045990e+00	-7.073183838675378698e-01
-6.049943496799266462e+00	-7.097769786578720375e-01
-6.013549369076927498e+00	-7.121764610252490080e-01
-5.977166330032557262e+00	-7.145132481538358782e-01
-5.940795940575346101e+00	-7.167836922323169713e-01
-5.904439681877707180e+00	-7.189841020019769324e-01
-5.868098958472967475e+00	-7.211107644269469930e-01
-5.831775101991996557e+00	-7.231599663050920501e-01
-5.795469375485557073e+00	-7.251280156429298351e-01
-5.759182978275416254e+00	-7.270112626245459619e-01
-5.722917051273596734e+00	-7.288061200124640315e-01
-5.686672682706636728e+00	-7.305090828277429615e-01
-5.650450914179507400e+00	-7.321167471670608773e-01
-5.614252747012236533e+00	-7.336258280260430364e-01
-5.578079148781987406e+00	-7.350331760104178436e-01
-5.541931060002386111e+00	-7.363357928296498933e-01
-5.505809400873057591e+00	-7.375308454812410375e-01
-5.469715078032517219e+00	-7.386156790478568546e-01
-5.433648991249646620e+00	-7.395878280436178898e-01
-5.397612039990426602e+00	-7.404450262601169896e-01
-5.361605129799296598e+00	-7.411852150769240311e-01
-5.325629178437126576e+00	-7.418065502153088353e-01
-5.289685121721066530e+00	-7.423074069275419351e-01
-5.253773919014917304e+00	-7.426863836273398523e-01
-5.217896558322487444e+00	-7.429423039796139161e-01
-5.182054060940656903e+00	-7.430742174796980404e-01
-5.146247485632737373e+00	-7.430813985634210361e-01
-5.110477932287596836e+00	-7.429633442998160309e-01
-5.074746545034426681e+00	-7.427197707278099248e-01
-5.039054514787816963e+00	-7.423506079068569186e-01
-5.003403081202796976e+00	-7.418559937591089337e-01
-4.967793534024097291e+00	-7.412362667874579092e-01
-4.932227213819365907e+00	-7.404919577593940261e-01
-4.896705512090547607e+00	-7.396237804513838832e-01
-4.861229870762927341e+00	-7.386326215521119565e-01
-4.825801781056207496e+00	-7.375195298256849163e-01
-4.790422781747026626e+00	-7.362857046376738435e-01
-4.755094456836846284e+00	-7.349324839476829574e-01
-4.719818432644266260e+00	-7.334613318721729947e-01
-4.684596374345207259e+00	-7.318738259203618757e-01
-4.649429981988967064e+00	-7.301716440044159206e-01
-4.614320986022477200e+00	-7.283565513227630017e-01
-4.579271142359346847e+00	-7.264303872123289985e-01
-4.544282227034017296e+00	-7.243950520618609445e-01
-4.509356030485426992e+00	-7.222524943742969494e-01
-4.474494351517827262e+00	-7.200046980614669412e-01
-4.439698990989737304e+00	-7.176536700493469922e-01
-4.404971745285017448e+00	-7.152014282666139255e-01
-4.370314399622607482e+00	-7.126499900835558954e-01
-4.335728721264037411e+00	-7.100013612624289649e-01
-4.301216452679437197e+00	-7.072575254742399231e-01
-4.266779304734867218e+00	-7.044204344307358756e-01
-4.232418949964547039e+00	-7.014919986740848490e-01
-4.198137015992867482e+00	-6.984740790605290517e-01
-4.163935079171136699e+00	-6.953684789679890343e-01
-4.129814658494076696e+00	-6.921769372515729213e-01
-4.095777209860816725e+00	-6.889011219648608630e-01
-4.061824120743796840e+00	-6.855426248590910099e-01
-4.027956705327937037e+00	-6.821029566666778621e-01
-3.994176200180136860e+00	-6.785835431701559006e-01
-3.960483760507186979e+00	-6.749857220524488888e-01
-3.926880457056716622e+00	-6.713107405195068988e-01
-3.893367273712836862e+00	-6.675597536817510225e-01
-3.859945105833737067e+00	-6.637338236764909194e-01
-3.826614759374437291e+00	-6.598339195094780063e-01
-3.793376950832596961e+00	-6.558609175901128907e-01
-3.760232308050016847e+00	-6.518156029314778888e-01
-3.727181371896496564e+00	-6.476986709833509881e-01
-3.694224598856266972e+00	-6.435107300636548899e-01
-3.661362364530557301e+00	-6.392523043514379832e-01
-3.628594968062507142e+00	-6.349238374023959963e-01
-3.595922637483196738e+00	-6.305256961462049059e-01
-3.563345535969607347e+00	-6.260581753234748525e-01
-3.530863768997226870e+00	-6.215215023189388788e-01
-3.498477392361657223e+00	-6.169158423466298835e-01
-3.466186421034986864e+00	-6.122413039421350511e-01
-3.433990838814136914e+00	-6.074979447166859448e-01
-3.401890608709637220e+00	-6.026857773276879104e-01
-3.369885684014686689e+00	-5.978047756204398766e-01
-3.337976019985866571e+00	-5.928548808961280336e-01
-3.306161586058307122e+00	-5.878360082617559712e-01
-3.274442378510337370e+00	-5.827480530184470098e-01
-3.242818433484527141e+00	-5.775908970455598812e-01
-3.211289840265126649e+00	-5.723644151392368595e-01
-3.179856754704636579e+00	-5.670684812653918883e-01
-3.148519412686487051e+00	-5.617029746886930131e-01
-3.117278143504896626e+00	-5.562677859408389214e-01
-3.086133383038586864e+00	-5.507628225933309807e-01
-3.055085686590826910e+00	-5.451880148019909722e-01
-3.024135741265526534e+00	-5.395433205927240294e-01
-2.993284377747047031e+00	-5.338287308603328896e-01
-2.962532581350516558e+00	-5.280442740547528491e-01
-2.931881502209736645e+00	-5.221900205316458710e-01
-2.901332464471036765e+00	-5.162660865471020433e-01
-2.870886974364396771e+00	-5.102726378790309880e-01
-2.840546727026766582e+00	-5.042098930608118756e-01
-2.810313611958057400e+00	-4.980781262158668343e-01
-2.780189716996616767e+00	-4.918776694849488762e-01
-2.750177330709027146e+00	-4.856089150411779243e-01
-2.720278943098277225e+00	-4.792723166911578292e-01
-2.690497244544706845e+00	-4.728683910637977994e-01
-2.660835122906227035e+00	-4.663977183918288083e-01
-2.631295658717006880e+00	-4.598609428943178368e-01
-2.601882118438177294e+00	-4.532587727718259685e-01
-2.572597945729366842e+00	-4.465919798290597931e-01
-2.543446750726056749e+00	-4.398613987430958772e-01
-2.514432297325127408e+00	-4.330679259982938567e-01
-2.485558488498706531e+00	-4.262125185119717830e-01
-2.456829349675366814e+00	-4.192961919776789226e-01
-2.428249010246696926e+00	-4.123200189554939166e-01
-2.399821683276907258e+00	-4.052851267411418656e-01
-2.371551643512987084e+00	-3.981926950478448801e-01
-2.343443203812727305e+00	-3.910439535366738162e-01
-2.315500690127547223e+00	-3.838401792327159057e-01
-2.287728415196657039e+00	-3.765826938656419709e-01
-2.260130651127816748e+00	-3.692728611741188938e-01
-2.232711601058126938e+00	-3.619120842141258509e-01
-2.205475370105716593e+00	-3.545018027113628345e-01
-2.178425935839117145e+00	-3.470434904977788837e-01
-2.151567118506176879e+00	-3.395386530716619222e-01
-2.124902551277537022e+00	-3.319888253197528782e-01
-2.098435650771406813e+00	-3.243955694384969557e-01
-2.072169588136107077e+00	-3.167604730897649046e-01
-2.046107260974427078e+00	-3.090851478242658823e-01
-2.020251266399476719e+00	-3.013712278033358616e-01
-1.994603875514527003e+00	-2.936203688469009032e-01
-1.969167009609877006e+00	-2.858342478322228875e-01
-1.943942218367816999e+00	-2.780145624644438929e-01
-1.918930660361676921e+00	-2.701630314361319063e-01
-1.894133086127157028e+00	-2.622813949888788687e-01
-1.869549824073686972e+00	-2.543714158856729135e-01
-1.845180769489807027e+00	-2.464348807981429079e-01
-1.821025376880156976e+00	-2.384736021080798851e-01
-1.797082655852026978e+00	-2.304894201177088986e-01
-1.773351170747397010e+00	-2.224842056582319039e-01
-1.749829044190847060e+00	-2.144598630811339057e-01
-1.726513964696287040e+00	-2.064183336116638956e-01
-1.703403198444736866e+00	-1.983615990389339112e-01
-1.680493605312777028e+00	-1.902916857121058625e-01
-1.657781659196196911e+00	-1.822106688073448777e-01
-1.635263472636456994e+00	-1.741206768255608717e-01
-1.612934825718886911e+00	-1.660238962765178683e-01
-1.590791199171436965e+00	-1.579225765007178928e-01
-1.568827811551567031e+00	-1.498190345765879061e-01
-1.547039660366857028e+00	-1.417156602569338841e-01
-1.525421566932537054e+00	-1.336149208755079143e-01
-1.503968224726726977e+00	-1.255193661617599044e-01
-1.482674250961796947e+00	-1.174316328995808623e-01
-1.461534241049347038e+00	-1.093544493640778992e-01
-1.440542825595916954e+00	-1.012906394691058809e-01
-1.419694729527896992e+00	-9.324312655760685908e-02
-1.398984832908096942e+00	-8.521493676662789118e-02
-1.378408232971996883e+00	-7.720920189935293054e-02
-1.357960306881146995e+00	-6.922916173748089319e-02
-1.337636774663016892e+00	-6.127816572898589498e-02
-1.317433761783286972e+00	-5.335967398851287902e-02
-1.297347860776376871e+00	-4.547725755056589159e-02
-1.277376191345046985e+00	-3.763459781910988289e-02
-1.257516458329636988e+00	-2.983548516130990480e-02
-1.237767006942326997e+00	-2.208381659776387229e-02
-1.218126874662057046e+00	-1.438359254682189392e-02
-1.198595839192266865e+00	-6.738912586327805432e-03
-1.179174461895095005e+00	8.460297976028985367e-04
-1.159864126134108941e+00	8.366953498455009797e-03
-1.140667069981726955e+00	1.581949713031460814e-02
-1.121586412777885844e+00	2.319922743093441597e-02
-1.102626175063097014e+00	3.050164872786201298e-02
-1.083791291451667860e+00	3.772221346039830725e-02
-1.065087616059408937e+00	4.485633374165090559e-02
-1.046521920154448893e+00	5.189939393622911012e-02
-1.028101881759450942e+00	5.884676422024560927e-02
-1.009836066998297088e+00	6.569381508129211455e-02
-9.917339030497279717e-01	7.243593270699751063e-02
-9.738056426439759550e-01	7.906853520171530647e-02
-9.560623201156279727e-01	8.558708956187360828e-02
-9.385156991061019971e-01	9.198712933162131455e-02
-9.211782120915900096e-01	9.826427285166901282e-02
-9.040628919963669130e-01	1.044142420057278114e-01
-8.871832962361829722e-01	1.104328813607530074e-01
-8.705534236212120192e-01	1.163161775893683109e-01
-8.541876246318809152e-01	1.220602790554617123e-01
-8.381005056629469152e-01	1.276615154370768224e-01
-8.223068279103969980e-01	1.331164172544496149e-01
-8.068214016513569620e-01	1.384217351654525030e-01
-7.916589767380349807e-01	1.435744588858789139e-01
-7.768341301920779207e-01	1.485718355880292219e-01
-7.623611518444030066e-01	1.534113876280239208e-01
-7.482539290169000212e-01	1.580909294502655937e-01
-7.345258312853329974e-01	1.626085835165804183e-01
-7.211895963965450074e-01	1.669627951078795913e-01
-7.082572184368919332e-01	1.711523458477737236e-01
-6.957398393620269905e-01	1.751763658005127122e-01
-6.836476449999999705e-01	1.790343440000000119e-01
-6.719897666297409700e-01	1.827261372724715005e-01
-6.607741892147749319e-01	1.862519772228199144e-01
-6.500076673372230385e-01	1.896124752634901212e-01
-6.396956498296160198e-01	1.928086255754271061e-01
-6.298422140416159998e-01	1.958418059026941216e-01
-6.204500106055919062e-01	1.987137760961500965e-01
-6.115202194792790369e-01	2.014266743368871015e-01
-6.030525179459029772e-01	2.039830109869821273e-01
-5.950450611427220426e-01	2.063856600334961211e-01
-5.874944755686120068e-01	2.086378481113361216e-01
-5.803958658910459700e-01	2.107431411116661157e-01
-5.737428352336428894e-01	2.127054284047331101e-01
-5.675275189786429531e-01	2.145289047292051055e-01
-5.617406319656149671e-01	2.162180498241981219e-01
-5.563715288100270495e-01	2.177776059049091051e-01
-5.514082769047459198e-01	2.192125531079401057e-01
-5.468377415060399205e-01	2.205280830577810991e-01
-5.426456821451970391e-01	2.217295707312161024e-01
-5.388168594497100283e-01	2.228225448213391191e-01
-5.353351513063889788e-01	2.238126568270951133e-01
-5.321836771550438883e-01	2.247056491174981019e-01
-5.293449290680759534e-01	2.255073222414471223e-01
-5.268009081508389091e-01	2.262235017740921172e-01
-5.245332646924159015e-01	2.268600050085311237e-01
-5.225234404090549623e-01	2.274226078167650988e-01
-5.207528110550929679e-01	2.279170120159711155e-01
-5.192028276312310453e-01	2.283488135846661049e-01
-5.178551543993659134e-01	2.287234720779161012e-01
-5.166918019189179478e-01	2.290462815907260974e-01
-5.156952533531669047e-01	2.293223436139181226e-01
-5.148485823570509989e-01	2.295565421164391107e-01
-5.141355609509559166e-01	2.297535211719941017e-01
-5.135407559090219287e-01	2.299176654256241126e-01
-5.130496123453940349e-01	2.300530836671351165e-01
-5.126485233673110375e-01	2.301635957429020996e-01
-5.123248848790059595e-01	2.302527229953931220e-01
-5.120671348634240339e-01	2.303236823708341152e-01
-5.118647767374620017e-01	2.303793842799011227e-01
-5.117083866677230031e-01	2.304224342345131127e-01
