# Supplementary material for: Agile perching maneuvers in birds and morphing-wing drones
Source: Nat Commun. 2024 Sep 27;15:8330. doi: 10.1038/s41467-024-52369-4 (PMC11437188; doi:10.1038/s41467-024-52369-4)
Supplement: Supplementary file 11 — Source Data [file 41467_2024_52369_MOESM11_ESM.zip › figure_source_data/suppl_fig_2/harris_hawk_124.csv]

# horizontal_pos	altitude
-1.215077216929248216e+01	3.436799932287910031e-01
-1.215122469413378248e+01	3.435481858343469863e-01
-1.215169059463198309e+01	3.433742062230250025e-01
-1.215216464904288252e+01	3.431368620462870167e-01
-1.215264104002108247e+01	3.428142973946010086e-01
-1.215311330069348195e+01	3.423844493002989875e-01
-1.215357424813768183e+01	3.418255357078650025e-01
-1.215401590431528156e+01	3.411165657419140129e-01
-1.215442940505078262e+01	3.402378622156330135e-01
-1.215480489820288312e+01	3.391715856257210282e-01
-1.215513143273848229e+01	3.379022483967140111e-01
-1.215539684096568251e+01	3.364172078871370264e-01
-1.215558761668948229e+01	3.347071266663519951e-01
-1.215568879251418188e+01	3.327663888234649869e-01
-1.215568381989718283e+01	3.305934615817450184e-01
-1.215555445585518157e+01	3.281911922611990273e-01
-1.215528066042288202e+01	3.255670316499310046e-01
-1.215484050904198199e+01	3.227331760970790220e-01
-1.215421012402868328e+01	3.197066221062129787e-01
-1.215336362910528223e+01	3.165091288620139887e-01
-1.215227313070208304e+01	3.131670859336300183e-01
-1.215090872933438249e+01	3.097112853291589807e-01
-1.214923856384948309e+01	3.061765990870750076e-01
-1.214722889072518264e+01	3.026015656383120311e-01
-1.214484419991168274e+01	2.990278902108590153e-01
-1.214204736794458306e+01	2.954998665293540050e-01
-1.213879984825918257e+01	2.920637289369499845e-01
-1.213506189780858158e+01	2.887669457883390023e-01
-1.213079283826758292e+01	2.856574664860229706e-01
-1.212595134930918306e+01	2.827829358149540062e-01
-1.212049579068958316e+01	2.801898902366449784e-01
-1.211438454919618302e+01	2.779229515020470442e-01
-1.210757640591658202e+01	2.760240333092199849e-01
-1.210003091878198234e+01	2.745315767518879957e-01
-1.209170881494488192e+01	2.734798299716000303e-01
-1.208257238726528193e+01	2.728981867425039898e-01
-1.207258588899728302e+01	2.728105976956199941e-01
-1.206171592070038301e+01	2.732350665506679821e-01
-1.204993180341218206e+01	2.741832420978519980e-01
-1.203720593222918289e+01	2.756601147973599675e-01
-1.202351410461088221e+01	2.776638247844689933e-01
-1.200883581795978294e+01	2.801855858313330172e-01
-1.199315453131658238e+01	2.832097274736730119e-01
-1.197645788634558173e+01	2.867138551131960256e-01
-1.195873788317818232e+01	2.906691255058039824e-01
-1.193999100713028305e+01	2.950406326910909871e-01
-1.192021830283488271e+01	2.997878971576909968e-01
-1.189942539293768320e+01	3.048654489168839965e-01
-1.187762243921018168e+01	3.102234932160790049e-01
-1.185482404475098228e+01	3.158086459045110206e-01
-1.183104909687558326e+01	3.215647240032160070e-01
-1.180632055133088265e+01	3.274335758648320160e-01
-1.178066515961388205e+01	3.333559344677100023e-01
-1.175411314238048277e+01	3.392722769007919803e-01
-1.172669781319048177e+01	3.451236729838629835e-01
-1.169845515808438208e+01	3.508526062484380037e-01
-1.166942337769048166e+01	3.564037511865459917e-01
-1.163964239965468295e+01	3.617246917561809938e-01
-1.160915337012118265e+01	3.667665675996730212e-01
-1.157799813371068254e+01	3.714846362568460236e-01
-1.154621871191648275e+01	3.758387417960309951e-01
-1.151385679001518270e+01	3.797936826855030090e-01
-1.148095322247198169e+01	3.833194743147920192e-01
-1.144754756638808324e+01	3.863915042683440104e-01
-1.141367765180668314e+01	3.889905811644819855e-01
-1.137937919669218267e+01	3.911028805096490313e-01
-1.134468547315118236e+01	3.927197934925589773e-01
-1.130962703003268288e+01	3.938376868730349978e-01
-1.127423147547228233e+01	3.944575840347310236e-01
-1.123852332130648257e+01	3.945847788124849931e-01
-1.120252388962858170e+01	3.942283948329050047e-01
-1.116625128016618262e+01	3.934009037979330214e-01
-1.112972039566898275e+01	3.921176163903959955e-01
-1.109294302118608222e+01	3.903961593003290043e-01
-1.105592795199368261e+01	3.882559512899499965e-01
-1.101868116406618192e+01	3.857176902767719961e-01
-1.098120602036528304e+01	3.828028621743450044e-01
-1.094350350586678289e+01	3.795332807538839837e-01
-1.090557248414238245e+01	3.759306661500639857e-01
-1.086740996844128304e+01	3.720162679060800004e-01
-1.082901140054998201e+01	3.678105367121319857e-01
-1.079037093120278179e+01	3.633328473084290189e-01
-1.075148169643568252e+01	3.586012734611310204e-01
-1.071233608497448309e+01	3.536324145274959974e-01
-1.067292599248908225e+01	3.484412719407500303e-01
-1.063324305928888158e+01	3.430411729854380143e-01
-1.059327888875028201e+01	3.374437385041860193e-01
-1.055302524443408174e+01	3.316588906661300240e-01
-1.051247422445568169e+01	3.256948966131890111e-01
-1.047161841219428169e+01	3.195584436513860260e-01
-1.043045100288868277e+01	3.132547416343720026e-01
-1.038896590604668191e+01	3.067876482571220143e-01
-1.034715782392578198e+01	3.001598131039089901e-01
-1.030502230662078311e+01	2.933728364446330228e-01
-1.026255578453938178e+01	2.864274389230949680e-01
-1.021975557927598288e+01	2.793236384132820049e-01
-1.017661989411199208e+01	2.720609304272330053e-01
-1.013314778559191254e+01	2.646384685412019877e-01
-1.008933911784871285e+01	2.570552413737370312e-01
-1.004519450158251281e+01	2.493102427146809963e-01
-1.000071521982446221e+01	2.414026314872630141e-01
-9.955903142837312814e+00	2.333318783482540015e-01
-9.910760634700572780e+00	2.250978959158229931e-01
-9.865290454286911981e+00	2.167011498809920111e-01
-9.819495653443691907e+00	2.081427486217209966e-01
-9.773379475233092251e+00	1.994245094066680046e-01
-9.726945255046341998e+00	1.905489998483100023e-01
-9.680196327283942637e+00	1.815195539322100038e-01
-9.633135940081041682e+00	1.723402626913040081e-01
-9.585767180258052633e+00	1.630159403827299847e-01
-9.538092910298722416e+00	1.535520678247850046e-01
-9.490115718712631931e+00	1.439547153233500243e-01
-9.441837884645382317e+00	1.342304483194474984e-01
-9.393261357076111651e+00	1.243862194830730045e-01
-9.344387748413772954e+00	1.144292514282086032e-01
-9.295218341794182493e+00	1.043669145026491080e-01
-9.245754110913942725e+00	9.420660419586629475e-02
-9.195995750837251848e+00	8.395562260153199841e-02
-9.145943717895182346e+00	7.362106807283280707e-02
-9.095598276578101604e+00	6.320973673401039661e-02
-9.044959551208062720e+00	5.272803888666871552e-02
-8.994027580169351666e+00	4.218193260896621610e-02
-8.942802370568323056e+00	3.157687603089850970e-02
-8.891283951375632100e+00	2.091779892416129050e-02
-8.839472423360572151e+00	1.020909341603479237e-02
-8.787368004438603108e+00	-5.453771333757961859e-04
-8.734971069397882815e+00	-1.134225272389310923e-02
-8.682282183326801572e+00	-2.217863695545019276e-02
-8.629302128411232786e+00	-3.305204548644000151e-02
-8.576031924087471836e+00	-4.396034551165700632e-02
-8.522472840808672956e+00	-5.490168912826670633e-02
-8.468626407897343000e+00	-6.587444337107101200e-02
-8.414494416104963292e+00	-7.687711947601399975e-02
-8.360078915579862269e+00	-8.790830360028800694e-02
-8.305382209957631545e+00	-9.896659082099895643e-02
-8.250406847240041586e+00	-1.100505237876920339e-01
-8.195155608030672667e+00	-1.211585369528559997e-01
-8.139631491560642473e+00	-1.322889068822769576e-01
-8.083837699783781972e+00	-1.434397087825299844e-01
-8.027777619662922248e+00	-1.546087790980120169e-01
-7.971454803627471719e+00	-1.657936838389079681e-01
-7.914872948069501923e+00	-1.769916922095979839e-01
-7.858035869677041596e+00	-1.881997551109159672e-01
-7.800947479385811789e+00	-1.994144881777770162e-01
-7.743611753770371919e+00	-2.106321591672150051e-01
-7.686032703792021969e+00	-2.218486797070090000e-01
-7.628214340969921459e+00	-2.330596016242990065e-01
-7.570160641234061849e+00	-2.442601182682899719e-01
-7.511875506943051839e+00	-2.554450713938239970e-01
-7.453362727789861530e+00	-2.666089642587199937e-01
-7.394625941559111126e+00	-2.777459815882860061e-01
-7.335668595921621460e+00	-2.888500169629070191e-01
-7.276493912640821904e+00	-2.999147079849939779e-01
-7.217104855703211364e+00	-3.109334792844860029e-01
-7.157504104961451397e+00	-3.218995930408319883e-01
-7.097694036880731971e+00	-3.328062062553969747e-01
-7.037676713903951331e+00	-3.436464335294650563e-01
-6.977453883794501266e+00	-3.544134136220389864e-01
-6.917026990081761362e+00	-3.651003776133480705e-01
-6.856397194429911579e+00	-3.757007161188429811e-01
-6.795565411386741417e+00	-3.862080427163700480e-01
-6.734532355561411165e+00	-3.966162505927430248e-01
-6.673298600845181561e+00	-4.069195594047780307e-01
-6.611864650846791314e+00	-4.171125494954299184e-01
-6.550231019283761391e+00	-4.271901809099400427e-01
-6.488398318672201626e+00	-4.371477951129340567e-01
-6.426367355307751161e+00	-4.469810978989139927e-01
-6.364139228245161206e+00	-4.566861226916930083e-01
-6.301715429775171629e+00	-4.662591742123250449e-01
-6.239097944774321114e+00	-4.756967533242289492e-01
-6.176289346269511427e+00	-4.849954646996190166e-01
-6.113292884616381428e+00	-4.941519097526309579e-01
-6.050112567833311417e+00	-5.031625680122149280e-01
-5.986753230855971886e+00	-5.120236707252860953e-01
-5.923220591768041388e+00	-5.207310709559769268e-01
-5.859521293411031451e+00	-5.292801147554220265e-01
-5.795662929163551524e+00	-5.376655181016549712e-01
-5.731654052093771767e+00	-5.458812542438920001e-01
-5.667504167111151681e+00	-5.539204558321149108e-01
-5.603223706160511242e+00	-5.617753357835109096e-01
-5.538823986899251928e+00	-5.694371302521319400e-01
-5.474317155664821577e+00	-5.768960663546249812e-01
-5.409716115866741504e+00	-5.841413564951649651e-01
-5.345034443217451248e+00	-5.911612202623310885e-01
-5.280286289447991166e+00	-5.979429339757709183e-01
-5.215486276335741245e+00	-6.044729070762189238e-01
-5.150649382005071608e+00	-6.107367837113650832e-01
-5.085790821550981278e+00	-6.167195671007970059e-01
-5.020925924085451797e+00	-6.224057635897148888e-01
-4.956070008322051912e+00	-6.277795427425600927e-01
-4.891238258801721805e+00	-6.328249093979729789e-01
-4.826445604827631186e+00	-6.375258833150330151e-01
-4.761706604123591369e+00	-6.418666818918938866e-01
-4.697035333164161663e+00	-6.458319014317879247e-01
-4.632445286046461774e+00	-6.494066925635268994e-01
-4.567949283686551176e+00	-6.525769256854179190e-01
-4.503559395026841550e+00	-6.553293426806390265e-01
-4.439286871833801662e+00	-6.576516916327110884e-01
-4.375142098545651947e+00	-6.595328418333690212e-01
-4.311134558494411628e+00	-6.609628770015179011e-01
-4.247272817672541834e+00	-6.619331652994540072e-01
-4.183564527037991532e+00	-6.624364054194400442e-01
-4.120016444149881885e+00	-6.624666486984309710e-01
-4.056634474697811577e+00	-6.620192978808649986e-01
-3.993423734229411437e+00	-6.610910837700039178e-01
-3.930388630093362146e+00	-6.596800215703439996e-01
-3.867532963298351945e+00	-6.577853492126850554e-01
-3.804860049646482167e+00	-6.554074503577160815e-01
-3.742372859134261986e+00	-6.525477650847000266e-01
-3.680074172231811325e+00	-6.492086914834069855e-01
-3.617966751257531755e+00	-6.453934814773290007e-01
-3.556053524668441490e+00	-6.411061342149468878e-01
-3.494337781695251444e+00	-6.363512902770120938e-01
-3.432823374375181480e+00	-6.311341297675761020e-01
-3.371514923685481335e+00	-6.254602770935648870e-01
-3.310418026166951577e+00	-6.193357149028089204e-01
-3.249539457161492173e+00	-6.127667092560529216e-01
-3.188887366580441807e+00	-6.057597476683549420e-01
-3.128471462982702178e+00	-5.983214911838961036e-01
-3.068303181682551894e+00	-5.904587411604569347e-01
-3.008395832634141343e+00	-5.821784209503229057e-01
-2.948764723961331491e+00	-5.734875721875070109e-01
-2.889427257220472001e+00	-5.643933649400889596e-01
-2.830402990804492092e+00	-5.549031205735870387e-01
-2.771713668317821622e+00	-5.450243458072179248e-01
-2.713383209271901464e+00	-5.347647761389400234e-01
-2.655437660063821870e+00	-5.241324265746709621e-01
-2.597905103898752177e+00	-5.131356474274280099e-01
-2.540815529088062075e+00	-5.017831828568750652e-01
-2.484200655985921991e+00	-4.900842298001910069e-01
-2.428093723700512019e+00	-4.780484950006519962e-01
-2.372529238613081848e+00	-4.656862479681170286e-01
-2.317542687636982013e+00	-4.530083679011610021e-01
-2.263170220027422186e+00	-4.400263828572689717e-01
-2.209448302386961771e+00	-4.267524997672260123e-01
-2.156413352277051665e+00	-4.131996242426449473e-01
-2.104101356519032073e+00	-3.993813695102579886e-01
-2.052547480825562154e+00	-3.853120542107390523e-01
-2.001785677824192256e+00	-3.710066892099539992e-01
-1.951848300800961944e+00	-3.564809539727589738e-01
-1.902765730587661963e+00	-3.417511634294660428e-01
-1.854566022931392055e+00	-3.268342266088780090e-01
-1.807274583413132074e+00	-3.117475986058019788e-01
-1.760913876522421928e+00	-2.965092276827490103e-01
-1.715503174853612034e+00	-2.811374994641139824e-01
-1.671058353576521993e+00	-2.656511802574920145e-01
-1.627591734368472043e+00	-2.500693615243960166e-01
-1.585111981899611999e+00	-2.344114074178639817e-01
-1.543624054767422038e+00	-2.186969071070199999e-01
-1.503129211514532049e+00	-2.029456333219399888e-01
-1.463625071073342054e+00	-1.871775081834609611e-01
-1.425105725702771942e+00	-1.714125769431359969e-01
-1.387561903257702012e+00	-1.556709897634400153e-01
-1.350981174502041915e+00	-1.399729911364109847e-01
-1.315348200180781912e+00	-1.243389159918550368e-01
-1.280645011740392025e+00	-1.087891910083439995e-01
-1.246851318959751875e+00	-9.334433913700895813e-02
-1.213944837348952088e+00	-7.802498490536197151e-02
-1.181901628004057070e+00	-6.285185771087797857e-02
-1.150696442676491849e+00	-4.784579006396411094e-02
-1.120303067119027052e+00	-3.302770761560749890e-02
-1.090694656289357134e+00	-1.841860781979279271e-02
-1.061844055697715117e+00	-4.039524242110903440e-03
-1.033724104040913083e+00	1.008852616500141575e-02
-1.006307913227138862e+00	2.394461504866279844e-02
-9.795691229156390234e-01	3.750799554994949103e-02
-9.534821277231440018e-01	5.075821705753180701e-02
-9.280222762358729671e-01	6.367526198588710495e-02
-9.031660418675779844e-01	7.623970389325440689e-02
-8.788911663824630072e-01	8.843288536954010959e-02
-8.551767775277619998e-01	1.002371132359443084e-01
-8.320034826756629309e-01	1.116358677381649039e-01
-8.093534406507030265e-01	1.226140216152145079e-01
-7.872104140207759615e-01	1.331580642163464057e-01
-7.655598040721659503e-01	1.432563252473030013e-01
-7.443886704950279931e-01	1.528991922791589908e-01
-7.236857375056390262e-01	1.620793158699320169e-01
-7.034413877594739573e-01	1.707917960480629938e-01
-6.836476449999999705e-01	1.790343440000000119e-01
-6.642981459757359985e-01	1.868074130974740066e-01
-6.453881017731899483e-01	1.941142938933249906e-01
-6.269142483815959288e-01	2.009611684000210119e-01
-6.088747860469859718e-01	2.073571198273500005e-01
-5.912693068024109655e-01	2.133140949728589975e-01
-5.740987094864780094e-01	2.188468176017339950e-01
-5.573651015869149905e-01	2.239726523878260156e-01
-5.410716873681700179e-01	2.287114202761650061e-01
-5.252226419565699800e-01	2.330851674287630071e-01
-5.098229713548179109e-01	2.371178911879769924e-01
-4.948783587279789731e-01	2.408352276937349989e-01
-4.803949977318139886e-01	2.442641068833419915e-01
-4.663794141247949998e-01	2.474323815495660106e-01
-4.528382773986169840e-01	2.503684379035699958e-01
-4.397782046572840109e-01	2.531007956594030217e-01
-4.272055594489559960e-01	2.556577060085649666e-01
-4.151262486837349885e-01	2.580667559765480457e-01
-4.035455211304549428e-01	2.603544875455580110e-01
-3.924677712539099694e-01	2.625460395938249980e-01
-3.818963523110159852e-01	2.646648201537850076e-01
-3.718334026546549764e-01	2.667322157471380129e-01
-3.622796890874939724e-01	2.687673436382539971e-01
-3.532344708613759932e-01	2.707868517867990099e-01
-3.446953875349649810e-01	2.728047701080379972e-01
-3.366583733945129886e-01	2.748324153994159968e-01
-3.291176005287069772e-01	2.768783510007120086e-01
-3.220654519533809879e-01	2.789484009583900193e-01
-3.154925254351189645e-01	2.810457171977840396e-01
-3.093876678964420091e-01	2.831708970022880356e-01
-3.037380395313649672e-01	2.853221469867039950e-01
-2.985292060485219556e-01	2.874954887579380114e-01
-2.937452568151909804e-01	2.896850006020630364e-01
-2.893689461194232648e-01	2.918830888391690248e-01
-2.853818543128613938e-01	2.940807819590530170e-01
-2.817645652512313914e-01	2.962680402995400142e-01
-2.784968562147052129e-01	2.984340738590710029e-01
-2.755578963634222056e-01	3.005676608458209831e-01
-2.729264497576522897e-01	3.026574597527880162e-01
-2.705810790382148778e-01	3.046923081042540171e-01
-2.685003460102937112e-01	3.066615015320550142e-01
-2.666630055918433051e-01	3.085550474957010070e-01
-2.650481898659087787e-01	3.103638887405459901e-01
-2.636355793047088780e-01	3.120800924728789894e-01
-2.624055586035081711e-01	3.136970021972360079e-01
-2.613393549661457982e-01	3.152093501855169899e-01
-2.604191571141605821e-01	3.166133296038770029e-01
-2.596282137405179768e-01	3.179066263854969931e-01
-2.589509105896392605e-01	3.190884119781979833e-01
-2.583728258100184139e-01	3.201592990880059997e-01
-2.578807636858461705e-01	3.211212634566180113e-01
-2.574627673009242668e-01	3.219775355263940209e-01
-2.571081111125143037e-01	3.227324665374389778e-01
-2.568072748054240906e-01	3.233913741467689951e-01
-2.565519001487064910e-01	3.239603730427589867e-01
-2.563347328807388803e-01	3.244461962368799801e-01
-2.561495518961748874e-01	3.248560127427380095e-01
-2.559910881946549921e-01	3.251972471988610058e-01
-2.558549361721043636e-01	3.254774066623419837e-01
-2.557374598884101791e-01	3.257039193072450156e-01
-2.556356969294010795e-01	3.258839891228410002e-01
-2.555472623971437041e-01	3.260244699461929963e-01
-2.554702554129534842e-01	3.261317613104400270e-01
-2.554031703060308800e-01	3.262117276775740038e-01
-2.553448143924452740e-01	3.262696416887290174e-01
-2.552942339309376973e-01	3.263101511437649926e-01
-2.552506494817847749e-01	3.263372685525540162e-01
-2.552134015024487002e-01	3.263543813184610065e-01
-2.551819066001785874e-01	3.263642799519529958e-01
-2.551556244399855733e-01	3.263692011956750294e-01
