# Supplementary material for: Agile perching maneuvers in birds and morphing-wing drones
Source: Nat Commun. 2024 Sep 27;15:8330. doi: 10.1038/s41467-024-52369-4 (PMC11437188; doi:10.1038/s41467-024-52369-4)
Supplement: Supplementary file 11 — Source Data [file 41467_2024_52369_MOESM11_ESM.zip › figure_source_data/suppl_fig_2/harris_hawk_130.csv]

# horizontal_pos	altitude
-1.213799041188994465e+01	4.587953148490775956e-01
-1.213851301584464437e+01	4.597727112630976554e-01
-1.213906227237474411e+01	4.608117036978136016e-01
-1.213963616770924503e+01	4.619059302113165955e-01
-1.214023247030484498e+01	4.630473429164246313e-01
-1.214084868403764439e+01	4.642261545699226111e-01
-1.214148198786864441e+01	4.654308119989026271e-01
-1.214212916280154531e+01	4.666479998299116194e-01
-1.214278650761264444e+01	4.678626777029036288e-01
-1.214344974547784517e+01	4.690581537545155943e-01
-1.214411392422004532e+01	4.702161966403415883e-01
-1.214477331343024424e+01	4.713171877333635629e-01
-1.214542130213544446e+01	4.723403143893946665e-01
-1.214605030099114558e+01	4.732638043183406418e-01
-1.214665165312194439e+01	4.740652001550215711e-01
-1.214721555772594463e+01	4.747216723024066387e-01
-1.214773101037534531e+01	4.752103670448906692e-01
-1.214818576358564428e+01	4.755087858250806598e-01
-1.214856631070054505e+01	4.755951904733565772e-01
-1.214885789545154537e+01	4.754490281067626500e-01
-1.214904454872954531e+01	4.750513684060915787e-01
-1.214910915316794515e+01	4.743853450718906184e-01
-1.214903353512194428e+01	4.734365924859606500e-01
-1.214879858256764500e+01	4.721936679981206253e-01
-1.214838438638794393e+01	4.706484498494515889e-01
-1.214777040148564424e+01	4.687965005605476132e-01
-1.214693562323614451e+01	4.666373856790905772e-01
-1.214585877397784408e+01	4.641749381127746044e-01
-1.214451849360414393e+01	4.614174588814346500e-01
-1.214289352787844400e+01	4.583778460095316309e-01
-1.214096290789554544e+01	4.550736444415245940e-01
-1.213870611415994460e+01	4.515270112845475858e-01
-1.213610321907254530e+01	4.477645923420386365e-01
-1.213313500220374408e+01	4.438173077667116329e-01
-1.212978303358494436e+01	4.397200466902616012e-01
-1.212602972133694479e+01	4.355112728312856007e-01
-1.212185832125794427e+01	4.312325452852825980e-01
-1.211725290746304395e+01	4.269279608986845664e-01
-1.211219830474784409e+01	4.226435267563146692e-01
-1.210667998499604536e+01	4.184264733003986159e-01
-1.210068393157544442e+01	4.143245203826876333e-01
-1.209419647722884505e+01	4.103851100673076013e-01
-1.208720412237284414e+01	4.066546211960075929e-01
-1.207969334192254429e+01	4.031775815551226216e-01
-1.207165038969364446e+01	3.999958939118005707e-01
-1.206306111004874460e+01	3.971480921953925991e-01
-1.205391076670054495e+01	3.946686436809996312e-01
-1.204418389843834447e+01	3.925873121926576337e-01
-1.203386421097754422e+01	3.909285961057505920e-01
-1.202293451315144424e+01	3.897112533290386649e-01
-1.201137670429054438e+01	3.889479235367405696e-01
-1.199917181790524445e+01	3.886448557607685705e-01
-1.198630012476704465e+01	3.888017471087436006e-01
-1.197274129624084438e+01	3.894116959133105960e-01
-1.195847462635084391e+01	3.904612701099916539e-01
-1.194347930865904495e+01	3.919306891487785993e-01
-1.192773476169754510e+01	3.937941153283855966e-01
-1.191122099453184546e+01	3.960200481551786611e-01
-1.189391900213044551e+01	3.985718132186306661e-01
-1.187581117866904457e+01	4.014081351823486354e-01
-1.185688173578124527e+01	4.044837828485255971e-01
-1.183711711213054407e+01	4.077502728921366115e-01
-1.181650636056984460e+01	4.111566178016106132e-01
-1.179504149957204540e+01	4.146501028218806395e-01
-1.177271781656914484e+01	4.181770762855375745e-01
-1.174953411226874422e+01	4.216837376452245989e-01
-1.172549287688964448e+01	4.251169077876716385e-01
-1.170060039147534425e+01	4.284247668139735676e-01
-1.167486674991894446e+01	4.315575454036985614e-01
-1.164830579995704518e+01	4.344681571274446319e-01
-1.162093500403744528e+01	4.371127606116135822e-01
-1.159277522354364542e+01	4.394512422597106061e-01
-1.156385043224304532e+01	4.414476122562906446e-01
-1.153418736693854463e+01	4.430703087725916256e-01
-1.150381512505794390e+01	4.442924075975936415e-01
-1.147276472026564420e+01	4.450917367678485781e-01
-1.144106860809024440e+01	4.454508980920816597e-01
-1.140876019400684527e+01	4.453571996888276430e-01
-1.137587333642294496e+01	4.448025057059526444e-01
-1.134244185659544435e+01	4.437830112042925879e-01
-1.130849906671634564e+01	4.422989517074576438e-01
-1.127407732629104409e+01	4.403542581015886248e-01
-1.123920763557124403e+01	4.379561683820066276e-01
-1.120391927326514470e+01	4.351148081724916516e-01
-1.116823948409944478e+01	4.318427519873366260e-01
-1.113219322013984502e+01	4.281545768807586416e-01
-1.109580293813734464e+01	4.240664194615886284e-01
-1.105908845362904458e+01	4.195955462844745965e-01
-1.102206685112474460e+01	4.147599464141675796e-01
-1.098475244848844490e+01	4.095779535571746344e-01
-1.094715681259284423e+01	4.040679036315115713e-01
-1.090928882249904497e+01	3.982478320693456642e-01
-1.087115477577094502e+01	3.921352135871386535e-01
-1.083275853307574543e+01	3.857467456767946223e-01
-1.079410169591484525e+01	3.790981757242556371e-01
-1.075518381214944519e+01	3.722041704922915972e-01
-1.071600260391574544e+01	3.650782257415375875e-01
-1.067655421253374470e+01	3.577326130227206358e-01
-1.063683345508814426e+01	3.501783601538586144e-01
-1.059683408748384537e+01	3.424252615857426019e-01
-1.055654906894314493e+01	3.344819147335805765e-01
-1.051597082311564435e+01	3.263557783803265888e-01
-1.047509149120914529e+01	3.180532494014526312e-01
-1.043390317283144419e+01	3.095797542837626093e-01
-1.039239815056254557e+01	3.009398521755476397e-01
-1.035056909465834529e+01	2.921373464794406183e-01
-1.030840924473054443e+01	2.831754022560846185e-01
-1.026591256575904509e+01	2.740566669273066247e-01
-1.022307387636144504e+01	2.647833919415616410e-01
-1.017988894788274479e+01	2.553575531903766183e-01
-1.013635457354836511e+01	2.457809680493876214e-01
-1.009246860764125486e+01	2.360554069753609263e-01
-1.004822997539749529e+01	2.261826976408259082e-01
-1.000363865503366512e+01	2.161648196532282018e-01
-9.958695634004154584e+00	2.060039880087127240e-01
-9.913402842206965104e+00	1.957027235922709218e-01
-9.867763065387414656e+00	1.852639092716697189e-01
-9.821779842409574357e+00	1.746908304509113274e-01
-9.775457350357445563e+00	1.639871993502965142e-01
-9.728800281581035492e+00	1.531571627559405180e-01
-9.681813716812024850e+00	1.422052935147894159e-01
-9.634502998341014646e+00	1.311365666174240108e-01
-9.586873606982724283e+00	1.199563212803213125e-01
-9.538931046170434414e+00	1.086702109787514164e-01
-9.490680736037015564e+00	9.728414385754791116e-02
-9.442127919780885392e+00	8.580421632821291777e-02
-9.393277584009464221e+00	7.423664292038051338e-02
-9.344134394128994714e+00	6.258768557346872097e-02
-9.294702645237514105e+00	5.086358551861921984e-02
-9.244986228405513984e+00	3.907050070933751340e-02
-9.194988611719905336e+00	2.721445141896761122e-02
-9.144712835041364229e+00	1.530127615119061812e-02
-9.094161517096624792e+00	3.336599431644604596e-03
-9.043336873302054713e+00	-8.674187602806388009e-03
-8.992240742594434622e+00	-2.072593358807037212e-02
-8.940874621522164389e+00	-3.281372074403038352e-02
-8.889239703914403989e+00	-4.493284720527038201e-02
-8.837336924579874520e+00	-5.707879951988337197e-02
-8.785167005673395479e+00	-6.924721740670139458e-02
-8.732730504584134579e+00	-8.143385316373036309e-02
-8.680027862426774377e+00	-9.363452826822937780e-02
-8.627059452433824660e+00	-1.058450896963223919e-01
-8.573825627739484645e+00	-1.180613683229363997e-01
-8.520326768197945100e+00	-1.302791414567563977e-01
-8.466563325982924937e+00	-1.424941011444373351e-01
-8.412535869766104568e+00	-1.547018293752703832e-01
-8.358245127268384422e+00	-1.668977807681773506e-01
-8.303692025925455411e+00	-1.790772727660364105e-01
-8.248877731315314321e+00	-1.912354828359784098e-01
-8.193803682874234440e+00	-2.033674517138904236e-01
-8.138471626293345196e+00	-2.154680913670524167e-01
-8.082883641859424984e+00	-2.275321961039494245e-01
-8.027042167896464520e+00	-2.395544551496344154e-01
-7.970950018397293668e+00	-2.515294650342024263e-01
-7.914610393919923936e+00	-2.634517403066503616e-01
-7.858026884871564199e+00	-2.753157213732833619e-01
-7.801203466421413601e+00	-2.871157786469684114e-01
-7.744144484470863787e+00	-2.988462126521543305e-01
-7.686854632362994266e+00	-3.105012502271684016e-01
-7.629338918322513763e+00	-3.220750374634204216e-01
-7.571602623968773926e+00	-3.335616304841643731e-01
-7.513651254620883790e+00	-3.449549855587973890e-01
-7.455490482495844340e+00	-3.562489503419354331e-01
-7.397126084266933965e+00	-3.674372581959523543e-01
-7.338563874780153817e+00	-3.785135275851513881e-01
-7.279809639001443955e+00	-3.894712684124253532e-01
-7.220869064469853882e+00	-4.003038969073544062e-01
-7.161747676646843530e+00	-4.110047602797183841e-01
-7.102450779570053996e+00	-4.215671718441943994e-01
-7.042983404134384173e+00	-4.319844567276853176e-01
-6.983350266134244144e+00	-4.422500076230443944e-01
-6.923555735912393594e+00	-4.523573493885353902e-01
-6.863603821084003798e+00	-4.623002106497273167e-01
-6.803498163353784101e+00	-4.720725999777093951e-01
-6.743242049939663474e+00	-4.816688837301423276e-01
-6.682838439580673473e+00	-4.910838622805474007e-01
-6.622290002564583666e+00	-5.003128411506783113e-01
-6.561599173687214126e+00	-5.093516935169624116e-01
-6.500768216573454161e+00	-5.181969106918362655e-01
-6.439799297373554055e+00	-5.268456374817733767e-01
-6.378694565512954107e+00	-5.352956897841774087e-01
-6.317456238936563828e+00	-5.435455523847083636e-01
-6.256086691157354274e+00	-5.515943556275073600e-01
-6.194588537398773909e+00	-5.594418304199102465e-01
-6.132964717210984240e+00	-5.670882418633622635e-01
-6.071218571134993525e+00	-5.745343026343172621e-01
-6.009353909277074024e+00	-5.817810680338804108e-01
-5.947375070021943877e+00	-5.888298153462454554e-01
-5.885286967539693492e+00	-5.956819107611732722e-01
-5.823095127207134070e+00	-6.023386675985333838e-01
-5.760805708546754111e+00	-6.088011999043903000e-01
-5.698425515762753690e+00	-6.150702756575703312e-01
-5.635961996403073826e+00	-6.211461738308514668e-01
-5.573423229076974295e+00	-6.270285493979452784e-01
-5.510817901494234228e+00	-6.327163100797303930e-01
-5.448155280350233554e+00	-6.382075082003213495e-01
-5.385445174751914088e+00	-6.434992505001224661e-01
-5.322697894960393583e+00	-6.485876281563343060e-01
-5.259924208215774222e+00	-6.534676686204443641e-01
-5.197135293315634286e+00	-6.581333102254423029e-01
-5.134342695449063854e+00	-6.625773998696604661e-01
-5.071558282555943542e+00	-6.667917134728094108e-01
-5.008794204201343803e+00	-6.707669983430093463e-01
-4.946062853643444335e+00	-6.744930361067804636e-01
-4.883376833447043985e+00	-6.779587244483713526e-01
-4.820748924670353652e+00	-6.811521755870673100e-01
-4.758192059345283553e+00	-6.840608291937444463e-01
-4.695719295695133688e+00	-6.866715773093714503e-01
-4.633343795300094214e+00	-6.889708987731513190e-01
-4.571078801239253586e+00	-6.909450006879922501e-01
-4.508937616115463953e+00	-6.925799645348083011e-01
-4.446933578809604271e+00	-6.938618946816814681e-01
-4.385080038815863723e+00	-6.947770672048962926e-01
-4.323390327078573847e+00	-6.953120771320644433e-01
-4.261877722380724265e+00	-6.954539824191072750e-01
-4.200555412520394327e+00	-6.951904431706383836e-01
-4.139436449747003977e+00	-6.945098547967722968e-01
-4.078533700206624424e+00	-6.934014739606184641e-01
-4.017859787456454335e+00	-6.918555363042173667e-01
-3.957427030441504456e+00	-6.898633650437002718e-01
-3.897247376672564378e+00	-6.874174695968362503e-01
-3.837332331690953779e+00	-6.845116334503944522e-01
-3.777692886241624137e+00	-6.811409904954472960e-01
-3.718339442890034263e+00	-6.773020890627492463e-01
-3.659281744097974354e+00	-6.729929428855494500e-01
-3.600528804008214401e+00	-6.682130682129974186e-01
-3.542088846366864274e+00	-6.629635063031753539e-01
-3.483969251126014299e+00	-6.572468305503043062e-01
-3.426176512308924060e+00	-6.510671375548082729e-01
-3.368716209679393891e+00	-6.444300215354323846e-01
-3.311592996629983965e+00	-6.373425316159773146e-01
-3.254810606488714342e+00	-6.298131116998384460e-01
-3.198371879138834473e+00	-6.218515228757783841e-01
-3.142278809454084332e+00	-6.134687485782464034e-01
-3.086532618577054521e+00	-6.046768830524953398e-01
-3.031133848518074103e+00	-5.954890040436453535e-01
-2.976082479937644187e+00	-5.859190310321462647e-01
-2.921378072309684271e+00	-5.759815707656532613e-01
-2.867019924962384003e+00	-5.656917522769733253e-01
-2.813007256776653975e+00	-5.550650540153243551e-01
-2.759339401609474329e+00	-5.441171261378674462e-01
-2.706016015824403986e+00	-5.328636113936553453e-01
-2.653037293675653885e+00	-5.213199683652454119e-01
-2.600404185731064022e+00	-5.095013010968194589e-01
-2.548118615055223746e+00	-4.974221993146893950e-01
-2.496183685529653751e+00	-4.850965935206633106e-01
-2.444603876482053906e+00	-4.725376291967433029e-01
-2.393385217749133709e+00	-4.597575641893084097e-01
-2.342535439419443755e+00	-4.467676930336894059e-01
-2.292064090804193821e+00	-4.335783015310973876e-01
-2.241982623666503915e+00	-4.201986542990823748e-01
-2.192304435401374096e+00	-4.066370172889603452e-01
-2.143044868689004012e+00	-3.929007164098293203e-01
-2.094221165126914030e+00	-3.789962324356003776e-01
-2.045852371458743768e+00	-3.649293313216963042e-01
-1.997959198229763977e+00	-3.507052279502213543e-01
-1.950563831977903950e+00	-3.363287801897803520e-01
-1.903689703375343933e+00	-3.218047090361353946e-01
-1.857361215029603940e+00	-3.071378395320993326e-01
-1.811603433893573811e+00	-2.923333561905673839e-01
-1.766441754380353890e+00	-2.773970658032994252e-01
-1.721901539293793970e+00	-2.623356598482073365e-01
-1.678007746534673883e+00	-2.471569682432533388e-01
-1.634784550195823805e+00	-2.318701959644723920e-01
-1.592254965092853913e+00	-2.164861340707204262e-01
-1.550440483972343797e+00	-2.010173369723344261e-01
-1.509360736582933793e+00	-1.854782583498513771e-01
-1.469033179483423934e+00	-1.698853389673053438e-01
-1.429472824894593819e+00	-1.542570407178443515e-01
-1.390692016089593919e+00	-1.386138225629233722e-01
-1.352700255774883953e+00	-1.229780555466513658e-01
-1.315504092664874003e+00	-1.073738757422703638e-01
-1.279107070027113879e+00	-9.182697576997439493e-02
-1.243509738407773790e+00	-7.636433736104636383e-02
-1.208709733079453841e+00	-6.101390927647037943e-02
-1.174701915031141963e+00	-4.580423666134339489e-02
-1.141478572590584939e+00	-3.076404957322739775e-02
-1.109029679082649045e+00	-1.592181990919139256e-02
-1.077343200333180873e+00	-1.305297223301388199e-03
-1.046405444374916893e+00	1.305896506999959517e-02
-1.016201444445816948e+00	2.714608090748660274e-02
-9.867153653322149331e-01	4.093328762940201537e-02
-9.579309223348049240e-01	5.440037427125561653e-02
-9.298318016532618469e-01	6.753006982579851103e-02
-9.024020708153530634e-01	8.030837989666980703e-02
-8.756265679297658977e-01	9.272486120552450584e-02
-8.494912590199510394e-01	1.047728247846552163e-01
-8.239835534901429615e-01	1.164494603577882204e-01
-7.990925688659988868e-01	1.277558763440819201e-01
-7.748093373128119854e-01	1.386970520668330265e-01
-7.511269480278479627e-01	1.492817010535517075e-01
-7.280406213862380405e-01	1.595220467155968047e-01
-7.055477126426770162e-01	1.694335141257919120e-01
-6.836476449999999705e-01	1.790343440000000119e-01
-6.623417738936359100e-01	1.883451372606841090e-01
-6.416331863494089127e-01	1.973883406450738232e-01
-6.215264411924930066e-01	2.061876856493008170e-01
-6.020272576596199521e-01	2.147675946105770117e-01
-5.831421615397339719e-01	2.231525688686833153e-01
-5.648780992885329422e-01	2.313665746731698170e-01
-5.472420315837529525e-01	2.394324427838785962e-01
-5.302405184715599518e-01	2.473712975337286069e-01
-5.138793085698539764e-01	2.552020304828366282e-01
-4.981629447221089801e-01	2.629408327053776029e-01
-4.830943980282739747e-01	2.706007982429936565e-01
-4.686747413234159665e-01	2.781916093725705919e-01
-4.549028719509019547e-01	2.857193121256516033e-01
-4.417752921204049499e-01	2.931861880265336229e-01
-4.292859533016369911e-01	3.005907253597795981e-01
-4.174261690453339169e-01	3.079276905156875799e-01
-4.061845984172729462e-01	3.151882971784776277e-01
-3.955472999602629436e-01	3.223604684018316346e-01
-3.854978538480019479e-01	3.294291840435906171e-01
-3.760175477474559935e-01	3.363769036846796512e-01
-3.670856199420459154e-01	3.431840531082656076e-01
-3.586795515564359382e-01	3.498295607256246553e-01
-3.507753983234369599e-01	3.562914290556605801e-01
-3.433481512885569464e-01	3.625473255327785749e-01
-3.363721151869369930e-01	3.685751765559126536e-01
-3.298212929637639457e-01	3.743537488078876319e-01
-3.236697650401459958e-01	3.798632024612755842e-01
-3.178920524346589560e-01	3.850856019214936032e-01
-3.124634537060319572e-01	3.900053712024755814e-01
-3.073603468429869645e-01	3.946096828340426299e-01
-3.025604486425979567e-01	3.988887713011975977e-01
-2.980430257310549558e-01	4.028361643433016059e-01
-2.937890531287229434e-01	4.064488279186075914e-01
-2.897813180808639366e-01	4.097272231870315862e-01
-2.860044687026382371e-01	4.126752764006506036e-01
-2.824450087605787640e-01	4.153002650390236195e-01
-2.790912415754429610e-01	4.176126258114145617e-01
-2.759331675319808275e-01	4.196256922037806536e-01
-2.729623409760198460e-01	4.213553710172046607e-01
-2.701716933332450887e-01	4.228197687792596415e-01
-2.675553300715496352e-01	4.240387799750205966e-01
-2.651083096341361744e-01	4.250336497173856642e-01
-2.628264126879754636e-01	4.258265237469985864e-01
-2.607059099658146639e-01	4.264399985236145829e-01
-2.587433366428166792e-01	4.268966836587325675e-01
-2.569352806025081426e-01	4.272187880711115771e-01
-2.552781911394831349e-01	4.274277400603145871e-01
-2.537682136525740706e-01	4.275438500355426275e-01
-2.524010547407492533e-01	4.275860229621035735e-01
-2.511718808667013358e-01	4.275715257556605975e-01
-2.500752524436409274e-01	4.275158129280965946e-01
-2.491050938734160614e-01	4.274324118331126465e-01
-2.482546987623839296e-01	4.273328669384466316e-01
-2.475167683074314673e-01	4.272267407262616556e-01
-2.468834797175291640e-01	4.271216671504726170e-01
-2.463465805519342577e-01	4.270234521103546399e-01
-2.458975040458358796e-01	4.269362141764465601e-01
-2.455274998836186606e-01	4.268625578618255867e-01
-2.452277744884634458e-01	4.268037710936166684e-01
-2.449896347370900673e-01	4.267600382202335618e-01
-2.448046290847698536e-01	4.267306598928416461e-01
-2.446646803948441806e-01	4.267142714776086532e-01
-2.445622052971160310e-01	4.267090522706405986e-01
-2.444902156305858720e-01	4.267129186721796419e-01
-2.444423984301410391e-01	4.267236955930066022e-01
-2.444131719587226415e-01	4.267392616680426576e-01
-2.443977164244770517e-01	4.267576652860356479e-01
-2.443919792093991461e-01	4.267772099503616134e-01
