# Supplementary material for: Agile perching maneuvers in birds and morphing-wing drones
Source: Nat Commun. 2024 Sep 27;15:8330. doi: 10.1038/s41467-024-52369-4 (PMC11437188; doi:10.1038/s41467-024-52369-4)
Supplement: Supplementary file 11 — Source Data [file 41467_2024_52369_MOESM11_ESM.zip › figure_source_data/suppl_fig_2/harris_hawk_118.csv]

# horizontal_pos	altitude
-1.212722040981860694e+01	4.425162751600812405e-01
-1.212537023295600669e+01	4.426126801406962130e-01
-1.212353664573830692e+01	4.427066826867352423e-01
-1.212172409319360611e+01	4.427921116128662460e-01
-1.211993645650520612e+01	4.428628279559952419e-01
-1.211817694924360644e+01	4.429128150908182016e-01
-1.211644800271670697e+01	4.429362551572532114e-01
-1.211475114124300667e+01	4.429275895225662230e-01
-1.211308684896480692e+01	4.428815617469542554e-01
-1.211145443065330696e+01	4.427932423408022511e-01
-1.210985186976990668e+01	4.426580354595332500e-01
-1.210827568779820673e+01	4.424716685408542349e-01
-1.210672080950730667e+01	4.422301667123562097e-01
-1.210518043930920662e+01	4.419298145497612129e-01
-1.210364595420150557e+01	4.415671084156092552e-01
-1.210210681890950646e+01	4.411387031272022141e-01
-1.210055052874340653e+01	4.406413570688042514e-01
-1.209896258535190583e+01	4.400718800598372171e-01
-1.209732650998120640e+01	4.394270883080522161e-01
-1.209562389804390570e+01	4.387037706106072243e-01
-1.209383451777910601e+01	4.378986696196662254e-01
-1.209193645457330568e+01	4.370084814717112298e-01
-1.208990630112970521e+01	4.360298764065842492e-01
-1.208771939218270575e+01	4.349595421939992379e-01
-1.208535008087550544e+01	4.337942512676452034e-01
-1.208277205232860574e+01	4.325309514695542257e-01
-1.207995866836020582e+01	4.311668792631902503e-01
-1.207688333585030627e+01	4.296996932177102324e-01
-1.207351988991340619e+01	4.281276245345532194e-01
-1.206984298192930538e+01	4.264496404173692135e-01
-1.206582846161900591e+01	4.246656152130542372e-01
-1.206145374180100660e+01	4.227765035088792422e-01
-1.205669813425350689e+01	4.207845087891472491e-01
-1.205154314527820603e+01	4.186932408610782308e-01
-1.204597272012520648e+01	4.165078550754572340e-01
-1.203997342640330537e+01	4.142351664089472529e-01
-1.203353456796170562e+01	4.118837317514662533e-01
-1.202664822245800558e+01	4.094638942561122374e-01
-1.201930919789220553e+01	4.069877843560492092e-01
-1.201151490572730651e+01	4.044692730201612241e-01
-1.200326515077020595e+01	4.019238739871682231e-01
-1.199456184067150666e+01	3.993685930591712174e-01
-1.198540862062170653e+01	3.968217240163692261e-01
-1.197581044148390639e+01	3.943025922948782402e-01
-1.196577307210500685e+01	3.918312492045832318e-01
-1.195530256878350528e+01	3.894281211049562264e-01
-1.194440471675860671e+01	3.871136195530712198e-01
-1.193308446003740642e+01	3.849077199380262493e-01
-1.192134533682210673e+01	3.828295174688072233e-01
-1.190918893820580671e+01	3.808967705399112225e-01
-1.189661440762610667e+01	3.791254424162422421e-01
-1.188361799781780626e+01	3.775292528166822037e-01
-1.187019270067740528e+01	3.761192513018462025e-01
-1.185632796361010577e+01	3.749034243613652007e-01
-1.184200950359880622e+01	3.738863477342931896e-01
-1.182721922750800658e+01	3.730688947776472086e-01
-1.181193526408860528e+01	3.724480106283962200e-01
-1.179613210988040528e+01	3.720165605005011922e-01
-1.177978088782750632e+01	3.717632587497582408e-01
-1.176284971402840540e+01	3.716726833655552009e-01
-1.174530416476060601e+01	3.717253783619112184e-01
-1.172710783283820568e+01	3.718980442021881938e-01
-1.170822295960450532e+01	3.721638139735092277e-01
-1.168861112649750567e+01	3.724926106062972364e-01
-1.166823398825620650e+01	3.728515780941782376e-01
-1.164705402850690596e+01	3.732055774945142179e-01
-1.162503531774300569e+01	3.735177365629852031e-01
-1.160214425360980606e+01	3.737500402742952033e-01
-1.157835026394170619e+01	3.738639482725042429e-01
-1.155362645416030531e+01	3.738210245314751989e-01
-1.152795018238090563e+01	3.735835642223991893e-01
-1.150130354783520659e+01	3.731152029932431891e-01
-1.147367378089810686e+01	3.723814945526092157e-01
-1.144505352599850667e+01	3.713504435828772210e-01
-1.141544101186890536e+01	3.699929825292382346e-01
-1.138484010682830672e+01	3.682833826502442398e-01
-1.135326025996260668e+01	3.661995917882212015e-01
-1.132071633207340611e+01	3.637234935348112042e-01
-1.128722832300530676e+01	3.608410847373872410e-01
-1.125282100437550525e+01	3.575425705298032053e-01
-1.121752346875100592e+01	3.538223781973782178e-01
-1.118136860793850573e+01	3.496790931340061914e-01
-1.114439253423540599e+01	3.451153218650241938e-01
-1.110663395926280650e+01	3.401374885537002402e-01
-1.106813354535840688e+01	3.347555725577622265e-01
-1.102893324449590651e+01	3.289827954457661963e-01
-1.098907563932550602e+01	3.228352664256762261e-01
-1.094860330025560557e+01	3.163315953966712168e-01
-1.090755817153270613e+01	3.094924828374862047e-01
-1.086598099808330531e+01	3.023402955265032110e-01
-1.082391080346750556e+01	2.948986366917792368e-01
-1.078138442772180561e+01	2.871919186568281934e-01
-1.073843613215190551e+01	2.792449454225331973e-01
-1.069509727632390650e+01	2.710825119446031994e-01
-1.065139607062880600e+01	2.627290261597882148e-01
-1.060735740590510545e+01	2.542081591038332089e-01
-1.056300275973160652e+01	2.455425277619261992e-01
-1.051835017720200582e+01	2.367534146009911966e-01
-1.047341432229590552e+01	2.278605270487062961e-01
-1.042820659441750664e+01	2.188817994972367120e-01
-1.038273530331550631e+01	2.098332397091755008e-01
-1.033700589446340601e+01	2.007288207778838984e-01
-1.029102121609800591e+01	1.915804190363269988e-01
-1.024478181850000524e+01	1.823977975142663244e-01
-1.019828627578070623e+01	1.731886337164380008e-01
-1.015153152040362627e+01	1.639585896442891100e-01
-1.010451318092494688e+01	1.547114211283504015e-01
-1.005722591396272669e+01	1.454491227014197974e-01
-1.000966372217794564e+01	1.361721034538899144e-01
-9.961820251037055485e+00	1.268793886050115227e-01
-9.913689058285346078e+00	1.175688409323770167e-01
-9.865263851345545731e+00	1.082373957601315134e-01
-9.816538689216315561e+00	9.888130294414920751e-02
-9.767508146828436821e+00	8.949636923285092527e-02
-9.718167441173676480e+00	8.007819453952230715e-02
-9.668512519804126626e+00	7.062239603905391683e-02
-9.618540113468876385e+00	6.112481459003701878e-02
-9.568247755675395538e+00	5.158169876112811414e-02
-9.517633772808325787e+00	4.198986267630491764e-02
-9.466697249092016264e+00	3.234681494548119485e-02
-9.415437971134005934e+00	2.265085706644220931e-02
-9.363856357034256561e+00	1.290115081896020532e-02
-9.311953375094985219e+00	3.097755269498236874e-03
-9.259730457032516071e+00	-6.758364984833786782e-03
-9.207189410293935339e+00	-1.666535782557077017e-02
-9.154332333642866359e+00	-2.662052465634778819e-02
-9.101161539627865338e+00	-3.662038074272877530e-02
-9.047679486913796865e+00	-4.666073079883176211e-02
-8.993888724771776921e+00	-5.673675566872576903e-02
-8.939791851316526206e+00	-6.684310604784876597e-02
-8.885391486377956838e+00	-7.697399946667377035e-02
-8.830690259221416483e+00	-8.712331718596777463e-02
-8.775690810706896272e+00	-9.728469819372476124e-02
-8.720395808918736336e+00	-1.074516281067827705e-01
-8.664807976813106549e+00	-1.176175214217177745e-01
-8.608930130029815331e+00	-1.277757961871747727e-01
-8.552765222699866499e+00	-1.379199407437957658e-01
-8.496316398851595508e+00	-1.480435726651117556e-01
-8.439587046875045573e+00	-1.581404904075777718e-01
-8.382580854442506890e+00	-1.682047184245747951e-01
-8.325301861298896711e+00	-1.782305466119217807e-01
-8.267754507423326515e+00	-1.882125649358967756e-01
-8.209943674216866327e+00	-1.981456939630477643e-01
-8.151874716585504999e+00	-2.080252117865077910e-01
-8.093553484054135438e+00	-2.178467775545677720e-01
-8.034986329362196145e+00	-2.276064514863447852e-01
-7.976180103346075079e+00	-2.373007109403907910e-01
-7.917142135302904116e+00	-2.469264618177547943e-01
-7.857880198447174003e+00	-2.564810443608597779e-01
-7.798402460509294976e+00	-2.659622322775857528e-01
-7.738717419975114531e+00	-2.753682240933667535e-01
-7.678833828919015225e+00	-2.846976257220587558e-01
-7.618760603828774514e+00	-2.939494234495057534e-01
-7.558506726245364682e+00	-3.031229468344077693e-01
-7.498081135431225341e+00	-3.122178214336437940e-01
-7.437492615620654668e+00	-3.212339117313058323e-01
-7.376749680679984600e+00	-3.301712551644448435e-01
-7.315860459198714416e+00	-3.390299886625477988e-01
-7.254832583132535540e+00	-3.478102696182668319e-01
-7.193673083116315148e+00	-3.565121936505358247e-01
-7.132388293456354056e+00	-3.651357118757147524e-01
-7.070983769600354130e+00	-3.736805506394727527e-01
-7.009464220581635097e+00	-3.821461367583817714e-01
-6.947833458560045194e+00	-3.905315312594767607e-01
-6.886094367156835538e+00	-3.988353743812707575e-01
-6.824248889826404429e+00	-4.070558442143127897e-01
-6.762298039041424680e+00	-4.151906308280817748e-01
-6.700241926602525488e+00	-4.232369270790927174e-01
-6.638079814928315336e+00	-4.311914365564458174e-01
-6.575810188740164541e+00	-4.390503983359327900e-01
-6.513430846133764440e+00	-4.468096274254987343e-01
-6.450939007627565225e+00	-4.544645690369987778e-01
-6.388331441400924682e+00	-4.620103641527377181e-01
-6.325604602585305436e+00	-4.694419233059687335e-01
-6.262754784155053933e+00	-4.767540050911328042e-01
-6.199778276686374490e+00	-4.839412956821677603e-01
-6.136671534018733887e+00	-4.909984855765868184e-01
-6.073431341670494810e+00	-4.979203399009107245e-01
-6.010054984734444439e+00	-5.047017589019777706e-01
-5.946540411916424240e+00	-5.113378256934997257e-01
-5.882886392384564012e+00	-5.178238389056577518e-01
-5.819092662172844932e+00	-5.241553285696987086e-01
-5.755160057030503928e+00	-5.303280543268946712e-01
-5.691090628829544862e+00	-5.363379858467478556e-01
-5.626887742931905301e+00	-5.421812661361158359e-01
-5.562556154272374265e+00	-5.478541591826908697e-01
-5.498102060324264961e+00	-5.533529840687088086e-01
-5.433533129574574794e+00	-5.586740382835848617e-01
-5.368858504631995210e+00	-5.638135134324677722e-01
-5.304088779613214122e+00	-5.687674068635408808e-01
-5.239235951986944251e+00	-5.735314329098297748e-01
-5.174313349588495647e+00	-5.781009374589738403e-01
-5.109335534036014259e+00	-5.824708194320267207e-01
-5.044318182272154338e+00	-5.866354624821248365e-01
-4.979277948408523891e+00	-5.905886798333317422e-01
-4.914232308457164855e+00	-5.943236746909967838e-01
-4.849199390884813887e+00	-5.978330180914277481e-01
-4.784197796216164811e+00	-6.011086454454948047e-01
-4.719246409138505349e+00	-6.041418723918576816e-01
-4.654364206720234876e+00	-6.069234299335368732e-01
-4.589570066447545393e+00	-6.094435182066006984e-01
-4.524882577810474871e+00	-6.116918776398596602e-01
-4.460319861130295216e+00	-6.136578757252397764e-01
-4.395899397219054983e+00	-6.153306071435087343e-01
-4.331637871301275311e+00	-6.166990045909637175e-01
-4.267551034410285382e+00	-6.177519573392926677e-01
-4.203653585201864828e+00	-6.184784343409017726e-01
-4.139959074809104855e+00	-6.188676085709017283e-01
-4.076479836998575301e+00	-6.189089792775217536e-01
-4.013226945484115404e+00	-6.185924888949247968e-01
-3.950210199813445122e+00	-6.179086315533268703e-01
-3.887438140770845152e+00	-6.168485503950618121e-01
-3.824918095739585411e+00	-6.154041212634997482e-01
-3.762656253947005425e+00	-6.135680207636526884e-01
-3.700657770979635330e+00	-6.113337771863887049e-01
-3.638926901411084991e+00	-6.086958033281828495e-01
-3.577467157841375034e+00	-6.056494108099157447e-01
-3.516281494109604999e+00	-6.021908060852276812e-01
-3.455372509923265056e+00	-5.983170689144317045e-01
-3.394742673655205323e+00	-5.940261146472398668e-01
-3.334394559605485142e+00	-5.893166421896498530e-01
-3.274331095617185383e+00	-5.841880700115238412e-01
-3.214555816585605186e+00	-5.786404629667927235e-01
-3.155073119115445301e+00	-5.726744530349676676e-01
-3.095888512370924772e+00	-5.662911573399298515e-01
-3.037008860035235180e+00	-5.594920969517047649e-01
-2.978442608255215340e+00	-5.522791200237988640e-01
-2.920199994498664964e+00	-5.446543327604107532e-01
-2.862293232399334642e+00	-5.366200415452246908e-01
-2.804736667909025094e+00	-5.281787093001757416e-01
-2.747546902417984604e+00	-5.193329287847838760e-01
-2.690742878941964733e+00	-5.100854151030298489e-01
-2.634345928001985193e+00	-5.004390191657357434e-01
-2.578379770435994978e+00	-4.903967632742468052e-01
-2.522870475071455232e+00	-4.799618993592777438e-01
-2.467846369943655027e+00	-4.691379897415468014e-01
-2.413337906554804846e+00	-4.579290095937068039e-01
-2.359377477518465049e+00	-4.463394695919357669e-01
-2.305999188806954869e+00	-4.343745565667218034e-01
-2.253238588699394640e+00	-4.220402893124977628e-01
-2.201132356395724798e+00	-4.093436861110728020e-01
-2.149717954099505057e+00	-3.962929399803877817e-01
-2.099033247160555060e+00	-3.828975971930317912e-01
-2.049116097588405072e+00	-3.691687342324167509e-01
-2.000003936882924993e+00	-3.551191280810058193e-01
-1.951733324661744984e+00	-3.407634145753588029e-01
-1.904339499981944961e+00	-3.261182295256847552e-01
-1.857855932543825084e+00	-3.112023273892137731e-01
-1.812313881118134962e+00	-2.960366725103607544e-01
-1.767741966549915000e+00	-2.806444982969387714e-01
-1.724165766558884982e+00	-2.650513301875617733e-01
-1.681607439281314953e+00	-2.492849688748207670e-01
-1.640085382086065025e+00	-2.333754309723267695e-01
-1.599613931657694943e+00	-2.173548451384037516e-01
-1.560203110686215089e+00	-2.012573025793787940e-01
-1.521858425750985067e+00	-1.851186618322987476e-01
-1.484580720155854960e+00	-1.689763087497227478e-01
-1.448366084583005087e+00	-1.528688736549737581e-01
-1.413205827507455048e+00	-1.368359086808217939e-01
-1.379086506372565024e+00	-1.209175293229557968e-01
-1.345990019592455011e+00	-1.051540252065018000e-01
-1.313893758537695078e+00	-8.958544595432477164e-02
-1.282770817794204987e+00	-7.425116883556576175e-02
-1.252590261176594888e+00	-5.918945553892979161e-02
-1.223317440236445064e+00	-4.443700593617277983e-02
-1.194914361341925080e+00	-3.002851705814080230e-02
-1.167340096820209894e+00	-1.599625568224077865e-02
-1.140551235149712017e+00	-2.369652913825792684e-03
-1.114502364760064035e+00	1.082507107363922527e-02
-1.089146585639763964e+00	2.356524439664819948e-02
-1.064436042654198111e+00	3.583203579823163176e-02
-1.040322474232188821e+00	4.761069565829739725e-02
-1.016757769877234985e+00	5.889074036336661155e-02
-9.936945297923950315e-01	6.966607586348530501e-02
-9.710866197697199942e-01	7.993505750815971256e-02
-9.488897143844269300e-01	8.970048460346990993e-02
-9.270618214530399470e-01	9.896952952920291813e-02
-9.055637806710229443e-01	1.077536026554431203e-01
-8.843597293511600288e-01	1.160681556594666125e-01
-8.634175282557049469e-01	1.239324271243485154e-01
-8.427091406730329304e-01	1.313691354620990237e-01
-8.222109581546930279e-01	1.384041252132126032e-01
-8.019040667227069763e-01	1.450659736045497028e-01
-7.817744478985479972e-01	1.513855648792510056e-01
-7.618131096088809340e-01	1.573956403346744026e-01
-7.420161428970339923e-01	1.631303322139676104e-01
-7.223847014141340228e-01	1.686246895983860017e-01
-7.029249018724630371e-01	1.739142042524310094e-01
-6.836476449999999705e-01	1.790343440000000119e-01
-6.645683580150359981e-01	1.840201006797289041e-01
-6.457066612112279946e-01	1.889055590680181196e-01
-6.270859628674659847e-01	1.937234923978566337e-01
-6.087329883288009613e-01	1.985049892706994279e-01
-5.906772506954749424e-01	2.032791158875630333e-01
-5.729504720552900388e-01	2.080726166433540247e-01
-5.555859655479440384e-01	2.129096552623430116e-01
-5.386179897076079914e-01	2.178115978268536090e-01
-5.220810874444870020e-01	2.227968382863043106e-01
-5.060094226552289687e-01	2.278806663463135151e-01
-4.904361277613180081e-01	2.330751770398772349e-01
-4.753926754387789999e-01	2.383892207823812281e-01
-4.609082874073670011e-01	2.438283923126312036e-01
-4.470093923912139555e-01	2.493950566221482257e-01
-4.337191442569739985e-01	2.550884097695632069e-01
-4.210570099051089699e-01	2.609045723575011966e-01
-4.090384347737680004e-01	2.668367134041081945e-01
-3.976745918637829558e-01	2.728752023562442397e-01
-3.869722180696629765e-01	2.790077870502272184e-01
-3.769335393748789453e-01	2.852197955116181904e-01
-3.675562842149400211e-01	2.914943595799052156e-01
-3.588337821043099951e-01	2.978126584293472323e-01
-3.507551425362029907e-01	3.041541801164672210e-01
-3.433055072648419914e-01	3.104969993024191965e-01
-3.364663674264989912e-01	3.168180692614812055e-01
-3.302159355967049792e-01	3.230935261853702389e-01
-3.245295618523369452e-01	3.292990036209081928e-01
-3.193801822321019612e-01	3.354099546343491944e-01
-3.147387876771159942e-01	3.414019789829081941e-01
-3.105749015817619862e-01	3.472511522015291896e-01
-3.068570544784239851e-01	3.529343530950022068e-01
-3.035532450915999769e-01	3.584295856816512305e-01
-3.006313779910280148e-01	3.637162911894742390e-01
-2.980596693057369628e-01	3.687756452875582402e-01
-2.958070133812089608e-01	3.735908353768122026e-01
-2.938433048158689553e-01	3.781473124984792156e-01
-2.921397119446609847e-01	3.824330122808262122e-01
-2.906688994901449608e-01	3.864385393666582291e-01
-2.894051997208079707e-01	3.901573099764042429e-01
-2.883247329907959733e-01	3.935856476874872167e-01
-2.874054799389940129e-01	3.967228281674972101e-01
-2.866273088581680062e-01	3.995710694941922436e-01
-2.859719627741019732e-01	4.021354658268282423e-01
-2.854230115757189767e-01	4.044238635463392462e-01
-2.849657750940539636e-01	4.064466805292982210e-01
-2.845872233335139945e-01	4.082166709222892487e-01
-2.842758601150369713e-01	4.097486395864392561e-01
-2.840215962079070122e-01	4.110591122215812021e-01
-2.838156176241379836e-01	4.121659689806272397e-01
-2.836502541529130061e-01	4.130880510638412217e-01
-2.835188524561749746e-01	4.138447512509052517e-01
-2.834156571695989890e-01	4.144556004952592021e-01
