# Supplementary material for: Agile perching maneuvers in birds and morphing-wing drones
Source: Nat Commun. 2024 Sep 27;15:8330. doi: 10.1038/s41467-024-52369-4 (PMC11437188; doi:10.1038/s41467-024-52369-4)
Supplement: Supplementary file 11 — Source Data [file 41467_2024_52369_MOESM11_ESM.zip › figure_source_data/suppl_fig_2/harris_hawk_126.csv]

# horizontal_pos	altitude
-1.212802499295933067e+01	4.344426731483505000e-01
-1.213121415189183061e+01	4.312303106659184926e-01
-1.213429810649443041e+01	4.280003816788005011e-01
-1.213721946451303069e+01	4.247639758881984751e-01
-1.213992237133333063e+01	4.215317537319834829e-01
-1.214235354924823085e+01	4.183138856941325256e-01
-1.214446326314152991e+01	4.151200140785945014e-01
-1.214620618673643015e+01	4.119592375565804820e-01
-1.214754214643503083e+01	4.088401180095265208e-01
-1.214843672332072977e+01	4.057707084117684881e-01
-1.214886169796502990e+01	4.027585997564854803e-01
-1.214879532714292942e+01	3.998109843530615048e-01
-1.214822244626622982e+01	3.969347322378145027e-01
-1.214713439614163093e+01	3.941364769630235076e-01
-1.214552877742612935e+01	3.914227066770424868e-01
-1.214340904073753080e+01	3.887998561917084817e-01
-1.214078392467943068e+01	3.862743956580044769e-01
-1.213766675794673056e+01	3.838529115378395140e-01
-1.213407464509873002e+01	3.815421757649705148e-01
-1.213002755845763048e+01	3.793491993233454873e-01
-1.212554736084702967e+01	3.772812669245094730e-01
-1.212065678549222980e+01	3.753459500220084899e-01
-1.211537840033992985e+01	3.735510960424934801e-01
-1.210973358430833002e+01	3.719047924211394962e-01
-1.210374154256063051e+01	3.704153047828435130e-01
-1.209741838681902948e+01	3.690909893899654848e-01
-1.209077630504522993e+01	3.679401807617375120e-01
-1.208382284253612937e+01	3.669710561405244986e-01
-1.207656031368592942e+01	3.661914792173714961e-01
-1.206898536040483094e+01	3.656088262168494807e-01
-1.206108866952443037e+01	3.652297980635325070e-01
-1.205285485755343089e+01	3.650602228955174833e-01
-1.204426252694332966e+01	3.651048536414525092e-01
-1.203528449368453046e+01	3.653671657248365179e-01
-1.202588818167583007e+01	3.658491601924224734e-01
-1.201603617499193000e+01	3.665511776725595139e-01
-1.200568691502392937e+01	3.674717285462825167e-01
-1.199479552559452955e+01	3.686073445521115266e-01
-1.198331474565443067e+01	3.699524567407375120e-01
-1.197119594615002924e+01	3.714993042464614925e-01
-1.195839020521163043e+01	3.732378777506554779e-01
-1.194484941402073019e+01	3.751559007845224891e-01
-1.193052738464873030e+01	3.772388511651024734e-01
-1.191538093086433037e+01	3.794700238954015203e-01
-1.189937089340802956e+01	3.818306358079625040e-01
-1.188246308254922923e+01	3.842999711175715261e-01
-1.186462911283932975e+01	3.868555659045574968e-01
-1.184584710782172934e+01	3.894734284115224932e-01
-1.182610225598092946e+01	3.921282909429325003e-01
-1.180538720330953062e+01	3.947938881511844911e-01
-1.178370227243073032e+01	3.974432556174984921e-01
-1.176105550308442993e+01	4.000490419330254843e-01
-1.173746251382402939e+01	4.025838269930814839e-01
-1.171294618980392954e+01	4.050204389671455130e-01
-1.168753620640393009e+01	4.073322624215465204e-01
-1.166126840297383005e+01	4.094935303615194755e-01
-1.163418402504212956e+01	4.114795935211384981e-01
-1.160632885678032977e+01	4.132671610456765121e-01
-1.157775226824903037e+01	4.148345077480555254e-01
-1.154850620387973059e+01	4.161616443327614823e-01
-1.151864413972153045e+01	4.172304483092245109e-01
-1.148822003717492990e+01	4.180247546969744765e-01
-1.145728732025412988e+01	4.185304069882704869e-01
-1.142589790189643040e+01	4.187352701130854782e-01
-1.139410128255553012e+01	4.186292082850635032e-01
-1.136194374134682938e+01	4.182040315442834832e-01
-1.132946763651223065e+01	4.174534155165204874e-01
-1.129671082805433002e+01	4.163727993586914811e-01
-1.126370623125593085e+01	4.149592670532394889e-01
-1.123048150558743075e+01	4.132114171631395272e-01
-1.119705887941402978e+01	4.111292258895015150e-01
-1.116345510707703070e+01	4.087139078196355135e-01
-1.112968155147122928e+01	4.059677781545955044e-01
-1.109574438227573090e+01	4.028941195044304924e-01
-1.106164487756782933e+01	3.994970555813284752e-01
-1.102737981470252926e+01	3.957814333508725135e-01
-1.099294193506893080e+01	3.917527144640025050e-01
-1.095832046662322945e+01	3.874168761284905171e-01
-1.092350168790703080e+01	3.827803210246055188e-01
-1.088846951752593029e+01	3.778497954530234959e-01
-1.085320611373862931e+01	3.726323146414314835e-01
-1.081769246980262977e+01	3.671350940351735259e-01
-1.078190899198603070e+01	3.613654854498585256e-01
-1.074583604860412933e+01	3.553309171515304787e-01
-1.070945448002172995e+01	3.490388372241325365e-01
-1.067274606121183034e+01	3.424966599488215024e-01
-1.063569391013733068e+01	3.357117153150295241e-01
-1.059828283687462935e+01	3.286912021683285334e-01
-1.056049963000663006e+01	3.214421458364855044e-01
-1.052233327833863008e+01	3.139713613295755379e-01
-1.048377512743162931e+01	3.062854233565245332e-01
-1.044481897177793073e+01	2.983906444223825005e-01
-1.040546108467142972e+01	2.902930621606205075e-01
-1.036570018892843059e+01	2.819984368159405008e-01
-1.032553737261192950e+01	2.735122594378605054e-01
-1.028497595478063076e+01	2.648397708950925300e-01
-1.024402130703722946e+01	2.559859913041415136e-01
-1.020268063727603014e+01	2.469557589172075018e-01
-1.016096274252181075e+01	2.377537769727485206e-01
-1.011887773810929048e+01	2.283846665164614986e-01
-1.007643677065889953e+01	2.188530227894655011e-01
-1.003365172236103930e+01	2.091634724878045082e-01
-9.990534913975089637e+00	1.993207290499573181e-01
-9.947098813683769691e+00	1.893296431436776173e-01
-9.903355758517559337e+00	1.791952457059290960e-01
-9.859317694485589811e+00	1.689227812331464129e-01
-9.814995940831529708e+00	1.585177295051105051e-01
-9.770400982992969219e+00	1.479858145252261059e-01
-9.725542297903469802e+00	1.373330001355843044e-01
-9.680428214265619502e+00	1.265654724741184234e-01
-9.635065809370280121e+00	1.156896101385528064e-01
-9.589460842976000876e+00	1.047119435640187085e-01
-9.543617727726619648e+00	9.363910566883941466e-02
-9.497539534608179679e+00	8.247777624364890925e-02
-9.451228031060290746e+00	7.123462282935151546e-02
-9.404683748590199954e+00	5.991624093640521287e-02
-9.357906076112429972e+00	4.852909639942820652e-02
-9.310893374771000097e+00	3.707947244584230972e-02
-9.263643109702909939e+00	2.557342370367490791e-02
-9.216151994074369469e+00	1.401673890859211902e-02
-9.168416140758889554e+00	2.414913526860518189e-03
-9.120431217216580677e+00	-9.226867073629491101e-03
-9.072192599458389850e+00	-2.090373385934046757e-02
-9.023695521413570120e+00	-3.261113028138751258e-02
-8.974935216536120919e+00	-4.434479933088547599e-02
-8.925907049057940412e+00	-5.610076287635445969e-02
-8.876606632891840931e+00	-6.787529492883448423e-02
-8.827029936780249386e+00	-7.966489061997750198e-02
-8.777173374848210585e+00	-9.146623268715547983e-02
-8.727033882230969652e+00	-1.032761571457834759e-01
-8.676608975889310571e+00	-1.150916196093434984e-01
-8.625896801087440835e+00	-1.269096634163974779e-01
-8.574896164282240107e+00	-1.387273903705915079e-01
-8.523606553356730231e+00	-1.505419345263714903e-01
-8.472028146230030643e+00	-1.623504390923035112e-01
-8.420161808899349509e+00	-1.741500362053114981e-01
-8.368009083929800696e+00	-1.859378290783544885e-01
-8.315572170322170109e+00	-1.977108758600514826e-01
-8.262853895575419827e+00	-2.094661744791654900e-01
-8.209857680637020039e+00	-2.212006477830865125e-01
-8.156587498320419627e+00	-2.329111284125764958e-01
-8.103047825677789362e+00	-2.445943430726075229e-01
-8.049243590761999911e+00	-2.562468961418015168e-01
-7.995180114202109500e+00	-2.678652528863145199e-01
-7.940863046055208763e+00	-2.794457228798095105e-01
-7.886298298483779057e+00	-2.909844445497805077e-01
-7.831491974936928280e+00	-3.024773720423085122e-01
-7.776450296675789353e+00	-3.139202657953394926e-01
-7.721179527667398013e+00	-3.253086883118564976e-01
-7.665685899061439379e+00	-3.366380066121705261e-01
-7.609975534646259199e+00	-3.479034027098734660e-01
-7.554054378838228168e+00	-3.590998931982135045e-01
-7.497928128877307863e+00	-3.702223586612464756e-01
-7.441602172968708295e+00	-3.812655831541244544e-01
-7.385081536115358780e+00	-3.922243034540645046e-01
-7.328370835320689558e+00	-4.030932671985934523e-01
-7.271474245702918004e+00	-4.138672984352704254e-01
-7.214395478850218701e+00	-4.245413685436024154e-01
-7.157137774465808455e+00	-4.351106699907354991e-01
-7.099703906011039400e+00	-4.455706899802684418e-01
-7.042096200665828754e+00	-4.559172807755544343e-01
-6.984316573503709158e+00	-4.661467233459434811e-01
-6.926366575341178056e+00	-4.762557810094233957e-01
-6.868247453286078219e+00	-4.862417399326104950e-01
-6.809960222595798918e+00	-4.961024336948444691e-01
-6.751505748081078728e+00	-5.058362496149644283e-01
-6.692884832971318865e+00	-5.154421151573373994e-01
-6.634098312905698513e+00	-5.249194634517264646e-01
-6.575147152541798157e+00	-5.342681777483595518e-01
-6.516032542186809273e+00	-5.434885154503095173e-01
-6.456755991858687871e+00	-5.525810131831734306e-01
-6.397319420274599544e+00	-5.615463751401243986e-01
-6.337725236437939280e+00	-5.703853476432014791e-01
-6.277976411743549257e+00	-5.790985834572215385e-01
-6.218076540833219035e+00	-5.876864998541504459e-01
-6.158029889796028833e+00	-5.961491347329903601e-01
-6.097841430705028820e+00	-6.044860052409124496e-01
-6.037516861896768283e+00	-6.126959733114485385e-01
-5.977062613816808145e+00	-6.207771223395834870e-01
-5.916485840657279560e+00	-6.287266488636833461e-01
-5.855794398386339417e+00	-6.365407726396243859e-01
-5.794996810104408702e+00	-6.442146678975333440e-01
-5.734102219947017964e+00	-6.517424178944823954e-01
-5.673120336985069123e+00	-6.591169941470953475e-01
-5.612061370746938671e+00	-6.663302609765935358e-01
-5.550935960102958866e+00	-6.733730052536595068e-01
-5.489755097314747978e+00	-6.802349905176574563e-01
-5.428530049064367979e+00	-6.869050339862314836e-01
-5.367272276245748763e+00	-6.933711043853845180e-01
-5.305993354232279025e+00	-6.996204380306294546e-01
-5.244704895234788999e+00	-7.056396701867424515e-01
-5.183418474241649143e+00	-7.114149784331174065e-01
-5.122145559892838484e+00	-7.169322345664275176e-01
-5.060897451488938437e+00	-7.221771614816463458e-01
-4.999685223177338322e+00	-7.271354914829524230e-01
-4.938519676196349018e+00	-7.317931225811233897e-01
-4.877411299893698704e+00	-7.361362695250084354e-01
-4.816370242072099295e+00	-7.401516065805144873e-01
-4.755406289049267876e+00	-7.438263993988494249e-01
-4.694528855655069499e+00	-7.471486236930553471e-01
-4.633746985221288917e+00	-7.501070688542363918e-01
-4.573069359452019533e+00	-7.526914250726464140e-01
-4.512504317891688821e+00	-7.548923529706215163e-01
-4.452059886536829048e+00	-7.567015351921615451e-01
-4.391743814964939041e+00	-7.581117098165495172e-01
-4.331563621182969115e+00	-7.591166858614073476e-01
-4.271526643231169373e+00	-7.597113415060443575e-01
-4.211640096417739620e+00	-7.598916059927374178e-01
-4.151911134911599355e+00	-7.596544264474105468e-01
-4.092346916287758596e+00	-7.589977210993914536e-01
-4.032954667507558710e+00	-7.579203205714364344e-01
-3.973741750729688604e+00	-7.564218990565394485e-01
-3.914715727291288694e+00	-7.545028972985334814e-01
-3.855884418176539263e+00	-7.521644393517175065e-01
-3.797255959306478523e+00	-7.494082451138184275e-01
-3.738838850040388628e+00	-7.462365406100994747e-01
-3.680641993378818810e+00	-7.426519679583893918e-01
-3.622674726500489051e+00	-7.386574968690244880e-01
-3.564946840450189391e+00	-7.342563394342584981e-01
-3.507468588019238886e+00	-7.294518698420293656e-01
-3.450250679121518615e+00	-7.242475505125074431e-01
-3.393304263260628950e+00	-7.186468660051723578e-01
-3.336640899001959149e+00	-7.126532658817563703e-01
-3.280272510699738575e+00	-7.062701175378274243e-01
-3.224211333074879171e+00	-6.995006698345234142e-01
-3.168469844585739104e+00	-6.923480281728513486e-01
-3.113060690871319203e+00	-6.848151414566994166e-01
-3.057996599864338805e+00	-6.769048011877274451e-01
-3.003290290460329359e+00	-6.686196527261414335e-01
-2.948954376878899275e+00	-6.599622185365263682e-01
-2.895001271054709058e+00	-6.509349330183584748e-01
-2.841443085540489299e+00	-6.415401882978635228e-01
-2.788291539485398651e+00	-6.317803901335035111e-01
-2.735557870263129132e+00	-6.216580228641754857e-01
-2.683252753260578771e+00	-6.111757221108824467e-01
-2.631386232198918762e+00	-6.003363537334933664e-01
-2.579967662141879003e+00	-5.891430973496714074e-01
-2.529005667055319151e+00	-5.775995325490874688e-01
-2.478508113420309300e+00	-5.657097257894354581e-01
-2.428482100977008784e+00	-5.534783158484304355e-01
-2.378933971196518726e+00	-5.409105956349873345e-01
-2.329869333556288780e+00	-5.280125881399564403e-01
-2.281293109142588982e+00	-5.147911143381573851e-01
-2.233209590539669165e+00	-5.012538509441575307e-01
-2.185622516405048898e+00	-4.874093760779334983e-01
-2.138535158593809271e+00	-4.732672011150974023e-01
-2.091950419201048739e+00	-4.588377872796334800e-01
-2.045870934461649249e+00	-4.441325458825454153e-01
-2.000299182098379092e+00	-4.291638215123854683e-01
-1.955237588464558973e+00	-4.139448579356914126e-01
-1.910688631699798856e+00	-3.984897469566164863e-01
-1.866654937124548885e+00	-3.828133610027534828e-01
-1.823139361249718871e+00	-3.669312707333045043e-01
-1.780145061080018909e+00	-3.508596494895094842e-01
-1.737675545843939018e+00	-3.346151669071964485e-01
-1.695734708886698971e+00	-3.182148744685034947e-01
-1.654326838201648942e+00	-3.016760861648855041e-01
-1.613456604934059069e+00	-2.850162577580114820e-01
-1.573129030142228935e+00	-2.682528683419315163e-01
-1.533349431111918904e+00	-2.514033080141275245e-01
-1.494123349551878865e+00	-2.344847754428844855e-01
-1.455456465006298883e+00	-2.175141889654125249e-01
-1.417354497755018983e+00	-2.005081145607854887e-01
-1.379823106284588929e+00	-1.834827136138225123e-01
-1.342867785050458895e+00	-1.664537128241955211e-01
-1.306493768666548982e+00	-1.494363979275374898e-01
-1.270705948807928864e+00	-1.324456320939434995e-01
-1.235508809961008980e+00	-1.154958989699325089e-01
-1.200906389676839048e+00	-9.860136935206248454e-02
-1.166902268163725997e+00	-8.177598944707048512e-02
-1.133499590896018816e+00	-6.503358761152550072e-02
-1.100701126436063992e+00	-4.838799540474547634e-02
-1.068509359903907940e+00	-3.185317776850149496e-02
-1.036926620546130939e+00	-1.544336620878150601e-02
-1.005955239737934992e+00	8.268119502395088194e-04
-9.755977336135209788e-01	1.694221578175930665e-02
-9.458570024935299969e-01	3.288709233404990551e-02
-9.167365375121019344e-01	4.864500548374930955e-02
-8.882406234843969184e-01	6.419879960780511263e-02
-8.603745262220329204e-01	7.953060481466321663e-02
-8.331446522874469407e-01	9.462188922869221863e-02
-8.065586696234859909e-01	1.094535621528089087e-01
-7.806255786009069775e-01	1.240061298973362119e-01
-7.553557247507030059e-01	1.382599037416304133e-01
-7.307607467096939313e-01	1.521952569952828016e-01
-7.068534555950030107e-01	1.657929255705754001e-01
-6.836476449999999705e-01	1.790343440000000119e-01
-6.611578339183969977e-01	1.919020065676066145e-01
-6.393989479927639774e-01	2.043798413022805127e-01
-6.183859473864949940e-01	2.164535831253255327e-01
-5.981334121401340465e-01	2.281111315565195197e-01
-5.786550979572568920e-01	2.393428781397134997e-01
-5.599634768617609559e-01	2.501419891969224873e-01
-5.420692780027299706e-01	2.605046306667525013e-01
-5.249810440221929220e-01	2.704301235952765170e-01
-5.087047178565868855e-01	2.799210212492995176e-01
-4.932432736678449836e-01	2.889831016999975244e-01
-4.785964038826469591e-01	2.976252729368125127e-01
-4.647602721703469886e-01	3.058593909573484870e-01
-4.517273397372189581e-01	3.136999946731015010e-01
-4.394862696865299290e-01	3.211639647121025121e-01
-4.280219115161539856e-01	3.282701161405985335e-01
-4.173153652138739678e-01	3.350387376399945327e-01
-4.073441219662709556e-01	3.414910916612804992e-01
-3.980822763041159673e-01	3.476488914651355011e-01
-3.895008026302989590e-01	3.535337717004685132e-01
-3.815678875607299569e-01	3.591667692669754941e-01
-3.742493083803859477e-01	3.645678306671574775e-01
-3.675088471836919779e-01	3.697553609259824903e-01
-3.613087299224119753e-01	3.747458275099574965e-01
-3.556100796025130073e-01	3.795534305979925138e-01
-3.503733732198179851e-01	3.841898486424025205e-01
-3.455588926589169274e-01	3.886640655151035184e-01
-3.411271606506689480e-01	3.929822827690144793e-01
-3.370393539363589763e-01	3.971479177626585089e-01
-3.332576869657389862e-01	4.011616856954094978e-01
-3.297457607073139840e-01	4.050217610704274773e-01
-3.264688724212699844e-01	4.087240118184444770e-01
-3.233942834927819865e-01	4.122622973404114766e-01
-3.204914436069749573e-01	4.156288201076194788e-01
-3.177321706355829556e-01	4.188145192255834925e-01
-3.150907865763499793e-01	4.218094935388014832e-01
-3.125442107247820012e-01	4.246034414293665127e-01
-3.100720119567589861e-01	4.271861044321554890e-01
-3.076564225592469670e-01	4.295477021312045229e-01
-3.052823164698299507e-01	4.316793464846884754e-01
-3.029371550832539728e-01	4.335734247115874962e-01
-3.006109039671469585e-01	4.352239411180284789e-01
-2.982959239140719476e-01	4.366268096978564994e-01
-2.959868397590209588e-01	4.377800909602814761e-01
-2.936803903266879678e-01	4.386841681662104753e-01
-2.913752627573879539e-01	4.393418599427494908e-01
-2.890719143097319477e-01	4.397584680421455228e-01
-2.867723845658956550e-01	4.399417607691155085e-01
-2.844801007838693718e-01	4.399018942741975136e-01
-2.821996789605520917e-01	4.396512754600425121e-01
-2.799367229979303762e-01	4.392043716371165085e-01
-2.776976242074901680e-01	4.385774732656185226e-01
-2.754893632487386834e-01	4.377884171086435239e-01
-2.733193164773122796e-01	4.368562778813724901e-01
-2.711950685755339929e-01	4.358010370028385094e-01
-2.691242332504791834e-01	4.346432373374595204e-01
-2.671142837070018539e-01	4.334036328563334872e-01
-2.651723945298235519e-01	4.321028419619755145e-01
-2.633052965328539496e-01	4.307610128187335241e-01
-2.615191460479915353e-01	4.293975084329544889e-01
-2.598194100222978586e-01	4.280306184542215231e-01
-2.582107681645543495e-01	4.266773037469044905e-01
-2.566970332235623542e-01	4.253529787374695226e-01
-2.552810902861627484e-01	4.240713354068105234e-01
-2.539648557495874925e-01	4.228442115986574823e-01
-2.527492563492149680e-01	4.216815050858664926e-01
-2.516342283102775967e-01	4.205911336066944783e-01
-2.506187363443216909e-01	4.195790398833745272e-01
-2.497008118346923933e-01	4.186492394943345241e-01
-2.488776091590995665e-01	4.178039084166754735e-01
-2.481454786929556677e-01	4.170435061125444820e-01
-2.475000546383298583e-01	4.163669292244455145e-01
-2.469363554452707610e-01	4.157716902902824918e-01
-2.464488942511090519e-01	4.152541154052625250e-01
-2.460317964755196485e-01	4.148095544571104853e-01
-2.456789214902640461e-01	4.144325974513065058e-01
-2.453839851467882749e-01	4.141172905275175009e-01
-2.451406799038627904e-01	4.138573455452114747e-01
-2.449427893596414774e-01	4.136463375783704932e-01
-2.447842941623163959e-01	4.134778852937014970e-01
-2.446594665510748445e-01	4.133458099751944892e-01
