# Supplementary material for: Agile perching maneuvers in birds and morphing-wing drones
Source: Nat Commun. 2024 Sep 27;15:8330. doi: 10.1038/s41467-024-52369-4 (PMC11437188; doi:10.1038/s41467-024-52369-4)
Supplement: Supplementary file 11 — Source Data [file 41467_2024_52369_MOESM11_ESM.zip › figure_source_data/suppl_fig_2/harris_hawk_132.csv]

# horizontal_pos	altitude
-1.217284403925609837e+01	4.804769529307905129e-01
-1.217201332157339877e+01	4.807574528644065204e-01
-1.217114267965189889e+01	4.810742770400285306e-01
-1.217022774729349877e+01	4.814277914164565297e-01
-1.216926465411329872e+01	4.818174294051845163e-01
-1.216825019003289832e+01	4.822415538941375313e-01
-1.216718195798769742e+01	4.826973276777345445e-01
-1.216605850935219735e+01	4.831805964695815026e-01
-1.216487945678859894e+01	4.836857887552185042e-01
-1.216364555957679805e+01	4.842058367218055048e-01
-1.216235877697479850e+01	4.847321223730235440e-01
-1.216102228579319799e+01	4.852544526964665539e-01
-1.215964045911119840e+01	4.857610673958545067e-01
-1.215821880391869847e+01	4.862386822318545132e-01
-1.215676385640449730e+01	4.866725704364635030e-01
-1.215528303461379878e+01	4.870466839818545224e-01
-1.215378444924309775e+01	4.873438157032705109e-01
-1.215227667440169768e+01	4.875458024068575202e-01
-1.215076848122729736e+01	4.876337681499095522e-01
-1.214926853827139830e+01	4.875884058781945196e-01
-1.214778508354089759e+01	4.873902945612635373e-01
-1.214632557398279822e+01	4.870202479033805543e-01
-1.214489631899109767e+01	4.864596896497685452e-01
-1.214350210519489792e+01	4.856910494829115299e-01
-1.214214582031759804e+01	4.846981725416545372e-01
-1.214082808428279847e+01	4.834667347286235040e-01
-1.213954689594669745e+01	4.819846552313585275e-01
-1.213829730386899897e+01	4.802424971015175070e-01
-1.213707110937579792e+01	4.782338463447545207e-01
-1.213585660981969738e+01	4.759556597986125404e-01
-1.213463838940849726e+01	4.734085721394925561e-01
-1.213339716425709724e+01	4.705971526792925297e-01
-1.213210968742869866e+01	4.675301031968465137e-01
-1.213074871868829874e+01	4.642203889001475514e-01
-1.212928306250809740e+01	4.606852957242365543e-01
-1.212767767656489859e+01	4.569464085194295255e-01
-1.212589385157879818e+01	4.530295062483735147e-01
-1.212388946188749728e+01	4.489643720530965276e-01
-1.212161928466889727e+01	4.447845179319765418e-01
-1.211903538423769788e+01	4.405268257329115200e-01
-1.211608755640649804e+01	4.362311081704475235e-01
-1.211272382653339896e+01	4.319395955569545476e-01
-1.210889099363709853e+01	4.276963558465265436e-01
-1.210453521186629899e+01	4.235466573716595295e-01
-1.209960259970439900e+01	4.195362852555545308e-01
-1.209403986659299868e+01	4.157108238591405436e-01
-1.208779494618939765e+01	4.121149187287385107e-01
-1.208081762523779901e+01	4.087915323115795529e-01
-1.207306015703879787e+01	4.057812081747395050e-01
-1.206447784873979856e+01	4.031213585807815192e-01
-1.205502961212159896e+01	4.008455900335975430e-01
-1.204467846822189792e+01	3.989830808147325492e-01
-1.203339199697099815e+01	3.975580235984405020e-01
-1.202114272401649764e+01	3.965891449876765007e-01
-1.200790843803209818e+01	3.960893122860745241e-01
-1.199367243303469799e+01	3.960652360527085469e-01
-1.197842367152829901e+01	3.965172750215335551e-01
-1.196215686564769776e+01	3.974393478534745117e-01
-1.194487247485549730e+01	3.988189539749135148e-01
-1.192657662014769748e+01	4.006373034909895270e-01
-1.190728091612629846e+01	4.028695538940135212e-01
-1.188700222369139858e+01	4.054851490640725142e-01
-1.186576232748149806e+01	4.084482539266185430e-01
-1.184358754352519760e+01	4.117182761354025167e-01
-1.182050826385609810e+01	4.152504643317635469e-01
-1.179655844605039761e+01	4.189965709343115297e-01
-1.177177505675449787e+01	4.229055660756885215e-01
-1.174619747924579727e+01	4.269243882612205332e-01
-1.171986689587849817e+01	4.309987166100055500e-01
-1.169282565687559838e+01	4.350737491785995337e-01
-1.166511664730159836e+01	4.390949718802165114e-01
-1.163678266416719786e+01	4.430089029080935270e-01
-1.160786581544539864e+01	4.467637983488995101e-01
-1.157840695231259787e+01	4.503103058163055450e-01
-1.154844514516739729e+01	4.536020544173705038e-01
-1.151801721292699732e+01	4.565961711424165181e-01
-1.148715731378649885e+01	4.592537157867415121e-01
-1.145589660407999766e+01	4.615400287032365156e-01
-1.142426297015079761e+01	4.634249879745465095e-01
-1.139228083627209820e+01	4.648831749039305516e-01
-1.135997104972299887e+01	4.658939489776105503e-01
-1.132735084218159827e+01	4.664414355745015173e-01
-1.129443386471069743e+01	4.665144316255285251e-01
-1.126123029184869750e+01	4.661062360982595187e-01
-1.122774698873989863e+01	4.652144135596585350e-01
-1.119398773389159807e+01	4.638405001202625111e-01
-1.115995348907749829e+01	4.619896617715455456e-01
-1.112564270714719861e+01	4.596703154933895474e-01
-1.109105166806139842e+01	4.568937235437865452e-01
-1.105617483336069817e+01	4.536735710743415306e-01
-1.102100520947179874e+01	4.500255366811545255e-01
-1.098553471073679866e+01	4.459668647487105009e-01
-1.094975451377329811e+01	4.415159475287615543e-01
-1.091365539569129872e+01	4.366919238737925202e-01
-1.087722804975059887e+01	4.315143004715155106e-01
-1.084046337318679853e+01	4.260026003538795458e-01
-1.080335272310629868e+01	4.201760424240205127e-01
-1.076588813751069829e+01	4.140532547894765214e-01
-1.072806251961339896e+01	4.076520238303625310e-01
-1.068986978462039872e+01	4.009890801759955492e-01
-1.065130496905379864e+01	3.940799221113395201e-01
-1.061236430347229742e+01	3.869386763760975234e-01
-1.057304525009489815e+01	3.795779958389904896e-01
-1.053334650736449873e+01	3.720089931093495395e-01
-1.049326798390319837e+01	3.642412087688814970e-01
-1.045281074463419735e+01	3.562826125512045250e-01
-1.041197693208899899e+01	3.481396354521295033e-01
-1.037076966610309725e+01	3.398172304112535014e-01
-1.032919292524909771e+01	3.313189588628094873e-01
-1.028725141347229766e+01	3.226471001145485018e-01
-1.024495041549149832e+01	3.138027801880015066e-01
-1.020229564461379823e+01	3.047861164571475379e-01
-1.015929308667370812e+01	2.955963741752775098e-01
-1.011594884385136872e+01	2.862321308038415224e-01
-1.007226898212330823e+01	2.766914439747135135e-01
-1.002825938605152878e+01	2.669720189482855388e-01
-9.983925624498068530e+00	2.570713715889835216e-01
-9.939272830654648061e+00	2.469869831743975175e-01
-9.894305599487127623e+00	2.367164437829177293e-01
-9.849027905308378905e+00	2.262575815562636317e-01
-9.803443041709488881e+00	2.156085757870119246e-01
-9.757553585503597304e+00	2.047680525080809999e-01
-9.711361385680737257e+00	1.937351620253539020e-01
-9.664867577652227482e+00	1.825096385963739243e-01
-9.618072622300768870e+00	1.710918431760087288e-01
-9.570976368574537929e+00	1.594827907844167114e-01
-9.523578137597157323e+00	1.476841645682100135e-01
-9.475876825543318560e+00	1.356983189938856249e-01
-9.427871021881047753e+00	1.235282748137601083e-01
-9.379559139035878346e+00	1.111777084694686168e-01
-9.330939549115708331e+00	9.865093844825541247e-02
-9.282010723067157798e+00	8.595291079556231784e-02
-9.232771367530768103e+00	7.308918553695802067e-02
-9.183220554728888985e+00	6.006592520540141034e-02
-9.133357840956687568e+00	4.688988604536170612e-02
-9.083183369645098537e+00	3.356841181711850419e-02
-9.032697955508368182e+00	2.010942949803151691e-02
-8.981903146957067818e+00	6.521445616871512918e-03
-8.930801264723198685e+00	-7.186458497489500719e-03
-8.879395415476338371e+00	-2.100463458741347322e-02
-8.827689480077568263e+00	-3.492288064464649233e-02
-8.775688076987897546e+00	-4.893046155781449746e-02
-8.723396502188247581e+00	-6.301613918950649262e-02
-8.670820647750387522e+00	-7.716821347316749069e-02
-8.617966901894508425e+00	-9.137457560433048798e-02
-8.564842033957768663e+00	-1.056227737708465009e-01
-8.511453068160397706e+00	-1.199000911623574472e-01
-8.457807150378028993e+00	-1.341936352646454500e-01
-8.403911412302537798e+00	-1.484904367264584524e-01
-8.349772837395578406e+00	-1.627775554308524830e-01
-8.295398132910248634e+00	-1.770421908520564691e-01
-8.240793611984408074e+00	-1.912717933684184857e-01
-8.185965089403838491e+00	-2.054541729594274724e-01
-8.130917794110517960e+00	-2.195776016574814693e-01
-8.075656300908788054e+00	-2.336309062590644636e-01
-8.020184483122358543e+00	-2.476035481195084653e-01
-7.964505487205086887e+00	-2.614856873431434803e-01
-7.908621729536917222e+00	-2.752682293081734621e-01
-7.852534914878716243e+00	-2.889428521952664974e-01
-7.796246075250476970e+00	-3.025020149764394706e-01
-7.739755627369206969e+00	-3.159389461188604753e-01
-7.683063446264266183e+00	-3.292476140199504520e-01
-7.626168952294457348e+00	-3.424226808735844618e-01
-7.569071208531386041e+00	-3.554594422371354923e-01
-7.511769025344597672e+00	-3.683537549996004912e-01
-7.454261069015907459e+00	-3.811019567260835461e-01
-7.396545971307856071e+00	-3.937007794678765715e-01
-7.338622437096335993e+00	-4.061472610846745268e-01
-7.280489347428857450e+00	-4.184386569399975442e-01
-7.222145855669036330e+00	-4.305723545241865735e-01
-7.163591474714727347e+00	-4.425457931592725047e-01
-7.104826153617156415e+00	-4.543563904782665364e-01
-7.045850342267537592e+00	-4.660014768815954889e-01
-6.986665043148586385e+00	-4.774782386884495744e-01
-6.927271849465246767e+00	-4.887836702511355047e-01
-6.867672969270006256e+00	-4.999145349118325199e-01
-6.807871235485696282e+00	-5.108673343730545380e-01
-6.747870102002766934e+00	-5.216382858380306242e-01
-6.687673626295016938e+00	-5.322233061597314574e-01
-6.627286439257676243e+00	-5.426180022145694615e-01
-6.566713703228656662e+00	-5.528176667787614296e-01
-6.505961059406966562e+00	-5.628172793162735665e-01
-6.445034566129856479e+00	-5.726115112665834950e-01
-6.383940629708185988e+00	-5.821947356247585414e-01
-6.322685929741786559e+00	-5.915610408107094820e-01
-6.261277341033607335e+00	-6.007042490044625094e-01
-6.199721854384907083e+00	-6.096179392575615807e-01
-6.138026498672616960e+00	-6.182954757589114170e-01
-6.076198266673327630e+00	-6.267300416234884430e-01
-6.014244047097396795e+00	-6.349146784777255359e-01
-5.952170565222966836e+00	-6.428423319367684297e-01
-5.889984334367055929e+00	-6.505059028138804322e-01
-5.827691620197387401e+00	-6.578983035856444950e-01
-5.765298419573006150e+00	-6.650125192788254314e-01
-5.702810455211106522e+00	-6.718416715704556008e-01
-5.640233187016737482e+00	-6.783790845297705818e-01
-5.577571840397497205e+00	-6.846183501070104427e-01
-5.514831451330286960e+00	-6.905533912171906152e-01
-5.452016927372606681e+00	-6.961785201001895462e-01
-5.389133123238246448e+00	-7.014884895808504162e-01
-5.326184929008017654e+00	-7.064785349164035555e-01
-5.263177368544087464e+00	-7.111444041084344914e-01
-5.200115705241617370e+00	-7.154823748700975816e-01
-5.137005551903137679e+00	-7.194892568661195309e-01
-5.073852981274636242e+00	-7.231623783661136340e-01
-5.010664633649766664e+00	-7.264995570480046183e-01
-4.947447817936587278e+00	-7.294990553300564340e-01
-4.884210602693927150e+00	-7.321595212663596364e-01
-4.820961893878126681e+00	-7.344799166789244271e-01
-4.757711496389966932e+00	-7.364594347874404701e-01
-4.694470156964917429e+00	-7.380974101046104963e-01
-4.631249586491127168e+00	-7.393932237641884786e-01
-4.568062460451707274e+00	-7.403462077188596169e-01
-4.504922396848606958e+00	-7.409555513712815511e-01
-4.441843911652277654e+00	-7.412202141766295327e-01
-4.378842352510167402e+00	-7.411388475792315411e-01
-4.315933812115317458e+00	-7.407097293277344896e-01
-4.253135023259777547e+00	-7.399307127676084672e-01
-4.190463238158416814e+00	-7.387991931581785465e-01
-4.127936095107637371e+00	-7.373120924295135659e-01
-4.065571475928586587e+00	-7.354658631116215428e-01
-4.003387357924936829e+00	-7.332565114648985638e-01
-3.941401664255597126e+00	-7.306796391472325514e-01
-3.879632116681077214e+00	-7.277305020979916161e-01
-3.818096094588857348e+00	-7.244040847282995355e-01
-3.756810504043857080e+00	-7.206951870023075024e-01
-3.695791660350036700e+00	-7.165985215933385888e-01
-3.635055187258776854e+00	-7.121088180145014324e-01
-3.574615935528546729e+00	-7.072209304639025529e-01
-3.514487923040957362e+00	-7.019299460927486134e-01
-3.454684298123527064e+00	-6.962312904988265938e-01
-3.395217327132306728e+00	-6.901208274612995464e-01
-3.336098406722936893e+00	-6.835949502545535239e-01
-3.277338100599947346e+00	-6.766506622939294502e-01
-3.218946199896096871e+00	-6.692856453566335961e-01
-3.160931805709926934e+00	-6.614983141664896316e-01
-3.103303431734476980e+00	-6.532878567097906153e-01
-3.046069124356547420e+00	-6.446542602393834365e-01
-2.989236597105946913e+00	-6.355983235033704215e-01
-2.932813375900456876e+00	-6.261216562830684840e-01
-2.876806951174427418e+00	-6.162266678231276273e-01
-2.821224932705956867e+00	-6.059165461682185505e-01
-2.766075202778607078e+00	-5.951952307713745949e-01
-2.711366063232227397e+00	-5.840673809974734620e-01
-2.657106371980346715e+00	-5.725383433032684710e-01
-2.603305664698527089e+00	-5.606141199277365761e-01
-2.549974257621406615e+00	-5.483013418714826059e-01
-2.497123327721847197e+00	-5.356072487826994966e-01
-2.444764966981317400e+00	-5.225396781042104255e-01
-2.392912207988336704e+00	-5.091070654782834382e-01
-2.341579018714167404e+00	-4.953184579630725559e-01
-2.290780265000386784e+00	-4.811835410985135231e-01
-2.240531640039167272e+00	-4.667126802844595024e-01
-2.190849560918686656e+00	-4.519169763153644825e-01
-2.141751033127596848e+00	-4.368083342712005268e-01
-2.093253484744336923e+00	-4.213995443115555184e-01
-2.045374572861836882e+00	-4.057043722779324901e-01
-1.998131965594247106e+00	-3.897376573972575753e-01
-1.951543103760047027e+00	-3.735154138163924720e-01
-1.905624947015227111e+00	-3.570549322016274840e-01
-1.860393709800077122e+00	-3.403748772260364874e-01
-1.815864592947076916e+00	-3.234953764573755275e-01
-1.772051517156516987e+00	-3.064380959640024549e-01
-1.728966864768856970e+00	-2.892262978880464908e-01
-1.686621236335116958e+00	-2.718848753028434984e-01
-1.645023228402767046e+00	-2.544403598815604961e-01
-1.604179238689727116e+00	-2.369208982584994905e-01
-1.564093304413447072e+00	-2.193561934627014653e-01
-1.524766978980836907e+00	-2.017774084401244838e-01
-1.486199251535287091e+00	-1.842170294468194469e-01
-1.448386513013317112e+00	-1.667086879782034847e-01
-1.411322571400907000e+00	-1.492869408818264798e-01
-1.374998717818846972e+00	-1.319870093627044660e-01
-1.339403843929696913e+00	-1.148444787077244622e-01
-1.304524609972647076e+00	-9.789496170272149467e-02
-1.270345661522376934e+00	-8.117372986437348947e-02
-1.236849891864266970e+00	-6.471531772933147852e-02
-1.204018745708486993e+00	-4.855310650436750475e-02
-1.171832558860859130e+00	-3.271889435324948359e-02
-1.140270927456016103e+00	-1.724246144808949666e-02
-1.109313099467128083e+00	-2.151138616398484693e-03
-1.078938380460947144e+00	1.253061105705949307e-02
-1.049126544990661047e+00	2.678158798628449411e-02
-1.019858244631218103e+00	4.058421940251491500e-02
-9.911154034784339650e-01	5.392488056810831876e-02
-9.628815919658629818e-01	6.679416459474261936e-02
-9.351423701091630125e-01	7.918709220386402348e-02
-9.078855917687540522e-01	9.110325364870910936e-02
-8.811016622249100427e-01	1.025468761434981113e-01
-8.547837422763370219e-01	1.135268115023973096e-01
-8.289278931890000646e-01	1.240564402576002090e-01
-8.035331581152620473e-01	1.341534902748432179e-01
-7.786015770467500374e-01	1.438397697820193999e-01
-7.541381339241910453e-01	1.531408167324241065e-01
-7.301506361649110488e-01	1.620854684930702061e-01
-7.066495285407760063e-01	1.707053579298421220e-01
-6.836476449999999705e-01	1.790343440000000119e-01
-6.611599036279629527e-01	1.871078869003966194e-01
-6.392029514370940468e-01	1.949623795965008122e-01
-6.177947670176410222e-01	2.026344491126709224e-01
-5.969542302256940491e-01	2.101602422398873293e-01
-5.767006689924989438e-01	2.175747112595849131e-01
-5.570533939755950570e-01	2.249109158444443091e-01
-5.380312321104609996e-01	2.321993574413850348e-01
-5.196520701427940203e-01	2.394673621423795140e-01
-5.019324189176570528e-01	2.467385272923145190e-01
-4.848870085755070392e-01	2.540322458720415399e-01
-4.685284238714010341e-01	2.613633210471015267e-01
-4.528667876197320363e-01	2.687416812226754992e-01
-4.379094988122509968e-01	2.761722035435745237e-01
-4.236610303121080001e-01	2.836546510897425266e-01
-4.101227892508320094e-01	2.911837261210284966e-01
-3.972930414145869893e-01	2.987492387081135403e-01
-3.851668990698570161e-01	3.063363870443305270e-01
-3.737363699159160224e-01	3.139261427631925283e-01
-3.629904632266400255e-01	3.214957317846305340e-01
-3.529153478148939760e-01	3.290191986696195392e-01
-3.434945552658370538e-01	3.364680402592465369e-01
-3.347092209762210224e-01	3.438118925793914871e-01
-3.265383549267030228e-01	3.510192536609595404e-01
-3.189591338115830288e-01	3.580582240966644902e-01
-3.119472061497789994e-01	3.648972468507655220e-01
-3.054770022845840205e-01	3.715058280623365072e-01
-2.995220417187640094e-01	3.778552213230514933e-01
-2.940552309875910098e-01	3.839190591379765261e-01
-2.890491462003490497e-01	3.896739169481785448e-01
-2.844762954306300218e-01	3.950997971495125438e-01
-2.803093572557050495e-01	4.001805229136515263e-01
-2.765213928841600000e-01	4.049040342278895088e-01
-2.730860304205008360e-01	4.092625813360135090e-01
-2.699776208527328025e-01	4.132528135973315142e-01
-2.671713662776407094e-01	4.168757645986705396e-01
-2.646434216708469234e-01	4.201367370715745064e-01
-2.623709721455864119e-01	4.230450937065425299e-01
-2.603322881156922008e-01	4.256139622484005347e-01
-2.585067610834533847e-01	4.278598652422505033e-01
-2.568749229187979877e-01	4.298022864298775558e-01
-2.554184514964978892e-01	4.314631870366655297e-01
-2.541201654320766057e-01	4.328664860168025541e-01
-2.529640104279002877e-01	4.340375187310665517e-01
-2.519350394338349952e-01	4.350024885211275505e-01
-2.510193884677551224e-01	4.357879252336385179e-01
-2.502042495552342372e-01	4.364201639643765507e-01
-2.494778418581353185e-01	4.369248561751515325e-01
-2.488293816889228238e-01	4.373265239301305507e-01
-2.482490517683014208e-01	4.376481663562335478e-01
-2.477279697914606116e-01	4.379109256112475035e-01
-2.472581561322048094e-01	4.381338177028105130e-01
-2.468325003403250006e-01	4.383335315014695310e-01
-2.464447259780810362e-01	4.385242972902765324e-01
-2.460893532959090302e-01	4.387178242476285073e-01
-2.457616592620491258e-01	4.389233044207045409e-01
-2.454576345300233386e-01	4.391474790597335032e-01
-2.451739370441938237e-01	4.393947616880385376e-01
-2.449078421379189408e-01	4.396674110118335421e-01
-2.446571891609298222e-01	4.399657457521945481e-01
-2.444203248716533272e-01	4.402883927271035169e-01
-2.441960440352007322e-01	4.406325590337055176e-01
-2.439835278677036090e-01	4.409943189823965493e-01
-2.437822811521480060e-01	4.413689065101025211e-01
-2.435920690102654218e-01	4.417510041383535535e-01
-2.434128544409029371e-01	4.421350201243905431e-01
-2.432447378205234156e-01	4.425153462567415485e-01
-2.430878996005281234e-01	4.428865897414765440e-01
-2.429425474251024064e-01	4.432437737786425469e-01
-2.428088688302338372e-01	4.435825027034255297e-01
-2.426869905692886076e-01	4.438990889242355187e-01
-2.425769454448928331e-01	4.441906402891595551e-01
-2.424786473146249843e-01	4.444551079112285530e-01
-2.423918746850132200e-01	4.446912958400455196e-01
-2.423162630223044123e-01	4.448988352414675052e-01
-2.422513055991973863e-01	4.450781268993385109e-01
-2.421963623757983353e-01	4.452302568467965127e-01
-2.421506760938378910e-01	4.453568907363615326e-01
