# Supplementary material for: Agile perching maneuvers in birds and morphing-wing drones
Source: Nat Commun. 2024 Sep 27;15:8330. doi: 10.1038/s41467-024-52369-4 (PMC11437188; doi:10.1038/s41467-024-52369-4)
Supplement: Supplementary file 11 — Source Data [file 41467_2024_52369_MOESM11_ESM.zip › figure_source_data/suppl_fig_2/harris_hawk_318.csv]

# horizontal_pos	altitude
-1.180505140224368255e+01	4.327523798970029922e-01
-1.177370431108768223e+01	4.360424785249569779e-01
-1.174231046998128214e+01	4.393154973751600134e-01
-1.171092569428058106e+01	4.425227881379399930e-01
-1.167959610205568133e+01	4.456158369980949829e-01
-1.164835788196448085e+01	4.485470508803879874e-01
-1.161723726194528084e+01	4.512705023963399786e-01
-1.158625067027538158e+01	4.537426162794129803e-01
-1.155540507662998095e+01	4.559227823371899690e-01
-1.152469849732508145e+01	4.577738826087449642e-01
-1.149412064601218120e+01	4.592627233802389908e-01
-1.146365370874858236e+01	4.603603658597940074e-01
-1.143327322062518192e+01	4.610423525191079674e-01
-1.140294902000418098e+01	4.612888292523609768e-01
-1.137264625590858103e+01	4.610845664697970081e-01
-1.134232642417478232e+01	4.604188849344280077e-01
-1.131194840863298090e+01	4.592854944832889807e-01
-1.128146950473758103e+01	4.576822556867889968e-01
-1.125084640471778208e+01	4.556108759494300053e-01
-1.122003612536448180e+01	4.530765525222029688e-01
-1.118899686197478083e+01	4.500875753821529934e-01
-1.115768875464358167e+01	4.466549029579969798e-01
-1.112607455596498163e+01	4.427917232800939740e-01
-1.109412019219358214e+01	4.385130123608899644e-01
-1.106179521294018109e+01	4.338351005321239851e-01
-1.102907312746288149e+01	4.287752561499109660e-01
-1.099593162847518180e+01	4.233512946043139769e-01
-1.096235270706798204e+01	4.175812190130110402e-01
-1.092832266475548231e+01	4.114828974117240579e-01
-1.089383203075528250e+01	4.050737797426120501e-01
-1.085887539435728222e+01	3.983706565403950517e-01
-1.082345116358178139e+01	3.913894599660310281e-01
-1.078756126227478163e+01	3.841451067665150321e-01
-1.075121077831368233e+01	3.766513818593040241e-01
-1.071440757572658242e+01	3.689208605499800231e-01
-1.067716188328208204e+01	3.609648668793160042e-01
-1.063948587150998115e+01	3.527934652389200232e-01
-1.060139322922958094e+01	3.444154821651430054e-01
-1.056289874952258145e+01	3.358385550880870207e-01
-1.052401793376758121e+01	3.270692047454289986e-01
-1.048476662089618117e+01	3.181129279416190503e-01
-1.044516064751448248e+01	3.089743073185740041e-01
-1.040521554299448148e+01	2.996571347877480251e-01
-1.036494626216088122e+01	2.901645452460089869e-01
-1.032436695679428240e+01	2.804991571573530185e-01
-1.028349078591648258e+01	2.706632165345850272e-01
-1.024232976372238113e+01	2.606587408117470028e-01
-1.020089464311338112e+01	2.504876590764690270e-01
-1.015919483207837182e+01	2.401519451522370063e-01
-1.011723833965812247e+01	2.296537401060070038e-01
-1.007503174792064193e+01	2.189954609278559061e-01
-1.003258020624646107e+01	2.081798924043161136e-01
-9.989887444262581795e+00	1.972102595979036144e-01
-9.946955799944891652e+00	1.860902788566556054e-01
-9.903786259707612061e+00	1.748241859049173008e-01
-9.860378507687631355e+00	1.634167402962857230e-01
-9.816730981884111529e+00	1.518732063184994041e-01
-9.772840935303070964e+00	1.401993112969926181e-01
-9.728704500758521334e+00	1.284011831114368063e-01
-9.684316758472402142e+00	1.164852695765782042e-01
-9.639671806077171112e+00	1.044582431025988106e-01
-9.594762831040201334e+00	9.232689470016741673e-02
-9.549582185886331231e+00	8.009802189460621391e-02
-9.504121466884400959e+00	6.777831543208631682e-02
-9.458371597079631599e+00	5.537424977694122008e-02
-9.412322914693282527e+00	4.289198230154089853e-02
-9.365965267972731212e+00	3.033726575807310644e-02
-9.319288117559642259e+00	1.771537810542600511e-02
-9.272280647353531080e+00	5.031073065243002462e-03
-9.224931884684961503e+00	-7.711446070247984785e-03
-9.177230830380672444e+00	-2.050852782113199435e-02
-9.129166599005021254e+00	-3.335704856999396895e-02
-9.080728569204401524e+00	-4.625436381076997172e-02
-9.031906543666870846e+00	-5.919823615378297377e-02
-8.982690917747101267e+00	-7.218674259456098197e-02
-8.933072855303731075e+00	-8.521816438463697407e-02
-8.883044469764671547e+00	-9.829086351696897372e-02
-8.832599007888401133e+00	-1.114031503290179859e-01
-8.781731033143971743e+00	-1.245531470149959796e-01
-8.730436605108442549e+00	-1.377386519185880287e-01
-8.678713450801332385e+00	-1.509570093533409985e-01
-8.626561123466672143e+00	-1.642049893850440201e-01
-8.573981144000221377e+00	-1.774786815336080181e-01
-8.520977120030371665e+00	-1.907734057435370167e-01
-8.467554837620291153e+00	-2.040836432692130220e-01
-8.413722320689581480e+00	-2.174029893638569910e-01
-8.359489853574892493e+00	-2.307241288886970332e-01
-8.304869962671931560e+00	-2.440388352083230350e-01
-8.249877353832831162e+00	-2.573379920413479960e-01
-8.194528803128902084e+00	-2.706116373175749823e-01
-8.138842999715460991e+00	-2.838490275713100308e-01
-8.082840340831420889e+00	-2.970387209847600296e-01
-8.026542680394801010e+00	-3.101686768870560162e-01
-7.969973034175480642e+00	-3.232263693077510047e-01
-7.913155246083090510e+00	-3.361989120673299358e-01
-7.856113621641730660e+00	-3.490731928456079491e-01
-7.798872536168151015e+00	-3.618360136837640018e-01
-7.741456026457500528e+00	-3.744742354282850072e-01
-7.683887375843010403e+00	-3.869749236974269757e-01
-7.626188703269781044e+00	-3.993254940277410348e-01
-7.568380567452270391e+00	-4.115138539281990027e-01
-7.510481597229710538e+00	-4.235285396257129631e-01
-7.452508158866741006e+00	-4.353588453261760249e-01
-7.394474070266871202e+00	-4.469949428418890647e-01
-7.336390370890470969e+00	-4.584279894558010437e-01
-7.278265154641671231e+00	-4.696502219149099600e-01
-7.220103471168920706e+00	-4.806550344817200338e-01
-7.161907298991300408e+00	-4.914370390377839626e-01
-7.103675591703330738e+00	-5.019921053415530299e-01
-7.045404396316970796e+00	-5.123173797081990166e-01
-6.987087040659490711e+00	-5.224112806140810417e-01
-6.928714384742610477e+00	-5.322734700423930043e-01
-6.870275129221680821e+00	-5.419047997844279596e-01
-6.811756172529960907e+00	-5.513072323928729368e-01
-6.753143007040290691e+00	-5.604837370439239574e-01
-6.694420143699490566e+00	-5.694381611922800790e-01
-6.635571554008850903e+00	-5.781750795795299602e-01
-6.576581117989531045e+00	-5.866996228589500539e-01
-6.517433066869510405e+00	-5.950172888003300020e-01
-6.458112409648340879e+00	-6.031337397059939320e-01
-6.398605333420871233e+00	-6.110545902711979060e-01
-6.338899568346050728e+00	-6.187851906268049262e-01
-6.278984709394310748e+00	-6.263304096810060617e-01
-6.218852488453021188e+00	-6.336944241058719562e-01
-6.158496991958530842e+00	-6.408805183761059343e-01
-6.097914820898241217e+00	-6.478909011512690164e-01
-6.037105191727400566e+00	-6.547265429965309913e-01
-5.976069978415570638e+00	-6.613870399668320132e-01
-5.914813697422740546e+00	-6.678705069491179813e-01
-5.853343438859130998e+00	-6.741735038887359810e-01
-5.791668748365090380e+00	-6.802909971469190964e-01
-5.729801465328811183e+00	-6.862163572794039990e-01
-5.667755523917160865e+00	-6.919413935273930338e-01
-5.605546724016591043e+00	-6.974564243083880566e-01
-5.543192479562501163e+00	-7.027503820222620323e-01
-5.480711551879370980e+00	-7.078109495809750129e-01
-5.418123775571860534e+00	-7.126247252584581027e-01
-5.355449784214591169e+00	-7.171774117647990998e-01
-5.292710742607060759e+00	-7.214540248946670342e-01
-5.229928091716340433e+00	-7.254391166962559367e-01
-5.167123311651191209e+00	-7.291170078602409177e-01
-5.104317707128510406e+00	-7.324720239388060605e-01
-5.041532218936820797e+00	-7.354887300679149309e-01
-4.978787263903690530e+00	-7.381521590724009485e-01
-4.916102604864400760e+00	-7.404480281697980448e-01
-4.853497251136871249e+00	-7.423629399386939554e-01
-4.790989389059190806e+00	-7.438845637617370610e-01
-4.728596341264760916e+00	-7.450017945713429679e-01
-4.666334552577520611e+00	-7.457048863957620455e-01
-4.604219599722291001e+00	-7.459855589022359457e-01
-4.542266221478670651e+00	-7.458370758408090495e-01
-4.480488365469771139e+00	-7.452542949865790245e-01
-4.418899247477720671e+00	-7.442336898411470170e-01
-4.357511419019160392e+00	-7.427733439697090656e-01
-4.296336838895371102e+00	-7.408729194050540645e-01
-4.235386944550290522e+00	-7.385336010332310686e-01
-4.174672719318751390e+00	-7.357580192802180008e-01
-4.114204752016260791e+00	-7.325501537400329610e-01
-4.053993285799601054e+00	-7.289152206205899986e-01
-3.994048253797831016e+00	-7.248595470352949821e-01
-3.934379299660211160e+00	-7.203904352391190535e-01
-3.874995781871841238e+00	-7.155160199033179236e-01
-3.815906761428850658e+00	-7.102451214501419585e-01
-3.757120973222801474e+00	-7.045870983363389239e-01
-3.698646782235811337e+00	-6.985517009913810860e-01
-3.640492126373310988e+00	-6.921489298929390799e-01
-3.582664448438350746e+00	-6.853889000082169503e-01
-3.525170620361130602e+00	-6.782817135550760490e-01
-3.468016863319551391e+00	-6.708373427506499898e-01
-3.411208667806270967e+00	-6.630655239259790612e-01
-3.354750717998631337e+00	-6.549756641005850533e-01
-3.298646824959210910e+00	-6.465767608374979325e-01
-3.242899873226701146e+00	-6.378773359423020040e-01
-3.187511785243881235e+00	-6.288853833334560051e-01
-3.132483507808831114e+00	-6.196083311983289210e-01
-3.077815024328280913e+00	-6.100530183615910929e-01
-3.023505396103100651e+00	-6.002256846303040128e-01
-2.969552835192991402e+00	-5.901319747424360607e-01
-2.915954810603590630e+00	-5.797769554310641116e-01
-2.862708188629181194e+00	-5.691651450225909681e-01
-2.809809407187561447e+00	-5.583005549109540944e-01
-2.757254682922130939e+00	-5.471867421874250237e-01
-2.705040248745940623e+00	-5.358268726534969328e-01
-2.653162618388900995e+00	-5.242237933986850784e-01
-2.601618873414320632e+00	-5.123801140822559219e-01
-2.550406967122270885e+00	-5.002982960145609947e-01
-2.499526038788291160e+00	-4.879807480872450642e-01
-2.448976730826391446e+00	-4.754299285499820615e-01
-2.398761500745051123e+00	-4.626484515735879710e-01
-2.348884919213551470e+00	-4.496391974749759934e-01
-2.299353945197260884e+00	-4.364054254092690210e-01
-2.250178168979091176e+00	-4.229508872599039848e-01
-2.201370013977260953e+00	-4.092799413811710196e-01
-2.152944888610861085e+00	-3.953976647724260496e-01
-2.104921280062851174e+00	-3.813099621927319993e-01
-2.057320782646871127e+00	-3.670236706631649359e-01
-2.010168054594551279e+00	-3.525466577555210201e-01
-1.963490698433091097e+00	-3.378879120351149790e-01
-1.917319061698971039e+00	-3.230576240155120238e-01
-1.871685956506700999e+00	-3.080672559979040215e-01
-1.826626298428380979e+00	-2.929295992101160206e-01
-1.782176667200020992e+00	-2.776588167315670042e-01
-1.738374793907041083e+00	-2.622704707918170342e-01
-1.695258981462591130e+00	-2.467815331612190355e-01
-1.652867467321311068e+00	-2.312103775111630233e-01
-1.611237739407381131e+00	-2.155767528061749982e-01
-1.570405818118500996e+00	-1.999017369969929847e-01
-1.530405518932921094e+00	-1.842076705086790334e-01
-1.491267711536121032e+00	-1.685180692557909921e-01
-1.453019592439781071e+00	-1.528575171626190277e-01
-1.415683988737030941e+00	-1.372515384153640272e-01
-1.379278710883331094e+00	-1.217264499204819828e-01
-1.343815972179181140e+00	-1.063091946858419901e-01
-1.309301891939790963e+00	-9.102715707750796970e-02
-1.275736098165951127e+00	-7.590796113583497817e-02
-1.243111443891441015e+00	-6.097925336481499481e-02
-1.211413849307930946e+00	-4.626847164562497561e-02
-1.180622279306229094e+00	-3.180260217907698861e-02
-1.150708863282768890e+00	-1.760792664096397231e-02
-1.121639161011805941e+00	-3.709762044754982835e-03
-1.093372575148543024e+00	9.867803853203016562e-03
-1.065862907579987917e+00	2.310217840741601858e-02
-1.039059053452531911e+00	3.597252762539959736e-02
-1.012905823351333057e+00	4.846003346622090868e-02
-9.873448808600540083e-01	6.054814063485211562e-02
-9.623157796623260651e-01	7.222278834029201289e-02
-9.377570815294509199e-01	8.347262229536971112e-02
-9.136075340402050049e-01	9.428918215041420803e-02
-8.898072847626790072e-01	1.046670595915294155e-01
-8.662991069541678968e-01	1.146040225128670126e-01
-8.430296106561139258e-01	1.241011010013836069e-01
-8.199504124219960666e-01	1.331626313561526942e-01
-7.970192368525730320e-01	1.417962549994278287e-01
-7.742009236503279990e-01	1.500128699132099175e-01
-7.514683150569649861e-01	1.578265331359017254e-01
-7.288030003054459804e-01	1.652543138551992030e-01
-7.061958960892440462e-01	1.723160977067182131e-01
-6.836476449999999705e-01	1.790343440000000119e-01
-6.611688173701160132e-01	1.854337987091037032e-01
-6.387799059238650212e-01	1.915411671479802236e-01
-6.165111070194799758e-01	1.973847512663980119e-01
-5.944018869715399500e-01	2.029940574182175217e-01
-5.725003368803129877e-01	2.083993812420628089e-01
-5.508623244532380170e-01	2.136313769315008049e-01
-5.295504563638410156e-01	2.187206186395539154e-01
-5.086328696275299599e-01	2.236971620481547074e-01
-4.881818751495589637e-01	2.285901142298950028e-01
-4.682724808834449748e-01	2.334272198353920247e-01
-4.489808257957109694e-01	2.382344713581100171e-01
-4.303825589379799976e-01	2.430357507673840123e-01
-4.125512002628519692e-01	2.478525091719560036e-01
-3.955565212823469734e-01	2.527034903961880019e-01
-3.794629841720820185e-01	2.576045034384180088e-01
-3.643282774081230135e-01	2.625682477573579865e-01
-3.502019844506170099e-01	2.676041942219260505e-01
-3.371244193526939936e-01	2.727185233882970516e-01
-3.251256595015770134e-01	2.779141215621719896e-01
-3.142248010533299496e-01	2.831906338923549926e-01
-3.044294571016049611e-01	2.885445725518910320e-01
-2.957355123589339718e-01	2.939694769236190219e-01
-2.881271412964179768e-01	2.994561216455740027e-01
-2.815770894859672691e-01	3.049927674148820156e-01
-2.760472105474999771e-01	3.105654486212220400e-01
-2.714892438706187905e-01	3.161582912048610527e-01
-2.678458114155927161e-01	3.217538536285750039e-01
-2.650516056599618864e-01	3.273334835320060310e-01
-2.630347353871306804e-01	3.328776825105340120e-01
-2.617181917237982880e-01	3.383664715316450078e-01
-2.610213937909914850e-01	3.437797497661850277e-01
-2.608617716497210193e-01	3.490976400584440142e-01
-2.611563439453127855e-01	3.543008148693029824e-01
-2.618232487693007982e-01	3.593707972756969848e-01
-2.627831886903307934e-01	3.642902324674510139e-01
-2.639607545306769110e-01	3.690431261156530418e-01
-2.652855971166303006e-01	3.736150469601879909e-01
-2.666934217130021989e-01	3.779932919432130722e-01
-2.681267859484414706e-01	3.821670131673979842e-01
-2.695356885233962663e-01	3.861273068532660169e-01
-2.708779426392906031e-01	3.898672652839699770e-01
-2.721193346751846764e-01	3.933819934384380490e-01
-2.732335749591944807e-01	3.966685926109350113e-01
-2.742020533470850840e-01	3.997261137882870408e-01
-2.750134175635580713e-01	4.025554839025780041e-01
-2.756629967429635730e-01	4.051594082998170032e-01
-2.761520962145356806e-01	4.075422528712350223e-01
-2.764871922321358033e-01	4.097099092955540645e-01
-2.766790570004100669e-01	4.116696467529830095e-01
-2.767418449797529045e-01	4.134299533131240434e-01
-2.766921710734647766e-01	4.150003699892570452e-01
-2.765482099530103821e-01	4.163913202113019851e-01
-2.763288435296297196e-01	4.176139372191539634e-01
-2.760528805261213137e-01	4.186798916356549993e-01
-2.757383683571333899e-01	4.196012212597890478e-01
-2.754020132248881092e-01	4.203901649377340677e-01
-2.750587196309922655e-01	4.210590022296429868e-01
-2.747212555572215997e-01	4.216199004958229857e-01
-2.744000445505229702e-01	4.220847709746100573e-01
-2.741030810356822611e-01	4.224651354076079945e-01
-2.738359605483567938e-01	4.227720047733960484e-01
-2.736020124016214083e-01	4.230157717011590046e-01
